# Supplementary material for: Best Practices in Constant pH MD Simulations: Accuracy and Sampling
Source: J Chem Theory Comput. 2022 Sep 15;18(10):6134–47. doi: 10.1021/acs.jctc.2c00517 (PMC9558372; doi:10.1021/acs.jctc.2c00517)
Supplement: Supplementary file 1 — ct2c00517_si_001.zip [file ct2c00517_si_001.zip]

Archive with 656 entries (595 files):
- best_practices_simulations/
- best_practices_simulations/.DS_Store
- __MACOSX/best_practices_simulations/._.DS_Store
- best_practices_simulations/sampling/
- best_practices_simulations/buffer_param/
- best_practices_simulations/titration/
- best_practices_simulations/force_field/
- best_practices_simulations/parameterisation/
- best_practices_simulations/sampling/modified_ff_3rd_order_fit/
- best_practices_simulations/sampling/.DS_Store
- __MACOSX/best_practices_simulations/sampling/._.DS_Store
- best_practices_simulations/sampling/modified_ff/
- best_practices_simulations/sampling/original_ff/
- best_practices_simulations/buffer_param/.DS_Store
- __MACOSX/best_practices_simulations/buffer_param/._.DS_Store
- best_practices_simulations/buffer_param/memb/
- best_practices_simulations/buffer_param/charge/
- best_practices_simulations/buffer_param/water/
- best_practices_simulations/buffer_param/water_oi/
- best_practices_simulations/buffer_param/protein/
- best_practices_simulations/buffer_param/membrane_oi/
- best_practices_simulations/buffer_param/protein_oi/
- best_practices_simulations/buffer_param/membrane/
- best_practices_simulations/titration/.DS_Store
- __MACOSX/best_practices_simulations/titration/._.DS_Store
- best_practices_simulations/titration/modified_ff/
- best_practices_simulations/titration/original_ff/
- best_practices_simulations/force_field/charmm36-mar2019-m6-buf.ff/
- best_practices_simulations/parameterisation/.DS_Store
- __MACOSX/best_practices_simulations/parameterisation/._.DS_Store
- best_practices_simulations/parameterisation/modified_ff/
- best_practices_simulations/parameterisation/original_ff/
- best_practices_simulations/sampling/modified_ff_3rd_order_fit/2_glu/
- best_practices_simulations/sampling/modified_ff_3rd_order_fit/6_nter/
- best_practices_simulations/sampling/modified_ff_3rd_order_fit/1_asp/
- best_practices_simulations/sampling/modified_ff_3rd_order_fit/5_cter/
- best_practices_simulations/sampling/modified_ff_3rd_order_fit/4_his/
- best_practices_simulations/sampling/modified_ff_3rd_order_fit/3_lys/
- best_practices_simulations/sampling/modified_ff/2_glu/
- best_practices_simulations/sampling/modified_ff/6_nter/
- best_practices_simulations/sampling/modified_ff/1_asp/
- best_practices_simulations/sampling/modified_ff/12_asp_555_005/
- best_practices_simulations/sampling/modified_ff/5_cter/
- best_practices_simulations/sampling/modified_ff/4_his/
- best_practices_simulations/sampling/modified_ff/11_asp_777/
- best_practices_simulations/sampling/modified_ff/3_lys/
- best_practices_simulations/sampling/modified_ff/10_asp_333/
- best_practices_simulations/sampling/modified_ff/13_asp_555_050/
- best_practices_simulations/sampling/original_ff/2_glu/
- best_practices_simulations/sampling/original_ff/6_nter/
- best_practices_simulations/sampling/original_ff/1_asp/
- best_practices_simulations/sampling/original_ff/5_cter/
- best_practices_simulations/sampling/original_ff/4_his/
- best_practices_simulations/sampling/original_ff/3_lys/
- best_practices_simulations/buffer_param/memb/topol.top
- best_practices_simulations/buffer_param/memb/index.ndx
- best_practices_simulations/buffer_param/memb/NPT.pdb
- best_practices_simulations/buffer_param/memb/replicates/
- best_practices_simulations/buffer_param/memb/grompp.mdp
- best_practices_simulations/buffer_param/charge/sig0.25_eps4_change_q_max0.8/
- best_practices_simulations/buffer_param/charge/conf.gro
- best_practices_simulations/buffer_param/charge/sig0.25_eps4/
- best_practices_simulations/buffer_param/water/topol.top
- best_practices_simulations/buffer_param/water/solvated.pdb
- best_practices_simulations/buffer_param/water/NPT.tpr
- best_practices_simulations/buffer_param/water/index.ndx
- best_practices_simulations/buffer_param/water/posre.itp
- best_practices_simulations/buffer_param/water/EM.mdp
- best_practices_simulations/buffer_param/water/NPT.pdb
- best_practices_simulations/buffer_param/water/NVT.tpr
- best_practices_simulations/buffer_param/water/MD.mdp
- best_practices_simulations/buffer_param/water/NVT.pdb
- best_practices_simulations/buffer_param/water/ions.mdp
- best_practices_simulations/buffer_param/water/box.pdb
- best_practices_simulations/buffer_param/water/run.sh
- best_practices_simulations/buffer_param/water/NVT.mdp
- best_practices_simulations/buffer_param/water/ions.pdb
- best_practices_simulations/buffer_param/water/MD.pdb
- best_practices_simulations/buffer_param/water/analyse.sh
- best_practices_simulations/buffer_param/water/equilibrate.sh
- best_practices_simulations/buffer_param/water/ions.tpr
- best_practices_simulations/buffer_param/water/MD.tpr
- best_practices_simulations/buffer_param/water/NPT.mdp
- best_practices_simulations/buffer_param/water/residuetypes.dat
- best_practices_simulations/buffer_param/water/1cvo.pdb
- best_practices_simulations/buffer_param/water/EM.pdb
- best_practices_simulations/buffer_param/water/EM.tpr
- best_practices_simulations/buffer_param/water_oi/topol.top
- best_practices_simulations/buffer_param/water_oi/solvated.pdb
- best_practices_simulations/buffer_param/water_oi/NPT.tpr
- best_practices_simulations/buffer_param/water_oi/index.ndx
- best_practices_simulations/buffer_param/water_oi/posre.itp
- best_practices_simulations/buffer_param/water_oi/EM.mdp
- best_practices_simulations/buffer_param/water_oi/NPT.pdb
- best_practices_simulations/buffer_param/water_oi/NVT.tpr
- best_practices_simulations/buffer_param/water_oi/MD.mdp
- best_practices_simulations/buffer_param/water_oi/NVT.pdb
- best_practices_simulations/buffer_param/water_oi/ions.mdp
- best_practices_simulations/buffer_param/water_oi/box.pdb
- best_practices_simulations/buffer_param/water_oi/run.sh
- best_practices_simulations/buffer_param/water_oi/NVT.mdp
- best_practices_simulations/buffer_param/water_oi/ions.pdb
- best_practices_simulations/buffer_param/water_oi/analyse.sh
- best_practices_simulations/buffer_param/water_oi/equilibrate.sh
- best_practices_simulations/buffer_param/water_oi/MD.gro
- best_practices_simulations/buffer_param/water_oi/ions.tpr
- best_practices_simulations/buffer_param/water_oi/MD.tpr
- best_practices_simulations/buffer_param/water_oi/NPT.mdp
- best_practices_simulations/buffer_param/water_oi/1cvo.pdb
- best_practices_simulations/buffer_param/water_oi/EM.pdb
- best_practices_simulations/buffer_param/water_oi/EM.tpr
- best_practices_simulations/buffer_param/protein/topol.top
- best_practices_simulations/buffer_param/protein/index.ndx
- best_practices_simulations/buffer_param/protein/NPT.pdb
- best_practices_simulations/buffer_param/protein/MD.mdp
- best_practices_simulations/buffer_param/protein/run.sh
- best_practices_simulations/buffer_param/protein/MD.pdb
- best_practices_simulations/buffer_param/protein/analysis.sh
- best_practices_simulations/buffer_param/protein/MD.tpr
- best_practices_simulations/buffer_param/protein/residuetypes.dat
- best_practices_simulations/buffer_param/protein/jobscript.sh
- best_practices_simulations/buffer_param/membrane_oi/topol.top
- best_practices_simulations/buffer_param/membrane_oi/index.ndx
- best_practices_simulations/buffer_param/membrane_oi/NPT.pdb
- best_practices_simulations/buffer_param/membrane_oi/MD.mdp
- best_practices_simulations/buffer_param/membrane_oi/run.sh
- best_practices_simulations/buffer_param/membrane_oi/MD.gro
- best_practices_simulations/buffer_param/membrane_oi/analysis.sh
- best_practices_simulations/buffer_param/membrane_oi/MD.tpr
- best_practices_simulations/buffer_param/membrane_oi/jobscript.sh
- best_practices_simulations/buffer_param/protein_oi/topol.top
- best_practices_simulations/buffer_param/protein_oi/index.ndx
- best_practices_simulations/buffer_param/protein_oi/NPT.pdb
- best_practices_simulations/buffer_param/protein_oi/MD.mdp
- best_practices_simulations/buffer_param/protein_oi/submit_puhti.sh
- best_practices_simulations/buffer_param/protein_oi/run.sh
- best_practices_simulations/buffer_param/protein_oi/MD.gro
- best_practices_simulations/buffer_param/protein_oi/analysis.sh
- best_practices_simulations/buffer_param/protein_oi/MD.tpr
- best_practices_simulations/buffer_param/protein_oi/jobscript.sh
- best_practices_simulations/buffer_param/membrane/mdout.mdp
- best_practices_simulations/buffer_param/membrane/topol.top
- best_practices_simulations/buffer_param/membrane/index.ndx
- best_practices_simulations/buffer_param/membrane/NPT.pdb
- best_practices_simulations/buffer_param/membrane/MD.mdp
- best_practices_simulations/buffer_param/membrane/run.sh
- best_practices_simulations/buffer_param/membrane/MD.pdb
- best_practices_simulations/buffer_param/membrane/analysis.sh
- best_practices_simulations/buffer_param/membrane/MD.tpr
- best_practices_simulations/buffer_param/membrane/jobscript.sh
- best_practices_simulations/titration/modified_ff/mdout.mdp
- best_practices_simulations/titration/modified_ff/topol.top
- best_practices_simulations/titration/modified_ff/8_npt.gro
- best_practices_simulations/titration/modified_ff/index.ndx
- best_practices_simulations/titration/modified_ff/posre.itp
- best_practices_simulations/titration/modified_ff/min.mdp
- best_practices_simulations/titration/modified_ff/ions.mdp
- best_practices_simulations/titration/modified_ff/nvt.mdp
- best_practices_simulations/titration/modified_ff/md_cph.mdp
- best_practices_simulations/titration/modified_ff/npt.mdp
- best_practices_simulations/titration/modified_ff/get_lambdas.sh
- best_practices_simulations/titration/modified_ff/0_1cvo.pdb
- best_practices_simulations/titration/modified_ff/create_titration.py
- best_practices_simulations/titration/modified_ff/get_s.py
- best_practices_simulations/titration/original_ff/topol.top
- best_practices_simulations/titration/original_ff/8_npt.gro
- best_practices_simulations/titration/original_ff/index.ndx
- best_practices_simulations/titration/original_ff/posre.itp
- best_practices_simulations/titration/original_ff/stand_md/
- best_practices_simulations/titration/original_ff/topol_nd_m.top
- best_practices_simulations/titration/original_ff/topol_m.top
- best_practices_simulations/titration/original_ff/topol_ne_m.top
- best_practices_simulations/titration/original_ff/min.mdp
- best_practices_simulations/titration/original_ff/ions.mdp
- best_practices_simulations/titration/original_ff/topol_ne.top
- best_practices_simulations/titration/original_ff/topol_nd.top
- best_practices_simulations/titration/original_ff/nvt.mdp
- best_practices_simulations/titration/original_ff/md_cph.mdp
- best_practices_simulations/titration/original_ff/npt.mdp
- best_practices_simulations/titration/original_ff/create_titration.py
- best_practices_simulations/titration/original_ff/get_s.py
- best_practices_simulations/force_field/charmm36-mar2019-m6-buf.ff/merged.rtp
- best_practices_simulations/force_field/charmm36-mar2019-m6-buf.ff/merged.n.tdb
- best_practices_simulations/force_field/charmm36-mar2019-m6-buf.ff/nbfix.itp
- best_practices_simulations/force_field/charmm36-mar2019-m6-buf.ff/cmap.itp
- best_practices_simulations/force_field/charmm36-mar2019-m6-buf.ff/spc.itp
- best_practices_simulations/force_field/charmm36-mar2019-m6-buf.ff/tip3p.itp
- best_practices_simulations/force_field/charmm36-mar2019-m6-buf.ff/ffbonded.itp
- best_practices_simulations/force_field/charmm36-mar2019-m6-buf.ff/tip4p.itp
- best_practices_simulations/force_field/charmm36-mar2019-m6-buf.ff/popc.itp
- best_practices_simulations/force_field/charmm36-mar2019-m6-buf.ff/old_c36_cmap.itp
- best_practices_simulations/force_field/charmm36-mar2019-m6-buf.ff/merged.vsd
- best_practices_simulations/force_field/charmm36-mar2019-m6-buf.ff/merged.hdb
- best_practices_simulations/force_field/charmm36-mar2019-m6-buf.ff/ffnonbonded.itp
- best_practices_simulations/force_field/charmm36-mar2019-m6-buf.ff/watermodels.dat
- best_practices_simulations/force_field/charmm36-mar2019-m6-buf.ff/spce.itp
- best_practices_simulations/force_field/charmm36-mar2019-m6-buf.ff/merged.r2b
- best_practices_simulations/force_field/charmm36-mar2019-m6-buf.ff/forcefield.doc
- best_practices_simulations/force_field/charmm36-mar2019-m6-buf.ff/ions.itp
- best_practices_simulations/force_field/charmm36-mar2019-m6-buf.ff/gb.itp
- best_practices_simulations/force_field/charmm36-mar2019-m6-buf.ff/forcefield.itp
- best_practices_simulations/force_field/charmm36-mar2019-m6-buf.ff/atomtypes.atp
- best_practices_simulations/force_field/charmm36-mar2019-m6-buf.ff/merged.arn
- best_practices_simulations/force_field/charmm36-mar2019-m6-buf.ff/merged.c.tdb
- best_practices_simulations/parameterisation/modified_ff/2_glu/
- best_practices_simulations/parameterisation/modified_ff/0_buf/
- best_practices_simulations/parameterisation/modified_ff/6_nter/
- best_practices_simulations/parameterisation/modified_ff/1_asp/
- best_practices_simulations/parameterisation/modified_ff/5_cter/
- best_practices_simulations/parameterisation/modified_ff/4_his/
- best_practices_simulations/parameterisation/modified_ff/3_lys/
- best_practices_simulations/parameterisation/original_ff/2_glu/
- best_practices_simulations/parameterisation/original_ff/6_nter/
- best_practices_simulations/parameterisation/original_ff/1_asp/
- best_practices_simulations/parameterisation/original_ff/5_cter/
- best_practices_simulations/parameterisation/original_ff/4_his/
- best_practices_simulations/parameterisation/original_ff/3_lys/
- best_practices_simulations/sampling/modified_ff_3rd_order_fit/2_glu/topol.top
- best_practices_simulations/sampling/modified_ff_3rd_order_fit/2_glu/8_npt.gro
- best_practices_simulations/sampling/modified_ff_3rd_order_fit/2_glu/angle.ndx
- best_practices_simulations/sampling/modified_ff_3rd_order_fit/2_glu/index.ndx
- best_practices_simulations/sampling/modified_ff_3rd_order_fit/2_glu/posre.itp
- best_practices_simulations/sampling/modified_ff_3rd_order_fit/2_glu/0_glu.pdb
- best_practices_simulations/sampling/modified_ff_3rd_order_fit/2_glu/min.mdp
- best_practices_simulations/sampling/modified_ff_3rd_order_fit/2_glu/ions.mdp
- best_practices_simulations/sampling/modified_ff_3rd_order_fit/2_glu/calc_ang.sh
- best_practices_simulations/sampling/modified_ff_3rd_order_fit/2_glu/nvt.mdp
- best_practices_simulations/sampling/modified_ff_3rd_order_fit/2_glu/start_samp.sh
- best_practices_simulations/sampling/modified_ff_3rd_order_fit/2_glu/md_cph.mdp
- best_practices_simulations/sampling/modified_ff_3rd_order_fit/2_glu/npt.mdp
- best_practices_simulations/sampling/modified_ff_3rd_order_fit/6_nter/topol.top
- best_practices_simulations/sampling/modified_ff_3rd_order_fit/6_nter/8_npt.gro
- best_practices_simulations/sampling/modified_ff_3rd_order_fit/6_nter/angle.ndx
- best_practices_simulations/sampling/modified_ff_3rd_order_fit/6_nter/index.ndx
- best_practices_simulations/sampling/modified_ff_3rd_order_fit/6_nter/posre.itp
- best_practices_simulations/sampling/modified_ff_3rd_order_fit/6_nter/0_nter.pdb
- best_practices_simulations/sampling/modified_ff_3rd_order_fit/6_nter/min.mdp
- best_practices_simulations/sampling/modified_ff_3rd_order_fit/6_nter/ions.mdp
- best_practices_simulations/sampling/modified_ff_3rd_order_fit/6_nter/calc_ang.sh
- best_practices_simulations/sampling/modified_ff_3rd_order_fit/6_nter/nvt.mdp
- best_practices_simulations/sampling/modified_ff_3rd_order_fit/6_nter/start_samp.sh
- best_practices_simulations/sampling/modified_ff_3rd_order_fit/6_nter/md_cph.mdp
- best_practices_simulations/sampling/modified_ff_3rd_order_fit/6_nter/npt.mdp
- best_practices_simulations/sampling/modified_ff_3rd_order_fit/1_asp/topol.top
- best_practices_simulations/sampling/modified_ff_3rd_order_fit/1_asp/8_npt.gro
- best_practices_simulations/sampling/modified_ff_3rd_order_fit/1_asp/angle.ndx
- best_practices_simulations/sampling/modified_ff_3rd_order_fit/1_asp/index.ndx
- best_practices_simulations/sampling/modified_ff_3rd_order_fit/1_asp/posre.itp
- best_practices_simulations/sampling/modified_ff_3rd_order_fit/1_asp/min.mdp
- best_practices_simulations/sampling/modified_ff_3rd_order_fit/1_asp/ions.mdp
- best_practices_simulations/sampling/modified_ff_3rd_order_fit/1_asp/calc_ang.sh
- best_practices_simulations/sampling/modified_ff_3rd_order_fit/1_asp/0_asp.pdb
- best_practices_simulations/sampling/modified_ff_3rd_order_fit/1_asp/nvt.mdp
- best_practices_simulations/sampling/modified_ff_3rd_order_fit/1_asp/start_samp.sh
- best_practices_simulations/sampling/modified_ff_3rd_order_fit/1_asp/md_cph.mdp
- best_practices_simulations/sampling/modified_ff_3rd_order_fit/1_asp/npt.mdp
- best_practices_simulations/sampling/modified_ff_3rd_order_fit/5_cter/topol.top
- best_practices_simulations/sampling/modified_ff_3rd_order_fit/5_cter/8_npt.gro
- best_practices_simulations/sampling/modified_ff_3rd_order_fit/5_cter/angle.ndx
- best_practices_simulations/sampling/modified_ff_3rd_order_fit/5_cter/index.ndx
- best_practices_simulations/sampling/modified_ff_3rd_order_fit/5_cter/posre.itp
- best_practices_simulations/sampling/modified_ff_3rd_order_fit/5_cter/min.mdp
- best_practices_simulations/sampling/modified_ff_3rd_order_fit/5_cter/ions.mdp
- best_practices_simulations/sampling/modified_ff_3rd_order_fit/5_cter/calc_ang.sh
- best_practices_simulations/sampling/modified_ff_3rd_order_fit/5_cter/0_cter.pdb
- best_practices_simulations/sampling/modified_ff_3rd_order_fit/5_cter/nvt.mdp
- best_practices_simulations/sampling/modified_ff_3rd_order_fit/5_cter/start_samp.sh
- best_practices_simulations/sampling/modified_ff_3rd_order_fit/5_cter/md_cph.mdp
- best_practices_simulations/sampling/modified_ff_3rd_order_fit/5_cter/npt.mdp
- best_practices_simulations/sampling/modified_ff_3rd_order_fit/4_his/topol.top
- best_practices_simulations/sampling/modified_ff_3rd_order_fit/4_his/0_his.pdb
- best_practices_simulations/sampling/modified_ff_3rd_order_fit/4_his/8_npt.gro
- best_practices_simulations/sampling/modified_ff_3rd_order_fit/4_his/angle.ndx
- best_practices_simulations/sampling/modified_ff_3rd_order_fit/4_his/index.ndx
- best_practices_simulations/sampling/modified_ff_3rd_order_fit/4_his/posre.itp
- best_practices_simulations/sampling/modified_ff_3rd_order_fit/4_his/min.mdp
- best_practices_simulations/sampling/modified_ff_3rd_order_fit/4_his/ions.mdp
- best_practices_simulations/sampling/modified_ff_3rd_order_fit/4_his/calc_ang.sh
- best_practices_simulations/sampling/modified_ff_3rd_order_fit/4_his/nvt.mdp
- best_practices_simulations/sampling/modified_ff_3rd_order_fit/4_his/start_samp.sh
- best_practices_simulations/sampling/modified_ff_3rd_order_fit/4_his/md_cph.mdp
- best_practices_simulations/sampling/modified_ff_3rd_order_fit/4_his/npt.mdp
- best_practices_simulations/sampling/modified_ff_3rd_order_fit/3_lys/topol.top
- best_practices_simulations/sampling/modified_ff_3rd_order_fit/3_lys/8_npt.gro
- best_practices_simulations/sampling/modified_ff_3rd_order_fit/3_lys/angle.ndx
- best_practices_simulations/sampling/modified_ff_3rd_order_fit/3_lys/index.ndx
- best_practices_simulations/sampling/modified_ff_3rd_order_fit/3_lys/posre.itp
- best_practices_simulations/sampling/modified_ff_3rd_order_fit/3_lys/min.mdp
- best_practices_simulations/sampling/modified_ff_3rd_order_fit/3_lys/ions.mdp
- best_practices_simulations/sampling/modified_ff_3rd_order_fit/3_lys/calc_ang.sh
- best_practices_simulations/sampling/modified_ff_3rd_order_fit/3_lys/0_lys.pdb
- best_practices_simulations/sampling/modified_ff_3rd_order_fit/3_lys/nvt.mdp
- best_practices_simulations/sampling/modified_ff_3rd_order_fit/3_lys/start_samp.sh
- best_practices_simulations/sampling/modified_ff_3rd_order_fit/3_lys/md_cph.mdp
- best_practices_simulations/sampling/modified_ff_3rd_order_fit/3_lys/npt.mdp
- best_practices_simulations/sampling/modified_ff/2_glu/topol.top
- best_practices_simulations/sampling/modified_ff/2_glu/8_npt.gro
- best_practices_simulations/sampling/modified_ff/2_glu/index.ndx
- best_practices_simulations/sampling/modified_ff/2_glu/posre.itp
- best_practices_simulations/sampling/modified_ff/2_glu/0_glu.pdb
[truncated: 356 more entries]
