# Supplementary material for: Best Practices in Constant pH MD Simulations: Accuracy and Sampling
Source: J Chem Theory Comput. 2022 Sep 15;18(10):6134–47. doi: 10.1021/acs.jctc.2c00517 (PMC9558372; doi:10.1021/acs.jctc.2c00517)
Supplement: Supplementary file 1 — ct2c00517_si_001.zip [file ct2c00517_si_001.zip › best_practices_simulations/buffer_param/memb/NPT.pdb]

TITLE     Membrane in water with buffers
REMARK    THIS IS A SIMULATION BOX
CRYST1   59.072   59.072   81.133  90.00  90.00  90.00 P 1           1
MODEL        1
ATOM      1  N   POPC    1      26.071  30.423  59.627  1.00  0.00           N
ATOM      2  C12 POPC    1      27.466  30.683  60.291  1.00  0.00           C
ATOM      3 H12A POPC    1      28.229  30.471  59.557  1.00  0.00           H
ATOM      4 H12B POPC    1      27.729  29.911  61.000  1.00  0.00           H
ATOM      5  C13 POPC    1      25.867  31.424  58.528  1.00  0.00           C
ATOM      6 H13A POPC    1      24.865  31.222  58.179  1.00  0.00           H
ATOM      7 H13B POPC    1      25.954  32.434  58.902  1.00  0.00           H
ATOM      8 H13C POPC    1      26.602  31.382  57.737  1.00  0.00           H
ATOM      9  C14 POPC    1      25.977  29.055  59.027  1.00  0.00           C
ATOM     10 H14A POPC    1      26.067  28.343  59.834  1.00  0.00           H
ATOM     11 H14B POPC    1      25.025  28.756  58.614  1.00  0.00           H
ATOM     12 H14C POPC    1      26.665  29.012  58.195  1.00  0.00           H
ATOM     13  C15 POPC    1      24.895  30.559  60.552  1.00  0.00           C
ATOM     14 H15A POPC    1      24.797  31.593  60.851  1.00  0.00           H
ATOM     15 H15B POPC    1      25.002  29.891  61.394  1.00  0.00           H
ATOM     16 H15C POPC    1      23.941  30.364  60.085  1.00  0.00           H
ATOM     17  C11 POPC    1      27.784  32.136  60.859  1.00  0.00           C
ATOM     18 H11A POPC    1      27.871  32.795  59.969  1.00  0.00           H
ATOM     19 H11B POPC    1      28.816  32.171  61.269  1.00  0.00           H
ATOM     20  P   POPC    1      25.902  33.785  61.672  1.00  0.00           P
ATOM     21  O13 POPC    1      26.386  34.960  62.412  1.00  0.00           O
ATOM     22  O14 POPC    1      24.542  33.390  61.961  1.00  0.00           O
ATOM     23  O12 POPC    1      26.925  32.574  61.958  1.00  0.00           O
ATOM     24  O11 POPC    1      25.946  34.150  60.126  1.00  0.00           O
ATOM     25  C1  POPC    1      25.135  35.066  59.453  1.00  0.00           C
ATOM     26  HA  POPC    1      25.290  36.075  59.892  1.00  0.00           H
ATOM     27  HB  POPC    1      24.065  34.857  59.665  1.00  0.00           H
ATOM     28  C2  POPC    1      25.388  35.267  57.884  1.00  0.00           C
ATOM     29  HS  POPC    1      25.060  36.298  57.630  1.00  0.00           H
ATOM     30  O21 POPC    1      24.508  34.318  57.216  1.00  0.00           O
ATOM     31  C21 POPC    1      24.622  34.246  55.898  1.00  0.00           C
ATOM     32  O22 POPC    1      25.310  34.948  55.139  1.00  0.00           O
ATOM     33  C22 POPC    1      23.781  33.089  55.431  1.00  0.00           C
ATOM     34  H2R POPC    1      23.149  32.543  56.163  1.00  0.00           H
ATOM     35  H2S POPC    1      24.462  32.460  54.819  1.00  0.00           H
ATOM     36  C3  POPC    1      26.992  35.295  57.505  1.00  0.00           C
ATOM     37  HX  POPC    1      27.551  35.882  58.266  1.00  0.00           H
ATOM     38  HY  POPC    1      27.009  35.938  56.599  1.00  0.00           H
ATOM     39  O31 POPC    1      27.505  33.979  57.317  1.00  0.00           O
ATOM     40  C31 POPC    1      28.739  33.884  56.884  1.00  0.00           C
ATOM     41  O32 POPC    1      29.542  34.819  56.741  1.00  0.00           O
ATOM     42  C32 POPC    1      28.994  32.459  56.331  1.00  0.00           C
ATOM     43  H2X POPC    1      28.269  31.704  56.705  1.00  0.00           H
ATOM     44  H2Y POPC    1      29.927  32.013  56.737  1.00  0.00           H
ATOM     45  C23 POPC    1      22.650  33.540  54.388  1.00  0.00           C
ATOM     46  H3R POPC    1      22.921  34.559  54.037  1.00  0.00           H
ATOM     47  H3S POPC    1      21.637  33.770  54.782  1.00  0.00           H
ATOM     48  C24 POPC    1      22.520  32.688  53.085  1.00  0.00           C
ATOM     49  H4R POPC    1      21.895  31.842  53.442  1.00  0.00           H
ATOM     50  H4S POPC    1      23.482  32.167  52.897  1.00  0.00           H
ATOM     51  C25 POPC    1      21.929  33.284  51.759  1.00  0.00           C
ATOM     52  H5R POPC    1      21.224  34.064  52.119  1.00  0.00           H
ATOM     53  H5S POPC    1      21.436  32.533  51.105  1.00  0.00           H
ATOM     54  C26 POPC    1      22.974  33.897  50.758  1.00  0.00           C
ATOM     55  H6R POPC    1      22.380  34.315  49.917  1.00  0.00           H
ATOM     56  H6S POPC    1      23.630  33.055  50.451  1.00  0.00           H
ATOM     57  C27 POPC    1      23.687  35.111  51.321  1.00  0.00           C
ATOM     58  H7R POPC    1      24.220  34.864  52.265  1.00  0.00           H
ATOM     59  H7S POPC    1      22.909  35.856  51.592  1.00  0.00           H
ATOM     60  C28 POPC    1      24.668  35.746  50.347  1.00  0.00           C
ATOM     61  H8R POPC    1      25.040  36.671  50.837  1.00  0.00           H
ATOM     62  H8S POPC    1      24.181  36.158  49.438  1.00  0.00           H
ATOM     63  C29 POPC    1      25.765  34.838  49.843  1.00  0.00           C
ATOM     64  H91 POPC    1      25.449  34.248  48.969  1.00  0.00           H
ATOM     65 C210 POPC    1      26.951  34.508  50.382  1.00  0.00           C
ATOM     66 H101 POPC    1      27.686  33.961  49.774  1.00  0.00           H
ATOM     67 C211 POPC    1      27.664  34.962  51.717  1.00  0.00           C
ATOM     68 H11R POPC    1      28.605  34.384  51.833  1.00  0.00           H
ATOM     69 H11S POPC    1      27.052  34.825  52.634  1.00  0.00           H
ATOM     70 C212 POPC    1      27.997  36.469  51.694  1.00  0.00           C
ATOM     71 H12R POPC    1      28.526  36.713  52.640  1.00  0.00           H
ATOM     72 H12S POPC    1      26.983  36.922  51.676  1.00  0.00           H
ATOM     73 C213 POPC    1      28.893  36.919  50.547  1.00  0.00           C
ATOM     74 H13R POPC    1      29.196  37.969  50.749  1.00  0.00           H
ATOM     75 H13S POPC    1      28.365  36.992  49.571  1.00  0.00           H
ATOM     76 C214 POPC    1      30.246  36.183  50.359  1.00  0.00           C
ATOM     77 H14R POPC    1      29.922  35.169  50.043  1.00  0.00           H
ATOM     78 H14S POPC    1      30.854  36.063  51.281  1.00  0.00           H
ATOM     79 C215 POPC    1      30.998  36.898  49.245  1.00  0.00           C
ATOM     80 H15R POPC    1      32.089  36.712  49.336  1.00  0.00           H
ATOM     81 H15S POPC    1      30.714  37.968  49.153  1.00  0.00           H
ATOM     82 C216 POPC    1      30.741  36.227  47.877  1.00  0.00           C
ATOM     83 H16R POPC    1      29.637  36.106  47.855  1.00  0.00           H
ATOM     84 H16S POPC    1      31.176  35.207  47.940  1.00  0.00           H
ATOM     85 C217 POPC    1      31.212  36.920  46.555  1.00  0.00           C
ATOM     86 H17R POPC    1      30.952  37.999  46.590  1.00  0.00           H
ATOM     87 H17S POPC    1      30.686  36.370  45.746  1.00  0.00           H
ATOM     88 C218 POPC    1      32.725  36.802  46.440  1.00  0.00           C
ATOM     89 H18R POPC    1      33.085  35.770  46.640  1.00  0.00           H
ATOM     90 H18S POPC    1      33.296  37.447  47.142  1.00  0.00           H
ATOM     91 H18T POPC    1      33.080  37.181  45.458  1.00  0.00           H
ATOM     92  C33 POPC    1      28.979  32.438  54.758  1.00  0.00           C
ATOM     93  H3X POPC    1      29.812  33.052  54.354  1.00  0.00           H
ATOM     94  H3Y POPC    1      28.002  32.675  54.285  1.00  0.00           H
ATOM     95  C34 POPC    1      29.140  31.030  54.273  1.00  0.00           C
ATOM     96  H4X POPC    1      28.420  30.318  54.730  1.00  0.00           H
ATOM     97  H4Y POPC    1      30.137  30.629  54.556  1.00  0.00           H
ATOM     98  C35 POPC    1      29.002  30.838  52.738  1.00  0.00           C
ATOM     99  H5X POPC    1      28.019  31.256  52.433  1.00  0.00           H
ATOM    100  H5Y POPC    1      28.962  29.802  52.339  1.00  0.00           H
ATOM    101  C36 POPC    1      30.161  31.518  52.039  1.00  0.00           C
ATOM    102  H6X POPC    1      30.386  32.511  52.483  1.00  0.00           H
ATOM    103  H6Y POPC    1      29.872  31.728  50.987  1.00  0.00           H
ATOM    104  C37 POPC    1      31.483  30.640  52.001  1.00  0.00           C
ATOM    105  H7X POPC    1      31.137  29.688  51.543  1.00  0.00           H
ATOM    106  H7Y POPC    1      31.926  30.319  52.968  1.00  0.00           H
ATOM    107  C38 POPC    1      32.619  31.345  51.243  1.00  0.00           C
ATOM    108  H8X POPC    1      32.273  31.499  50.199  1.00  0.00           H
ATOM    109  H8Y POPC    1      33.442  30.623  51.048  1.00  0.00           H
ATOM    110  C39 POPC    1      33.103  32.627  51.989  1.00  0.00           C
ATOM    111  H9X POPC    1      33.665  32.322  52.897  1.00  0.00           H
ATOM    112  H9Y POPC    1      32.274  33.252  52.387  1.00  0.00           H
ATOM    113 C310 POPC    1      33.900  33.475  51.028  1.00  0.00           C
ATOM    114 H10X POPC    1      34.101  34.470  51.480  1.00  0.00           H
ATOM    115 H10Y POPC    1      33.361  33.590  50.063  1.00  0.00           H
ATOM    116 C311 POPC    1      35.297  32.897  50.901  1.00  0.00           C
ATOM    117 H11X POPC    1      35.175  31.886  50.455  1.00  0.00           H
ATOM    118 H11Y POPC    1      35.794  32.928  51.894  1.00  0.00           H
ATOM    119 C312 POPC    1      36.099  33.713  49.903  1.00  0.00           C
ATOM    120 H12X POPC    1      37.129  33.296  49.903  1.00  0.00           H
ATOM    121 H12Y POPC    1      36.192  34.707  50.391  1.00  0.00           H
ATOM    122 C313 POPC    1      35.524  33.863  48.476  1.00  0.00           C
ATOM    123 H13X POPC    1      36.337  34.267  47.836  1.00  0.00           H
ATOM    124 H13Y POPC    1      34.638  34.533  48.436  1.00  0.00           H
ATOM    125 C314 POPC    1      35.114  32.594  47.674  1.00  0.00           C
ATOM    126 H14X POPC    1      34.211  32.134  48.129  1.00  0.00           H
ATOM    127 H14Y POPC    1      35.967  31.884  47.636  1.00  0.00           H
ATOM    128 C315 POPC    1      34.691  32.864  46.196  1.00  0.00           C
ATOM    129 H15X POPC    1      35.501  33.521  45.815  1.00  0.00           H
ATOM    130 H15Y POPC    1      33.727  33.412  46.128  1.00  0.00           H
ATOM    131 C316 POPC    1      34.601  31.620  45.276  1.00  0.00           C
ATOM    132 H16X POPC    1      33.786  30.922  45.565  1.00  0.00           H
ATOM    133 H16Y POPC    1      35.564  31.068  45.316  1.00  0.00           H
ATOM    134 H16Z POPC    1      34.350  31.937  44.241  1.00  0.00           H
ATOM    135  N   POPC    2      30.891  30.212  65.265  1.00  0.00           N
ATOM    136  C12 POPC    2      31.876  29.136  65.215  1.00  0.00           C
ATOM    137 H12A POPC    2      31.443  28.180  64.960  1.00  0.00           H
ATOM    138 H12B POPC    2      32.206  28.971  66.230  1.00  0.00           H
ATOM    139  C13 POPC    2      30.206  30.423  63.921  1.00  0.00           C
ATOM    140 H13A POPC    2      30.918  30.466  63.110  1.00  0.00           H
ATOM    141 H13B POPC    2      29.551  29.588  63.724  1.00  0.00           H
ATOM    142 H13C POPC    2      29.557  31.285  63.869  1.00  0.00           H
ATOM    143  C14 POPC    2      29.925  29.919  66.348  1.00  0.00           C
ATOM    144 H14A POPC    2      30.478  29.565  67.206  1.00  0.00           H
ATOM    145 H14B POPC    2      29.382  30.741  66.790  1.00  0.00           H
ATOM    146 H14C POPC    2      29.187  29.241  65.945  1.00  0.00           H
ATOM    147  C15 POPC    2      31.594  31.451  65.567  1.00  0.00           C
ATOM    148 H15A POPC    2      32.209  31.386  66.453  1.00  0.00           H
ATOM    149 H15B POPC    2      31.038  32.373  65.653  1.00  0.00           H
ATOM    150 H15C POPC    2      32.235  31.656  64.723  1.00  0.00           H
ATOM    151  C11 POPC    2      33.121  29.366  64.280  1.00  0.00           C
ATOM    152 H11A POPC    2      33.895  28.684  64.691  1.00  0.00           H
ATOM    153 H11B POPC    2      33.594  30.368  64.364  1.00  0.00           H
ATOM    154  P   POPC    2      32.410  27.772  62.341  1.00  0.00           P
ATOM    155  O13 POPC    2      31.123  27.351  62.865  1.00  0.00           O
ATOM    156  O14 POPC    2      33.574  26.892  62.599  1.00  0.00           O
ATOM    157  O12 POPC    2      32.713  29.217  62.938  1.00  0.00           O
ATOM    158  O11 POPC    2      32.238  28.016  60.842  1.00  0.00           O
ATOM    159  C1  POPC    2      31.785  29.277  60.224  1.00  0.00           C
ATOM    160  HA  POPC    2      31.658  30.131  60.923  1.00  0.00           H
ATOM    161  HB  POPC    2      30.769  29.128  59.799  1.00  0.00           H
ATOM    162  C2  POPC    2      32.792  29.643  59.105  1.00  0.00           C
ATOM    163  HS  POPC    2      32.340  30.421  58.453  1.00  0.00           H
ATOM    164  O21 POPC    2      33.136  28.502  58.310  1.00  0.00           O
ATOM    165  C21 POPC    2      32.141  28.116  57.558  1.00  0.00           C
ATOM    166  O22 POPC    2      30.995  28.535  57.610  1.00  0.00           O
ATOM    167  C22 POPC    2      32.571  26.939  56.649  1.00  0.00           C
ATOM    168  H2R POPC    2      32.261  26.030  57.207  1.00  0.00           H
ATOM    169  H2S POPC    2      33.674  26.920  56.519  1.00  0.00           H
ATOM    170  C3  POPC    2      34.071  30.246  59.754  1.00  0.00           C
ATOM    171  HX  POPC    2      34.375  29.454  60.471  1.00  0.00           H
ATOM    172  HY  POPC    2      33.782  31.134  60.356  1.00  0.00           H
ATOM    173  O31 POPC    2      35.082  30.550  58.822  1.00  0.00           O
ATOM    174  C31 POPC    2      34.920  31.615  57.968  1.00  0.00           C
ATOM    175  O32 POPC    2      33.983  32.355  58.025  1.00  0.00           O
ATOM    176  C32 POPC    2      36.075  31.703  56.932  1.00  0.00           C
ATOM    177  H2X POPC    2      36.928  31.151  57.382  1.00  0.00           H
ATOM    178  H2Y POPC    2      36.288  32.785  56.794  1.00  0.00           H
ATOM    179  C23 POPC    2      31.834  26.903  55.273  1.00  0.00           C
ATOM    180  H3R POPC    2      32.090  27.841  54.734  1.00  0.00           H
ATOM    181  H3S POPC    2      30.729  26.889  55.388  1.00  0.00           H
ATOM    182  C24 POPC    2      32.339  25.742  54.346  1.00  0.00           C
ATOM    183  H4R POPC    2      33.449  25.687  54.360  1.00  0.00           H
ATOM    184  H4S POPC    2      31.978  26.043  53.340  1.00  0.00           H
ATOM    185  C25 POPC    2      31.940  24.323  54.709  1.00  0.00           C
ATOM    186  H5R POPC    2      30.873  24.293  55.017  1.00  0.00           H
ATOM    187  H5S POPC    2      32.562  23.982  55.564  1.00  0.00           H
ATOM    188  C26 POPC    2      32.162  23.252  53.573  1.00  0.00           C
ATOM    189  H6R POPC    2      32.013  23.590  52.525  1.00  0.00           H
ATOM    190  H6S POPC    2      31.475  22.395  53.738  1.00  0.00           H
ATOM    191  C27 POPC    2      33.628  22.720  53.540  1.00  0.00           C
ATOM    192  H7R POPC    2      33.858  22.031  54.381  1.00  0.00           H
ATOM    193  H7S POPC    2      34.248  23.641  53.590  1.00  0.00           H
ATOM    194  C28 POPC    2      33.754  21.912  52.213  1.00  0.00           C
ATOM    195  H8R POPC    2      34.795  21.543  52.329  1.00  0.00           H
ATOM    196  H8S POPC    2      33.832  22.676  51.410  1.00  0.00           H
ATOM    197  C29 POPC    2      32.779  20.798  51.922  1.00  0.00           C
ATOM    198  H91 POPC    2      32.289  20.362  52.805  1.00  0.00           H
ATOM    199 C210 POPC    2      32.391  20.497  50.691  1.00  0.00           C
ATOM    200 H101 POPC    2      31.749  19.609  50.587  1.00  0.00           H
ATOM    201 C211 POPC    2      32.816  21.057  49.391  1.00  0.00           C
ATOM    202 H11R POPC    2      33.710  21.717  49.386  1.00  0.00           H
ATOM    203 H11S POPC    2      31.958  21.658  49.021  1.00  0.00           H
ATOM    204 C212 POPC    2      33.117  19.756  48.574  1.00  0.00           C
ATOM    205 H12R POPC    2      33.781  19.031  49.090  1.00  0.00           H
ATOM    206 H12S POPC    2      33.659  19.989  47.633  1.00  0.00           H
ATOM    207 C213 POPC    2      31.842  19.020  48.148  1.00  0.00           C
ATOM    208 H13R POPC    2      30.950  19.574  48.513  1.00  0.00           H
ATOM    209 H13S POPC    2      31.737  18.044  48.668  1.00  0.00           H
ATOM    210 C214 POPC    2      31.848  18.814  46.641  1.00  0.00           C
ATOM    211 H14R POPC    2      32.763  18.342  46.224  1.00  0.00           H
ATOM    212 H14S POPC    2      31.704  19.753  46.066  1.00  0.00           H
ATOM    213 C215 POPC    2      30.746  17.819  46.125  1.00  0.00           C
ATOM    214 H15R POPC    2      29.756  18.274  46.343  1.00  0.00           H
ATOM    215 H15S POPC    2      30.752  16.887  46.729  1.00  0.00           H
ATOM    216 C216 POPC    2      30.927  17.402  44.644  1.00  0.00           C
ATOM    217 H16R POPC    2      31.878  16.826  44.648  1.00  0.00           H
ATOM    218 H16S POPC    2      31.106  18.322  44.048  1.00  0.00           H
ATOM    219 C217 POPC    2      29.851  16.406  44.173  1.00  0.00           C
ATOM    220 H17R POPC    2      29.953  15.466  44.757  1.00  0.00           H
ATOM    221 H17S POPC    2      30.138  16.167  43.126  1.00  0.00           H
ATOM    222 C218 POPC    2      28.485  16.968  44.182  1.00  0.00           C
ATOM    223 H18R POPC    2      28.469  17.862  43.523  1.00  0.00           H
ATOM    224 H18S POPC    2      28.217  17.263  45.219  1.00  0.00           H
ATOM    225 H18T POPC    2      27.828  16.159  43.796  1.00  0.00           H
ATOM    226  C33 POPC    2      35.594  31.181  55.522  1.00  0.00           C
ATOM    227  H3X POPC    2      36.332  31.458  54.739  1.00  0.00           H
ATOM    228  H3Y POPC    2      34.564  31.523  55.284  1.00  0.00           H
ATOM    229  C34 POPC    2      35.543  29.625  55.589  1.00  0.00           C
ATOM    230  H4X POPC    2      34.897  29.353  56.451  1.00  0.00           H
ATOM    231  H4Y POPC    2      36.562  29.228  55.789  1.00  0.00           H
ATOM    232  C35 POPC    2      35.069  28.953  54.294  1.00  0.00           C
ATOM    233  H5X POPC    2      33.964  29.068  54.273  1.00  0.00           H
ATOM    234  H5Y POPC    2      35.194  27.856  54.419  1.00  0.00           H
ATOM    235  C36 POPC    2      35.807  29.514  53.122  1.00  0.00           C
ATOM    236  H6X POPC    2      36.888  29.573  53.370  1.00  0.00           H
ATOM    237  H6Y POPC    2      35.388  30.515  52.884  1.00  0.00           H
ATOM    238  C37 POPC    2      35.726  28.544  51.886  1.00  0.00           C
ATOM    239  H7X POPC    2      36.535  27.785  51.949  1.00  0.00           H
ATOM    240  H7Y POPC    2      35.896  29.170  50.984  1.00  0.00           H
ATOM    241  C38 POPC    2      34.340  27.944  51.625  1.00  0.00           C
ATOM    242  H8X POPC    2      33.461  28.621  51.672  1.00  0.00           H
ATOM    243  H8Y POPC    2      34.303  27.126  52.376  1.00  0.00           H
ATOM    244  C39 POPC    2      34.287  27.311  50.251  1.00  0.00           C
ATOM    245  H9X POPC    2      35.268  26.922  49.905  1.00  0.00           H
ATOM    246  H9Y POPC    2      34.096  28.080  49.473  1.00  0.00           H
ATOM    247 C310 POPC    2      33.292  26.171  50.193  1.00  0.00           C
ATOM    248 H10X POPC    2      32.345  26.549  50.632  1.00  0.00           H
ATOM    249 H10Y POPC    2      33.691  25.391  50.877  1.00  0.00           H
ATOM    250 C311 POPC    2      33.123  25.601  48.766  1.00  0.00           C
ATOM    251 H11X POPC    2      32.414  24.747  48.781  1.00  0.00           H
ATOM    252 H11Y POPC    2      34.074  25.082  48.518  1.00  0.00           H
ATOM    253 C312 POPC    2      32.615  26.532  47.726  1.00  0.00           C
ATOM    254 H12X POPC    2      33.173  27.489  47.643  1.00  0.00           H
ATOM    255 H12Y POPC    2      31.547  26.800  47.876  1.00  0.00           H
ATOM    256 C313 POPC    2      32.591  25.805  46.353  1.00  0.00           C
ATOM    257 H13X POPC    2      33.680  25.626  46.227  1.00  0.00           H
ATOM    258 H13Y POPC    2      32.299  26.462  45.506  1.00  0.00           H
ATOM    259 C314 POPC    2      31.859  24.461  46.290  1.00  0.00           C
ATOM    260 H14X POPC    2      30.800  24.346  46.606  1.00  0.00           H
ATOM    261 H14Y POPC    2      32.465  23.714  46.847  1.00  0.00           H
ATOM    262 C315 POPC    2      32.039  23.773  44.930  1.00  0.00           C
ATOM    263 H15X POPC    2      33.012  24.063  44.478  1.00  0.00           H
ATOM    264 H15Y POPC    2      31.291  24.099  44.176  1.00  0.00           H
ATOM    265 C316 POPC    2      31.994  22.198  44.944  1.00  0.00           C
ATOM    266 H16X POPC    2      32.581  21.902  45.840  1.00  0.00           H
ATOM    267 H16Y POPC    2      32.498  21.727  44.074  1.00  0.00           H
ATOM    268 H16Z POPC    2      30.964  21.783  44.962  1.00  0.00           H
ATOM    269  N   POPC    3      26.485  22.288  64.011  1.00  0.00           N
ATOM    270  C12 POPC    3      27.097  22.044  62.564  1.00  0.00           C
ATOM    271 H12A POPC    3      26.462  21.447  61.925  1.00  0.00           H
ATOM    272 H12B POPC    3      27.970  21.446  62.780  1.00  0.00           H
ATOM    273  C13 POPC    3      26.446  20.944  64.741  1.00  0.00           C
ATOM    274 H13A POPC    3      25.657  20.295  64.391  1.00  0.00           H
ATOM    275 H13B POPC    3      27.411  20.479  64.603  1.00  0.00           H
ATOM    276 H13C POPC    3      26.271  21.141  65.788  1.00  0.00           H
ATOM    277  C14 POPC    3      27.341  23.242  64.676  1.00  0.00           C
ATOM    278 H14A POPC    3      27.195  23.201  65.745  1.00  0.00           H
ATOM    279 H14B POPC    3      28.400  23.138  64.493  1.00  0.00           H
ATOM    280 H14C POPC    3      27.137  24.221  64.267  1.00  0.00           H
ATOM    281  C15 POPC    3      25.136  22.897  63.947  1.00  0.00           C
ATOM    282 H15A POPC    3      24.920  23.293  64.928  1.00  0.00           H
ATOM    283 H15B POPC    3      24.476  22.102  63.635  1.00  0.00           H
ATOM    284 H15C POPC    3      25.040  23.770  63.318  1.00  0.00           H
ATOM    285  C11 POPC    3      27.400  23.307  61.639  1.00  0.00           C
ATOM    286 H11A POPC    3      27.657  22.741  60.718  1.00  0.00           H
ATOM    287 H11B POPC    3      28.271  23.892  62.005  1.00  0.00           H
ATOM    288  P   POPC    3      26.306  25.600  61.559  1.00  0.00           P
ATOM    289  O13 POPC    3      26.819  25.891  62.932  1.00  0.00           O
ATOM    290  O14 POPC    3      25.031  26.233  61.192  1.00  0.00           O
ATOM    291  O12 POPC    3      26.275  24.068  61.304  1.00  0.00           O
ATOM    292  O11 POPC    3      27.299  26.269  60.533  1.00  0.00           O
ATOM    293  C1  POPC    3      27.484  25.729  59.198  1.00  0.00           C
ATOM    294  HA  POPC    3      26.659  25.934  58.481  1.00  0.00           H
ATOM    295  HB  POPC    3      27.553  24.622  59.247  1.00  0.00           H
ATOM    296  C2  POPC    3      28.823  26.366  58.680  1.00  0.00           C
ATOM    297  HS  POPC    3      28.878  27.433  58.984  1.00  0.00           H
ATOM    298  O21 POPC    3      28.892  26.163  57.252  1.00  0.00           O
ATOM    299  C21 POPC    3      28.264  27.056  56.516  1.00  0.00           C
ATOM    300  O22 POPC    3      27.892  28.162  56.869  1.00  0.00           O
ATOM    301  C22 POPC    3      27.906  26.337  55.140  1.00  0.00           C
ATOM    302  H2R POPC    3      26.803  26.223  55.198  1.00  0.00           H
ATOM    303  H2S POPC    3      28.409  25.360  54.974  1.00  0.00           H
ATOM    304  C3  POPC    3      30.035  25.731  59.423  1.00  0.00           C
ATOM    305  HX  POPC    3      30.219  25.971  60.492  1.00  0.00           H
ATOM    306  HY  POPC    3      30.959  26.143  58.965  1.00  0.00           H
ATOM    307  O31 POPC    3      30.025  24.318  59.428  1.00  0.00           O
ATOM    308  C31 POPC    3      31.098  23.729  59.140  1.00  0.00           C
ATOM    309  O32 POPC    3      32.216  24.202  58.997  1.00  0.00           O
ATOM    310  C32 POPC    3      30.642  22.259  58.946  1.00  0.00           C
ATOM    311  H2X POPC    3      29.578  22.172  59.255  1.00  0.00           H
ATOM    312  H2Y POPC    3      31.176  21.608  59.672  1.00  0.00           H
ATOM    313  C23 POPC    3      28.265  27.140  53.881  1.00  0.00           C
ATOM    314  H3R POPC    3      29.105  27.852  54.030  1.00  0.00           H
ATOM    315  H3S POPC    3      27.446  27.838  53.603  1.00  0.00           H
ATOM    316  C24 POPC    3      28.656  26.203  52.752  1.00  0.00           C
ATOM    317  H4R POPC    3      27.794  25.524  52.576  1.00  0.00           H
ATOM    318  H4S POPC    3      29.537  25.633  53.116  1.00  0.00           H
ATOM    319  C25 POPC    3      28.944  27.043  51.562  1.00  0.00           C
ATOM    320  H5R POPC    3      29.889  27.605  51.720  1.00  0.00           H
ATOM    321  H5S POPC    3      28.088  27.746  51.478  1.00  0.00           H
ATOM    322  C26 POPC    3      29.297  26.205  50.320  1.00  0.00           C
ATOM    323  H6R POPC    3      30.210  25.576  50.393  1.00  0.00           H
ATOM    324  H6S POPC    3      29.590  26.892  49.498  1.00  0.00           H
ATOM    325  C27 POPC    3      28.143  25.379  49.831  1.00  0.00           C
ATOM    326  H7R POPC    3      27.343  26.023  49.408  1.00  0.00           H
ATOM    327  H7S POPC    3      27.732  24.726  50.630  1.00  0.00           H
ATOM    328  C28 POPC    3      28.523  24.359  48.739  1.00  0.00           C
ATOM    329  H8R POPC    3      28.995  24.904  47.893  1.00  0.00           H
ATOM    330  H8S POPC    3      27.512  24.012  48.434  1.00  0.00           H
ATOM    331  C29 POPC    3      29.389  23.144  49.081  1.00  0.00           C
ATOM    332  H91 POPC    3      30.417  23.432  49.345  1.00  0.00           H
ATOM    333 C210 POPC    3      29.073  21.810  49.166  1.00  0.00           C
ATOM    334 H101 POPC    3      29.915  21.108  49.267  1.00  0.00           H
ATOM    335 C211 POPC    3      27.689  21.264  48.868  1.00  0.00           C
ATOM    336 H11R POPC    3      26.984  22.031  48.482  1.00  0.00           H
ATOM    337 H11S POPC    3      27.202  20.893  49.795  1.00  0.00           H
ATOM    338 C212 POPC    3      27.741  20.092  47.896  1.00  0.00           C
ATOM    339 H12R POPC    3      26.662  19.847  47.787  1.00  0.00           H
ATOM    340 H12S POPC    3      28.290  19.221  48.312  1.00  0.00           H
ATOM    341 C213 POPC    3      28.174  20.478  46.469  1.00  0.00           C
ATOM    342 H13R POPC    3      28.104  19.678  45.702  1.00  0.00           H
ATOM    343 H13S POPC    3      29.245  20.774  46.492  1.00  0.00           H
ATOM    344 C214 POPC    3      27.362  21.643  45.851  1.00  0.00           C
ATOM    345 H14R POPC    3      27.968  21.895  44.954  1.00  0.00           H
ATOM    346 H14S POPC    3      27.273  22.565  46.463  1.00  0.00           H
ATOM    347 C215 POPC    3      26.003  21.237  45.301  1.00  0.00           C
ATOM    348 H15R POPC    3      25.290  21.187  46.152  1.00  0.00           H
ATOM    349 H15S POPC    3      26.132  20.217  44.881  1.00  0.00           H
ATOM    350 C216 POPC    3      25.405  22.163  44.278  1.00  0.00           C
ATOM    351 H16R POPC    3      26.114  22.320  43.437  1.00  0.00           H
ATOM    352 H16S POPC    3      25.258  23.177  44.709  1.00  0.00           H
ATOM    353 C217 POPC    3      24.120  21.629  43.680  1.00  0.00           C
ATOM    354 H17R POPC    3      24.317  20.648  43.196  1.00  0.00           H
ATOM    355 H17S POPC    3      23.692  22.161  42.804  1.00  0.00           H
ATOM    356 C218 POPC    3      22.956  21.363  44.639  1.00  0.00           C
ATOM    357 H18R POPC    3      22.030  21.020  44.130  1.00  0.00           H
ATOM    358 H18S POPC    3      22.637  22.249  45.229  1.00  0.00           H
ATOM    359 H18T POPC    3      23.178  20.616  45.430  1.00  0.00           H
ATOM    360  C33 POPC    3      30.764  21.823  57.507  1.00  0.00           C
ATOM    361  H3X POPC    3      30.605  20.735  57.345  1.00  0.00           H
ATOM    362  H3Y POPC    3      31.752  22.116  57.092  1.00  0.00           H
ATOM    363  C34 POPC    3      29.697  22.468  56.638  1.00  0.00           C
ATOM    364  H4X POPC    3      29.961  22.282  55.575  1.00  0.00           H
ATOM    365  H4Y POPC    3      29.769  23.553  56.870  1.00  0.00           H
ATOM    366  C35 POPC    3      28.299  21.937  56.779  1.00  0.00           C
ATOM    367  H5X POPC    3      27.583  22.778  56.660  1.00  0.00           H
ATOM    368  H5Y POPC    3      28.096  21.685  57.842  1.00  0.00           H
ATOM    369  C36 POPC    3      28.019  20.695  55.969  1.00  0.00           C
ATOM    370  H6X POPC    3      27.127  20.139  56.330  1.00  0.00           H
ATOM    371  H6Y POPC    3      28.859  19.972  56.045  1.00  0.00           H
ATOM    372  C37 POPC    3      27.749  21.012  54.457  1.00  0.00           C
ATOM    373  H7X POPC    3      27.361  20.019  54.144  1.00  0.00           H
ATOM    374  H7Y POPC    3      28.715  21.184  53.936  1.00  0.00           H
ATOM    375  C38 POPC    3      26.676  22.080  54.068  1.00  0.00           C
ATOM    376  H8X POPC    3      27.192  23.048  54.248  1.00  0.00           H
ATOM    377  H8Y POPC    3      25.866  22.069  54.827  1.00  0.00           H
ATOM    378  C39 POPC    3      26.048  21.808  52.709  1.00  0.00           C
ATOM    379  H9X POPC    3      25.479  20.854  52.745  1.00  0.00           H
ATOM    380  H9Y POPC    3      26.938  21.591  52.081  1.00  0.00           H
ATOM    381 C310 POPC    3      25.195  22.894  52.123  1.00  0.00           C
ATOM    382 H10X POPC    3      25.725  23.869  52.072  1.00  0.00           H
ATOM    383 H10Y POPC    3      24.250  23.160  52.643  1.00  0.00           H
ATOM    384 C311 POPC    3      24.672  22.582  50.721  1.00  0.00           C
ATOM    385 H11X POPC    3      23.773  21.930  50.753  1.00  0.00           H
ATOM    386 H11Y POPC    3      25.520  22.081  50.207  1.00  0.00           H
ATOM    387 C312 POPC    3      24.356  23.955  49.998  1.00  0.00           C
ATOM    388 H12X POPC    3      25.335  24.478  50.035  1.00  0.00           H
ATOM    389 H12Y POPC    3      23.614  24.506  50.615  1.00  0.00           H
ATOM    390 C313 POPC    3      23.830  23.740  48.573  1.00  0.00           C
ATOM    391 H13X POPC    3      22.977  23.044  48.429  1.00  0.00           H
ATOM    392 H13Y POPC    3      24.675  23.334  47.977  1.00  0.00           H
ATOM    393 C314 POPC    3      23.351  25.034  47.912  1.00  0.00           C
ATOM    394 H14X POPC    3      22.405  25.460  48.310  1.00  0.00           H
ATOM    395 H14Y POPC    3      23.203  24.602  46.899  1.00  0.00           H
ATOM    396 C315 POPC    3      24.400  26.162  47.682  1.00  0.00           C
ATOM    397 H15X POPC    3      25.202  25.722  47.051  1.00  0.00           H
ATOM    398 H15Y POPC    3      24.794  26.340  48.706  1.00  0.00           H
ATOM    399 C316 POPC    3      23.891  27.473  47.083  1.00  0.00           C
ATOM    400 H16X POPC    3      23.817  27.297  45.988  1.00  0.00           H
ATOM    401 H16Y POPC    3      24.579  28.310  47.326  1.00  0.00           H
ATOM    402 H16Z POPC    3      22.845  27.689  47.391  1.00  0.00           H
ATOM    403  N   POPC    4      33.430  23.746  64.127  1.00  0.00           N
ATOM    404  C12 POPC    4      33.221  23.246  62.716  1.00  0.00           C
ATOM    405 H12A POPC    4      33.337  24.148  62.133  1.00  0.00           H
ATOM    406 H12B POPC    4      32.248  22.821  62.516  1.00  0.00           H
ATOM    407  C13 POPC    4      33.341  22.575  65.063  1.00  0.00           C
ATOM    408 H13A POPC    4      32.320  22.242  64.946  1.00  0.00           H
ATOM    409 H13B POPC    4      34.004  21.752  64.842  1.00  0.00           H
ATOM    410 H13C POPC    4      33.581  22.815  66.088  1.00  0.00           H
ATOM    411  C14 POPC    4      34.813  24.456  64.289  1.00  0.00           C
ATOM    412 H14A POPC    4      34.936  24.866  65.280  1.00  0.00           H
ATOM    413 H14B POPC    4      35.571  23.696  64.174  1.00  0.00           H
ATOM    414 H14C POPC    4      34.936  25.154  63.474  1.00  0.00           H
ATOM    415  C15 POPC    4      32.366  24.756  64.552  1.00  0.00           C
ATOM    416 H15A POPC    4      32.505  25.654  63.970  1.00  0.00           H
ATOM    417 H15B POPC    4      32.538  25.070  65.571  1.00  0.00           H
ATOM    418 H15C POPC    4      31.412  24.279  64.381  1.00  0.00           H
ATOM    419  C11 POPC    4      34.304  22.202  62.196  1.00  0.00           C
ATOM    420 H11A POPC    4      35.313  22.657  62.292  1.00  0.00           H
ATOM    421 H11B POPC    4      34.179  22.006  61.109  1.00  0.00           H
ATOM    422  P   POPC    4      33.596  19.694  62.639  1.00  0.00           P
ATOM    423  O13 POPC    4      32.373  19.672  63.441  1.00  0.00           O
ATOM    424  O14 POPC    4      34.640  18.664  62.846  1.00  0.00           O
ATOM    425  O12 POPC    4      34.349  21.040  62.946  1.00  0.00           O
ATOM    426  O11 POPC    4      33.145  19.878  61.181  1.00  0.00           O
ATOM    427  C1  POPC    4      32.693  18.932  60.180  1.00  0.00           C
ATOM    428  HA  POPC    4      31.808  19.334  59.642  1.00  0.00           H
ATOM    429  HB  POPC    4      32.432  17.937  60.599  1.00  0.00           H
ATOM    430  C2  POPC    4      33.844  18.604  59.259  1.00  0.00           C
ATOM    431  HS  POPC    4      34.649  18.151  59.876  1.00  0.00           H
ATOM    432  O21 POPC    4      34.336  19.827  58.589  1.00  0.00           O
ATOM    433  C21 POPC    4      35.481  20.299  59.027  1.00  0.00           C
ATOM    434  O22 POPC    4      36.212  19.818  59.871  1.00  0.00           O
ATOM    435  C22 POPC    4      35.702  21.624  58.284  1.00  0.00           C
ATOM    436  H2R POPC    4      36.580  22.103  58.768  1.00  0.00           H
ATOM    437  H2S POPC    4      34.847  22.256  58.608  1.00  0.00           H
ATOM    438  C3  POPC    4      33.411  17.701  58.081  1.00  0.00           C
ATOM    439  HX  POPC    4      33.002  16.759  58.506  1.00  0.00           H
ATOM    440  HY  POPC    4      34.398  17.338  57.725  1.00  0.00           H
ATOM    441  O31 POPC    4      32.522  18.256  57.135  1.00  0.00           O
ATOM    442  C31 POPC    4      32.971  18.118  55.891  1.00  0.00           C
ATOM    443  O32 POPC    4      33.968  17.538  55.562  1.00  0.00           O
ATOM    444  C32 POPC    4      31.963  18.714  54.970  1.00  0.00           C
ATOM    445  H2X POPC    4      32.503  18.945  54.028  1.00  0.00           H
ATOM    446  H2Y POPC    4      31.541  19.625  55.446  1.00  0.00           H
ATOM    447  C23 POPC    4      35.717  21.409  56.724  1.00  0.00           C
ATOM    448  H3R POPC    4      35.665  22.367  56.164  1.00  0.00           H
ATOM    449  H3S POPC    4      34.759  20.959  56.384  1.00  0.00           H
ATOM    450  C24 POPC    4      36.948  20.660  56.305  1.00  0.00           C
ATOM    451  H4R POPC    4      36.929  19.620  56.695  1.00  0.00           H
ATOM    452  H4S POPC    4      37.870  21.166  56.662  1.00  0.00           H
ATOM    453  C25 POPC    4      37.117  20.501  54.762  1.00  0.00           C
ATOM    454  H5R POPC    4      38.168  20.151  54.679  1.00  0.00           H
ATOM    455  H5S POPC    4      37.060  21.488  54.255  1.00  0.00           H
ATOM    456  C26 POPC    4      36.155  19.432  54.110  1.00  0.00           C
ATOM    457  H6R POPC    4      35.106  19.798  54.087  1.00  0.00           H
ATOM    458  H6S POPC    4      36.127  18.457  54.642  1.00  0.00           H
ATOM    459  C27 POPC    4      36.458  18.999  52.674  1.00  0.00           C
ATOM    460  H7R POPC    4      37.471  18.669  52.360  1.00  0.00           H
ATOM    461  H7S POPC    4      36.427  19.927  52.064  1.00  0.00           H
ATOM    462  C28 POPC    4      35.474  17.949  52.064  1.00  0.00           C
ATOM    463  H8R POPC    4      35.428  18.121  50.967  1.00  0.00           H
ATOM    464  H8S POPC    4      34.460  18.209  52.437  1.00  0.00           H
ATOM    465  C29 POPC    4      35.771  16.503  52.530  1.00  0.00           C
ATOM    466  H91 POPC    4      35.846  16.386  53.621  1.00  0.00           H
ATOM    467 C210 POPC    4      35.898  15.435  51.742  1.00  0.00           C
ATOM    468 H101 POPC    4      36.069  14.478  52.256  1.00  0.00           H
ATOM    469 C211 POPC    4      35.887  15.466  50.268  1.00  0.00           C
ATOM    470 H11R POPC    4      36.380  14.527  49.939  1.00  0.00           H
ATOM    471 H11S POPC    4      36.543  16.264  49.860  1.00  0.00           H
ATOM    472 C212 POPC    4      34.530  15.604  49.546  1.00  0.00           C
ATOM    473 H12R POPC    4      34.297  16.690  49.584  1.00  0.00           H
ATOM    474 H12S POPC    4      33.661  15.146  50.064  1.00  0.00           H
ATOM    475 C213 POPC    4      34.470  15.048  48.094  1.00  0.00           C
ATOM    476 H13R POPC    4      33.404  15.099  47.786  1.00  0.00           H
ATOM    477 H13S POPC    4      34.915  14.030  48.065  1.00  0.00           H
ATOM    478 C214 POPC    4      35.236  15.892  47.078  1.00  0.00           C
ATOM    479 H14R POPC    4      36.330  15.726  47.181  1.00  0.00           H
ATOM    480 H14S POPC    4      35.065  16.958  47.343  1.00  0.00           H
ATOM    481 C215 POPC    4      34.840  15.776  45.557  1.00  0.00           C
ATOM    482 H15R POPC    4      35.518  16.453  44.994  1.00  0.00           H
ATOM    483 H15S POPC    4      33.843  16.192  45.297  1.00  0.00           H
ATOM    484 C216 POPC    4      35.009  14.357  44.968  1.00  0.00           C
ATOM    485 H16R POPC    4      35.111  14.428  43.863  1.00  0.00           H
ATOM    486 H16S POPC    4      34.141  13.753  45.309  1.00  0.00           H
ATOM    487 C217 POPC    4      36.277  13.562  45.465  1.00  0.00           C
ATOM    488 H17R POPC    4      36.291  13.673  46.571  1.00  0.00           H
ATOM    489 H17S POPC    4      37.172  14.023  44.995  1.00  0.00           H
ATOM    490 C218 POPC    4      36.216  12.042  45.216  1.00  0.00           C
ATOM    491 H18R POPC    4      37.121  11.570  45.655  1.00  0.00           H
ATOM    492 H18S POPC    4      36.182  11.860  44.120  1.00  0.00           H
ATOM    493 H18T POPC    4      35.292  11.574  45.617  1.00  0.00           H
ATOM    494  C33 POPC    4      30.703  17.733  54.849  1.00  0.00           C
ATOM    495  H3X POPC    4      29.856  18.369  54.510  1.00  0.00           H
ATOM    496  H3Y POPC    4      30.400  17.343  55.844  1.00  0.00           H
ATOM    497  C34 POPC    4      30.952  16.658  53.768  1.00  0.00           C
ATOM    498  H4X POPC    4      30.215  15.840  53.917  1.00  0.00           H
ATOM    499  H4Y POPC    4      31.958  16.250  54.007  1.00  0.00           H
ATOM    500  C35 POPC    4      31.083  17.073  52.264  1.00  0.00           C
ATOM    501  H5X POPC    4      30.916  16.142  51.682  1.00  0.00           H
ATOM    502  H5Y POPC    4      32.083  17.536  52.121  1.00  0.00           H
ATOM    503  C36 POPC    4      29.963  17.994  51.770  1.00  0.00           C
ATOM    504  H6X POPC    4      30.177  18.380  50.750  1.00  0.00           H
ATOM    505  H6Y POPC    4      29.811  18.874  52.431  1.00  0.00           H
ATOM    506  C37 POPC    4      28.623  17.267  51.807  1.00  0.00           C
ATOM    507  H7X POPC    4      28.479  16.914  52.850  1.00  0.00           H
ATOM    508  H7Y POPC    4      28.700  16.393  51.125  1.00  0.00           H
ATOM    509  C38 POPC    4      27.435  18.031  51.214  1.00  0.00           C
ATOM    510  H8X POPC    4      27.685  18.016  50.131  1.00  0.00           H
ATOM    511  H8Y POPC    4      27.387  19.056  51.639  1.00  0.00           H
ATOM    512  C39 POPC    4      26.076  17.376  51.392  1.00  0.00           C
ATOM    513  H9X POPC    4      25.881  17.435  52.484  1.00  0.00           H
ATOM    514  H9Y POPC    4      25.933  16.323  51.069  1.00  0.00           H
ATOM    515 C310 POPC    4      25.025  18.320  50.756  1.00  0.00           C
ATOM    516 H10X POPC    4      25.397  18.651  49.763  1.00  0.00           H
ATOM    517 H10Y POPC    4      24.936  19.152  51.487  1.00  0.00           H
ATOM    518 C311 POPC    4      23.653  17.633  50.458  1.00  0.00           C
ATOM    519 H11X POPC    4      23.121  17.514  51.426  1.00  0.00           H
ATOM    520 H11Y POPC    4      23.894  16.627  50.052  1.00  0.00           H
ATOM    521 C312 POPC    4      22.819  18.462  49.497  1.00  0.00           C
ATOM    522 H12X POPC    4      22.861  19.537  49.773  1.00  0.00           H
ATOM    523 H12Y POPC    4      21.768  18.162  49.699  1.00  0.00           H
ATOM    524 C313 POPC    4      23.226  18.384  48.039  1.00  0.00           C
ATOM    525 H13X POPC    4      24.325  18.298  47.902  1.00  0.00           H
ATOM    526 H13Y POPC    4      22.977  19.325  47.503  1.00  0.00           H
ATOM    527 C314 POPC    4      22.662  17.216  47.216  1.00  0.00           C
ATOM    528 H14X POPC    4      21.554  17.290  47.224  1.00  0.00           H
ATOM    529 H14Y POPC    4      22.973  16.277  47.722  1.00  0.00           H
ATOM    530 C315 POPC    4      23.137  17.058  45.769  1.00  0.00           C
ATOM    531 H15X POPC    4      22.755  17.934  45.201  1.00  0.00           H
ATOM    532 H15Y POPC    4      22.580  16.210  45.316  1.00  0.00           H
ATOM    533 C316 POPC    4      24.658  16.749  45.603  1.00  0.00           C
ATOM    534 H16X POPC    4      24.808  15.928  44.870  1.00  0.00           H
ATOM    535 H16Y POPC    4      25.064  16.469  46.599  1.00  0.00           H
ATOM    536 H16Z POPC    4      25.154  17.676  45.242  1.00  0.00           H
ATOM    537  N   POPC    5      29.404  40.440  63.469  1.00  0.00           N
ATOM    538  C12 POPC    5      29.519  39.113  62.817  1.00  0.00           C
ATOM    539 H12A POPC    5      28.548  38.943  62.374  1.00  0.00           H
ATOM    540 H12B POPC    5      29.474  38.425  63.648  1.00  0.00           H
ATOM    541  C13 POPC    5      29.319  41.587  62.522  1.00  0.00           C
ATOM    542 H13A POPC    5      29.293  42.576  62.955  1.00  0.00           H
ATOM    543 H13B POPC    5      30.185  41.587  61.875  1.00  0.00           H
ATOM    544 H13C POPC    5      28.365  41.632  62.019  1.00  0.00           H
ATOM    545  C14 POPC    5      28.121  40.550  64.338  1.00  0.00           C
ATOM    546 H14A POPC    5      28.139  39.892  65.194  1.00  0.00           H
ATOM    547 H14B POPC    5      28.012  41.567  64.686  1.00  0.00           H
ATOM    548 H14C POPC    5      27.241  40.370  63.738  1.00  0.00           H
ATOM    549  C15 POPC    5      30.474  40.685  64.457  1.00  0.00           C
ATOM    550 H15A POPC    5      31.444  40.578  63.993  1.00  0.00           H
ATOM    551 H15B POPC    5      30.577  39.954  65.246  1.00  0.00           H
ATOM    552 H15C POPC    5      30.385  41.631  64.970  1.00  0.00           H
ATOM    553  C11 POPC    5      30.722  38.778  61.852  1.00  0.00           C
ATOM    554 H11A POPC    5      30.616  39.422  60.953  1.00  0.00           H
ATOM    555 H11B POPC    5      30.489  37.718  61.613  1.00  0.00           H
ATOM    556  P   POPC    5      32.487  37.725  63.335  1.00  0.00           P
ATOM    557  O13 POPC    5      31.342  36.837  63.583  1.00  0.00           O
ATOM    558  O14 POPC    5      33.168  38.320  64.480  1.00  0.00           O
ATOM    559  O12 POPC    5      31.993  39.006  62.512  1.00  0.00           O
ATOM    560  O11 POPC    5      33.590  36.890  62.446  1.00  0.00           O
ATOM    561  C1  POPC    5      33.230  36.484  61.115  1.00  0.00           C
ATOM    562  HA  POPC    5      32.256  35.950  61.104  1.00  0.00           H
ATOM    563  HB  POPC    5      34.046  35.808  60.783  1.00  0.00           H
ATOM    564  C2  POPC    5      33.372  37.649  60.026  1.00  0.00           C
ATOM    565  HS  POPC    5      33.738  38.457  60.696  1.00  0.00           H
ATOM    566  O21 POPC    5      32.085  37.935  59.518  1.00  0.00           O
ATOM    567  C21 POPC    5      31.936  39.051  58.775  1.00  0.00           C
ATOM    568  O22 POPC    5      32.771  39.873  58.556  1.00  0.00           O
ATOM    569  C22 POPC    5      30.524  39.122  58.165  1.00  0.00           C
ATOM    570  H2R POPC    5      29.672  38.839  58.819  1.00  0.00           H
ATOM    571  H2S POPC    5      30.595  38.436  57.294  1.00  0.00           H
ATOM    572  C3  POPC    5      34.455  37.265  58.933  1.00  0.00           C
ATOM    573  HX  POPC    5      35.444  37.012  59.370  1.00  0.00           H
ATOM    574  HY  POPC    5      34.555  38.170  58.296  1.00  0.00           H
ATOM    575  O31 POPC    5      34.031  36.112  58.116  1.00  0.00           O
ATOM    576  C31 POPC    5      34.350  36.240  56.788  1.00  0.00           C
ATOM    577  O32 POPC    5      35.044  37.116  56.367  1.00  0.00           O
ATOM    578  C32 POPC    5      33.899  35.026  55.921  1.00  0.00           C
ATOM    579  H2X POPC    5      33.008  34.578  56.410  1.00  0.00           H
ATOM    580  H2Y POPC    5      34.743  34.306  55.873  1.00  0.00           H
ATOM    581  C23 POPC    5      30.143  40.487  57.467  1.00  0.00           C
ATOM    582  H3R POPC    5      30.956  40.846  56.800  1.00  0.00           H
ATOM    583  H3S POPC    5      29.951  41.252  58.249  1.00  0.00           H
ATOM    584  C24 POPC    5      28.831  40.193  56.721  1.00  0.00           C
ATOM    585  H4R POPC    5      27.984  40.322  57.427  1.00  0.00           H
ATOM    586  H4S POPC    5      28.776  39.179  56.269  1.00  0.00           H
ATOM    587  C25 POPC    5      28.622  41.215  55.550  1.00  0.00           C
ATOM    588  H5R POPC    5      29.485  41.155  54.853  1.00  0.00           H
ATOM    589  H5S POPC    5      28.391  42.264  55.834  1.00  0.00           H
ATOM    590  C26 POPC    5      27.468  40.719  54.572  1.00  0.00           C
ATOM    591  H6R POPC    5      26.503  40.632  55.115  1.00  0.00           H
ATOM    592  H6S POPC    5      27.653  39.680  54.222  1.00  0.00           H
ATOM    593  C27 POPC    5      27.432  41.619  53.351  1.00  0.00           C
ATOM    594  H7R POPC    5      28.480  41.754  53.007  1.00  0.00           H
ATOM    595  H7S POPC    5      27.052  42.570  53.780  1.00  0.00           H
ATOM    596  C28 POPC    5      26.566  41.220  52.187  1.00  0.00           C
ATOM    597  H8R POPC    5      26.254  42.121  51.617  1.00  0.00           H
ATOM    598  H8S POPC    5      25.653  40.825  52.682  1.00  0.00           H
ATOM    599  C29 POPC    5      27.234  40.170  51.232  1.00  0.00           C
ATOM    600  H91 POPC    5      27.889  39.417  51.695  1.00  0.00           H
ATOM    601 C210 POPC    5      26.875  39.929  49.982  1.00  0.00           C
ATOM    602 H101 POPC    5      27.339  39.097  49.431  1.00  0.00           H
ATOM    603 C211 POPC    5      26.004  40.638  49.085  1.00  0.00           C
ATOM    604 H11R POPC    5      25.830  41.640  49.532  1.00  0.00           H
ATOM    605 H11S POPC    5      25.005  40.165  48.974  1.00  0.00           H
ATOM    606 C212 POPC    5      26.404  41.016  47.612  1.00  0.00           C
ATOM    607 H12R POPC    5      27.180  41.803  47.724  1.00  0.00           H
ATOM    608 H12S POPC    5      25.482  41.456  47.176  1.00  0.00           H
ATOM    609 C213 POPC    5      26.768  39.798  46.744  1.00  0.00           C
ATOM    610 H13R POPC    5      25.972  39.023  46.763  1.00  0.00           H
ATOM    611 H13S POPC    5      27.722  39.392  47.142  1.00  0.00           H
ATOM    612 C214 POPC    5      26.958  40.043  45.207  1.00  0.00           C
ATOM    613 H14R POPC    5      26.029  40.328  44.667  1.00  0.00           H
ATOM    614 H14S POPC    5      27.159  39.028  44.803  1.00  0.00           H
ATOM    615 C215 POPC    5      28.042  41.070  44.887  1.00  0.00           C
ATOM    616 H15R POPC    5      28.970  40.724  45.391  1.00  0.00           H
ATOM    617 H15S POPC    5      27.649  42.057  45.213  1.00  0.00           H
ATOM    618 C216 POPC    5      28.400  41.122  43.359  1.00  0.00           C
ATOM    619 H16R POPC    5      29.183  41.897  43.216  1.00  0.00           H
ATOM    620 H16S POPC    5      27.393  41.347  42.949  1.00  0.00           H
ATOM    621 C217 POPC    5      28.879  39.788  42.773  1.00  0.00           C
ATOM    622 H17R POPC    5      27.945  39.189  42.718  1.00  0.00           H
ATOM    623 H17S POPC    5      29.570  39.205  43.420  1.00  0.00           H
ATOM    624 C218 POPC    5      29.576  39.712  41.383  1.00  0.00           C
ATOM    625 H18R POPC    5      29.729  38.645  41.115  1.00  0.00           H
ATOM    626 H18S POPC    5      30.577  40.176  41.248  1.00  0.00           H
ATOM    627 H18T POPC    5      28.906  40.068  40.572  1.00  0.00           H
ATOM    628  C33 POPC    5      33.540  35.350  54.444  1.00  0.00           C
ATOM    629  H3X POPC    5      33.855  34.482  53.827  1.00  0.00           H
ATOM    630  H3Y POPC    5      34.134  36.172  53.991  1.00  0.00           H
ATOM    631  C34 POPC    5      32.043  35.600  54.278  1.00  0.00           C
ATOM    632  H4X POPC    5      31.547  34.720  54.740  1.00  0.00           H
ATOM    633  H4Y POPC    5      31.782  35.845  53.226  1.00  0.00           H
ATOM    634  C35 POPC    5      31.319  36.744  55.014  1.00  0.00           C
ATOM    635  H5X POPC    5      31.649  36.484  56.042  1.00  0.00           H
ATOM    636  H5Y POPC    5      30.220  36.737  54.850  1.00  0.00           H
ATOM    637  C36 POPC    5      32.017  38.116  54.760  1.00  0.00           C
ATOM    638  H6X POPC    5      33.116  38.117  54.920  1.00  0.00           H
ATOM    639  H6Y POPC    5      31.545  38.847  55.451  1.00  0.00           H
ATOM    640  C37 POPC    5      31.796  38.629  53.227  1.00  0.00           C
ATOM    641  H7X POPC    5      30.785  38.377  52.843  1.00  0.00           H
ATOM    642  H7Y POPC    5      32.455  38.116  52.494  1.00  0.00           H
ATOM    643  C38 POPC    5      32.240  40.057  53.069  1.00  0.00           C
ATOM    644  H8X POPC    5      33.178  40.142  53.658  1.00  0.00           H
ATOM    645  H8Y POPC    5      31.507  40.661  53.645  1.00  0.00           H
ATOM    646  C39 POPC    5      32.393  40.452  51.573  1.00  0.00           C
ATOM    647  H9X POPC    5      32.671  39.606  50.908  1.00  0.00           H
ATOM    648  H9Y POPC    5      33.049  41.343  51.478  1.00  0.00           H
ATOM    649 C310 POPC    5      31.042  41.100  51.034  1.00  0.00           C
ATOM    650 H10X POPC    5      30.630  41.754  51.832  1.00  0.00           H
ATOM    651 H10Y POPC    5      30.292  40.288  50.922  1.00  0.00           H
ATOM    652 C311 POPC    5      31.217  41.950  49.825  1.00  0.00           C
ATOM    653 H11X POPC    5      32.115  42.582  49.993  1.00  0.00           H
ATOM    654 H11Y POPC    5      30.348  42.600  49.589  1.00  0.00           H
ATOM    655 C312 POPC    5      31.465  41.091  48.669  1.00  0.00           C
ATOM    656 H12X POPC    5      30.586  40.426  48.530  1.00  0.00           H
ATOM    657 H12Y POPC    5      32.366  40.447  48.747  1.00  0.00           H
ATOM    658 C313 POPC    5      31.759  41.898  47.418  1.00  0.00           C
ATOM    659 H13X POPC    5      32.397  42.801  47.524  1.00  0.00           H
ATOM    660 H13Y POPC    5      30.765  42.243  47.061  1.00  0.00           H
ATOM    661 C314 POPC    5      32.403  41.088  46.310  1.00  0.00           C
ATOM    662 H14X POPC    5      31.834  40.145  46.160  1.00  0.00           H
ATOM    663 H14Y POPC    5      33.435  40.871  46.659  1.00  0.00           H
ATOM    664 C315 POPC    5      32.570  41.966  45.124  1.00  0.00           C
ATOM    665 H15X POPC    5      33.069  42.936  45.338  1.00  0.00           H
ATOM    666 H15Y POPC    5      31.575  42.325  44.784  1.00  0.00           H
ATOM    667 C316 POPC    5      33.298  41.358  43.934  1.00  0.00           C
ATOM    668 H16X POPC    5      32.653  40.575  43.480  1.00  0.00           H
ATOM    669 H16Y POPC    5      34.288  40.953  44.234  1.00  0.00           H
ATOM    670 H16Z POPC    5      33.533  42.163  43.206  1.00  0.00           H
ATOM    671  N   POPC    6      18.397  30.698  60.957  1.00  0.00           N
ATOM    672  C12 POPC    6      17.606  30.081  59.805  1.00  0.00           C
ATOM    673 H12A POPC    6      17.665  30.788  58.990  1.00  0.00           H
ATOM    674 H12B POPC    6      16.578  29.937  60.102  1.00  0.00           H
ATOM    675  C13 POPC    6      18.163  29.876  62.222  1.00  0.00           C
ATOM    676 H13A POPC    6      18.742  30.262  63.047  1.00  0.00           H
ATOM    677 H13B POPC    6      17.129  30.030  62.493  1.00  0.00           H
ATOM    678 H13C POPC    6      18.408  28.839  62.043  1.00  0.00           H
ATOM    679  C14 POPC    6      19.874  30.759  60.700  1.00  0.00           C
ATOM    680 H14A POPC    6      20.221  29.784  60.391  1.00  0.00           H
ATOM    681 H14B POPC    6      20.159  31.516  59.984  1.00  0.00           H
ATOM    682 H14C POPC    6      20.405  30.913  61.628  1.00  0.00           H
ATOM    683  C15 POPC    6      17.945  32.054  61.250  1.00  0.00           C
ATOM    684 H15A POPC    6      18.199  32.373  62.250  1.00  0.00           H
ATOM    685 H15B POPC    6      16.865  32.069  61.278  1.00  0.00           H
ATOM    686 H15C POPC    6      18.256  32.819  60.555  1.00  0.00           H
ATOM    687  C11 POPC    6      18.110  28.767  59.196  1.00  0.00           C
ATOM    688 H11A POPC    6      18.931  28.890  58.458  1.00  0.00           H
ATOM    689 H11B POPC    6      17.298  28.292  58.605  1.00  0.00           H
ATOM    690  P   POPC    6      18.928  26.352  59.903  1.00  0.00           P
ATOM    691  O13 POPC    6      17.741  25.580  59.399  1.00  0.00           O
ATOM    692  O14 POPC    6      19.471  25.923  61.184  1.00  0.00           O
ATOM    693  O12 POPC    6      18.381  27.830  60.196  1.00  0.00           O
ATOM    694  O11 POPC    6      19.910  26.491  58.728  1.00  0.00           O
ATOM    695  C1  POPC    6      20.999  25.515  58.735  1.00  0.00           C
ATOM    696  HA  POPC    6      20.722  24.528  59.163  1.00  0.00           H
ATOM    697  HB  POPC    6      21.895  25.916  59.254  1.00  0.00           H
ATOM    698  C2  POPC    6      21.426  25.196  57.284  1.00  0.00           C
ATOM    699  HS  POPC    6      22.090  24.309  57.205  1.00  0.00           H
ATOM    700  O21 POPC    6      22.023  26.335  56.642  1.00  0.00           O
ATOM    701  C21 POPC    6      23.309  26.426  56.748  1.00  0.00           C
ATOM    702  O22 POPC    6      24.017  25.688  57.379  1.00  0.00           O
ATOM    703  C22 POPC    6      23.635  27.719  55.989  1.00  0.00           C
ATOM    704  H2R POPC    6      24.578  28.110  56.427  1.00  0.00           H
ATOM    705  H2S POPC    6      22.890  28.487  56.287  1.00  0.00           H
ATOM    706  C3  POPC    6      20.198  24.791  56.465  1.00  0.00           C
ATOM    707  HX  POPC    6      19.565  24.121  57.085  1.00  0.00           H
ATOM    708  HY  POPC    6      20.490  24.205  55.568  1.00  0.00           H
ATOM    709  O31 POPC    6      19.503  26.007  55.953  1.00  0.00           O
ATOM    710  C31 POPC    6      18.259  25.970  55.788  1.00  0.00           C
ATOM    711  O32 POPC    6      17.538  25.027  55.980  1.00  0.00           O
ATOM    712  C32 POPC    6      17.752  27.455  55.597  1.00  0.00           C
ATOM    713  H2X POPC    6      17.035  27.639  56.425  1.00  0.00           H
ATOM    714  H2Y POPC    6      17.104  27.530  54.697  1.00  0.00           H
ATOM    715  C23 POPC    6      23.706  27.554  54.460  1.00  0.00           C
ATOM    716  H3R POPC    6      22.720  27.311  54.010  1.00  0.00           H
ATOM    717  H3S POPC    6      24.257  26.616  54.233  1.00  0.00           H
ATOM    718  C24 POPC    6      24.308  28.698  53.742  1.00  0.00           C
ATOM    719  H4R POPC    6      25.394  28.752  53.971  1.00  0.00           H
ATOM    720  H4S POPC    6      23.713  29.535  54.167  1.00  0.00           H
ATOM    721  C25 POPC    6      24.172  28.559  52.266  1.00  0.00           C
ATOM    722  H5R POPC    6      23.099  28.510  51.981  1.00  0.00           H
ATOM    723  H5S POPC    6      24.566  27.638  51.785  1.00  0.00           H
ATOM    724  C26 POPC    6      24.818  29.739  51.560  1.00  0.00           C
ATOM    725  H6R POPC    6      25.868  29.886  51.893  1.00  0.00           H
ATOM    726  H6S POPC    6      24.239  30.672  51.728  1.00  0.00           H
ATOM    727  C27 POPC    6      24.794  29.640  49.992  1.00  0.00           C
ATOM    728  H7R POPC    6      23.703  29.563  49.799  1.00  0.00           H
ATOM    729  H7S POPC    6      25.322  28.708  49.698  1.00  0.00           H
ATOM    730  C28 POPC    6      25.557  30.797  49.372  1.00  0.00           C
ATOM    731  H8R POPC    6      25.340  31.802  49.791  1.00  0.00           H
ATOM    732  H8S POPC    6      25.255  30.922  48.310  1.00  0.00           H
ATOM    733  C29 POPC    6      27.062  30.638  49.271  1.00  0.00           C
ATOM    734  H91 POPC    6      27.621  30.953  50.165  1.00  0.00           H
ATOM    735 C210 POPC    6      27.719  29.961  48.353  1.00  0.00           C
ATOM    736 H101 POPC    6      28.818  29.942  48.401  1.00  0.00           H
ATOM    737 C211 POPC    6      27.175  29.224  47.141  1.00  0.00           C
ATOM    738 H11R POPC    6      26.239  29.718  46.804  1.00  0.00           H
ATOM    739 H11S POPC    6      26.971  28.135  47.220  1.00  0.00           H
ATOM    740 C212 POPC    6      28.114  29.309  45.901  1.00  0.00           C
ATOM    741 H12R POPC    6      27.570  28.724  45.129  1.00  0.00           H
ATOM    742 H12S POPC    6      29.005  28.674  46.099  1.00  0.00           H
ATOM    743 C213 POPC    6      28.500  30.675  45.254  1.00  0.00           C
ATOM    744 H13R POPC    6      29.237  31.194  45.904  1.00  0.00           H
ATOM    745 H13S POPC    6      27.547  31.239  45.161  1.00  0.00           H
ATOM    746 C214 POPC    6      29.105  30.562  43.809  1.00  0.00           C
ATOM    747 H14R POPC    6      28.341  30.354  43.030  1.00  0.00           H
ATOM    748 H14S POPC    6      29.937  29.827  43.755  1.00  0.00           H
ATOM    749 C215 POPC    6      29.707  31.871  43.196  1.00  0.00           C
ATOM    750 H15R POPC    6      30.325  31.566  42.324  1.00  0.00           H
ATOM    751 H15S POPC    6      30.263  32.318  44.047  1.00  0.00           H
ATOM    752 C216 POPC    6      28.841  32.999  42.651  1.00  0.00           C
ATOM    753 H16R POPC    6      27.973  32.624  42.067  1.00  0.00           H
ATOM    754 H16S POPC    6      29.374  33.693  41.966  1.00  0.00           H
ATOM    755 C217 POPC    6      28.283  33.931  43.761  1.00  0.00           C
ATOM    756 H17R POPC    6      28.946  34.792  43.990  1.00  0.00           H
ATOM    757 H17S POPC    6      27.959  33.389  44.675  1.00  0.00           H
ATOM    758 C218 POPC    6      27.071  34.628  43.271  1.00  0.00           C
ATOM    759 H18R POPC    6      26.324  33.820  43.113  1.00  0.00           H
ATOM    760 H18S POPC    6      27.120  35.148  42.291  1.00  0.00           H
ATOM    761 H18T POPC    6      26.628  35.306  44.032  1.00  0.00           H
ATOM    762  C33 POPC    6      18.841  28.560  55.705  1.00  0.00           C
ATOM    763  H3X POPC    6      19.388  28.229  56.614  1.00  0.00           H
ATOM    764  H3Y POPC    6      18.402  29.570  55.855  1.00  0.00           H
ATOM    765  C34 POPC    6      19.778  28.702  54.496  1.00  0.00           C
ATOM    766  H4X POPC    6      19.861  27.767  53.902  1.00  0.00           H
ATOM    767  H4Y POPC    6      20.806  28.866  54.883  1.00  0.00           H
ATOM    768  C35 POPC    6      19.540  29.889  53.498  1.00  0.00           C
ATOM    769  H5X POPC    6      20.404  30.140  52.847  1.00  0.00           H
ATOM    770  H5Y POPC    6      19.324  30.798  54.098  1.00  0.00           H
ATOM    771  C36 POPC    6      18.319  29.561  52.600  1.00  0.00           C
ATOM    772  H6X POPC    6      17.363  29.894  53.057  1.00  0.00           H
ATOM    773  H6Y POPC    6      18.292  28.452  52.541  1.00  0.00           H
ATOM    774  C37 POPC    6      18.227  30.129  51.184  1.00  0.00           C
ATOM    775  H7X POPC    6      18.220  31.232  51.316  1.00  0.00           H
ATOM    776  H7Y POPC    6      17.250  29.888  50.714  1.00  0.00           H
ATOM    777  C38 POPC    6      19.299  29.697  50.183  1.00  0.00           C
ATOM    778  H8X POPC    6      19.528  28.628  49.986  1.00  0.00           H
ATOM    779  H8Y POPC    6      20.295  30.153  50.369  1.00  0.00           H
ATOM    780  C39 POPC    6      19.043  30.459  48.850  1.00  0.00           C
ATOM    781  H9X POPC    6      17.991  30.809  48.918  1.00  0.00           H
ATOM    782  H9Y POPC    6      19.005  29.642  48.098  1.00  0.00           H
ATOM    783 C310 POPC    6      20.017  31.608  48.525  1.00  0.00           C
ATOM    784 H10X POPC    6      20.341  31.986  49.518  1.00  0.00           H
ATOM    785 H10Y POPC    6      19.477  32.373  47.928  1.00  0.00           H
ATOM    786 C311 POPC    6      21.178  31.102  47.648  1.00  0.00           C
ATOM    787 H11X POPC    6      20.788  30.672  46.700  1.00  0.00           H
ATOM    788 H11Y POPC    6      21.769  30.316  48.166  1.00  0.00           H
ATOM    789 C312 POPC    6      22.067  32.279  47.328  1.00  0.00           C
ATOM    790 H12X POPC    6      22.666  32.561  48.221  1.00  0.00           H
ATOM    791 H12Y POPC    6      21.410  33.150  47.118  1.00  0.00           H
ATOM    792 C313 POPC    6      23.059  32.015  46.128  1.00  0.00           C
ATOM    793 H13X POPC    6      22.463  31.468  45.366  1.00  0.00           H
ATOM    794 H13Y POPC    6      23.823  31.233  46.328  1.00  0.00           H
ATOM    795 C314 POPC    6      23.506  33.336  45.436  1.00  0.00           C
ATOM    796 H14X POPC    6      22.588  33.892  45.150  1.00  0.00           H
ATOM    797 H14Y POPC    6      24.051  33.188  44.480  1.00  0.00           H
ATOM    798 C315 POPC    6      24.392  34.251  46.332  1.00  0.00           C
ATOM    799 H15X POPC    6      25.425  33.841  46.324  1.00  0.00           H
ATOM    800 H15Y POPC    6      24.078  34.221  47.397  1.00  0.00           H
ATOM    801 C316 POPC    6      24.340  35.719  45.918  1.00  0.00           C
ATOM    802 H16X POPC    6      24.928  36.366  46.605  1.00  0.00           H
ATOM    803 H16Y POPC    6      23.314  36.043  45.642  1.00  0.00           H
ATOM    804 H16Z POPC    6      24.882  35.794  44.952  1.00  0.00           H
ATOM    805  N   POPC    7      40.494  28.223  63.873  1.00  0.00           N
ATOM    806  C12 POPC    7      41.215  29.141  62.959  1.00  0.00           C
ATOM    807 H12A POPC    7      42.042  28.612  62.509  1.00  0.00           H
ATOM    808 H12B POPC    7      41.573  29.945  63.585  1.00  0.00           H
ATOM    809  C13 POPC    7      39.964  29.044  64.989  1.00  0.00           C
ATOM    810 H13A POPC    7      39.431  28.382  65.655  1.00  0.00           H
ATOM    811 H13B POPC    7      40.812  29.336  65.590  1.00  0.00           H
ATOM    812 H13C POPC    7      39.313  29.870  64.745  1.00  0.00           H
ATOM    813  C14 POPC    7      39.409  27.472  63.207  1.00  0.00           C
ATOM    814 H14A POPC    7      38.994  26.679  63.810  1.00  0.00           H
ATOM    815 H14B POPC    7      38.644  28.212  63.025  1.00  0.00           H
ATOM    816 H14C POPC    7      39.747  27.087  62.256  1.00  0.00           H
ATOM    817  C15 POPC    7      41.521  27.291  64.539  1.00  0.00           C
ATOM    818 H15A POPC    7      42.147  27.911  65.164  1.00  0.00           H
ATOM    819 H15B POPC    7      42.148  26.829  63.792  1.00  0.00           H
ATOM    820 H15C POPC    7      41.034  26.518  65.115  1.00  0.00           H
ATOM    821  C11 POPC    7      40.425  29.800  61.854  1.00  0.00           C
ATOM    822 H11A POPC    7      39.825  29.048  61.299  1.00  0.00           H
ATOM    823 H11B POPC    7      41.119  30.206  61.087  1.00  0.00           H
ATOM    824  P   POPC    7      40.087  32.210  62.732  1.00  0.00           P
ATOM    825  O13 POPC    7      41.465  32.056  63.274  1.00  0.00           O
ATOM    826  O14 POPC    7      39.210  32.843  63.706  1.00  0.00           O
ATOM    827  O12 POPC    7      39.537  30.783  62.359  1.00  0.00           O
ATOM    828  O11 POPC    7      40.102  32.934  61.355  1.00  0.00           O
ATOM    829  C1  POPC    7      38.965  32.974  60.428  1.00  0.00           C
ATOM    830  HA  POPC    7      38.607  34.026  60.453  1.00  0.00           H
ATOM    831  HB  POPC    7      38.098  32.336  60.703  1.00  0.00           H
ATOM    832  C2  POPC    7      39.489  32.541  59.037  1.00  0.00           C
ATOM    833  HS  POPC    7      38.637  32.878  58.408  1.00  0.00           H
ATOM    834  O21 POPC    7      39.641  31.067  58.990  1.00  0.00           O
ATOM    835  C21 POPC    7      39.585  30.549  57.765  1.00  0.00           C
ATOM    836  O22 POPC    7      39.264  31.141  56.717  1.00  0.00           O
ATOM    837  C22 POPC    7      39.925  29.114  57.923  1.00  0.00           C
ATOM    838  H2R POPC    7      39.166  28.570  58.524  1.00  0.00           H
ATOM    839  H2S POPC    7      40.970  29.067  58.298  1.00  0.00           H
ATOM    840  C3  POPC    7      40.838  33.128  58.751  1.00  0.00           C
ATOM    841  HX  POPC    7      41.587  32.787  59.498  1.00  0.00           H
ATOM    842  HY  POPC    7      40.699  34.222  58.883  1.00  0.00           H
ATOM    843  O31 POPC    7      41.393  32.903  57.389  1.00  0.00           O
ATOM    844  C31 POPC    7      42.480  33.620  57.224  1.00  0.00           C
ATOM    845  O32 POPC    7      43.024  34.286  58.101  1.00  0.00           O
ATOM    846  C32 POPC    7      42.906  33.627  55.790  1.00  0.00           C
ATOM    847  H2X POPC    7      43.791  32.956  55.810  1.00  0.00           H
ATOM    848  H2Y POPC    7      43.273  34.650  55.560  1.00  0.00           H
ATOM    849  C23 POPC    7      39.961  28.472  56.565  1.00  0.00           C
ATOM    850  H3R POPC    7      38.944  28.727  56.199  1.00  0.00           H
ATOM    851  H3S POPC    7      40.004  27.376  56.742  1.00  0.00           H
ATOM    852  C24 POPC    7      41.085  28.853  55.586  1.00  0.00           C
ATOM    853  H4R POPC    7      42.018  28.771  56.184  1.00  0.00           H
ATOM    854  H4S POPC    7      41.088  29.920  55.279  1.00  0.00           H
ATOM    855  C25 POPC    7      41.167  27.857  54.405  1.00  0.00           C
ATOM    856  H5R POPC    7      40.853  26.841  54.725  1.00  0.00           H
ATOM    857  H5S POPC    7      42.231  27.803  54.091  1.00  0.00           H
ATOM    858  C26 POPC    7      40.360  28.201  53.202  1.00  0.00           C
ATOM    859  H6R POPC    7      40.480  29.249  52.854  1.00  0.00           H
ATOM    860  H6S POPC    7      39.285  28.051  53.441  1.00  0.00           H
ATOM    861  C27 POPC    7      40.872  27.369  51.962  1.00  0.00           C
ATOM    862  H7R POPC    7      40.839  26.263  52.058  1.00  0.00           H
ATOM    863  H7S POPC    7      41.951  27.631  51.946  1.00  0.00           H
ATOM    864  C28 POPC    7      40.139  27.748  50.679  1.00  0.00           C
ATOM    865  H8R POPC    7      39.957  28.844  50.646  1.00  0.00           H
ATOM    866  H8S POPC    7      39.121  27.306  50.649  1.00  0.00           H
ATOM    867  C29 POPC    7      40.756  27.257  49.443  1.00  0.00           C
ATOM    868  H91 POPC    7      40.446  26.224  49.227  1.00  0.00           H
ATOM    869 C210 POPC    7      41.463  28.037  48.604  1.00  0.00           C
ATOM    870 H101 POPC    7      41.868  27.545  47.707  1.00  0.00           H
ATOM    871 C211 POPC    7      41.834  29.527  48.633  1.00  0.00           C
ATOM    872 H11R POPC    7      41.819  30.070  49.602  1.00  0.00           H
ATOM    873 H11S POPC    7      41.062  30.117  48.094  1.00  0.00           H
ATOM    874 C212 POPC    7      43.147  29.942  47.870  1.00  0.00           C
ATOM    875 H12R POPC    7      43.999  29.405  48.339  1.00  0.00           H
ATOM    876 H12S POPC    7      43.253  31.029  48.072  1.00  0.00           H
ATOM    877 C213 POPC    7      43.108  29.657  46.362  1.00  0.00           C
ATOM    878 H13R POPC    7      42.290  30.218  45.862  1.00  0.00           H
ATOM    879 H13S POPC    7      43.034  28.580  46.096  1.00  0.00           H
ATOM    880 C214 POPC    7      44.419  30.102  45.654  1.00  0.00           C
ATOM    881 H14R POPC    7      45.253  29.601  46.190  1.00  0.00           H
ATOM    882 H14S POPC    7      44.398  31.204  45.797  1.00  0.00           H
ATOM    883 C215 POPC    7      44.515  29.763  44.146  1.00  0.00           C
ATOM    884 H15R POPC    7      45.589  29.878  43.884  1.00  0.00           H
ATOM    885 H15S POPC    7      43.969  30.483  43.500  1.00  0.00           H
ATOM    886 C216 POPC    7      44.026  28.365  43.715  1.00  0.00           C
ATOM    887 H16R POPC    7      42.938  28.387  43.934  1.00  0.00           H
ATOM    888 H16S POPC    7      44.550  27.648  44.382  1.00  0.00           H
ATOM    889 C217 POPC    7      44.175  27.965  42.204  1.00  0.00           C
ATOM    890 H17R POPC    7      45.250  27.747  42.027  1.00  0.00           H
ATOM    891 H17S POPC    7      43.940  28.849  41.574  1.00  0.00           H
ATOM    892 C218 POPC    7      43.213  26.862  41.862  1.00  0.00           C
ATOM    893 H18R POPC    7      43.728  25.890  42.022  1.00  0.00           H
ATOM    894 H18S POPC    7      43.078  26.808  40.760  1.00  0.00           H
ATOM    895 H18T POPC    7      42.298  26.948  42.486  1.00  0.00           H
ATOM    896  C33 POPC    7      41.983  33.047  54.709  1.00  0.00           C
ATOM    897  H3X POPC    7      40.970  33.496  54.793  1.00  0.00           H
ATOM    898  H3Y POPC    7      41.776  31.957  54.662  1.00  0.00           H
ATOM    899  C34 POPC    7      42.487  33.558  53.300  1.00  0.00           C
ATOM    900  H4X POPC    7      43.575  33.337  53.289  1.00  0.00           H
ATOM    901  H4Y POPC    7      42.380  34.664  53.290  1.00  0.00           H
ATOM    902  C35 POPC    7      41.673  32.872  52.172  1.00  0.00           C
ATOM    903  H5X POPC    7      40.592  32.932  52.420  1.00  0.00           H
ATOM    904  H5Y POPC    7      41.993  31.810  52.103  1.00  0.00           H
ATOM    905  C36 POPC    7      41.940  33.464  50.784  1.00  0.00           C
ATOM    906  H6X POPC    7      42.805  32.876  50.411  1.00  0.00           H
ATOM    907  H6Y POPC    7      42.146  34.552  50.873  1.00  0.00           H
ATOM    908  C37 POPC    7      40.761  33.242  49.773  1.00  0.00           C
ATOM    909  H7X POPC    7      39.932  33.914  50.081  1.00  0.00           H
ATOM    910  H7Y POPC    7      40.501  32.167  49.669  1.00  0.00           H
ATOM    911  C38 POPC    7      41.301  33.685  48.394  1.00  0.00           C
ATOM    912  H8X POPC    7      42.157  33.013  48.168  1.00  0.00           H
ATOM    913  H8Y POPC    7      41.782  34.683  48.482  1.00  0.00           H
ATOM    914  C39 POPC    7      40.155  33.748  47.370  1.00  0.00           C
ATOM    915  H9X POPC    7      39.477  34.626  47.310  1.00  0.00           H
ATOM    916  H9Y POPC    7      39.458  32.963  47.734  1.00  0.00           H
ATOM    917 C310 POPC    7      40.782  33.500  45.950  1.00  0.00           C
ATOM    918 H10X POPC    7      41.529  32.679  45.943  1.00  0.00           H
ATOM    919 H10Y POPC    7      41.366  34.421  45.738  1.00  0.00           H
ATOM    920 C311 POPC    7      39.883  33.222  44.744  1.00  0.00           C
ATOM    921 H11X POPC    7      40.331  33.623  43.810  1.00  0.00           H
ATOM    922 H11Y POPC    7      38.992  33.866  44.905  1.00  0.00           H
ATOM    923 C312 POPC    7      39.549  31.766  44.550  1.00  0.00           C
ATOM    924 H12X POPC    7      40.526  31.267  44.380  1.00  0.00           H
ATOM    925 H12Y POPC    7      38.876  31.753  43.666  1.00  0.00           H
ATOM    926 C313 POPC    7      38.686  31.225  45.744  1.00  0.00           C
ATOM    927 H13X POPC    7      37.736  31.778  45.906  1.00  0.00           H
ATOM    928 H13Y POPC    7      39.188  31.138  46.731  1.00  0.00           H
ATOM    929 C314 POPC    7      38.156  29.847  45.451  1.00  0.00           C
ATOM    930 H14X POPC    7      38.943  29.160  45.071  1.00  0.00           H
ATOM    931 H14Y POPC    7      37.574  29.931  44.508  1.00  0.00           H
ATOM    932 C315 POPC    7      37.367  29.155  46.529  1.00  0.00           C
ATOM    933 H15X POPC    7      36.606  29.851  46.941  1.00  0.00           H
ATOM    934 H15Y POPC    7      38.034  29.003  47.404  1.00  0.00           H
ATOM    935 C316 POPC    7      36.762  27.822  46.145  1.00  0.00           C
ATOM    936 H16X POPC    7      36.337  27.827  45.119  1.00  0.00           H
ATOM    937 H16Y POPC    7      36.001  27.432  46.854  1.00  0.00           H
ATOM    938 H16Z POPC    7      37.564  27.053  46.144  1.00  0.00           H
ATOM    939  N   POPC    8      42.599  17.877  61.765  1.00  0.00           N
ATOM    940  C12 POPC    8      42.044  17.967  63.146  1.00  0.00           C
ATOM    941 H12A POPC    8      42.849  18.433  63.695  1.00  0.00           H
ATOM    942 H12B POPC    8      41.791  17.013  63.585  1.00  0.00           H
ATOM    943  C13 POPC    8      41.636  17.192  60.731  1.00  0.00           C
ATOM    944 H13A POPC    8      42.036  17.149  59.729  1.00  0.00           H
ATOM    945 H13B POPC    8      41.374  16.223  61.130  1.00  0.00           H
ATOM    946 H13C POPC    8      40.752  17.811  60.702  1.00  0.00           H
ATOM    947  C14 POPC    8      42.912  19.231  61.324  1.00  0.00           C
ATOM    948 H14A POPC    8      42.022  19.839  61.395  1.00  0.00           H
ATOM    949 H14B POPC    8      43.557  19.822  61.956  1.00  0.00           H
ATOM    950 H14C POPC    8      43.306  19.322  60.322  1.00  0.00           H
ATOM    951  C15 POPC    8      43.846  17.052  61.908  1.00  0.00           C
ATOM    952 H15A POPC    8      44.451  17.088  61.015  1.00  0.00           H
ATOM    953 H15B POPC    8      43.634  16.011  62.102  1.00  0.00           H
ATOM    954 H15C POPC    8      44.479  17.422  62.702  1.00  0.00           H
ATOM    955  C11 POPC    8      40.749  18.878  63.181  1.00  0.00           C
ATOM    956 H11A POPC    8      40.055  18.504  63.964  1.00  0.00           H
ATOM    957 H11B POPC    8      40.128  18.730  62.272  1.00  0.00           H
ATOM    958  P   POPC    8      39.956  21.336  63.668  1.00  0.00           P
ATOM    959  O13 POPC    8      40.619  22.437  64.353  1.00  0.00           O
ATOM    960  O14 POPC    8      38.860  20.609  64.329  1.00  0.00           O
ATOM    961  O12 POPC    8      41.086  20.265  63.363  1.00  0.00           O
ATOM    962  O11 POPC    8      39.534  21.702  62.226  1.00  0.00           O
ATOM    963  C1  POPC    8      38.300  22.353  61.888  1.00  0.00           C
ATOM    964  HA  POPC    8      37.583  22.487  62.727  1.00  0.00           H
ATOM    965  HB  POPC    8      37.691  21.811  61.133  1.00  0.00           H
ATOM    966  C2  POPC    8      38.616  23.692  61.208  1.00  0.00           C
ATOM    967  HS  POPC    8      38.888  24.336  62.072  1.00  0.00           H
ATOM    968  O21 POPC    8      37.366  24.242  60.764  1.00  0.00           O
ATOM    969  C21 POPC    8      37.452  25.505  60.364  1.00  0.00           C
ATOM    970  O22 POPC    8      38.315  26.299  60.584  1.00  0.00           O
ATOM    971  C22 POPC    8      36.105  25.883  59.788  1.00  0.00           C
ATOM    972  H2R POPC    8      35.756  26.693  60.463  1.00  0.00           H
ATOM    973  H2S POPC    8      35.438  24.995  59.754  1.00  0.00           H
ATOM    974  C3  POPC    8      39.755  23.586  60.133  1.00  0.00           C
ATOM    975  HX  POPC    8      40.738  23.498  60.643  1.00  0.00           H
ATOM    976  HY  POPC    8      39.677  24.479  59.477  1.00  0.00           H
ATOM    977  O31 POPC    8      39.422  22.425  59.370  1.00  0.00           O
ATOM    978  C31 POPC    8      40.298  21.446  59.326  1.00  0.00           C
ATOM    979  O32 POPC    8      41.462  21.529  59.642  1.00  0.00           O
ATOM    980  C32 POPC    8      39.547  20.133  58.937  1.00  0.00           C
ATOM    981  H2X POPC    8      38.471  20.371  58.801  1.00  0.00           H
ATOM    982  H2Y POPC    8      39.564  19.414  59.784  1.00  0.00           H
ATOM    983  C23 POPC    8      36.232  26.282  58.309  1.00  0.00           C
ATOM    984  H3R POPC    8      36.974  27.108  58.314  1.00  0.00           H
ATOM    985  H3S POPC    8      35.325  26.797  57.926  1.00  0.00           H
ATOM    986  C24 POPC    8      36.764  25.242  57.321  1.00  0.00           C
ATOM    987  H4R POPC    8      36.011  24.425  57.299  1.00  0.00           H
ATOM    988  H4S POPC    8      37.682  24.690  57.613  1.00  0.00           H
ATOM    989  C25 POPC    8      36.963  25.853  55.873  1.00  0.00           C
ATOM    990  H5R POPC    8      37.702  26.679  55.793  1.00  0.00           H
ATOM    991  H5S POPC    8      35.989  26.336  55.646  1.00  0.00           H
ATOM    992  C26 POPC    8      37.327  24.763  54.838  1.00  0.00           C
ATOM    993  H6R POPC    8      36.399  24.229  54.542  1.00  0.00           H
ATOM    994  H6S POPC    8      37.937  23.915  55.218  1.00  0.00           H
ATOM    995  C27 POPC    8      37.943  25.335  53.585  1.00  0.00           C
ATOM    996  H7R POPC    8      39.050  25.293  53.661  1.00  0.00           H
ATOM    997  H7S POPC    8      37.546  26.369  53.487  1.00  0.00           H
ATOM    998  C28 POPC    8      37.372  24.685  52.288  1.00  0.00           C
ATOM    999  H8R POPC    8      37.680  25.404  51.498  1.00  0.00           H
ATOM   1000  H8S POPC    8      36.268  24.781  52.356  1.00  0.00           H
ATOM   1001  C29 POPC    8      37.786  23.218  52.082  1.00  0.00           C
ATOM   1002  H91 POPC    8      38.532  22.842  52.798  1.00  0.00           H
ATOM   1003 C210 POPC    8      37.280  22.465  51.128  1.00  0.00           C
ATOM   1004 H101 POPC    8      37.600  21.413  51.118  1.00  0.00           H
ATOM   1005 C211 POPC    8      36.391  22.922  50.017  1.00  0.00           C
ATOM   1006 H11R POPC    8      35.646  23.697  50.298  1.00  0.00           H
ATOM   1007 H11S POPC    8      35.738  22.059  49.766  1.00  0.00           H
ATOM   1008 C212 POPC    8      37.198  23.593  48.895  1.00  0.00           C
ATOM   1009 H12R POPC    8      38.152  23.962  49.329  1.00  0.00           H
ATOM   1010 H12S POPC    8      36.658  24.526  48.627  1.00  0.00           H
ATOM   1011 C213 POPC    8      37.272  22.772  47.593  1.00  0.00           C
ATOM   1012 H13R POPC    8      37.498  21.712  47.835  1.00  0.00           H
ATOM   1013 H13S POPC    8      38.022  23.162  46.873  1.00  0.00           H
ATOM   1014 C214 POPC    8      36.006  22.735  46.826  1.00  0.00           C
ATOM   1015 H14R POPC    8      35.832  23.800  46.562  1.00  0.00           H
ATOM   1016 H14S POPC    8      35.195  22.400  47.508  1.00  0.00           H
ATOM   1017 C215 POPC    8      36.022  21.967  45.510  1.00  0.00           C
ATOM   1018 H15R POPC    8      34.998  21.753  45.136  1.00  0.00           H
ATOM   1019 H15S POPC    8      36.428  20.944  45.662  1.00  0.00           H
ATOM   1020 C216 POPC    8      36.830  22.747  44.453  1.00  0.00           C
ATOM   1021 H16R POPC    8      37.892  22.812  44.776  1.00  0.00           H
ATOM   1022 H16S POPC    8      36.418  23.760  44.260  1.00  0.00           H
ATOM   1023 C217 POPC    8      36.859  22.069  43.109  1.00  0.00           C
ATOM   1024 H17R POPC    8      36.912  20.965  43.229  1.00  0.00           H
ATOM   1025 H17S POPC    8      37.768  22.405  42.565  1.00  0.00           H
ATOM   1026 C218 POPC    8      35.652  22.516  42.196  1.00  0.00           C
ATOM   1027 H18R POPC    8      35.751  22.111  41.167  1.00  0.00           H
ATOM   1028 H18S POPC    8      35.481  23.614  42.194  1.00  0.00           H
ATOM   1029 H18T POPC    8      34.708  22.099  42.606  1.00  0.00           H
ATOM   1030  C33 POPC    8      40.056  19.384  57.717  1.00  0.00           C
ATOM   1031  H3X POPC    8      39.898  20.041  56.835  1.00  0.00           H
ATOM   1032  H3Y POPC    8      39.496  18.458  57.466  1.00  0.00           H
ATOM   1033  C34 POPC    8      41.566  19.194  57.708  1.00  0.00           C
ATOM   1034  H4X POPC    8      41.900  19.017  58.752  1.00  0.00           H
ATOM   1035  H4Y POPC    8      42.009  20.157  57.376  1.00  0.00           H
ATOM   1036  C35 POPC    8      41.966  17.974  56.815  1.00  0.00           C
ATOM   1037  H5X POPC    8      41.433  17.093  57.233  1.00  0.00           H
ATOM   1038  H5Y POPC    8      43.060  17.783  56.856  1.00  0.00           H
ATOM   1039  C36 POPC    8      41.622  18.464  55.379  1.00  0.00           C
ATOM   1040  H6X POPC    8      42.285  19.340  55.220  1.00  0.00           H
ATOM   1041  H6Y POPC    8      40.544  18.690  55.234  1.00  0.00           H
ATOM   1042  C37 POPC    8      41.995  17.441  54.301  1.00  0.00           C
ATOM   1043  H7X POPC    8      41.663  16.400  54.503  1.00  0.00           H
ATOM   1044  H7Y POPC    8      43.099  17.417  54.180  1.00  0.00           H
ATOM   1045  C38 POPC    8      41.344  17.917  52.981  1.00  0.00           C
ATOM   1046  H8X POPC    8      41.703  18.960  52.847  1.00  0.00           H
ATOM   1047  H8Y POPC    8      40.253  17.929  53.188  1.00  0.00           H
ATOM   1048  C39 POPC    8      41.611  16.944  51.838  1.00  0.00           C
ATOM   1049  H9X POPC    8      41.445  15.926  52.251  1.00  0.00           H
ATOM   1050  H9Y POPC    8      42.693  17.070  51.622  1.00  0.00           H
ATOM   1051 C310 POPC    8      40.718  17.139  50.606  1.00  0.00           C
ATOM   1052 H10X POPC    8      41.034  18.055  50.062  1.00  0.00           H
ATOM   1053 H10Y POPC    8      39.661  17.307  50.901  1.00  0.00           H
ATOM   1054 C311 POPC    8      40.794  15.955  49.567  1.00  0.00           C
ATOM   1055 H11X POPC    8      40.837  14.962  50.064  1.00  0.00           H
ATOM   1056 H11Y POPC    8      41.758  16.022  49.019  1.00  0.00           H
ATOM   1057 C312 POPC    8      39.589  15.978  48.582  1.00  0.00           C
ATOM   1058 H12X POPC    8      39.645  16.916  47.989  1.00  0.00           H
ATOM   1059 H12Y POPC    8      38.640  15.905  49.155  1.00  0.00           H
ATOM   1060 C313 POPC    8      39.718  14.756  47.639  1.00  0.00           C
ATOM   1061 H13X POPC    8      38.746  14.566  47.137  1.00  0.00           H
ATOM   1062 H13Y POPC    8      39.957  13.812  48.176  1.00  0.00           H
ATOM   1063 C314 POPC    8      40.674  15.062  46.472  1.00  0.00           C
ATOM   1064 H14X POPC    8      41.584  15.548  46.883  1.00  0.00           H
ATOM   1065 H14Y POPC    8      40.244  15.756  45.719  1.00  0.00           H
ATOM   1066 C315 POPC    8      41.046  13.692  45.736  1.00  0.00           C
ATOM   1067 H15X POPC    8      40.071  13.187  45.566  1.00  0.00           H
ATOM   1068 H15Y POPC    8      41.629  13.137  46.502  1.00  0.00           H
ATOM   1069 C316 POPC    8      41.718  13.721  44.382  1.00  0.00           C
ATOM   1070 H16X POPC    8      41.272  14.511  43.741  1.00  0.00           H
ATOM   1071 H16Y POPC    8      41.733  12.759  43.827  1.00  0.00           H
ATOM   1072 H16Z POPC    8      42.737  14.150  44.490  1.00  0.00           H
ATOM   1073  N   POPC    9      36.999  36.516  64.718  1.00  0.00           N
ATOM   1074  C12 POPC    9      36.686  36.954  63.320  1.00  0.00           C
ATOM   1075 H12A POPC    9      36.768  38.031  63.308  1.00  0.00           H
ATOM   1076 H12B POPC    9      35.670  36.701  63.055  1.00  0.00           H
ATOM   1077  C13 POPC    9      36.103  37.211  65.744  1.00  0.00           C
ATOM   1078 H13A POPC    9      36.363  36.912  66.748  1.00  0.00           H
ATOM   1079 H13B POPC    9      36.289  38.272  65.655  1.00  0.00           H
ATOM   1080 H13C POPC    9      35.058  37.176  65.473  1.00  0.00           H
ATOM   1081  C14 POPC    9      36.914  35.067  64.956  1.00  0.00           C
ATOM   1082 H14A POPC    9      36.187  34.598  64.308  1.00  0.00           H
ATOM   1083 H14B POPC    9      37.845  34.571  64.725  1.00  0.00           H
ATOM   1084 H14C POPC    9      36.707  34.792  65.979  1.00  0.00           H
ATOM   1085  C15 POPC    9      38.389  36.836  65.058  1.00  0.00           C
ATOM   1086 H15A POPC    9      39.098  36.386  64.380  1.00  0.00           H
ATOM   1087 H15B POPC    9      38.699  36.366  65.980  1.00  0.00           H
ATOM   1088 H15C POPC    9      38.607  37.894  65.084  1.00  0.00           H
ATOM   1089  C11 POPC    9      37.678  36.277  62.285  1.00  0.00           C
ATOM   1090 H11A POPC    9      37.180  36.374  61.297  1.00  0.00           H
ATOM   1091 H11B POPC    9      37.773  35.172  62.359  1.00  0.00           H
ATOM   1092  P   POPC    9      38.978  38.240  61.587  1.00  0.00           P
ATOM   1093  O13 POPC    9      40.384  38.632  61.412  1.00  0.00           O
ATOM   1094  O14 POPC    9      38.158  39.225  62.322  1.00  0.00           O
ATOM   1095  O12 POPC    9      38.986  36.804  62.230  1.00  0.00           O
ATOM   1096  O11 POPC    9      38.290  38.117  60.144  1.00  0.00           O
ATOM   1097  C1  POPC    9      38.689  37.186  59.250  1.00  0.00           C
ATOM   1098  HA  POPC    9      38.472  36.135  59.536  1.00  0.00           H
ATOM   1099  HB  POPC    9      39.793  37.197  59.125  1.00  0.00           H
ATOM   1100  C2  POPC    9      38.104  37.543  57.872  1.00  0.00           C
ATOM   1101  HS  POPC    9      37.020  37.331  57.995  1.00  0.00           H
ATOM   1102  O21 POPC    9      38.756  36.778  56.816  1.00  0.00           O
ATOM   1103  C21 POPC    9      38.182  35.525  56.702  1.00  0.00           C
ATOM   1104  O22 POPC    9      37.434  34.958  57.467  1.00  0.00           O
ATOM   1105  C22 POPC    9      38.770  34.848  55.472  1.00  0.00           C
ATOM   1106  H2R POPC    9      39.050  33.796  55.696  1.00  0.00           H
ATOM   1107  H2S POPC    9      39.788  35.289  55.417  1.00  0.00           H
ATOM   1108  C3  POPC    9      38.208  38.995  57.506  1.00  0.00           C
ATOM   1109  HX  POPC    9      39.249  39.341  57.332  1.00  0.00           H
ATOM   1110  HY  POPC    9      37.775  39.563  58.356  1.00  0.00           H
ATOM   1111  O31 POPC    9      37.537  39.216  56.292  1.00  0.00           O
ATOM   1112  C31 POPC    9      36.450  39.901  56.293  1.00  0.00           C
ATOM   1113  O32 POPC    9      35.867  40.365  57.272  1.00  0.00           O
ATOM   1114  C32 POPC    9      35.955  39.954  54.855  1.00  0.00           C
ATOM   1115  H2X POPC    9      34.853  39.815  54.841  1.00  0.00           H
ATOM   1116  H2Y POPC    9      36.329  39.080  54.280  1.00  0.00           H
ATOM   1117  C23 POPC    9      37.984  34.757  54.223  1.00  0.00           C
ATOM   1118  H3R POPC    9      37.062  34.209  54.514  1.00  0.00           H
ATOM   1119  H3S POPC    9      38.465  34.238  53.366  1.00  0.00           H
ATOM   1120  C24 POPC    9      37.609  36.199  53.751  1.00  0.00           C
ATOM   1121  H4R POPC    9      37.035  36.738  54.535  1.00  0.00           H
ATOM   1122  H4S POPC    9      36.873  36.100  52.925  1.00  0.00           H
ATOM   1123  C25 POPC    9      38.789  37.070  53.400  1.00  0.00           C
ATOM   1124  H5R POPC    9      39.373  37.283  54.321  1.00  0.00           H
ATOM   1125  H5S POPC    9      38.352  38.028  53.046  1.00  0.00           H
ATOM   1126  C26 POPC    9      39.787  36.453  52.377  1.00  0.00           C
ATOM   1127  H6R POPC    9      39.241  35.984  51.530  1.00  0.00           H
ATOM   1128  H6S POPC    9      40.328  35.701  52.991  1.00  0.00           H
ATOM   1129  C27 POPC    9      40.778  37.512  51.824  1.00  0.00           C
ATOM   1130  H7R POPC    9      40.130  38.237  51.285  1.00  0.00           H
ATOM   1131  H7S POPC    9      41.490  37.072  51.093  1.00  0.00           H
ATOM   1132  C28 POPC    9      41.704  38.200  52.895  1.00  0.00           C
ATOM   1133  H8R POPC    9      42.489  38.832  52.428  1.00  0.00           H
ATOM   1134  H8S POPC    9      42.340  37.418  53.364  1.00  0.00           H
ATOM   1135  C29 POPC    9      40.998  39.128  53.866  1.00  0.00           C
ATOM   1136  H91 POPC    9      40.472  38.692  54.728  1.00  0.00           H
ATOM   1137 C210 POPC    9      40.776  40.448  53.768  1.00  0.00           C
ATOM   1138 H101 POPC    9      40.039  40.846  54.480  1.00  0.00           H
ATOM   1139 C211 POPC    9      41.309  41.414  52.714  1.00  0.00           C
ATOM   1140 H11R POPC    9      42.031  40.980  51.990  1.00  0.00           H
ATOM   1141 H11S POPC    9      41.933  42.150  53.266  1.00  0.00           H
ATOM   1142 C212 POPC    9      40.214  42.290  51.983  1.00  0.00           C
ATOM   1143 H12R POPC    9      39.707  42.874  52.781  1.00  0.00           H
ATOM   1144 H12S POPC    9      39.468  41.560  51.602  1.00  0.00           H
ATOM   1145 C213 POPC    9      40.883  43.150  50.899  1.00  0.00           C
ATOM   1146 H13R POPC    9      41.887  43.470  51.252  1.00  0.00           H
ATOM   1147 H13S POPC    9      40.277  44.064  50.717  1.00  0.00           H
ATOM   1148 C214 POPC    9      41.162  42.389  49.564  1.00  0.00           C
ATOM   1149 H14R POPC    9      40.147  42.261  49.131  1.00  0.00           H
ATOM   1150 H14S POPC    9      41.558  41.380  49.810  1.00  0.00           H
ATOM   1151 C215 POPC    9      42.202  43.008  48.586  1.00  0.00           C
ATOM   1152 H15R POPC    9      42.331  42.276  47.760  1.00  0.00           H
ATOM   1153 H15S POPC    9      43.153  43.108  49.150  1.00  0.00           H
ATOM   1154 C216 POPC    9      41.866  44.467  48.062  1.00  0.00           C
ATOM   1155 H16R POPC    9      42.625  44.680  47.279  1.00  0.00           H
ATOM   1156 H16S POPC    9      41.878  45.317  48.777  1.00  0.00           H
ATOM   1157 C217 POPC    9      40.505  44.467  47.352  1.00  0.00           C
ATOM   1158 H17R POPC    9      39.659  44.473  48.072  1.00  0.00           H
ATOM   1159 H17S POPC    9      40.384  43.554  46.731  1.00  0.00           H
ATOM   1160 C218 POPC    9      40.378  45.639  46.275  1.00  0.00           C
ATOM   1161 H18R POPC    9      40.674  46.599  46.750  1.00  0.00           H
ATOM   1162 H18S POPC    9      39.337  45.674  45.888  1.00  0.00           H
ATOM   1163 H18T POPC    9      41.033  45.393  45.412  1.00  0.00           H
ATOM   1164  C33 POPC    9      36.184  41.298  54.178  1.00  0.00           C
ATOM   1165  H3X POPC    9      36.934  41.832  54.800  1.00  0.00           H
ATOM   1166  H3Y POPC    9      35.230  41.852  54.046  1.00  0.00           H
ATOM   1167  C34 POPC    9      36.776  41.199  52.750  1.00  0.00           C
ATOM   1168  H4X POPC    9      37.687  40.577  52.880  1.00  0.00           H
ATOM   1169  H4Y POPC    9      37.187  42.198  52.493  1.00  0.00           H
ATOM   1170  C35 POPC    9      35.955  40.542  51.625  1.00  0.00           C
ATOM   1171  H5X POPC    9      35.048  41.157  51.443  1.00  0.00           H
ATOM   1172  H5Y POPC    9      35.570  39.549  51.942  1.00  0.00           H
ATOM   1173  C36 POPC    9      36.660  40.544  50.258  1.00  0.00           C
ATOM   1174  H6X POPC    9      37.504  39.824  50.322  1.00  0.00           H
ATOM   1175  H6Y POPC    9      37.077  41.528  49.954  1.00  0.00           H
ATOM   1176  C37 POPC    9      35.618  40.150  49.155  1.00  0.00           C
ATOM   1177  H7X POPC    9      36.050  40.397  48.162  1.00  0.00           H
ATOM   1178  H7Y POPC    9      34.703  40.774  49.241  1.00  0.00           H
ATOM   1179  C38 POPC    9      35.258  38.647  49.088  1.00  0.00           C
ATOM   1180  H8X POPC    9      34.298  38.522  48.542  1.00  0.00           H
ATOM   1181  H8Y POPC    9      35.040  38.338  50.132  1.00  0.00           H
ATOM   1182  C39 POPC    9      36.286  37.703  48.516  1.00  0.00           C
ATOM   1183  H9X POPC    9      36.047  36.618  48.539  1.00  0.00           H
ATOM   1184  H9Y POPC    9      37.192  37.628  49.156  1.00  0.00           H
ATOM   1185 C310 POPC    9      36.617  37.929  47.037  1.00  0.00           C
ATOM   1186 H10X POPC    9      37.116  38.905  46.855  1.00  0.00           H
ATOM   1187 H10Y POPC    9      35.678  37.980  46.446  1.00  0.00           H
ATOM   1188 C311 POPC    9      37.528  36.914  46.366  1.00  0.00           C
ATOM   1189 H11X POPC    9      37.075  35.907  46.487  1.00  0.00           H
ATOM   1190 H11Y POPC    9      38.479  36.968  46.937  1.00  0.00           H
ATOM   1191 C312 POPC    9      37.744  37.232  44.974  1.00  0.00           C
ATOM   1192 H12X POPC    9      38.806  37.024  44.724  1.00  0.00           H
ATOM   1193 H12Y POPC    9      37.751  38.311  44.707  1.00  0.00           H
ATOM   1194 C313 POPC    9      36.985  36.238  43.989  1.00  0.00           C
ATOM   1195 H13X POPC    9      37.178  35.251  44.460  1.00  0.00           H
ATOM   1196 H13Y POPC    9      37.453  36.255  42.981  1.00  0.00           H
ATOM   1197 C314 POPC    9      35.533  36.560  43.907  1.00  0.00           C
ATOM   1198 H14X POPC    9      35.266  37.572  43.534  1.00  0.00           H
ATOM   1199 H14Y POPC    9      35.143  36.382  44.932  1.00  0.00           H
ATOM   1200 C315 POPC    9      34.812  35.501  43.104  1.00  0.00           C
ATOM   1201 H15X POPC    9      35.118  34.519  43.525  1.00  0.00           H
ATOM   1202 H15Y POPC    9      35.201  35.589  42.067  1.00  0.00           H
ATOM   1203 C316 POPC    9      33.241  35.560  42.965  1.00  0.00           C
ATOM   1204 H16X POPC    9      32.947  36.404  42.305  1.00  0.00           H
ATOM   1205 H16Y POPC    9      32.785  35.735  43.963  1.00  0.00           H
ATOM   1206 H16Z POPC    9      32.927  34.525  42.711  1.00  0.00           H
ATOM   1207  N   POPC   10      22.838  39.432  61.214  1.00  0.00           N
ATOM   1208  C12 POPC   10      23.324  40.291  60.036  1.00  0.00           C
ATOM   1209 H12A POPC   10      23.209  39.636  59.186  1.00  0.00           H
ATOM   1210 H12B POPC   10      24.379  40.502  60.134  1.00  0.00           H
ATOM   1211  C13 POPC   10      21.354  39.169  60.970  1.00  0.00           C
ATOM   1212 H13A POPC   10      20.882  38.891  61.901  1.00  0.00           H
ATOM   1213 H13B POPC   10      20.780  39.967  60.524  1.00  0.00           H
ATOM   1214 H13C POPC   10      21.288  38.380  60.235  1.00  0.00           H
ATOM   1215  C14 POPC   10      23.617  38.210  61.268  1.00  0.00           C
ATOM   1216 H14A POPC   10      24.629  38.441  61.567  1.00  0.00           H
ATOM   1217 H14B POPC   10      23.078  37.463  61.832  1.00  0.00           H
ATOM   1218 H14C POPC   10      23.708  37.841  60.257  1.00  0.00           H
ATOM   1219  C15 POPC   10      23.001  40.165  62.459  1.00  0.00           C
ATOM   1220 H15A POPC   10      22.676  41.192  62.533  1.00  0.00           H
ATOM   1221 H15B POPC   10      24.030  40.354  62.726  1.00  0.00           H
ATOM   1222 H15C POPC   10      22.634  39.565  63.279  1.00  0.00           H
ATOM   1223  C11 POPC   10      22.730  41.669  59.754  1.00  0.00           C
ATOM   1224 H11A POPC   10      23.348  42.177  58.983  1.00  0.00           H
ATOM   1225 H11B POPC   10      22.947  42.287  60.652  1.00  0.00           H
ATOM   1226  P   POPC   10      20.355  42.839  59.981  1.00  0.00           P
ATOM   1227  O13 POPC   10      21.041  43.796  60.817  1.00  0.00           O
ATOM   1228  O14 POPC   10      19.287  42.116  60.663  1.00  0.00           O
ATOM   1229  O12 POPC   10      21.410  41.713  59.315  1.00  0.00           O
ATOM   1230  O11 POPC   10      19.821  43.653  58.746  1.00  0.00           O
ATOM   1231  C1  POPC   10      19.179  42.964  57.627  1.00  0.00           C
ATOM   1232  HA  POPC   10      18.658  43.757  57.049  1.00  0.00           H
ATOM   1233  HB  POPC   10      18.428  42.198  57.918  1.00  0.00           H
ATOM   1234  C2  POPC   10      20.240  42.459  56.655  1.00  0.00           C
ATOM   1235  HS  POPC   10      20.818  41.635  57.125  1.00  0.00           H
ATOM   1236  O21 POPC   10      19.660  42.095  55.346  1.00  0.00           O
ATOM   1237  C21 POPC   10      18.899  41.012  55.384  1.00  0.00           C
ATOM   1238  O22 POPC   10      18.456  40.411  56.375  1.00  0.00           O
ATOM   1239  C22 POPC   10      18.786  40.363  53.982  1.00  0.00           C
ATOM   1240  H2R POPC   10      18.646  41.197  53.262  1.00  0.00           H
ATOM   1241  H2S POPC   10      19.736  39.821  53.789  1.00  0.00           H
ATOM   1242  C3  POPC   10      21.354  43.639  56.484  1.00  0.00           C
ATOM   1243  HX  POPC   10      22.105  43.490  57.288  1.00  0.00           H
ATOM   1244  HY  POPC   10      20.852  44.606  56.704  1.00  0.00           H
ATOM   1245  O31 POPC   10      21.922  43.832  55.172  1.00  0.00           O
ATOM   1246  C31 POPC   10      23.086  43.220  55.036  1.00  0.00           C
ATOM   1247  O32 POPC   10      23.724  42.662  55.950  1.00  0.00           O
ATOM   1248  C32 POPC   10      23.656  43.241  53.647  1.00  0.00           C
ATOM   1249  H2X POPC   10      23.908  42.228  53.267  1.00  0.00           H
ATOM   1250  H2Y POPC   10      24.614  43.802  53.683  1.00  0.00           H
ATOM   1251  C23 POPC   10      17.586  39.455  53.904  1.00  0.00           C
ATOM   1252  H3R POPC   10      16.605  39.847  54.249  1.00  0.00           H
ATOM   1253  H3S POPC   10      17.820  38.506  54.433  1.00  0.00           H
ATOM   1254  C24 POPC   10      17.432  38.997  52.490  1.00  0.00           C
ATOM   1255  H4R POPC   10      18.378  38.519  52.156  1.00  0.00           H
ATOM   1256  H4S POPC   10      17.264  39.936  51.920  1.00  0.00           H
ATOM   1257  C25 POPC   10      16.321  37.996  52.339  1.00  0.00           C
ATOM   1258  H5R POPC   10      15.373  38.429  52.724  1.00  0.00           H
ATOM   1259  H5S POPC   10      16.378  37.202  53.115  1.00  0.00           H
ATOM   1260  C26 POPC   10      16.240  37.249  51.000  1.00  0.00           C
ATOM   1261  H6R POPC   10      16.382  38.040  50.233  1.00  0.00           H
ATOM   1262  H6S POPC   10      15.365  36.597  50.787  1.00  0.00           H
ATOM   1263  C27 POPC   10      17.376  36.291  50.756  1.00  0.00           C
ATOM   1264  H7R POPC   10      17.223  35.378  51.370  1.00  0.00           H
ATOM   1265  H7S POPC   10      18.365  36.669  51.093  1.00  0.00           H
ATOM   1266  C28 POPC   10      17.585  35.777  49.230  1.00  0.00           C
ATOM   1267  H8R POPC   10      17.473  36.663  48.569  1.00  0.00           H
ATOM   1268  H8S POPC   10      16.741  35.092  48.999  1.00  0.00           H
ATOM   1269  C29 POPC   10      18.986  35.274  49.131  1.00  0.00           C
ATOM   1270  H91 POPC   10      19.232  34.549  49.921  1.00  0.00           H
ATOM   1271 C210 POPC   10      19.933  35.414  48.163  1.00  0.00           C
ATOM   1272 H101 POPC   10      20.859  34.832  48.280  1.00  0.00           H
ATOM   1273 C211 POPC   10      19.730  36.335  46.984  1.00  0.00           C
ATOM   1274 H11R POPC   10      20.183  37.327  47.194  1.00  0.00           H
ATOM   1275 H11S POPC   10      18.665  36.597  46.805  1.00  0.00           H
ATOM   1276 C212 POPC   10      20.281  35.693  45.646  1.00  0.00           C
ATOM   1277 H12R POPC   10      19.925  34.642  45.594  1.00  0.00           H
ATOM   1278 H12S POPC   10      21.379  35.810  45.761  1.00  0.00           H
ATOM   1279 C213 POPC   10      20.003  36.364  44.340  1.00  0.00           C
ATOM   1280 H13R POPC   10      20.733  35.869  43.664  1.00  0.00           H
ATOM   1281 H13S POPC   10      20.320  37.425  44.428  1.00  0.00           H
ATOM   1282 C214 POPC   10      18.573  36.288  43.769  1.00  0.00           C
ATOM   1283 H14R POPC   10      17.906  36.915  44.399  1.00  0.00           H
ATOM   1284 H14S POPC   10      18.118  35.274  43.744  1.00  0.00           H
ATOM   1285 C215 POPC   10      18.511  36.846  42.342  1.00  0.00           C
ATOM   1286 H15R POPC   10      19.223  36.235  41.747  1.00  0.00           H
ATOM   1287 H15S POPC   10      18.963  37.856  42.443  1.00  0.00           H
ATOM   1288 C216 POPC   10      17.133  36.913  41.643  1.00  0.00           C
ATOM   1289 H16R POPC   10      16.485  37.383  42.413  1.00  0.00           H
ATOM   1290 H16S POPC   10      16.768  35.870  41.527  1.00  0.00           H
ATOM   1291 C217 POPC   10      17.109  37.714  40.390  1.00  0.00           C
ATOM   1292 H17R POPC   10      17.815  37.296  39.641  1.00  0.00           H
ATOM   1293 H17S POPC   10      17.540  38.702  40.657  1.00  0.00           H
ATOM   1294 C218 POPC   10      15.683  37.951  39.745  1.00  0.00           C
ATOM   1295 H18R POPC   10      14.982  38.216  40.565  1.00  0.00           H
ATOM   1296 H18S POPC   10      15.288  37.073  39.191  1.00  0.00           H
ATOM   1297 H18T POPC   10      15.666  38.757  38.980  1.00  0.00           H
ATOM   1298  C33 POPC   10      22.583  43.720  52.616  1.00  0.00           C
ATOM   1299  H3X POPC   10      22.305  44.759  52.896  1.00  0.00           H
ATOM   1300  H3Y POPC   10      21.706  43.043  52.685  1.00  0.00           H
ATOM   1301  C34 POPC   10      23.092  43.739  51.190  1.00  0.00           C
ATOM   1302  H4X POPC   10      23.504  42.722  51.012  1.00  0.00           H
ATOM   1303  H4Y POPC   10      23.962  44.430  51.179  1.00  0.00           H
ATOM   1304  C35 POPC   10      22.154  44.241  50.113  1.00  0.00           C
ATOM   1305  H5X POPC   10      21.636  45.211  50.274  1.00  0.00           H
ATOM   1306  H5Y POPC   10      21.350  43.482  50.001  1.00  0.00           H
ATOM   1307  C36 POPC   10      22.742  44.435  48.771  1.00  0.00           C
ATOM   1308  H6X POPC   10      23.250  43.484  48.500  1.00  0.00           H
ATOM   1309  H6Y POPC   10      23.573  45.161  48.647  1.00  0.00           H
ATOM   1310  C37 POPC   10      21.674  44.772  47.738  1.00  0.00           C
ATOM   1311  H7X POPC   10      21.101  45.660  48.081  1.00  0.00           H
ATOM   1312  H7Y POPC   10      20.901  43.982  47.622  1.00  0.00           H
ATOM   1313  C38 POPC   10      22.269  45.120  46.389  1.00  0.00           C
ATOM   1314  H8X POPC   10      23.207  45.700  46.526  1.00  0.00           H
ATOM   1315  H8Y POPC   10      21.567  45.754  45.807  1.00  0.00           H
ATOM   1316  C39 POPC   10      22.520  43.890  45.497  1.00  0.00           C
ATOM   1317  H9X POPC   10      21.639  43.218  45.568  1.00  0.00           H
ATOM   1318  H9Y POPC   10      23.363  43.383  46.013  1.00  0.00           H
ATOM   1319 C310 POPC   10      22.919  44.247  44.065  1.00  0.00           C
ATOM   1320 H10X POPC   10      23.503  45.192  44.084  1.00  0.00           H
ATOM   1321 H10Y POPC   10      21.979  44.441  43.504  1.00  0.00           H
ATOM   1322 C311 POPC   10      23.576  43.038  43.381  1.00  0.00           C
ATOM   1323 H11X POPC   10      24.592  42.871  43.799  1.00  0.00           H
ATOM   1324 H11Y POPC   10      23.821  43.310  42.332  1.00  0.00           H
ATOM   1325 C312 POPC   10      22.704  41.792  43.470  1.00  0.00           C
ATOM   1326 H12X POPC   10      21.663  42.045  43.178  1.00  0.00           H
ATOM   1327 H12Y POPC   10      22.629  41.411  44.511  1.00  0.00           H
ATOM   1328 C313 POPC   10      23.303  40.548  42.665  1.00  0.00           C
ATOM   1329 H13X POPC   10      24.161  40.170  43.260  1.00  0.00           H
ATOM   1330 H13Y POPC   10      23.841  40.798  41.726  1.00  0.00           H
ATOM   1331 C314 POPC   10      22.185  39.533  42.401  1.00  0.00           C
ATOM   1332 H14X POPC   10      21.449  40.032  41.735  1.00  0.00           H
ATOM   1333 H14Y POPC   10      21.620  39.273  43.322  1.00  0.00           H
ATOM   1334 C315 POPC   10      22.608  38.266  41.615  1.00  0.00           C
ATOM   1335 H15X POPC   10      22.428  37.355  42.224  1.00  0.00           H
ATOM   1336 H15Y POPC   10      23.691  38.223  41.373  1.00  0.00           H
ATOM   1337 C316 POPC   10      21.850  38.084  40.284  1.00  0.00           C
ATOM   1338 H16X POPC   10      22.295  38.665  39.448  1.00  0.00           H
ATOM   1339 H16Y POPC   10      20.796  38.405  40.424  1.00  0.00           H
ATOM   1340 H16Z POPC   10      21.926  37.050  39.886  1.00  0.00           H
ATOM   1341  N   POPC   11      18.156  22.122  61.319  1.00  0.00           N
ATOM   1342  C12 POPC   11      17.196  21.527  60.297  1.00  0.00           C
ATOM   1343 H12A POPC   11      17.048  22.252  59.511  1.00  0.00           H
ATOM   1344 H12B POPC   11      16.254  21.276  60.763  1.00  0.00           H
ATOM   1345  C13 POPC   11      17.607  23.482  61.655  1.00  0.00           C
ATOM   1346 H13A POPC   11      17.549  24.042  60.734  1.00  0.00           H
ATOM   1347 H13B POPC   11      16.661  23.441  62.175  1.00  0.00           H
ATOM   1348 H13C POPC   11      18.242  24.014  62.347  1.00  0.00           H
ATOM   1349  C14 POPC   11      18.282  21.330  62.456  1.00  0.00           C
ATOM   1350 H14A POPC   11      18.359  20.308  62.116  1.00  0.00           H
ATOM   1351 H14B POPC   11      19.164  21.599  63.018  1.00  0.00           H
ATOM   1352 H14C POPC   11      17.431  21.379  63.120  1.00  0.00           H
ATOM   1353  C15 POPC   11      19.568  22.245  60.653  1.00  0.00           C
ATOM   1354 H15A POPC   11      20.158  23.008  61.138  1.00  0.00           H
ATOM   1355 H15B POPC   11      19.449  22.365  59.586  1.00  0.00           H
ATOM   1356 H15C POPC   11      20.055  21.309  60.884  1.00  0.00           H
ATOM   1357  C11 POPC   11      17.621  20.210  59.590  1.00  0.00           C
ATOM   1358 H11A POPC   11      18.387  20.355  58.798  1.00  0.00           H
ATOM   1359 H11B POPC   11      16.796  19.952  58.892  1.00  0.00           H
ATOM   1360  P   POPC   11      18.746  18.019  59.927  1.00  0.00           P
ATOM   1361  O13 POPC   11      18.698  16.795  60.768  1.00  0.00           O
ATOM   1362  O14 POPC   11      20.032  18.614  59.641  1.00  0.00           O
ATOM   1363  O12 POPC   11      17.795  19.150  60.501  1.00  0.00           O
ATOM   1364  O11 POPC   11      18.084  17.769  58.572  1.00  0.00           O
ATOM   1365  C1  POPC   11      17.894  16.529  57.973  1.00  0.00           C
ATOM   1366  HA  POPC   11      18.801  15.896  58.078  1.00  0.00           H
ATOM   1367  HB  POPC   11      17.822  16.717  56.881  1.00  0.00           H
ATOM   1368  C2  POPC   11      16.596  15.732  58.289  1.00  0.00           C
ATOM   1369  HS  POPC   11      16.721  15.377  59.334  1.00  0.00           H
ATOM   1370  O21 POPC   11      16.530  14.590  57.378  1.00  0.00           O
ATOM   1371  C21 POPC   11      15.531  13.753  57.540  1.00  0.00           C
ATOM   1372  O22 POPC   11      14.632  13.850  58.355  1.00  0.00           O
ATOM   1373  C22 POPC   11      15.777  12.473  56.718  1.00  0.00           C
ATOM   1374  H2R POPC   11      15.182  11.628  57.125  1.00  0.00           H
ATOM   1375  H2S POPC   11      16.822  12.137  56.889  1.00  0.00           H
ATOM   1376  C3  POPC   11      15.292  16.684  58.162  1.00  0.00           C
ATOM   1377  HX  POPC   11      15.536  17.458  58.921  1.00  0.00           H
ATOM   1378  HY  POPC   11      14.419  16.089  58.506  1.00  0.00           H
ATOM   1379  O31 POPC   11      15.232  17.229  56.869  1.00  0.00           O
ATOM   1380  C31 POPC   11      14.982  18.526  56.732  1.00  0.00           C
ATOM   1381  O32 POPC   11      14.716  19.307  57.634  1.00  0.00           O
ATOM   1382  C32 POPC   11      15.060  19.003  55.300  1.00  0.00           C
ATOM   1383  H2X POPC   11      14.815  20.080  55.184  1.00  0.00           H
ATOM   1384  H2Y POPC   11      14.330  18.390  54.728  1.00  0.00           H
ATOM   1385  C23 POPC   11      15.512  12.561  55.215  1.00  0.00           C
ATOM   1386  H3R POPC   11      16.122  13.350  54.726  1.00  0.00           H
ATOM   1387  H3S POPC   11      14.412  12.710  55.176  1.00  0.00           H
ATOM   1388  C24 POPC   11      15.955  11.302  54.509  1.00  0.00           C
ATOM   1389  H4R POPC   11      15.500  10.489  55.113  1.00  0.00           H
ATOM   1390  H4S POPC   11      17.048  11.157  54.643  1.00  0.00           H
ATOM   1391  C25 POPC   11      15.679  11.073  52.973  1.00  0.00           C
ATOM   1392  H5R POPC   11      14.587  10.956  52.806  1.00  0.00           H
ATOM   1393  H5S POPC   11      16.208  10.146  52.663  1.00  0.00           H
ATOM   1394  C26 POPC   11      16.184  12.245  52.113  1.00  0.00           C
ATOM   1395  H6R POPC   11      17.183  12.418  52.565  1.00  0.00           H
ATOM   1396  H6S POPC   11      15.632  13.177  52.362  1.00  0.00           H
ATOM   1397  C27 POPC   11      16.261  12.126  50.565  1.00  0.00           C
ATOM   1398  H7R POPC   11      15.217  12.006  50.206  1.00  0.00           H
ATOM   1399  H7S POPC   11      16.921  11.267  50.319  1.00  0.00           H
ATOM   1400  C28 POPC   11      16.979  13.361  49.943  1.00  0.00           C
ATOM   1401  H8R POPC   11      17.059  13.174  48.851  1.00  0.00           H
ATOM   1402  H8S POPC   11      18.015  13.496  50.320  1.00  0.00           H
ATOM   1403  C29 POPC   11      16.206  14.620  50.260  1.00  0.00           C
ATOM   1404  H91 POPC   11      15.671  14.698  51.218  1.00  0.00           H
ATOM   1405 C210 POPC   11      16.159  15.736  49.439  1.00  0.00           C
ATOM   1406 H101 POPC   11      15.667  16.655  49.790  1.00  0.00           H
ATOM   1407 C211 POPC   11      16.845  15.929  48.135  1.00  0.00           C
ATOM   1408 H11R POPC   11      16.146  15.985  47.273  1.00  0.00           H
ATOM   1409 H11S POPC   11      17.567  15.125  47.876  1.00  0.00           H
ATOM   1410 C212 POPC   11      17.574  17.257  48.307  1.00  0.00           C
ATOM   1411 H12R POPC   11      18.268  17.308  49.173  1.00  0.00           H
ATOM   1412 H12S POPC   11      16.717  17.953  48.432  1.00  0.00           H
ATOM   1413 C213 POPC   11      18.309  17.619  47.054  1.00  0.00           C
ATOM   1414 H13R POPC   11      19.155  16.907  46.949  1.00  0.00           H
ATOM   1415 H13S POPC   11      18.639  18.679  47.006  1.00  0.00           H
ATOM   1416 C214 POPC   11      17.493  17.437  45.745  1.00  0.00           C
ATOM   1417 H14R POPC   11      16.540  17.990  45.889  1.00  0.00           H
ATOM   1418 H14S POPC   11      17.142  16.409  45.512  1.00  0.00           H
ATOM   1419 C215 POPC   11      18.193  17.936  44.427  1.00  0.00           C
ATOM   1420 H15R POPC   11      19.099  17.326  44.225  1.00  0.00           H
ATOM   1421 H15S POPC   11      18.535  18.991  44.498  1.00  0.00           H
ATOM   1422 C216 POPC   11      17.136  17.843  43.334  1.00  0.00           C
ATOM   1423 H16R POPC   11      16.506  16.929  43.385  1.00  0.00           H
ATOM   1424 H16S POPC   11      17.746  17.872  42.407  1.00  0.00           H
ATOM   1425 C217 POPC   11      16.204  19.054  43.163  1.00  0.00           C
ATOM   1426 H17R POPC   11      16.756  19.967  43.472  1.00  0.00           H
ATOM   1427 H17S POPC   11      15.355  19.056  43.880  1.00  0.00           H
ATOM   1428 C218 POPC   11      15.793  19.201  41.733  1.00  0.00           C
ATOM   1429 H18R POPC   11      16.652  19.297  41.034  1.00  0.00           H
ATOM   1430 H18S POPC   11      15.183  20.113  41.564  1.00  0.00           H
ATOM   1431 H18T POPC   11      15.101  18.334  41.672  1.00  0.00           H
ATOM   1432  C33 POPC   11      16.400  18.743  54.655  1.00  0.00           C
ATOM   1433  H3X POPC   11      16.283  18.964  53.572  1.00  0.00           H
ATOM   1434  H3Y POPC   11      16.552  17.656  54.831  1.00  0.00           H
ATOM   1435  C34 POPC   11      17.567  19.463  55.258  1.00  0.00           C
ATOM   1436  H4X POPC   11      17.652  19.364  56.361  1.00  0.00           H
ATOM   1437  H4Y POPC   11      17.471  20.553  55.063  1.00  0.00           H
ATOM   1438  C35 POPC   11      18.817  18.887  54.566  1.00  0.00           C
ATOM   1439  H5X POPC   11      18.559  18.834  53.487  1.00  0.00           H
ATOM   1440  H5Y POPC   11      18.896  17.827  54.888  1.00  0.00           H
ATOM   1441  C36 POPC   11      20.073  19.721  54.836  1.00  0.00           C
ATOM   1442  H6X POPC   11      19.990  20.052  55.894  1.00  0.00           H
ATOM   1443  H6Y POPC   11      20.053  20.645  54.219  1.00  0.00           H
ATOM   1444  C37 POPC   11      21.361  19.030  54.805  1.00  0.00           C
ATOM   1445  H7X POPC   11      21.692  18.627  53.824  1.00  0.00           H
ATOM   1446  H7Y POPC   11      21.293  18.230  55.574  1.00  0.00           H
ATOM   1447  C38 POPC   11      22.393  20.061  55.213  1.00  0.00           C
ATOM   1448  H8X POPC   11      22.308  20.180  56.314  1.00  0.00           H
ATOM   1449  H8Y POPC   11      22.158  20.930  54.563  1.00  0.00           H
ATOM   1450  C39 POPC   11      23.817  19.575  54.946  1.00  0.00           C
ATOM   1451  H9X POPC   11      24.577  20.336  55.228  1.00  0.00           H
ATOM   1452  H9Y POPC   11      23.942  19.410  53.855  1.00  0.00           H
ATOM   1453 C310 POPC   11      24.132  18.302  55.728  1.00  0.00           C
ATOM   1454 H10X POPC   11      23.423  17.452  55.629  1.00  0.00           H
ATOM   1455 H10Y POPC   11      24.266  18.533  56.807  1.00  0.00           H
ATOM   1456 C311 POPC   11      25.479  17.707  55.310  1.00  0.00           C
ATOM   1457 H11X POPC   11      26.072  18.591  54.990  1.00  0.00           H
ATOM   1458 H11Y POPC   11      25.224  17.024  54.471  1.00  0.00           H
ATOM   1459 C312 POPC   11      26.129  16.731  56.344  1.00  0.00           C
ATOM   1460 H12X POPC   11      25.352  16.012  56.682  1.00  0.00           H
ATOM   1461 H12Y POPC   11      26.407  17.264  57.277  1.00  0.00           H
ATOM   1462 C313 POPC   11      27.339  16.040  55.759  1.00  0.00           C
ATOM   1463 H13X POPC   11      28.131  16.819  55.723  1.00  0.00           H
ATOM   1464 H13Y POPC   11      27.097  15.645  54.750  1.00  0.00           H
ATOM   1465 C314 POPC   11      27.733  14.836  56.641  1.00  0.00           C
ATOM   1466 H14X POPC   11      28.659  14.345  56.274  1.00  0.00           H
ATOM   1467 H14Y POPC   11      26.961  14.040  56.562  1.00  0.00           H
ATOM   1468 C315 POPC   11      28.141  15.076  58.086  1.00  0.00           C
ATOM   1469 H15X POPC   11      27.383  15.718  58.584  1.00  0.00           H
ATOM   1470 H15Y POPC   11      29.036  15.726  58.192  1.00  0.00           H
ATOM   1471 C316 POPC   11      28.367  13.804  58.861  1.00  0.00           C
ATOM   1472 H16X POPC   11      28.739  13.944  59.899  1.00  0.00           H
ATOM   1473 H16Y POPC   11      29.105  13.271  58.225  1.00  0.00           H
ATOM   1474 H16Z POPC   11      27.397  13.274  58.974  1.00  0.00           H
ATOM   1475  N   POPC   12      14.627  26.791  60.781  1.00  0.00           N
ATOM   1476  C12 POPC   12      13.176  27.196  61.066  1.00  0.00           C
ATOM   1477 H12A POPC   12      12.525  26.738  60.336  1.00  0.00           H
ATOM   1478 H12B POPC   12      13.029  28.250  60.879  1.00  0.00           H
ATOM   1479  C13 POPC   12      15.485  27.560  61.761  1.00  0.00           C
ATOM   1480 H13A POPC   12      16.489  27.721  61.395  1.00  0.00           H
ATOM   1481 H13B POPC   12      14.918  28.477  61.831  1.00  0.00           H
ATOM   1482 H13C POPC   12      15.406  27.087  62.728  1.00  0.00           H
ATOM   1483  C14 POPC   12      14.887  25.316  61.026  1.00  0.00           C
ATOM   1484 H14A POPC   12      14.521  25.040  62.004  1.00  0.00           H
ATOM   1485 H14B POPC   12      14.435  24.733  60.237  1.00  0.00           H
ATOM   1486 H14C POPC   12      15.948  25.140  60.927  1.00  0.00           H
ATOM   1487  C15 POPC   12      15.062  27.210  59.417  1.00  0.00           C
ATOM   1488 H15A POPC   12      15.016  28.284  59.314  1.00  0.00           H
ATOM   1489 H15B POPC   12      14.363  26.836  58.683  1.00  0.00           H
ATOM   1490 H15C POPC   12      16.045  26.839  59.166  1.00  0.00           H
ATOM   1491  C11 POPC   12      12.505  26.778  62.383  1.00  0.00           C
ATOM   1492 H11A POPC   12      11.482  27.208  62.435  1.00  0.00           H
ATOM   1493 H11B POPC   12      13.189  27.079  63.205  1.00  0.00           H
ATOM   1494  P   POPC   12      11.363  24.399  62.003  1.00  0.00           P
ATOM   1495  O13 POPC   12      10.097  24.644  62.741  1.00  0.00           O
ATOM   1496  O14 POPC   12      11.810  22.984  62.062  1.00  0.00           O
ATOM   1497  O12 POPC   12      12.535  25.326  62.650  1.00  0.00           O
ATOM   1498  O11 POPC   12      11.115  24.988  60.485  1.00  0.00           O
ATOM   1499  C1  POPC   12       9.879  25.036  59.818  1.00  0.00           C
ATOM   1500  HA  POPC   12       9.940  25.919  59.147  1.00  0.00           H
ATOM   1501  HB  POPC   12       9.078  25.031  60.587  1.00  0.00           H
ATOM   1502  C2  POPC   12       9.693  23.780  58.902  1.00  0.00           C
ATOM   1503  HS  POPC   12       9.779  22.838  59.486  1.00  0.00           H
ATOM   1504  O21 POPC   12      10.753  23.902  57.965  1.00  0.00           O
ATOM   1505  C21 POPC   12      11.841  23.124  58.135  1.00  0.00           C
ATOM   1506  O22 POPC   12      11.948  22.182  58.878  1.00  0.00           O
ATOM   1507  C22 POPC   12      12.947  23.614  57.211  1.00  0.00           C
ATOM   1508  H2R POPC   12      13.767  22.866  57.249  1.00  0.00           H
ATOM   1509  H2S POPC   12      13.271  24.577  57.660  1.00  0.00           H
ATOM   1510  C3  POPC   12       8.303  23.780  58.102  1.00  0.00           C
ATOM   1511  HX  POPC   12       7.414  23.709  58.764  1.00  0.00           H
ATOM   1512  HY  POPC   12       8.297  22.959  57.353  1.00  0.00           H
ATOM   1513  O31 POPC   12       8.215  25.071  57.459  1.00  0.00           O
ATOM   1514  C31 POPC   12       7.352  25.191  56.533  1.00  0.00           C
ATOM   1515  O32 POPC   12       6.599  24.340  56.154  1.00  0.00           O
ATOM   1516  C32 POPC   12       7.338  26.575  55.993  1.00  0.00           C
ATOM   1517  H2X POPC   12       8.101  27.191  56.515  1.00  0.00           H
ATOM   1518  H2Y POPC   12       6.316  27.011  55.978  1.00  0.00           H
ATOM   1519  C23 POPC   12      12.398  23.919  55.835  1.00  0.00           C
ATOM   1520  H3R POPC   12      11.628  24.718  55.895  1.00  0.00           H
ATOM   1521  H3S POPC   12      11.817  23.088  55.382  1.00  0.00           H
ATOM   1522  C24 POPC   12      13.571  24.186  54.922  1.00  0.00           C
ATOM   1523  H4R POPC   12      14.451  24.412  55.562  1.00  0.00           H
ATOM   1524  H4S POPC   12      13.366  25.129  54.371  1.00  0.00           H
ATOM   1525  C25 POPC   12      13.822  23.011  53.966  1.00  0.00           C
ATOM   1526  H5R POPC   12      13.108  23.141  53.125  1.00  0.00           H
ATOM   1527  H5S POPC   12      13.697  21.989  54.384  1.00  0.00           H
ATOM   1528  C26 POPC   12      15.241  23.077  53.426  1.00  0.00           C
ATOM   1529  H6R POPC   12      16.007  23.286  54.203  1.00  0.00           H
ATOM   1530  H6S POPC   12      15.346  23.926  52.717  1.00  0.00           H
ATOM   1531  C27 POPC   12      15.725  21.838  52.644  1.00  0.00           C
ATOM   1532  H7R POPC   12      15.447  20.948  53.249  1.00  0.00           H
ATOM   1533  H7S POPC   12      16.820  21.996  52.548  1.00  0.00           H
ATOM   1534  C28 POPC   12      15.133  21.646  51.236  1.00  0.00           C
ATOM   1535  H8R POPC   12      15.160  22.616  50.695  1.00  0.00           H
ATOM   1536  H8S POPC   12      14.074  21.343  51.377  1.00  0.00           H
ATOM   1537  C29 POPC   12      15.762  20.595  50.422  1.00  0.00           C
ATOM   1538  H91 POPC   12      15.483  19.598  50.796  1.00  0.00           H
ATOM   1539 C210 POPC   12      16.530  20.750  49.256  1.00  0.00           C
ATOM   1540 H101 POPC   12      16.895  19.882  48.688  1.00  0.00           H
ATOM   1541 C211 POPC   12      16.839  22.063  48.602  1.00  0.00           C
ATOM   1542 H11R POPC   12      17.740  21.975  47.958  1.00  0.00           H
ATOM   1543 H11S POPC   12      17.023  22.937  49.264  1.00  0.00           H
ATOM   1544 C212 POPC   12      15.700  22.492  47.628  1.00  0.00           C
ATOM   1545 H12R POPC   12      15.792  23.541  47.275  1.00  0.00           H
ATOM   1546 H12S POPC   12      14.735  22.531  48.177  1.00  0.00           H
ATOM   1547 C213 POPC   12      15.655  21.706  46.302  1.00  0.00           C
ATOM   1548 H13R POPC   12      15.252  20.678  46.421  1.00  0.00           H
ATOM   1549 H13S POPC   12      16.685  21.531  45.924  1.00  0.00           H
ATOM   1550 C214 POPC   12      14.881  22.413  45.161  1.00  0.00           C
ATOM   1551 H14R POPC   12      13.987  22.881  45.626  1.00  0.00           H
ATOM   1552 H14S POPC   12      14.440  21.769  44.370  1.00  0.00           H
ATOM   1553 C215 POPC   12      15.704  23.542  44.457  1.00  0.00           C
ATOM   1554 H15R POPC   12      16.069  24.286  45.198  1.00  0.00           H
ATOM   1555 H15S POPC   12      15.021  24.046  43.741  1.00  0.00           H
ATOM   1556 C216 POPC   12      16.891  23.075  43.541  1.00  0.00           C
ATOM   1557 H16R POPC   12      16.469  22.504  42.686  1.00  0.00           H
ATOM   1558 H16S POPC   12      17.538  22.346  44.074  1.00  0.00           H
ATOM   1559 C217 POPC   12      17.772  24.320  43.013  1.00  0.00           C
ATOM   1560 H17R POPC   12      18.071  24.882  43.924  1.00  0.00           H
ATOM   1561 H17S POPC   12      17.060  24.909  42.397  1.00  0.00           H
ATOM   1562 C218 POPC   12      18.990  23.838  42.216  1.00  0.00           C
ATOM   1563 H18R POPC   12      19.831  23.449  42.828  1.00  0.00           H
ATOM   1564 H18S POPC   12      19.523  24.711  41.784  1.00  0.00           H
ATOM   1565 H18T POPC   12      18.618  23.152  41.425  1.00  0.00           H
ATOM   1566  C33 POPC   12       7.690  26.538  54.524  1.00  0.00           C
ATOM   1567  H3X POPC   12       7.516  27.537  54.071  1.00  0.00           H
ATOM   1568  H3Y POPC   12       7.193  25.712  53.972  1.00  0.00           H
ATOM   1569  C34 POPC   12       9.219  26.357  54.472  1.00  0.00           C
ATOM   1570  H4X POPC   12       9.386  25.289  54.730  1.00  0.00           H
ATOM   1571  H4Y POPC   12       9.751  27.011  55.196  1.00  0.00           H
ATOM   1572  C35 POPC   12       9.786  26.587  53.130  1.00  0.00           C
ATOM   1573  H5X POPC   12       9.339  27.512  52.708  1.00  0.00           H
ATOM   1574  H5Y POPC   12       9.356  25.767  52.516  1.00  0.00           H
ATOM   1575  C36 POPC   12      11.285  26.599  52.994  1.00  0.00           C
ATOM   1576  H6X POPC   12      11.591  25.581  53.319  1.00  0.00           H
ATOM   1577  H6Y POPC   12      11.740  27.239  53.780  1.00  0.00           H
ATOM   1578  C37 POPC   12      11.894  27.047  51.672  1.00  0.00           C
ATOM   1579  H7X POPC   12      11.706  28.137  51.569  1.00  0.00           H
ATOM   1580  H7Y POPC   12      11.424  26.510  50.820  1.00  0.00           H
ATOM   1581  C38 POPC   12      13.405  26.831  51.463  1.00  0.00           C
ATOM   1582  H8X POPC   12      13.690  25.846  51.891  1.00  0.00           H
ATOM   1583  H8Y POPC   12      13.872  27.551  52.168  1.00  0.00           H
ATOM   1584  C39 POPC   12      13.822  26.861  49.968  1.00  0.00           C
ATOM   1585  H9X POPC   12      13.226  27.648  49.458  1.00  0.00           H
ATOM   1586  H9Y POPC   12      13.586  25.887  49.487  1.00  0.00           H
ATOM   1587 C310 POPC   12      15.323  27.165  49.713  1.00  0.00           C
ATOM   1588 H10X POPC   12      15.451  28.131  50.247  1.00  0.00           H
ATOM   1589 H10Y POPC   12      15.513  27.410  48.646  1.00  0.00           H
ATOM   1590 C311 POPC   12      16.209  26.056  50.303  1.00  0.00           C
ATOM   1591 H11X POPC   12      16.210  25.241  49.547  1.00  0.00           H
ATOM   1592 H11Y POPC   12      15.718  25.661  51.218  1.00  0.00           H
ATOM   1593 C312 POPC   12      17.611  26.503  50.479  1.00  0.00           C
ATOM   1594 H12X POPC   12      17.701  27.265  51.283  1.00  0.00           H
ATOM   1595 H12Y POPC   12      17.868  26.978  49.508  1.00  0.00           H
ATOM   1596 C313 POPC   12      18.642  25.396  50.832  1.00  0.00           C
ATOM   1597 H13X POPC   12      18.767  24.740  49.944  1.00  0.00           H
ATOM   1598 H13Y POPC   12      18.200  24.777  51.642  1.00  0.00           H
ATOM   1599 C314 POPC   12      19.930  25.949  51.255  1.00  0.00           C
ATOM   1600 H14X POPC   12      19.774  26.666  52.089  1.00  0.00           H
ATOM   1601 H14Y POPC   12      20.334  26.509  50.385  1.00  0.00           H
ATOM   1602 C315 POPC   12      20.898  24.878  51.756  1.00  0.00           C
ATOM   1603 H15X POPC   12      20.663  24.473  52.763  1.00  0.00           H
ATOM   1604 H15Y POPC   12      21.924  25.305  51.770  1.00  0.00           H
ATOM   1605 C316 POPC   12      21.046  23.604  50.881  1.00  0.00           C
ATOM   1606 H16X POPC   12      21.992  23.139  51.233  1.00  0.00           H
ATOM   1607 H16Y POPC   12      21.233  23.775  49.799  1.00  0.00           H
ATOM   1608 H16Z POPC   12      20.191  22.914  51.049  1.00  0.00           H
ATOM   1609  N   POPC   13      50.198  23.694  59.500  1.00  0.00           N
ATOM   1610  C12 POPC   13      50.720  22.273  59.345  1.00  0.00           C
ATOM   1611 H12A POPC   13      51.765  22.326  59.078  1.00  0.00           H
ATOM   1612 H12B POPC   13      50.280  21.862  58.448  1.00  0.00           H
ATOM   1613  C13 POPC   13      50.918  24.491  60.609  1.00  0.00           C
ATOM   1614 H13A POPC   13      50.277  25.291  60.947  1.00  0.00           H
ATOM   1615 H13B POPC   13      51.026  23.833  61.459  1.00  0.00           H
ATOM   1616 H13C POPC   13      51.901  24.885  60.394  1.00  0.00           H
ATOM   1617  C14 POPC   13      50.365  24.503  58.278  1.00  0.00           C
ATOM   1618 H14A POPC   13      51.414  24.591  58.037  1.00  0.00           H
ATOM   1619 H14B POPC   13      49.831  24.137  57.413  1.00  0.00           H
ATOM   1620 H14C POPC   13      49.997  25.503  58.455  1.00  0.00           H
ATOM   1621  C15 POPC   13      48.703  23.639  59.738  1.00  0.00           C
ATOM   1622 H15A POPC   13      48.280  23.131  58.884  1.00  0.00           H
ATOM   1623 H15B POPC   13      48.285  24.610  59.955  1.00  0.00           H
ATOM   1624 H15C POPC   13      48.512  23.002  60.589  1.00  0.00           H
ATOM   1625  C11 POPC   13      50.490  21.216  60.460  1.00  0.00           C
ATOM   1626 H11A POPC   13      50.961  21.708  61.337  1.00  0.00           H
ATOM   1627 H11B POPC   13      51.074  20.312  60.183  1.00  0.00           H
ATOM   1628  P   POPC   13      48.372  19.876  59.966  1.00  0.00           P
ATOM   1629  O13 POPC   13      46.911  19.863  60.381  1.00  0.00           O
ATOM   1630  O14 POPC   13      49.039  18.514  60.100  1.00  0.00           O
ATOM   1631  O12 POPC   13      49.161  20.989  60.842  1.00  0.00           O
ATOM   1632  O11 POPC   13      48.426  20.496  58.517  1.00  0.00           O
ATOM   1633  C1  POPC   13      47.370  20.243  57.511  1.00  0.00           C
ATOM   1634  HA  POPC   13      46.600  19.492  57.793  1.00  0.00           H
ATOM   1635  HB  POPC   13      47.892  20.064  56.547  1.00  0.00           H
ATOM   1636  C2  POPC   13      46.595  21.558  57.039  1.00  0.00           C
ATOM   1637  HS  POPC   13      45.879  21.381  56.208  1.00  0.00           H
ATOM   1638  O21 POPC   13      47.511  22.463  56.553  1.00  0.00           O
ATOM   1639  C21 POPC   13      47.631  22.575  55.221  1.00  0.00           C
ATOM   1640  O22 POPC   13      47.111  21.901  54.381  1.00  0.00           O
ATOM   1641  C22 POPC   13      48.353  23.870  54.939  1.00  0.00           C
ATOM   1642  H2R POPC   13      48.184  23.953  53.844  1.00  0.00           H
ATOM   1643  H2S POPC   13      49.444  23.681  55.034  1.00  0.00           H
ATOM   1644  C3  POPC   13      45.819  22.170  58.172  1.00  0.00           C
ATOM   1645  HX  POPC   13      46.535  22.247  59.018  1.00  0.00           H
ATOM   1646  HY  POPC   13      44.991  21.521  58.529  1.00  0.00           H
ATOM   1647  O31 POPC   13      45.336  23.463  57.857  1.00  0.00           O
ATOM   1648  C31 POPC   13      44.652  24.109  58.790  1.00  0.00           C
ATOM   1649  O32 POPC   13      44.473  23.694  59.929  1.00  0.00           O
ATOM   1650  C32 POPC   13      44.028  25.368  58.165  1.00  0.00           C
ATOM   1651  H2X POPC   13      44.472  25.434  57.149  1.00  0.00           H
ATOM   1652  H2Y POPC   13      44.234  26.236  58.828  1.00  0.00           H
ATOM   1653  C23 POPC   13      47.917  25.114  55.794  1.00  0.00           C
ATOM   1654  H3R POPC   13      48.675  25.915  55.659  1.00  0.00           H
ATOM   1655  H3S POPC   13      48.039  24.837  56.863  1.00  0.00           H
ATOM   1656  C24 POPC   13      46.560  25.716  55.396  1.00  0.00           C
ATOM   1657  H4R POPC   13      46.246  26.584  56.014  1.00  0.00           H
ATOM   1658  H4S POPC   13      45.706  25.006  55.362  1.00  0.00           H
ATOM   1659  C25 POPC   13      46.512  26.238  53.955  1.00  0.00           C
ATOM   1660  H5R POPC   13      46.562  25.340  53.302  1.00  0.00           H
ATOM   1661  H5S POPC   13      47.284  26.994  53.696  1.00  0.00           H
ATOM   1662  C26 POPC   13      45.132  26.773  53.620  1.00  0.00           C
ATOM   1663  H6R POPC   13      44.982  27.708  54.201  1.00  0.00           H
ATOM   1664  H6S POPC   13      44.319  26.068  53.897  1.00  0.00           H
ATOM   1665  C27 POPC   13      44.868  27.134  52.170  1.00  0.00           C
ATOM   1666  H7R POPC   13      45.701  27.813  51.887  1.00  0.00           H
ATOM   1667  H7S POPC   13      43.936  27.733  52.092  1.00  0.00           H
ATOM   1668  C28 POPC   13      44.837  25.975  51.237  1.00  0.00           C
ATOM   1669  H8R POPC   13      44.156  25.270  51.760  1.00  0.00           H
ATOM   1670  H8S POPC   13      45.836  25.494  51.175  1.00  0.00           H
ATOM   1671  C29 POPC   13      44.308  26.328  49.903  1.00  0.00           C
ATOM   1672  H91 POPC   13      43.215  26.418  49.819  1.00  0.00           H
ATOM   1673 C210 POPC   13      45.023  26.799  48.897  1.00  0.00           C
ATOM   1674 H101 POPC   13      44.499  27.064  47.967  1.00  0.00           H
ATOM   1675 C211 POPC   13      46.459  26.867  48.829  1.00  0.00           C
ATOM   1676 H11R POPC   13      47.002  26.626  49.768  1.00  0.00           H
ATOM   1677 H11S POPC   13      46.847  27.840  48.458  1.00  0.00           H
ATOM   1678 C212 POPC   13      46.830  25.847  47.714  1.00  0.00           C
ATOM   1679 H12R POPC   13      46.433  24.829  47.912  1.00  0.00           H
ATOM   1680 H12S POPC   13      47.920  25.633  47.741  1.00  0.00           H
ATOM   1681 C213 POPC   13      46.423  26.220  46.267  1.00  0.00           C
ATOM   1682 H13R POPC   13      46.858  27.199  45.972  1.00  0.00           H
ATOM   1683 H13S POPC   13      45.314  26.254  46.307  1.00  0.00           H
ATOM   1684 C214 POPC   13      46.884  25.140  45.265  1.00  0.00           C
ATOM   1685 H14R POPC   13      46.291  24.225  45.481  1.00  0.00           H
ATOM   1686 H14S POPC   13      47.968  24.914  45.363  1.00  0.00           H
ATOM   1687 C215 POPC   13      46.422  25.497  43.845  1.00  0.00           C
ATOM   1688 H15R POPC   13      47.024  26.396  43.595  1.00  0.00           H
ATOM   1689 H15S POPC   13      45.354  25.805  43.842  1.00  0.00           H
ATOM   1690 C216 POPC   13      46.718  24.366  42.790  1.00  0.00           C
ATOM   1691 H16R POPC   13      47.811  24.257  42.623  1.00  0.00           H
ATOM   1692 H16S POPC   13      46.438  24.710  41.771  1.00  0.00           H
ATOM   1693 C217 POPC   13      46.039  22.975  43.047  1.00  0.00           C
ATOM   1694 H17R POPC   13      44.947  23.169  43.103  1.00  0.00           H
ATOM   1695 H17S POPC   13      46.301  22.673  44.084  1.00  0.00           H
ATOM   1696 C218 POPC   13      46.331  21.880  42.046  1.00  0.00           C
ATOM   1697 H18R POPC   13      47.319  21.406  42.227  1.00  0.00           H
ATOM   1698 H18S POPC   13      46.318  22.293  41.014  1.00  0.00           H
ATOM   1699 H18T POPC   13      45.627  21.021  42.100  1.00  0.00           H
ATOM   1700  C33 POPC   13      42.499  25.406  58.012  1.00  0.00           C
ATOM   1701  H3X POPC   13      42.173  26.466  58.076  1.00  0.00           H
ATOM   1702  H3Y POPC   13      41.854  24.909  58.768  1.00  0.00           H
ATOM   1703  C34 POPC   13      41.921  24.855  56.691  1.00  0.00           C
ATOM   1704  H4X POPC   13      42.313  25.520  55.892  1.00  0.00           H
ATOM   1705  H4Y POPC   13      40.811  24.888  56.699  1.00  0.00           H
ATOM   1706  C35 POPC   13      42.283  23.375  56.427  1.00  0.00           C
ATOM   1707  H5X POPC   13      42.175  22.789  57.364  1.00  0.00           H
ATOM   1708  H5Y POPC   13      43.357  23.436  56.149  1.00  0.00           H
ATOM   1709  C36 POPC   13      41.438  22.699  55.336  1.00  0.00           C
ATOM   1710  H6X POPC   13      40.473  23.247  55.279  1.00  0.00           H
ATOM   1711  H6Y POPC   13      41.264  21.622  55.545  1.00  0.00           H
ATOM   1712  C37 POPC   13      42.100  22.787  53.936  1.00  0.00           C
ATOM   1713  H7X POPC   13      42.171  23.849  53.617  1.00  0.00           H
ATOM   1714  H7Y POPC   13      41.370  22.308  53.248  1.00  0.00           H
ATOM   1715  C38 POPC   13      43.460  22.069  53.774  1.00  0.00           C
ATOM   1716  H8X POPC   13      43.454  21.406  54.665  1.00  0.00           H
ATOM   1717  H8Y POPC   13      44.264  22.808  53.980  1.00  0.00           H
ATOM   1718  C39 POPC   13      43.764  21.380  52.446  1.00  0.00           C
ATOM   1719  H9X POPC   13      42.975  20.613  52.292  1.00  0.00           H
ATOM   1720  H9Y POPC   13      44.814  21.017  52.430  1.00  0.00           H
ATOM   1721 C310 POPC   13      43.724  22.351  51.281  1.00  0.00           C
ATOM   1722 H10X POPC   13      44.494  23.149  51.339  1.00  0.00           H
ATOM   1723 H10Y POPC   13      42.800  22.965  51.214  1.00  0.00           H
ATOM   1724 C311 POPC   13      43.938  21.593  49.930  1.00  0.00           C
ATOM   1725 H11X POPC   13      43.132  20.839  49.798  1.00  0.00           H
ATOM   1726 H11Y POPC   13      44.906  21.047  49.904  1.00  0.00           H
ATOM   1727 C312 POPC   13      43.814  22.651  48.832  1.00  0.00           C
ATOM   1728 H12X POPC   13      44.422  22.316  47.965  1.00  0.00           H
ATOM   1729 H12Y POPC   13      44.200  23.665  49.072  1.00  0.00           H
ATOM   1730 C313 POPC   13      42.343  22.887  48.343  1.00  0.00           C
ATOM   1731 H13X POPC   13      41.669  23.222  49.160  1.00  0.00           H
ATOM   1732 H13Y POPC   13      41.815  22.006  47.919  1.00  0.00           H
ATOM   1733 C314 POPC   13      42.334  24.078  47.272  1.00  0.00           C
ATOM   1734 H14X POPC   13      43.078  23.904  46.465  1.00  0.00           H
ATOM   1735 H14Y POPC   13      42.628  24.988  47.837  1.00  0.00           H
ATOM   1736 C315 POPC   13      40.927  24.376  46.681  1.00  0.00           C
ATOM   1737 H15X POPC   13      40.240  24.619  47.519  1.00  0.00           H
ATOM   1738 H15Y POPC   13      40.491  23.519  46.123  1.00  0.00           H
ATOM   1739 C316 POPC   13      40.907  25.571  45.679  1.00  0.00           C
ATOM   1740 H16X POPC   13      41.619  25.435  44.836  1.00  0.00           H
ATOM   1741 H16Y POPC   13      41.118  26.590  46.068  1.00  0.00           H
ATOM   1742 H16Z POPC   13      39.848  25.589  45.345  1.00  0.00           H
ATOM   1743  N   POPC   14      27.720  10.965  63.832  1.00  0.00           N
ATOM   1744  C12 POPC   14      28.676  11.835  63.034  1.00  0.00           C
ATOM   1745 H12A POPC   14      29.306  12.483  63.626  1.00  0.00           H
ATOM   1746 H12B POPC   14      28.049  12.542  62.511  1.00  0.00           H
ATOM   1747  C13 POPC   14      26.808  10.371  62.867  1.00  0.00           C
ATOM   1748 H13A POPC   14      26.114  11.074  62.430  1.00  0.00           H
ATOM   1749 H13B POPC   14      27.413   9.845  62.143  1.00  0.00           H
ATOM   1750 H13C POPC   14      26.164   9.615  63.291  1.00  0.00           H
ATOM   1751  C14 POPC   14      28.389  10.026  64.694  1.00  0.00           C
ATOM   1752 H14A POPC   14      29.144   9.494  64.135  1.00  0.00           H
ATOM   1753 H14B POPC   14      28.889  10.453  65.551  1.00  0.00           H
ATOM   1754 H14C POPC   14      27.656   9.347  65.104  1.00  0.00           H
ATOM   1755  C15 POPC   14      26.857  11.845  64.613  1.00  0.00           C
ATOM   1756 H15A POPC   14      26.310  11.438  65.450  1.00  0.00           H
ATOM   1757 H15B POPC   14      26.059  12.243  64.003  1.00  0.00           H
ATOM   1758 H15C POPC   14      27.415  12.658  65.053  1.00  0.00           H
ATOM   1759  C11 POPC   14      29.570  11.124  61.964  1.00  0.00           C
ATOM   1760 H11A POPC   14      30.266  11.905  61.593  1.00  0.00           H
ATOM   1761 H11B POPC   14      28.870  10.913  61.128  1.00  0.00           H
ATOM   1762  P   POPC   14      30.418   8.628  61.520  1.00  0.00           P
ATOM   1763  O13 POPC   14      29.069   8.487  60.931  1.00  0.00           O
ATOM   1764  O14 POPC   14      30.767   7.387  62.231  1.00  0.00           O
ATOM   1765  O12 POPC   14      30.329   9.956  62.446  1.00  0.00           O
ATOM   1766  O11 POPC   14      31.485   8.970  60.383  1.00  0.00           O
ATOM   1767  C1  POPC   14      32.472   8.015  60.090  1.00  0.00           C
ATOM   1768  HA  POPC   14      32.045   7.048  59.750  1.00  0.00           H
ATOM   1769  HB  POPC   14      32.982   7.829  61.060  1.00  0.00           H
ATOM   1770  C2  POPC   14      33.529   8.419  58.929  1.00  0.00           C
ATOM   1771  HS  POPC   14      34.487   7.893  59.128  1.00  0.00           H
ATOM   1772  O21 POPC   14      33.838   9.810  58.954  1.00  0.00           O
ATOM   1773  C21 POPC   14      34.331  10.295  60.042  1.00  0.00           C
ATOM   1774  O22 POPC   14      34.643   9.568  60.993  1.00  0.00           O
ATOM   1775  C22 POPC   14      34.344  11.796  59.969  1.00  0.00           C
ATOM   1776  H2R POPC   14      34.659  12.040  58.932  1.00  0.00           H
ATOM   1777  H2S POPC   14      35.064  12.202  60.711  1.00  0.00           H
ATOM   1778  C3  POPC   14      33.040   8.064  57.494  1.00  0.00           C
ATOM   1779  HX  POPC   14      33.014   6.963  57.344  1.00  0.00           H
ATOM   1780  HY  POPC   14      33.786   8.430  56.756  1.00  0.00           H
ATOM   1781  O31 POPC   14      31.772   8.775  57.298  1.00  0.00           O
ATOM   1782  C31 POPC   14      30.781   8.082  56.960  1.00  0.00           C
ATOM   1783  O32 POPC   14      30.816   6.870  56.885  1.00  0.00           O
ATOM   1784  C32 POPC   14      29.613   8.956  56.578  1.00  0.00           C
ATOM   1785  H2X POPC   14      29.348   9.436  57.544  1.00  0.00           H
ATOM   1786  H2Y POPC   14      28.762   8.343  56.212  1.00  0.00           H
ATOM   1787  C23 POPC   14      32.907  12.306  60.109  1.00  0.00           C
ATOM   1788  H3R POPC   14      32.517  12.129  61.134  1.00  0.00           H
ATOM   1789  H3S POPC   14      32.192  11.738  59.477  1.00  0.00           H
ATOM   1790  C24 POPC   14      32.692  13.828  59.859  1.00  0.00           C
ATOM   1791  H4R POPC   14      33.634  14.389  60.044  1.00  0.00           H
ATOM   1792  H4S POPC   14      31.884  14.118  60.564  1.00  0.00           H
ATOM   1793  C25 POPC   14      32.160  14.113  58.451  1.00  0.00           C
ATOM   1794  H5R POPC   14      31.800  15.164  58.474  1.00  0.00           H
ATOM   1795  H5S POPC   14      31.225  13.539  58.273  1.00  0.00           H
ATOM   1796  C26 POPC   14      33.233  14.079  57.373  1.00  0.00           C
ATOM   1797  H6R POPC   14      33.761  13.102  57.395  1.00  0.00           H
ATOM   1798  H6S POPC   14      33.982  14.887  57.515  1.00  0.00           H
ATOM   1799  C27 POPC   14      32.646  14.187  55.908  1.00  0.00           C
ATOM   1800  H7R POPC   14      32.021  15.094  55.763  1.00  0.00           H
ATOM   1801  H7S POPC   14      31.985  13.296  55.953  1.00  0.00           H
ATOM   1802  C28 POPC   14      33.566  14.105  54.678  1.00  0.00           C
ATOM   1803  H8R POPC   14      34.116  15.069  54.730  1.00  0.00           H
ATOM   1804  H8S POPC   14      32.933  14.000  53.771  1.00  0.00           H
ATOM   1805  C29 POPC   14      34.500  12.931  54.843  1.00  0.00           C
ATOM   1806  H91 POPC   14      35.437  13.083  55.400  1.00  0.00           H
ATOM   1807 C210 POPC   14      34.201  11.650  54.467  1.00  0.00           C
ATOM   1808 H101 POPC   14      35.026  10.925  54.404  1.00  0.00           H
ATOM   1809 C211 POPC   14      32.959  11.217  53.703  1.00  0.00           C
ATOM   1810 H11R POPC   14      32.860  11.779  52.749  1.00  0.00           H
ATOM   1811 H11S POPC   14      32.047  11.451  54.292  1.00  0.00           H
ATOM   1812 C212 POPC   14      32.975   9.774  53.465  1.00  0.00           C
ATOM   1813 H12R POPC   14      31.972   9.623  53.013  1.00  0.00           H
ATOM   1814 H12S POPC   14      32.945   9.219  54.427  1.00  0.00           H
ATOM   1815 C213 POPC   14      34.031   9.227  52.429  1.00  0.00           C
ATOM   1816 H13R POPC   14      33.937   8.122  52.488  1.00  0.00           H
ATOM   1817 H13S POPC   14      35.044   9.613  52.670  1.00  0.00           H
ATOM   1818 C214 POPC   14      33.689   9.736  51.008  1.00  0.00           C
ATOM   1819 H14R POPC   14      33.707  10.846  50.960  1.00  0.00           H
ATOM   1820 H14S POPC   14      32.654   9.407  50.775  1.00  0.00           H
ATOM   1821 C215 POPC   14      34.682   9.159  49.905  1.00  0.00           C
ATOM   1822 H15R POPC   14      34.674   8.062  50.081  1.00  0.00           H
ATOM   1823 H15S POPC   14      35.705   9.556  50.080  1.00  0.00           H
ATOM   1824 C216 POPC   14      34.269   9.334  48.431  1.00  0.00           C
ATOM   1825 H16R POPC   14      34.350  10.406  48.153  1.00  0.00           H
ATOM   1826 H16S POPC   14      33.197   9.071  48.302  1.00  0.00           H
ATOM   1827 C217 POPC   14      35.117   8.552  47.413  1.00  0.00           C
ATOM   1828 H17R POPC   14      35.187   7.463  47.618  1.00  0.00           H
ATOM   1829 H17S POPC   14      36.144   8.967  47.504  1.00  0.00           H
ATOM   1830 C218 POPC   14      34.593   8.569  45.944  1.00  0.00           C
ATOM   1831 H18R POPC   14      34.451   9.639  45.684  1.00  0.00           H
ATOM   1832 H18S POPC   14      33.585   8.118  45.822  1.00  0.00           H
ATOM   1833 H18T POPC   14      35.257   8.015  45.246  1.00  0.00           H
ATOM   1834  C33 POPC   14      30.003  10.077  55.557  1.00  0.00           C
ATOM   1835  H3X POPC   14      30.617   9.652  54.734  1.00  0.00           H
ATOM   1836  H3Y POPC   14      30.691  10.795  56.051  1.00  0.00           H
ATOM   1837  C34 POPC   14      28.785  10.797  54.996  1.00  0.00           C
ATOM   1838  H4X POPC   14      28.148  11.275  55.771  1.00  0.00           H
ATOM   1839  H4Y POPC   14      28.206  10.093  54.360  1.00  0.00           H
ATOM   1840  C35 POPC   14      29.145  12.040  54.117  1.00  0.00           C
ATOM   1841  H5X POPC   14      29.925  12.603  54.672  1.00  0.00           H
ATOM   1842  H5Y POPC   14      28.207  12.630  54.202  1.00  0.00           H
ATOM   1843  C36 POPC   14      29.426  11.672  52.691  1.00  0.00           C
ATOM   1844  H6X POPC   14      28.484  11.318  52.221  1.00  0.00           H
ATOM   1845  H6Y POPC   14      30.222  10.906  52.567  1.00  0.00           H
ATOM   1846  C37 POPC   14      29.893  12.847  51.867  1.00  0.00           C
ATOM   1847  H7X POPC   14      30.752  13.315  52.394  1.00  0.00           H
ATOM   1848  H7Y POPC   14      29.117  13.640  51.819  1.00  0.00           H
ATOM   1849  C38 POPC   14      30.240  12.632  50.404  1.00  0.00           C
ATOM   1850  H8X POPC   14      29.437  12.004  49.962  1.00  0.00           H
ATOM   1851  H8Y POPC   14      31.150  12.029  50.193  1.00  0.00           H
ATOM   1852  C39 POPC   14      30.288  13.924  49.614  1.00  0.00           C
ATOM   1853  H9X POPC   14      31.168  14.543  49.893  1.00  0.00           H
ATOM   1854  H9Y POPC   14      29.291  14.358  49.839  1.00  0.00           H
ATOM   1855 C310 POPC   14      30.184  13.638  48.067  1.00  0.00           C
ATOM   1856 H10X POPC   14      30.312  14.623  47.569  1.00  0.00           H
ATOM   1857 H10Y POPC   14      29.170  13.232  47.866  1.00  0.00           H
ATOM   1858 C311 POPC   14      31.135  12.588  47.456  1.00  0.00           C
ATOM   1859 H11X POPC   14      30.931  11.519  47.680  1.00  0.00           H
ATOM   1860 H11Y POPC   14      32.165  12.812  47.806  1.00  0.00           H
ATOM   1861 C312 POPC   14      31.055  12.745  45.906  1.00  0.00           C
ATOM   1862 H12X POPC   14      31.542  13.727  45.724  1.00  0.00           H
ATOM   1863 H12Y POPC   14      29.993  12.689  45.585  1.00  0.00           H
ATOM   1864 C313 POPC   14      31.884  11.772  45.008  1.00  0.00           C
ATOM   1865 H13X POPC   14      31.605  10.728  45.266  1.00  0.00           H
ATOM   1866 H13Y POPC   14      32.954  11.795  45.307  1.00  0.00           H
ATOM   1867 C314 POPC   14      31.640  12.017  43.543  1.00  0.00           C
ATOM   1868 H14X POPC   14      30.562  12.034  43.272  1.00  0.00           H
ATOM   1869 H14Y POPC   14      31.954  11.068  43.058  1.00  0.00           H
ATOM   1870 C315 POPC   14      32.328  13.244  42.956  1.00  0.00           C
ATOM   1871 H15X POPC   14      33.418  13.032  42.938  1.00  0.00           H
ATOM   1872 H15Y POPC   14      32.205  14.138  43.605  1.00  0.00           H
ATOM   1873 C316 POPC   14      31.855  13.682  41.592  1.00  0.00           C
ATOM   1874 H16X POPC   14      32.469  14.566  41.317  1.00  0.00           H
ATOM   1875 H16Y POPC   14      30.822  14.079  41.494  1.00  0.00           H
ATOM   1876 H16Z POPC   14      32.039  12.900  40.824  1.00  0.00           H
ATOM   1877  N   POPC   15      23.862  46.850  59.970  1.00  0.00           N
ATOM   1878  C12 POPC   15      23.961  45.942  58.727  1.00  0.00           C
ATOM   1879 H12A POPC   15      24.417  46.403  57.864  1.00  0.00           H
ATOM   1880 H12B POPC   15      22.937  45.734  58.453  1.00  0.00           H
ATOM   1881  C13 POPC   15      22.798  46.259  60.840  1.00  0.00           C
ATOM   1882 H13A POPC   15      21.850  46.198  60.326  1.00  0.00           H
ATOM   1883 H13B POPC   15      23.181  45.290  61.121  1.00  0.00           H
ATOM   1884 H13C POPC   15      22.664  46.878  61.715  1.00  0.00           H
ATOM   1885  C14 POPC   15      25.218  46.863  60.763  1.00  0.00           C
ATOM   1886 H14A POPC   15      26.013  47.109  60.076  1.00  0.00           H
ATOM   1887 H14B POPC   15      25.111  47.540  61.598  1.00  0.00           H
ATOM   1888 H14C POPC   15      25.535  45.859  61.002  1.00  0.00           H
ATOM   1889  C15 POPC   15      23.513  48.260  59.518  1.00  0.00           C
ATOM   1890 H15A POPC   15      23.424  48.937  60.355  1.00  0.00           H
ATOM   1891 H15B POPC   15      22.571  48.237  58.992  1.00  0.00           H
ATOM   1892 H15C POPC   15      24.239  48.693  58.846  1.00  0.00           H
ATOM   1893  C11 POPC   15      24.693  44.557  58.881  1.00  0.00           C
ATOM   1894 H11A POPC   15      24.566  43.996  57.930  1.00  0.00           H
ATOM   1895 H11B POPC   15      24.150  43.960  59.645  1.00  0.00           H
ATOM   1896  P   POPC   15      27.041  43.415  59.150  1.00  0.00           P
ATOM   1897  O13 POPC   15      26.204  42.218  59.297  1.00  0.00           O
ATOM   1898  O14 POPC   15      28.184  43.584  60.127  1.00  0.00           O
ATOM   1899  O12 POPC   15      26.052  44.688  59.199  1.00  0.00           O
ATOM   1900  O11 POPC   15      27.682  43.534  57.728  1.00  0.00           O
ATOM   1901  C1  POPC   15      27.417  44.723  56.898  1.00  0.00           C
ATOM   1902  HA  POPC   15      26.322  44.896  56.823  1.00  0.00           H
ATOM   1903  HB  POPC   15      27.838  44.502  55.894  1.00  0.00           H
ATOM   1904  C2  POPC   15      28.047  46.080  57.439  1.00  0.00           C
ATOM   1905  HS  POPC   15      27.374  46.460  58.238  1.00  0.00           H
ATOM   1906  O21 POPC   15      28.066  47.038  56.314  1.00  0.00           O
ATOM   1907  C21 POPC   15      26.894  47.558  55.948  1.00  0.00           C
ATOM   1908  O22 POPC   15      25.776  47.270  56.277  1.00  0.00           O
ATOM   1909  C22 POPC   15      27.174  48.728  54.935  1.00  0.00           C
ATOM   1910  H2R POPC   15      27.766  49.411  55.580  1.00  0.00           H
ATOM   1911  H2S POPC   15      26.182  49.183  54.723  1.00  0.00           H
ATOM   1912  C3  POPC   15      29.473  46.022  57.992  1.00  0.00           C
ATOM   1913  HX  POPC   15      29.397  45.682  59.047  1.00  0.00           H
ATOM   1914  HY  POPC   15      29.871  47.053  58.107  1.00  0.00           H
ATOM   1915  O31 POPC   15      30.392  45.199  57.257  1.00  0.00           O
ATOM   1916  C31 POPC   15      31.020  45.791  56.284  1.00  0.00           C
ATOM   1917  O32 POPC   15      30.985  46.980  56.063  1.00  0.00           O
ATOM   1918  C32 POPC   15      31.768  44.641  55.535  1.00  0.00           C
ATOM   1919  H2X POPC   15      30.983  43.937  55.186  1.00  0.00           H
ATOM   1920  H2Y POPC   15      32.429  44.125  56.264  1.00  0.00           H
ATOM   1921  C23 POPC   15      27.946  48.359  53.629  1.00  0.00           C
ATOM   1922  H3R POPC   15      27.231  47.662  53.142  1.00  0.00           H
ATOM   1923  H3S POPC   15      28.824  47.722  53.869  1.00  0.00           H
ATOM   1924  C24 POPC   15      28.313  49.515  52.634  1.00  0.00           C
ATOM   1925  H4R POPC   15      27.357  49.940  52.260  1.00  0.00           H
ATOM   1926  H4S POPC   15      28.761  49.080  51.715  1.00  0.00           H
ATOM   1927  C25 POPC   15      29.237  50.602  53.084  1.00  0.00           C
ATOM   1928  H5R POPC   15      28.870  51.196  53.949  1.00  0.00           H
ATOM   1929  H5S POPC   15      29.179  51.424  52.339  1.00  0.00           H
ATOM   1930  C26 POPC   15      30.676  50.166  53.304  1.00  0.00           C
ATOM   1931  H6R POPC   15      30.892  49.264  52.693  1.00  0.00           H
ATOM   1932  H6S POPC   15      30.832  49.806  54.343  1.00  0.00           H
ATOM   1933  C27 POPC   15      31.560  51.345  52.917  1.00  0.00           C
ATOM   1934  H7R POPC   15      31.865  51.778  53.894  1.00  0.00           H
ATOM   1935  H7S POPC   15      30.935  52.102  52.397  1.00  0.00           H
ATOM   1936  C28 POPC   15      32.748  51.113  51.979  1.00  0.00           C
ATOM   1937  H8R POPC   15      32.924  52.124  51.554  1.00  0.00           H
ATOM   1938  H8S POPC   15      32.345  50.510  51.137  1.00  0.00           H
ATOM   1939  C29 POPC   15      33.946  50.517  52.553  1.00  0.00           C
ATOM   1940  H91 POPC   15      34.607  51.233  53.063  1.00  0.00           H
ATOM   1941 C210 POPC   15      34.463  49.285  52.421  1.00  0.00           C
ATOM   1942 H101 POPC   15      35.265  48.865  53.046  1.00  0.00           H
ATOM   1943 C211 POPC   15      33.778  48.194  51.615  1.00  0.00           C
ATOM   1944 H11R POPC   15      32.708  48.136  51.908  1.00  0.00           H
ATOM   1945 H11S POPC   15      34.293  47.224  51.783  1.00  0.00           H
ATOM   1946 C212 POPC   15      33.863  48.194  50.066  1.00  0.00           C
ATOM   1947 H12R POPC   15      34.908  47.892  49.842  1.00  0.00           H
ATOM   1948 H12S POPC   15      33.699  49.196  49.616  1.00  0.00           H
ATOM   1949 C213 POPC   15      32.681  47.366  49.594  1.00  0.00           C
ATOM   1950 H13R POPC   15      31.743  47.878  49.900  1.00  0.00           H
ATOM   1951 H13S POPC   15      32.751  46.384  50.108  1.00  0.00           H
ATOM   1952 C214 POPC   15      32.633  47.203  48.102  1.00  0.00           C
ATOM   1953 H14R POPC   15      33.645  46.786  47.913  1.00  0.00           H
ATOM   1954 H14S POPC   15      32.720  48.247  47.730  1.00  0.00           H
ATOM   1955 C215 POPC   15      31.492  46.378  47.464  1.00  0.00           C
ATOM   1956 H15R POPC   15      30.561  46.959  47.637  1.00  0.00           H
ATOM   1957 H15S POPC   15      31.421  45.396  47.979  1.00  0.00           H
ATOM   1958 C216 POPC   15      31.702  46.257  46.029  1.00  0.00           C
ATOM   1959 H16R POPC   15      30.960  45.579  45.556  1.00  0.00           H
ATOM   1960 H16S POPC   15      32.677  45.746  45.886  1.00  0.00           H
ATOM   1961 C217 POPC   15      31.691  47.591  45.165  1.00  0.00           C
ATOM   1962 H17R POPC   15      32.036  48.480  45.736  1.00  0.00           H
ATOM   1963 H17S POPC   15      30.666  47.898  44.863  1.00  0.00           H
ATOM   1964 C218 POPC   15      32.565  47.563  43.875  1.00  0.00           C
ATOM   1965 H18R POPC   15      32.382  48.450  43.233  1.00  0.00           H
ATOM   1966 H18S POPC   15      32.471  46.678  43.210  1.00  0.00           H
ATOM   1967 H18T POPC   15      33.597  47.554  44.287  1.00  0.00           H
ATOM   1968  C33 POPC   15      32.705  45.113  54.417  1.00  0.00           C
ATOM   1969  H3X POPC   15      33.555  44.397  54.409  1.00  0.00           H
ATOM   1970  H3Y POPC   15      33.086  46.144  54.578  1.00  0.00           H
ATOM   1971  C34 POPC   15      32.104  44.999  53.042  1.00  0.00           C
ATOM   1972  H4X POPC   15      31.695  43.967  52.991  1.00  0.00           H
ATOM   1973  H4Y POPC   15      32.906  45.319  52.343  1.00  0.00           H
ATOM   1974  C35 POPC   15      30.901  45.861  52.876  1.00  0.00           C
ATOM   1975  H5X POPC   15      31.297  46.899  52.898  1.00  0.00           H
ATOM   1976  H5Y POPC   15      30.197  45.721  53.724  1.00  0.00           H
ATOM   1977  C36 POPC   15      30.139  45.590  51.532  1.00  0.00           C
ATOM   1978  H6X POPC   15      30.833  45.117  50.805  1.00  0.00           H
ATOM   1979  H6Y POPC   15      29.896  46.632  51.234  1.00  0.00           H
ATOM   1980  C37 POPC   15      28.861  44.709  51.750  1.00  0.00           C
ATOM   1981  H7X POPC   15      28.199  45.232  52.473  1.00  0.00           H
ATOM   1982  H7Y POPC   15      29.244  43.796  52.255  1.00  0.00           H
ATOM   1983  C38 POPC   15      28.087  44.476  50.472  1.00  0.00           C
ATOM   1984  H8X POPC   15      27.330  43.666  50.544  1.00  0.00           H
ATOM   1985  H8Y POPC   15      28.814  44.101  49.720  1.00  0.00           H
ATOM   1986  C39 POPC   15      27.439  45.693  49.796  1.00  0.00           C
ATOM   1987  H9X POPC   15      28.116  46.565  49.676  1.00  0.00           H
ATOM   1988  H9Y POPC   15      26.645  46.092  50.462  1.00  0.00           H
ATOM   1989 C310 POPC   15      26.968  45.231  48.432  1.00  0.00           C
ATOM   1990 H10X POPC   15      26.046  44.634  48.597  1.00  0.00           H
ATOM   1991 H10Y POPC   15      27.763  44.593  47.987  1.00  0.00           H
ATOM   1992 C311 POPC   15      26.680  46.485  47.572  1.00  0.00           C
ATOM   1993 H11X POPC   15      27.621  47.076  47.570  1.00  0.00           H
ATOM   1994 H11Y POPC   15      25.928  47.177  48.005  1.00  0.00           H
ATOM   1995 C312 POPC   15      26.446  46.166  46.125  1.00  0.00           C
ATOM   1996 H12X POPC   15      26.386  47.125  45.566  1.00  0.00           H
ATOM   1997 H12Y POPC   15      25.534  45.531  46.115  1.00  0.00           H
ATOM   1998 C313 POPC   15      27.635  45.435  45.464  1.00  0.00           C
ATOM   1999 H13X POPC   15      27.805  44.465  45.977  1.00  0.00           H
ATOM   2000 H13Y POPC   15      28.579  46.019  45.514  1.00  0.00           H
ATOM   2001 C314 POPC   15      27.443  45.166  43.957  1.00  0.00           C
ATOM   2002 H14X POPC   15      26.456  44.668  43.845  1.00  0.00           H
ATOM   2003 H14Y POPC   15      28.228  44.475  43.580  1.00  0.00           H
ATOM   2004 C315 POPC   15      27.186  46.355  43.114  1.00  0.00           C
ATOM   2005 H15X POPC   15      28.151  46.889  42.979  1.00  0.00           H
ATOM   2006 H15Y POPC   15      26.553  47.078  43.670  1.00  0.00           H
ATOM   2007 C316 POPC   15      26.664  45.968  41.755  1.00  0.00           C
ATOM   2008 H16X POPC   15      25.824  45.245  41.836  1.00  0.00           H
ATOM   2009 H16Y POPC   15      27.508  45.551  41.165  1.00  0.00           H
ATOM   2010 H16Z POPC   15      26.395  46.899  41.212  1.00  0.00           H
ATOM   2011  N   POPC   16      34.222  42.280  60.501  1.00  0.00           N
ATOM   2012  C12 POPC   16      34.084  43.010  59.178  1.00  0.00           C
ATOM   2013 H12A POPC   16      33.340  43.791  59.226  1.00  0.00           H
ATOM   2014 H12B POPC   16      33.769  42.279  58.448  1.00  0.00           H
ATOM   2015  C13 POPC   16      34.700  43.262  61.517  1.00  0.00           C
ATOM   2016 H13A POPC   16      33.896  43.958  61.707  1.00  0.00           H
ATOM   2017 H13B POPC   16      34.850  42.631  62.381  1.00  0.00           H
ATOM   2018 H13C POPC   16      35.550  43.840  61.188  1.00  0.00           H
ATOM   2019  C14 POPC   16      32.956  41.602  60.918  1.00  0.00           C
ATOM   2020 H14A POPC   16      32.138  42.302  60.829  1.00  0.00           H
ATOM   2021 H14B POPC   16      32.741  40.775  60.257  1.00  0.00           H
ATOM   2022 H14C POPC   16      33.006  41.147  61.896  1.00  0.00           H
ATOM   2023  C15 POPC   16      35.179  41.146  60.327  1.00  0.00           C
ATOM   2024 H15A POPC   16      35.448  40.717  61.281  1.00  0.00           H
ATOM   2025 H15B POPC   16      36.166  41.362  59.947  1.00  0.00           H
ATOM   2026 H15C POPC   16      34.749  40.379  59.701  1.00  0.00           H
ATOM   2027  C11 POPC   16      35.292  43.833  58.458  1.00  0.00           C
ATOM   2028 H11A POPC   16      34.830  43.932  57.453  1.00  0.00           H
ATOM   2029 H11B POPC   16      36.243  43.269  58.344  1.00  0.00           H
ATOM   2030  P   POPC   16      34.988  46.455  58.831  1.00  0.00           P
ATOM   2031  O13 POPC   16      35.665  47.578  59.576  1.00  0.00           O
ATOM   2032  O14 POPC   16      33.536  46.250  59.143  1.00  0.00           O
ATOM   2033  O12 POPC   16      35.717  45.035  59.148  1.00  0.00           O
ATOM   2034  O11 POPC   16      35.251  46.564  57.309  1.00  0.00           O
ATOM   2035  C1  POPC   16      36.676  46.584  56.936  1.00  0.00           C
ATOM   2036  HA  POPC   16      37.135  45.582  57.073  1.00  0.00           H
ATOM   2037  HB  POPC   16      37.279  47.295  57.541  1.00  0.00           H
ATOM   2038  C2  POPC   16      36.983  47.078  55.463  1.00  0.00           C
ATOM   2039  HS  POPC   16      38.060  46.857  55.300  1.00  0.00           H
ATOM   2040  O21 POPC   16      36.639  48.455  55.165  1.00  0.00           O
ATOM   2041  C21 POPC   16      37.463  49.343  55.651  1.00  0.00           C
ATOM   2042  O22 POPC   16      38.562  49.159  56.163  1.00  0.00           O
ATOM   2043  C22 POPC   16      36.888  50.696  55.638  1.00  0.00           C
ATOM   2044  H2R POPC   16      36.795  50.970  56.710  1.00  0.00           H
ATOM   2045  H2S POPC   16      35.831  50.733  55.300  1.00  0.00           H
ATOM   2046  C3  POPC   16      36.261  46.228  54.470  1.00  0.00           C
ATOM   2047  HX  POPC   16      35.228  46.637  54.451  1.00  0.00           H
ATOM   2048  HY  POPC   16      36.252  45.192  54.872  1.00  0.00           H
ATOM   2049  O31 POPC   16      36.829  46.389  53.141  1.00  0.00           O
ATOM   2050  C31 POPC   16      36.413  45.409  52.250  1.00  0.00           C
ATOM   2051  O32 POPC   16      35.528  44.653  52.483  1.00  0.00           O
ATOM   2052  C32 POPC   16      37.360  45.303  51.065  1.00  0.00           C
ATOM   2053  H2X POPC   16      38.285  44.834  51.463  1.00  0.00           H
ATOM   2054  H2Y POPC   16      37.583  46.326  50.695  1.00  0.00           H
ATOM   2055  C23 POPC   16      37.860  51.644  54.970  1.00  0.00           C
ATOM   2056  H3R POPC   16      38.921  51.547  55.286  1.00  0.00           H
ATOM   2057  H3S POPC   16      37.611  52.689  55.253  1.00  0.00           H
ATOM   2058  C24 POPC   16      37.856  51.602  53.455  1.00  0.00           C
ATOM   2059  H4R POPC   16      38.541  52.417  53.138  1.00  0.00           H
ATOM   2060  H4S POPC   16      36.844  51.874  53.086  1.00  0.00           H
ATOM   2061  C25 POPC   16      38.346  50.301  52.800  1.00  0.00           C
ATOM   2062  H5R POPC   16      37.762  49.390  53.052  1.00  0.00           H
ATOM   2063  H5S POPC   16      39.376  50.083  53.154  1.00  0.00           H
ATOM   2064  C26 POPC   16      38.325  50.331  51.213  1.00  0.00           C
ATOM   2065  H6R POPC   16      39.084  49.590  50.883  1.00  0.00           H
ATOM   2066  H6S POPC   16      38.830  51.238  50.817  1.00  0.00           H
ATOM   2067  C27 POPC   16      36.967  50.076  50.515  1.00  0.00           C
ATOM   2068  H7R POPC   16      36.181  50.659  51.041  1.00  0.00           H
ATOM   2069  H7S POPC   16      36.679  49.005  50.581  1.00  0.00           H
ATOM   2070  C28 POPC   16      37.019  50.480  49.043  1.00  0.00           C
ATOM   2071  H8R POPC   16      37.358  51.529  48.907  1.00  0.00           H
ATOM   2072  H8S POPC   16      35.995  50.456  48.611  1.00  0.00           H
ATOM   2073  C29 POPC   16      37.785  49.532  48.172  1.00  0.00           C
ATOM   2074  H91 POPC   16      38.858  49.523  48.412  1.00  0.00           H
ATOM   2075 C210 POPC   16      37.357  48.787  47.120  1.00  0.00           C
ATOM   2076 H101 POPC   16      38.069  48.301  46.437  1.00  0.00           H
ATOM   2077 C211 POPC   16      35.932  48.739  46.701  1.00  0.00           C
ATOM   2078 H11R POPC   16      35.199  48.793  47.534  1.00  0.00           H
ATOM   2079 H11S POPC   16      35.750  47.759  46.211  1.00  0.00           H
ATOM   2080 C212 POPC   16      35.612  49.862  45.703  1.00  0.00           C
ATOM   2081 H12R POPC   16      35.934  50.876  46.022  1.00  0.00           H
ATOM   2082 H12S POPC   16      34.502  49.832  45.671  1.00  0.00           H
ATOM   2083 C213 POPC   16      36.078  49.647  44.269  1.00  0.00           C
ATOM   2084 H13R POPC   16      36.016  48.580  43.966  1.00  0.00           H
ATOM   2085 H13S POPC   16      37.155  49.918  44.271  1.00  0.00           H
ATOM   2086 C214 POPC   16      35.202  50.439  43.283  1.00  0.00           C
ATOM   2087 H14R POPC   16      34.139  50.207  43.505  1.00  0.00           H
ATOM   2088 H14S POPC   16      35.317  50.124  42.224  1.00  0.00           H
ATOM   2089 C215 POPC   16      35.315  51.981  43.421  1.00  0.00           C
ATOM   2090 H15R POPC   16      34.911  52.290  44.409  1.00  0.00           H
ATOM   2091 H15S POPC   16      34.528  52.415  42.768  1.00  0.00           H
ATOM   2092 C216 POPC   16      36.675  52.597  43.126  1.00  0.00           C
ATOM   2093 H16R POPC   16      37.356  52.577  44.004  1.00  0.00           H
ATOM   2094 H16S POPC   16      36.505  53.645  42.800  1.00  0.00           H
ATOM   2095 C217 POPC   16      37.301  51.919  41.915  1.00  0.00           C
ATOM   2096 H17R POPC   16      36.591  51.733  41.081  1.00  0.00           H
ATOM   2097 H17S POPC   16      37.562  50.886  42.230  1.00  0.00           H
ATOM   2098 C218 POPC   16      38.488  52.586  41.256  1.00  0.00           C
ATOM   2099 H18R POPC   16      38.060  53.349  40.571  1.00  0.00           H
ATOM   2100 H18S POPC   16      38.993  51.783  40.677  1.00  0.00           H
ATOM   2101 H18T POPC   16      39.159  53.095  41.980  1.00  0.00           H
ATOM   2102  C33 POPC   16      36.844  44.307  49.987  1.00  0.00           C
ATOM   2103  H3X POPC   16      36.506  43.407  50.544  1.00  0.00           H
ATOM   2104  H3Y POPC   16      37.684  44.112  49.286  1.00  0.00           H
ATOM   2105  C34 POPC   16      35.571  44.862  49.301  1.00  0.00           C
ATOM   2106  H4X POPC   16      35.698  45.867  48.845  1.00  0.00           H
ATOM   2107  H4Y POPC   16      34.808  45.033  50.091  1.00  0.00           H
ATOM   2108  C35 POPC   16      34.946  43.938  48.233  1.00  0.00           C
ATOM   2109  H5X POPC   16      33.989  44.362  47.861  1.00  0.00           H
ATOM   2110  H5Y POPC   16      34.616  42.959  48.641  1.00  0.00           H
ATOM   2111  C36 POPC   16      35.770  43.633  46.905  1.00  0.00           C
ATOM   2112  H6X POPC   16      35.277  42.799  46.360  1.00  0.00           H
ATOM   2113  H6Y POPC   16      36.740  43.204  47.235  1.00  0.00           H
ATOM   2114  C37 POPC   16      35.988  44.790  45.956  1.00  0.00           C
ATOM   2115  H7X POPC   16      36.528  45.615  46.469  1.00  0.00           H
ATOM   2116  H7Y POPC   16      35.009  45.257  45.715  1.00  0.00           H
ATOM   2117  C38 POPC   16      36.760  44.395  44.706  1.00  0.00           C
ATOM   2118  H8X POPC   16      36.212  43.636  44.108  1.00  0.00           H
ATOM   2119  H8Y POPC   16      37.659  43.840  45.051  1.00  0.00           H
ATOM   2120  C39 POPC   16      37.110  45.634  43.902  1.00  0.00           C
ATOM   2121  H9X POPC   16      37.384  46.479  44.570  1.00  0.00           H
ATOM   2122  H9Y POPC   16      36.229  45.887  43.273  1.00  0.00           H
ATOM   2123 C310 POPC   16      38.362  45.531  43.071  1.00  0.00           C
ATOM   2124 H10X POPC   16      38.180  44.802  42.252  1.00  0.00           H
ATOM   2125 H10Y POPC   16      39.167  45.180  43.752  1.00  0.00           H
ATOM   2126 C311 POPC   16      38.737  46.834  42.530  1.00  0.00           C
ATOM   2127 H11X POPC   16      38.857  47.622  43.304  1.00  0.00           H
ATOM   2128 H11Y POPC   16      37.875  47.234  41.954  1.00  0.00           H
ATOM   2129 C312 POPC   16      40.028  46.753  41.705  1.00  0.00           C
ATOM   2130 H12X POPC   16      39.804  45.974  40.945  1.00  0.00           H
ATOM   2131 H12Y POPC   16      40.876  46.447  42.354  1.00  0.00           H
ATOM   2132 C313 POPC   16      40.451  48.102  41.031  1.00  0.00           C
ATOM   2133 H13X POPC   16      40.936  48.692  41.838  1.00  0.00           H
ATOM   2134 H13Y POPC   16      39.604  48.639  40.552  1.00  0.00           H
ATOM   2135 C314 POPC   16      41.469  47.895  39.860  1.00  0.00           C
ATOM   2136 H14X POPC   16      42.293  47.176  40.058  1.00  0.00           H
ATOM   2137 H14Y POPC   16      42.045  48.834  39.717  1.00  0.00           H
ATOM   2138 C315 POPC   16      40.816  47.396  38.599  1.00  0.00           C
ATOM   2139 H15X POPC   16      39.916  48.039  38.494  1.00  0.00           H
ATOM   2140 H15Y POPC   16      40.406  46.414  38.919  1.00  0.00           H
ATOM   2141 C316 POPC   16      41.742  47.312  37.501  1.00  0.00           C
ATOM   2142 H16X POPC   16      41.295  47.352  36.486  1.00  0.00           H
ATOM   2143 H16Y POPC   16      42.496  46.504  37.621  1.00  0.00           H
ATOM   2144 H16Z POPC   16      42.372  48.224  37.584  1.00  0.00           H
ATOM   2145  N   POPC   17      33.047   9.731  64.861  1.00  0.00           N
ATOM   2146  C12 POPC   17      32.982  11.119  64.157  1.00  0.00           C
ATOM   2147 H12A POPC   17      32.418  11.812  64.764  1.00  0.00           H
ATOM   2148 H12B POPC   17      32.387  10.936  63.275  1.00  0.00           H
ATOM   2149  C13 POPC   17      33.745   8.801  63.896  1.00  0.00           C
ATOM   2150 H13A POPC   17      33.615   7.801  64.282  1.00  0.00           H
ATOM   2151 H13B POPC   17      33.475   8.899  62.855  1.00  0.00           H
ATOM   2152 H13C POPC   17      34.804   9.015  63.901  1.00  0.00           H
ATOM   2153  C14 POPC   17      33.880   9.760  66.138  1.00  0.00           C
ATOM   2154 H14A POPC   17      34.932   9.947  65.978  1.00  0.00           H
ATOM   2155 H14B POPC   17      33.580  10.558  66.802  1.00  0.00           H
ATOM   2156 H14C POPC   17      33.766   8.827  66.670  1.00  0.00           H
ATOM   2157  C15 POPC   17      31.687   9.214  65.132  1.00  0.00           C
ATOM   2158 H15A POPC   17      31.105   9.824  65.807  1.00  0.00           H
ATOM   2159 H15B POPC   17      31.732   8.214  65.539  1.00  0.00           H
ATOM   2160 H15C POPC   17      31.160   9.073  64.200  1.00  0.00           H
ATOM   2161  C11 POPC   17      34.400  11.734  63.771  1.00  0.00           C
ATOM   2162 H11A POPC   17      34.179  12.699  63.267  1.00  0.00           H
ATOM   2163 H11B POPC   17      34.785  10.963  63.069  1.00  0.00           H
ATOM   2164  P   POPC   17      35.897  13.186  65.464  1.00  0.00           P
ATOM   2165  O13 POPC   17      36.875  12.952  66.524  1.00  0.00           O
ATOM   2166  O14 POPC   17      34.743  14.078  65.874  1.00  0.00           O
ATOM   2167  O12 POPC   17      35.308  11.856  64.958  1.00  0.00           O
ATOM   2168  O11 POPC   17      36.638  13.884  64.247  1.00  0.00           O
ATOM   2169  C1  POPC   17      37.743  13.374  63.512  1.00  0.00           C
ATOM   2170  HA  POPC   17      37.813  12.275  63.652  1.00  0.00           H
ATOM   2171  HB  POPC   17      38.743  13.600  63.939  1.00  0.00           H
ATOM   2172  C2  POPC   17      37.705  13.923  62.040  1.00  0.00           C
ATOM   2173  HS  POPC   17      36.661  13.824  61.672  1.00  0.00           H
ATOM   2174  O21 POPC   17      38.712  13.253  61.297  1.00  0.00           O
ATOM   2175  C21 POPC   17      38.370  12.006  61.037  1.00  0.00           C
ATOM   2176  O22 POPC   17      37.456  11.361  61.515  1.00  0.00           O
ATOM   2177  C22 POPC   17      39.459  11.330  60.172  1.00  0.00           C
ATOM   2178  H2R POPC   17      39.872  10.533  60.828  1.00  0.00           H
ATOM   2179  H2S POPC   17      40.276  12.056  59.977  1.00  0.00           H
ATOM   2180  C3  POPC   17      38.024  15.437  61.994  1.00  0.00           C
ATOM   2181  HX  POPC   17      38.877  15.612  62.684  1.00  0.00           H
ATOM   2182  HY  POPC   17      37.183  15.972  62.484  1.00  0.00           H
ATOM   2183  O31 POPC   17      38.306  15.907  60.624  1.00  0.00           O
ATOM   2184  C31 POPC   17      37.167  16.162  59.918  1.00  0.00           C
ATOM   2185  O32 POPC   17      36.034  15.863  60.197  1.00  0.00           O
ATOM   2186  C32 POPC   17      37.485  16.743  58.591  1.00  0.00           C
ATOM   2187  H2X POPC   17      37.797  17.801  58.730  1.00  0.00           H
ATOM   2188  H2Y POPC   17      36.543  16.786  58.003  1.00  0.00           H
ATOM   2189  C23 POPC   17      38.909  10.665  58.852  1.00  0.00           C
ATOM   2190  H3R POPC   17      39.827  10.198  58.434  1.00  0.00           H
ATOM   2191  H3S POPC   17      38.599  11.417  58.096  1.00  0.00           H
ATOM   2192  C24 POPC   17      37.925   9.441  58.902  1.00  0.00           C
ATOM   2193  H4R POPC   17      36.899   9.867  58.894  1.00  0.00           H
ATOM   2194  H4S POPC   17      38.177   8.791  59.767  1.00  0.00           H
ATOM   2195  C25 POPC   17      38.028   8.510  57.656  1.00  0.00           C
ATOM   2196  H5R POPC   17      37.166   7.809  57.676  1.00  0.00           H
ATOM   2197  H5S POPC   17      38.880   7.806  57.767  1.00  0.00           H
ATOM   2198  C26 POPC   17      37.955   9.342  56.327  1.00  0.00           C
ATOM   2199  H6R POPC   17      38.729  10.132  56.228  1.00  0.00           H
ATOM   2200  H6S POPC   17      36.946   9.761  56.128  1.00  0.00           H
ATOM   2201  C27 POPC   17      38.071   8.381  55.084  1.00  0.00           C
ATOM   2202  H7R POPC   17      37.686   8.962  54.219  1.00  0.00           H
ATOM   2203  H7S POPC   17      37.442   7.481  54.914  1.00  0.00           H
ATOM   2204  C28 POPC   17      39.550   7.857  54.865  1.00  0.00           C
ATOM   2205  H8R POPC   17      39.380   6.771  55.026  1.00  0.00           H
ATOM   2206  H8S POPC   17      40.106   8.144  55.783  1.00  0.00           H
ATOM   2207  C29 POPC   17      40.262   8.295  53.664  1.00  0.00           C
ATOM   2208  H91 POPC   17      40.380   9.388  53.701  1.00  0.00           H
ATOM   2209 C210 POPC   17      40.691   7.590  52.602  1.00  0.00           C
ATOM   2210 H101 POPC   17      41.267   8.111  51.823  1.00  0.00           H
ATOM   2211 C211 POPC   17      40.684   6.100  52.536  1.00  0.00           C
ATOM   2212 H11R POPC   17      39.963   5.614  53.228  1.00  0.00           H
ATOM   2213 H11S POPC   17      41.672   5.719  52.873  1.00  0.00           H
ATOM   2214 C212 POPC   17      40.391   5.576  51.142  1.00  0.00           C
ATOM   2215 H12R POPC   17      40.489   4.472  51.205  1.00  0.00           H
ATOM   2216 H12S POPC   17      41.023   5.897  50.287  1.00  0.00           H
ATOM   2217 C213 POPC   17      38.961   5.920  50.659  1.00  0.00           C
ATOM   2218 H13R POPC   17      38.842   7.020  50.762  1.00  0.00           H
ATOM   2219 H13S POPC   17      38.183   5.411  51.267  1.00  0.00           H
ATOM   2220 C214 POPC   17      38.747   5.559  49.179  1.00  0.00           C
ATOM   2221 H14R POPC   17      39.607   5.987  48.620  1.00  0.00           H
ATOM   2222 H14S POPC   17      37.765   5.966  48.858  1.00  0.00           H
ATOM   2223 C215 POPC   17      38.812   4.070  48.849  1.00  0.00           C
ATOM   2224 H15R POPC   17      39.600   3.628  49.495  1.00  0.00           H
ATOM   2225 H15S POPC   17      39.150   3.909  47.802  1.00  0.00           H
ATOM   2226 C216 POPC   17      37.505   3.344  49.128  1.00  0.00           C
ATOM   2227 H16R POPC   17      36.692   3.932  48.649  1.00  0.00           H
ATOM   2228 H16S POPC   17      37.336   3.403  50.225  1.00  0.00           H
ATOM   2229 C217 POPC   17      37.504   1.892  48.572  1.00  0.00           C
ATOM   2230 H17R POPC   17      38.367   1.387  49.056  1.00  0.00           H
ATOM   2231 H17S POPC   17      37.661   1.948  47.473  1.00  0.00           H
ATOM   2232 C218 POPC   17      36.153   1.182  48.692  1.00  0.00           C
ATOM   2233 H18R POPC   17      36.359   0.090  48.695  1.00  0.00           H
ATOM   2234 H18S POPC   17      35.545   1.454  47.803  1.00  0.00           H
ATOM   2235 H18T POPC   17      35.582   1.470  49.601  1.00  0.00           H
ATOM   2236  C33 POPC   17      38.497  15.866  57.813  1.00  0.00           C
ATOM   2237  H3X POPC   17      39.431  15.772  58.407  1.00  0.00           H
ATOM   2238  H3Y POPC   17      38.765  16.438  56.900  1.00  0.00           H
ATOM   2239  C34 POPC   17      38.023  14.474  57.430  1.00  0.00           C
ATOM   2240  H4X POPC   17      37.210  14.612  56.686  1.00  0.00           H
ATOM   2241  H4Y POPC   17      37.510  13.937  58.256  1.00  0.00           H
ATOM   2242  C35 POPC   17      39.152  13.621  56.775  1.00  0.00           C
ATOM   2243  H5X POPC   17      38.602  12.735  56.392  1.00  0.00           H
ATOM   2244  H5Y POPC   17      39.865  13.242  57.538  1.00  0.00           H
ATOM   2245  C36 POPC   17      39.740  14.132  55.456  1.00  0.00           C
ATOM   2246  H6X POPC   17      40.679  13.563  55.281  1.00  0.00           H
ATOM   2247  H6Y POPC   17      39.896  15.230  55.399  1.00  0.00           H
ATOM   2248  C37 POPC   17      38.904  13.843  54.195  1.00  0.00           C
ATOM   2249  H7X POPC   17      39.114  14.579  53.390  1.00  0.00           H
ATOM   2250  H7Y POPC   17      37.912  14.090  54.632  1.00  0.00           H
ATOM   2251  C38 POPC   17      39.110  12.491  53.527  1.00  0.00           C
ATOM   2252  H8X POPC   17      39.153  11.691  54.297  1.00  0.00           H
ATOM   2253  H8Y POPC   17      40.076  12.587  52.987  1.00  0.00           H
ATOM   2254  C39 POPC   17      37.971  12.114  52.524  1.00  0.00           C
ATOM   2255  H9X POPC   17      37.782  12.955  51.823  1.00  0.00           H
ATOM   2256  H9Y POPC   17      37.036  11.999  53.113  1.00  0.00           H
ATOM   2257 C310 POPC   17      38.338  10.874  51.702  1.00  0.00           C
ATOM   2258 H10X POPC   17      37.434  10.269  51.473  1.00  0.00           H
ATOM   2259 H10Y POPC   17      39.014  10.238  52.312  1.00  0.00           H
ATOM   2260 C311 POPC   17      38.903  11.116  50.320  1.00  0.00           C
ATOM   2261 H11X POPC   17      39.870  11.653  50.418  1.00  0.00           H
ATOM   2262 H11Y POPC   17      38.193  11.772  49.773  1.00  0.00           H
ATOM   2263 C312 POPC   17      39.019   9.849  49.461  1.00  0.00           C
ATOM   2264 H12X POPC   17      38.021   9.370  49.546  1.00  0.00           H
ATOM   2265 H12Y POPC   17      39.809   9.182  49.867  1.00  0.00           H
ATOM   2266 C313 POPC   17      39.183  10.234  47.982  1.00  0.00           C
ATOM   2267 H13X POPC   17      39.815  11.148  47.988  1.00  0.00           H
ATOM   2268 H13Y POPC   17      38.199  10.501  47.542  1.00  0.00           H
ATOM   2269 C314 POPC   17      39.883   9.123  47.285  1.00  0.00           C
ATOM   2270 H14X POPC   17      39.274   8.196  47.228  1.00  0.00           H
ATOM   2271 H14Y POPC   17      40.677   8.679  47.922  1.00  0.00           H
ATOM   2272 C315 POPC   17      40.506   9.462  45.959  1.00  0.00           C
ATOM   2273 H15X POPC   17      41.325  10.159  46.240  1.00  0.00           H
ATOM   2274 H15Y POPC   17      39.850   9.946  45.204  1.00  0.00           H
ATOM   2275 C316 POPC   17      41.132   8.210  45.425  1.00  0.00           C
ATOM   2276 H16X POPC   17      41.739   8.448  44.526  1.00  0.00           H
ATOM   2277 H16Y POPC   17      40.368   7.427  45.230  1.00  0.00           H
ATOM   2278 H16Z POPC   17      41.892   7.778  46.111  1.00  0.00           H
ATOM   2279  N   POPC   18      15.873  40.279  59.626  1.00  0.00           N
ATOM   2280  C12 POPC   18      17.011  39.553  58.909  1.00  0.00           C
ATOM   2281 H12A POPC   18      17.406  40.155  58.104  1.00  0.00           H
ATOM   2282 H12B POPC   18      16.526  38.735  58.398  1.00  0.00           H
ATOM   2283  C13 POPC   18      14.718  40.405  58.652  1.00  0.00           C
ATOM   2284 H13A POPC   18      13.769  40.429  59.167  1.00  0.00           H
ATOM   2285 H13B POPC   18      14.842  41.251  57.992  1.00  0.00           H
ATOM   2286 H13C POPC   18      14.776  39.476  58.104  1.00  0.00           H
ATOM   2287  C14 POPC   18      15.288  39.486  60.758  1.00  0.00           C
ATOM   2288 H14A POPC   18      15.877  39.590  61.658  1.00  0.00           H
ATOM   2289 H14B POPC   18      14.254  39.667  61.010  1.00  0.00           H
ATOM   2290 H14C POPC   18      15.307  38.436  60.507  1.00  0.00           H
ATOM   2291  C15 POPC   18      16.355  41.621  60.008  1.00  0.00           C
ATOM   2292 H15A POPC   18      17.295  41.559  60.537  1.00  0.00           H
ATOM   2293 H15B POPC   18      15.600  42.063  60.641  1.00  0.00           H
ATOM   2294 H15C POPC   18      16.539  42.256  59.154  1.00  0.00           H
ATOM   2295  C11 POPC   18      18.145  38.967  59.718  1.00  0.00           C
ATOM   2296 H11A POPC   18      18.541  39.799  60.339  1.00  0.00           H
ATOM   2297 H11B POPC   18      18.886  38.579  58.987  1.00  0.00           H
ATOM   2298  P   POPC   18      17.419  36.483  59.888  1.00  0.00           P
ATOM   2299  O13 POPC   18      16.272  36.686  58.978  1.00  0.00           O
ATOM   2300  O14 POPC   18      17.272  35.473  60.976  1.00  0.00           O
ATOM   2301  O12 POPC   18      17.713  37.835  60.563  1.00  0.00           O
ATOM   2302  O11 POPC   18      18.701  36.278  59.076  1.00  0.00           O
ATOM   2303  C1  POPC   18      20.005  35.751  59.560  1.00  0.00           C
ATOM   2304  HA  POPC   18      19.891  34.731  59.984  1.00  0.00           H
ATOM   2305  HB  POPC   18      20.384  36.527  60.259  1.00  0.00           H
ATOM   2306  C2  POPC   18      20.951  35.435  58.325  1.00  0.00           C
ATOM   2307  HS  POPC   18      21.952  35.146  58.710  1.00  0.00           H
ATOM   2308  O21 POPC   18      20.898  36.518  57.385  1.00  0.00           O
ATOM   2309  C21 POPC   18      21.749  37.455  57.635  1.00  0.00           C
ATOM   2310  O22 POPC   18      22.638  37.434  58.478  1.00  0.00           O
ATOM   2311  C22 POPC   18      21.404  38.612  56.743  1.00  0.00           C
ATOM   2312  H2R POPC   18      21.529  39.464  57.445  1.00  0.00           H
ATOM   2313  H2S POPC   18      20.363  38.433  56.400  1.00  0.00           H
ATOM   2314  C3  POPC   18      20.553  34.135  57.574  1.00  0.00           C
ATOM   2315  HX  POPC   18      20.353  33.271  58.243  1.00  0.00           H
ATOM   2316  HY  POPC   18      21.458  33.815  57.014  1.00  0.00           H
ATOM   2317  O31 POPC   18      19.471  34.304  56.582  1.00  0.00           O
ATOM   2318  C31 POPC   18      18.265  33.881  57.013  1.00  0.00           C
ATOM   2319  O32 POPC   18      18.055  33.058  57.905  1.00  0.00           O
ATOM   2320  C32 POPC   18      17.197  34.535  56.104  1.00  0.00           C
ATOM   2321  H2X POPC   18      17.423  34.156  55.084  1.00  0.00           H
ATOM   2322  H2Y POPC   18      17.458  35.614  56.062  1.00  0.00           H
ATOM   2323  C23 POPC   18      22.385  38.966  55.575  1.00  0.00           C
ATOM   2324  H3R POPC   18      23.389  39.057  56.043  1.00  0.00           H
ATOM   2325  H3S POPC   18      22.103  39.968  55.185  1.00  0.00           H
ATOM   2326  C24 POPC   18      22.471  37.932  54.519  1.00  0.00           C
ATOM   2327  H4R POPC   18      21.417  37.773  54.207  1.00  0.00           H
ATOM   2328  H4S POPC   18      23.024  37.025  54.844  1.00  0.00           H
ATOM   2329  C25 POPC   18      23.182  38.415  53.260  1.00  0.00           C
ATOM   2330  H5R POPC   18      23.646  37.554  52.733  1.00  0.00           H
ATOM   2331  H5S POPC   18      23.918  39.228  53.439  1.00  0.00           H
ATOM   2332  C26 POPC   18      22.273  39.043  52.244  1.00  0.00           C
ATOM   2333  H6R POPC   18      21.652  39.855  52.679  1.00  0.00           H
ATOM   2334  H6S POPC   18      21.679  38.242  51.754  1.00  0.00           H
ATOM   2335  C27 POPC   18      23.045  39.688  51.004  1.00  0.00           C
ATOM   2336  H7R POPC   18      23.842  38.972  50.713  1.00  0.00           H
ATOM   2337  H7S POPC   18      23.561  40.629  51.292  1.00  0.00           H
ATOM   2338  C28 POPC   18      22.072  39.935  49.774  1.00  0.00           C
ATOM   2339  H8R POPC   18      21.853  38.882  49.495  1.00  0.00           H
ATOM   2340  H8S POPC   18      22.663  40.358  48.935  1.00  0.00           H
ATOM   2341  C29 POPC   18      20.744  40.649  50.216  1.00  0.00           C
ATOM   2342  H91 POPC   18      20.845  41.354  51.054  1.00  0.00           H
ATOM   2343 C210 POPC   18      19.484  40.385  49.836  1.00  0.00           C
ATOM   2344 H101 POPC   18      18.615  40.852  50.324  1.00  0.00           H
ATOM   2345 C211 POPC   18      19.048  39.306  48.830  1.00  0.00           C
ATOM   2346 H11R POPC   18      18.522  38.464  49.329  1.00  0.00           H
ATOM   2347 H11S POPC   18      19.982  38.813  48.482  1.00  0.00           H
ATOM   2348 C212 POPC   18      18.214  40.061  47.717  1.00  0.00           C
ATOM   2349 H12R POPC   18      17.259  40.569  47.974  1.00  0.00           H
ATOM   2350 H12S POPC   18      17.998  39.243  46.998  1.00  0.00           H
ATOM   2351 C213 POPC   18      19.011  41.126  46.914  1.00  0.00           C
ATOM   2352 H13R POPC   18      20.087  40.866  46.826  1.00  0.00           H
ATOM   2353 H13S POPC   18      19.225  42.033  47.520  1.00  0.00           H
ATOM   2354 C214 POPC   18      18.451  41.647  45.594  1.00  0.00           C
ATOM   2355 H14R POPC   18      19.239  42.338  45.225  1.00  0.00           H
ATOM   2356 H14S POPC   18      17.532  42.206  45.876  1.00  0.00           H
ATOM   2357 C215 POPC   18      18.095  40.542  44.561  1.00  0.00           C
ATOM   2358 H15R POPC   18      17.124  40.059  44.801  1.00  0.00           H
ATOM   2359 H15S POPC   18      18.865  39.747  44.660  1.00  0.00           H
ATOM   2360 C216 POPC   18      17.922  41.060  43.203  1.00  0.00           C
ATOM   2361 H16R POPC   18      17.520  40.250  42.557  1.00  0.00           H
ATOM   2362 H16S POPC   18      18.894  41.357  42.755  1.00  0.00           H
ATOM   2363 C217 POPC   18      16.967  42.262  43.037  1.00  0.00           C
ATOM   2364 H17R POPC   18      17.492  43.199  43.322  1.00  0.00           H
ATOM   2365 H17S POPC   18      16.064  42.185  43.680  1.00  0.00           H
ATOM   2366 C218 POPC   18      16.669  42.553  41.577  1.00  0.00           C
ATOM   2367 H18R POPC   18      17.520  42.811  40.911  1.00  0.00           H
ATOM   2368 H18S POPC   18      15.976  43.389  41.345  1.00  0.00           H
ATOM   2369 H18T POPC   18      16.181  41.688  41.080  1.00  0.00           H
ATOM   2370  C33 POPC   18      15.702  34.372  56.633  1.00  0.00           C
ATOM   2371  H3X POPC   18      15.669  34.578  57.724  1.00  0.00           H
ATOM   2372  H3Y POPC   18      15.258  33.361  56.510  1.00  0.00           H
ATOM   2373  C34 POPC   18      14.822  35.380  55.859  1.00  0.00           C
ATOM   2374  H4X POPC   18      14.988  35.289  54.765  1.00  0.00           H
ATOM   2375  H4Y POPC   18      15.124  36.406  56.157  1.00  0.00           H
ATOM   2376  C35 POPC   18      13.385  35.090  56.267  1.00  0.00           C
ATOM   2377  H5X POPC   18      13.433  35.525  57.288  1.00  0.00           H
ATOM   2378  H5Y POPC   18      13.265  33.986  56.312  1.00  0.00           H
ATOM   2379  C36 POPC   18      12.265  35.877  55.592  1.00  0.00           C
ATOM   2380  H6X POPC   18      12.314  35.575  54.524  1.00  0.00           H
ATOM   2381  H6Y POPC   18      12.530  36.940  55.779  1.00  0.00           H
ATOM   2382  C37 POPC   18      10.875  35.572  56.186  1.00  0.00           C
ATOM   2383  H7X POPC   18      10.345  36.548  56.162  1.00  0.00           H
ATOM   2384  H7Y POPC   18      11.050  35.353  57.261  1.00  0.00           H
ATOM   2385  C38 POPC   18      10.136  34.454  55.439  1.00  0.00           C
ATOM   2386  H8X POPC   18       9.192  34.059  55.872  1.00  0.00           H
ATOM   2387  H8Y POPC   18      10.889  33.638  55.407  1.00  0.00           H
ATOM   2388  C39 POPC   18       9.830  34.816  53.920  1.00  0.00           C
ATOM   2389  H9X POPC   18      10.790  34.975  53.383  1.00  0.00           H
ATOM   2390  H9Y POPC   18       9.307  35.795  53.885  1.00  0.00           H
ATOM   2391 C310 POPC   18       9.066  33.710  53.227  1.00  0.00           C
ATOM   2392 H10X POPC   18       8.076  33.677  53.730  1.00  0.00           H
ATOM   2393 H10Y POPC   18       9.719  32.823  53.365  1.00  0.00           H
ATOM   2394 C311 POPC   18       8.856  33.897  51.636  1.00  0.00           C
ATOM   2395 H11X POPC   18       9.848  34.082  51.172  1.00  0.00           H
ATOM   2396 H11Y POPC   18       8.041  34.579  51.311  1.00  0.00           H
ATOM   2397 C312 POPC   18       8.542  32.617  50.919  1.00  0.00           C
ATOM   2398 H12X POPC   18       7.510  32.226  51.051  1.00  0.00           H
ATOM   2399 H12Y POPC   18       9.325  31.868  51.165  1.00  0.00           H
ATOM   2400 C313 POPC   18       8.581  32.674  49.414  1.00  0.00           C
ATOM   2401 H13X POPC   18       9.623  32.936  49.131  1.00  0.00           H
ATOM   2402 H13Y POPC   18       7.987  33.528  49.025  1.00  0.00           H
ATOM   2403 C314 POPC   18       8.321  31.455  48.521  1.00  0.00           C
ATOM   2404 H14X POPC   18       8.502  31.717  47.456  1.00  0.00           H
ATOM   2405 H14Y POPC   18       7.237  31.228  48.434  1.00  0.00           H
ATOM   2406 C315 POPC   18       9.189  30.239  48.920  1.00  0.00           C
ATOM   2407 H15X POPC   18       8.859  29.943  49.939  1.00  0.00           H
ATOM   2408 H15Y POPC   18      10.259  30.541  48.937  1.00  0.00           H
ATOM   2409 C316 POPC   18       8.902  29.055  47.916  1.00  0.00           C
ATOM   2410 H16X POPC   18       7.798  28.952  47.837  1.00  0.00           H
ATOM   2411 H16Y POPC   18       9.273  28.031  48.136  1.00  0.00           H
ATOM   2412 H16Z POPC   18       9.138  29.356  46.873  1.00  0.00           H
ATOM   2413  N   POPC   19      42.486  35.719  62.899  1.00  0.00           N
ATOM   2414  C12 POPC   19      43.357  34.568  63.229  1.00  0.00           C
ATOM   2415 H12A POPC   19      43.959  34.475  62.337  1.00  0.00           H
ATOM   2416 H12B POPC   19      42.701  33.720  63.361  1.00  0.00           H
ATOM   2417  C13 POPC   19      43.247  37.001  62.876  1.00  0.00           C
ATOM   2418 H13A POPC   19      43.881  36.977  62.001  1.00  0.00           H
ATOM   2419 H13B POPC   19      42.576  37.845  62.813  1.00  0.00           H
ATOM   2420 H13C POPC   19      43.836  37.068  63.779  1.00  0.00           H
ATOM   2421  C14 POPC   19      41.794  35.509  61.592  1.00  0.00           C
ATOM   2422 H14A POPC   19      41.126  36.358  61.573  1.00  0.00           H
ATOM   2423 H14B POPC   19      42.464  35.766  60.785  1.00  0.00           H
ATOM   2424 H14C POPC   19      41.210  34.621  61.401  1.00  0.00           H
ATOM   2425  C15 POPC   19      41.438  35.857  63.949  1.00  0.00           C
ATOM   2426 H15A POPC   19      40.883  36.770  63.796  1.00  0.00           H
ATOM   2427 H15B POPC   19      41.806  35.849  64.964  1.00  0.00           H
ATOM   2428 H15C POPC   19      40.708  35.070  63.829  1.00  0.00           H
ATOM   2429  C11 POPC   19      44.379  34.576  64.420  1.00  0.00           C
ATOM   2430 H11A POPC   19      44.964  33.633  64.374  1.00  0.00           H
ATOM   2431 H11B POPC   19      43.738  34.599  65.327  1.00  0.00           H
ATOM   2432  P   POPC   19      46.520  35.688  63.459  1.00  0.00           P
ATOM   2433  O13 POPC   19      47.303  34.471  63.722  1.00  0.00           O
ATOM   2434  O14 POPC   19      47.161  37.017  63.471  1.00  0.00           O
ATOM   2435  O12 POPC   19      45.306  35.720  64.411  1.00  0.00           O
ATOM   2436  O11 POPC   19      45.780  35.482  62.060  1.00  0.00           O
ATOM   2437  C1  POPC   19      46.584  35.927  60.922  1.00  0.00           C
ATOM   2438  HA  POPC   19      46.316  35.180  60.144  1.00  0.00           H
ATOM   2439  HB  POPC   19      47.685  35.907  61.068  1.00  0.00           H
ATOM   2440  C2  POPC   19      46.196  37.391  60.423  1.00  0.00           C
ATOM   2441  HS  POPC   19      46.585  38.074  61.208  1.00  0.00           H
ATOM   2442  O21 POPC   19      44.787  37.615  60.224  1.00  0.00           O
ATOM   2443  C21 POPC   19      44.329  38.861  60.257  1.00  0.00           C
ATOM   2444  O22 POPC   19      44.892  39.872  60.688  1.00  0.00           O
ATOM   2445  C22 POPC   19      42.872  38.880  59.728  1.00  0.00           C
ATOM   2446  H2R POPC   19      42.371  39.523  60.483  1.00  0.00           H
ATOM   2447  H2S POPC   19      42.315  37.924  59.834  1.00  0.00           H
ATOM   2448  C3  POPC   19      47.038  37.656  59.084  1.00  0.00           C
ATOM   2449  HX  POPC   19      46.587  37.034  58.280  1.00  0.00           H
ATOM   2450  HY  POPC   19      48.094  37.434  59.347  1.00  0.00           H
ATOM   2451  O31 POPC   19      46.844  39.056  58.730  1.00  0.00           O
ATOM   2452  C31 POPC   19      47.957  39.523  58.086  1.00  0.00           C
ATOM   2453  O32 POPC   19      48.938  38.861  57.900  1.00  0.00           O
ATOM   2454  C32 POPC   19      47.860  40.918  57.489  1.00  0.00           C
ATOM   2455  H2X POPC   19      47.613  41.607  58.324  1.00  0.00           H
ATOM   2456  H2Y POPC   19      47.014  40.935  56.768  1.00  0.00           H
ATOM   2457  C23 POPC   19      42.678  39.679  58.426  1.00  0.00           C
ATOM   2458  H3R POPC   19      43.488  40.439  58.395  1.00  0.00           H
ATOM   2459  H3S POPC   19      41.680  40.168  58.445  1.00  0.00           H
ATOM   2460  C24 POPC   19      42.711  38.814  57.171  1.00  0.00           C
ATOM   2461  H4R POPC   19      42.078  39.205  56.346  1.00  0.00           H
ATOM   2462  H4S POPC   19      42.188  37.865  57.415  1.00  0.00           H
ATOM   2463  C25 POPC   19      44.154  38.650  56.767  1.00  0.00           C
ATOM   2464  H5R POPC   19      44.784  38.239  57.584  1.00  0.00           H
ATOM   2465  H5S POPC   19      44.590  39.656  56.589  1.00  0.00           H
ATOM   2466  C26 POPC   19      44.441  37.666  55.602  1.00  0.00           C
ATOM   2467  H6R POPC   19      43.793  38.068  54.794  1.00  0.00           H
ATOM   2468  H6S POPC   19      43.995  36.681  55.858  1.00  0.00           H
ATOM   2469  C27 POPC   19      45.938  37.654  55.242  1.00  0.00           C
ATOM   2470  H7R POPC   19      46.550  37.478  56.152  1.00  0.00           H
ATOM   2471  H7S POPC   19      46.197  38.573  54.674  1.00  0.00           H
ATOM   2472  C28 POPC   19      46.209  36.344  54.313  1.00  0.00           C
ATOM   2473  H8R POPC   19      45.915  35.487  54.957  1.00  0.00           H
ATOM   2474  H8S POPC   19      47.279  36.318  54.016  1.00  0.00           H
ATOM   2475  C29 POPC   19      45.402  36.427  53.096  1.00  0.00           C
ATOM   2476  H91 POPC   19      44.352  36.418  53.424  1.00  0.00           H
ATOM   2477 C210 POPC   19      45.846  36.395  51.834  1.00  0.00           C
ATOM   2478 H101 POPC   19      45.085  36.540  51.053  1.00  0.00           H
ATOM   2479 C211 POPC   19      47.252  36.464  51.271  1.00  0.00           C
ATOM   2480 H11R POPC   19      47.225  36.363  50.165  1.00  0.00           H
ATOM   2481 H11S POPC   19      47.813  35.667  51.804  1.00  0.00           H
ATOM   2482 C212 POPC   19      47.982  37.757  51.577  1.00  0.00           C
ATOM   2483 H12R POPC   19      48.185  37.733  52.669  1.00  0.00           H
ATOM   2484 H12S POPC   19      47.500  38.718  51.294  1.00  0.00           H
ATOM   2485 C213 POPC   19      49.298  37.781  50.899  1.00  0.00           C
ATOM   2486 H13R POPC   19      49.088  37.966  49.824  1.00  0.00           H
ATOM   2487 H13S POPC   19      49.731  36.759  50.850  1.00  0.00           H
ATOM   2488 C214 POPC   19      50.340  38.677  51.506  1.00  0.00           C
ATOM   2489 H14R POPC   19      50.415  38.316  52.554  1.00  0.00           H
ATOM   2490 H14S POPC   19      50.137  39.753  51.318  1.00  0.00           H
ATOM   2491 C215 POPC   19      51.750  38.349  50.994  1.00  0.00           C
ATOM   2492 H15R POPC   19      51.970  37.260  50.989  1.00  0.00           H
ATOM   2493 H15S POPC   19      52.446  38.918  51.646  1.00  0.00           H
ATOM   2494 C216 POPC   19      52.031  38.851  49.525  1.00  0.00           C
ATOM   2495 H16R POPC   19      51.394  39.706  49.212  1.00  0.00           H
ATOM   2496 H16S POPC   19      51.596  38.114  48.816  1.00  0.00           H
ATOM   2497 C217 POPC   19      53.543  38.983  49.161  1.00  0.00           C
ATOM   2498 H17R POPC   19      53.500  39.273  48.089  1.00  0.00           H
ATOM   2499 H17S POPC   19      54.076  38.014  49.268  1.00  0.00           H
ATOM   2500 C218 POPC   19      54.392  40.134  49.796  1.00  0.00           C
ATOM   2501 H18R POPC   19      53.647  40.957  49.845  1.00  0.00           H
ATOM   2502 H18S POPC   19      55.313  40.388  49.230  1.00  0.00           H
ATOM   2503 H18T POPC   19      54.648  39.860  50.842  1.00  0.00           H
ATOM   2504  C33 POPC   19      49.281  41.347  56.919  1.00  0.00           C
ATOM   2505  H3X POPC   19      50.094  41.171  57.655  1.00  0.00           H
ATOM   2506  H3Y POPC   19      49.277  42.457  56.974  1.00  0.00           H
ATOM   2507  C34 POPC   19      49.694  40.766  55.507  1.00  0.00           C
ATOM   2508  H4X POPC   19      49.421  39.689  55.513  1.00  0.00           H
ATOM   2509  H4Y POPC   19      50.786  40.967  55.487  1.00  0.00           H
ATOM   2510  C35 POPC   19      49.182  41.395  54.212  1.00  0.00           C
ATOM   2511  H5X POPC   19      49.811  41.188  53.320  1.00  0.00           H
ATOM   2512  H5Y POPC   19      49.157  42.489  54.408  1.00  0.00           H
ATOM   2513  C36 POPC   19      47.761  40.973  53.695  1.00  0.00           C
ATOM   2514  H6X POPC   19      47.063  40.521  54.432  1.00  0.00           H
ATOM   2515  H6Y POPC   19      47.922  40.270  52.850  1.00  0.00           H
ATOM   2516  C37 POPC   19      47.028  42.257  53.164  1.00  0.00           C
ATOM   2517  H7X POPC   19      47.567  42.802  52.360  1.00  0.00           H
ATOM   2518  H7Y POPC   19      47.072  42.907  54.064  1.00  0.00           H
ATOM   2519  C38 POPC   19      45.538  42.016  52.771  1.00  0.00           C
ATOM   2520  H8X POPC   19      44.936  42.899  52.468  1.00  0.00           H
ATOM   2521  H8Y POPC   19      44.956  41.638  53.638  1.00  0.00           H
ATOM   2522  C39 POPC   19      45.363  40.958  51.707  1.00  0.00           C
ATOM   2523  H9X POPC   19      44.278  40.801  51.526  1.00  0.00           H
ATOM   2524  H9Y POPC   19      45.802  40.010  52.085  1.00  0.00           H
ATOM   2525 C310 POPC   19      46.037  41.355  50.355  1.00  0.00           C
ATOM   2526 H10X POPC   19      47.121  41.546  50.509  1.00  0.00           H
ATOM   2527 H10Y POPC   19      45.552  42.313  50.071  1.00  0.00           H
ATOM   2528 C311 POPC   19      45.840  40.202  49.347  1.00  0.00           C
ATOM   2529 H11X POPC   19      46.288  39.320  49.854  1.00  0.00           H
ATOM   2530 H11Y POPC   19      46.527  40.383  48.493  1.00  0.00           H
ATOM   2531 C312 POPC   19      44.384  39.945  48.953  1.00  0.00           C
ATOM   2532 H12X POPC   19      44.130  40.853  48.367  1.00  0.00           H
ATOM   2533 H12Y POPC   19      43.557  39.923  49.694  1.00  0.00           H
ATOM   2534 C313 POPC   19      44.131  38.843  47.947  1.00  0.00           C
ATOM   2535 H13X POPC   19      44.023  37.799  48.312  1.00  0.00           H
ATOM   2536 H13Y POPC   19      45.035  38.905  47.303  1.00  0.00           H
ATOM   2537 C314 POPC   19      42.877  39.009  46.992  1.00  0.00           C
ATOM   2538 H14X POPC   19      42.768  38.207  46.231  1.00  0.00           H
ATOM   2539 H14Y POPC   19      42.918  39.938  46.385  1.00  0.00           H
ATOM   2540 C315 POPC   19      41.538  38.923  47.746  1.00  0.00           C
ATOM   2541 H15X POPC   19      41.783  39.583  48.605  1.00  0.00           H
ATOM   2542 H15Y POPC   19      41.172  37.894  47.946  1.00  0.00           H
ATOM   2543 C316 POPC   19      40.466  39.704  47.064  1.00  0.00           C
ATOM   2544 H16X POPC   19      39.568  39.760  47.715  1.00  0.00           H
ATOM   2545 H16Y POPC   19      40.044  39.253  46.140  1.00  0.00           H
ATOM   2546 H16Z POPC   19      40.686  40.744  46.740  1.00  0.00           H
ATOM   2547  N   POPC   20      21.756  14.754  61.325  1.00  0.00           N
ATOM   2548  C12 POPC   20      23.108  14.888  60.757  1.00  0.00           C
ATOM   2549 H12A POPC   20      23.793  15.016  61.583  1.00  0.00           H
ATOM   2550 H12B POPC   20      23.207  15.841  60.258  1.00  0.00           H
ATOM   2551  C13 POPC   20      21.570  13.488  62.142  1.00  0.00           C
ATOM   2552 H13A POPC   20      20.533  13.249  62.327  1.00  0.00           H
ATOM   2553 H13B POPC   20      22.016  12.648  61.631  1.00  0.00           H
ATOM   2554 H13C POPC   20      22.009  13.594  63.124  1.00  0.00           H
ATOM   2555  C14 POPC   20      21.438  15.938  62.100  1.00  0.00           C
ATOM   2556 H14A POPC   20      21.947  15.926  63.052  1.00  0.00           H
ATOM   2557 H14B POPC   20      21.607  16.805  61.478  1.00  0.00           H
ATOM   2558 H14C POPC   20      20.381  15.893  62.319  1.00  0.00           H
ATOM   2559  C15 POPC   20      20.861  14.806  60.180  1.00  0.00           C
ATOM   2560 H15A POPC   20      20.877  15.742  59.641  1.00  0.00           H
ATOM   2561 H15B POPC   20      19.814  14.732  60.433  1.00  0.00           H
ATOM   2562 H15C POPC   20      21.085  13.920  59.605  1.00  0.00           H
ATOM   2563  C11 POPC   20      23.540  13.850  59.727  1.00  0.00           C
ATOM   2564 H11A POPC   20      24.605  13.996  59.445  1.00  0.00           H
ATOM   2565 H11B POPC   20      22.956  14.109  58.818  1.00  0.00           H
ATOM   2566  P   POPC   20      24.305  11.674  60.828  1.00  0.00           P
ATOM   2567  O13 POPC   20      23.709  10.536  61.518  1.00  0.00           O
ATOM   2568  O14 POPC   20      25.078  12.557  61.728  1.00  0.00           O
ATOM   2569  O12 POPC   20      23.232  12.521  60.099  1.00  0.00           O
ATOM   2570  O11 POPC   20      25.290  11.053  59.733  1.00  0.00           O
ATOM   2571  C1  POPC   20      25.268  11.371  58.261  1.00  0.00           C
ATOM   2572  HA  POPC   20      26.296  11.265  57.852  1.00  0.00           H
ATOM   2573  HB  POPC   20      25.085  12.461  58.149  1.00  0.00           H
ATOM   2574  C2  POPC   20      24.220  10.456  57.586  1.00  0.00           C
ATOM   2575  HS  POPC   20      23.464  10.205  58.361  1.00  0.00           H
ATOM   2576  O21 POPC   20      24.909   9.299  57.063  1.00  0.00           O
ATOM   2577  C21 POPC   20      24.170   8.138  56.930  1.00  0.00           C
ATOM   2578  O22 POPC   20      23.045   7.980  57.237  1.00  0.00           O
ATOM   2579  C22 POPC   20      25.113   7.078  56.428  1.00  0.00           C
ATOM   2580  H2R POPC   20      25.243   6.334  57.243  1.00  0.00           H
ATOM   2581  H2S POPC   20      26.040   7.659  56.237  1.00  0.00           H
ATOM   2582  C3  POPC   20      23.589  11.163  56.464  1.00  0.00           C
ATOM   2583  HX  POPC   20      24.352  11.236  55.660  1.00  0.00           H
ATOM   2584  HY  POPC   20      23.196  12.173  56.712  1.00  0.00           H
ATOM   2585  O31 POPC   20      22.471  10.350  55.943  1.00  0.00           O
ATOM   2586  C31 POPC   20      21.386  10.329  56.734  1.00  0.00           C
ATOM   2587  O32 POPC   20      21.224  11.009  57.755  1.00  0.00           O
ATOM   2588  C32 POPC   20      20.268   9.428  56.155  1.00  0.00           C
ATOM   2589  H2X POPC   20      19.330   9.995  56.339  1.00  0.00           H
ATOM   2590  H2Y POPC   20      20.286   8.492  56.753  1.00  0.00           H
ATOM   2591  C23 POPC   20      24.560   6.365  55.180  1.00  0.00           C
ATOM   2592  H3R POPC   20      23.651   5.801  55.478  1.00  0.00           H
ATOM   2593  H3S POPC   20      25.271   5.594  54.814  1.00  0.00           H
ATOM   2594  C24 POPC   20      24.262   7.317  53.934  1.00  0.00           C
ATOM   2595  H4R POPC   20      23.309   7.819  54.204  1.00  0.00           H
ATOM   2596  H4S POPC   20      24.068   6.724  53.014  1.00  0.00           H
ATOM   2597  C25 POPC   20      25.275   8.461  53.733  1.00  0.00           C
ATOM   2598  H5R POPC   20      26.275   8.037  53.500  1.00  0.00           H
ATOM   2599  H5S POPC   20      25.526   9.098  54.609  1.00  0.00           H
ATOM   2600  C26 POPC   20      24.798   9.528  52.758  1.00  0.00           C
ATOM   2601  H6R POPC   20      23.864   9.922  53.212  1.00  0.00           H
ATOM   2602  H6S POPC   20      24.667   8.946  51.820  1.00  0.00           H
ATOM   2603  C27 POPC   20      25.772  10.674  52.485  1.00  0.00           C
ATOM   2604  H7R POPC   20      26.831  10.341  52.469  1.00  0.00           H
ATOM   2605  H7S POPC   20      25.691  11.343  53.369  1.00  0.00           H
ATOM   2606  C28 POPC   20      25.494  11.414  51.105  1.00  0.00           C
ATOM   2607  H8R POPC   20      24.384  11.461  51.117  1.00  0.00           H
ATOM   2608  H8S POPC   20      25.970  10.803  50.309  1.00  0.00           H
ATOM   2609  C29 POPC   20      26.047  12.778  50.982  1.00  0.00           C
ATOM   2610  H91 POPC   20      26.498  13.069  51.942  1.00  0.00           H
ATOM   2611 C210 POPC   20      26.127  13.510  49.837  1.00  0.00           C
ATOM   2612 H101 POPC   20      26.514  14.539  49.861  1.00  0.00           H
ATOM   2613 C211 POPC   20      25.501  13.036  48.590  1.00  0.00           C
ATOM   2614 H11R POPC   20      25.753  12.037  48.176  1.00  0.00           H
ATOM   2615 H11S POPC   20      25.837  13.698  47.763  1.00  0.00           H
ATOM   2616 C212 POPC   20      23.954  13.050  48.745  1.00  0.00           C
ATOM   2617 H12R POPC   20      23.632  13.790  49.509  1.00  0.00           H
ATOM   2618 H12S POPC   20      23.601  12.035  49.027  1.00  0.00           H
ATOM   2619 C213 POPC   20      23.235  13.304  47.433  1.00  0.00           C
ATOM   2620 H13R POPC   20      23.327  14.385  47.195  1.00  0.00           H
ATOM   2621 H13S POPC   20      22.128  13.248  47.513  1.00  0.00           H
ATOM   2622 C214 POPC   20      23.680  12.511  46.167  1.00  0.00           C
ATOM   2623 H14R POPC   20      23.647  11.410  46.310  1.00  0.00           H
ATOM   2624 H14S POPC   20      24.761  12.710  46.011  1.00  0.00           H
ATOM   2625 C215 POPC   20      22.660  12.868  45.021  1.00  0.00           C
ATOM   2626 H15R POPC   20      22.905  13.844  44.551  1.00  0.00           H
ATOM   2627 H15S POPC   20      21.650  12.986  45.469  1.00  0.00           H
ATOM   2628 C216 POPC   20      22.489  11.875  43.843  1.00  0.00           C
ATOM   2629 H16R POPC   20      22.403  10.859  44.285  1.00  0.00           H
ATOM   2630 H16S POPC   20      23.418  11.782  43.241  1.00  0.00           H
ATOM   2631 C217 POPC   20      21.209  12.134  42.997  1.00  0.00           C
ATOM   2632 H17R POPC   20      21.289  11.667  41.992  1.00  0.00           H
ATOM   2633 H17S POPC   20      21.058  13.223  42.836  1.00  0.00           H
ATOM   2634 C218 POPC   20      19.911  11.712  43.635  1.00  0.00           C
ATOM   2635 H18R POPC   20      19.925  10.604  43.712  1.00  0.00           H
ATOM   2636 H18S POPC   20      19.018  11.920  43.008  1.00  0.00           H
ATOM   2637 H18T POPC   20      19.705  12.068  44.667  1.00  0.00           H
ATOM   2638  C33 POPC   20      20.561   9.172  54.670  1.00  0.00           C
ATOM   2639  H3X POPC   20      19.846   8.387  54.340  1.00  0.00           H
ATOM   2640  H3Y POPC   20      21.601   8.841  54.463  1.00  0.00           H
ATOM   2641  C34 POPC   20      20.170  10.388  53.762  1.00  0.00           C
ATOM   2642  H4X POPC   20      20.628  11.261  54.274  1.00  0.00           H
ATOM   2643  H4Y POPC   20      19.074  10.564  53.784  1.00  0.00           H
ATOM   2644  C35 POPC   20      20.664  10.185  52.299  1.00  0.00           C
ATOM   2645  H5X POPC   20      21.724   9.871  52.416  1.00  0.00           H
ATOM   2646  H5Y POPC   20      20.786  11.145  51.755  1.00  0.00           H
ATOM   2647  C36 POPC   20      19.794   9.326  51.397  1.00  0.00           C
ATOM   2648  H6X POPC   20      18.761   9.730  51.344  1.00  0.00           H
ATOM   2649  H6Y POPC   20      19.627   8.308  51.809  1.00  0.00           H
ATOM   2650  C37 POPC   20      20.389   9.160  49.984  1.00  0.00           C
ATOM   2651  H7X POPC   20      20.422  10.136  49.453  1.00  0.00           H
ATOM   2652  H7Y POPC   20      19.687   8.556  49.371  1.00  0.00           H
ATOM   2653  C38 POPC   20      21.850   8.547  49.924  1.00  0.00           C
ATOM   2654  H8X POPC   20      21.746   7.457  50.107  1.00  0.00           H
ATOM   2655  H8Y POPC   20      22.392   8.880  50.835  1.00  0.00           H
ATOM   2656  C39 POPC   20      22.528   8.853  48.628  1.00  0.00           C
ATOM   2657  H9X POPC   20      23.578   8.491  48.637  1.00  0.00           H
ATOM   2658  H9Y POPC   20      22.452   9.934  48.385  1.00  0.00           H
ATOM   2659 C310 POPC   20      21.848   8.098  47.363  1.00  0.00           C
ATOM   2660 H10X POPC   20      20.811   8.496  47.399  1.00  0.00           H
ATOM   2661 H10Y POPC   20      21.660   7.048  47.673  1.00  0.00           H
ATOM   2662 C311 POPC   20      22.467   8.251  46.013  1.00  0.00           C
ATOM   2663 H11X POPC   20      22.641   9.341  45.893  1.00  0.00           H
ATOM   2664 H11Y POPC   20      21.837   7.998  45.134  1.00  0.00           H
ATOM   2665 C312 POPC   20      23.823   7.690  45.754  1.00  0.00           C
ATOM   2666 H12X POPC   20      24.436   7.619  46.678  1.00  0.00           H
ATOM   2667 H12Y POPC   20      24.392   8.279  45.004  1.00  0.00           H
ATOM   2668 C313 POPC   20      23.669   6.233  45.192  1.00  0.00           C
ATOM   2669 H13X POPC   20      23.265   6.294  44.159  1.00  0.00           H
ATOM   2670 H13Y POPC   20      22.872   5.603  45.643  1.00  0.00           H
ATOM   2671 C314 POPC   20      25.057   5.658  45.104  1.00  0.00           C
ATOM   2672 H14X POPC   20      25.636   6.469  44.612  1.00  0.00           H
ATOM   2673 H14Y POPC   20      25.172   4.729  44.507  1.00  0.00           H
ATOM   2674 C315 POPC   20      25.748   5.402  46.473  1.00  0.00           C
ATOM   2675 H15X POPC   20      26.113   6.244  47.099  1.00  0.00           H
ATOM   2676 H15Y POPC   20      26.705   4.859  46.322  1.00  0.00           H
ATOM   2677 C316 POPC   20      24.874   4.576  47.412  1.00  0.00           C
ATOM   2678 H16X POPC   20      25.399   4.538  48.391  1.00  0.00           H
ATOM   2679 H16Y POPC   20      24.593   3.599  46.963  1.00  0.00           H
ATOM   2680 H16Z POPC   20      23.922   5.080  47.682  1.00  0.00           H
ATOM   2681  N   POPC   21      53.299  27.424  63.567  1.00  0.00           N
ATOM   2682  C12 POPC   21      52.483  27.543  62.323  1.00  0.00           C
ATOM   2683 H12A POPC   21      52.681  26.765  61.601  1.00  0.00           H
ATOM   2684 H12B POPC   21      52.631  28.515  61.877  1.00  0.00           H
ATOM   2685  C13 POPC   21      53.329  26.064  64.225  1.00  0.00           C
ATOM   2686 H13A POPC   21      54.050  25.508  63.645  1.00  0.00           H
ATOM   2687 H13B POPC   21      53.720  26.108  65.231  1.00  0.00           H
ATOM   2688 H13C POPC   21      52.330  25.654  64.227  1.00  0.00           H
ATOM   2689  C14 POPC   21      54.706  27.826  63.373  1.00  0.00           C
ATOM   2690 H14A POPC   21      54.888  28.809  62.964  1.00  0.00           H
ATOM   2691 H14B POPC   21      55.300  27.998  64.258  1.00  0.00           H
ATOM   2692 H14C POPC   21      55.267  27.157  62.737  1.00  0.00           H
ATOM   2693  C15 POPC   21      52.634  28.357  64.571  1.00  0.00           C
ATOM   2694 H15A POPC   21      53.220  28.451  65.474  1.00  0.00           H
ATOM   2695 H15B POPC   21      51.671  27.979  64.881  1.00  0.00           H
ATOM   2696 H15C POPC   21      52.495  29.382  64.260  1.00  0.00           H
ATOM   2697  C11 POPC   21      50.957  27.463  62.579  1.00  0.00           C
ATOM   2698 H11A POPC   21      50.685  28.427  63.060  1.00  0.00           H
ATOM   2699 H11B POPC   21      50.795  26.682  63.352  1.00  0.00           H
ATOM   2700  P   POPC   21      49.811  28.243  60.428  1.00  0.00           P
ATOM   2701  O13 POPC   21      49.350  27.558  59.145  1.00  0.00           O
ATOM   2702  O14 POPC   21      50.877  29.255  60.436  1.00  0.00           O
ATOM   2703  O12 POPC   21      50.134  27.141  61.476  1.00  0.00           O
ATOM   2704  O11 POPC   21      48.528  28.878  61.119  1.00  0.00           O
ATOM   2705  C1  POPC   21      48.288  30.264  61.069  1.00  0.00           C
ATOM   2706  HA  POPC   21      49.193  30.886  60.906  1.00  0.00           H
ATOM   2707  HB  POPC   21      47.973  30.727  62.028  1.00  0.00           H
ATOM   2708  C2  POPC   21      47.431  30.644  59.893  1.00  0.00           C
ATOM   2709  HS  POPC   21      46.407  30.250  60.067  1.00  0.00           H
ATOM   2710  O21 POPC   21      47.977  30.094  58.714  1.00  0.00           O
ATOM   2711  C21 POPC   21      47.298  29.292  58.012  1.00  0.00           C
ATOM   2712  O22 POPC   21      46.181  28.902  58.304  1.00  0.00           O
ATOM   2713  C22 POPC   21      47.915  29.189  56.567  1.00  0.00           C
ATOM   2714  H2R POPC   21      47.371  28.565  55.825  1.00  0.00           H
ATOM   2715  H2S POPC   21      48.914  28.735  56.741  1.00  0.00           H
ATOM   2716  C3  POPC   21      47.137  32.183  59.740  1.00  0.00           C
ATOM   2717  HX  POPC   21      47.052  32.549  60.786  1.00  0.00           H
ATOM   2718  HY  POPC   21      46.229  32.145  59.100  1.00  0.00           H
ATOM   2719  O31 POPC   21      48.250  32.793  59.066  1.00  0.00           O
ATOM   2720  C31 POPC   21      48.071  33.783  58.167  1.00  0.00           C
ATOM   2721  O32 POPC   21      47.001  34.286  57.907  1.00  0.00           O
ATOM   2722  C32 POPC   21      49.444  34.096  57.593  1.00  0.00           C
ATOM   2723  H2X POPC   21      49.893  33.163  57.190  1.00  0.00           H
ATOM   2724  H2Y POPC   21      50.101  34.487  58.399  1.00  0.00           H
ATOM   2725  C23 POPC   21      48.229  30.548  56.012  1.00  0.00           C
ATOM   2726  H3R POPC   21      48.758  30.363  55.053  1.00  0.00           H
ATOM   2727  H3S POPC   21      48.962  31.088  56.647  1.00  0.00           H
ATOM   2728  C24 POPC   21      47.092  31.538  55.638  1.00  0.00           C
ATOM   2729  H4R POPC   21      47.528  32.559  55.602  1.00  0.00           H
ATOM   2730  H4S POPC   21      46.363  31.551  56.477  1.00  0.00           H
ATOM   2731  C25 POPC   21      46.505  31.167  54.267  1.00  0.00           C
ATOM   2732  H5R POPC   21      45.616  30.535  54.477  1.00  0.00           H
ATOM   2733  H5S POPC   21      47.199  30.593  53.618  1.00  0.00           H
ATOM   2734  C26 POPC   21      46.080  32.409  53.502  1.00  0.00           C
ATOM   2735  H6R POPC   21      46.843  33.172  53.237  1.00  0.00           H
ATOM   2736  H6S POPC   21      45.307  32.853  54.166  1.00  0.00           H
ATOM   2737  C27 POPC   21      45.472  32.090  52.103  1.00  0.00           C
ATOM   2738  H7R POPC   21      45.051  32.997  51.619  1.00  0.00           H
ATOM   2739  H7S POPC   21      44.681  31.314  52.184  1.00  0.00           H
ATOM   2740  C28 POPC   21      46.469  31.482  51.060  1.00  0.00           C
ATOM   2741  H8R POPC   21      45.819  30.958  50.328  1.00  0.00           H
ATOM   2742  H8S POPC   21      47.067  30.641  51.473  1.00  0.00           H
ATOM   2743  C29 POPC   21      47.299  32.526  50.349  1.00  0.00           C
ATOM   2744  H91 POPC   21      48.327  32.671  50.714  1.00  0.00           H
ATOM   2745 C210 POPC   21      46.908  33.266  49.301  1.00  0.00           C
ATOM   2746 H101 POPC   21      47.596  34.097  49.086  1.00  0.00           H
ATOM   2747 C211 POPC   21      45.612  33.197  48.518  1.00  0.00           C
ATOM   2748 H11R POPC   21      44.831  33.770  49.061  1.00  0.00           H
ATOM   2749 H11S POPC   21      45.305  32.137  48.393  1.00  0.00           H
ATOM   2750 C212 POPC   21      45.895  33.857  47.179  1.00  0.00           C
ATOM   2751 H12R POPC   21      46.597  33.318  46.508  1.00  0.00           H
ATOM   2752 H12S POPC   21      46.332  34.847  47.429  1.00  0.00           H
ATOM   2753 C213 POPC   21      44.536  34.308  46.487  1.00  0.00           C
ATOM   2754 H13R POPC   21      44.054  35.028  47.183  1.00  0.00           H
ATOM   2755 H13S POPC   21      43.894  33.405  46.402  1.00  0.00           H
ATOM   2756 C214 POPC   21      44.632  35.008  45.110  1.00  0.00           C
ATOM   2757 H14R POPC   21      45.335  35.867  45.055  1.00  0.00           H
ATOM   2758 H14S POPC   21      43.609  35.405  44.937  1.00  0.00           H
ATOM   2759 C215 POPC   21      44.849  34.008  44.007  1.00  0.00           C
ATOM   2760 H15R POPC   21      44.187  33.126  44.141  1.00  0.00           H
ATOM   2761 H15S POPC   21      45.866  33.568  44.081  1.00  0.00           H
ATOM   2762 C216 POPC   21      44.517  34.540  42.572  1.00  0.00           C
ATOM   2763 H16R POPC   21      45.334  35.244  42.305  1.00  0.00           H
ATOM   2764 H16S POPC   21      43.566  35.113  42.571  1.00  0.00           H
ATOM   2765 C217 POPC   21      44.429  33.374  41.592  1.00  0.00           C
ATOM   2766 H17R POPC   21      43.894  33.750  40.693  1.00  0.00           H
ATOM   2767 H17S POPC   21      43.797  32.583  42.047  1.00  0.00           H
ATOM   2768 C218 POPC   21      45.797  32.746  41.132  1.00  0.00           C
ATOM   2769 H18R POPC   21      45.640  31.900  40.429  1.00  0.00           H
ATOM   2770 H18S POPC   21      46.312  32.311  42.015  1.00  0.00           H
ATOM   2771 H18T POPC   21      46.434  33.551  40.708  1.00  0.00           H
ATOM   2772  C33 POPC   21      49.344  35.237  56.605  1.00  0.00           C
ATOM   2773  H3X POPC   21      48.968  36.120  57.165  1.00  0.00           H
ATOM   2774  H3Y POPC   21      48.647  34.968  55.782  1.00  0.00           H
ATOM   2775  C34 POPC   21      50.706  35.711  55.991  1.00  0.00           C
ATOM   2776  H4X POPC   21      51.382  35.981  56.831  1.00  0.00           H
ATOM   2777  H4Y POPC   21      50.443  36.723  55.616  1.00  0.00           H
ATOM   2778  C35 POPC   21      51.390  34.803  54.994  1.00  0.00           C
ATOM   2779  H5X POPC   21      51.730  33.944  55.611  1.00  0.00           H
ATOM   2780  H5Y POPC   21      52.387  35.166  54.663  1.00  0.00           H
ATOM   2781  C36 POPC   21      50.442  34.295  53.890  1.00  0.00           C
ATOM   2782  H6X POPC   21      49.790  35.099  53.486  1.00  0.00           H
ATOM   2783  H6Y POPC   21      49.770  33.579  54.409  1.00  0.00           H
ATOM   2784  C37 POPC   21      51.014  33.433  52.704  1.00  0.00           C
ATOM   2785  H7X POPC   21      50.178  32.954  52.151  1.00  0.00           H
ATOM   2786  H7Y POPC   21      51.719  32.615  52.966  1.00  0.00           H
ATOM   2787  C38 POPC   21      51.823  34.342  51.751  1.00  0.00           C
ATOM   2788  H8X POPC   21      52.649  34.691  52.407  1.00  0.00           H
ATOM   2789  H8Y POPC   21      51.229  35.185  51.338  1.00  0.00           H
ATOM   2790  C39 POPC   21      52.644  33.653  50.648  1.00  0.00           C
ATOM   2791  H9X POPC   21      53.327  32.880  51.061  1.00  0.00           H
ATOM   2792  H9Y POPC   21      53.200  34.410  50.055  1.00  0.00           H
ATOM   2793 C310 POPC   21      51.736  32.934  49.624  1.00  0.00           C
ATOM   2794 H10X POPC   21      50.663  32.963  49.911  1.00  0.00           H
ATOM   2795 H10Y POPC   21      52.023  31.875  49.452  1.00  0.00           H
ATOM   2796 C311 POPC   21      51.836  33.601  48.146  1.00  0.00           C
ATOM   2797 H11X POPC   21      51.217  33.022  47.428  1.00  0.00           H
ATOM   2798 H11Y POPC   21      52.879  33.602  47.763  1.00  0.00           H
ATOM   2799 C312 POPC   21      51.273  35.091  48.184  1.00  0.00           C
ATOM   2800 H12X POPC   21      51.980  35.613  48.864  1.00  0.00           H
ATOM   2801 H12Y POPC   21      50.255  34.958  48.608  1.00  0.00           H
ATOM   2802 C313 POPC   21      51.196  35.810  46.849  1.00  0.00           C
ATOM   2803 H13X POPC   21      50.921  35.076  46.061  1.00  0.00           H
ATOM   2804 H13Y POPC   21      52.142  36.248  46.467  1.00  0.00           H
ATOM   2805 C314 POPC   21      50.014  36.886  46.794  1.00  0.00           C
ATOM   2806 H14X POPC   21      50.255  37.959  46.957  1.00  0.00           H
ATOM   2807 H14Y POPC   21      49.318  36.499  47.568  1.00  0.00           H
ATOM   2808 C315 POPC   21      49.279  36.826  45.387  1.00  0.00           C
ATOM   2809 H15X POPC   21      48.329  37.396  45.476  1.00  0.00           H
ATOM   2810 H15Y POPC   21      48.949  35.782  45.200  1.00  0.00           H
ATOM   2811 C316 POPC   21      50.076  37.173  44.123  1.00  0.00           C
ATOM   2812 H16X POPC   21      50.882  36.427  43.956  1.00  0.00           H
ATOM   2813 H16Y POPC   21      50.449  38.218  44.062  1.00  0.00           H
ATOM   2814 H16Z POPC   21      49.401  37.206  43.241  1.00  0.00           H
ATOM   2815  N   POPC   22      13.367  35.086  61.248  1.00  0.00           N
ATOM   2816  C12 POPC   22      14.157  34.601  60.016  1.00  0.00           C
ATOM   2817 H12A POPC   22      14.956  35.273  59.739  1.00  0.00           H
ATOM   2818 H12B POPC   22      13.516  34.740  59.158  1.00  0.00           H
ATOM   2819  C13 POPC   22      13.068  36.541  61.002  1.00  0.00           C
ATOM   2820 H13A POPC   22      13.863  36.969  60.410  1.00  0.00           H
ATOM   2821 H13B POPC   22      12.282  36.740  60.289  1.00  0.00           H
ATOM   2822 H13C POPC   22      12.771  37.039  61.913  1.00  0.00           H
ATOM   2823  C14 POPC   22      12.057  34.371  61.434  1.00  0.00           C
ATOM   2824 H14A POPC   22      11.344  34.572  60.649  1.00  0.00           H
ATOM   2825 H14B POPC   22      12.134  33.306  61.600  1.00  0.00           H
ATOM   2826 H14C POPC   22      11.655  34.705  62.379  1.00  0.00           H
ATOM   2827  C15 POPC   22      14.124  34.811  62.494  1.00  0.00           C
ATOM   2828 H15A POPC   22      14.022  33.771  62.765  1.00  0.00           H
ATOM   2829 H15B POPC   22      13.696  35.367  63.314  1.00  0.00           H
ATOM   2830 H15C POPC   22      15.163  35.086  62.390  1.00  0.00           H
ATOM   2831  C11 POPC   22      14.524  33.127  59.960  1.00  0.00           C
ATOM   2832 H11A POPC   22      15.212  32.957  60.816  1.00  0.00           H
ATOM   2833 H11B POPC   22      15.181  33.027  59.070  1.00  0.00           H
ATOM   2834  P   POPC   22      13.616  30.801  60.614  1.00  0.00           P
ATOM   2835  O13 POPC   22      13.574  31.038  62.061  1.00  0.00           O
ATOM   2836  O14 POPC   22      14.838  30.176  59.982  1.00  0.00           O
ATOM   2837  O12 POPC   22      13.418  32.235  59.936  1.00  0.00           O
ATOM   2838  O11 POPC   22      12.330  29.953  60.208  1.00  0.00           O
ATOM   2839  C1  POPC   22      11.134  30.526  59.668  1.00  0.00           C
ATOM   2840  HA  POPC   22      11.335  31.380  58.985  1.00  0.00           H
ATOM   2841  HB  POPC   22      10.416  30.941  60.407  1.00  0.00           H
ATOM   2842  C2  POPC   22      10.429  29.494  58.730  1.00  0.00           C
ATOM   2843  HS  POPC   22      10.575  28.523  59.249  1.00  0.00           H
ATOM   2844  O21 POPC   22      11.034  29.520  57.469  1.00  0.00           O
ATOM   2845  C21 POPC   22      12.070  28.675  57.253  1.00  0.00           C
ATOM   2846  O22 POPC   22      12.320  27.731  58.027  1.00  0.00           O
ATOM   2847  C22 POPC   22      12.788  29.015  55.949  1.00  0.00           C
ATOM   2848  H2R POPC   22      12.002  29.188  55.183  1.00  0.00           H
ATOM   2849  H2S POPC   22      13.329  28.111  55.596  1.00  0.00           H
ATOM   2850  C3  POPC   22       8.910  29.720  58.665  1.00  0.00           C
ATOM   2851  HX  POPC   22       8.646  30.665  59.187  1.00  0.00           H
ATOM   2852  HY  POPC   22       8.427  28.850  59.157  1.00  0.00           H
ATOM   2853  O31 POPC   22       8.299  29.621  57.292  1.00  0.00           O
ATOM   2854  C31 POPC   22       8.462  30.759  56.685  1.00  0.00           C
ATOM   2855  O32 POPC   22       8.908  31.830  57.116  1.00  0.00           O
ATOM   2856  C32 POPC   22       8.112  30.639  55.174  1.00  0.00           C
ATOM   2857  H2X POPC   22       8.722  29.816  54.745  1.00  0.00           H
ATOM   2858  H2Y POPC   22       8.319  31.644  54.747  1.00  0.00           H
ATOM   2859  C23 POPC   22      13.692  30.237  56.213  1.00  0.00           C
ATOM   2860  H3R POPC   22      14.357  29.763  56.966  1.00  0.00           H
ATOM   2861  H3S POPC   22      13.127  31.142  56.524  1.00  0.00           H
ATOM   2862  C24 POPC   22      14.626  30.633  55.047  1.00  0.00           C
ATOM   2863  H4R POPC   22      15.154  29.798  54.538  1.00  0.00           H
ATOM   2864  H4S POPC   22      15.418  31.144  55.636  1.00  0.00           H
ATOM   2865  C25 POPC   22      14.045  31.635  54.043  1.00  0.00           C
ATOM   2866  H5R POPC   22      13.859  32.598  54.565  1.00  0.00           H
ATOM   2867  H5S POPC   22      13.072  31.234  53.686  1.00  0.00           H
ATOM   2868  C26 POPC   22      14.940  31.861  52.886  1.00  0.00           C
ATOM   2869  H6R POPC   22      15.460  30.900  52.686  1.00  0.00           H
ATOM   2870  H6S POPC   22      15.623  32.718  53.066  1.00  0.00           H
ATOM   2871  C27 POPC   22      14.097  32.241  51.651  1.00  0.00           C
ATOM   2872  H7R POPC   22      13.593  33.196  51.911  1.00  0.00           H
ATOM   2873  H7S POPC   22      13.385  31.402  51.494  1.00  0.00           H
ATOM   2874  C28 POPC   22      15.000  32.518  50.400  1.00  0.00           C
ATOM   2875  H8R POPC   22      15.614  31.598  50.303  1.00  0.00           H
ATOM   2876  H8S POPC   22      15.609  33.372  50.766  1.00  0.00           H
ATOM   2877  C29 POPC   22      14.117  32.889  49.168  1.00  0.00           C
ATOM   2878  H91 POPC   22      13.286  33.565  49.417  1.00  0.00           H
ATOM   2879 C210 POPC   22      14.215  32.405  47.940  1.00  0.00           C
ATOM   2880 H101 POPC   22      13.590  32.802  47.126  1.00  0.00           H
ATOM   2881 C211 POPC   22      15.184  31.407  47.398  1.00  0.00           C
ATOM   2882 H11R POPC   22      14.583  30.652  46.848  1.00  0.00           H
ATOM   2883 H11S POPC   22      15.711  30.853  48.204  1.00  0.00           H
ATOM   2884 C212 POPC   22      16.169  32.009  46.404  1.00  0.00           C
ATOM   2885 H12R POPC   22      16.790  32.698  47.017  1.00  0.00           H
ATOM   2886 H12S POPC   22      15.656  32.585  45.605  1.00  0.00           H
ATOM   2887 C213 POPC   22      16.924  30.902  45.704  1.00  0.00           C
ATOM   2888 H13R POPC   22      16.167  30.409  45.058  1.00  0.00           H
ATOM   2889 H13S POPC   22      17.177  30.055  46.377  1.00  0.00           H
ATOM   2890 C214 POPC   22      18.090  31.458  44.794  1.00  0.00           C
ATOM   2891 H14R POPC   22      18.695  32.020  45.538  1.00  0.00           H
ATOM   2892 H14S POPC   22      17.615  32.206  44.123  1.00  0.00           H
ATOM   2893 C215 POPC   22      19.081  30.507  44.053  1.00  0.00           C
ATOM   2894 H15R POPC   22      19.456  29.730  44.753  1.00  0.00           H
ATOM   2895 H15S POPC   22      19.918  31.163  43.729  1.00  0.00           H
ATOM   2896 C216 POPC   22      18.494  29.841  42.759  1.00  0.00           C
ATOM   2897 H16R POPC   22      17.931  30.622  42.205  1.00  0.00           H
ATOM   2898 H16S POPC   22      17.660  29.199  43.115  1.00  0.00           H
ATOM   2899 C217 POPC   22      19.520  29.233  41.822  1.00  0.00           C
ATOM   2900 H17R POPC   22      19.919  28.418  42.463  1.00  0.00           H
ATOM   2901 H17S POPC   22      20.337  29.971  41.675  1.00  0.00           H
ATOM   2902 C218 POPC   22      18.983  28.681  40.534  1.00  0.00           C
ATOM   2903 H18R POPC   22      19.860  28.251  40.005  1.00  0.00           H
ATOM   2904 H18S POPC   22      18.429  29.404  39.898  1.00  0.00           H
ATOM   2905 H18T POPC   22      18.268  27.848  40.705  1.00  0.00           H
ATOM   2906  C33 POPC   22       6.625  30.413  54.760  1.00  0.00           C
ATOM   2907  H3X POPC   22       6.065  31.219  55.280  1.00  0.00           H
ATOM   2908  H3Y POPC   22       6.255  29.451  55.176  1.00  0.00           H
ATOM   2909  C34 POPC   22       6.460  30.393  53.310  1.00  0.00           C
ATOM   2910  H4X POPC   22       7.159  29.745  52.738  1.00  0.00           H
ATOM   2911  H4Y POPC   22       6.714  31.399  52.913  1.00  0.00           H
ATOM   2912  C35 POPC   22       4.997  30.191  52.865  1.00  0.00           C
ATOM   2913  H5X POPC   22       4.328  31.036  53.137  1.00  0.00           H
ATOM   2914  H5Y POPC   22       4.607  29.247  53.301  1.00  0.00           H
ATOM   2915  C36 POPC   22       4.858  29.998  51.265  1.00  0.00           C
ATOM   2916  H6X POPC   22       5.132  30.956  50.772  1.00  0.00           H
ATOM   2917  H6Y POPC   22       3.800  29.707  51.088  1.00  0.00           H
ATOM   2918  C37 POPC   22       5.890  29.028  50.610  1.00  0.00           C
ATOM   2919  H7X POPC   22       6.928  29.395  50.762  1.00  0.00           H
ATOM   2920  H7Y POPC   22       5.674  29.063  49.521  1.00  0.00           H
ATOM   2921  C38 POPC   22       5.824  27.567  51.035  1.00  0.00           C
ATOM   2922  H8X POPC   22       4.974  27.063  50.527  1.00  0.00           H
ATOM   2923  H8Y POPC   22       5.518  27.508  52.101  1.00  0.00           H
ATOM   2924  C39 POPC   22       7.085  26.680  50.810  1.00  0.00           C
ATOM   2925  H9X POPC   22       7.228  26.029  51.699  1.00  0.00           H
ATOM   2926  H9Y POPC   22       7.971  27.345  50.731  1.00  0.00           H
ATOM   2927 C310 POPC   22       7.118  25.898  49.492  1.00  0.00           C
ATOM   2928 H10X POPC   22       7.464  26.631  48.733  1.00  0.00           H
ATOM   2929 H10Y POPC   22       6.055  25.599  49.369  1.00  0.00           H
ATOM   2930 C311 POPC   22       8.031  24.665  49.613  1.00  0.00           C
ATOM   2931 H11X POPC   22       7.593  23.901  50.291  1.00  0.00           H
ATOM   2932 H11Y POPC   22       8.972  25.077  50.036  1.00  0.00           H
ATOM   2933 C312 POPC   22       8.313  24.001  48.267  1.00  0.00           C
ATOM   2934 H12X POPC   22       7.317  23.802  47.816  1.00  0.00           H
ATOM   2935 H12Y POPC   22       8.754  22.995  48.432  1.00  0.00           H
ATOM   2936 C313 POPC   22       9.082  24.807  47.234  1.00  0.00           C
ATOM   2937 H13X POPC   22       8.594  25.798  47.111  1.00  0.00           H
ATOM   2938 H13Y POPC   22       9.048  24.258  46.268  1.00  0.00           H
ATOM   2939 C314 POPC   22      10.485  25.022  47.687  1.00  0.00           C
ATOM   2940 H14X POPC   22      10.897  23.993  47.770  1.00  0.00           H
ATOM   2941 H14Y POPC   22      10.548  25.427  48.720  1.00  0.00           H
ATOM   2942 C315 POPC   22      11.477  25.644  46.665  1.00  0.00           C
ATOM   2943 H15X POPC   22      12.508  25.606  47.077  1.00  0.00           H
ATOM   2944 H15Y POPC   22      11.213  26.715  46.526  1.00  0.00           H
ATOM   2945 C316 POPC   22      11.508  24.991  45.270  1.00  0.00           C
ATOM   2946 H16X POPC   22      10.534  25.080  44.744  1.00  0.00           H
ATOM   2947 H16Y POPC   22      11.762  23.909  45.266  1.00  0.00           H
ATOM   2948 H16Z POPC   22      12.248  25.561  44.668  1.00  0.00           H
ATOM   2949  N   POPC   23      18.449  45.347  62.776  1.00  0.00           N
ATOM   2950  C12 POPC   23      18.331  45.589  61.275  1.00  0.00           C
ATOM   2951 H12A POPC   23      17.404  45.131  60.961  1.00  0.00           H
ATOM   2952 H12B POPC   23      19.072  45.081  60.676  1.00  0.00           H
ATOM   2953  C13 POPC   23      17.436  46.136  63.535  1.00  0.00           C
ATOM   2954 H13A POPC   23      17.736  46.285  64.562  1.00  0.00           H
ATOM   2955 H13B POPC   23      17.198  47.109  63.129  1.00  0.00           H
ATOM   2956 H13C POPC   23      16.524  45.579  63.693  1.00  0.00           H
ATOM   2957  C14 POPC   23      18.474  43.878  63.161  1.00  0.00           C
ATOM   2958 H14A POPC   23      18.541  43.771  64.234  1.00  0.00           H
ATOM   2959 H14B POPC   23      17.534  43.426  62.882  1.00  0.00           H
ATOM   2960 H14C POPC   23      19.351  43.332  62.845  1.00  0.00           H
ATOM   2961  C15 POPC   23      19.717  45.915  63.337  1.00  0.00           C
ATOM   2962 H15A POPC   23      20.540  45.264  63.083  1.00  0.00           H
ATOM   2963 H15B POPC   23      19.654  46.018  64.410  1.00  0.00           H
ATOM   2964 H15C POPC   23      19.937  46.873  62.888  1.00  0.00           H
ATOM   2965  C11 POPC   23      18.343  47.056  60.765  1.00  0.00           C
ATOM   2966 H11A POPC   23      17.572  47.620  61.331  1.00  0.00           H
ATOM   2967 H11B POPC   23      17.962  47.099  59.722  1.00  0.00           H
ATOM   2968  P   POPC   23      19.773  49.174  61.559  1.00  0.00           P
ATOM   2969  O13 POPC   23      21.189  49.259  62.070  1.00  0.00           O
ATOM   2970  O14 POPC   23      18.675  49.460  62.543  1.00  0.00           O
ATOM   2971  O12 POPC   23      19.590  47.777  60.856  1.00  0.00           O
ATOM   2972  O11 POPC   23      19.444  50.175  60.359  1.00  0.00           O
ATOM   2973  C1  POPC   23      20.432  50.412  59.387  1.00  0.00           C
ATOM   2974  HA  POPC   23      20.487  49.598  58.632  1.00  0.00           H
ATOM   2975  HB  POPC   23      21.490  50.438  59.723  1.00  0.00           H
ATOM   2976  C2  POPC   23      20.083  51.579  58.423  1.00  0.00           C
ATOM   2977  HS  POPC   23      20.097  52.521  59.011  1.00  0.00           H
ATOM   2978  O21 POPC   23      18.905  51.444  57.662  1.00  0.00           O
ATOM   2979  C21 POPC   23      17.755  51.518  58.350  1.00  0.00           C
ATOM   2980  O22 POPC   23      17.659  52.026  59.437  1.00  0.00           O
ATOM   2981  C22 POPC   23      16.514  51.021  57.627  1.00  0.00           C
ATOM   2982  H2R POPC   23      16.754  50.798  56.565  1.00  0.00           H
ATOM   2983  H2S POPC   23      15.714  51.792  57.623  1.00  0.00           H
ATOM   2984  C3  POPC   23      21.225  51.755  57.446  1.00  0.00           C
ATOM   2985  HX  POPC   23      22.162  51.937  58.016  1.00  0.00           H
ATOM   2986  HY  POPC   23      20.970  52.674  56.877  1.00  0.00           H
ATOM   2987  O31 POPC   23      21.325  50.668  56.488  1.00  0.00           O
ATOM   2988  C31 POPC   23      22.491  50.041  56.153  1.00  0.00           C
ATOM   2989  O32 POPC   23      23.558  50.269  56.686  1.00  0.00           O
ATOM   2990  C32 POPC   23      22.412  48.933  55.082  1.00  0.00           C
ATOM   2991  H2X POPC   23      21.632  48.202  55.385  1.00  0.00           H
ATOM   2992  H2Y POPC   23      23.356  48.363  55.211  1.00  0.00           H
ATOM   2993  C23 POPC   23      16.031  49.763  58.439  1.00  0.00           C
ATOM   2994  H3R POPC   23      14.978  49.889  58.771  1.00  0.00           H
ATOM   2995  H3S POPC   23      16.624  49.574  59.359  1.00  0.00           H
ATOM   2996  C24 POPC   23      16.068  48.545  57.502  1.00  0.00           C
ATOM   2997  H4R POPC   23      15.333  48.677  56.680  1.00  0.00           H
ATOM   2998  H4S POPC   23      15.657  47.729  58.134  1.00  0.00           H
ATOM   2999  C25 POPC   23      17.425  48.106  56.840  1.00  0.00           C
ATOM   3000  H5R POPC   23      18.205  47.794  57.567  1.00  0.00           H
ATOM   3001  H5S POPC   23      17.941  48.967  56.363  1.00  0.00           H
ATOM   3002  C26 POPC   23      17.150  46.931  55.900  1.00  0.00           C
ATOM   3003  H6R POPC   23      16.648  47.236  54.957  1.00  0.00           H
ATOM   3004  H6S POPC   23      16.531  46.172  56.424  1.00  0.00           H
ATOM   3005  C27 POPC   23      18.384  46.258  55.247  1.00  0.00           C
ATOM   3006  H7R POPC   23      19.159  45.997  55.999  1.00  0.00           H
ATOM   3007  H7S POPC   23      18.859  47.051  54.630  1.00  0.00           H
ATOM   3008  C28 POPC   23      17.956  45.115  54.336  1.00  0.00           C
ATOM   3009  H8R POPC   23      17.026  45.464  53.840  1.00  0.00           H
ATOM   3010  H8S POPC   23      17.620  44.277  54.984  1.00  0.00           H
ATOM   3011  C29 POPC   23      19.057  44.600  53.497  1.00  0.00           C
ATOM   3012  H91 POPC   23      19.758  43.996  54.091  1.00  0.00           H
ATOM   3013 C210 POPC   23      19.133  44.590  52.134  1.00  0.00           C
ATOM   3014 H101 POPC   23      19.948  44.106  51.576  1.00  0.00           H
ATOM   3015 C211 POPC   23      18.152  45.372  51.172  1.00  0.00           C
ATOM   3016 H11R POPC   23      17.498  46.029  51.784  1.00  0.00           H
ATOM   3017 H11S POPC   23      17.468  44.631  50.706  1.00  0.00           H
ATOM   3018 C212 POPC   23      18.745  46.220  50.071  1.00  0.00           C
ATOM   3019 H12R POPC   23      19.382  45.462  49.566  1.00  0.00           H
ATOM   3020 H12S POPC   23      19.390  47.081  50.349  1.00  0.00           H
ATOM   3021 C213 POPC   23      17.702  46.697  49.139  1.00  0.00           C
ATOM   3022 H13R POPC   23      17.216  47.652  49.431  1.00  0.00           H
ATOM   3023 H13S POPC   23      16.913  45.914  49.115  1.00  0.00           H
ATOM   3024 C214 POPC   23      18.197  46.702  47.667  1.00  0.00           C
ATOM   3025 H14R POPC   23      18.532  45.667  47.439  1.00  0.00           H
ATOM   3026 H14S POPC   23      19.128  47.306  47.608  1.00  0.00           H
ATOM   3027 C215 POPC   23      17.157  47.037  46.678  1.00  0.00           C
ATOM   3028 H15R POPC   23      16.727  48.030  46.931  1.00  0.00           H
ATOM   3029 H15S POPC   23      16.321  46.314  46.793  1.00  0.00           H
ATOM   3030 C216 POPC   23      17.561  47.028  45.189  1.00  0.00           C
ATOM   3031 H16R POPC   23      18.326  47.831  45.115  1.00  0.00           H
ATOM   3032 H16S POPC   23      16.644  47.332  44.641  1.00  0.00           H
ATOM   3033 C217 POPC   23      18.142  45.817  44.524  1.00  0.00           C
ATOM   3034 H17R POPC   23      17.528  44.903  44.669  1.00  0.00           H
ATOM   3035 H17S POPC   23      19.087  45.650  45.084  1.00  0.00           H
ATOM   3036 C218 POPC   23      18.432  46.126  43.105  1.00  0.00           C
ATOM   3037 H18R POPC   23      17.473  46.135  42.544  1.00  0.00           H
ATOM   3038 H18S POPC   23      18.915  45.193  42.743  1.00  0.00           H
ATOM   3039 H18T POPC   23      18.933  47.101  42.926  1.00  0.00           H
ATOM   3040  C33 POPC   23      22.014  49.431  53.663  1.00  0.00           C
ATOM   3041  H3X POPC   23      21.268  50.254  53.640  1.00  0.00           H
ATOM   3042  H3Y POPC   23      21.517  48.579  53.152  1.00  0.00           H
ATOM   3043  C34 POPC   23      23.266  49.890  52.859  1.00  0.00           C
ATOM   3044  H4X POPC   23      24.165  49.771  53.501  1.00  0.00           H
ATOM   3045  H4Y POPC   23      23.077  50.968  52.669  1.00  0.00           H
ATOM   3046  C35 POPC   23      23.522  49.141  51.487  1.00  0.00           C
ATOM   3047  H5X POPC   23      23.399  48.080  51.792  1.00  0.00           H
ATOM   3048  H5Y POPC   23      24.516  49.413  51.071  1.00  0.00           H
ATOM   3049  C36 POPC   23      22.544  49.570  50.404  1.00  0.00           C
ATOM   3050  H6X POPC   23      22.559  50.676  50.304  1.00  0.00           H
ATOM   3051  H6Y POPC   23      21.525  49.253  50.714  1.00  0.00           H
ATOM   3052  C37 POPC   23      22.955  48.926  49.146  1.00  0.00           C
ATOM   3053  H7X POPC   23      22.917  47.816  49.174  1.00  0.00           H
ATOM   3054  H7Y POPC   23      23.964  49.302  48.875  1.00  0.00           H
ATOM   3055  C38 POPC   23      22.056  49.241  47.943  1.00  0.00           C
ATOM   3056  H8X POPC   23      21.774  50.313  47.886  1.00  0.00           H
ATOM   3057  H8Y POPC   23      21.063  48.774  48.114  1.00  0.00           H
ATOM   3058  C39 POPC   23      22.659  48.746  46.596  1.00  0.00           C
ATOM   3059  H9X POPC   23      23.114  47.755  46.808  1.00  0.00           H
ATOM   3060  H9Y POPC   23      23.585  49.332  46.412  1.00  0.00           H
ATOM   3061 C310 POPC   23      21.913  48.737  45.232  1.00  0.00           C
ATOM   3062 H10X POPC   23      21.714  49.817  45.067  1.00  0.00           H
ATOM   3063 H10Y POPC   23      20.956  48.196  45.398  1.00  0.00           H
ATOM   3064 C311 POPC   23      22.846  48.252  44.146  1.00  0.00           C
ATOM   3065 H11X POPC   23      23.193  47.230  44.409  1.00  0.00           H
ATOM   3066 H11Y POPC   23      23.752  48.887  44.055  1.00  0.00           H
ATOM   3067 C312 POPC   23      22.204  48.352  42.733  1.00  0.00           C
ATOM   3068 H12X POPC   23      21.766  49.370  42.661  1.00  0.00           H
ATOM   3069 H12Y POPC   23      21.405  47.579  42.711  1.00  0.00           H
ATOM   3070 C313 POPC   23      23.229  47.963  41.585  1.00  0.00           C
ATOM   3071 H13X POPC   23      22.636  47.722  40.677  1.00  0.00           H
ATOM   3072 H13Y POPC   23      23.946  47.149  41.827  1.00  0.00           H
ATOM   3073 C314 POPC   23      24.137  49.126  41.037  1.00  0.00           C
ATOM   3074 H14X POPC   23      24.651  48.903  40.078  1.00  0.00           H
ATOM   3075 H14Y POPC   23      24.964  49.234  41.771  1.00  0.00           H
ATOM   3076 C315 POPC   23      23.461  50.447  40.857  1.00  0.00           C
ATOM   3077 H15X POPC   23      23.001  50.797  41.806  1.00  0.00           H
ATOM   3078 H15Y POPC   23      22.607  50.248  40.175  1.00  0.00           H
ATOM   3079 C316 POPC   23      24.456  51.510  40.308  1.00  0.00           C
ATOM   3080 H16X POPC   23      24.878  51.085  39.372  1.00  0.00           H
ATOM   3081 H16Y POPC   23      25.219  51.833  41.048  1.00  0.00           H
ATOM   3082 H16Z POPC   23      23.801  52.372  40.055  1.00  0.00           H
ATOM   3083  N   POPC   24      46.091  47.067  62.138  1.00  0.00           N
ATOM   3084  C12 POPC   24      45.820  46.896  60.677  1.00  0.00           C
ATOM   3085 H12A POPC   24      46.116  45.916  60.335  1.00  0.00           H
ATOM   3086 H12B POPC   24      46.388  47.703  60.236  1.00  0.00           H
ATOM   3087  C13 POPC   24      45.535  45.852  62.893  1.00  0.00           C
ATOM   3088 H13A POPC   24      46.016  44.963  62.513  1.00  0.00           H
ATOM   3089 H13B POPC   24      45.693  45.988  63.952  1.00  0.00           H
ATOM   3090 H13C POPC   24      44.491  45.809  62.618  1.00  0.00           H
ATOM   3091  C14 POPC   24      47.593  47.102  62.387  1.00  0.00           C
ATOM   3092 H14A POPC   24      47.993  46.123  62.168  1.00  0.00           H
ATOM   3093 H14B POPC   24      48.095  47.835  61.773  1.00  0.00           H
ATOM   3094 H14C POPC   24      47.787  47.381  63.412  1.00  0.00           H
ATOM   3095  C15 POPC   24      45.455  48.243  62.684  1.00  0.00           C
ATOM   3096 H15A POPC   24      45.158  48.119  63.715  1.00  0.00           H
ATOM   3097 H15B POPC   24      44.476  48.335  62.238  1.00  0.00           H
ATOM   3098 H15C POPC   24      46.108  49.103  62.709  1.00  0.00           H
ATOM   3099  C11 POPC   24      44.320  46.992  60.186  1.00  0.00           C
ATOM   3100 H11A POPC   24      44.295  46.902  59.079  1.00  0.00           H
ATOM   3101 H11B POPC   24      43.871  47.990  60.379  1.00  0.00           H
ATOM   3102  P   POPC   24      42.354  46.091  61.721  1.00  0.00           P
ATOM   3103  O13 POPC   24      42.318  47.516  62.158  1.00  0.00           O
ATOM   3104  O14 POPC   24      42.517  45.181  62.891  1.00  0.00           O
ATOM   3105  O12 POPC   24      43.616  45.878  60.732  1.00  0.00           O
ATOM   3106  O11 POPC   24      41.041  45.744  61.011  1.00  0.00           O
ATOM   3107  C1  POPC   24      40.740  45.782  59.655  1.00  0.00           C
ATOM   3108  HA  POPC   24      41.250  46.581  59.076  1.00  0.00           H
ATOM   3109  HB  POPC   24      39.664  46.021  59.516  1.00  0.00           H
ATOM   3110  C2  POPC   24      40.841  44.450  58.950  1.00  0.00           C
ATOM   3111  HS  POPC   24      40.329  43.729  59.623  1.00  0.00           H
ATOM   3112  O21 POPC   24      42.214  44.197  58.725  1.00  0.00           O
ATOM   3113  C21 POPC   24      42.819  43.200  59.363  1.00  0.00           C
ATOM   3114  O22 POPC   24      42.278  42.406  60.070  1.00  0.00           O
ATOM   3115  C22 POPC   24      44.350  43.134  59.168  1.00  0.00           C
ATOM   3116  H2R POPC   24      44.770  42.322  59.799  1.00  0.00           H
ATOM   3117  H2S POPC   24      44.709  44.123  59.524  1.00  0.00           H
ATOM   3118  C3  POPC   24      40.140  44.279  57.545  1.00  0.00           C
ATOM   3119  HX  POPC   24      39.044  44.122  57.637  1.00  0.00           H
ATOM   3120  HY  POPC   24      40.530  43.312  57.162  1.00  0.00           H
ATOM   3121  O31 POPC   24      40.304  45.372  56.644  1.00  0.00           O
ATOM   3122  C31 POPC   24      40.778  45.121  55.377  1.00  0.00           C
ATOM   3123  O32 POPC   24      40.725  43.990  54.870  1.00  0.00           O
ATOM   3124  C32 POPC   24      41.431  46.451  54.878  1.00  0.00           C
ATOM   3125  H2X POPC   24      42.456  46.524  55.299  1.00  0.00           H
ATOM   3126  H2Y POPC   24      40.923  47.364  55.257  1.00  0.00           H
ATOM   3127  C23 POPC   24      44.748  42.800  57.658  1.00  0.00           C
ATOM   3128  H3R POPC   24      43.810  42.708  57.071  1.00  0.00           H
ATOM   3129  H3S POPC   24      45.256  41.818  57.544  1.00  0.00           H
ATOM   3130  C24 POPC   24      45.581  43.876  57.050  1.00  0.00           C
ATOM   3131  H4R POPC   24      46.245  43.508  56.239  1.00  0.00           H
ATOM   3132  H4S POPC   24      46.465  44.140  57.670  1.00  0.00           H
ATOM   3133  C25 POPC   24      44.857  45.103  56.754  1.00  0.00           C
ATOM   3134  H5R POPC   24      44.097  45.307  57.538  1.00  0.00           H
ATOM   3135  H5S POPC   24      44.274  44.915  55.827  1.00  0.00           H
ATOM   3136  C26 POPC   24      45.813  46.303  56.666  1.00  0.00           C
ATOM   3137  H6R POPC   24      46.807  46.043  56.244  1.00  0.00           H
ATOM   3138  H6S POPC   24      45.874  46.620  57.729  1.00  0.00           H
ATOM   3139  C27 POPC   24      45.163  47.451  55.822  1.00  0.00           C
ATOM   3140  H7R POPC   24      45.929  48.227  56.036  1.00  0.00           H
ATOM   3141  H7S POPC   24      44.228  47.882  56.239  1.00  0.00           H
ATOM   3142  C28 POPC   24      45.030  47.123  54.392  1.00  0.00           C
ATOM   3143  H8R POPC   24      44.402  47.988  54.092  1.00  0.00           H
ATOM   3144  H8S POPC   24      44.357  46.242  54.313  1.00  0.00           H
ATOM   3145  C29 POPC   24      46.287  47.113  53.635  1.00  0.00           C
ATOM   3146  H91 POPC   24      47.083  46.684  54.261  1.00  0.00           H
ATOM   3147 C210 POPC   24      46.511  47.260  52.355  1.00  0.00           C
ATOM   3148 H101 POPC   24      47.560  47.198  52.030  1.00  0.00           H
ATOM   3149 C211 POPC   24      45.451  47.567  51.375  1.00  0.00           C
ATOM   3150 H11R POPC   24      45.555  48.569  50.906  1.00  0.00           H
ATOM   3151 H11S POPC   24      44.474  47.684  51.890  1.00  0.00           H
ATOM   3152 C212 POPC   24      45.459  46.502  50.258  1.00  0.00           C
ATOM   3153 H12R POPC   24      44.726  46.756  49.462  1.00  0.00           H
ATOM   3154 H12S POPC   24      45.260  45.490  50.670  1.00  0.00           H
ATOM   3155 C213 POPC   24      46.802  46.406  49.464  1.00  0.00           C
ATOM   3156 H13R POPC   24      47.706  46.419  50.108  1.00  0.00           H
ATOM   3157 H13S POPC   24      46.806  47.222  48.710  1.00  0.00           H
ATOM   3158 C214 POPC   24      47.089  45.072  48.641  1.00  0.00           C
ATOM   3159 H14R POPC   24      47.571  44.296  49.273  1.00  0.00           H
ATOM   3160 H14S POPC   24      47.878  45.241  47.877  1.00  0.00           H
ATOM   3161 C215 POPC   24      45.880  44.525  48.002  1.00  0.00           C
ATOM   3162 H15R POPC   24      45.203  45.355  47.705  1.00  0.00           H
ATOM   3163 H15S POPC   24      45.271  43.883  48.673  1.00  0.00           H
ATOM   3164 C216 POPC   24      46.237  43.637  46.770  1.00  0.00           C
ATOM   3165 H16R POPC   24      46.829  42.757  47.103  1.00  0.00           H
ATOM   3166 H16S POPC   24      46.948  44.092  46.047  1.00  0.00           H
ATOM   3167 C217 POPC   24      44.995  43.336  45.883  1.00  0.00           C
ATOM   3168 H17R POPC   24      44.133  42.975  46.484  1.00  0.00           H
ATOM   3169 H17S POPC   24      45.341  42.424  45.351  1.00  0.00           H
ATOM   3170 C218 POPC   24      44.586  44.316  44.900  1.00  0.00           C
ATOM   3171 H18R POPC   24      43.626  43.897  44.529  1.00  0.00           H
ATOM   3172 H18S POPC   24      45.218  44.235  43.990  1.00  0.00           H
ATOM   3173 H18T POPC   24      44.429  45.343  45.292  1.00  0.00           H
ATOM   3174  C33 POPC   24      41.305  46.407  53.317  1.00  0.00           C
ATOM   3175  H3X POPC   24      40.439  45.883  52.861  1.00  0.00           H
ATOM   3176  H3Y POPC   24      42.064  45.732  52.865  1.00  0.00           H
ATOM   3177  C34 POPC   24      41.345  47.817  52.759  1.00  0.00           C
ATOM   3178  H4X POPC   24      42.191  48.283  53.307  1.00  0.00           H
ATOM   3179  H4Y POPC   24      40.368  48.330  52.890  1.00  0.00           H
ATOM   3180  C35 POPC   24      41.806  47.862  51.269  1.00  0.00           C
ATOM   3181  H5X POPC   24      40.910  47.578  50.676  1.00  0.00           H
ATOM   3182  H5Y POPC   24      42.625  47.119  51.166  1.00  0.00           H
ATOM   3183  C36 POPC   24      42.294  49.310  50.977  1.00  0.00           C
ATOM   3184  H6X POPC   24      43.117  49.537  51.688  1.00  0.00           H
ATOM   3185  H6Y POPC   24      41.484  50.068  51.038  1.00  0.00           H
ATOM   3186  C37 POPC   24      42.845  49.355  49.529  1.00  0.00           C
ATOM   3187  H7X POPC   24      43.792  48.774  49.505  1.00  0.00           H
ATOM   3188  H7Y POPC   24      43.233  50.384  49.376  1.00  0.00           H
ATOM   3189  C38 POPC   24      41.850  48.801  48.423  1.00  0.00           C
ATOM   3190  H8X POPC   24      40.910  49.385  48.523  1.00  0.00           H
ATOM   3191  H8Y POPC   24      41.779  47.693  48.457  1.00  0.00           H
ATOM   3192  C39 POPC   24      42.487  49.168  47.051  1.00  0.00           C
ATOM   3193  H9X POPC   24      42.847  50.192  47.283  1.00  0.00           H
ATOM   3194  H9Y POPC   24      41.686  49.126  46.281  1.00  0.00           H
ATOM   3195 C310 POPC   24      43.727  48.235  46.737  1.00  0.00           C
ATOM   3196 H10X POPC   24      43.369  47.192  46.871  1.00  0.00           H
ATOM   3197 H10Y POPC   24      44.535  48.412  47.478  1.00  0.00           H
ATOM   3198 C311 POPC   24      44.277  48.366  45.360  1.00  0.00           C
ATOM   3199 H11X POPC   24      45.265  47.861  45.298  1.00  0.00           H
ATOM   3200 H11Y POPC   24      44.472  49.449  45.203  1.00  0.00           H
ATOM   3201 C312 POPC   24      43.290  47.959  44.239  1.00  0.00           C
ATOM   3202 H12X POPC   24      42.548  48.784  44.180  1.00  0.00           H
ATOM   3203 H12Y POPC   24      42.764  47.068  44.644  1.00  0.00           H
ATOM   3204 C313 POPC   24      43.912  47.592  42.878  1.00  0.00           C
ATOM   3205 H13X POPC   24      43.343  46.704  42.528  1.00  0.00           H
ATOM   3206 H13Y POPC   24      44.985  47.321  42.976  1.00  0.00           H
ATOM   3207 C314 POPC   24      44.032  48.730  41.860  1.00  0.00           C
ATOM   3208 H14X POPC   24      43.046  49.240  41.901  1.00  0.00           H
ATOM   3209 H14Y POPC   24      44.272  48.295  40.866  1.00  0.00           H
ATOM   3210 C315 POPC   24      45.107  49.734  42.209  1.00  0.00           C
ATOM   3211 H15X POPC   24      46.052  49.151  42.253  1.00  0.00           H
ATOM   3212 H15Y POPC   24      44.843  50.150  43.205  1.00  0.00           H
ATOM   3213 C316 POPC   24      45.222  50.906  41.187  1.00  0.00           C
ATOM   3214 H16X POPC   24      44.318  51.545  41.278  1.00  0.00           H
ATOM   3215 H16Y POPC   24      45.351  50.559  40.139  1.00  0.00           H
ATOM   3216 H16Z POPC   24      46.061  51.624  41.312  1.00  0.00           H
ATOM   3217  N   POPC   25      11.792  18.674  61.506  1.00  0.00           N
ATOM   3218  C12 POPC   25      10.366  18.612  62.035  1.00  0.00           C
ATOM   3219 H12A POPC   25      10.374  18.566  63.114  1.00  0.00           H
ATOM   3220 H12B POPC   25       9.993  17.656  61.698  1.00  0.00           H
ATOM   3221  C13 POPC   25      12.542  19.736  62.273  1.00  0.00           C
ATOM   3222 H13A POPC   25      12.490  19.554  63.336  1.00  0.00           H
ATOM   3223 H13B POPC   25      13.548  19.739  61.880  1.00  0.00           H
ATOM   3224 H13C POPC   25      12.135  20.674  61.926  1.00  0.00           H
ATOM   3225  C14 POPC   25      12.513  17.394  61.817  1.00  0.00           C
ATOM   3226 H14A POPC   25      12.370  17.241  62.877  1.00  0.00           H
ATOM   3227 H14B POPC   25      12.125  16.544  61.277  1.00  0.00           H
ATOM   3228 H14C POPC   25      13.554  17.576  61.593  1.00  0.00           H
ATOM   3229  C15 POPC   25      11.855  18.908  60.023  1.00  0.00           C
ATOM   3230 H15A POPC   25      11.225  18.196  59.510  1.00  0.00           H
ATOM   3231 H15B POPC   25      12.883  18.683  59.781  1.00  0.00           H
ATOM   3232 H15C POPC   25      11.731  19.946  59.755  1.00  0.00           H
ATOM   3233  C11 POPC   25       9.443  19.735  61.473  1.00  0.00           C
ATOM   3234 H11A POPC   25       9.284  19.630  60.379  1.00  0.00           H
ATOM   3235 H11B POPC   25      10.019  20.682  61.554  1.00  0.00           H
ATOM   3236  P   POPC   25       7.063  18.913  61.761  1.00  0.00           P
ATOM   3237  O13 POPC   25       5.921  19.116  62.613  1.00  0.00           O
ATOM   3238  O14 POPC   25       7.415  17.470  61.555  1.00  0.00           O
ATOM   3239  O12 POPC   25       8.268  19.766  62.349  1.00  0.00           O
ATOM   3240  O11 POPC   25       6.948  19.555  60.233  1.00  0.00           O
ATOM   3241  C1  POPC   25       6.555  18.708  59.203  1.00  0.00           C
ATOM   3242  HA  POPC   25       5.937  19.338  58.528  1.00  0.00           H
ATOM   3243  HB  POPC   25       5.946  17.820  59.477  1.00  0.00           H
ATOM   3244  C2  POPC   25       7.672  18.198  58.211  1.00  0.00           C
ATOM   3245  HS  POPC   25       8.456  17.769  58.872  1.00  0.00           H
ATOM   3246  O21 POPC   25       8.170  19.307  57.474  1.00  0.00           O
ATOM   3247  C21 POPC   25       9.417  19.346  57.017  1.00  0.00           C
ATOM   3248  O22 POPC   25      10.192  18.412  57.096  1.00  0.00           O
ATOM   3249  C22 POPC   25       9.706  20.686  56.278  1.00  0.00           C
ATOM   3250  H2R POPC   25      10.661  20.570  55.724  1.00  0.00           H
ATOM   3251  H2S POPC   25       9.674  21.575  56.945  1.00  0.00           H
ATOM   3252  C3  POPC   25       7.257  17.005  57.288  1.00  0.00           C
ATOM   3253  HX  POPC   25       7.012  16.070  57.836  1.00  0.00           H
ATOM   3254  HY  POPC   25       8.180  16.634  56.794  1.00  0.00           H
ATOM   3255  O31 POPC   25       6.200  17.243  56.316  1.00  0.00           O
ATOM   3256  C31 POPC   25       4.963  16.882  56.609  1.00  0.00           C
ATOM   3257  O32 POPC   25       4.617  16.413  57.690  1.00  0.00           O
ATOM   3258  C32 POPC   25       3.975  17.148  55.567  1.00  0.00           C
ATOM   3259  H2X POPC   25       3.796  18.240  55.676  1.00  0.00           H
ATOM   3260  H2Y POPC   25       2.965  16.745  55.794  1.00  0.00           H
ATOM   3261  C23 POPC   25       8.608  20.945  55.205  1.00  0.00           C
ATOM   3262  H3R POPC   25       7.622  20.972  55.715  1.00  0.00           H
ATOM   3263  H3S POPC   25       8.440  20.140  54.458  1.00  0.00           H
ATOM   3264  C24 POPC   25       8.831  22.279  54.442  1.00  0.00           C
ATOM   3265  H4R POPC   25       9.105  23.050  55.194  1.00  0.00           H
ATOM   3266  H4S POPC   25       7.855  22.541  53.980  1.00  0.00           H
ATOM   3267  C25 POPC   25       9.993  22.229  53.389  1.00  0.00           C
ATOM   3268  H5R POPC   25      10.993  22.262  53.873  1.00  0.00           H
ATOM   3269  H5S POPC   25       9.932  23.171  52.804  1.00  0.00           H
ATOM   3270  C26 POPC   25       9.846  21.221  52.281  1.00  0.00           C
ATOM   3271  H6R POPC   25       8.941  21.375  51.656  1.00  0.00           H
ATOM   3272  H6S POPC   25       9.606  20.193  52.628  1.00  0.00           H
ATOM   3273  C27 POPC   25      11.059  21.123  51.442  1.00  0.00           C
ATOM   3274  H7R POPC   25      11.909  20.887  52.117  1.00  0.00           H
ATOM   3275  H7S POPC   25      11.278  22.110  50.982  1.00  0.00           H
ATOM   3276  C28 POPC   25      11.044  19.981  50.454  1.00  0.00           C
ATOM   3277  H8R POPC   25      10.246  20.233  49.724  1.00  0.00           H
ATOM   3278  H8S POPC   25      10.749  19.007  50.900  1.00  0.00           H
ATOM   3279  C29 POPC   25      12.398  19.789  49.758  1.00  0.00           C
ATOM   3280  H91 POPC   25      13.036  19.064  50.284  1.00  0.00           H
ATOM   3281 C210 POPC   25      12.812  20.230  48.577  1.00  0.00           C
ATOM   3282 H101 POPC   25      13.850  19.970  48.320  1.00  0.00           H
ATOM   3283 C211 POPC   25      12.131  21.185  47.668  1.00  0.00           C
ATOM   3284 H11R POPC   25      12.815  21.695  46.957  1.00  0.00           H
ATOM   3285 H11S POPC   25      11.570  21.951  48.246  1.00  0.00           H
ATOM   3286 C212 POPC   25      11.135  20.533  46.745  1.00  0.00           C
ATOM   3287 H12R POPC   25      10.638  21.325  46.145  1.00  0.00           H
ATOM   3288 H12S POPC   25      10.342  20.112  47.400  1.00  0.00           H
ATOM   3289 C213 POPC   25      11.656  19.451  45.823  1.00  0.00           C
ATOM   3290 H13R POPC   25      11.965  18.619  46.490  1.00  0.00           H
ATOM   3291 H13S POPC   25      12.592  19.742  45.301  1.00  0.00           H
ATOM   3292 C214 POPC   25      10.623  18.936  44.860  1.00  0.00           C
ATOM   3293 H14R POPC   25      11.150  18.240  44.173  1.00  0.00           H
ATOM   3294 H14S POPC   25      10.225  19.799  44.285  1.00  0.00           H
ATOM   3295 C215 POPC   25       9.443  18.272  45.598  1.00  0.00           C
ATOM   3296 H15R POPC   25       8.616  18.051  44.889  1.00  0.00           H
ATOM   3297 H15S POPC   25       9.059  19.005  46.339  1.00  0.00           H
ATOM   3298 C216 POPC   25       9.767  16.868  46.111  1.00  0.00           C
ATOM   3299 H16R POPC   25      10.538  17.010  46.897  1.00  0.00           H
ATOM   3300 H16S POPC   25      10.196  16.227  45.311  1.00  0.00           H
ATOM   3301 C217 POPC   25       8.657  16.219  46.772  1.00  0.00           C
ATOM   3302 H17R POPC   25       8.891  15.141  46.903  1.00  0.00           H
ATOM   3303 H17S POPC   25       7.799  16.346  46.079  1.00  0.00           H
ATOM   3304 C218 POPC   25       8.303  16.906  48.138  1.00  0.00           C
ATOM   3305 H18R POPC   25       9.067  16.714  48.921  1.00  0.00           H
ATOM   3306 H18S POPC   25       8.168  18.002  48.016  1.00  0.00           H
ATOM   3307 H18T POPC   25       7.376  16.409  48.498  1.00  0.00           H
ATOM   3308  C33 POPC   25       4.462  16.670  54.184  1.00  0.00           C
ATOM   3309  H3X POPC   25       5.033  15.717  54.196  1.00  0.00           H
ATOM   3310  H3Y POPC   25       5.172  17.447  53.830  1.00  0.00           H
ATOM   3311  C34 POPC   25       3.293  16.612  53.224  1.00  0.00           C
ATOM   3312  H4X POPC   25       2.640  17.492  53.404  1.00  0.00           H
ATOM   3313  H4Y POPC   25       2.732  15.688  53.479  1.00  0.00           H
ATOM   3314  C35 POPC   25       3.733  16.384  51.800  1.00  0.00           C
ATOM   3315  H5X POPC   25       4.799  16.117  51.636  1.00  0.00           H
ATOM   3316  H5Y POPC   25       3.626  17.322  51.214  1.00  0.00           H
ATOM   3317  C36 POPC   25       2.832  15.292  51.159  1.00  0.00           C
ATOM   3318  H6X POPC   25       1.783  15.652  51.211  1.00  0.00           H
ATOM   3319  H6Y POPC   25       2.700  14.357  51.745  1.00  0.00           H
ATOM   3320  C37 POPC   25       3.150  15.037  49.635  1.00  0.00           C
ATOM   3321  H7X POPC   25       3.016  15.948  49.014  1.00  0.00           H
ATOM   3322  H7Y POPC   25       2.401  14.315  49.245  1.00  0.00           H
ATOM   3323  C38 POPC   25       4.598  14.543  49.435  1.00  0.00           C
ATOM   3324  H8X POPC   25       4.749  13.722  50.167  1.00  0.00           H
ATOM   3325  H8Y POPC   25       5.359  15.248  49.833  1.00  0.00           H
ATOM   3326  C39 POPC   25       4.894  14.098  48.025  1.00  0.00           C
ATOM   3327  H9X POPC   25       4.914  14.984  47.355  1.00  0.00           H
ATOM   3328  H9Y POPC   25       4.031  13.471  47.713  1.00  0.00           H
ATOM   3329 C310 POPC   25       6.221  13.304  47.861  1.00  0.00           C
ATOM   3330 H10X POPC   25       6.244  12.446  48.566  1.00  0.00           H
ATOM   3331 H10Y POPC   25       7.141  13.898  48.050  1.00  0.00           H
ATOM   3332 C311 POPC   25       6.312  12.675  46.406  1.00  0.00           C
ATOM   3333 H11X POPC   25       5.561  11.863  46.293  1.00  0.00           H
ATOM   3334 H11Y POPC   25       7.314  12.195  46.403  1.00  0.00           H
ATOM   3335 C312 POPC   25       6.299  13.524  45.224  1.00  0.00           C
ATOM   3336 H12X POPC   25       6.972  14.403  45.318  1.00  0.00           H
ATOM   3337 H12Y POPC   25       5.275  13.875  44.975  1.00  0.00           H
ATOM   3338 C313 POPC   25       6.771  12.753  43.892  1.00  0.00           C
ATOM   3339 H13X POPC   25       6.387  11.711  43.914  1.00  0.00           H
ATOM   3340 H13Y POPC   25       7.882  12.716  43.915  1.00  0.00           H
ATOM   3341 C314 POPC   25       6.292  13.387  42.544  1.00  0.00           C
ATOM   3342 H14X POPC   25       6.654  14.437  42.556  1.00  0.00           H
ATOM   3343 H14Y POPC   25       5.184  13.329  42.482  1.00  0.00           H
ATOM   3344 C315 POPC   25       6.853  12.724  41.295  1.00  0.00           C
ATOM   3345 H15X POPC   25       6.887  11.616  41.363  1.00  0.00           H
ATOM   3346 H15Y POPC   25       7.932  12.982  41.249  1.00  0.00           H
ATOM   3347 C316 POPC   25       6.285  13.228  39.939  1.00  0.00           C
ATOM   3348 H16X POPC   25       5.193  13.035  39.860  1.00  0.00           H
ATOM   3349 H16Y POPC   25       6.740  12.651  39.106  1.00  0.00           H
ATOM   3350 H16Z POPC   25       6.433  14.312  39.749  1.00  0.00           H
ATOM   3351  N   POPC   26      55.086  17.600  59.970  1.00  0.00           N
ATOM   3352  C12 POPC   26      55.727  17.979  61.334  1.00  0.00           C
ATOM   3353 H12A POPC   26      56.763  17.699  61.212  1.00  0.00           H
ATOM   3354 H12B POPC   26      55.242  17.369  62.082  1.00  0.00           H
ATOM   3355  C13 POPC   26      56.033  17.909  58.897  1.00  0.00           C
ATOM   3356 H13A POPC   26      57.003  17.451  59.020  1.00  0.00           H
ATOM   3357 H13B POPC   26      55.654  17.665  57.915  1.00  0.00           H
ATOM   3358 H13C POPC   26      56.208  18.968  59.014  1.00  0.00           H
ATOM   3359  C14 POPC   26      54.731  16.164  60.032  1.00  0.00           C
ATOM   3360 H14A POPC   26      54.336  15.833  59.083  1.00  0.00           H
ATOM   3361 H14B POPC   26      55.596  15.539  60.198  1.00  0.00           H
ATOM   3362 H14C POPC   26      54.056  15.964  60.851  1.00  0.00           H
ATOM   3363  C15 POPC   26      53.864  18.393  59.748  1.00  0.00           C
ATOM   3364 H15A POPC   26      53.565  18.233  58.722  1.00  0.00           H
ATOM   3365 H15B POPC   26      53.965  19.457  59.901  1.00  0.00           H
ATOM   3366 H15C POPC   26      53.029  18.012  60.318  1.00  0.00           H
ATOM   3367  C11 POPC   26      55.745  19.525  61.635  1.00  0.00           C
ATOM   3368 H11A POPC   26      56.231  19.555  62.633  1.00  0.00           H
ATOM   3369 H11B POPC   26      54.684  19.825  61.774  1.00  0.00           H
ATOM   3370  P   POPC   26      56.713  21.735  60.967  1.00  0.00           P
ATOM   3371  O13 POPC   26      57.201  21.865  62.325  1.00  0.00           O
ATOM   3372  O14 POPC   26      55.456  22.492  60.624  1.00  0.00           O
ATOM   3373  O12 POPC   26      56.494  20.225  60.563  1.00  0.00           O
ATOM   3374  O11 POPC   26      57.921  22.164  60.023  1.00  0.00           O
ATOM   3375  C1  POPC   26      58.381  21.484  58.887  1.00  0.00           C
ATOM   3376  HA  POPC   26      58.349  20.376  58.965  1.00  0.00           H
ATOM   3377  HB  POPC   26      59.476  21.669  58.846  1.00  0.00           H
ATOM   3378  C2  POPC   26      57.580  22.063  57.728  1.00  0.00           C
ATOM   3379  HS  POPC   26      56.990  22.969  57.981  1.00  0.00           H
ATOM   3380  O21 POPC   26      56.672  21.007  57.242  1.00  0.00           O
ATOM   3381  C21 POPC   26      55.664  21.379  56.538  1.00  0.00           C
ATOM   3382  O22 POPC   26      55.401  22.574  56.250  1.00  0.00           O
ATOM   3383  C22 POPC   26      54.925  20.122  56.093  1.00  0.00           C
ATOM   3384  H2R POPC   26      54.550  19.547  56.966  1.00  0.00           H
ATOM   3385  H2S POPC   26      55.697  19.488  55.607  1.00  0.00           H
ATOM   3386  C3  POPC   26      58.611  22.408  56.578  1.00  0.00           C
ATOM   3387  HX  POPC   26      59.084  21.484  56.182  1.00  0.00           H
ATOM   3388  HY  POPC   26      59.379  22.971  57.150  1.00  0.00           H
ATOM   3389  O31 POPC   26      58.116  23.244  55.524  1.00  0.00           O
ATOM   3390  C31 POPC   26      57.683  22.653  54.402  1.00  0.00           C
ATOM   3391  O32 POPC   26      57.750  21.482  54.237  1.00  0.00           O
ATOM   3392  C32 POPC   26      57.173  23.649  53.385  1.00  0.00           C
ATOM   3393  H2X POPC   26      58.010  24.374  53.292  1.00  0.00           H
ATOM   3394  H2Y POPC   26      56.294  24.142  53.852  1.00  0.00           H
ATOM   3395  C23 POPC   26      53.826  20.481  54.953  1.00  0.00           C
ATOM   3396  H3R POPC   26      53.642  19.660  54.227  1.00  0.00           H
ATOM   3397  H3S POPC   26      54.141  21.359  54.350  1.00  0.00           H
ATOM   3398  C24 POPC   26      52.413  20.941  55.544  1.00  0.00           C
ATOM   3399  H4R POPC   26      52.674  21.927  55.984  1.00  0.00           H
ATOM   3400  H4S POPC   26      52.122  20.323  56.420  1.00  0.00           H
ATOM   3401  C25 POPC   26      51.336  20.960  54.512  1.00  0.00           C
ATOM   3402  H5R POPC   26      51.783  21.305  53.555  1.00  0.00           H
ATOM   3403  H5S POPC   26      50.574  21.745  54.708  1.00  0.00           H
ATOM   3404  C26 POPC   26      50.561  19.622  54.485  1.00  0.00           C
ATOM   3405  H6R POPC   26      49.924  19.590  55.395  1.00  0.00           H
ATOM   3406  H6S POPC   26      51.222  18.733  54.396  1.00  0.00           H
ATOM   3407  C27 POPC   26      49.464  19.582  53.353  1.00  0.00           C
ATOM   3408  H7R POPC   26      48.724  20.338  53.691  1.00  0.00           H
ATOM   3409  H7S POPC   26      48.890  18.631  53.367  1.00  0.00           H
ATOM   3410  C28 POPC   26      50.052  19.968  51.974  1.00  0.00           C
ATOM   3411  H8R POPC   26      50.432  21.007  52.071  1.00  0.00           H
ATOM   3412  H8S POPC   26      49.221  20.096  51.248  1.00  0.00           H
ATOM   3413  C29 POPC   26      50.985  18.942  51.500  1.00  0.00           C
ATOM   3414  H91 POPC   26      50.591  17.918  51.420  1.00  0.00           H
ATOM   3415 C210 POPC   26      52.192  19.189  50.935  1.00  0.00           C
ATOM   3416 H101 POPC   26      52.781  18.301  50.665  1.00  0.00           H
ATOM   3417 C211 POPC   26      52.790  20.484  50.659  1.00  0.00           C
ATOM   3418 H11R POPC   26      53.866  20.462  50.935  1.00  0.00           H
ATOM   3419 H11S POPC   26      52.464  21.287  51.354  1.00  0.00           H
ATOM   3420 C212 POPC   26      52.730  20.895  49.155  1.00  0.00           C
ATOM   3421 H12R POPC   26      52.915  20.041  48.469  1.00  0.00           H
ATOM   3422 H12S POPC   26      53.500  21.662  48.924  1.00  0.00           H
ATOM   3423 C213 POPC   26      51.343  21.552  48.831  1.00  0.00           C
ATOM   3424 H13R POPC   26      51.159  22.409  49.514  1.00  0.00           H
ATOM   3425 H13S POPC   26      50.628  20.733  49.058  1.00  0.00           H
ATOM   3426 C214 POPC   26      51.223  22.067  47.377  1.00  0.00           C
ATOM   3427 H14R POPC   26      51.517  23.131  47.250  1.00  0.00           H
ATOM   3428 H14S POPC   26      50.156  21.938  47.096  1.00  0.00           H
ATOM   3429 C215 POPC   26      52.162  21.277  46.381  1.00  0.00           C
ATOM   3430 H15R POPC   26      52.037  20.174  46.386  1.00  0.00           H
ATOM   3431 H15S POPC   26      53.229  21.525  46.566  1.00  0.00           H
ATOM   3432 C216 POPC   26      51.953  21.792  44.903  1.00  0.00           C
ATOM   3433 H16R POPC   26      52.918  21.392  44.525  1.00  0.00           H
ATOM   3434 H16S POPC   26      52.028  22.900  44.861  1.00  0.00           H
ATOM   3435 C217 POPC   26      50.771  21.165  44.141  1.00  0.00           C
ATOM   3436 H17R POPC   26      50.954  21.540  43.111  1.00  0.00           H
ATOM   3437 H17S POPC   26      49.825  21.666  44.437  1.00  0.00           H
ATOM   3438 C218 POPC   26      50.631  19.704  44.172  1.00  0.00           C
ATOM   3439 H18R POPC   26      49.951  19.304  43.390  1.00  0.00           H
ATOM   3440 H18S POPC   26      50.241  19.335  45.145  1.00  0.00           H
ATOM   3441 H18T POPC   26      51.627  19.271  43.934  1.00  0.00           H
ATOM   3442  C33 POPC   26      56.868  23.046  51.992  1.00  0.00           C
ATOM   3443  H3X POPC   26      56.024  22.332  52.100  1.00  0.00           H
ATOM   3444  H3Y POPC   26      57.719  22.413  51.659  1.00  0.00           H
ATOM   3445  C34 POPC   26      56.538  24.120  50.933  1.00  0.00           C
ATOM   3446  H4X POPC   26      57.461  24.638  50.594  1.00  0.00           H
ATOM   3447  H4Y POPC   26      55.976  24.996  51.323  1.00  0.00           H
ATOM   3448  C35 POPC   26      55.911  23.480  49.724  1.00  0.00           C
ATOM   3449  H5X POPC   26      55.023  22.920  50.087  1.00  0.00           H
ATOM   3450  H5Y POPC   26      56.537  22.628  49.383  1.00  0.00           H
ATOM   3451  C36 POPC   26      55.509  24.476  48.647  1.00  0.00           C
ATOM   3452  H6X POPC   26      56.348  25.200  48.572  1.00  0.00           H
ATOM   3453  H6Y POPC   26      54.534  24.981  48.814  1.00  0.00           H
ATOM   3454  C37 POPC   26      55.515  23.697  47.382  1.00  0.00           C
ATOM   3455  H7X POPC   26      54.979  22.731  47.502  1.00  0.00           H
ATOM   3456  H7Y POPC   26      56.522  23.359  47.055  1.00  0.00           H
ATOM   3457  C38 POPC   26      54.918  24.522  46.165  1.00  0.00           C
ATOM   3458  H8X POPC   26      55.363  25.536  46.254  1.00  0.00           H
ATOM   3459  H8Y POPC   26      53.811  24.607  46.210  1.00  0.00           H
ATOM   3460  C39 POPC   26      55.370  23.922  44.815  1.00  0.00           C
ATOM   3461  H9X POPC   26      54.818  22.962  44.725  1.00  0.00           H
ATOM   3462  H9Y POPC   26      56.459  23.720  44.734  1.00  0.00           H
ATOM   3463 C310 POPC   26      55.144  24.916  43.610  1.00  0.00           C
ATOM   3464 H10X POPC   26      55.913  25.694  43.802  1.00  0.00           H
ATOM   3465 H10Y POPC   26      54.129  25.368  43.603  1.00  0.00           H
ATOM   3466 C311 POPC   26      55.359  24.312  42.200  1.00  0.00           C
ATOM   3467 H11X POPC   26      54.712  23.441  41.962  1.00  0.00           H
ATOM   3468 H11Y POPC   26      56.416  23.978  42.280  1.00  0.00           H
ATOM   3469 C312 POPC   26      55.367  25.352  41.059  1.00  0.00           C
ATOM   3470 H12X POPC   26      56.021  26.179  41.407  1.00  0.00           H
ATOM   3471 H12Y POPC   26      54.327  25.647  40.805  1.00  0.00           H
ATOM   3472 C313 POPC   26      55.889  24.612  39.775  1.00  0.00           C
ATOM   3473 H13X POPC   26      55.310  25.114  38.970  1.00  0.00           H
ATOM   3474 H13Y POPC   26      55.517  23.566  39.736  1.00  0.00           H
ATOM   3475 C314 POPC   26      57.373  24.792  39.631  1.00  0.00           C
ATOM   3476 H14X POPC   26      57.939  24.129  40.319  1.00  0.00           H
ATOM   3477 H14Y POPC   26      57.552  25.797  40.071  1.00  0.00           H
ATOM   3478 C315 POPC   26      57.862  24.738  38.159  1.00  0.00           C
ATOM   3479 H15X POPC   26      58.507  25.619  37.951  1.00  0.00           H
ATOM   3480 H15Y POPC   26      56.996  24.789  37.465  1.00  0.00           H
ATOM   3481 C316 POPC   26      58.778  23.443  37.947  1.00  0.00           C
ATOM   3482 H16X POPC   26      58.871  23.186  36.870  1.00  0.00           H
ATOM   3483 H16Y POPC   26      58.272  22.576  38.425  1.00  0.00           H
ATOM   3484 H16Z POPC   26      59.777  23.629  38.397  1.00  0.00           H
ATOM   3485  N   POPC   27      45.803   4.726  61.084  1.00  0.00           N
ATOM   3486  C12 POPC   27      46.924   5.386  60.333  1.00  0.00           C
ATOM   3487 H12A POPC   27      47.373   4.628  59.707  1.00  0.00           H
ATOM   3488 H12B POPC   27      47.736   5.672  60.985  1.00  0.00           H
ATOM   3489  C13 POPC   27      45.562   5.616  62.270  1.00  0.00           C
ATOM   3490 H13A POPC   27      45.405   6.593  61.837  1.00  0.00           H
ATOM   3491 H13B POPC   27      44.680   5.237  62.764  1.00  0.00           H
ATOM   3492 H13C POPC   27      46.479   5.646  62.840  1.00  0.00           H
ATOM   3493  C14 POPC   27      44.507   4.515  60.369  1.00  0.00           C
ATOM   3494 H14A POPC   27      44.629   3.755  59.611  1.00  0.00           H
ATOM   3495 H14B POPC   27      43.767   4.233  61.103  1.00  0.00           H
ATOM   3496 H14C POPC   27      44.287   5.493  59.967  1.00  0.00           H
ATOM   3497  C15 POPC   27      46.303   3.381  61.504  1.00  0.00           C
ATOM   3498 H15A POPC   27      47.341   3.482  61.783  1.00  0.00           H
ATOM   3499 H15B POPC   27      46.140   2.614  60.762  1.00  0.00           H
ATOM   3500 H15C POPC   27      45.773   2.993  62.361  1.00  0.00           H
ATOM   3501  C11 POPC   27      46.482   6.699  59.556  1.00  0.00           C
ATOM   3502 H11A POPC   27      45.590   6.496  58.925  1.00  0.00           H
ATOM   3503 H11B POPC   27      47.181   6.952  58.730  1.00  0.00           H
ATOM   3504  P   POPC   27      47.276   8.936  60.812  1.00  0.00           P
ATOM   3505  O13 POPC   27      48.669   8.395  60.671  1.00  0.00           O
ATOM   3506  O14 POPC   27      46.904   9.543  62.064  1.00  0.00           O
ATOM   3507  O12 POPC   27      46.250   7.776  60.457  1.00  0.00           O
ATOM   3508  O11 POPC   27      47.079  10.125  59.729  1.00  0.00           O
ATOM   3509  C1  POPC   27      47.880  11.275  59.972  1.00  0.00           C
ATOM   3510  HA  POPC   27      48.253  11.588  58.974  1.00  0.00           H
ATOM   3511  HB  POPC   27      48.787  11.028  60.565  1.00  0.00           H
ATOM   3512  C2  POPC   27      46.993  12.317  60.647  1.00  0.00           C
ATOM   3513  HS  POPC   27      46.459  12.000  61.568  1.00  0.00           H
ATOM   3514  O21 POPC   27      45.969  12.800  59.736  1.00  0.00           O
ATOM   3515  C21 POPC   27      44.913  13.460  60.259  1.00  0.00           C
ATOM   3516  O22 POPC   27      44.776  13.741  61.418  1.00  0.00           O
ATOM   3517  C22 POPC   27      43.835  13.730  59.188  1.00  0.00           C
ATOM   3518  H2R POPC   27      43.371  14.721  59.380  1.00  0.00           H
ATOM   3519  H2S POPC   27      42.982  13.058  59.425  1.00  0.00           H
ATOM   3520  C3  POPC   27      47.911  13.524  61.005  1.00  0.00           C
ATOM   3521  HX  POPC   27      48.709  13.297  61.745  1.00  0.00           H
ATOM   3522  HY  POPC   27      47.317  14.325  61.494  1.00  0.00           H
ATOM   3523  O31 POPC   27      48.519  13.927  59.757  1.00  0.00           O
ATOM   3524  C31 POPC   27      47.995  14.947  59.000  1.00  0.00           C
ATOM   3525  O32 POPC   27      47.255  15.842  59.426  1.00  0.00           O
ATOM   3526  C32 POPC   27      48.531  14.915  57.516  1.00  0.00           C
ATOM   3527  H2X POPC   27      48.156  13.980  57.047  1.00  0.00           H
ATOM   3528  H2Y POPC   27      49.626  14.727  57.524  1.00  0.00           H
ATOM   3529  C23 POPC   27      44.371  13.572  57.760  1.00  0.00           C
ATOM   3530  H3R POPC   27      44.660  12.527  57.516  1.00  0.00           H
ATOM   3531  H3S POPC   27      45.214  14.271  57.572  1.00  0.00           H
ATOM   3532  C24 POPC   27      43.245  13.980  56.744  1.00  0.00           C
ATOM   3533  H4R POPC   27      42.853  15.007  56.912  1.00  0.00           H
ATOM   3534  H4S POPC   27      42.390  13.304  56.957  1.00  0.00           H
ATOM   3535  C25 POPC   27      43.694  13.890  55.240  1.00  0.00           C
ATOM   3536  H5R POPC   27      42.754  14.021  54.662  1.00  0.00           H
ATOM   3537  H5S POPC   27      44.136  12.887  55.057  1.00  0.00           H
ATOM   3538  C26 POPC   27      44.689  14.940  54.639  1.00  0.00           C
ATOM   3539  H6R POPC   27      45.671  14.762  55.127  1.00  0.00           H
ATOM   3540  H6S POPC   27      44.480  16.003  54.887  1.00  0.00           H
ATOM   3541  C27 POPC   27      44.911  14.946  53.095  1.00  0.00           C
ATOM   3542  H7R POPC   27      45.791  15.575  52.840  1.00  0.00           H
ATOM   3543  H7S POPC   27      43.998  15.411  52.666  1.00  0.00           H
ATOM   3544  C28 POPC   27      45.007  13.555  52.522  1.00  0.00           C
ATOM   3545  H8R POPC   27      44.182  12.901  52.875  1.00  0.00           H
ATOM   3546  H8S POPC   27      45.880  12.980  52.898  1.00  0.00           H
ATOM   3547  C29 POPC   27      45.149  13.674  51.005  1.00  0.00           C
ATOM   3548  H91 POPC   27      45.946  14.329  50.623  1.00  0.00           H
ATOM   3549 C210 POPC   27      44.271  13.134  50.163  1.00  0.00           C
ATOM   3550 H101 POPC   27      44.373  13.296  49.079  1.00  0.00           H
ATOM   3551 C211 POPC   27      43.046  12.335  50.546  1.00  0.00           C
ATOM   3552 H11R POPC   27      42.240  12.939  50.078  1.00  0.00           H
ATOM   3553 H11S POPC   27      42.711  12.275  51.604  1.00  0.00           H
ATOM   3554 C212 POPC   27      43.014  10.837  50.084  1.00  0.00           C
ATOM   3555 H12R POPC   27      42.062  10.415  50.470  1.00  0.00           H
ATOM   3556 H12S POPC   27      43.857  10.240  50.494  1.00  0.00           H
ATOM   3557 C213 POPC   27      42.961  10.739  48.547  1.00  0.00           C
ATOM   3558 H13R POPC   27      42.340  11.503  48.033  1.00  0.00           H
ATOM   3559 H13S POPC   27      42.478   9.760  48.337  1.00  0.00           H
ATOM   3560 C214 POPC   27      44.342  10.606  47.803  1.00  0.00           C
ATOM   3561 H14R POPC   27      45.008   9.940  48.393  1.00  0.00           H
ATOM   3562 H14S POPC   27      44.837  11.599  47.753  1.00  0.00           H
ATOM   3563 C215 POPC   27      44.252   9.955  46.402  1.00  0.00           C
ATOM   3564 H15R POPC   27      43.590  10.526  45.717  1.00  0.00           H
ATOM   3565 H15S POPC   27      43.936   8.896  46.515  1.00  0.00           H
ATOM   3566 C216 POPC   27      45.681   9.883  45.843  1.00  0.00           C
ATOM   3567 H16R POPC   27      46.169   9.142  46.511  1.00  0.00           H
ATOM   3568 H16S POPC   27      46.125  10.896  45.947  1.00  0.00           H
ATOM   3569 C217 POPC   27      45.847   9.395  44.412  1.00  0.00           C
ATOM   3570 H17R POPC   27      45.444   8.364  44.321  1.00  0.00           H
ATOM   3571 H17S POPC   27      46.942   9.266  44.279  1.00  0.00           H
ATOM   3572 C218 POPC   27      45.249  10.306  43.387  1.00  0.00           C
ATOM   3573 H18R POPC   27      44.142  10.227  43.346  1.00  0.00           H
ATOM   3574 H18S POPC   27      45.736  10.150  42.401  1.00  0.00           H
ATOM   3575 H18T POPC   27      45.479  11.338  43.729  1.00  0.00           H
ATOM   3576  C33 POPC   27      48.404  16.288  56.702  1.00  0.00           C
ATOM   3577  H3X POPC   27      48.850  17.104  57.310  1.00  0.00           H
ATOM   3578  H3Y POPC   27      47.318  16.514  56.628  1.00  0.00           H
ATOM   3579  C34 POPC   27      49.129  16.242  55.359  1.00  0.00           C
ATOM   3580  H4X POPC   27      50.197  16.194  55.661  1.00  0.00           H
ATOM   3581  H4Y POPC   27      48.984  17.255  54.927  1.00  0.00           H
ATOM   3582  C35 POPC   27      48.779  15.162  54.426  1.00  0.00           C
ATOM   3583  H5X POPC   27      47.719  15.182  54.095  1.00  0.00           H
ATOM   3584  H5Y POPC   27      48.898  14.150  54.869  1.00  0.00           H
ATOM   3585  C36 POPC   27      49.541  15.256  53.112  1.00  0.00           C
ATOM   3586  H6X POPC   27      50.610  15.035  53.319  1.00  0.00           H
ATOM   3587  H6Y POPC   27      49.480  16.289  52.706  1.00  0.00           H
ATOM   3588  C37 POPC   27      49.179  14.185  52.018  1.00  0.00           C
ATOM   3589  H7X POPC   27      48.132  14.419  51.728  1.00  0.00           H
ATOM   3590  H7Y POPC   27      49.099  13.207  52.539  1.00  0.00           H
ATOM   3591  C38 POPC   27      50.105  14.338  50.863  1.00  0.00           C
ATOM   3592  H8X POPC   27      51.084  13.832  51.002  1.00  0.00           H
ATOM   3593  H8Y POPC   27      50.322  15.412  50.679  1.00  0.00           H
ATOM   3594  C39 POPC   27      49.668  13.643  49.624  1.00  0.00           C
ATOM   3595  H9X POPC   27      49.398  12.576  49.773  1.00  0.00           H
ATOM   3596  H9Y POPC   27      50.505  13.628  48.894  1.00  0.00           H
ATOM   3597 C310 POPC   27      48.378  14.166  48.953  1.00  0.00           C
ATOM   3598 H10X POPC   27      48.259  15.268  49.034  1.00  0.00           H
ATOM   3599 H10Y POPC   27      47.483  13.684  49.399  1.00  0.00           H
ATOM   3600 C311 POPC   27      48.342  13.754  47.456  1.00  0.00           C
ATOM   3601 H11X POPC   27      48.421  12.646  47.419  1.00  0.00           H
ATOM   3602 H11Y POPC   27      49.290  14.256  47.169  1.00  0.00           H
ATOM   3603 C312 POPC   27      47.162  14.220  46.763  1.00  0.00           C
ATOM   3604 H12X POPC   27      46.991  15.253  47.132  1.00  0.00           H
ATOM   3605 H12Y POPC   27      46.348  13.534  47.082  1.00  0.00           H
ATOM   3606 C313 POPC   27      47.303  14.316  45.294  1.00  0.00           C
ATOM   3607 H13X POPC   27      47.687  13.324  44.972  1.00  0.00           H
ATOM   3608 H13Y POPC   27      48.097  15.074  45.122  1.00  0.00           H
ATOM   3609 C314 POPC   27      45.973  14.745  44.642  1.00  0.00           C
ATOM   3610 H14X POPC   27      45.156  14.015  44.823  1.00  0.00           H
ATOM   3611 H14Y POPC   27      46.185  14.599  43.561  1.00  0.00           H
ATOM   3612 C315 POPC   27      45.607  16.188  44.933  1.00  0.00           C
ATOM   3613 H15X POPC   27      45.194  16.756  44.072  1.00  0.00           H
ATOM   3614 H15Y POPC   27      46.500  16.834  45.071  1.00  0.00           H
ATOM   3615 C316 POPC   27      44.418  16.294  45.964  1.00  0.00           C
ATOM   3616 H16X POPC   27      43.499  15.877  45.499  1.00  0.00           H
ATOM   3617 H16Y POPC   27      44.207  17.339  46.276  1.00  0.00           H
ATOM   3618 H16Z POPC   27      44.704  15.733  46.880  1.00  0.00           H
ATOM   3619  N   POPC   28      14.484  12.989  64.091  1.00  0.00           N
ATOM   3620  C12 POPC   28      14.686  12.480  62.705  1.00  0.00           C
ATOM   3621 H12A POPC   28      13.766  12.687  62.178  1.00  0.00           H
ATOM   3622 H12B POPC   28      14.791  11.405  62.701  1.00  0.00           H
ATOM   3623  C13 POPC   28      13.421  12.191  64.856  1.00  0.00           C
ATOM   3624 H13A POPC   28      13.834  11.225  65.106  1.00  0.00           H
ATOM   3625 H13B POPC   28      13.175  12.746  65.749  1.00  0.00           H
ATOM   3626 H13C POPC   28      12.476  12.246  64.336  1.00  0.00           H
ATOM   3627  C14 POPC   28      15.681  13.095  64.952  1.00  0.00           C
ATOM   3628 H14A POPC   28      16.146  12.126  65.057  1.00  0.00           H
ATOM   3629 H14B POPC   28      16.412  13.689  64.423  1.00  0.00           H
ATOM   3630 H14C POPC   28      15.368  13.574  65.868  1.00  0.00           H
ATOM   3631  C15 POPC   28      13.896  14.349  63.903  1.00  0.00           C
ATOM   3632 H15A POPC   28      12.941  14.235  63.411  1.00  0.00           H
ATOM   3633 H15B POPC   28      14.545  14.989  63.324  1.00  0.00           H
ATOM   3634 H15C POPC   28      13.723  14.756  64.888  1.00  0.00           H
ATOM   3635  C11 POPC   28      15.717  13.076  61.728  1.00  0.00           C
ATOM   3636 H11A POPC   28      15.314  14.082  61.483  1.00  0.00           H
ATOM   3637 H11B POPC   28      15.675  12.502  60.778  1.00  0.00           H
ATOM   3638  P   POPC   28      17.882  11.767  62.273  1.00  0.00           P
ATOM   3639  O13 POPC   28      18.240  11.535  63.655  1.00  0.00           O
ATOM   3640  O14 POPC   28      19.082  11.949  61.440  1.00  0.00           O
ATOM   3641  O12 POPC   28      17.001  13.057  62.239  1.00  0.00           O
ATOM   3642  O11 POPC   28      17.068  10.543  61.699  1.00  0.00           O
ATOM   3643  C1  POPC   28      16.476   9.566  62.626  1.00  0.00           C
ATOM   3644  HA  POPC   28      15.724  10.065  63.273  1.00  0.00           H
ATOM   3645  HB  POPC   28      17.288   9.105  63.229  1.00  0.00           H
ATOM   3646  C2  POPC   28      15.920   8.329  61.851  1.00  0.00           C
ATOM   3647  HS  POPC   28      16.069   7.389  62.426  1.00  0.00           H
ATOM   3648  O21 POPC   28      16.526   8.042  60.528  1.00  0.00           O
ATOM   3649  C21 POPC   28      17.738   7.593  60.614  1.00  0.00           C
ATOM   3650  O22 POPC   28      18.299   7.280  61.654  1.00  0.00           O
ATOM   3651  C22 POPC   28      18.311   7.212  59.159  1.00  0.00           C
ATOM   3652  H2R POPC   28      18.787   6.211  59.225  1.00  0.00           H
ATOM   3653  H2S POPC   28      19.005   8.030  58.871  1.00  0.00           H
ATOM   3654  C3  POPC   28      14.404   8.498  61.695  1.00  0.00           C
ATOM   3655  HX  POPC   28      14.064   8.743  62.724  1.00  0.00           H
ATOM   3656  HY  POPC   28      14.000   7.532  61.323  1.00  0.00           H
ATOM   3657  O31 POPC   28      14.110   9.625  60.931  1.00  0.00           O
ATOM   3658  C31 POPC   28      13.094   9.479  60.093  1.00  0.00           C
ATOM   3659  O32 POPC   28      12.294   8.505  60.108  1.00  0.00           O
ATOM   3660  C32 POPC   28      13.034  10.624  59.110  1.00  0.00           C
ATOM   3661  H2X POPC   28      14.003  10.603  58.566  1.00  0.00           H
ATOM   3662  H2Y POPC   28      12.887  11.576  59.664  1.00  0.00           H
ATOM   3663  C23 POPC   28      17.123   7.131  58.166  1.00  0.00           C
ATOM   3664  H3R POPC   28      16.588   8.100  58.077  1.00  0.00           H
ATOM   3665  H3S POPC   28      16.306   6.502  58.579  1.00  0.00           H
ATOM   3666  C24 POPC   28      17.463   6.587  56.717  1.00  0.00           C
ATOM   3667  H4R POPC   28      17.913   5.598  56.947  1.00  0.00           H
ATOM   3668  H4S POPC   28      18.249   7.236  56.275  1.00  0.00           H
ATOM   3669  C25 POPC   28      16.272   6.359  55.780  1.00  0.00           C
ATOM   3670  H5R POPC   28      15.901   7.333  55.396  1.00  0.00           H
ATOM   3671  H5S POPC   28      15.445   5.995  56.427  1.00  0.00           H
ATOM   3672  C26 POPC   28      16.666   5.407  54.659  1.00  0.00           C
ATOM   3673  H6R POPC   28      15.683   5.259  54.164  1.00  0.00           H
ATOM   3674  H6S POPC   28      17.010   4.449  55.105  1.00  0.00           H
ATOM   3675  C27 POPC   28      17.756   5.906  53.689  1.00  0.00           C
ATOM   3676  H7R POPC   28      18.667   5.910  54.325  1.00  0.00           H
ATOM   3677  H7S POPC   28      17.469   6.944  53.419  1.00  0.00           H
ATOM   3678  C28 POPC   28      17.759   4.973  52.484  1.00  0.00           C
ATOM   3679  H8R POPC   28      16.775   4.939  51.969  1.00  0.00           H
ATOM   3680  H8S POPC   28      18.051   3.914  52.644  1.00  0.00           H
ATOM   3681  C29 POPC   28      18.887   5.574  51.595  1.00  0.00           C
ATOM   3682  H91 POPC   28      19.861   5.610  52.105  1.00  0.00           H
ATOM   3683 C210 POPC   28      18.923   5.888  50.331  1.00  0.00           C
ATOM   3684 H101 POPC   28      19.784   6.443  49.931  1.00  0.00           H
ATOM   3685 C211 POPC   28      17.731   5.808  49.426  1.00  0.00           C
ATOM   3686 H11R POPC   28      16.799   5.705  50.021  1.00  0.00           H
ATOM   3687 H11S POPC   28      17.796   4.825  48.911  1.00  0.00           H
ATOM   3688 C212 POPC   28      17.426   6.916  48.457  1.00  0.00           C
ATOM   3689 H12R POPC   28      18.186   6.792  47.656  1.00  0.00           H
ATOM   3690 H12S POPC   28      17.463   7.908  48.958  1.00  0.00           H
ATOM   3691 C213 POPC   28      16.077   6.763  47.815  1.00  0.00           C
ATOM   3692 H13R POPC   28      15.234   7.000  48.498  1.00  0.00           H
ATOM   3693 H13S POPC   28      15.835   5.708  47.563  1.00  0.00           H
ATOM   3694 C214 POPC   28      15.905   7.715  46.660  1.00  0.00           C
ATOM   3695 H14R POPC   28      16.684   7.438  45.917  1.00  0.00           H
ATOM   3696 H14S POPC   28      16.251   8.710  47.012  1.00  0.00           H
ATOM   3697 C215 POPC   28      14.520   7.882  46.047  1.00  0.00           C
ATOM   3698 H15R POPC   28      13.948   8.546  46.730  1.00  0.00           H
ATOM   3699 H15S POPC   28      14.030   6.886  46.098  1.00  0.00           H
ATOM   3700 C216 POPC   28      14.431   8.362  44.613  1.00  0.00           C
ATOM   3701 H16R POPC   28      14.922   9.358  44.603  1.00  0.00           H
ATOM   3702 H16S POPC   28      13.337   8.464  44.450  1.00  0.00           H
ATOM   3703 C217 POPC   28      15.096   7.465  43.523  1.00  0.00           C
ATOM   3704 H17R POPC   28      14.759   6.413  43.649  1.00  0.00           H
ATOM   3705 H17S POPC   28      16.204   7.545  43.498  1.00  0.00           H
ATOM   3706 C218 POPC   28      14.609   7.901  42.154  1.00  0.00           C
ATOM   3707 H18R POPC   28      13.549   8.233  42.130  1.00  0.00           H
ATOM   3708 H18S POPC   28      14.827   7.182  41.336  1.00  0.00           H
ATOM   3709 H18T POPC   28      15.255   8.781  41.948  1.00  0.00           H
ATOM   3710  C33 POPC   28      11.923  10.430  58.024  1.00  0.00           C
ATOM   3711  H3X POPC   28      11.919   9.355  57.745  1.00  0.00           H
ATOM   3712  H3Y POPC   28      12.212  10.888  57.054  1.00  0.00           H
ATOM   3713  C34 POPC   28      10.451  10.769  58.416  1.00  0.00           C
ATOM   3714  H4X POPC   28      10.359  11.270  59.403  1.00  0.00           H
ATOM   3715  H4Y POPC   28       9.895   9.810  58.487  1.00  0.00           H
ATOM   3716  C35 POPC   28       9.807  11.752  57.430  1.00  0.00           C
ATOM   3717  H5X POPC   28       8.778  12.025  57.748  1.00  0.00           H
ATOM   3718  H5Y POPC   28       9.865  11.282  56.425  1.00  0.00           H
ATOM   3719  C36 POPC   28      10.545  13.110  57.349  1.00  0.00           C
ATOM   3720  H6X POPC   28      11.652  13.018  57.358  1.00  0.00           H
ATOM   3721  H6Y POPC   28      10.372  13.706  58.270  1.00  0.00           H
ATOM   3722  C37 POPC   28      10.028  13.910  56.147  1.00  0.00           C
ATOM   3723  H7X POPC   28       8.921  13.932  56.234  1.00  0.00           H
ATOM   3724  H7Y POPC   28      10.345  13.398  55.213  1.00  0.00           H
ATOM   3725  C38 POPC   28      10.488  15.309  56.306  1.00  0.00           C
ATOM   3726  H8X POPC   28      10.251  15.691  57.322  1.00  0.00           H
ATOM   3727  H8Y POPC   28      10.000  16.051  55.638  1.00  0.00           H
ATOM   3728  C39 POPC   28      11.994  15.577  55.953  1.00  0.00           C
ATOM   3729  H9X POPC   28      12.536  14.948  56.691  1.00  0.00           H
ATOM   3730  H9Y POPC   28      12.261  16.619  56.230  1.00  0.00           H
ATOM   3731 C310 POPC   28      12.459  15.348  54.500  1.00  0.00           C
ATOM   3732 H10X POPC   28      12.464  14.249  54.338  1.00  0.00           H
ATOM   3733 H10Y POPC   28      13.538  15.615  54.517  1.00  0.00           H
ATOM   3734 C311 POPC   28      11.476  16.016  53.477  1.00  0.00           C
ATOM   3735 H11X POPC   28      11.566  17.111  53.639  1.00  0.00           H
ATOM   3736 H11Y POPC   28      10.448  15.611  53.597  1.00  0.00           H
ATOM   3737 C312 POPC   28      12.086  15.781  52.047  1.00  0.00           C
ATOM   3738 H12X POPC   28      13.049  16.334  52.024  1.00  0.00           H
ATOM   3739 H12Y POPC   28      11.404  16.194  51.273  1.00  0.00           H
ATOM   3740 C313 POPC   28      12.346  14.302  51.693  1.00  0.00           C
ATOM   3741 H13X POPC   28      11.505  13.630  51.967  1.00  0.00           H
ATOM   3742 H13Y POPC   28      13.262  13.969  52.226  1.00  0.00           H
ATOM   3743 C314 POPC   28      12.691  13.992  50.205  1.00  0.00           C
ATOM   3744 H14X POPC   28      13.138  12.980  50.101  1.00  0.00           H
ATOM   3745 H14Y POPC   28      13.454  14.653  49.741  1.00  0.00           H
ATOM   3746 C315 POPC   28      11.458  14.153  49.333  1.00  0.00           C
ATOM   3747 H15X POPC   28      11.298  15.243  49.187  1.00  0.00           H
ATOM   3748 H15Y POPC   28      10.557  13.747  49.839  1.00  0.00           H
ATOM   3749 C316 POPC   28      11.627  13.431  47.966  1.00  0.00           C
ATOM   3750 H16X POPC   28      10.848  13.832  47.283  1.00  0.00           H
ATOM   3751 H16Y POPC   28      11.676  12.327  48.079  1.00  0.00           H
ATOM   3752 H16Z POPC   28      12.587  13.727  47.491  1.00  0.00           H
ATOM   3753  N   POPC   29       7.905  22.698  65.028  1.00  0.00           N
ATOM   3754  C12 POPC   29       7.708  23.339  63.650  1.00  0.00           C
ATOM   3755 H12A POPC   29       8.656  23.171  63.161  1.00  0.00           H
ATOM   3756 H12B POPC   29       7.654  24.411  63.769  1.00  0.00           H
ATOM   3757  C13 POPC   29       6.596  22.905  65.842  1.00  0.00           C
ATOM   3758 H13A POPC   29       5.858  22.232  65.431  1.00  0.00           H
ATOM   3759 H13B POPC   29       6.680  22.686  66.896  1.00  0.00           H
ATOM   3760 H13C POPC   29       6.228  23.916  65.754  1.00  0.00           H
ATOM   3761  C14 POPC   29       8.293  21.288  64.849  1.00  0.00           C
ATOM   3762 H14A POPC   29       9.189  21.169  64.257  1.00  0.00           H
ATOM   3763 H14B POPC   29       8.412  20.762  65.784  1.00  0.00           H
ATOM   3764 H14C POPC   29       7.451  20.844  64.339  1.00  0.00           H
ATOM   3765  C15 POPC   29       9.000  23.432  65.776  1.00  0.00           C
ATOM   3766 H15A POPC   29       9.918  23.523  65.213  1.00  0.00           H
ATOM   3767 H15B POPC   29       9.255  22.835  66.639  1.00  0.00           H
ATOM   3768 H15C POPC   29       8.656  24.405  66.095  1.00  0.00           H
ATOM   3769  C11 POPC   29       6.714  22.818  62.628  1.00  0.00           C
ATOM   3770 H11A POPC   29       6.732  21.709  62.560  1.00  0.00           H
ATOM   3771 H11B POPC   29       7.003  23.225  61.636  1.00  0.00           H
ATOM   3772  P   POPC   29       4.892  24.670  62.700  1.00  0.00           P
ATOM   3773  O13 POPC   29       5.929  25.634  62.903  1.00  0.00           O
ATOM   3774  O14 POPC   29       3.530  24.848  63.339  1.00  0.00           O
ATOM   3775  O12 POPC   29       5.368  23.218  63.015  1.00  0.00           O
ATOM   3776  O11 POPC   29       4.595  24.536  61.139  1.00  0.00           O
ATOM   3777  C1  POPC   29       4.644  25.709  60.371  1.00  0.00           C
ATOM   3778  HA  POPC   29       5.682  25.918  60.036  1.00  0.00           H
ATOM   3779  HB  POPC   29       4.272  26.660  60.806  1.00  0.00           H
ATOM   3780  C2  POPC   29       3.898  25.551  59.020  1.00  0.00           C
ATOM   3781  HS  POPC   29       2.808  25.417  59.191  1.00  0.00           H
ATOM   3782  O21 POPC   29       4.404  24.364  58.406  1.00  0.00           O
ATOM   3783  C21 POPC   29       3.692  23.224  58.651  1.00  0.00           C
ATOM   3784  O22 POPC   29       2.589  23.208  59.147  1.00  0.00           O
ATOM   3785  C22 POPC   29       4.498  22.083  58.076  1.00  0.00           C
ATOM   3786  H2R POPC   29       4.866  21.605  59.009  1.00  0.00           H
ATOM   3787  H2S POPC   29       5.249  22.475  57.356  1.00  0.00           H
ATOM   3788  C3  POPC   29       3.978  26.917  58.185  1.00  0.00           C
ATOM   3789  HX  POPC   29       4.906  26.845  57.578  1.00  0.00           H
ATOM   3790  HY  POPC   29       4.197  27.747  58.891  1.00  0.00           H
ATOM   3791  O31 POPC   29       2.817  27.151  57.364  1.00  0.00           O
ATOM   3792  C31 POPC   29       2.699  28.311  56.658  1.00  0.00           C
ATOM   3793  O32 POPC   29       3.633  29.068  56.478  1.00  0.00           O
ATOM   3794  C32 POPC   29       1.252  28.514  56.183  1.00  0.00           C
ATOM   3795  H2X POPC   29       0.984  29.587  56.289  1.00  0.00           H
ATOM   3796  H2Y POPC   29       0.601  27.962  56.894  1.00  0.00           H
ATOM   3797  C23 POPC   29       3.632  20.925  57.498  1.00  0.00           C
ATOM   3798  H3R POPC   29       2.879  20.600  58.247  1.00  0.00           H
ATOM   3799  H3S POPC   29       4.381  20.120  57.339  1.00  0.00           H
ATOM   3800  C24 POPC   29       2.946  21.350  56.270  1.00  0.00           C
ATOM   3801  H4R POPC   29       2.123  22.028  56.581  1.00  0.00           H
ATOM   3802  H4S POPC   29       2.604  20.373  55.866  1.00  0.00           H
ATOM   3803  C25 POPC   29       3.798  22.136  55.241  1.00  0.00           C
ATOM   3804  H5R POPC   29       4.843  21.764  55.194  1.00  0.00           H
ATOM   3805  H5S POPC   29       4.007  23.158  55.624  1.00  0.00           H
ATOM   3806  C26 POPC   29       3.027  22.144  53.928  1.00  0.00           C
ATOM   3807  H6R POPC   29       2.166  22.846  53.930  1.00  0.00           H
ATOM   3808  H6S POPC   29       2.584  21.127  53.880  1.00  0.00           H
ATOM   3809  C27 POPC   29       3.798  22.592  52.749  1.00  0.00           C
ATOM   3810  H7R POPC   29       4.698  21.943  52.811  1.00  0.00           H
ATOM   3811  H7S POPC   29       4.116  23.651  52.862  1.00  0.00           H
ATOM   3812  C28 POPC   29       3.118  22.261  51.412  1.00  0.00           C
ATOM   3813  H8R POPC   29       2.037  22.485  51.539  1.00  0.00           H
ATOM   3814  H8S POPC   29       3.233  21.169  51.243  1.00  0.00           H
ATOM   3815  C29 POPC   29       3.608  23.118  50.302  1.00  0.00           C
ATOM   3816  H91 POPC   29       3.022  24.022  50.079  1.00  0.00           H
ATOM   3817 C210 POPC   29       4.582  22.783  49.473  1.00  0.00           C
ATOM   3818 H101 POPC   29       4.995  23.459  48.710  1.00  0.00           H
ATOM   3819 C211 POPC   29       5.358  21.513  49.578  1.00  0.00           C
ATOM   3820 H11R POPC   29       4.940  20.790  50.312  1.00  0.00           H
ATOM   3821 H11S POPC   29       6.234  21.924  50.124  1.00  0.00           H
ATOM   3822 C212 POPC   29       5.807  20.940  48.255  1.00  0.00           C
ATOM   3823 H12R POPC   29       6.662  20.274  48.503  1.00  0.00           H
ATOM   3824 H12S POPC   29       6.232  21.815  47.718  1.00  0.00           H
ATOM   3825 C213 POPC   29       4.724  20.148  47.424  1.00  0.00           C
ATOM   3826 H13R POPC   29       4.163  20.864  46.785  1.00  0.00           H
ATOM   3827 H13S POPC   29       3.981  19.627  48.065  1.00  0.00           H
ATOM   3828 C214 POPC   29       5.427  19.131  46.507  1.00  0.00           C
ATOM   3829 H14R POPC   29       6.040  18.342  46.992  1.00  0.00           H
ATOM   3830 H14S POPC   29       6.042  19.745  45.816  1.00  0.00           H
ATOM   3831 C215 POPC   29       4.394  18.371  45.680  1.00  0.00           C
ATOM   3832 H15R POPC   29       3.591  19.010  45.252  1.00  0.00           H
ATOM   3833 H15S POPC   29       3.978  17.588  46.349  1.00  0.00           H
ATOM   3834 C216 POPC   29       4.967  17.636  44.464  1.00  0.00           C
ATOM   3835 H16R POPC   29       5.545  16.730  44.745  1.00  0.00           H
ATOM   3836 H16S POPC   29       5.647  18.325  43.918  1.00  0.00           H
ATOM   3837 C217 POPC   29       4.021  17.093  43.332  1.00  0.00           C
ATOM   3838 H17R POPC   29       4.641  16.735  42.482  1.00  0.00           H
ATOM   3839 H17S POPC   29       3.324  17.903  43.032  1.00  0.00           H
ATOM   3840 C218 POPC   29       3.100  15.948  43.793  1.00  0.00           C
ATOM   3841 H18R POPC   29       2.414  16.343  44.572  1.00  0.00           H
ATOM   3842 H18S POPC   29       3.764  15.114  44.106  1.00  0.00           H
ATOM   3843 H18T POPC   29       2.503  15.516  42.962  1.00  0.00           H
ATOM   3844  C33 POPC   29       0.899  28.039  54.759  1.00  0.00           C
ATOM   3845  H3X POPC   29       1.576  28.661  54.135  1.00  0.00           H
ATOM   3846  H3Y POPC   29      -0.174  28.251  54.566  1.00  0.00           H
ATOM   3847  C34 POPC   29       1.283  26.570  54.564  1.00  0.00           C
ATOM   3848  H4X POPC   29       0.578  26.013  55.217  1.00  0.00           H
ATOM   3849  H4Y POPC   29       2.372  26.432  54.735  1.00  0.00           H
ATOM   3850  C35 POPC   29       1.056  26.282  53.077  1.00  0.00           C
ATOM   3851  H5X POPC   29      -0.034  26.440  52.937  1.00  0.00           H
ATOM   3852  H5Y POPC   29       1.157  25.183  52.951  1.00  0.00           H
ATOM   3853  C36 POPC   29       1.824  27.074  52.044  1.00  0.00           C
ATOM   3854  H6X POPC   29       2.920  26.900  52.091  1.00  0.00           H
ATOM   3855  H6Y POPC   29       1.448  28.097  52.257  1.00  0.00           H
ATOM   3856  C37 POPC   29       1.455  26.582  50.606  1.00  0.00           C
ATOM   3857  H7X POPC   29       0.344  26.618  50.602  1.00  0.00           H
ATOM   3858  H7Y POPC   29       1.781  25.523  50.520  1.00  0.00           H
ATOM   3859  C38 POPC   29       1.923  27.441  49.440  1.00  0.00           C
ATOM   3860  H8X POPC   29       3.025  27.434  49.303  1.00  0.00           H
ATOM   3861  H8Y POPC   29       1.516  28.453  49.652  1.00  0.00           H
ATOM   3862  C39 POPC   29       1.320  26.856  48.243  1.00  0.00           C
ATOM   3863  H9X POPC   29       0.221  26.848  48.402  1.00  0.00           H
ATOM   3864  H9Y POPC   29       1.722  25.820  48.210  1.00  0.00           H
ATOM   3865 C310 POPC   29       1.771  27.696  47.031  1.00  0.00           C
ATOM   3866 H10X POPC   29       2.872  27.693  46.884  1.00  0.00           H
ATOM   3867 H10Y POPC   29       1.331  28.714  47.096  1.00  0.00           H
ATOM   3868 C311 POPC   29       1.200  27.120  45.692  1.00  0.00           C
ATOM   3869 H11X POPC   29       1.152  27.838  44.845  1.00  0.00           H
ATOM   3870 H11Y POPC   29       0.152  26.776  45.826  1.00  0.00           H
ATOM   3871 C312 POPC   29       2.055  25.876  45.231  1.00  0.00           C
ATOM   3872 H12X POPC   29       2.173  25.096  46.013  1.00  0.00           H
ATOM   3873 H12Y POPC   29       3.049  26.311  44.990  1.00  0.00           H
ATOM   3874 C313 POPC   29       1.339  25.202  44.084  1.00  0.00           C
ATOM   3875 H13X POPC   29       2.028  24.638  43.419  1.00  0.00           H
ATOM   3876 H13Y POPC   29       0.913  25.974  43.410  1.00  0.00           H
ATOM   3877 C314 POPC   29       0.197  24.254  44.528  1.00  0.00           C
ATOM   3878 H14X POPC   29      -0.598  24.371  43.761  1.00  0.00           H
ATOM   3879 H14Y POPC   29      -0.129  24.476  45.567  1.00  0.00           H
ATOM   3880 C315 POPC   29       0.721  22.809  44.531  1.00  0.00           C
ATOM   3881 H15X POPC   29       1.131  22.583  43.524  1.00  0.00           H
ATOM   3882 H15Y POPC   29      -0.201  22.196  44.616  1.00  0.00           H
ATOM   3883 C316 POPC   29       1.640  22.487  45.666  1.00  0.00           C
ATOM   3884 H16X POPC   29       1.223  22.751  46.662  1.00  0.00           H
ATOM   3885 H16Y POPC   29       2.625  22.993  45.574  1.00  0.00           H
ATOM   3886 H16Z POPC   29       1.782  21.388  45.739  1.00  0.00           H
ATOM   3887  N   POPC   30      58.615  26.270  59.201  1.00  0.00           N
ATOM   3888  C12 POPC   30      57.647  27.183  58.432  1.00  0.00           C
ATOM   3889 H12A POPC   30      58.234  27.934  57.925  1.00  0.00           H
ATOM   3890 H12B POPC   30      57.151  27.777  59.186  1.00  0.00           H
ATOM   3891  C13 POPC   30      59.534  27.070  59.996  1.00  0.00           C
ATOM   3892 H13A POPC   30      59.003  27.658  60.729  1.00  0.00           H
ATOM   3893 H13B POPC   30      60.218  26.384  60.475  1.00  0.00           H
ATOM   3894 H13C POPC   30      60.270  27.675  59.488  1.00  0.00           H
ATOM   3895  C14 POPC   30      57.858  25.292  60.110  1.00  0.00           C
ATOM   3896 H14A POPC   30      57.351  25.681  60.981  1.00  0.00           H
ATOM   3897 H14B POPC   30      57.059  24.747  59.631  1.00  0.00           H
ATOM   3898 H14C POPC   30      58.570  24.626  60.574  1.00  0.00           H
ATOM   3899  C15 POPC   30      59.417  25.457  58.177  1.00  0.00           C
ATOM   3900 H15A POPC   30      60.040  26.121  57.596  1.00  0.00           H
ATOM   3901 H15B POPC   30      58.755  25.012  57.448  1.00  0.00           H
ATOM   3902 H15C POPC   30      59.979  24.730  58.745  1.00  0.00           H
ATOM   3903  C11 POPC   30      56.460  26.566  57.674  1.00  0.00           C
ATOM   3904 H11A POPC   30      56.828  25.878  56.883  1.00  0.00           H
ATOM   3905 H11B POPC   30      55.944  27.388  57.132  1.00  0.00           H
ATOM   3906  P   POPC   30      54.602  26.869  59.385  1.00  0.00           P
ATOM   3907  O13 POPC   30      55.466  27.769  60.209  1.00  0.00           O
ATOM   3908  O14 POPC   30      53.589  26.037  60.123  1.00  0.00           O
ATOM   3909  O12 POPC   30      55.491  25.965  58.509  1.00  0.00           O
ATOM   3910  O11 POPC   30      53.842  27.745  58.217  1.00  0.00           O
ATOM   3911  C1  POPC   30      52.696  27.335  57.566  1.00  0.00           C
ATOM   3912  HA  POPC   30      51.862  27.869  58.071  1.00  0.00           H
ATOM   3913  HB  POPC   30      52.465  26.252  57.655  1.00  0.00           H
ATOM   3914  C2  POPC   30      52.763  27.693  56.029  1.00  0.00           C
ATOM   3915  HS  POPC   30      51.714  27.796  55.680  1.00  0.00           H
ATOM   3916  O21 POPC   30      53.307  26.774  55.175  1.00  0.00           O
ATOM   3917  C21 POPC   30      52.705  25.653  55.026  1.00  0.00           C
ATOM   3918  O22 POPC   30      51.584  25.299  55.385  1.00  0.00           O
ATOM   3919  C22 POPC   30      53.584  24.771  54.114  1.00  0.00           C
ATOM   3920  H2R POPC   30      53.944  23.928  54.741  1.00  0.00           H
ATOM   3921  H2S POPC   30      54.391  25.402  53.683  1.00  0.00           H
ATOM   3922  C3  POPC   30      53.457  29.136  55.751  1.00  0.00           C
ATOM   3923  HX  POPC   30      54.426  29.072  56.290  1.00  0.00           H
ATOM   3924  HY  POPC   30      52.733  29.887  56.134  1.00  0.00           H
ATOM   3925  O31 POPC   30      53.539  29.317  54.336  1.00  0.00           O
ATOM   3926  C31 POPC   30      54.653  29.579  53.752  1.00  0.00           C
ATOM   3927  O32 POPC   30      55.695  29.849  54.310  1.00  0.00           O
ATOM   3928  C32 POPC   30      54.456  29.570  52.209  1.00  0.00           C
ATOM   3929  H2X POPC   30      54.871  30.570  51.959  1.00  0.00           H
ATOM   3930  H2Y POPC   30      53.361  29.616  52.030  1.00  0.00           H
ATOM   3931  C23 POPC   30      52.770  24.003  52.979  1.00  0.00           C
ATOM   3932  H3R POPC   30      51.772  23.694  53.357  1.00  0.00           H
ATOM   3933  H3S POPC   30      53.363  23.102  52.713  1.00  0.00           H
ATOM   3934  C24 POPC   30      52.577  24.850  51.704  1.00  0.00           C
ATOM   3935  H4R POPC   30      52.272  24.202  50.855  1.00  0.00           H
ATOM   3936  H4S POPC   30      53.508  25.395  51.435  1.00  0.00           H
ATOM   3937  C25 POPC   30      51.519  25.970  51.948  1.00  0.00           C
ATOM   3938  H5R POPC   30      51.779  26.639  52.797  1.00  0.00           H
ATOM   3939  H5S POPC   30      50.563  25.473  52.218  1.00  0.00           H
ATOM   3940  C26 POPC   30      51.333  26.799  50.662  1.00  0.00           C
ATOM   3941  H6R POPC   30      51.096  26.087  49.843  1.00  0.00           H
ATOM   3942  H6S POPC   30      52.175  27.429  50.305  1.00  0.00           H
ATOM   3943  C27 POPC   30      50.079  27.779  50.727  1.00  0.00           C
ATOM   3944  H7R POPC   30      50.213  28.594  51.470  1.00  0.00           H
ATOM   3945  H7S POPC   30      49.205  27.219  51.124  1.00  0.00           H
ATOM   3946  C28 POPC   30      49.616  28.229  49.353  1.00  0.00           C
ATOM   3947  H8R POPC   30      48.666  28.792  49.478  1.00  0.00           H
ATOM   3948  H8S POPC   30      49.409  27.346  48.712  1.00  0.00           H
ATOM   3949  C29 POPC   30      50.650  29.158  48.786  1.00  0.00           C
ATOM   3950  H91 POPC   30      50.601  30.188  49.171  1.00  0.00           H
ATOM   3951 C210 POPC   30      51.593  28.913  47.836  1.00  0.00           C
ATOM   3952 H101 POPC   30      52.419  29.620  47.670  1.00  0.00           H
ATOM   3953 C211 POPC   30      51.775  27.655  47.020  1.00  0.00           C
ATOM   3954 H11R POPC   30      51.568  26.731  47.601  1.00  0.00           H
ATOM   3955 H11S POPC   30      52.812  27.490  46.658  1.00  0.00           H
ATOM   3956 C212 POPC   30      50.943  27.702  45.733  1.00  0.00           C
ATOM   3957 H12R POPC   30      51.340  28.457  45.021  1.00  0.00           H
ATOM   3958 H12S POPC   30      49.886  27.981  45.931  1.00  0.00           H
ATOM   3959 C213 POPC   30      51.081  26.303  45.059  1.00  0.00           C
ATOM   3960 H13R POPC   30      50.661  25.568  45.777  1.00  0.00           H
ATOM   3961 H13S POPC   30      52.178  26.135  45.021  1.00  0.00           H
ATOM   3962 C214 POPC   30      50.361  26.334  43.681  1.00  0.00           C
ATOM   3963 H14R POPC   30      50.748  27.246  43.177  1.00  0.00           H
ATOM   3964 H14S POPC   30      49.303  26.496  43.977  1.00  0.00           H
ATOM   3965 C215 POPC   30      50.555  25.007  42.895  1.00  0.00           C
ATOM   3966 H15R POPC   30      50.007  24.141  43.326  1.00  0.00           H
ATOM   3967 H15S POPC   30      51.639  24.774  42.968  1.00  0.00           H
ATOM   3968 C216 POPC   30      50.286  25.195  41.344  1.00  0.00           C
ATOM   3969 H16R POPC   30      50.698  26.208  41.146  1.00  0.00           H
ATOM   3970 H16S POPC   30      49.183  25.299  41.258  1.00  0.00           H
ATOM   3971 C217 POPC   30      50.671  24.021  40.495  1.00  0.00           C
ATOM   3972 H17R POPC   30      50.252  23.099  40.951  1.00  0.00           H
ATOM   3973 H17S POPC   30      51.766  23.883  40.625  1.00  0.00           H
ATOM   3974 C218 POPC   30      50.390  24.254  38.980  1.00  0.00           C
ATOM   3975 H18R POPC   30      49.386  24.728  39.005  1.00  0.00           H
ATOM   3976 H18S POPC   30      51.166  24.853  38.458  1.00  0.00           H
ATOM   3977 H18T POPC   30      50.385  23.259  38.487  1.00  0.00           H
ATOM   3978  C33 POPC   30      55.270  28.504  51.434  1.00  0.00           C
ATOM   3979  H3X POPC   30      54.739  27.531  51.516  1.00  0.00           H
ATOM   3980  H3Y POPC   30      56.297  28.373  51.836  1.00  0.00           H
ATOM   3981  C34 POPC   30      55.506  28.922  49.965  1.00  0.00           C
ATOM   3982  H4X POPC   30      55.770  29.997  50.060  1.00  0.00           H
ATOM   3983  H4Y POPC   30      54.511  28.915  49.471  1.00  0.00           H
ATOM   3984  C35 POPC   30      56.576  28.274  49.162  1.00  0.00           C
ATOM   3985  H5X POPC   30      56.602  27.187  49.393  1.00  0.00           H
ATOM   3986  H5Y POPC   30      57.561  28.611  49.549  1.00  0.00           H
ATOM   3987  C36 POPC   30      56.288  28.559  47.683  1.00  0.00           C
ATOM   3988  H6X POPC   30      55.216  28.359  47.468  1.00  0.00           H
ATOM   3989  H6Y POPC   30      56.908  27.846  47.099  1.00  0.00           H
ATOM   3990  C37 POPC   30      56.747  29.959  47.163  1.00  0.00           C
ATOM   3991  H7X POPC   30      57.664  30.368  47.640  1.00  0.00           H
ATOM   3992  H7Y POPC   30      55.952  30.709  47.361  1.00  0.00           H
ATOM   3993  C38 POPC   30      57.162  30.005  45.688  1.00  0.00           C
ATOM   3994  H8X POPC   30      58.042  29.350  45.514  1.00  0.00           H
ATOM   3995  H8Y POPC   30      57.510  31.033  45.451  1.00  0.00           H
ATOM   3996  C39 POPC   30      56.124  29.345  44.713  1.00  0.00           C
ATOM   3997  H9X POPC   30      55.164  29.782  45.062  1.00  0.00           H
ATOM   3998  H9Y POPC   30      56.233  28.245  44.826  1.00  0.00           H
ATOM   3999 C310 POPC   30      56.432  29.767  43.236  1.00  0.00           C
ATOM   4000 H10X POPC   30      56.149  30.832  43.101  1.00  0.00           H
ATOM   4001 H10Y POPC   30      55.711  29.199  42.610  1.00  0.00           H
ATOM   4002 C311 POPC   30      57.853  29.583  42.738  1.00  0.00           C
ATOM   4003 H11X POPC   30      58.172  28.531  42.900  1.00  0.00           H
ATOM   4004 H11Y POPC   30      58.532  30.188  43.375  1.00  0.00           H
ATOM   4005 C312 POPC   30      58.071  30.071  41.354  1.00  0.00           C
ATOM   4006 H12X POPC   30      59.168  30.106  41.184  1.00  0.00           H
ATOM   4007 H12Y POPC   30      57.684  31.107  41.241  1.00  0.00           H
ATOM   4008 C313 POPC   30      57.496  29.163  40.267  1.00  0.00           C
ATOM   4009 H13X POPC   30      56.389  29.247  40.282  1.00  0.00           H
ATOM   4010 H13Y POPC   30      57.806  28.101  40.371  1.00  0.00           H
ATOM   4011 C314 POPC   30      58.021  29.673  38.924  1.00  0.00           C
ATOM   4012 H14X POPC   30      59.105  29.433  38.886  1.00  0.00           H
ATOM   4013 H14Y POPC   30      57.876  30.768  38.805  1.00  0.00           H
ATOM   4014 C315 POPC   30      57.360  29.086  37.654  1.00  0.00           C
ATOM   4015 H15X POPC   30      56.259  29.173  37.781  1.00  0.00           H
ATOM   4016 H15Y POPC   30      57.567  27.995  37.689  1.00  0.00           H
ATOM   4017 C316 POPC   30      57.743  29.850  36.376  1.00  0.00           C
ATOM   4018 H16X POPC   30      58.830  29.927  36.158  1.00  0.00           H
ATOM   4019 H16Y POPC   30      57.556  30.945  36.395  1.00  0.00           H
ATOM   4020 H16Z POPC   30      57.166  29.471  35.505  1.00  0.00           H
ATOM   4021  N   POPC   31      31.575  50.480  57.974  1.00  0.00           N
ATOM   4022  C12 POPC   31      30.100  50.314  57.852  1.00  0.00           C
ATOM   4023 H12A POPC   31      29.728  49.933  58.792  1.00  0.00           H
ATOM   4024 H12B POPC   31      29.919  49.587  57.074  1.00  0.00           H
ATOM   4025  C13 POPC   31      31.924  51.372  59.100  1.00  0.00           C
ATOM   4026 H13A POPC   31      32.946  51.193  59.398  1.00  0.00           H
ATOM   4027 H13B POPC   31      31.814  52.384  58.739  1.00  0.00           H
ATOM   4028 H13C POPC   31      31.299  51.266  59.975  1.00  0.00           H
ATOM   4029  C14 POPC   31      32.252  49.150  58.231  1.00  0.00           C
ATOM   4030 H14A POPC   31      31.962  48.655  59.146  1.00  0.00           H
ATOM   4031 H14B POPC   31      32.052  48.391  57.490  1.00  0.00           H
ATOM   4032 H14C POPC   31      33.309  49.371  58.256  1.00  0.00           H
ATOM   4033  C15 POPC   31      32.093  50.957  56.639  1.00  0.00           C
ATOM   4034 H15A POPC   31      31.890  50.292  55.813  1.00  0.00           H
ATOM   4035 H15B POPC   31      33.167  51.051  56.711  1.00  0.00           H
ATOM   4036 H15C POPC   31      31.771  51.954  56.379  1.00  0.00           H
ATOM   4037  C11 POPC   31      29.492  51.721  57.524  1.00  0.00           C
ATOM   4038 H11A POPC   31      29.423  51.833  56.421  1.00  0.00           H
ATOM   4039 H11B POPC   31      30.170  52.536  57.854  1.00  0.00           H
ATOM   4040  P   POPC   31      27.497  53.170  58.235  1.00  0.00           P
ATOM   4041  O13 POPC   31      28.302  53.841  59.263  1.00  0.00           O
ATOM   4042  O14 POPC   31      26.028  53.035  58.402  1.00  0.00           O
ATOM   4043  O12 POPC   31      28.179  51.758  58.038  1.00  0.00           O
ATOM   4044  O11 POPC   31      27.740  53.889  56.855  1.00  0.00           O
ATOM   4045  C1  POPC   31      27.848  55.269  56.624  1.00  0.00           C
ATOM   4046  HA  POPC   31      27.257  55.847  57.367  1.00  0.00           H
ATOM   4047  HB  POPC   31      27.243  55.504  55.722  1.00  0.00           H
ATOM   4048  C2  POPC   31      29.347  55.795  56.405  1.00  0.00           C
ATOM   4049  HS  POPC   31      29.330  56.898  56.273  1.00  0.00           H
ATOM   4050  O21 POPC   31      29.978  55.170  55.285  1.00  0.00           O
ATOM   4051  C21 POPC   31      29.755  55.661  54.068  1.00  0.00           C
ATOM   4052  O22 POPC   31      29.102  56.653  53.829  1.00  0.00           O
ATOM   4053  C22 POPC   31      30.672  54.915  53.031  1.00  0.00           C
ATOM   4054  H2R POPC   31      30.693  53.859  53.373  1.00  0.00           H
ATOM   4055  H2S POPC   31      31.674  55.371  52.882  1.00  0.00           H
ATOM   4056  C3  POPC   31      30.183  55.617  57.707  1.00  0.00           C
ATOM   4057  HX  POPC   31      30.070  54.554  58.009  1.00  0.00           H
ATOM   4058  HY  POPC   31      29.734  56.177  58.556  1.00  0.00           H
ATOM   4059  O31 POPC   31      31.575  55.988  57.558  1.00  0.00           O
ATOM   4060  C31 POPC   31      32.334  55.038  57.126  1.00  0.00           C
ATOM   4061  O32 POPC   31      32.094  53.846  57.165  1.00  0.00           O
ATOM   4062  C32 POPC   31      33.719  55.688  56.763  1.00  0.00           C
ATOM   4063  H2X POPC   31      34.031  56.308  57.630  1.00  0.00           H
ATOM   4064  H2Y POPC   31      33.620  56.289  55.833  1.00  0.00           H
ATOM   4065  C23 POPC   31      29.989  54.765  51.651  1.00  0.00           C
ATOM   4066  H3R POPC   31      28.914  54.542  51.820  1.00  0.00           H
ATOM   4067  H3S POPC   31      30.521  53.947  51.121  1.00  0.00           H
ATOM   4068  C24 POPC   31      30.206  55.948  50.693  1.00  0.00           C
ATOM   4069  H4R POPC   31      31.220  55.943  50.240  1.00  0.00           H
ATOM   4070  H4S POPC   31      30.140  56.891  51.277  1.00  0.00           H
ATOM   4071  C25 POPC   31      29.196  55.829  49.517  1.00  0.00           C
ATOM   4072  H5R POPC   31      28.191  56.088  49.914  1.00  0.00           H
ATOM   4073  H5S POPC   31      29.181  54.757  49.223  1.00  0.00           H
ATOM   4074  C26 POPC   31      29.387  56.915  48.422  1.00  0.00           C
ATOM   4075  H6R POPC   31      30.475  57.023  48.228  1.00  0.00           H
ATOM   4076  H6S POPC   31      29.081  57.872  48.896  1.00  0.00           H
ATOM   4077  C27 POPC   31      28.598  56.520  47.135  1.00  0.00           C
ATOM   4078  H7R POPC   31      27.527  56.611  47.415  1.00  0.00           H
ATOM   4079  H7S POPC   31      28.821  55.449  46.943  1.00  0.00           H
ATOM   4080  C28 POPC   31      28.896  57.386  45.837  1.00  0.00           C
ATOM   4081  H8R POPC   31      29.956  57.659  45.646  1.00  0.00           H
ATOM   4082  H8S POPC   31      28.401  58.369  45.992  1.00  0.00           H
ATOM   4083  C29 POPC   31      28.250  56.782  44.597  1.00  0.00           C
ATOM   4084  H91 POPC   31      27.172  56.564  44.645  1.00  0.00           H
ATOM   4085 C210 POPC   31      28.803  56.528  43.445  1.00  0.00           C
ATOM   4086 H101 POPC   31      28.164  56.311  42.577  1.00  0.00           H
ATOM   4087 C211 POPC   31      30.294  56.568  43.222  1.00  0.00           C
ATOM   4088 H11R POPC   31      30.947  56.485  44.117  1.00  0.00           H
ATOM   4089 H11S POPC   31      30.510  57.498  42.655  1.00  0.00           H
ATOM   4090 C212 POPC   31      30.644  55.347  42.314  1.00  0.00           C
ATOM   4091 H12R POPC   31      29.870  55.114  41.551  1.00  0.00           H
ATOM   4092 H12S POPC   31      30.888  54.469  42.950  1.00  0.00           H
ATOM   4093 C213 POPC   31      31.830  55.666  41.439  1.00  0.00           C
ATOM   4094 H13R POPC   31      32.659  56.160  41.989  1.00  0.00           H
ATOM   4095 H13S POPC   31      31.565  56.279  40.551  1.00  0.00           H
ATOM   4096 C214 POPC   31      32.413  54.353  40.867  1.00  0.00           C
ATOM   4097 H14R POPC   31      31.773  53.933  40.061  1.00  0.00           H
ATOM   4098 H14S POPC   31      32.385  53.629  41.709  1.00  0.00           H
ATOM   4099 C215 POPC   31      33.807  54.377  40.332  1.00  0.00           C
ATOM   4100 H15R POPC   31      34.512  54.670  41.138  1.00  0.00           H
ATOM   4101 H15S POPC   31      33.839  55.237  39.629  1.00  0.00           H
ATOM   4102 C216 POPC   31      34.357  53.116  39.667  1.00  0.00           C
ATOM   4103 H16R POPC   31      33.537  52.637  39.090  1.00  0.00           H
ATOM   4104 H16S POPC   31      34.601  52.344  40.428  1.00  0.00           H
ATOM   4105 C217 POPC   31      35.620  53.578  38.876  1.00  0.00           C
ATOM   4106 H17R POPC   31      36.411  54.041  39.504  1.00  0.00           H
ATOM   4107 H17S POPC   31      35.290  54.142  37.976  1.00  0.00           H
ATOM   4108 C218 POPC   31      36.138  52.312  38.204  1.00  0.00           C
ATOM   4109 H18R POPC   31      36.660  52.551  37.253  1.00  0.00           H
ATOM   4110 H18S POPC   31      35.247  51.665  38.051  1.00  0.00           H
ATOM   4111 H18T POPC   31      36.863  51.752  38.832  1.00  0.00           H
ATOM   4112  C33 POPC   31      34.763  54.539  56.690  1.00  0.00           C
ATOM   4113  H3X POPC   31      34.387  53.561  56.319  1.00  0.00           H
ATOM   4114  H3Y POPC   31      35.117  54.402  57.734  1.00  0.00           H
ATOM   4115  C34 POPC   31      35.837  55.042  55.805  1.00  0.00           C
ATOM   4116  H4X POPC   31      36.877  54.701  55.993  1.00  0.00           H
ATOM   4117  H4Y POPC   31      35.915  56.093  56.158  1.00  0.00           H
ATOM   4118  C35 POPC   31      35.509  54.917  54.302  1.00  0.00           C
ATOM   4119  H5X POPC   31      34.574  55.470  54.068  1.00  0.00           H
ATOM   4120  H5Y POPC   31      35.295  53.863  54.021  1.00  0.00           H
ATOM   4121  C36 POPC   31      36.545  55.393  53.281  1.00  0.00           C
ATOM   4122  H6X POPC   31      37.304  54.612  53.060  1.00  0.00           H
ATOM   4123  H6Y POPC   31      37.089  56.301  53.616  1.00  0.00           H
ATOM   4124  C37 POPC   31      35.906  55.774  51.975  1.00  0.00           C
ATOM   4125  H7X POPC   31      36.789  56.113  51.392  1.00  0.00           H
ATOM   4126  H7Y POPC   31      35.295  56.691  52.115  1.00  0.00           H
ATOM   4127  C38 POPC   31      35.207  54.710  51.150  1.00  0.00           C
ATOM   4128  H8X POPC   31      34.227  54.469  51.613  1.00  0.00           H
ATOM   4129  H8Y POPC   31      35.842  53.798  51.137  1.00  0.00           H
ATOM   4130  C39 POPC   31      35.122  55.135  49.708  1.00  0.00           C
ATOM   4131  H9X POPC   31      36.141  55.331  49.311  1.00  0.00           H
ATOM   4132  H9Y POPC   31      34.672  56.142  49.575  1.00  0.00           H
ATOM   4133 C310 POPC   31      34.540  54.096  48.723  1.00  0.00           C
ATOM   4134 H10X POPC   31      35.000  53.127  49.010  1.00  0.00           H
ATOM   4135 H10Y POPC   31      34.862  54.416  47.708  1.00  0.00           H
ATOM   4136 C311 POPC   31      33.024  53.868  48.779  1.00  0.00           C
ATOM   4137 H11X POPC   31      32.550  54.742  48.284  1.00  0.00           H
ATOM   4138 H11Y POPC   31      32.654  53.867  49.826  1.00  0.00           H
ATOM   4139 C312 POPC   31      32.465  52.648  48.122  1.00  0.00           C
ATOM   4140 H12X POPC   31      32.825  51.704  48.583  1.00  0.00           H
ATOM   4141 H12Y POPC   31      32.837  52.651  47.075  1.00  0.00           H
ATOM   4142 C313 POPC   31      30.961  52.620  47.951  1.00  0.00           C
ATOM   4143 H13X POPC   31      30.685  53.284  47.104  1.00  0.00           H
ATOM   4144 H13Y POPC   31      30.462  52.950  48.887  1.00  0.00           H
ATOM   4145 C314 POPC   31      30.397  51.230  47.519  1.00  0.00           C
ATOM   4146 H14X POPC   31      31.035  50.729  46.760  1.00  0.00           H
ATOM   4147 H14Y POPC   31      29.391  51.363  47.066  1.00  0.00           H
ATOM   4148 C315 POPC   31      30.140  50.243  48.646  1.00  0.00           C
ATOM   4149 H15X POPC   31      29.822  50.868  49.508  1.00  0.00           H
ATOM   4150 H15Y POPC   31      31.058  49.853  49.135  1.00  0.00           H
ATOM   4151 C316 POPC   31      29.169  49.096  48.278  1.00  0.00           C
ATOM   4152 H16X POPC   31      29.272  48.322  49.067  1.00  0.00           H
ATOM   4153 H16Y POPC   31      29.470  48.741  47.268  1.00  0.00           H
ATOM   4154 H16Z POPC   31      28.143  49.522  48.270  1.00  0.00           H
ATOM   4155  N   POPC   32      28.593   2.286  65.130  1.00  0.00           N
ATOM   4156  C12 POPC   32      29.441   2.163  66.355  1.00  0.00           C
ATOM   4157 H12A POPC   32      28.794   2.112  67.218  1.00  0.00           H
ATOM   4158 H12B POPC   32      30.021   3.047  66.579  1.00  0.00           H
ATOM   4159  C13 POPC   32      27.770   1.137  64.939  1.00  0.00           C
ATOM   4160 H13A POPC   32      27.186   1.196  64.032  1.00  0.00           H
ATOM   4161 H13B POPC   32      28.316   0.205  64.954  1.00  0.00           H
ATOM   4162 H13C POPC   32      27.005   1.126  65.701  1.00  0.00           H
ATOM   4163  C14 POPC   32      27.617   3.390  65.123  1.00  0.00           C
ATOM   4164 H14A POPC   32      26.933   3.325  64.290  1.00  0.00           H
ATOM   4165 H14B POPC   32      27.032   3.409  66.031  1.00  0.00           H
ATOM   4166 H14C POPC   32      28.131   4.339  65.157  1.00  0.00           H
ATOM   4167  C15 POPC   32      29.424   2.435  63.866  1.00  0.00           C
ATOM   4168 H15A POPC   32      28.805   2.224  63.006  1.00  0.00           H
ATOM   4169 H15B POPC   32      30.209   1.706  63.731  1.00  0.00           H
ATOM   4170 H15C POPC   32      29.854   3.421  63.767  1.00  0.00           H
ATOM   4171  C11 POPC   32      30.561   1.052  66.393  1.00  0.00           C
ATOM   4172 H11A POPC   32      30.101   0.075  66.131  1.00  0.00           H
ATOM   4173 H11B POPC   32      31.011   0.970  67.405  1.00  0.00           H
ATOM   4174  P   POPC   32      32.470   0.347  64.672  1.00  0.00           P
ATOM   4175  O13 POPC   32      31.982  -1.071  64.722  1.00  0.00           O
ATOM   4176  O14 POPC   32      33.919   0.536  64.955  1.00  0.00           O
ATOM   4177  O12 POPC   32      31.584   1.382  65.480  1.00  0.00           O
ATOM   4178  O11 POPC   32      32.147   0.781  63.186  1.00  0.00           O
ATOM   4179  C1  POPC   32      32.969   1.844  62.605  1.00  0.00           C
ATOM   4180  HA  POPC   32      34.042   1.558  62.558  1.00  0.00           H
ATOM   4181  HB  POPC   32      32.919   2.741  63.259  1.00  0.00           H
ATOM   4182  C2  POPC   32      32.419   2.286  61.233  1.00  0.00           C
ATOM   4183  HS  POPC   32      31.361   2.599  61.366  1.00  0.00           H
ATOM   4184  O21 POPC   32      32.512   1.190  60.272  1.00  0.00           O
ATOM   4185  C21 POPC   32      31.709   1.233  59.235  1.00  0.00           C
ATOM   4186  O22 POPC   32      31.054   2.205  58.875  1.00  0.00           O
ATOM   4187  C22 POPC   32      31.796  -0.009  58.308  1.00  0.00           C
ATOM   4188  H2R POPC   32      30.758   0.008  57.913  1.00  0.00           H
ATOM   4189  H2S POPC   32      32.082  -0.889  58.924  1.00  0.00           H
ATOM   4190  C3  POPC   32      33.072   3.652  60.719  1.00  0.00           C
ATOM   4191  HX  POPC   32      33.082   4.311  61.614  1.00  0.00           H
ATOM   4192  HY  POPC   32      32.450   4.113  59.922  1.00  0.00           H
ATOM   4193  O31 POPC   32      34.434   3.513  60.148  1.00  0.00           O
ATOM   4194  C31 POPC   32      35.094   4.543  59.862  1.00  0.00           C
ATOM   4195  O32 POPC   32      34.692   5.693  59.942  1.00  0.00           O
ATOM   4196  C32 POPC   32      36.539   4.233  59.360  1.00  0.00           C
ATOM   4197  H2X POPC   32      36.940   3.307  59.824  1.00  0.00           H
ATOM   4198  H2Y POPC   32      37.185   5.076  59.685  1.00  0.00           H
ATOM   4199  C23 POPC   32      32.720   0.316  57.137  1.00  0.00           C
ATOM   4200  H3R POPC   32      33.518  -0.456  57.157  1.00  0.00           H
ATOM   4201  H3S POPC   32      33.304   1.249  57.291  1.00  0.00           H
ATOM   4202  C24 POPC   32      32.046   0.228  55.763  1.00  0.00           C
ATOM   4203  H4R POPC   32      31.136  -0.404  55.852  1.00  0.00           H
ATOM   4204  H4S POPC   32      32.762  -0.157  55.005  1.00  0.00           H
ATOM   4205  C25 POPC   32      31.660   1.561  55.125  1.00  0.00           C
ATOM   4206  H5R POPC   32      32.398   2.326  55.444  1.00  0.00           H
ATOM   4207  H5S POPC   32      30.663   1.922  55.459  1.00  0.00           H
ATOM   4208  C26 POPC   32      31.605   1.597  53.638  1.00  0.00           C
ATOM   4209  H6R POPC   32      32.600   1.275  53.264  1.00  0.00           H
ATOM   4210  H6S POPC   32      31.447   2.623  53.241  1.00  0.00           H
ATOM   4211  C27 POPC   32      30.405   0.659  53.150  1.00  0.00           C
ATOM   4212  H7R POPC   32      29.506   1.012  53.698  1.00  0.00           H
ATOM   4213  H7S POPC   32      30.610  -0.357  53.552  1.00  0.00           H
ATOM   4214  C28 POPC   32      30.080   0.738  51.631  1.00  0.00           C
ATOM   4215  H8R POPC   32      30.502  -0.139  51.096  1.00  0.00           H
ATOM   4216  H8S POPC   32      30.590   1.630  51.209  1.00  0.00           H
ATOM   4217  C29 POPC   32      28.604   0.604  51.208  1.00  0.00           C
ATOM   4218  H91 POPC   32      28.198  -0.390  51.446  1.00  0.00           H
ATOM   4219 C210 POPC   32      27.926   1.398  50.384  1.00  0.00           C
ATOM   4220 H101 POPC   32      26.856   1.203  50.221  1.00  0.00           H
ATOM   4221 C211 POPC   32      28.340   2.766  49.990  1.00  0.00           C
ATOM   4222 H11R POPC   32      29.167   3.134  50.634  1.00  0.00           H
ATOM   4223 H11S POPC   32      27.396   3.341  50.107  1.00  0.00           H
ATOM   4224 C212 POPC   32      29.000   2.841  48.513  1.00  0.00           C
ATOM   4225 H12R POPC   32      29.046   3.872  48.101  1.00  0.00           H
ATOM   4226 H12S POPC   32      28.229   2.316  47.908  1.00  0.00           H
ATOM   4227 C213 POPC   32      30.414   2.155  48.284  1.00  0.00           C
ATOM   4228 H13R POPC   32      30.400   1.104  48.645  1.00  0.00           H
ATOM   4229 H13S POPC   32      31.116   2.753  48.904  1.00  0.00           H
ATOM   4230 C214 POPC   32      30.846   2.042  46.847  1.00  0.00           C
ATOM   4231 H14R POPC   32      30.650   3.081  46.506  1.00  0.00           H
ATOM   4232 H14S POPC   32      30.145   1.413  46.258  1.00  0.00           H
ATOM   4233 C215 POPC   32      32.289   1.561  46.519  1.00  0.00           C
ATOM   4234 H15R POPC   32      32.935   2.297  47.044  1.00  0.00           H
ATOM   4235 H15S POPC   32      32.562   1.590  45.443  1.00  0.00           H
ATOM   4236 C216 POPC   32      32.485   0.147  47.013  1.00  0.00           C
ATOM   4237 H16R POPC   32      31.503  -0.368  46.938  1.00  0.00           H
ATOM   4238 H16S POPC   32      32.729   0.152  48.097  1.00  0.00           H
ATOM   4239 C217 POPC   32      33.523  -0.561  46.158  1.00  0.00           C
ATOM   4240 H17R POPC   32      34.427   0.085  46.146  1.00  0.00           H
ATOM   4241 H17S POPC   32      33.254  -0.625  45.082  1.00  0.00           H
ATOM   4242 C218 POPC   32      33.841  -2.007  46.566  1.00  0.00           C
ATOM   4243 H18R POPC   32      34.729  -2.013  47.234  1.00  0.00           H
ATOM   4244 H18S POPC   32      34.045  -2.557  45.622  1.00  0.00           H
ATOM   4245 H18T POPC   32      32.979  -2.453  47.106  1.00  0.00           H
ATOM   4246  C33 POPC   32      36.543   3.939  57.834  1.00  0.00           C
ATOM   4247  H3X POPC   32      35.918   3.027  57.734  1.00  0.00           H
ATOM   4248  H3Y POPC   32      37.542   3.706  57.409  1.00  0.00           H
ATOM   4249  C34 POPC   32      35.927   5.057  57.001  1.00  0.00           C
ATOM   4250  H4X POPC   32      36.532   5.965  57.210  1.00  0.00           H
ATOM   4251  H4Y POPC   32      34.897   5.266  57.363  1.00  0.00           H
ATOM   4252  C35 POPC   32      35.811   4.954  55.560  1.00  0.00           C
ATOM   4253  H5X POPC   32      36.792   4.541  55.244  1.00  0.00           H
ATOM   4254  H5Y POPC   32      35.610   6.004  55.257  1.00  0.00           H
ATOM   4255  C36 POPC   32      34.658   4.111  55.043  1.00  0.00           C
ATOM   4256  H6X POPC   32      33.605   4.329  55.322  1.00  0.00           H
ATOM   4257  H6Y POPC   32      34.685   3.049  55.367  1.00  0.00           H
ATOM   4258  C37 POPC   32      34.636   4.043  53.500  1.00  0.00           C
ATOM   4259  H7X POPC   32      34.366   3.058  53.062  1.00  0.00           H
ATOM   4260  H7Y POPC   32      35.655   4.237  53.101  1.00  0.00           H
ATOM   4261  C38 POPC   32      33.629   5.113  52.966  1.00  0.00           C
ATOM   4262  H8X POPC   32      33.668   6.040  53.577  1.00  0.00           H
ATOM   4263  H8Y POPC   32      32.609   4.742  53.200  1.00  0.00           H
ATOM   4264  C39 POPC   32      33.829   5.465  51.453  1.00  0.00           C
ATOM   4265  H9X POPC   32      34.893   5.783  51.429  1.00  0.00           H
ATOM   4266  H9Y POPC   32      33.208   6.353  51.206  1.00  0.00           H
ATOM   4267 C310 POPC   32      33.485   4.195  50.535  1.00  0.00           C
ATOM   4268 H10X POPC   32      32.425   3.913  50.710  1.00  0.00           H
ATOM   4269 H10Y POPC   32      34.242   3.450  50.861  1.00  0.00           H
ATOM   4270 C311 POPC   32      33.644   4.472  49.019  1.00  0.00           C
ATOM   4271 H11X POPC   32      33.704   3.527  48.438  1.00  0.00           H
ATOM   4272 H11Y POPC   32      34.690   4.819  48.878  1.00  0.00           H
ATOM   4273 C312 POPC   32      32.623   5.468  48.466  1.00  0.00           C
ATOM   4274 H12X POPC   32      32.709   6.485  48.904  1.00  0.00           H
ATOM   4275 H12Y POPC   32      31.652   5.023  48.772  1.00  0.00           H
ATOM   4276 C313 POPC   32      32.765   5.444  46.970  1.00  0.00           C
ATOM   4277 H13X POPC   32      32.623   4.416  46.573  1.00  0.00           H
ATOM   4278 H13Y POPC   32      33.704   5.966  46.687  1.00  0.00           H
ATOM   4279 C314 POPC   32      31.571   6.233  46.333  1.00  0.00           C
ATOM   4280 H14X POPC   32      31.571   7.297  46.653  1.00  0.00           H
ATOM   4281 H14Y POPC   32      30.723   5.834  46.930  1.00  0.00           H
ATOM   4282 C315 POPC   32      31.390   6.105  44.857  1.00  0.00           C
ATOM   4283 H15X POPC   32      31.286   5.029  44.601  1.00  0.00           H
ATOM   4284 H15Y POPC   32      32.322   6.468  44.375  1.00  0.00           H
ATOM   4285 C316 POPC   32      30.158   6.813  44.359  1.00  0.00           C
ATOM   4286 H16X POPC   32      29.332   6.828  45.102  1.00  0.00           H
ATOM   4287 H16Y POPC   32      29.898   6.287  43.415  1.00  0.00           H
ATOM   4288 H16Z POPC   32      30.422   7.852  44.069  1.00  0.00           H
ATOM   4289  N   POPC   33      28.320   5.020  60.041  1.00  0.00           N
ATOM   4290  C12 POPC   33      27.400   3.954  59.584  1.00  0.00           C
ATOM   4291 H12A POPC   33      28.017   3.302  58.984  1.00  0.00           H
ATOM   4292 H12B POPC   33      26.541   4.238  58.994  1.00  0.00           H
ATOM   4293  C13 POPC   33      29.393   4.562  60.896  1.00  0.00           C
ATOM   4294 H13A POPC   33      28.942   3.905  61.626  1.00  0.00           H
ATOM   4295 H13B POPC   33      30.155   4.030  60.347  1.00  0.00           H
ATOM   4296 H13C POPC   33      29.792   5.435  61.391  1.00  0.00           H
ATOM   4297  C14 POPC   33      28.863   5.897  58.957  1.00  0.00           C
ATOM   4298 H14A POPC   33      29.394   6.694  59.455  1.00  0.00           H
ATOM   4299 H14B POPC   33      29.641   5.435  58.366  1.00  0.00           H
ATOM   4300 H14C POPC   33      28.073   6.274  58.325  1.00  0.00           H
ATOM   4301  C15 POPC   33      27.490   5.975  60.848  1.00  0.00           C
ATOM   4302 H15A POPC   33      26.765   6.489  60.234  1.00  0.00           H
ATOM   4303 H15B POPC   33      28.133   6.741  61.253  1.00  0.00           H
ATOM   4304 H15C POPC   33      26.975   5.598  61.719  1.00  0.00           H
ATOM   4305  C11 POPC   33      26.682   2.941  60.618  1.00  0.00           C
ATOM   4306 H11A POPC   33      25.977   2.326  60.019  1.00  0.00           H
ATOM   4307 H11B POPC   33      26.163   3.565  61.376  1.00  0.00           H
ATOM   4308  P   POPC   33      27.832   0.667  61.170  1.00  0.00           P
ATOM   4309  O13 POPC   33      26.654  -0.070  61.657  1.00  0.00           O
ATOM   4310  O14 POPC   33      29.088   0.168  61.724  1.00  0.00           O
ATOM   4311  O12 POPC   33      27.669   2.199  61.366  1.00  0.00           O
ATOM   4312  O11 POPC   33      28.100   0.606  59.604  1.00  0.00           O
ATOM   4313  C1  POPC   33      27.459  -0.229  58.668  1.00  0.00           C
ATOM   4314  HA  POPC   33      26.478  -0.641  58.987  1.00  0.00           H
ATOM   4315  HB  POPC   33      28.157  -1.017  58.312  1.00  0.00           H
ATOM   4316  C2  POPC   33      27.102   0.570  57.376  1.00  0.00           C
ATOM   4317  HS  POPC   33      26.383   1.403  57.530  1.00  0.00           H
ATOM   4318  O21 POPC   33      26.694  -0.403  56.409  1.00  0.00           O
ATOM   4319  C21 POPC   33      25.773   0.013  55.564  1.00  0.00           C
ATOM   4320  O22 POPC   33      25.083   1.008  55.704  1.00  0.00           O
ATOM   4321  C22 POPC   33      25.881  -0.891  54.393  1.00  0.00           C
ATOM   4322  H2R POPC   33      25.593  -1.889  54.787  1.00  0.00           H
ATOM   4323  H2S POPC   33      26.918  -0.846  53.996  1.00  0.00           H
ATOM   4324  C3  POPC   33      28.369   1.182  56.886  1.00  0.00           C
ATOM   4325  HX  POPC   33      29.142   0.426  56.633  1.00  0.00           H
ATOM   4326  HY  POPC   33      28.785   1.823  57.691  1.00  0.00           H
ATOM   4327  O31 POPC   33      28.088   1.910  55.655  1.00  0.00           O
ATOM   4328  C31 POPC   33      27.446   3.052  55.735  1.00  0.00           C
ATOM   4329  O32 POPC   33      27.169   3.593  56.811  1.00  0.00           O
ATOM   4330  C32 POPC   33      27.282   3.635  54.334  1.00  0.00           C
ATOM   4331  H2X POPC   33      26.180   3.734  54.234  1.00  0.00           H
ATOM   4332  H2Y POPC   33      27.727   2.900  53.629  1.00  0.00           H
ATOM   4333  C23 POPC   33      24.917  -0.408  53.326  1.00  0.00           C
ATOM   4334  H3R POPC   33      25.142   0.639  53.028  1.00  0.00           H
ATOM   4335  H3S POPC   33      23.887  -0.439  53.739  1.00  0.00           H
ATOM   4336  C24 POPC   33      24.779  -1.424  52.122  1.00  0.00           C
ATOM   4337  H4R POPC   33      23.826  -1.966  52.305  1.00  0.00           H
ATOM   4338  H4S POPC   33      25.621  -2.140  52.232  1.00  0.00           H
ATOM   4339  C25 POPC   33      24.680  -0.766  50.745  1.00  0.00           C
ATOM   4340  H5R POPC   33      25.200   0.214  50.682  1.00  0.00           H
ATOM   4341  H5S POPC   33      23.614  -0.493  50.596  1.00  0.00           H
ATOM   4342  C26 POPC   33      25.143  -1.783  49.643  1.00  0.00           C
ATOM   4343  H6R POPC   33      24.883  -2.832  49.899  1.00  0.00           H
ATOM   4344  H6S POPC   33      26.248  -1.721  49.550  1.00  0.00           H
ATOM   4345  C27 POPC   33      24.566  -1.493  48.259  1.00  0.00           C
ATOM   4346  H7R POPC   33      23.461  -1.587  48.308  1.00  0.00           H
ATOM   4347  H7S POPC   33      24.858  -2.340  47.602  1.00  0.00           H
ATOM   4348  C28 POPC   33      25.006  -0.188  47.573  1.00  0.00           C
ATOM   4349  H8R POPC   33      26.004  -0.401  47.133  1.00  0.00           H
ATOM   4350  H8S POPC   33      25.171   0.603  48.335  1.00  0.00           H
ATOM   4351  C29 POPC   33      23.990   0.177  46.507  1.00  0.00           C
ATOM   4352  H91 POPC   33      22.921   0.188  46.765  1.00  0.00           H
ATOM   4353 C210 POPC   33      24.253   0.391  45.208  1.00  0.00           C
ATOM   4354 H101 POPC   33      23.494   0.497  44.420  1.00  0.00           H
ATOM   4355 C211 POPC   33      25.626   0.449  44.591  1.00  0.00           C
ATOM   4356 H11R POPC   33      26.004  -0.587  44.456  1.00  0.00           H
ATOM   4357 H11S POPC   33      26.231   0.952  45.376  1.00  0.00           H
ATOM   4358 C212 POPC   33      25.555   1.273  43.314  1.00  0.00           C
ATOM   4359 H12R POPC   33      25.388   2.328  43.622  1.00  0.00           H
ATOM   4360 H12S POPC   33      24.674   1.024  42.685  1.00  0.00           H
ATOM   4361 C213 POPC   33      26.776   1.133  42.393  1.00  0.00           C
ATOM   4362 H13R POPC   33      26.632   1.682  41.437  1.00  0.00           H
ATOM   4363 H13S POPC   33      26.909   0.058  42.148  1.00  0.00           H
ATOM   4364 C214 POPC   33      28.033   1.665  43.039  1.00  0.00           C
ATOM   4365 H14R POPC   33      28.282   1.119  43.974  1.00  0.00           H
ATOM   4366 H14S POPC   33      27.873   2.744  43.251  1.00  0.00           H
ATOM   4367 C215 POPC   33      29.283   1.468  42.188  1.00  0.00           C
ATOM   4368 H15R POPC   33      29.035   1.912  41.201  1.00  0.00           H
ATOM   4369 H15S POPC   33      29.407   0.368  42.092  1.00  0.00           H
ATOM   4370 C216 POPC   33      30.516   2.049  42.869  1.00  0.00           C
ATOM   4371 H16R POPC   33      30.689   1.470  43.802  1.00  0.00           H
ATOM   4372 H16S POPC   33      30.268   3.091  43.167  1.00  0.00           H
ATOM   4373 C217 POPC   33      31.826   1.974  42.110  1.00  0.00           C
ATOM   4374 H17R POPC   33      31.973   0.915  41.808  1.00  0.00           H
ATOM   4375 H17S POPC   33      32.614   2.116  42.881  1.00  0.00           H
ATOM   4376 C218 POPC   33      31.982   2.982  40.920  1.00  0.00           C
ATOM   4377 H18R POPC   33      32.982   3.020  40.438  1.00  0.00           H
ATOM   4378 H18S POPC   33      31.820   4.032  41.244  1.00  0.00           H
ATOM   4379 H18T POPC   33      31.245   2.722  40.130  1.00  0.00           H
ATOM   4380  C33 POPC   33      27.917   5.029  54.196  1.00  0.00           C
ATOM   4381  H3X POPC   33      27.757   5.656  55.099  1.00  0.00           H
ATOM   4382  H3Y POPC   33      27.429   5.533  53.334  1.00  0.00           H
ATOM   4383  C34 POPC   33      29.468   4.954  53.972  1.00  0.00           C
ATOM   4384  H4X POPC   33      29.679   4.248  53.141  1.00  0.00           H
ATOM   4385  H4Y POPC   33      29.933   4.492  54.869  1.00  0.00           H
ATOM   4386  C35 POPC   33      30.106   6.315  53.665  1.00  0.00           C
ATOM   4387  H5X POPC   33      31.199   6.217  53.494  1.00  0.00           H
ATOM   4388  H5Y POPC   33      29.868   6.943  54.551  1.00  0.00           H
ATOM   4389  C36 POPC   33      29.487   6.991  52.432  1.00  0.00           C
ATOM   4390  H6X POPC   33      29.978   7.953  52.172  1.00  0.00           H
ATOM   4391  H6Y POPC   33      28.445   7.273  52.697  1.00  0.00           H
ATOM   4392  C37 POPC   33      29.511   6.098  51.176  1.00  0.00           C
ATOM   4393  H7X POPC   33      28.992   5.128  51.329  1.00  0.00           H
ATOM   4394  H7Y POPC   33      30.553   5.869  50.868  1.00  0.00           H
ATOM   4395  C38 POPC   33      28.836   6.783  50.034  1.00  0.00           C
ATOM   4396  H8X POPC   33      27.797   7.001  50.362  1.00  0.00           H
ATOM   4397  H8Y POPC   33      28.788   5.945  49.306  1.00  0.00           H
ATOM   4398  C39 POPC   33      29.577   7.981  49.450  1.00  0.00           C
ATOM   4399  H9X POPC   33      30.620   7.610  49.359  1.00  0.00           H
ATOM   4400  H9Y POPC   33      29.562   8.809  50.192  1.00  0.00           H
ATOM   4401 C310 POPC   33      29.058   8.492  48.081  1.00  0.00           C
ATOM   4402 H10X POPC   33      29.047   7.571  47.459  1.00  0.00           H
ATOM   4403 H10Y POPC   33      29.738   9.176  47.529  1.00  0.00           H
ATOM   4404 C311 POPC   33      27.585   8.874  48.145  1.00  0.00           C
ATOM   4405 H11X POPC   33      27.595   9.727  48.857  1.00  0.00           H
ATOM   4406 H11Y POPC   33      26.976   8.023  48.516  1.00  0.00           H
ATOM   4407 C312 POPC   33      27.085   9.175  46.758  1.00  0.00           C
ATOM   4408 H12X POPC   33      25.997   9.367  46.872  1.00  0.00           H
ATOM   4409 H12Y POPC   33      27.197   8.323  46.053  1.00  0.00           H
ATOM   4410 C313 POPC   33      27.777  10.350  46.081  1.00  0.00           C
ATOM   4411 H13X POPC   33      28.805  10.185  45.693  1.00  0.00           H
ATOM   4412 H13Y POPC   33      27.878  11.154  46.841  1.00  0.00           H
ATOM   4413 C314 POPC   33      26.976  10.857  44.869  1.00  0.00           C
ATOM   4414 H14X POPC   33      25.907  11.002  45.137  1.00  0.00           H
ATOM   4415 H14Y POPC   33      26.845   9.984  44.195  1.00  0.00           H
ATOM   4416 C315 POPC   33      27.456  12.152  44.159  1.00  0.00           C
ATOM   4417 H15X POPC   33      28.527  11.988  43.912  1.00  0.00           H
ATOM   4418 H15Y POPC   33      27.338  13.001  44.865  1.00  0.00           H
ATOM   4419 C316 POPC   33      26.642  12.403  42.891  1.00  0.00           C
ATOM   4420 H16X POPC   33      26.966  11.895  41.958  1.00  0.00           H
ATOM   4421 H16Y POPC   33      26.637  13.512  42.828  1.00  0.00           H
ATOM   4422 H16Z POPC   33      25.593  12.159  43.166  1.00  0.00           H
ATOM   4423  N   POPC   34      24.893  53.470  62.092  1.00  0.00           N
ATOM   4424  C12 POPC   34      24.662  54.101  60.742  1.00  0.00           C
ATOM   4425 H12A POPC   34      23.922  53.485  60.254  1.00  0.00           H
ATOM   4426 H12B POPC   34      25.595  54.031  60.202  1.00  0.00           H
ATOM   4427  C13 POPC   34      26.106  54.122  62.713  1.00  0.00           C
ATOM   4428 H13A POPC   34      26.411  53.698  63.659  1.00  0.00           H
ATOM   4429 H13B POPC   34      26.936  53.747  62.133  1.00  0.00           H
ATOM   4430 H13C POPC   34      26.175  55.197  62.788  1.00  0.00           H
ATOM   4431  C14 POPC   34      23.747  53.665  63.002  1.00  0.00           C
ATOM   4432 H14A POPC   34      23.412  54.687  63.097  1.00  0.00           H
ATOM   4433 H14B POPC   34      22.813  53.227  62.682  1.00  0.00           H
ATOM   4434 H14C POPC   34      23.928  53.287  63.997  1.00  0.00           H
ATOM   4435  C15 POPC   34      25.189  52.003  61.918  1.00  0.00           C
ATOM   4436 H15A POPC   34      26.090  51.803  61.356  1.00  0.00           H
ATOM   4437 H15B POPC   34      24.385  51.507  61.394  1.00  0.00           H
ATOM   4438 H15C POPC   34      25.298  51.609  62.918  1.00  0.00           H
ATOM   4439  C11 POPC   34      24.146  55.580  60.745  1.00  0.00           C
ATOM   4440 H11A POPC   34      24.204  55.919  59.689  1.00  0.00           H
ATOM   4441 H11B POPC   34      24.845  56.178  61.369  1.00  0.00           H
ATOM   4442  P   POPC   34      21.585  54.998  60.424  1.00  0.00           P
ATOM   4443  O13 POPC   34      20.273  55.296  61.030  1.00  0.00           O
ATOM   4444  O14 POPC   34      21.911  53.557  60.315  1.00  0.00           O
ATOM   4445  O12 POPC   34      22.782  55.693  61.285  1.00  0.00           O
ATOM   4446  O11 POPC   34      21.671  55.674  58.980  1.00  0.00           O
ATOM   4447  C1  POPC   34      21.546  57.063  58.633  1.00  0.00           C
ATOM   4448  HA  POPC   34      22.588  57.447  58.594  1.00  0.00           H
ATOM   4449  HB  POPC   34      20.988  57.646  59.395  1.00  0.00           H
ATOM   4450  C2  POPC   34      20.930  57.240  57.167  1.00  0.00           C
ATOM   4451  HS  POPC   34      20.422  58.221  57.044  1.00  0.00           H
ATOM   4452  O21 POPC   34      20.075  56.130  56.763  1.00  0.00           O
ATOM   4453  C21 POPC   34      18.942  56.188  57.361  1.00  0.00           C
ATOM   4454  O22 POPC   34      18.505  57.034  58.148  1.00  0.00           O
ATOM   4455  C22 POPC   34      18.272  54.845  57.196  1.00  0.00           C
ATOM   4456  H2R POPC   34      17.904  54.478  58.178  1.00  0.00           H
ATOM   4457  H2S POPC   34      18.963  54.047  56.851  1.00  0.00           H
ATOM   4458  C3  POPC   34      21.960  57.311  56.005  1.00  0.00           C
ATOM   4459  HX  POPC   34      22.317  58.361  55.939  1.00  0.00           H
ATOM   4460  HY  POPC   34      21.574  57.352  54.964  1.00  0.00           H
ATOM   4461  O31 POPC   34      23.139  56.466  56.042  1.00  0.00           O
ATOM   4462  C31 POPC   34      22.979  55.258  55.636  1.00  0.00           C
ATOM   4463  O32 POPC   34      21.909  54.786  55.204  1.00  0.00           O
ATOM   4464  C32 POPC   34      24.268  54.419  55.811  1.00  0.00           C
ATOM   4465  H2X POPC   34      24.129  53.766  56.699  1.00  0.00           H
ATOM   4466  H2Y POPC   34      25.060  55.125  56.141  1.00  0.00           H
ATOM   4467  C23 POPC   34      17.051  55.169  56.256  1.00  0.00           C
ATOM   4468  H3R POPC   34      16.421  55.963  56.710  1.00  0.00           H
ATOM   4469  H3S POPC   34      16.366  54.301  56.364  1.00  0.00           H
ATOM   4470  C24 POPC   34      17.321  55.317  54.698  1.00  0.00           C
ATOM   4471  H4R POPC   34      17.600  56.358  54.427  1.00  0.00           H
ATOM   4472  H4S POPC   34      16.329  55.221  54.207  1.00  0.00           H
ATOM   4473  C25 POPC   34      18.438  54.334  54.239  1.00  0.00           C
ATOM   4474  H5R POPC   34      18.075  53.323  54.522  1.00  0.00           H
ATOM   4475  H5S POPC   34      19.381  54.537  54.791  1.00  0.00           H
ATOM   4476  C26 POPC   34      18.885  54.494  52.790  1.00  0.00           C
ATOM   4477  H6R POPC   34      18.017  54.537  52.099  1.00  0.00           H
ATOM   4478  H6S POPC   34      19.575  53.671  52.505  1.00  0.00           H
ATOM   4479  C27 POPC   34      19.713  55.800  52.412  1.00  0.00           C
ATOM   4480  H7R POPC   34      20.304  56.206  53.261  1.00  0.00           H
ATOM   4481  H7S POPC   34      18.947  56.576  52.199  1.00  0.00           H
ATOM   4482  C28 POPC   34      20.638  55.565  51.173  1.00  0.00           C
ATOM   4483  H8R POPC   34      21.101  56.560  50.997  1.00  0.00           H
ATOM   4484  H8S POPC   34      19.929  55.412  50.331  1.00  0.00           H
ATOM   4485  C29 POPC   34      21.799  54.663  51.410  1.00  0.00           C
ATOM   4486  H91 POPC   34      22.276  54.849  52.383  1.00  0.00           H
ATOM   4487 C210 POPC   34      22.230  53.749  50.512  1.00  0.00           C
ATOM   4488 H101 POPC   34      23.237  53.323  50.637  1.00  0.00           H
ATOM   4489 C211 POPC   34      21.588  53.546  49.127  1.00  0.00           C
ATOM   4490 H11R POPC   34      20.887  54.370  48.873  1.00  0.00           H
ATOM   4491 H11S POPC   34      21.052  52.573  49.133  1.00  0.00           H
ATOM   4492 C212 POPC   34      22.602  53.528  48.005  1.00  0.00           C
ATOM   4493 H12R POPC   34      23.151  52.577  48.172  1.00  0.00           H
ATOM   4494 H12S POPC   34      23.276  54.407  48.081  1.00  0.00           H
ATOM   4495 C213 POPC   34      21.881  53.586  46.596  1.00  0.00           C
ATOM   4496 H13R POPC   34      21.288  54.525  46.567  1.00  0.00           H
ATOM   4497 H13S POPC   34      21.195  52.720  46.479  1.00  0.00           H
ATOM   4498 C214 POPC   34      22.811  53.550  45.445  1.00  0.00           C
ATOM   4499 H14R POPC   34      23.384  52.601  45.375  1.00  0.00           H
ATOM   4500 H14S POPC   34      23.453  54.451  45.548  1.00  0.00           H
ATOM   4501 C215 POPC   34      22.087  53.920  44.099  1.00  0.00           C
ATOM   4502 H15R POPC   34      21.412  54.778  44.306  1.00  0.00           H
ATOM   4503 H15S POPC   34      21.444  53.088  43.742  1.00  0.00           H
ATOM   4504 C216 POPC   34      23.167  54.152  43.042  1.00  0.00           C
ATOM   4505 H16R POPC   34      22.606  54.312  42.097  1.00  0.00           H
ATOM   4506 H16S POPC   34      23.685  53.171  42.991  1.00  0.00           H
ATOM   4507 C217 POPC   34      24.113  55.299  43.253  1.00  0.00           C
ATOM   4508 H17R POPC   34      24.994  54.993  43.857  1.00  0.00           H
ATOM   4509 H17S POPC   34      23.559  56.061  43.842  1.00  0.00           H
ATOM   4510 C218 POPC   34      24.726  55.992  42.036  1.00  0.00           C
ATOM   4511 H18R POPC   34      25.024  55.183  41.335  1.00  0.00           H
ATOM   4512 H18S POPC   34      25.629  56.576  42.312  1.00  0.00           H
ATOM   4513 H18T POPC   34      23.981  56.613  41.494  1.00  0.00           H
ATOM   4514  C33 POPC   34      24.491  53.518  54.594  1.00  0.00           C
ATOM   4515  H3X POPC   34      24.056  53.974  53.679  1.00  0.00           H
ATOM   4516  H3Y POPC   34      24.008  52.540  54.809  1.00  0.00           H
ATOM   4517  C34 POPC   34      26.012  53.450  54.338  1.00  0.00           C
ATOM   4518  H4X POPC   34      26.451  53.025  55.266  1.00  0.00           H
ATOM   4519  H4Y POPC   34      26.455  54.451  54.146  1.00  0.00           H
ATOM   4520  C35 POPC   34      26.403  52.552  53.128  1.00  0.00           C
ATOM   4521  H5X POPC   34      26.001  51.526  53.271  1.00  0.00           H
ATOM   4522  H5Y POPC   34      27.512  52.495  53.097  1.00  0.00           H
ATOM   4523  C36 POPC   34      25.913  53.066  51.746  1.00  0.00           C
ATOM   4524  H6X POPC   34      26.069  54.165  51.780  1.00  0.00           H
ATOM   4525  H6Y POPC   34      24.815  52.906  51.688  1.00  0.00           H
ATOM   4526  C37 POPC   34      26.720  52.562  50.513  1.00  0.00           C
ATOM   4527  H7X POPC   34      26.901  51.468  50.579  1.00  0.00           H
ATOM   4528  H7Y POPC   34      27.748  52.964  50.637  1.00  0.00           H
ATOM   4529  C38 POPC   34      26.177  53.085  49.165  1.00  0.00           C
ATOM   4530  H8X POPC   34      25.973  54.170  49.289  1.00  0.00           H
ATOM   4531  H8Y POPC   34      25.296  52.477  48.866  1.00  0.00           H
ATOM   4532  C39 POPC   34      27.060  52.849  47.941  1.00  0.00           C
ATOM   4533  H9X POPC   34      27.044  51.742  47.852  1.00  0.00           H
ATOM   4534  H9Y POPC   34      28.112  53.116  48.179  1.00  0.00           H
ATOM   4535 C310 POPC   34      26.378  53.570  46.710  1.00  0.00           C
ATOM   4536 H10X POPC   34      26.227  54.648  46.930  1.00  0.00           H
ATOM   4537 H10Y POPC   34      25.345  53.328  46.378  1.00  0.00           H
ATOM   4538 C311 POPC   34      27.238  53.477  45.431  1.00  0.00           C
ATOM   4539 H11X POPC   34      28.294  53.577  45.759  1.00  0.00           H
ATOM   4540 H11Y POPC   34      27.057  54.224  44.629  1.00  0.00           H
ATOM   4541 C312 POPC   34      27.213  52.090  44.801  1.00  0.00           C
ATOM   4542 H12X POPC   34      26.219  51.977  44.317  1.00  0.00           H
ATOM   4543 H12Y POPC   34      27.298  51.313  45.591  1.00  0.00           H
ATOM   4544 C313 POPC   34      28.471  51.841  43.955  1.00  0.00           C
ATOM   4545 H13X POPC   34      29.327  52.209  44.560  1.00  0.00           H
ATOM   4546 H13Y POPC   34      28.351  52.494  43.064  1.00  0.00           H
ATOM   4547 C314 POPC   34      28.736  50.374  43.531  1.00  0.00           C
ATOM   4548 H14X POPC   34      27.887  49.728  43.841  1.00  0.00           H
ATOM   4549 H14Y POPC   34      29.655  49.966  44.002  1.00  0.00           H
ATOM   4550 C315 POPC   34      28.811  50.167  41.998  1.00  0.00           C
ATOM   4551 H15X POPC   34      28.891  49.083  41.765  1.00  0.00           H
ATOM   4552 H15Y POPC   34      29.689  50.635  41.504  1.00  0.00           H
ATOM   4553 C316 POPC   34      27.567  50.732  41.274  1.00  0.00           C
ATOM   4554 H16X POPC   34      26.642  50.328  41.737  1.00  0.00           H
ATOM   4555 H16Y POPC   34      27.595  50.346  40.232  1.00  0.00           H
ATOM   4556 H16Z POPC   34      27.469  51.816  41.495  1.00  0.00           H
ATOM   4557  N   POPC   35       6.684  40.131  60.911  1.00  0.00           N
ATOM   4558  C12 POPC   35       6.813  41.351  61.889  1.00  0.00           C
ATOM   4559 H12A POPC   35       7.855  41.609  62.004  1.00  0.00           H
ATOM   4560 H12B POPC   35       6.425  41.097  62.864  1.00  0.00           H
ATOM   4561  C13 POPC   35       5.289  39.919  60.517  1.00  0.00           C
ATOM   4562 H13A POPC   35       4.808  40.769  60.056  1.00  0.00           H
ATOM   4563 H13B POPC   35       5.126  39.112  59.817  1.00  0.00           H
ATOM   4564 H13C POPC   35       4.674  39.637  61.359  1.00  0.00           H
ATOM   4565  C14 POPC   35       7.518  40.338  59.717  1.00  0.00           C
ATOM   4566 H14A POPC   35       8.567  40.512  59.907  1.00  0.00           H
ATOM   4567 H14B POPC   35       7.438  39.527  59.008  1.00  0.00           H
ATOM   4568 H14C POPC   35       7.152  41.189  59.162  1.00  0.00           H
ATOM   4569  C15 POPC   35       7.204  38.886  61.512  1.00  0.00           C
ATOM   4570 H15A POPC   35       6.728  38.862  62.481  1.00  0.00           H
ATOM   4571 H15B POPC   35       8.258  38.920  61.747  1.00  0.00           H
ATOM   4572 H15C POPC   35       6.946  37.941  61.059  1.00  0.00           H
ATOM   4573  C11 POPC   35       6.265  42.676  61.500  1.00  0.00           C
ATOM   4574 H11A POPC   35       6.332  43.453  62.291  1.00  0.00           H
ATOM   4575 H11B POPC   35       5.165  42.583  61.373  1.00  0.00           H
ATOM   4576  P   POPC   35       7.955  44.144  60.228  1.00  0.00           P
ATOM   4577  O13 POPC   35       9.114  43.517  60.826  1.00  0.00           O
ATOM   4578  O14 POPC   35       7.672  45.491  60.755  1.00  0.00           O
ATOM   4579  O12 POPC   35       6.759  43.114  60.242  1.00  0.00           O
ATOM   4580  O11 POPC   35       8.174  44.231  58.671  1.00  0.00           O
ATOM   4581  C1  POPC   35       7.166  44.511  57.816  1.00  0.00           C
ATOM   4582  HA  POPC   35       7.550  45.123  56.972  1.00  0.00           H
ATOM   4583  HB  POPC   35       6.307  45.051  58.267  1.00  0.00           H
ATOM   4584  C2  POPC   35       6.449  43.261  57.151  1.00  0.00           C
ATOM   4585  HS  POPC   35       5.991  42.525  57.846  1.00  0.00           H
ATOM   4586  O21 POPC   35       7.573  42.549  56.604  1.00  0.00           O
ATOM   4587  C21 POPC   35       7.310  41.353  56.117  1.00  0.00           C
ATOM   4588  O22 POPC   35       6.191  40.838  56.143  1.00  0.00           O
ATOM   4589  C22 POPC   35       8.462  40.763  55.305  1.00  0.00           C
ATOM   4590  H2R POPC   35       8.144  40.742  54.241  1.00  0.00           H
ATOM   4591  H2S POPC   35       8.439  39.718  55.682  1.00  0.00           H
ATOM   4592  C3  POPC   35       5.432  43.651  56.062  1.00  0.00           C
ATOM   4593  HX  POPC   35       4.615  44.086  56.677  1.00  0.00           H
ATOM   4594  HY  POPC   35       4.892  42.845  55.521  1.00  0.00           H
ATOM   4595  O31 POPC   35       5.953  44.676  55.172  1.00  0.00           O
ATOM   4596  C31 POPC   35       6.328  44.117  54.043  1.00  0.00           C
ATOM   4597  O32 POPC   35       6.305  42.946  53.779  1.00  0.00           O
ATOM   4598  C32 POPC   35       6.983  45.308  53.252  1.00  0.00           C
ATOM   4599  H2X POPC   35       7.425  45.887  54.091  1.00  0.00           H
ATOM   4600  H2Y POPC   35       6.188  45.839  52.686  1.00  0.00           H
ATOM   4601  C23 POPC   35       9.829  41.421  55.581  1.00  0.00           C
ATOM   4602  H3R POPC   35       9.889  41.539  56.684  1.00  0.00           H
ATOM   4603  H3S POPC   35       9.849  42.418  55.091  1.00  0.00           H
ATOM   4604  C24 POPC   35      11.010  40.568  55.169  1.00  0.00           C
ATOM   4605  H4R POPC   35      11.230  39.925  56.048  1.00  0.00           H
ATOM   4606  H4S POPC   35      11.903  41.220  55.054  1.00  0.00           H
ATOM   4607  C25 POPC   35      10.811  39.665  53.946  1.00  0.00           C
ATOM   4608  H5R POPC   35      10.141  40.208  53.246  1.00  0.00           H
ATOM   4609  H5S POPC   35      10.238  38.799  54.341  1.00  0.00           H
ATOM   4610  C26 POPC   35      12.131  39.269  53.279  1.00  0.00           C
ATOM   4611  H6R POPC   35      12.708  38.663  54.010  1.00  0.00           H
ATOM   4612  H6S POPC   35      12.756  40.070  52.830  1.00  0.00           H
ATOM   4613  C27 POPC   35      11.794  38.066  52.346  1.00  0.00           C
ATOM   4614  H7R POPC   35      11.166  37.328  52.889  1.00  0.00           H
ATOM   4615  H7S POPC   35      12.832  37.722  52.149  1.00  0.00           H
ATOM   4616  C28 POPC   35      11.117  38.409  50.991  1.00  0.00           C
ATOM   4617  H8R POPC   35      11.781  39.045  50.367  1.00  0.00           H
ATOM   4618  H8S POPC   35      10.224  38.999  51.288  1.00  0.00           H
ATOM   4619  C29 POPC   35      10.798  37.138  50.163  1.00  0.00           C
ATOM   4620  H91 POPC   35      11.684  36.593  49.805  1.00  0.00           H
ATOM   4621 C210 POPC   35       9.623  36.651  49.693  1.00  0.00           C
ATOM   4622 H101 POPC   35       9.684  35.721  49.108  1.00  0.00           H
ATOM   4623 C211 POPC   35       8.239  37.193  49.884  1.00  0.00           C
ATOM   4624 H11R POPC   35       7.796  36.942  50.872  1.00  0.00           H
ATOM   4625 H11S POPC   35       7.521  36.615  49.264  1.00  0.00           H
ATOM   4626 C212 POPC   35       7.939  38.718  49.557  1.00  0.00           C
ATOM   4627 H12R POPC   35       7.970  38.868  48.457  1.00  0.00           H
ATOM   4628 H12S POPC   35       8.773  39.273  50.036  1.00  0.00           H
ATOM   4629 C213 POPC   35       6.575  39.248  49.996  1.00  0.00           C
ATOM   4630 H13R POPC   35       5.826  38.690  49.394  1.00  0.00           H
ATOM   4631 H13S POPC   35       6.509  40.322  49.720  1.00  0.00           H
ATOM   4632 C214 POPC   35       6.237  38.991  51.458  1.00  0.00           C
ATOM   4633 H14R POPC   35       7.020  39.260  52.199  1.00  0.00           H
ATOM   4634 H14S POPC   35       5.969  37.913  51.496  1.00  0.00           H
ATOM   4635 C215 POPC   35       4.972  39.761  51.874  1.00  0.00           C
ATOM   4636 H15R POPC   35       4.197  39.833  51.081  1.00  0.00           H
ATOM   4637 H15S POPC   35       5.340  40.790  52.073  1.00  0.00           H
ATOM   4638 C216 POPC   35       4.260  39.113  53.071  1.00  0.00           C
ATOM   4639 H16R POPC   35       5.098  38.961  53.785  1.00  0.00           H
ATOM   4640 H16S POPC   35       3.947  38.048  53.040  1.00  0.00           H
ATOM   4641 C217 POPC   35       3.252  40.012  53.888  1.00  0.00           C
ATOM   4642 H17R POPC   35       3.812  40.948  54.096  1.00  0.00           H
ATOM   4643 H17S POPC   35       3.060  39.462  54.835  1.00  0.00           H
ATOM   4644 C218 POPC   35       1.935  40.213  53.314  1.00  0.00           C
ATOM   4645 H18R POPC   35       1.316  39.307  53.136  1.00  0.00           H
ATOM   4646 H18S POPC   35       1.926  40.728  52.329  1.00  0.00           H
ATOM   4647 H18T POPC   35       1.236  40.822  53.925  1.00  0.00           H
ATOM   4648  C33 POPC   35       8.104  44.879  52.295  1.00  0.00           C
ATOM   4649  H3X POPC   35       7.668  44.467  51.360  1.00  0.00           H
ATOM   4650  H3Y POPC   35       8.759  44.073  52.688  1.00  0.00           H
ATOM   4651  C34 POPC   35       8.977  46.129  51.981  1.00  0.00           C
ATOM   4652  H4X POPC   35       9.294  46.445  52.998  1.00  0.00           H
ATOM   4653  H4Y POPC   35       8.409  46.997  51.584  1.00  0.00           H
ATOM   4654  C35 POPC   35      10.323  45.991  51.216  1.00  0.00           C
ATOM   4655  H5X POPC   35      10.962  45.218  51.694  1.00  0.00           H
ATOM   4656  H5Y POPC   35      10.878  46.950  51.132  1.00  0.00           H
ATOM   4657  C36 POPC   35      10.010  45.548  49.835  1.00  0.00           C
ATOM   4658  H6X POPC   35       9.853  46.424  49.169  1.00  0.00           H
ATOM   4659  H6Y POPC   35       9.156  44.838  49.829  1.00  0.00           H
ATOM   4660  C37 POPC   35      11.214  44.748  49.226  1.00  0.00           C
ATOM   4661  H7X POPC   35      11.277  43.870  49.903  1.00  0.00           H
ATOM   4662  H7Y POPC   35      12.171  45.311  49.189  1.00  0.00           H
ATOM   4663  C38 POPC   35      10.794  44.214  47.856  1.00  0.00           C
ATOM   4664  H8X POPC   35      10.688  45.047  47.128  1.00  0.00           H
ATOM   4665  H8Y POPC   35       9.874  43.594  47.904  1.00  0.00           H
ATOM   4666  C39 POPC   35      11.928  43.363  47.239  1.00  0.00           C
ATOM   4667  H9X POPC   35      12.179  42.505  47.898  1.00  0.00           H
ATOM   4668  H9Y POPC   35      12.762  44.085  47.113  1.00  0.00           H
ATOM   4669 C310 POPC   35      11.531  42.771  45.858  1.00  0.00           C
ATOM   4670 H10X POPC   35      12.473  42.253  45.576  1.00  0.00           H
ATOM   4671 H10Y POPC   35      11.351  43.642  45.192  1.00  0.00           H
ATOM   4672 C311 POPC   35      10.305  41.835  45.836  1.00  0.00           C
ATOM   4673 H11X POPC   35       9.463  42.517  45.593  1.00  0.00           H
ATOM   4674 H11Y POPC   35      10.147  41.478  46.876  1.00  0.00           H
ATOM   4675 C312 POPC   35      10.370  40.627  44.868  1.00  0.00           C
ATOM   4676 H12X POPC   35      11.337  40.095  44.991  1.00  0.00           H
ATOM   4677 H12Y POPC   35      10.147  40.846  43.802  1.00  0.00           H
ATOM   4678 C313 POPC   35       9.129  39.733  45.327  1.00  0.00           C
ATOM   4679 H13X POPC   35       8.220  40.338  45.530  1.00  0.00           H
ATOM   4680 H13Y POPC   35       9.510  39.313  46.282  1.00  0.00           H
ATOM   4681 C314 POPC   35       8.854  38.601  44.311  1.00  0.00           C
ATOM   4682 H14X POPC   35       9.795  38.020  44.206  1.00  0.00           H
ATOM   4683 H14Y POPC   35       8.564  39.099  43.361  1.00  0.00           H
ATOM   4684 C315 POPC   35       7.805  37.661  44.839  1.00  0.00           C
ATOM   4685 H15X POPC   35       6.894  38.267  45.032  1.00  0.00           H
ATOM   4686 H15Y POPC   35       8.236  37.332  45.809  1.00  0.00           H
ATOM   4687 C316 POPC   35       7.621  36.355  44.069  1.00  0.00           C
ATOM   4688 H16X POPC   35       7.333  36.514  43.008  1.00  0.00           H
ATOM   4689 H16Y POPC   35       6.745  35.844  44.523  1.00  0.00           H
ATOM   4690 H16Z POPC   35       8.543  35.744  44.175  1.00  0.00           H
ATOM   4691  N   POPC   36      39.802  50.054  60.244  1.00  0.00           N
ATOM   4692  C12 POPC   36      39.475  50.685  58.934  1.00  0.00           C
ATOM   4693 H12A POPC   36      39.052  49.943  58.273  1.00  0.00           H
ATOM   4694 H12B POPC   36      40.413  50.991  58.495  1.00  0.00           H
ATOM   4695  C13 POPC   36      40.235  51.120  61.227  1.00  0.00           C
ATOM   4696 H13A POPC   36      41.048  51.653  60.757  1.00  0.00           H
ATOM   4697 H13B POPC   36      39.422  51.773  61.507  1.00  0.00           H
ATOM   4698 H13C POPC   36      40.593  50.746  62.175  1.00  0.00           H
ATOM   4699  C14 POPC   36      38.606  49.399  60.817  1.00  0.00           C
ATOM   4700 H14A POPC   36      38.840  49.087  61.824  1.00  0.00           H
ATOM   4701 H14B POPC   36      37.792  50.107  60.869  1.00  0.00           H
ATOM   4702 H14C POPC   36      38.316  48.463  60.362  1.00  0.00           H
ATOM   4703  C15 POPC   36      40.956  49.082  60.105  1.00  0.00           C
ATOM   4704 H15A POPC   36      41.731  49.497  59.478  1.00  0.00           H
ATOM   4705 H15B POPC   36      40.713  48.138  59.640  1.00  0.00           H
ATOM   4706 H15C POPC   36      41.316  48.805  61.085  1.00  0.00           H
ATOM   4707  C11 POPC   36      38.595  51.953  58.988  1.00  0.00           C
ATOM   4708 H11A POPC   36      38.296  52.374  58.005  1.00  0.00           H
ATOM   4709 H11B POPC   36      39.274  52.695  59.459  1.00  0.00           H
ATOM   4710  P   POPC   36      36.753  52.863  60.627  1.00  0.00           P
ATOM   4711  O13 POPC   36      37.350  52.688  61.994  1.00  0.00           O
ATOM   4712  O14 POPC   36      35.262  52.750  60.597  1.00  0.00           O
ATOM   4713  O12 POPC   36      37.406  51.852  59.739  1.00  0.00           O
ATOM   4714  O11 POPC   36      37.181  54.282  60.115  1.00  0.00           O
ATOM   4715  C1  POPC   36      37.984  55.205  60.848  1.00  0.00           C
ATOM   4716  HA  POPC   36      38.724  54.637  61.451  1.00  0.00           H
ATOM   4717  HB  POPC   36      37.361  55.735  61.600  1.00  0.00           H
ATOM   4718  C2  POPC   36      38.735  56.213  59.887  1.00  0.00           C
ATOM   4719  HS  POPC   36      39.286  56.919  60.545  1.00  0.00           H
ATOM   4720  O21 POPC   36      37.718  56.855  59.127  1.00  0.00           O
ATOM   4721  C21 POPC   36      37.488  58.138  59.479  1.00  0.00           C
ATOM   4722  O22 POPC   36      38.081  58.866  60.216  1.00  0.00           O
ATOM   4723  C22 POPC   36      36.407  58.591  58.385  1.00  0.00           C
ATOM   4724  H2R POPC   36      35.985  59.566  58.710  1.00  0.00           H
ATOM   4725  H2S POPC   36      35.519  57.928  58.465  1.00  0.00           H
ATOM   4726  C3  POPC   36      39.751  55.588  58.883  1.00  0.00           C
ATOM   4727  HX  POPC   36      39.171  54.753  58.434  1.00  0.00           H
ATOM   4728  HY  POPC   36      40.587  54.995  59.311  1.00  0.00           H
ATOM   4729  O31 POPC   36      40.150  56.570  57.903  1.00  0.00           O
ATOM   4730  C31 POPC   36      40.399  55.996  56.684  1.00  0.00           C
ATOM   4731  O32 POPC   36      40.302  54.803  56.445  1.00  0.00           O
ATOM   4732  C32 POPC   36      40.844  57.099  55.628  1.00  0.00           C
ATOM   4733  H2X POPC   36      41.941  57.002  55.482  1.00  0.00           H
ATOM   4734  H2Y POPC   36      40.629  58.109  56.039  1.00  0.00           H
ATOM   4735  C23 POPC   36      36.996  58.757  56.921  1.00  0.00           C
ATOM   4736  H3R POPC   36      37.520  57.829  56.606  1.00  0.00           H
ATOM   4737  H3S POPC   36      37.710  59.606  56.980  1.00  0.00           H
ATOM   4738  C24 POPC   36      35.980  59.151  55.905  1.00  0.00           C
ATOM   4739  H4R POPC   36      35.513  60.139  56.107  1.00  0.00           H
ATOM   4740  H4S POPC   36      35.215  58.351  56.001  1.00  0.00           H
ATOM   4741  C25 POPC   36      36.394  59.262  54.464  1.00  0.00           C
ATOM   4742  H5R POPC   36      35.478  59.536  53.899  1.00  0.00           H
ATOM   4743  H5S POPC   36      36.709  58.277  54.059  1.00  0.00           H
ATOM   4744  C26 POPC   36      37.393  60.419  54.336  1.00  0.00           C
ATOM   4745  H6R POPC   36      38.226  60.340  55.066  1.00  0.00           H
ATOM   4746  H6S POPC   36      36.865  61.347  54.642  1.00  0.00           H
ATOM   4747  C27 POPC   36      38.060  60.463  52.973  1.00  0.00           C
ATOM   4748  H7R POPC   36      37.206  60.678  52.296  1.00  0.00           H
ATOM   4749  H7S POPC   36      38.576  59.527  52.669  1.00  0.00           H
ATOM   4750  C28 POPC   36      39.015  61.662  52.795  1.00  0.00           C
ATOM   4751  H8R POPC   36      38.494  62.616  53.027  1.00  0.00           H
ATOM   4752  H8S POPC   36      39.200  61.784  51.706  1.00  0.00           H
ATOM   4753  C29 POPC   36      40.338  61.512  53.506  1.00  0.00           C
ATOM   4754  H91 POPC   36      40.506  61.749  54.567  1.00  0.00           H
ATOM   4755 C210 POPC   36      41.506  61.180  52.953  1.00  0.00           C
ATOM   4756 H101 POPC   36      42.347  60.920  53.611  1.00  0.00           H
ATOM   4757 C211 POPC   36      41.752  60.857  51.519  1.00  0.00           C
ATOM   4758 H11R POPC   36      42.684  61.417  51.291  1.00  0.00           H
ATOM   4759 H11S POPC   36      40.952  61.248  50.854  1.00  0.00           H
ATOM   4760 C212 POPC   36      42.047  59.357  51.253  1.00  0.00           C
ATOM   4761 H12R POPC   36      41.176  58.760  51.598  1.00  0.00           H
ATOM   4762 H12S POPC   36      42.831  58.896  51.891  1.00  0.00           H
ATOM   4763 C213 POPC   36      42.339  59.212  49.725  1.00  0.00           C
ATOM   4764 H13R POPC   36      42.913  58.280  49.539  1.00  0.00           H
ATOM   4765 H13S POPC   36      42.945  60.083  49.393  1.00  0.00           H
ATOM   4766 C214 POPC   36      41.034  59.156  48.955  1.00  0.00           C
ATOM   4767 H14R POPC   36      40.462  60.091  49.137  1.00  0.00           H
ATOM   4768 H14S POPC   36      40.422  58.298  49.306  1.00  0.00           H
ATOM   4769 C215 POPC   36      41.274  59.072  47.474  1.00  0.00           C
ATOM   4770 H15R POPC   36      40.281  58.966  46.987  1.00  0.00           H
ATOM   4771 H15S POPC   36      41.839  58.152  47.213  1.00  0.00           H
ATOM   4772 C216 POPC   36      41.928  60.329  46.915  1.00  0.00           C
ATOM   4773 H16R POPC   36      42.979  60.309  47.275  1.00  0.00           H
ATOM   4774 H16S POPC   36      41.449  61.247  47.318  1.00  0.00           H
ATOM   4775 C217 POPC   36      42.154  60.378  45.397  1.00  0.00           C
ATOM   4776 H17R POPC   36      41.182  60.768  45.025  1.00  0.00           H
ATOM   4777 H17S POPC   36      42.455  59.406  44.952  1.00  0.00           H
ATOM   4778 C218 POPC   36      43.275  61.334  45.003  1.00  0.00           C
ATOM   4779 H18R POPC   36      44.235  60.776  44.980  1.00  0.00           H
ATOM   4780 H18S POPC   36      43.365  62.138  45.764  1.00  0.00           H
ATOM   4781 H18T POPC   36      43.194  61.797  43.996  1.00  0.00           H
ATOM   4782  C33 POPC   36      40.055  56.970  54.269  1.00  0.00           C
ATOM   4783  H3X POPC   36      40.484  57.763  53.621  1.00  0.00           H
ATOM   4784  H3Y POPC   36      39.021  57.365  54.373  1.00  0.00           H
ATOM   4785  C34 POPC   36      40.142  55.649  53.462  1.00  0.00           C
ATOM   4786  H4X POPC   36      39.414  54.863  53.758  1.00  0.00           H
ATOM   4787  H4Y POPC   36      41.125  55.188  53.695  1.00  0.00           H
ATOM   4788  C35 POPC   36      40.076  55.768  51.909  1.00  0.00           C
ATOM   4789  H5X POPC   36      41.136  55.910  51.611  1.00  0.00           H
ATOM   4790  H5Y POPC   36      39.424  56.641  51.693  1.00  0.00           H
ATOM   4791  C36 POPC   36      39.650  54.515  51.137  1.00  0.00           C
ATOM   4792  H6X POPC   36      38.552  54.364  51.214  1.00  0.00           H
ATOM   4793  H6Y POPC   36      40.149  53.670  51.658  1.00  0.00           H
ATOM   4794  C37 POPC   36      39.921  54.513  49.604  1.00  0.00           C
ATOM   4795  H7X POPC   36      40.965  54.180  49.421  1.00  0.00           H
ATOM   4796  H7Y POPC   36      39.914  55.556  49.220  1.00  0.00           H
ATOM   4797  C38 POPC   36      39.005  53.602  48.722  1.00  0.00           C
ATOM   4798  H8X POPC   36      37.925  53.863  48.749  1.00  0.00           H
ATOM   4799  H8Y POPC   36      39.238  52.578  49.085  1.00  0.00           H
ATOM   4800  C39 POPC   36      39.385  53.517  47.178  1.00  0.00           C
ATOM   4801  H9X POPC   36      38.713  52.838  46.612  1.00  0.00           H
ATOM   4802  H9Y POPC   36      40.377  53.039  47.029  1.00  0.00           H
ATOM   4803 C310 POPC   36      39.458  54.822  46.352  1.00  0.00           C
ATOM   4804 H10X POPC   36      39.985  54.641  45.391  1.00  0.00           H
ATOM   4805 H10Y POPC   36      40.130  55.398  47.024  1.00  0.00           H
ATOM   4806 C311 POPC   36      38.136  55.620  46.157  1.00  0.00           C
ATOM   4807 H11X POPC   36      37.660  55.703  47.157  1.00  0.00           H
ATOM   4808 H11Y POPC   36      37.488  54.951  45.551  1.00  0.00           H
ATOM   4809 C312 POPC   36      38.337  56.895  45.440  1.00  0.00           C
ATOM   4810 H12X POPC   36      39.208  56.812  44.754  1.00  0.00           H
ATOM   4811 H12Y POPC   36      38.549  57.692  46.184  1.00  0.00           H
ATOM   4812 C313 POPC   36      36.956  57.276  44.795  1.00  0.00           C
ATOM   4813 H13X POPC   36      36.182  57.543  45.546  1.00  0.00           H
ATOM   4814 H13Y POPC   36      36.489  56.433  44.242  1.00  0.00           H
ATOM   4815 C314 POPC   36      37.125  58.505  43.937  1.00  0.00           C
ATOM   4816 H14X POPC   36      37.784  58.154  43.114  1.00  0.00           H
ATOM   4817 H14Y POPC   36      37.757  59.202  44.528  1.00  0.00           H
ATOM   4818 C315 POPC   36      35.739  59.016  43.320  1.00  0.00           C
ATOM   4819 H15X POPC   36      35.928  59.917  42.699  1.00  0.00           H
ATOM   4820 H15Y POPC   36      35.112  59.427  44.141  1.00  0.00           H
ATOM   4821 C316 POPC   36      34.931  57.921  42.613  1.00  0.00           C
ATOM   4822 H16X POPC   36      33.949  58.256  42.215  1.00  0.00           H
ATOM   4823 H16Y POPC   36      34.828  56.994  43.216  1.00  0.00           H
ATOM   4824 H16Z POPC   36      35.483  57.409  41.796  1.00  0.00           H
ATOM   4825  N   POPC   37       1.641  40.280  61.758  1.00  0.00           N
ATOM   4826  C12 POPC   37       1.884  38.960  60.990  1.00  0.00           C
ATOM   4827 H12A POPC   37       1.376  38.138  61.474  1.00  0.00           H
ATOM   4828 H12B POPC   37       2.920  38.671  61.080  1.00  0.00           H
ATOM   4829  C13 POPC   37       0.163  40.223  62.138  1.00  0.00           C
ATOM   4830 H13A POPC   37      -0.472  39.961  61.304  1.00  0.00           H
ATOM   4831 H13B POPC   37       0.012  39.501  62.927  1.00  0.00           H
ATOM   4832 H13C POPC   37      -0.180  41.195  62.458  1.00  0.00           H
ATOM   4833  C14 POPC   37       2.343  40.448  63.070  1.00  0.00           C
ATOM   4834 H14A POPC   37       3.414  40.517  62.947  1.00  0.00           H
ATOM   4835 H14B POPC   37       2.026  41.396  63.479  1.00  0.00           H
ATOM   4836 H14C POPC   37       2.070  39.655  63.751  1.00  0.00           H
ATOM   4837  C15 POPC   37       1.824  41.574  60.971  1.00  0.00           C
ATOM   4838 H15A POPC   37       1.547  42.461  61.521  1.00  0.00           H
ATOM   4839 H15B POPC   37       1.194  41.542  60.094  1.00  0.00           H
ATOM   4840 H15C POPC   37       2.847  41.735  60.665  1.00  0.00           H
ATOM   4841  C11 POPC   37       1.408  39.067  59.531  1.00  0.00           C
ATOM   4842 H11A POPC   37       1.808  38.266  58.873  1.00  0.00           H
ATOM   4843 H11B POPC   37       1.784  40.020  59.101  1.00  0.00           H
ATOM   4844  P   POPC   37      -0.937  38.029  59.385  1.00  0.00           P
ATOM   4845  O13 POPC   37      -2.095  38.465  60.167  1.00  0.00           O
ATOM   4846  O14 POPC   37      -0.269  36.738  59.801  1.00  0.00           O
ATOM   4847  O12 POPC   37       0.047  39.251  59.547  1.00  0.00           O
ATOM   4848  O11 POPC   37      -1.203  37.898  57.839  1.00  0.00           O
ATOM   4849  C1  POPC   37      -1.191  39.046  57.008  1.00  0.00           C
ATOM   4850  HA  POPC   37      -0.151  39.385  56.812  1.00  0.00           H
ATOM   4851  HB  POPC   37      -1.667  39.899  57.538  1.00  0.00           H
ATOM   4852  C2  POPC   37      -1.981  38.717  55.698  1.00  0.00           C
ATOM   4853  HS  POPC   37      -1.624  39.378  54.878  1.00  0.00           H
ATOM   4854  O21 POPC   37      -3.375  38.869  56.117  1.00  0.00           O
ATOM   4855  C21 POPC   37      -4.203  39.410  55.127  1.00  0.00           C
ATOM   4856  O22 POPC   37      -3.825  39.751  54.056  1.00  0.00           O
ATOM   4857  C22 POPC   37      -5.686  39.322  55.598  1.00  0.00           C
ATOM   4858  H2R POPC   37      -5.997  38.277  55.809  1.00  0.00           H
ATOM   4859  H2S POPC   37      -6.212  39.644  54.674  1.00  0.00           H
ATOM   4860  C3  POPC   37      -1.804  37.215  55.231  1.00  0.00           C
ATOM   4861  HX  POPC   37      -2.286  36.608  56.028  1.00  0.00           H
ATOM   4862  HY  POPC   37      -0.706  37.051  55.195  1.00  0.00           H
ATOM   4863  O31 POPC   37      -2.400  37.068  53.871  1.00  0.00           O
ATOM   4864  C31 POPC   37      -3.460  36.338  53.724  1.00  0.00           C
ATOM   4865  O32 POPC   37      -3.944  35.617  54.522  1.00  0.00           O
ATOM   4866  C32 POPC   37      -4.082  36.766  52.446  1.00  0.00           C
ATOM   4867  H2X POPC   37      -3.875  37.847  52.296  1.00  0.00           H
ATOM   4868  H2Y POPC   37      -5.182  36.885  52.544  1.00  0.00           H
ATOM   4869  C23 POPC   37      -5.889  40.304  56.726  1.00  0.00           C
ATOM   4870  H3R POPC   37      -5.194  40.056  57.556  1.00  0.00           H
ATOM   4871  H3S POPC   37      -6.866  40.060  57.195  1.00  0.00           H
ATOM   4872  C24 POPC   37      -5.673  41.770  56.488  1.00  0.00           C
ATOM   4873  H4R POPC   37      -6.083  42.081  55.503  1.00  0.00           H
ATOM   4874  H4S POPC   37      -4.568  41.883  56.475  1.00  0.00           H
ATOM   4875  C25 POPC   37      -6.348  42.798  57.607  1.00  0.00           C
ATOM   4876  H5R POPC   37      -5.750  42.702  58.539  1.00  0.00           H
ATOM   4877  H5S POPC   37      -7.425  42.640  57.829  1.00  0.00           H
ATOM   4878  C26 POPC   37      -6.265  44.263  57.029  1.00  0.00           C
ATOM   4879  H6R POPC   37      -6.858  44.929  57.691  1.00  0.00           H
ATOM   4880  H6S POPC   37      -6.884  44.241  56.106  1.00  0.00           H
ATOM   4881  C27 POPC   37      -4.881  44.791  56.730  1.00  0.00           C
ATOM   4882  H7R POPC   37      -4.491  44.058  55.991  1.00  0.00           H
ATOM   4883  H7S POPC   37      -4.320  44.724  57.687  1.00  0.00           H
ATOM   4884  C28 POPC   37      -4.846  46.190  56.153  1.00  0.00           C
ATOM   4885  H8R POPC   37      -5.447  46.938  56.712  1.00  0.00           H
ATOM   4886  H8S POPC   37      -5.460  45.996  55.248  1.00  0.00           H
ATOM   4887  C29 POPC   37      -3.451  46.586  55.897  1.00  0.00           C
ATOM   4888  H91 POPC   37      -2.976  47.280  56.607  1.00  0.00           H
ATOM   4889 C210 POPC   37      -2.711  46.387  54.764  1.00  0.00           C
ATOM   4890 H101 POPC   37      -1.704  46.828  54.727  1.00  0.00           H
ATOM   4891 C211 POPC   37      -3.296  45.639  53.565  1.00  0.00           C
ATOM   4892 H11R POPC   37      -4.401  45.637  53.449  1.00  0.00           H
ATOM   4893 H11S POPC   37      -2.923  44.592  53.558  1.00  0.00           H
ATOM   4894 C212 POPC   37      -2.876  46.414  52.301  1.00  0.00           C
ATOM   4895 H12R POPC   37      -1.781  46.596  52.354  1.00  0.00           H
ATOM   4896 H12S POPC   37      -3.242  47.455  52.431  1.00  0.00           H
ATOM   4897 C213 POPC   37      -3.211  45.907  50.970  1.00  0.00           C
ATOM   4898 H13R POPC   37      -2.896  44.847  50.868  1.00  0.00           H
ATOM   4899 H13S POPC   37      -2.732  46.558  50.207  1.00  0.00           H
ATOM   4900 C214 POPC   37      -4.654  46.033  50.450  1.00  0.00           C
ATOM   4901 H14R POPC   37      -5.105  47.013  50.716  1.00  0.00           H
ATOM   4902 H14S POPC   37      -5.234  45.295  51.043  1.00  0.00           H
ATOM   4903 C215 POPC   37      -4.676  45.880  48.941  1.00  0.00           C
ATOM   4904 H15R POPC   37      -5.698  45.486  48.755  1.00  0.00           H
ATOM   4905 H15S POPC   37      -3.886  45.140  48.692  1.00  0.00           H
ATOM   4906 C216 POPC   37      -4.585  47.253  48.208  1.00  0.00           C
ATOM   4907 H16R POPC   37      -3.578  47.723  48.172  1.00  0.00           H
ATOM   4908 H16S POPC   37      -5.115  47.909  48.931  1.00  0.00           H
ATOM   4909 C217 POPC   37      -5.464  47.285  46.986  1.00  0.00           C
ATOM   4910 H17R POPC   37      -6.532  47.168  47.271  1.00  0.00           H
ATOM   4911 H17S POPC   37      -5.254  46.420  46.322  1.00  0.00           H
ATOM   4912 C218 POPC   37      -5.325  48.669  46.250  1.00  0.00           C
ATOM   4913 H18R POPC   37      -4.345  49.082  46.572  1.00  0.00           H
ATOM   4914 H18S POPC   37      -6.112  49.426  46.456  1.00  0.00           H
ATOM   4915 H18T POPC   37      -5.421  48.576  45.147  1.00  0.00           H
ATOM   4916  C33 POPC   37      -3.756  35.877  51.225  1.00  0.00           C
ATOM   4917  H3X POPC   37      -4.385  36.087  50.334  1.00  0.00           H
ATOM   4918  H3Y POPC   37      -3.964  34.840  51.564  1.00  0.00           H
ATOM   4919  C34 POPC   37      -2.229  36.036  50.817  1.00  0.00           C
ATOM   4920  H4X POPC   37      -1.659  35.589  51.659  1.00  0.00           H
ATOM   4921  H4Y POPC   37      -2.052  37.132  50.787  1.00  0.00           H
ATOM   4922  C35 POPC   37      -1.935  35.402  49.447  1.00  0.00           C
ATOM   4923  H5X POPC   37      -2.128  34.309  49.399  1.00  0.00           H
ATOM   4924  H5Y POPC   37      -0.883  35.488  49.099  1.00  0.00           H
ATOM   4925  C36 POPC   37      -2.642  36.156  48.310  1.00  0.00           C
ATOM   4926  H6X POPC   37      -2.320  37.218  48.371  1.00  0.00           H
ATOM   4927  H6Y POPC   37      -3.747  36.148  48.420  1.00  0.00           H
ATOM   4928  C37 POPC   37      -2.167  35.822  46.836  1.00  0.00           C
ATOM   4929  H7X POPC   37      -1.060  35.816  46.927  1.00  0.00           H
ATOM   4930  H7Y POPC   37      -2.499  36.648  46.171  1.00  0.00           H
ATOM   4931  C38 POPC   37      -2.755  34.544  46.244  1.00  0.00           C
ATOM   4932  H8X POPC   37      -2.686  33.647  46.895  1.00  0.00           H
ATOM   4933  H8Y POPC   37      -2.118  34.321  45.361  1.00  0.00           H
ATOM   4934  C39 POPC   37      -4.110  34.677  45.636  1.00  0.00           C
ATOM   4935  H9X POPC   37      -4.057  35.496  44.886  1.00  0.00           H
ATOM   4936  H9Y POPC   37      -4.942  34.849  46.352  1.00  0.00           H
ATOM   4937 C310 POPC   37      -4.624  33.435  45.016  1.00  0.00           C
ATOM   4938 H10X POPC   37      -4.587  32.589  45.735  1.00  0.00           H
ATOM   4939 H10Y POPC   37      -3.938  33.108  44.206  1.00  0.00           H
ATOM   4940 C311 POPC   37      -6.036  33.567  44.443  1.00  0.00           C
ATOM   4941 H11X POPC   37      -6.196  34.505  43.870  1.00  0.00           H
ATOM   4942 H11Y POPC   37      -6.819  33.677  45.223  1.00  0.00           H
ATOM   4943 C312 POPC   37      -6.528  32.479  43.411  1.00  0.00           C
ATOM   4944 H12X POPC   37      -6.466  31.482  43.898  1.00  0.00           H
ATOM   4945 H12Y POPC   37      -5.722  32.402  42.650  1.00  0.00           H
ATOM   4946 C313 POPC   37      -7.879  32.569  42.729  1.00  0.00           C
ATOM   4947 H13X POPC   37      -7.935  31.926  41.824  1.00  0.00           H
ATOM   4948 H13Y POPC   37      -8.100  33.624  42.459  1.00  0.00           H
ATOM   4949 C314 POPC   37      -9.156  32.171  43.570  1.00  0.00           C
ATOM   4950 H14X POPC   37     -10.050  32.359  42.938  1.00  0.00           H
ATOM   4951 H14Y POPC   37      -9.113  32.891  44.415  1.00  0.00           H
ATOM   4952 C315 POPC   37      -9.202  30.860  44.353  1.00  0.00           C
ATOM   4953 H15X POPC   37      -8.366  30.883  45.084  1.00  0.00           H
ATOM   4954 H15Y POPC   37      -9.004  30.078  43.589  1.00  0.00           H
ATOM   4955 C316 POPC   37     -10.529  30.728  45.170  1.00  0.00           C
ATOM   4956 H16X POPC   37     -10.668  31.713  45.665  1.00  0.00           H
ATOM   4957 H16Y POPC   37     -10.447  29.880  45.883  1.00  0.00           H
ATOM   4958 H16Z POPC   37     -11.448  30.595  44.560  1.00  0.00           H
ATOM   4959  N   POPC   38      11.234  48.209  60.846  1.00  0.00           N
ATOM   4960  C12 POPC   38      12.036  47.248  61.756  1.00  0.00           C
ATOM   4961 H12A POPC   38      11.590  47.133  62.732  1.00  0.00           H
ATOM   4962 H12B POPC   38      12.916  47.809  62.035  1.00  0.00           H
ATOM   4963  C13 POPC   38      10.870  49.351  61.689  1.00  0.00           C
ATOM   4964 H13A POPC   38      11.734  49.977  61.853  1.00  0.00           H
ATOM   4965 H13B POPC   38      10.033  49.918  61.310  1.00  0.00           H
ATOM   4966 H13C POPC   38      10.559  48.941  62.639  1.00  0.00           H
ATOM   4967  C14 POPC   38      12.047  48.760  59.748  1.00  0.00           C
ATOM   4968 H14A POPC   38      11.456  49.273  59.003  1.00  0.00           H
ATOM   4969 H14B POPC   38      12.782  49.418  60.187  1.00  0.00           H
ATOM   4970 H14C POPC   38      12.605  47.935  59.331  1.00  0.00           H
ATOM   4971  C15 POPC   38      10.040  47.561  60.306  1.00  0.00           C
ATOM   4972 H15A POPC   38      10.269  46.763  59.616  1.00  0.00           H
ATOM   4973 H15B POPC   38       9.451  48.310  59.797  1.00  0.00           H
ATOM   4974 H15C POPC   38       9.455  47.195  61.137  1.00  0.00           H
ATOM   4975  C11 POPC   38      12.247  45.867  61.188  1.00  0.00           C
ATOM   4976 H11A POPC   38      12.526  46.086  60.135  1.00  0.00           H
ATOM   4977 H11B POPC   38      11.324  45.265  61.327  1.00  0.00           H
ATOM   4978  P   POPC   38      14.433  44.372  61.184  1.00  0.00           P
ATOM   4979  O13 POPC   38      14.826  43.260  62.103  1.00  0.00           O
ATOM   4980  O14 POPC   38      15.532  45.280  60.824  1.00  0.00           O
ATOM   4981  O12 POPC   38      13.320  45.246  61.871  1.00  0.00           O
ATOM   4982  O11 POPC   38      13.696  43.776  60.013  1.00  0.00           O
ATOM   4983  C1  POPC   38      14.008  44.225  58.687  1.00  0.00           C
ATOM   4984  HA  POPC   38      15.030  43.929  58.367  1.00  0.00           H
ATOM   4985  HB  POPC   38      14.070  45.327  58.562  1.00  0.00           H
ATOM   4986  C2  POPC   38      12.991  43.753  57.613  1.00  0.00           C
ATOM   4987  HS  POPC   38      12.910  42.660  57.792  1.00  0.00           H
ATOM   4988  O21 POPC   38      13.343  44.120  56.314  1.00  0.00           O
ATOM   4989  C21 POPC   38      14.175  43.266  55.798  1.00  0.00           C
ATOM   4990  O22 POPC   38      14.716  42.313  56.349  1.00  0.00           O
ATOM   4991  C22 POPC   38      14.399  43.632  54.301  1.00  0.00           C
ATOM   4992  H2R POPC   38      14.935  44.603  54.230  1.00  0.00           H
ATOM   4993  H2S POPC   38      13.360  43.771  53.932  1.00  0.00           H
ATOM   4994  C3  POPC   38      11.627  44.400  57.861  1.00  0.00           C
ATOM   4995  HX  POPC   38      11.360  44.329  58.937  1.00  0.00           H
ATOM   4996  HY  POPC   38      10.828  43.851  57.318  1.00  0.00           H
ATOM   4997  O31 POPC   38      11.828  45.809  57.634  1.00  0.00           O
ATOM   4998  C31 POPC   38      11.306  46.275  56.400  1.00  0.00           C
ATOM   4999  O32 POPC   38      10.826  45.601  55.504  1.00  0.00           O
ATOM   5000  C32 POPC   38      11.331  47.780  56.314  1.00  0.00           C
ATOM   5001  H2X POPC   38      10.939  48.164  57.280  1.00  0.00           H
ATOM   5002  H2Y POPC   38      10.679  48.296  55.577  1.00  0.00           H
ATOM   5003  C23 POPC   38      15.144  42.592  53.422  1.00  0.00           C
ATOM   5004  H3R POPC   38      14.937  41.603  53.885  1.00  0.00           H
ATOM   5005  H3S POPC   38      16.243  42.726  53.321  1.00  0.00           H
ATOM   5006  C24 POPC   38      14.637  42.683  52.025  1.00  0.00           C
ATOM   5007  H4R POPC   38      14.822  43.705  51.630  1.00  0.00           H
ATOM   5008  H4S POPC   38      13.543  42.494  52.010  1.00  0.00           H
ATOM   5009  C25 POPC   38      15.045  41.636  51.057  1.00  0.00           C
ATOM   5010  H5R POPC   38      15.023  40.678  51.619  1.00  0.00           H
ATOM   5011  H5S POPC   38      16.062  41.747  50.624  1.00  0.00           H
ATOM   5012  C26 POPC   38      14.067  41.460  49.902  1.00  0.00           C
ATOM   5013  H6R POPC   38      14.202  42.311  49.201  1.00  0.00           H
ATOM   5014  H6S POPC   38      13.027  41.410  50.291  1.00  0.00           H
ATOM   5015  C27 POPC   38      14.407  40.179  49.170  1.00  0.00           C
ATOM   5016  H7R POPC   38      14.110  39.367  49.868  1.00  0.00           H
ATOM   5017  H7S POPC   38      15.514  40.091  49.129  1.00  0.00           H
ATOM   5018  C28 POPC   38      13.752  40.046  47.813  1.00  0.00           C
ATOM   5019  H8R POPC   38      13.410  41.068  47.539  1.00  0.00           H
ATOM   5020  H8S POPC   38      12.837  39.416  47.846  1.00  0.00           H
ATOM   5021  C29 POPC   38      14.659  39.469  46.744  1.00  0.00           C
ATOM   5022  H91 POPC   38      15.499  40.080  46.382  1.00  0.00           H
ATOM   5023 C210 POPC   38      14.693  38.140  46.366  1.00  0.00           C
ATOM   5024 H101 POPC   38      15.458  37.922  45.606  1.00  0.00           H
ATOM   5025 C211 POPC   38      13.656  37.108  46.734  1.00  0.00           C
ATOM   5026 H11R POPC   38      12.945  37.429  47.525  1.00  0.00           H
ATOM   5027 H11S POPC   38      14.143  36.225  47.201  1.00  0.00           H
ATOM   5028 C212 POPC   38      12.823  36.549  45.528  1.00  0.00           C
ATOM   5029 H12R POPC   38      13.572  36.360  44.728  1.00  0.00           H
ATOM   5030 H12S POPC   38      11.986  37.146  45.107  1.00  0.00           H
ATOM   5031 C213 POPC   38      12.161  35.196  45.838  1.00  0.00           C
ATOM   5032 H13R POPC   38      11.346  35.284  46.587  1.00  0.00           H
ATOM   5033 H13S POPC   38      12.839  34.457  46.316  1.00  0.00           H
ATOM   5034 C214 POPC   38      11.663  34.572  44.486  1.00  0.00           C
ATOM   5035 H14R POPC   38      12.573  34.642  43.852  1.00  0.00           H
ATOM   5036 H14S POPC   38      10.867  35.222  44.064  1.00  0.00           H
ATOM   5037 C215 POPC   38      11.137  33.177  44.597  1.00  0.00           C
ATOM   5038 H15R POPC   38      10.172  33.294  45.133  1.00  0.00           H
ATOM   5039 H15S POPC   38      11.721  32.361  45.072  1.00  0.00           H
ATOM   5040 C216 POPC   38      10.867  32.666  43.138  1.00  0.00           C
ATOM   5041 H16R POPC   38      11.849  32.382  42.703  1.00  0.00           H
ATOM   5042 H16S POPC   38      10.402  33.476  42.536  1.00  0.00           H
ATOM   5043 C217 POPC   38      10.023  31.392  43.223  1.00  0.00           C
ATOM   5044 H17R POPC   38       9.117  31.590  43.836  1.00  0.00           H
ATOM   5045 H17S POPC   38      10.585  30.644  43.822  1.00  0.00           H
ATOM   5046 C218 POPC   38       9.650  30.846  41.946  1.00  0.00           C
ATOM   5047 H18R POPC   38       8.965  30.005  42.186  1.00  0.00           H
ATOM   5048 H18S POPC   38      10.461  30.492  41.274  1.00  0.00           H
ATOM   5049 H18T POPC   38       9.110  31.467  41.199  1.00  0.00           H
ATOM   5050  C33 POPC   38      12.720  48.404  56.166  1.00  0.00           C
ATOM   5051  H3X POPC   38      13.388  47.821  56.835  1.00  0.00           H
ATOM   5052  H3Y POPC   38      12.666  49.447  56.545  1.00  0.00           H
ATOM   5053  C34 POPC   38      13.387  48.397  54.751  1.00  0.00           C
ATOM   5054  H4X POPC   38      14.354  48.919  54.913  1.00  0.00           H
ATOM   5055  H4Y POPC   38      12.844  49.038  54.024  1.00  0.00           H
ATOM   5056  C35 POPC   38      13.689  47.006  54.192  1.00  0.00           C
ATOM   5057  H5X POPC   38      12.704  46.603  53.874  1.00  0.00           H
ATOM   5058  H5Y POPC   38      14.149  46.332  54.946  1.00  0.00           H
ATOM   5059  C36 POPC   38      14.643  47.157  52.971  1.00  0.00           C
ATOM   5060  H6X POPC   38      14.953  46.110  52.765  1.00  0.00           H
ATOM   5061  H6Y POPC   38      15.589  47.735  53.039  1.00  0.00           H
[truncated: 1,716,682 more chars]
