# Supplementary material for: Best Practices in Constant pH MD Simulations: Accuracy and Sampling
Source: J Chem Theory Comput. 2022 Sep 15;18(10):6134–47. doi: 10.1021/acs.jctc.2c00517 (PMC9558372; doi:10.1021/acs.jctc.2c00517)
Supplement: Supplementary file 1 — ct2c00517_si_001.zip [file ct2c00517_si_001.zip › best_practices_simulations/buffer_param/memb/grompp.mdp]

; RUN CONTROL
integrator           = sd           
dt                   = 0.002         ; Time step (ps).
nsteps               = 2500000       ; 5 ns.

; OUTPUT CONTROL
nstxout-compressed   = 5000          ; Write .xtc frame every 10.0 ps.

; NEIGHBOUR SEARCHING
cutoff-scheme        = Verlet        ; Related params are inferred by GROMACS.

; BOND PARAMETERS
constraints          = h-bonds       ; Constrain H-bond vibrations.
constraint_algorithm = lincs         ; Holonomic constraints.
lincs_iter           = 1             ; Related to accuracy of LINCS.
lincs_order          = 4             ; Related to accuracy of LINCS.

; ELECTROSTATICS
coulombtype          = PME           ; Particle Mesh Ewald electrostatics.
rcoulomb             = 1.2           ; CHARMM is calibrated for 1.2 nm.
fourierspacing       = 0.14          ; CHARMM is calibrated for 0.14.

; VAN DER WAALS
vdwtype              = cut-off       ; Twin range cut-off with nblist cut-off.
rvdw                 = 1.2           ; CHARMM is calibrated for 1.2 nm.
vdw-modifier         = force-switch  ; Specific for CHARMM.
rvdw-switch          = 1.0           ; Specific for CHARMM.

nstcalcenergy = 50

; TEMPERATURE COUPLING
tcoupl               = v-rescale    
tc-grps              = SYSTEM       
tau-t                = 0.5           ; Coupling strength.
ref-t                = 300           ; Reference temperature (K).

; PRESSURE COUPLING MEMBRANES
pcoupl               = C-rescale       ; Use C-rescale barostat.
pcoupltype           = semiisotropic   ; Different coupling in z-direction (for membranes).
tau_p                = 5.0             ; Coupling strength.
ref_p                = 1.0 1.0         ; Reference pressure (bar).
compressibility      = 4.5e-05 4.5e-05 ; Isothermal compressbility of water.

; PERIODIC BOUNDARY CONDITION
pbc                  = xyz           ; Apply periodic boundary conditions.
refcoord_scaling = all

; AWH biasing          
awh                      = yes
; The way to apply the biasing potential: convolved or umbrella
awh-potential            = umbrella
; The random seed used for sampling the umbrella center in the case of umbrella type potential
awh-seed                 = -1
; Data output interval in number of steps
awh-nstout               = 100000
; Coordinate sampling interval in number of steps
awh-nstsample            = 50
; Free energy and bias update interval in number of samples
awh-nsamples-update      = 10
; When true, biases with share-group>0 are shared between multiple simulations
awh-share-multisim       = no
; The number of independent AWH biases
awh-nbias                = 1
; Estimated initial PMF error (kJ/mol)
awh1-error-init          = 2.5
; Growth rate of the reference histogram determining the bias update size: exp-linear or linear
awh1-growth              = exp-linear
; Start the simulation by equilibrating histogram towards the target distribution: no or yes
awh1-equilibrate-histogram = no
; Target distribution type: constant, cutoff, boltzmann or local-boltzmann
awh1-target              = constant
; Boltzmann beta scaling factor for target distribution types 'boltzmann' and 'boltzmann-local'
awh1-target-beta-scaling = 0
; Free energy cutoff value for target distribution type 'cutoff'
awh1-target-cutoff       = 0
; Initialize PMF and target with user data: no or yes
awh1-user-data           = no
; Group index to share the bias with, 0 means not shared
awh1-share-group         = 0
; Dimensionality of the coordinate
awh1-ndim                = 1
; The provider of the reaction coordinate, currently only 'pull' and 'fep-lambda' (free energy lambda state) is supported
awh1-dim1-coord-provider = fep-lambda
; The coordinate index for this dimension
awh1-dim1-coord-index    = 1
; Start and end values for each coordinate dimension
awh1-dim1-start          = 0
awh1-dim1-end            = 1
; The force constant for this coordinate (kJ/mol/nm^2 or kJ/mol/rad^2)
awh1-dim1-force-constant = 0
; Estimated diffusion constant (nm^2/ps, rad^2/ps or ps^-1)
awh1-dim1-diffusion      = 1e-2
; Diameter that needs to be sampled around a point before it is considered covered. In FEP dimensions the cover diameter is specified in lambda states.
awh1-dim1-cover-diameter = 0

; ENFORCED ROTATION    
; Enforced rotation: No or Yes
rotation                 = no

; Group to display and/or manipulate in interactive MD session
IMD-group                = 

; NMR refinement stuff 
; Distance restraints type: No, Simple or Ensemble
disre                    = No
; Force weighting of pairs in one distance restraint: Conservative or Equal
disre-weighting          = Conservative
; Use sqrt of the time averaged times the instantaneous violation
disre-mixed              = no
disre-fc                 = 1000
disre-tau                = 0
; Output frequency for pair distances to energy file
nstdisreout              = 100
; Orientation restraints: No or Yes
orire                    = no
; Orientation restraints force constant and tau for time averaging
orire-fc                 = 0
orire-tau                = 0
orire-fitgrp             = 
; Output frequency for trace(SD) and S to energy file
nstorireout              = 100

; Free energy variables
free-energy              = yes
couple-moltype           = buffer
couple-lambda0           = none
couple-lambda1           = vdw
couple-intramol          = no
init-lambda              = -1
init-lambda-state        = 0
delta-lambda             = 0
nstdhdl                  = 50
fep-lambdas              = 0 0.1 0.2 0.3 0.4 0.5 0.6 0.7 0.8 0.9 1.0
mass-lambdas             = 
coul-lambdas             = 
vdw-lambdas              = 
bonded-lambdas           = 
restraint-lambdas        = 
temperature-lambdas      = 
calc-lambda-neighbors    = -1
init-lambda-weights      = 
dhdl-print-energy        = no
sc-alpha                 = 0.3
sc-power                 = 1
sc-r-power               = 6
sc-sigma                 = 0.3
sc-coul                  = no
separate-dhdl-file       = yes
dhdl-derivatives         = yes
dh_hist_size             = 0
dh_hist_spacing          = 0.1
