# Supplementary material for: Best Practices in Constant pH MD Simulations: Accuracy and Sampling
Source: J Chem Theory Comput. 2022 Sep 15;18(10):6134–47. doi: 10.1021/acs.jctc.2c00517 (PMC9558372; doi:10.1021/acs.jctc.2c00517)
Supplement: Supplementary file 1 — ct2c00517_si_001.zip [file ct2c00517_si_001.zip › best_practices_simulations/buffer_param/charge/conf.gro]

Water
 3001
    2SOL     OW    1   0.667   2.520   0.777  0.1035 -0.0829  0.1806
    2SOL    HW1    2   0.655   2.598   0.716  0.5103 -0.2021 -0.0673
    2SOL    HW2    3   0.585   2.507   0.832  0.0054  0.4784  0.1824
    3SOL     OW    4   0.788   1.798   0.733  0.4317 -0.0829  0.0245
    3SOL    HW1    5   0.784   1.792   0.634  1.5602 -1.4153  0.0039
    3SOL    HW2    6   0.715   1.742   0.773 -0.9585  1.5633  0.0460
    4SOL     OW    7   1.402   0.404   2.966 -0.3045 -0.0404  0.0509
    4SOL    HW1    8   1.343   0.484   2.955  2.2148  2.0664 -0.1399
    4SOL    HW2    9   1.442   0.405   3.058  0.6024 -0.4056 -0.3137
    5SOL     OW   10   0.197   1.239   2.047  1.0701 -0.2568 -0.0778
    5SOL    HW1   11   0.208   1.316   1.984  3.5291 -0.0967  0.3370
    5SOL    HW2   12   0.133   1.264   2.119  0.3925  0.6460 -0.9298
    6SOL     OW   13   2.359   0.329   0.184 -0.4221 -0.1875  0.3396
    6SOL    HW1   14   2.325   0.410   0.136  0.6130  0.2389  0.2914
    6SOL    HW2   15   2.455   0.315   0.163 -0.4312 -1.1078  0.8095
    7SOL     OW   16   0.519   2.921   0.378 -0.3842 -0.5016 -0.4410
    7SOL    HW1   17   0.572   2.990   0.329  0.1993 -0.6172  0.0020
    7SOL    HW2   18   0.512   2.946   0.475 -0.6259 -0.7984 -0.3771
    8SOL     OW   19   0.734   0.084   1.868 -0.1037  0.3537  0.0349
    8SOL    HW1   20   0.696   0.051   1.781 -0.2907  0.6854 -0.0134
    8SOL    HW2   21   0.660   0.096   1.934  0.0450  0.0518  0.2574
    9SOL     OW   22   0.696   0.697   0.498 -0.3259  0.2831 -0.0363
    9SOL    HW1   23   0.628   0.680   0.569  0.7695 -0.1902  0.9778
    9SOL    HW2   24   0.787   0.698   0.539  0.2987  0.9419 -1.3186
   10SOL     OW   25   2.734   1.553   2.575  0.2616  0.4296  0.1107
   10SOL    HW1   26   2.677   1.621   2.530 -1.0424 -0.0955  0.8443
   10SOL    HW2   27   2.823   1.593   2.596 -0.1422  1.6147 -0.2479
   11SOL     OW   28   2.611   0.806   0.518 -0.4720 -0.1539  0.2633
   11SOL    HW1   29   2.631   0.791   0.421 -0.4008 -0.6983  0.3513
   11SOL    HW2   30   2.513   0.819   0.531 -0.3986  0.7644  0.0300
   12SOL     OW   31   2.530   1.180   1.312 -0.3760 -0.2144  0.0642
   12SOL    HW1   32   2.602   1.115   1.338 -0.3034  0.1848  0.9527
   12SOL    HW2   33   2.530   1.192   1.213 -1.1468 -2.4492 -0.3375
   13SOL     OW   34   0.285   2.600   0.872 -0.1941 -0.0736 -0.1767
   13SOL    HW1   35   0.375   2.633   0.897 -0.1137 -0.9928  0.9378
   13SOL    HW2   36   0.266   2.622   0.776  1.8975 -1.2577 -0.9832
   14SOL     OW   37   1.688   1.005   0.392 -0.3560  0.6277  0.0642
   14SOL    HW1   38   1.682   1.013   0.292 -0.9017 -4.5460 -0.8880
   14SOL    HW2   39   1.596   1.005   0.431 -0.1992  1.6641  0.4893
   15SOL     OW   40   1.455   0.134   2.919 -0.0245 -0.3224 -0.1885
   15SOL    HW1   41   1.462   0.224   2.961  1.0093 -0.6802  0.4682
   15SOL    HW2   42   1.431   0.066   2.989  1.3049 -0.8674 -0.2130
   16SOL     OW   43   0.095   1.581   1.208  0.3593 -0.1452 -0.1588
   16SOL    HW1   44   0.063   1.570   1.114 -1.1030  0.3674  0.2327
   16SOL    HW2   45   0.047   1.517   1.267  2.9307 -2.2567  0.0508
   17SOL     OW   46   2.245   1.791   0.345  0.7623  0.4881 -0.5183
   17SOL    HW1   47   2.225   1.701   0.384 -1.1883  1.6805  1.7933
   17SOL    HW2   48   2.341   1.813   0.361  1.1208 -0.9049 -0.5332
   18SOL     OW   49   0.649   2.068   1.494  0.0814 -0.3024  0.0642
   18SOL    HW1   50   0.555   2.097   1.474  0.4896  0.5512 -0.7470
   18SOL    HW2   51   0.697   2.050   1.408  0.7156 -0.5618  0.4625
   19SOL     OW   52   0.783   1.047   2.749 -0.3759  0.4948  0.2111
   19SOL    HW1   53   0.837   1.028   2.831  1.3551 -0.9936 -1.1073
   19SOL    HW2   54   0.823   1.126   2.701  0.9171 -0.6687 -0.8180
   20SOL     OW   55   1.756   0.409   0.569  0.2887  0.1610  0.1909
   20SOL    HW1   56   1.720   0.349   0.640  1.1950  0.5184  1.0089
   20SOL    HW2   57   1.686   0.475   0.542 -0.3797 -0.5887  0.0316
   21SOL     OW   58   2.173   2.298   2.246 -0.0933 -0.2899 -0.1156
   21SOL    HW1   59   2.078   2.274   2.224  0.5711 -2.1931 -1.3999
   21SOL    HW2   60   2.182   2.311   2.345 -1.6318 -0.2393  0.0676
   22SOL     OW   61   1.199   1.138   0.508  0.2571  0.1724 -0.5100
   22SOL    HW1   62   1.121   1.183   0.464 -0.8625  1.0702  1.9707
   22SOL    HW2   63   1.233   1.195   0.583  0.0624 -2.1242  1.6358
   23SOL     OW   64   3.072   1.161   3.073  0.0674  0.5493 -0.4260
   23SOL    HW1   65   3.037   1.227   3.139  0.2681  0.9359 -0.6997
   23SOL    HW2   66   3.171   1.150   3.086 -0.2111 -1.3471  1.0745
   24SOL     OW   67   2.360   0.370   1.288 -0.2262 -0.1745  0.2589
   24SOL    HW1   68   2.363   0.470   1.293  0.9870 -0.1819  0.1053
   24SOL    HW2   69   2.382   0.340   1.196 -0.7363 -0.5927  0.2643
   25SOL     OW   70   0.884   2.052   2.468 -0.0976  0.0152 -0.1892
   25SOL    HW1   71   0.912   2.145   2.495  1.4946 -0.8819  1.8326
   25SOL    HW2   72   0.785   2.043   2.477 -0.1182  0.7560  3.1009
   26SOL     OW   73   1.064   0.152   1.568  0.1510  0.2441 -0.7330
   26SOL    HW1   74   1.034   0.087   1.638 -0.0838  2.0715  1.0265
   26SOL    HW2   75   1.013   0.237   1.577  2.4726  1.8239 -0.7958
   27SOL     OW   76   0.392   2.605   1.173 -0.4576  0.7060  0.0796
   27SOL    HW1   77   0.458   2.615   1.247 -0.6229  1.5663  0.1362
   27SOL    HW2   78   0.438   2.567   1.093  0.0977  1.1873  0.1500
   28SOL     OW   79  -0.002   0.946   2.841 -0.4434 -0.1709  0.3112
   28SOL    HW1   80  -0.041   1.019   2.898 -0.1817  0.5474 -0.3879
   28SOL    HW2   81   0.085   0.977   2.802  0.0551 -1.1557  0.5872
   29SOL     OW   82   0.866   1.167   1.136 -0.1352  0.0219  0.1525
   29SOL    HW1   83   0.959   1.189   1.166 -0.4320  1.3970  0.2055
   29SOL    HW2   84   0.802   1.234   1.174 -0.9821 -0.1652 -0.8485
   30SOL     OW   85   1.082   1.658   0.989 -0.5758  0.4081 -0.3662
   30SOL    HW1   86   1.060   1.605   0.908 -0.3515 -0.4344  0.0942
   30SOL    HW2   87   1.131   1.741   0.963 -2.7049  1.5312 -1.2872
   31SOL     OW   88   2.189   0.290   0.720 -0.0538 -0.1654 -0.8221
   31SOL    HW1   89   2.225   0.302   0.813 -2.1897 -0.0238  0.0886
   31SOL    HW2   90   2.202   0.195   0.692 -0.6188 -0.5984  0.2511
   32SOL     OW   91   0.439   1.146   2.006 -0.0074  0.2154 -0.3004
   32SOL    HW1   92   0.346   1.175   2.032 -0.1640  3.0696 -2.9125
   32SOL    HW2   93   0.505   1.210   2.044  0.7603 -0.8127  0.1696
   33SOL     OW   94   1.807   0.160   0.457 -0.2360  0.5911 -0.3704
   33SOL    HW1   95   1.789   0.256   0.480  0.1571  0.6309 -0.1965
   33SOL    HW2   96   1.902   0.151   0.425 -0.1807  0.2156 -0.1145
   34SOL     OW   97   2.830   1.709   0.631  0.1833 -0.3714  0.1441
   34SOL    HW1   98   2.841   1.806   0.605  0.6854 -0.6208 -0.6474
   34SOL    HW2   99   2.918   1.672   0.660  0.1610 -0.7888 -0.3017
   35SOL     OW  100   1.261   0.850   2.105  0.0052  0.3788 -0.2155
   35SOL    HW1  101   1.340   0.907   2.084  1.3355 -1.1716  0.2266
   35SOL    HW2  102   1.184   0.877   2.047  0.9381  1.7239 -0.9246
   36SOL     OW  103   1.342   0.126   1.560 -0.3314 -0.3606 -0.3506
   36SOL    HW1  104   1.355   0.096   1.655  0.9136  0.6807 -0.1363
   36SOL    HW2  105   1.244   0.130   1.539 -0.6146 -1.5578  0.5431
   37SOL     OW  106   1.082   0.607   1.039  0.4448  0.0099 -0.0524
   37SOL    HW1  107   1.071   0.516   1.079  1.5958  0.2174  0.8789
   37SOL    HW2  108   1.115   0.670   1.110  0.8776  0.8503 -0.9559
   38SOL     OW  109   2.016   3.011   0.862  0.4000  0.1744 -0.1645
   38SOL    HW1  110   1.973   3.024   0.772  0.4670  2.0464 -0.0144
   38SOL    HW2  111   2.114   2.995   0.850  1.1532  3.5113 -0.6357
   39SOL     OW  112   2.381   0.605   0.115 -0.1529 -0.0864  0.0778
   39SOL    HW1  113   2.435   0.583   0.196  0.1981 -1.9942 -0.5647
   39SOL    HW2  114   2.287   0.625   0.142  0.2345  0.6602  1.0072
   40SOL     OW  115   0.522   0.210   0.025 -0.8883  0.7814  0.1120
   40SOL    HW1  116   0.526   0.116   0.059 -0.5177  1.2834  1.6482
   40SOL    HW2  117   0.426   0.238   0.018 -1.2975 -0.5251 -3.2813
   41SOL     OW  118   0.946   1.476   1.772  0.5603  0.5350 -0.1691
   41SOL    HW1  119   0.924   1.490   1.869 -0.1478  2.4298 -0.5315
   41SOL    HW2  120   0.918   1.555   1.719  2.6641  0.4424 -1.6906
   42SOL     OW  121   0.822   1.499   0.148  0.7081  0.6571  0.0746
   42SOL    HW1  122   0.806   1.576   0.211 -1.6348  1.9203 -1.7499
   42SOL    HW2  123   0.741   1.441   0.145 -0.3609  1.8694 -2.9968
   43SOL     OW  124   2.551   0.042   0.892 -0.0794 -0.2061 -0.3477
   43SOL    HW1  125   2.548   0.099   0.974 -0.0788 -1.2997  0.4624
   43SOL    HW2  126   2.555   0.100   0.811  0.4185  0.9207  0.4316
   44SOL     OW  127   3.003   0.761   0.776 -0.2964 -0.2268  0.2151
   44SOL    HW1  128   2.952   0.815   0.709 -0.5038 -0.7205 -0.0313
   44SOL    HW2  129   3.052   0.823   0.837 -0.3588  0.2401 -0.1899
   45SOL     OW  130   3.023   1.680   2.570 -0.6148 -0.5294  0.3091
   45SOL    HW1  131   3.015   1.692   2.471  0.6763 -1.3532  0.0574
   45SOL    HW2  132   3.071   1.595   2.590  1.2081  0.6252  1.5444
   46SOL     OW  133   2.117   2.463   1.389  0.1120  0.3425 -0.3183
   46SOL    HW1  134   2.133   2.529   1.315 -0.2762 -1.2454 -1.9433
   46SOL    HW2  135   2.204   2.428   1.422  0.2806  0.9605 -0.0676
   47SOL     OW  136   1.251   2.011   1.311 -0.4348 -0.2346 -0.7143
   47SOL    HW1  137   1.157   1.985   1.335 -0.1415 -0.9983 -0.3442
   47SOL    HW2  138   1.299   1.931   1.276  0.9624 -0.7256  1.8339
   48SOL     OW  139   0.858   1.652   0.401  0.0839  0.5239  0.2081
   48SOL    HW1  140   0.943   1.675   0.448  0.5727 -1.4891  0.4881
   48SOL    HW2  141   0.806   1.736   0.384  2.2135  1.9138 -0.2812
   49SOL     OW  142   1.743   0.513   0.273  0.1497 -0.6830 -0.1584
   49SOL    HW1  143   1.757   0.594   0.330  0.8899 -1.1234  0.3350
   49SOL    HW2  144   1.666   0.460   0.309 -0.5152 -0.0757 -0.6515
   50SOL     OW  145   0.491   0.347   1.280 -0.1739  0.0375 -0.4166
   50SOL    HW1  146   0.584   0.321   1.304 -0.3723 -0.9290 -0.6150
   50SOL    HW2  147   0.455   0.411   1.348  0.0789 -0.8132  0.5549
   51SOL     OW  148   1.012   1.985   2.831  0.0568  0.5044  0.3365
   51SOL    HW1  149   1.034   1.963   2.736  1.7191 -0.5637  0.8894
   51SOL    HW2  150   0.975   2.078   2.836 -2.1182 -0.0787 -1.5279
   52SOL     OW  151   0.521   2.390   0.979  0.3488  0.4450 -0.1246
   52SOL    HW1  152   0.430   2.348   0.982 -0.1296  1.4334  0.1027
   52SOL    HW2  153   0.587   2.325   0.942 -0.2337 -0.6694  0.6692
   53SOL     OW  154   1.515   2.281   0.392  0.6410  0.3453  0.1825
   53SOL    HW1  155   1.442   2.348   0.378  0.1265 -0.2165  0.1017
   53SOL    HW2  156   1.542   2.242   0.304  1.7308  1.2276  0.0845
   54SOL     OW  157   1.146   2.661   0.425  0.0172  0.4149 -0.2742
   54SOL    HW1  158   1.234   2.615   0.428 -0.5238 -0.7140  1.6213
   54SOL    HW2  159   1.089   2.621   0.353  0.5211  0.0881 -0.4979
   55SOL     OW  160   0.984   1.257   0.331 -0.6956  0.2660 -0.3730
   55SOL    HW1  161   0.904   1.297   0.376 -0.5808  0.7628 -0.5948
   55SOL    HW2  162   1.022   1.323   0.267 -0.9767 -0.4916 -1.3693
   56SOL     OW  163   2.742   0.670   1.632  0.1651 -0.0730 -0.0371
   56SOL    HW1  164   2.806   0.661   1.556  0.4408  1.7761 -0.1131
   56SOL    HW2  165   2.792   0.694   1.715 -0.3203  1.7955 -0.1775
   57SOL     OW  166   0.944   1.238   2.636 -0.4158 -0.2980  0.1296
   57SOL    HW1  167   0.921   1.325   2.679 -1.5620  0.4206 -1.6914
   57SOL    HW2  168   1.022   1.250   2.576 -0.6619 -0.4795 -0.2317
   58SOL     OW  169   1.560   0.143   1.152 -0.3054 -0.0984  0.5598
   58SOL    HW1  170   1.620   0.081   1.102  1.2843  0.7803  1.2253
   58SOL    HW2  171   1.466   0.110   1.147  0.2337 -1.7092 -0.3366
   59SOL     OW  172   0.510   2.737   0.923 -0.0310  0.0938  0.4041
   59SOL    HW1  173   0.557   2.748   0.835  1.7038  0.6351  1.3119
   59SOL    HW2  174   0.518   2.821   0.976 -1.8727  0.1195  0.7804
   60SOL     OW  175   1.354   1.348   1.026  0.4490  0.5330  0.5659
   60SOL    HW1  176   1.451   1.330   1.045  0.2407 -0.8296  0.5751
   60SOL    HW2  177   1.323   1.425   1.082  1.6639  1.4449  0.0701
   61SOL     OW  178   0.179   0.974   0.485  0.4985 -0.1862 -0.1479
   61SOL    HW1  179   0.199   0.941   0.577  0.8122  0.6220  0.0974
   61SOL    HW2  180   0.228   1.060   0.469 -1.3860  1.0208 -0.1450
   62SOL     OW  181   1.657   0.380   1.139  0.8799  0.4023 -0.1649
   62SOL    HW1  182   1.626   0.286   1.156 -1.6271  0.5521 -2.5437
   62SOL    HW2  183   1.713   0.382   1.056 -0.0315  1.0307 -0.8065
   63SOL     OW  184   0.717   1.276   1.692  0.3032  0.2303 -0.5187
   63SOL    HW1  185   0.680   1.351   1.747 -0.4938 -0.3340 -0.2478
   63SOL    HW2  186   0.722   1.193   1.747  3.3279  0.4737 -0.0696
   64SOL     OW  187   1.537   0.455   0.083  0.1055 -0.3811 -0.0215
   64SOL    HW1  188   1.600   0.532   0.092 -1.5001  0.9062  2.3815
   64SOL    HW2  189   1.523   0.412   0.172 -1.9032 -0.9984 -0.5307
   65SOL     OW  190   1.325  -0.020   0.302 -0.3756  0.5132  0.0642
   65SOL    HW1  191   1.420   0.010   0.300 -0.5944  1.4497  1.2992
   65SOL    HW2  192   1.267   0.054   0.267 -0.7821  0.8542  1.3526
   66SOL     OW  193   1.037   2.662   3.035 -0.4101  0.6666 -0.1178
   66SOL    HW1  194   0.990   2.630   2.953 -2.0569  0.4599  0.8283
   66SOL    HW2  195   1.136   2.646   3.025 -0.7097 -1.0050 -1.3137
   67SOL     OW  196   0.785   2.459   2.919 -0.0756 -0.3554 -0.1747
   67SOL    HW1  197   0.694   2.432   2.887  0.4054 -1.6108 -0.6281
   67SOL    HW2  198   0.824   2.526   2.856 -0.1307 -0.9118 -0.8224
   68SOL     OW  199   1.837   1.247   1.000  0.1427  0.0112 -0.1781
   68SOL    HW1  200   1.923   1.297   1.011  1.7013 -1.6416 -2.6960
   68SOL    HW2  201   1.856   1.158   0.960 -2.7523 -0.9656  0.1965
   69SOL     OW  202   0.377   1.221   1.316 -0.6528 -0.8750 -0.3312
   69SOL    HW1  203   0.465   1.196   1.355 -0.9041 -1.3442 -0.0343
   69SOL    HW2  204   0.308   1.226   1.389 -0.5267  1.4260 -0.2256
   70SOL     OW  205   2.991   0.910   0.441  0.4152 -0.0592 -0.7681
   70SOL    HW1  206   2.977   0.995   0.390  0.2641  1.2055  1.1912
   70SOL    HW2  207   3.081   0.912   0.484 -0.2655  0.0371  0.7801
   71SOL     OW  208   0.911   1.564   3.003 -0.4371  0.4203 -0.2060
   71SOL    HW1  209   0.962   1.490   2.960  0.6156  1.3605 -0.6688
   71SOL    HW2  210   0.878   1.534   3.093 -1.9959 -1.3189 -1.2164
   72SOL     OW  211   1.126   0.760   1.239 -0.5015  0.2750  0.0754
   72SOL    HW1  212   1.187   0.836   1.258 -0.3072  0.0926  0.1980
   72SOL    HW2  213   1.042   0.771   1.293  0.5606 -0.9091  2.2673
   73SOL     OW  214   0.520   2.395   1.568  0.4042 -0.1927 -0.1171
   73SOL    HW1  215   0.442   2.458   1.564  0.3067 -0.3079 -0.0455
   73SOL    HW2  216   0.495   2.308   1.524  0.8274  0.1159 -1.0299
   74SOL     OW  217   2.902   0.528   1.454 -0.9720 -0.2958 -0.1294
   74SOL    HW1  218   2.996   0.563   1.457 -1.7203  2.1843  2.0279
   74SOL    HW2  219   2.890   0.460   1.528 -1.0230 -0.0634  0.0783
   75SOL     OW  220   0.919   1.695   1.239 -0.0801 -0.0298 -0.8656
   75SOL    HW1  221   0.966   1.696   1.151 -0.8595  0.7053 -1.2997
   75SOL    HW2  222   0.951   1.771   1.295  0.3060 -0.4090 -0.5563
   76SOL     OW  223   0.836   0.403   0.749 -0.0735 -0.3448 -0.4415
   76SOL    HW1  224   0.875   0.493   0.733 -2.3459  0.9611  0.3910
   76SOL    HW2  225   0.770   0.382   0.677 -0.9861 -0.3794  0.3604
   77SOL     OW  226   1.420   1.498   0.583  0.2520  0.3932 -0.0267
   77SOL    HW1  227   1.383   1.422   0.636 -3.6434  0.3443 -2.0515
   77SOL    HW2  228   1.484   1.463   0.514 -0.5038 -0.9249 -0.1275
   78SOL     OW  229   0.932   0.667   0.626  0.2817  0.5058 -0.1587
   78SOL    HW1  230   0.937   0.763   0.597 -0.5009  1.0283  1.2506
   78SOL    HW2  231   1.022   0.638   0.659  0.3070  1.1287  0.3745
   79SOL     OW  232   2.937   1.960   0.359  0.0508  0.5310 -0.0000
   79SOL    HW1  233   3.014   2.019   0.335 -1.4316  3.1226  0.8553
   79SOL    HW2  234   2.882   1.942   0.277  1.3519 -1.3342 -0.6167
   80SOL     OW  235   0.414   0.720   0.318  0.2986 -0.3594  0.7704
   80SOL    HW1  236   0.370   0.655   0.380 -0.3206  0.0421  0.7628
   80SOL    HW2  237   0.437   0.804   0.367 -2.8510  1.2346  0.0436
   81SOL     OW  238   0.561   1.074   2.945 -0.9931 -0.7611  0.5851
   81SOL    HW1  239   0.467   1.099   2.921 -0.4528  1.6989  0.4756
   81SOL    HW2  240   0.620   1.087   2.865 -0.2457  0.3537  1.2522
   82SOL     OW  241   2.024   0.620   2.934  0.2867 -0.0769  0.1355
   82SOL    HW1  242   2.082   0.540   2.946 -0.9548 -1.0292  0.1225
   82SOL    HW2  243   2.046   0.688   3.004  2.6016  0.4484 -0.8948
   83SOL     OW  244   0.440   0.526   1.058 -0.0001 -0.0599 -0.0960
   83SOL    HW1  245   0.482   0.472   1.130  1.9526  0.8361 -0.4378
   83SOL    HW2  246   0.421   0.468   0.979 -2.8352 -1.2224  1.1752
   84SOL     OW  247   2.988   0.649   0.416 -0.6912 -0.0462 -0.2921
   84SOL    HW1  248   2.986   0.748   0.408  0.6071  0.0800  0.3668
   84SOL    HW2  249   3.002   0.623   0.512 -1.0386 -0.8696 -0.4427
   85SOL     OW  250   2.030   1.873   2.842  0.2972  0.6170  0.3728
   85SOL    HW1  251   2.068   1.799   2.786  2.0716  1.4224  0.3718
   85SOL    HW2  252   2.088   1.887   2.922 -1.0230  0.8625  1.3426
   86SOL     OW  253   0.052   0.938   0.994  0.5817 -0.1565  0.6713
   86SOL    HW1  254   0.099   0.997   1.060 -0.9139  0.3637  1.3668
   86SOL    HW2  255   0.024   0.853   1.040  1.8744 -1.0385 -0.0689
   87SOL     OW  256   1.068   1.169   0.794 -0.4103  0.0691 -0.1315
   87SOL    HW1  257   0.975   1.141   0.769 -1.1177  0.6848  1.5327
   87SOL    HW2  258   1.104   1.107   0.864  0.3207  0.0438 -0.5080
   88SOL     OW  259   1.676   2.477   2.242 -0.3918  0.0087 -0.6130
   88SOL    HW1  260   1.587   2.506   2.279  0.3233  0.2229  1.1410
   88SOL    HW2  261   1.698   2.533   2.162 -0.5262  2.2300  0.7096
   89SOL     OW  262   0.328   0.717   2.281 -0.8420 -0.9918  0.4882
   89SOL    HW1  263   0.297   0.808   2.254  0.5394 -0.5913  0.1144
   89SOL    HW2  264   0.286   0.692   2.368 -0.6323  0.3533  1.0112
   90SOL     OW  265   0.156   1.006   0.192 -0.1917  0.2850  0.3247
   90SOL    HW1  266   0.147   0.994   0.291  1.7682  1.0406  0.6685
   90SOL    HW2  267   0.235   0.955   0.159 -1.5301 -1.0364 -1.1720
   91SOL     OW  268   2.705   0.455   1.285 -0.0003 -0.3335  0.9296
   91SOL    HW1  269   2.779   0.463   1.352  0.9288 -0.2921 -0.0455
   91SOL    HW2  270   2.617   0.450   1.332  0.6316 -0.6240  2.1468
   92SOL     OW  271   1.043   2.683   0.916  0.5815  0.0046  0.3672
   92SOL    HW1  272   1.014   2.663   0.822 -1.3165  1.6784  0.4690
   92SOL    HW2  273   0.993   2.626   0.980 -0.9516  1.2748  0.4255
   93SOL     OW  274   2.898   1.726   1.494  0.2943 -0.2817  0.0654
   93SOL    HW1  275   2.824   1.695   1.433  0.0184  0.0341  0.2342
   93SOL    HW2  276   2.859   1.777   1.570  0.6458 -0.5721  0.4509
   94SOL     OW  277   2.403   1.911   0.655 -0.3405 -0.3069  0.0983
   94SOL    HW1  278   2.430   1.913   0.558  2.4548  1.9748  0.6385
   94SOL    HW2  279   2.461   1.846   0.704  0.9239  1.0821  0.5985
   95SOL     OW  280   0.491   0.957   0.490  0.3575  0.2663  0.2559
   95SOL    HW1  281   0.519   0.932   0.582  0.2229 -1.9361 -0.1901
   95SOL    HW2  282   0.425   1.032   0.494 -1.4049 -1.1521  2.2178
   96SOL     OW  283   0.643   0.991   0.074 -0.0346  0.0787 -0.4239
   96SOL    HW1  284   0.608   1.038  -0.007  0.9591 -0.3264 -1.1288
   96SOL    HW2  285   0.707   0.919   0.046 -1.7828 -2.0966  0.5266
   97SOL     OW  286   1.120   1.987   0.110  0.2106  0.0174 -0.2468
   97SOL    HW1  287   1.059   2.066   0.110  0.0395 -0.1129 -0.6687
   97SOL    HW2  288   1.071   1.907   0.076 -0.3995 -0.8995  2.3203
   98SOL     OW  289   0.463   0.521   0.074 -0.0853  0.3675  0.0999
   98SOL    HW1  290   0.468   0.597   0.138  0.1984 -0.4296  1.0725
   98SOL    HW2  291   0.554   0.482   0.062 -0.1527  0.4255 -0.7259
   99SOL     OW  292   2.925   1.276   0.632 -0.8167 -0.0034 -0.5948
   99SOL    HW1  293   2.996   1.315   0.573  2.1769  0.0663  2.4305
   99SOL    HW2  294   2.889   1.347   0.692 -1.2508 -0.5936 -0.1398
  100SOL     OW  295   3.041   2.535   1.206  0.0958  0.7550  0.0398
  100SOL    HW1  296   2.986   2.556   1.286 -2.2891  0.3238 -1.3047
  100SOL    HW2  297   3.067   2.438   1.209 -2.3143 -0.0600 -0.7609
  101SOL     OW  298   2.221   0.075   0.537 -0.0154 -0.5936  0.5192
  101SOL    HW1  299   2.206  -0.024   0.541  2.1872 -1.0857 -0.5820
  101SOL    HW2  300   2.161   0.114   0.468 -0.5696 -1.2153  0.6198
  102SOL     OW  301   1.930   2.585   2.035 -0.1811 -0.2413  0.3587
  102SOL    HW1  302   1.934   2.624   2.127  0.5612  0.0955  0.1967
  102SOL    HW2  303   1.850   2.621   1.987  0.2606  0.8051  0.3550
  103SOL     OW  304   0.070   0.577   1.406 -0.5170  0.2051  0.0725
  103SOL    HW1  305   0.102   0.561   1.312 -0.7362  1.2121 -0.2004
  103SOL    HW2  306   0.067   0.675   1.423 -2.9658  0.2035  0.2388
  104SOL     OW  307   0.250   1.018   2.712 -0.0670 -0.3611 -0.6119
  104SOL    HW1  308   0.303   1.085   2.764  0.1101  0.2080 -1.4817
  104SOL    HW2  309   0.245   1.046   2.616 -0.9739 -1.0021 -0.7852
  105SOL     OW  310   0.768   0.372   1.064 -0.0532  0.2574  0.2510
  105SOL    HW1  311   0.765   0.466   1.028  2.0021  0.9234  1.4640
  105SOL    HW2  312   0.723   0.310   0.999 -0.8456  1.9450 -0.9665
  106SOL     OW  313   1.668   3.097   2.901 -0.4206  0.5307 -0.1545
  106SOL    HW1  314   1.590   3.159   2.902  0.5763  2.0227 -1.9051
  106SOL    HW2  315   1.639   3.007   2.869 -1.2965  1.4339 -2.2440
  107SOL     OW  316   0.500   0.893   0.757 -0.1133 -0.3201  0.0398
  107SOL    HW1  317   0.557   0.946   0.820 -0.1048 -1.9582  1.6096
  107SOL    HW2  318   0.525   0.796   0.764 -2.2127 -0.9766 -0.1403
  108SOL     OW  319   1.771   2.262   1.849 -0.1207  0.4970  0.4250
  108SOL    HW1  320   1.703   2.335   1.855  0.1896  0.8247  0.0575
  108SOL    HW2  321   1.862   2.301   1.857  0.0449  0.1261  0.3842
  109SOL     OW  322   0.221   0.803   0.750  0.4781 -0.2837  0.4349
  109SOL    HW1  323   0.304   0.855   0.730 -1.7528  3.5280 -1.4346
  109SOL    HW2  324   0.188   0.828   0.841  0.4571 -0.1471  0.3911
  110SOL     OW  325   1.620   1.115   1.412  0.3219  0.0749  0.1788
  110SOL    HW1  326   1.649   1.050   1.342 -1.3883 -0.6596  0.0530
  110SOL    HW2  327   1.572   1.191   1.369 -0.0741  0.0099  0.4911
  111SOL     OW  328   0.424   2.752   2.697 -0.3304 -0.5515  0.1919
  111SOL    HW1  329   0.483   2.832   2.684 -1.3860  0.0024 -2.2098
  111SOL    HW2  330   0.476   2.669   2.678  0.3928 -0.4027  1.2713
  112SOL     OW  331   1.742   2.650   0.467 -0.6496 -0.7366  0.0539
  112SOL    HW1  332   1.746   2.556   0.501 -0.8125  0.2856  3.8034
  112SOL    HW2  333   1.834   2.691   0.469 -0.8917 -0.1673  1.2195
  113SOL     OW  334   1.383   0.911   3.010  0.1364  0.2232  0.4058
  113SOL    HW1  335   1.365   0.841   3.079 -1.3642 -1.3693 -1.3577
  113SOL    HW2  336   1.322   0.989   3.026 -1.1515 -0.6790  0.2600
  114SOL     OW  337   0.418   0.501   1.523 -0.0987 -0.4307  0.1349
  114SOL    HW1  338   0.421   0.598   1.499  0.2922 -0.0797  1.4295
  114SOL    HW2  339   0.343   0.485   1.588 -0.0336 -0.9615  0.0896
  115SOL     OW  340   2.458   1.084   2.166  0.2721 -0.6431  0.2436
  115SOL    HW1  341   2.416   0.993   2.157  1.5992 -1.1978 -1.0303
  115SOL    HW2  342   2.518   1.085   2.246 -1.8386  0.1238  2.0193
  116SOL     OW  343   0.235   0.951   1.788 -0.2870  0.1798  0.8678
  116SOL    HW1  344   0.264   0.885   1.858 -0.6788  1.5051  2.4034
  116SOL    HW2  345   0.313   1.007   1.760  0.0771 -0.9038 -0.5381
  117SOL     OW  346   1.992   0.171   0.112 -0.0087  0.1764 -0.1968
  117SOL    HW1  347   1.921   0.103   0.092 -0.0569  0.4349 -0.9742
  117SOL    HW2  348   2.066   0.162   0.047  0.9806 -0.4475  0.9348
  118SOL     OW  349   0.970   0.254   2.572  0.0193 -0.1611  0.3118
  118SOL    HW1  350   0.917   0.227   2.652  0.2846 -0.2042  0.4751
  118SOL    HW2  351   1.051   0.196   2.564 -0.0328 -0.1923 -0.0192
  119SOL     OW  352   1.618   1.543   1.598 -0.0865 -0.3187 -0.3620
  119SOL    HW1  353   1.712   1.535   1.630 -0.0308  0.4447 -0.2931
  119SOL    HW2  354   1.577   1.626   1.636 -0.7447 -0.5709 -0.4992
  120SOL     OW  355   0.948   2.978   0.945  0.7092 -0.5576  0.4254
  120SOL    HW1  356   0.970   2.884   0.921  1.6779  0.1270 -1.9967
  120SOL    HW2  357   1.026   3.037   0.925  0.4894  0.7638  2.7383
  121SOL     OW  358   1.174   2.925   2.021 -0.2333 -0.7262  0.8896
  121SOL    HW1  359   1.080   2.901   1.998 -0.3507  1.8513 -3.6110
  121SOL    HW2  360   1.176   3.015   2.064 -0.0099  0.0465 -0.6112
  122SOL     OW  361   0.149   0.404   1.608  0.1057 -0.0835  0.0451
  122SOL    HW1  362   0.124   0.467   1.535 -0.0441  1.8843  1.6111
  122SOL    HW2  363   0.113   0.438   1.695 -1.0419 -3.0138  0.9853
  123SOL     OW  364   0.092   0.287   0.997 -0.2769 -0.0655 -0.2067
  123SOL    HW1  365   0.103   0.197   1.040  1.8147 -0.3601 -1.1111
  123SOL    HW2  366   0.028   0.280   0.921 -0.3206 -0.7188 -0.1222
  124SOL     OW  367   1.154   0.552   0.711 -0.3873  0.3252  0.4813
  124SOL    HW1  368   1.161   0.484   0.784  0.6101 -0.5294 -0.3490
  124SOL    HW2  369   1.229   0.617   0.718 -0.9668  0.9838  0.8806
  125SOL     OW  370   3.064   0.723   1.129 -0.2691  0.4705  1.1153
  125SOL    HW1  371   2.969   0.692   1.122  0.0199 -0.3896  0.7104
  125SOL    HW2  372   3.126   0.645   1.119  0.5396  1.2171 -0.8164
  126SOL     OW  373   1.204   0.854   0.697  0.1324 -0.3184 -0.2621
  126SOL    HW1  374   1.184   0.879   0.792  2.2270  0.4071  0.0853
  126SOL    HW2  375   1.140   0.901   0.636 -1.1709 -0.6815  0.7380
  127SOL     OW  376   2.367   0.001   2.536  0.1211 -0.2977 -0.0327
  127SOL    HW1  377   2.297   0.054   2.584  1.2887  1.5682 -0.1736
  127SOL    HW2  378   2.458   0.035   2.561  1.0221 -2.3186 -0.1706
  128SOL     OW  379   0.352   0.582   2.666  0.0886  0.3914 -0.3914
  128SOL    HW1  380   0.319   0.584   2.760  0.6268  1.3511 -0.2061
  128SOL    HW2  381   0.446   0.616   2.662  0.3116 -0.2516 -1.1982
  129SOL     OW  382   1.456   0.782   0.702  0.3413  0.4024  0.0506
  129SOL    HW1  383   1.460   0.686   0.729  0.4436 -0.1768 -1.7598
  129SOL    HW2  384   1.361   0.815   0.709  0.4477  0.5495  1.6185
  130SOL     OW  385   0.110   2.963   0.484  0.1166 -0.1960 -0.3793
  130SOL    HW1  386   0.129   2.874   0.524  0.7662 -0.0153 -0.2696
  130SOL    HW2  387   0.123   3.035   0.552  0.0597  0.0230 -0.5922
  131SOL     OW  388   1.921   0.623   0.814  0.1674 -0.2278  0.0658
  131SOL    HW1  389   2.013   0.596   0.784 -0.2619 -3.7602  1.0350
  131SOL    HW2  390   1.928   0.704   0.873  2.5628 -0.0970 -0.1913
  132SOL     OW  391   1.423   1.003   1.028 -0.2648  0.1282  0.1920
  132SOL    HW1  392   1.508   0.971   0.987 -0.4615 -0.0200 -0.1110
  132SOL    HW2  393   1.425   1.103   1.036 -0.3552  0.1954 -0.5065
  133SOL     OW  394   1.682   1.377   1.899 -0.3279 -0.8476 -0.3511
  133SOL    HW1  395   1.690   1.312   1.824 -0.5064 -0.9055 -0.3223
  133SOL    HW2  396   1.586   1.401   1.912 -0.4465 -1.6494  0.5287
  134SOL     OW  397   2.548   2.383   2.968  0.5246 -0.8284  0.4595
  134SOL    HW1  398   2.565   2.407   3.064 -0.8687  0.1396  0.5316
  134SOL    HW2  399   2.630   2.402   2.914  0.5780  1.2258  1.0720
  135SOL     OW  400   1.333   0.752   1.654 -0.1342  0.6919 -0.1077
  135SOL    HW1  401   1.357   0.846   1.629  2.2236  0.1385 -0.4377
  135SOL    HW2  402   1.311   0.699   1.572  0.6432  0.4982 -0.2037
  136SOL     OW  403   1.595   1.575   2.280  0.3285 -0.3067  0.0499
  136SOL    HW1  404   1.661   1.569   2.355  0.2624 -2.7393  0.0646
  136SOL    HW2  405   1.503   1.581   2.317  0.3729  0.0458  0.1084
  137SOL     OW  406   2.376   0.375   2.323  0.7634 -0.0401 -0.6111
  137SOL    HW1  407   2.454   0.315   2.342  0.4538 -0.4514 -0.6161
  137SOL    HW2  408   2.300   0.321   2.289  0.6880  0.4489 -1.2463
  138SOL     OW  409   1.114   1.384   1.377 -0.8121  0.0439  0.1083
  138SOL    HW1  410   1.015   1.370   1.367 -0.8488 -0.2213  0.7412
  138SOL    HW2  411   1.135   1.405   1.473 -0.1509 -0.8807  0.1915
  139SOL     OW  412   2.300   2.190   0.670 -0.2623  0.1829  0.2118
  139SOL    HW1  413   2.276   2.099   0.704  0.4430  0.0385  0.3517
  139SOL    HW2  414   2.311   2.185   0.570 -0.2209  0.1110  0.2191
  140SOL     OW  415   0.995   1.951   1.669 -0.2242  0.0705 -0.3224
  140SOL    HW1  416   0.950   1.936   1.756  0.0532  0.0586 -0.1800
  140SOL    HW2  417   1.007   2.050   1.655 -0.5892  0.0937 -0.5155
  141SOL     OW  418   0.010   0.912   2.520  0.5761 -0.5932  0.3594
  141SOL    HW1  419  -0.004   0.923   2.618  1.6857 -1.3217  0.6270
  141SOL    HW2  420   0.050   0.822   2.501 -0.4467 -0.8622 -0.8663
  142SOL     OW  421   1.547   0.568   0.526 -0.3232 -0.3701  0.3411
  142SOL    HW1  422   1.501   0.618   0.453 -0.5500 -0.5707  0.3424
  142SOL    HW2  423   1.490   0.491   0.555 -0.0641 -0.5185  0.4675
  143SOL     OW  424   1.343   2.144   0.142 -0.2289  0.1971 -0.0524
  143SOL    HW1  425   1.441   2.132   0.159  0.0726  3.2476  1.8540
  143SOL    HW2  426   1.298   2.055   0.141  2.3915 -1.3230 -0.2460
  144SOL     OW  427   1.284   1.030   0.255 -0.4049 -0.1377 -0.4724
  144SOL    HW1  428   1.250   0.948   0.301  2.6584 -0.7800  1.1801
  144SOL    HW2  429   1.299   1.102   0.323  3.2474 -0.7330 -0.2611
  145SOL     OW  430   2.183   0.868   1.874 -0.2505 -0.1053  0.4448
  145SOL    HW1  431   2.204   0.814   1.792 -0.1524 -0.4531  0.6980
  145SOL    HW2  432   2.131   0.950   1.847 -1.3140 -0.8333  0.1485
  146SOL     OW  433   2.549   1.132   0.457 -0.1014  0.2439 -0.2724
  146SOL    HW1  434   2.639   1.111   0.495  0.8315 -1.2686 -2.8098
  146SOL    HW2  435   2.481   1.072   0.498  0.4397  0.0013  0.3081
  147SOL     OW  436   1.629   2.168   1.353 -0.2773 -0.4080 -0.2240
  147SOL    HW1  437   1.639   2.086   1.409 -1.1681 -0.4059 -0.0284
  147SOL    HW2  438   1.713   2.222   1.358 -0.4528 -0.1738  1.5002
  148SOL     OW  439   1.522   2.536   1.225  0.2159  0.2478 -0.4666
  148SOL    HW1  440   1.561   2.569   1.139  0.5482  0.5802 -0.1971
  148SOL    HW2  441   1.442   2.591   1.248  1.1853  1.4275  0.3506
  149SOL     OW  442   0.787   1.849   0.085  0.1517  0.4995 -0.0417
  149SOL    HW1  443   0.877   1.841   0.043  0.8477  0.2122  1.3547
  149SOL    HW2  444   0.717   1.811   0.024  1.1093 -0.2094 -0.7575
  150SOL     OW  445   0.033   1.043   1.677 -0.1057  0.4599 -0.1598
  150SOL    HW1  446   0.102   1.011   1.743  1.5568  1.6003 -1.1867
  150SOL    HW2  447  -0.009   1.127   1.712 -0.8125 -0.0802  0.3391
  151SOL     OW  448   0.197   1.651   2.033 -0.8708 -0.4642  0.2207
  151SOL    HW1  449   0.220   1.575   1.972  2.1139 -0.3753  0.9459
  151SOL    HW2  450   0.149   1.722   1.981 -3.1498 -2.3525 -0.6471
  152SOL     OW  451   0.482   1.564   0.535  0.1463  0.7449  0.2280
  152SOL    HW1  452   0.573   1.554   0.575  0.1196  1.0726  0.3756
  152SOL    HW2  453   0.420   1.605   0.602 -0.1522  0.3794  0.1798
  153SOL     OW  454   2.940   1.766   2.028  0.2396 -0.2758  0.4057
  153SOL    HW1  455   2.945   1.666   2.026 -1.5300 -0.6600  3.2574
  153SOL    HW2  456   2.858   1.797   1.980  0.8327 -0.1027 -0.5529
  154SOL     OW  457   1.671   1.780   0.787  0.0583 -1.0312  0.4144
  154SOL    HW1  458   1.749   1.740   0.739 -0.5056 -0.9732 -0.5960
  154SOL    HW2  459   1.591   1.779   0.728 -0.4821 -0.2212  1.0817
  155SOL     OW  460   0.818   1.072   0.722 -0.0978  0.0109 -0.1155
  155SOL    HW1  461   0.765   1.114   0.649  0.2243  1.6497  0.5016
  155SOL    HW2  462   0.756   1.041   0.795 -0.3056  0.7831  0.0542
  156SOL     OW  463   0.051   2.514   2.724  0.0034 -0.1765  0.7949
  156SOL    HW1  464   0.050   2.593   2.662 -0.6086 -1.5265 -1.0794
  156SOL    HW2  465   0.083   2.544   2.814  3.1603  1.5821 -0.5626
  157SOL     OW  466   0.006   2.275   2.358  0.2951  0.2372 -0.2172
  157SOL    HW1  467   0.063   2.296   2.278  0.3298 -1.2863 -0.6602
  157SOL    HW2  468  -0.037   2.185   2.346 -1.2546  0.7869  0.6576
  158SOL     OW  469   1.903   0.065   1.249  0.1828 -0.3133 -0.3022
  158SOL    HW1  470   1.995   0.054   1.287  0.5100  1.7820 -0.2328
  158SOL    HW2  471   1.844   0.109   1.316 -0.1233  0.6130 -1.1247
  159SOL     OW  472   2.749   3.033   0.040  0.1513 -0.6693  0.3242
  159SOL    HW1  473   2.652   3.045   0.018  0.2340 -0.5481  0.0104
  159SOL    HW2  474   2.764   3.054   0.137 -0.2718 -1.4871  0.5870
  160SOL     OW  475   0.675   1.342   1.234 -0.0607 -0.2509  0.4405
  160SOL    HW1  476   0.684   1.417   1.299 -0.5757  0.4071 -0.2112
  160SOL    HW2  477   0.658   1.257   1.283  1.9570 -0.2692  1.3025
  161SOL     OW  478   1.224   0.120   0.912 -0.9699 -0.1729 -0.8566
  161SOL    HW1  479   1.226   0.071   0.824 -3.2107 -2.2941  0.0644
  161SOL    HW2  480   1.153   0.190   0.909 -1.0406 -0.2397 -0.7507
  162SOL     OW  481   0.184   1.376   0.711  0.4030  0.3279 -0.9553
  162SOL    HW1  482   0.256   1.313   0.741 -0.8571 -0.0164  2.0066
  162SOL    HW2  483   0.205   1.468   0.743 -1.7374 -0.2630  4.0138
  163SOL     OW  484   0.228   2.481   1.897 -0.1446 -0.0253 -0.1702
  163SOL    HW1  485   0.149   2.445   1.848  0.2732 -0.9188 -0.2261
  163SOL    HW2  486   0.311   2.435   1.865  0.2703  0.1134  0.6412
  164SOL     OW  487   0.837   1.592   2.441 -0.2668  0.4034 -0.1470
  164SOL    HW1  488   0.896   1.545   2.375 -0.3357  1.8941 -1.3843
  164SOL    HW2  489   0.888   1.605   2.526  0.8492  0.7368 -0.8148
  165SOL     OW  490   2.783   0.669   1.122 -0.4461  0.0825  0.1799
  165SOL    HW1  491   2.705   0.731   1.120 -1.3229 -0.8931 -1.8539
  165SOL    HW2  492   2.757   0.583   1.166 -0.5567 -0.2379 -0.4844
  166SOL     OW  493   2.260   2.076   0.138 -0.1492 -0.3653  0.0726
  166SOL    HW1  494   2.228   2.056   0.230 -0.0363 -0.8641  0.0108
  166SOL    HW2  495   2.360   2.087   0.139 -0.2892  2.7427  0.5591
  167SOL     OW  496   1.859   0.196   2.002 -0.1871 -0.0139 -0.3894
  167SOL    HW1  497   1.853   0.288   2.040  0.3258 -0.0438 -0.2122
  167SOL    HW2  498   1.793   0.186   1.928  0.0547  0.6463 -0.7097
  168SOL     OW  499   0.901   0.812   1.393  0.8695  0.5865 -0.0728
  168SOL    HW1  500   0.924   0.904   1.427  1.1584  0.3777  0.3154
  168SOL    HW2  501   0.942   0.743   1.453  1.2696  0.1997 -0.7558
  169SOL     OW  502   0.926   1.037   1.521  0.1511 -0.3381  0.3153
  169SOL    HW1  503   0.891   1.033   1.614 -1.1921  1.7472  0.0304
  169SOL    HW2  504   0.939   1.133   1.494  3.2010 -0.8401 -0.7944
  170SOL     OW  505   2.061   0.815   0.007 -0.0548  0.3223  1.1515
  170SOL    HW1  506   2.145   0.856  -0.029  0.3121 -0.1618  1.4483
  170SOL    HW2  507   2.002   0.888   0.042 -0.7166  0.9223 -0.9042
  171SOL     OW  508   1.793   0.002   0.025  0.0017  0.3383  0.4707
  171SOL    HW1  509   1.767   0.010  -0.071  1.3503  0.9240  0.1062
  171SOL    HW2  510   1.715   0.027   0.083 -0.5697  0.8813 -0.4854
  172SOL     OW  511   1.173   0.256   0.436 -0.2560 -0.3774  0.0240
  172SOL    HW1  512   1.091   0.295   0.479 -0.1092 -0.5498  0.4702
  172SOL    HW2  513   1.178   0.288   0.341 -0.6925 -0.1453  0.0691
  173SOL     OW  514   1.584   0.462   2.566 -0.1413  0.4756  0.0203
  173SOL    HW1  515   1.598   0.483   2.663  1.1928 -2.0023  0.5370
  173SOL    HW2  516   1.500   0.408   2.555  0.3694 -0.3748  0.0897
  174SOL     OW  517   2.418   1.524   0.761  0.0067 -0.6644  0.1332
  174SOL    HW1  518   2.472   1.608   0.763 -0.4965 -0.2812 -0.7465
  174SOL    HW2  519   2.413   1.485   0.852  1.8787 -0.8231  0.2411
  175SOL     OW  520   2.764   0.937   3.032 -0.2546 -0.1379  0.4577
  175SOL    HW1  521   2.711   0.853   3.024 -1.3925  0.5305  0.5020
  175SOL    HW2  522   2.790   0.969   2.941  0.3523 -0.6038  0.4486
  176SOL     OW  523   1.013   2.510   0.204  0.0676 -0.0288  0.7403
  176SOL    HW1  524   1.054   2.419   0.214 -1.5816 -1.1361 -0.9961
  176SOL    HW2  525   1.027   2.542   0.110  0.3292  1.4109  1.2254
  177SOL     OW  526   0.207   1.847   1.495  0.1536  0.1217 -0.5234
  177SOL    HW1  527   0.286   1.794   1.468 -0.8678 -1.7538 -0.1812
  177SOL    HW2  528   0.133   1.835   1.428 -0.4586  0.2361  0.0997
  178SOL     OW  529   1.391   0.344   0.559 -0.5504 -0.2118  0.1417
  178SOL    HW1  530   1.405   0.322   0.656  0.6744  0.8281  0.2442
  178SOL    HW2  531   1.297   0.319   0.533 -1.2060  0.2374  1.8070
  179SOL     OW  532   0.870   1.109   2.331 -0.0470  0.0866  0.6545
  179SOL    HW1  533   0.771   1.121   2.329  0.0760  1.2752  0.2262
  179SOL    HW2  534   0.897   1.066   2.418 -0.9929 -1.2986  0.3254
  180SOL     OW  535   0.982   1.934   1.386 -0.4843 -0.0657  0.4964
  180SOL    HW1  536   0.979   1.945   1.485 -2.9845 -1.6318  0.7799
  180SOL    HW2  537   0.917   1.997   1.343 -0.1317 -0.0537 -0.0423
  181SOL     OW  538   2.751   1.126   0.818  0.6425 -0.3006  0.0376
  181SOL    HW1  539   2.805   1.205   0.788  0.3725 -0.7549 -1.9433
  181SOL    HW2  540   2.773   1.047   0.761  0.5248 -1.5712  1.6103
  182SOL     OW  541   1.235   1.535   1.174 -0.1658 -0.7954  0.6233
  182SOL    HW1  542   1.163   1.571   1.115 -0.4844 -1.0185  0.8672
  182SOL    HW2  543   1.194   1.494   1.256  0.1893 -1.5028  0.4690
  183SOL     OW  544   2.819   1.431   0.831 -0.6139 -0.8909  0.4580
  183SOL    HW1  545   2.798   1.528   0.814 -1.3392 -1.0884  0.1481
  183SOL    HW2  546   2.805   1.411   0.928 -1.3941 -0.8853  0.3590
  184SOL     OW  547   1.706   1.633   0.454 -0.2705  0.2799  0.0476
  184SOL    HW1  548   1.703   1.537   0.428 -1.1328  0.5251 -0.9449
  184SOL    HW2  549   1.777   1.648   0.523  0.3822 -0.9270 -0.3100
  185SOL     OW  550   0.228   2.431   1.279  0.0585  0.5604 -0.0142
  185SOL    HW1  551   0.239   2.389   1.370 -0.0466  0.7157  0.0707
  185SOL    HW2  552   0.307   2.489   1.260  0.1014  0.4936 -0.0412
  186SOL     OW  553   1.273   0.977   1.269 -0.1325 -0.2725 -0.1202
  186SOL    HW1  554   1.340   0.953   1.199 -0.1414  1.3532 -0.7641
  186SOL    HW2  555   1.214   1.051   1.235 -0.7266 -0.0314  1.2935
  187SOL     OW  556   1.360   0.356   1.397  0.3475  0.2984  0.1248
  187SOL    HW1  557   1.325   0.277   1.448 -1.7997  1.3660  0.5487
  187SOL    HW2  558   1.460   0.352   1.393  0.4081 -1.8038  1.0782
  188SOL     OW  559   0.634   3.053   1.621  0.4803 -0.0416 -0.3061
  188SOL    HW1  560   0.539   3.085   1.626  0.1445 -0.9140 -0.7751
  188SOL    HW2  561   0.666   3.055   1.527  2.0983  3.2862  0.0052
  189SOL     OW  562   2.090   1.714   0.131 -0.0011  0.0617  0.1347
  189SOL    HW1  563   2.134   1.776   0.066 -0.4535  0.5402  0.2632
  189SOL    HW2  564   2.132   1.726   0.222  1.0392 -1.0345 -0.1504
  190SOL     OW  565   0.410   0.776   1.423 -0.8591  0.0993  0.1983
  190SOL    HW1  566   0.499   0.819   1.434 -2.3497  4.5753 -1.1013
  190SOL    HW2  567   0.388   0.770   1.326 -2.4693  0.7439  0.4657
  191SOL     OW  568   0.612   2.065   0.731  0.1677 -0.6125  0.3287
  191SOL    HW1  569   0.597   2.012   0.648 -0.6291  1.6944 -1.1846
  191SOL    HW2  570   0.592   2.161   0.714  0.1423  0.0794  3.1944
  192SOL     OW  571   2.038   0.139   1.533 -0.0764  0.5774  0.4161
  192SOL    HW1  572   1.940   0.159   1.535 -0.7324 -1.9299  0.3023
  192SOL    HW2  573   2.069   0.135   1.438  0.2249  1.4863  0.4542
  193SOL     OW  574   1.605   0.036   0.236  0.2352  0.1447  0.1807
  193SOL    HW1  575   1.596   0.136   0.239  0.1798  0.1286  0.6259
  193SOL    HW2  576   1.644   0.003   0.322  1.0040 -0.1534 -0.2642
  194SOL     OW  577   2.527   0.537   0.354  0.4412 -0.1131 -0.2000
  194SOL    HW1  578   2.484   0.478   0.422  0.1500  1.7571  1.4393
  194SOL    HW2  579   2.626   0.526   0.358  0.4000 -0.3794  0.1768
  195SOL     OW  580   0.594   0.587   2.535  0.0578  0.6900 -0.2371
  195SOL    HW1  581   0.652   0.658   2.496  0.7020  0.2352 -0.1370
  195SOL    HW2  582   0.547   0.539   2.461  0.8358  0.2034 -0.4398
  196SOL     OW  583   1.317   2.025   2.482  0.6936  0.1658 -0.3703
  196SOL    HW1  584   1.366   2.035   2.569  0.7060 -0.6488 -0.2723
  196SOL    HW2  585   1.363   2.080   2.412  1.0949  0.2844 -0.0221
  197SOL     OW  586   1.695   2.027   2.363 -0.6113  0.5331 -0.0037
  197SOL    HW1  587   1.707   2.063   2.271  0.4214  2.2203  0.7047
  197SOL    HW2  588   1.784   2.014   2.406 -1.0667  0.6777  1.0504
  198SOL     OW  589   0.101   1.563   2.266 -0.2364  0.2348  0.4788
  198SOL    HW1  590   0.155   1.590   2.186  1.9292  0.9697  2.0063
  198SOL    HW2  591   0.062   1.472   2.250 -2.5143  1.3759 -2.4369
  199SOL     OW  592   0.157   0.530   1.128  0.4165 -0.2186 -0.4247
  199SOL    HW1  593   0.133   0.438   1.098  0.5673 -1.3229  2.3182
  199SOL    HW2  594   0.248   0.554   1.093  0.0041 -0.6115 -1.9479
  200SOL     OW  595   1.618   0.712   2.103 -0.5091 -0.1796  0.1097
  200SOL    HW1  596   1.572   0.798   2.082  0.2523  0.1429 -0.3471
  200SOL    HW2  597   1.612   0.651   2.025  0.3549  0.1220 -0.2237
  201SOL     OW  598   1.667   0.233   1.790 -0.2867 -0.4371 -0.5181
  201SOL    HW1  599   1.585   0.286   1.813 -1.7037 -1.6059 -2.3149
  201SOL    HW2  600   1.683   0.238   1.691  0.6624 -1.7860 -0.4867
  202SOL     OW  601   0.068   1.870   1.943  0.6195 -1.1024 -0.3454
  202SOL    HW1  602   0.084   1.832   1.852 -1.0274  0.8114 -1.6021
  202SOL    HW2  603  -0.022   1.840   1.977 -0.1126  0.4142 -0.7757
  203SOL     OW  604   0.627   1.125   1.379 -0.4115  0.0185 -0.2639
  203SOL    HW1  605   0.628   1.026   1.398  0.9884 -0.1086 -0.8268
  203SOL    HW2  606   0.701   1.169   1.429  0.0081  0.5134 -1.2802
  204SOL     OW  607   1.706   1.482   2.658 -0.0914 -0.4482 -0.0534
  204SOL    HW1  608   1.712   1.393   2.702  1.5192  0.1890  1.2150
  204SOL    HW2  609   1.610   1.509   2.651 -0.5679 -1.8594  0.3640
  205SOL     OW  610   3.056   0.854   0.072 -0.4185 -0.2416 -0.1554
  205SOL    HW1  611   3.117   0.930   0.096  0.9051 -1.1405 -0.4509
  205SOL    HW2  612   2.980   0.889   0.017 -1.8468  1.3767  2.4479
  206SOL     OW  613   1.196   2.292   2.855  0.2637 -0.4016  0.1634
  206SOL    HW1  614   1.106   2.281   2.897  0.3879  1.1522  0.9939
  206SOL    HW2  615   1.262   2.320   2.924  1.0162  0.0245 -0.6906
  207SOL     OW  616   0.526   0.786   2.909  0.4635 -0.0117 -0.3677
  207SOL    HW1  617   0.557   0.879   2.888  0.0402  0.0687 -0.6685
  207SOL    HW2  618   0.426   0.786   2.919  0.0858 -0.8170 -2.7736
  208SOL     OW  619   2.646   1.220   1.904  0.0768  0.1861  0.1478
  208SOL    HW1  620   2.683   1.128   1.899  0.3776  0.0806  2.3661
  208SOL    HW2  621   2.547   1.217   1.891  0.2892  0.0119 -2.3985
  209SOL     OW  622   1.467   1.622   2.697 -0.4922  0.1128  0.0525
  209SOL    HW1  623   1.519   1.686   2.641  0.6773  0.4076  1.3584
  209SOL    HW2  624   1.396   1.672   2.747 -1.0687 -0.0327 -0.5903
  210SOL     OW  625   1.661   1.765   3.074 -0.8304  0.8069  0.2754
  210SOL    HW1  626   1.602   1.772   2.993 -0.7833  1.2099  0.2758
  210SOL    HW2  627   1.677   1.668   3.093 -1.3452  0.6892  0.1703
  211SOL     OW  628   0.669   1.933   0.974 -0.2521 -0.5796 -0.2087
  211SOL    HW1  629   0.720   1.894   0.897 -1.2331  0.6757 -1.6277
  211SOL    HW2  630   0.571   1.915   0.962 -0.5232  0.4609  0.1926
  212SOL     OW  631   0.312   1.452   1.898 -0.2172 -0.1147 -0.0448
  212SOL    HW1  632   0.259   1.441   1.814  0.3342 -1.4304 -0.2656
  212SOL    HW2  633   0.408   1.434   1.879 -0.2357 -1.9187  1.0622
  213SOL     OW  634   0.135   1.449   1.659 -0.0524  0.2402 -0.2324
  213SOL    HW1  635   0.036   1.456   1.670 -0.1595 -1.8863  1.5620
  213SOL    HW2  636   0.157   1.365   1.609  0.8109  0.1176  0.3154
  214SOL     OW  637   2.294   1.148   1.444  0.2553 -0.2829 -0.1716
  214SOL    HW1  638   2.289   1.186   1.536 -0.5956 -0.1141 -0.2692
  214SOL    HW2  639   2.376   1.183   1.398 -0.2436  1.1106 -0.0972
  215SOL     OW  640   1.446   1.528   2.975  0.1634  0.1879 -0.0056
  215SOL    HW1  641   1.536   1.485   2.988  1.3713  2.2540 -0.4539
  215SOL    HW2  642   1.430   1.542   2.877  0.6160  1.9466  0.0882
  216SOL     OW  643   2.012   2.211   2.946 -0.1379 -0.4448  0.0635
  216SOL    HW1  644   2.022   2.310   2.953  0.5785 -0.5686  1.3347
  216SOL    HW2  645   2.071   2.177   2.872  0.7601 -0.0458  0.5636
  217SOL     OW  646   0.024   1.431   2.645  0.2710  0.0409 -0.3944
  217SOL    HW1  647   0.103   1.406   2.589  0.1804 -1.1405 -0.0563
  217SOL    HW2  648  -0.057   1.383   2.610  0.1088 -0.3073  0.4285
  218SOL     OW  649   0.177   1.471   2.880 -0.1568 -0.0771  0.0003
  218SOL    HW1  650   0.118   1.455   2.800 -1.5424  0.4415  0.8421
  218SOL    HW2  651   0.216   1.563   2.874  0.5175 -0.3823 -0.5101
  219SOL     OW  652   1.630   2.866   2.376  0.0903  0.5833  0.1821
  219SOL    HW1  653   1.628   2.956   2.331  1.8197  0.9220  0.6206
  219SOL    HW2  654   1.607   2.876   2.472  0.2366  0.5613  0.2205
  220SOL     OW  655   2.473   2.914   2.386  0.1112 -0.0064  0.0883
  220SOL    HW1  656   2.419   2.989   2.425 -1.1980 -1.7944  2.1654
  220SOL    HW2  657   2.569   2.924   2.415  0.6153  2.0065 -1.7516
  221SOL     OW  658   0.921   2.979   2.218  0.6867 -0.0086  0.0980
  221SOL    HW1  659   0.914   3.063   2.271  0.2155 -0.4344  0.7331
  221SOL    HW2  660   0.833   2.959   2.175  1.2107  0.6810 -1.4585
  222SOL     OW  661   0.669   1.022   1.799 -0.2939 -0.0676 -0.2977
  222SOL    HW1  662   0.703   0.932   1.827 -0.7177  0.0404  0.6673
  222SOL    HW2  663   0.688   1.088   1.872  0.4681  0.7622 -1.2020
  223SOL     OW  664   0.784   0.806   3.031  0.3068  0.6656 -0.7838
  223SOL    HW1  665   0.781   0.736   3.103 -2.0648  1.7457  0.3972
  223SOL    HW2  666   0.702   0.800   2.975  0.3288  2.0703 -1.0387
  224SOL     OW  667   1.608   0.512   2.833 -0.4912 -0.3533  0.3476
  224SOL    HW1  668   1.682   0.482   2.893 -0.0404 -1.1593 -0.5696
  224SOL    HW2  669   1.521   0.474   2.865 -0.8452  1.6132  2.1998
  225SOL     OW  670   1.292   2.675   1.329 -0.4326  0.1250  0.5922
  225SOL    HW1  671   1.327   2.720   1.411 -1.2568  0.7961  0.6013
  225SOL    HW2  672   1.304   2.736   1.250 -2.0312  0.6641  0.6914
  226SOL     OW  673   0.888   1.500   2.041  0.0042  0.2074  0.6485
  226SOL    HW1  674   0.887   1.454   2.130 -1.2773  0.2297  0.6801
  226SOL    HW2  675   0.828   1.580   2.044  1.1617  1.1607  0.2057
  227SOL     OW  676   1.402   1.235   2.084  0.2231 -0.3955 -0.5674
  227SOL    HW1  677   1.304   1.239   2.105  0.5485 -0.1227  1.2205
  227SOL    HW2  678   1.426   1.308   2.021 -0.5518  0.2493 -0.1487
  228SOL     OW  679   1.171   1.469   1.633  0.3430 -0.0192 -0.4166
  228SOL    HW1  680   1.089   1.475   1.690  0.6740  0.7301  0.0239
  228SOL    HW2  681   1.206   1.561   1.617  1.1363 -0.3272 -0.5346
  229SOL     OW  682   0.643   1.298   0.677  0.0038 -0.3314 -0.4581
  229SOL    HW1  683   0.680   1.338   0.594  0.6909 -1.4796 -0.7522
  229SOL    HW2  684   0.692   1.334   0.757 -0.6668  0.7818 -0.5176
  230SOL     OW  685   0.591   1.321   2.200 -0.7949 -0.2985  0.1881
  230SOL    HW1  686   0.588   1.261   2.279  1.0246  1.0300  1.4411
  230SOL    HW2  687   0.605   1.416   2.230  3.0478  0.0677 -1.5091
  231SOL     OW  688   0.365   1.238   2.839  0.0032  0.1958  0.3648
  231SOL    HW1  689   0.305   1.318   2.842 -0.9844 -0.4512 -0.6321
  231SOL    HW2  690   0.447   1.260   2.787 -0.0068  0.7038  0.5567
  232SOL     OW  691   1.888   2.290   2.231  0.2263  0.2701 -0.0782
  232SOL    HW1  692   1.857   2.215   2.174  1.4057  1.5108 -2.6891
  232SOL    HW2  693   1.813   2.357   2.241  0.1566  0.3058 -0.7466
  233SOL     OW  694   0.450   1.557   0.268  0.2492 -0.2809 -0.4253
  233SOL    HW1  695   0.449   1.589   0.362 -0.1883 -0.1755 -0.4604
  233SOL    HW2  696   0.481   1.462   0.264 -0.6911 -0.6199 -0.0597
  234SOL     OW  697   1.606   2.141   0.163  0.1160 -0.3855 -0.4420
  234SOL    HW1  698   1.635   2.210   0.096 -0.4079  0.6372  0.3378
  234SOL    HW2  699   1.675   2.069   0.168  1.2796  0.6562 -0.4864
  235SOL     OW  700   0.399   0.350   2.529 -0.6781  0.8014  0.2602
  235SOL    HW1  701   0.360   0.416   2.593 -0.6232  0.2270  0.8985
  235SOL    HW2  702   0.412   0.262   2.574 -1.4735  0.0989 -0.7757
  236SOL     OW  703   1.177   1.612   1.972  0.4497  0.5039 -0.2596
  236SOL    HW1  704   1.098   1.569   2.016 -1.5570  1.7468 -2.1959
  236SOL    HW2  705   1.180   1.709   1.994 -0.1407  0.9913 -1.9774
  237SOL     OW  706  -0.013   0.528   2.692  0.4804  0.0149  0.0191
  237SOL    HW1  707   0.001   0.530   2.593  1.2571 -1.1863  0.0585
  237SOL    HW2  708   0.049   0.460   2.733 -0.3508 -0.0730  1.2393
  238SOL     OW  709   1.408   0.723   0.372  0.3975 -0.0130 -0.0885
  238SOL    HW1  710   1.312   0.715   0.343  0.3506 -0.1941  0.1129
  238SOL    HW2  711   1.418   0.800   0.435  0.2436 -0.4311  0.4580
  239SOL     OW  712   2.030   1.364   1.699 -0.1305  0.7433 -0.4999
  239SOL    HW1  713   1.984   1.275   1.702  0.6247  0.3351  1.1507
  239SOL    HW2  714   2.022   1.402   1.607 -3.8866  0.8638 -0.4537
  240SOL     OW  715   0.960   1.004   2.968  0.2499 -0.7031  0.1015
  240SOL    HW1  716   0.894   0.936   3.001  0.3601 -0.5622  0.6226
  240SOL    HW2  717   1.050   0.962   2.962  0.2677 -0.6752  0.1712
  241SOL     OW  718   1.082   1.895   2.590  0.0721 -0.2695  0.0673
  241SOL    HW1  719   1.013   1.893   2.518 -0.1728 -1.5283  0.2867
  241SOL    HW2  720   1.164   1.941   2.557 -0.0864 -0.6932 -0.9805
  242SOL     OW  721   2.853   1.789   2.787 -0.3551  0.2216 -0.7356
  242SOL    HW1  722   2.762   1.829   2.778  0.1739  1.3880 -1.5030
  242SOL    HW2  723   2.896   1.784   2.696  0.4166 -0.1002 -0.3703
  243SOL     OW  724   0.717   1.966   2.735 -0.0381 -0.3320  0.4007
  243SOL    HW1  725   0.804   2.014   2.744 -0.3906  0.3438  0.3312
  243SOL    HW2  726   0.680   1.979   2.642 -0.0099 -0.9839  0.2854
  244SOL     OW  727   1.576   2.918   1.960 -0.1773  0.3867 -0.1979
  244SOL    HW1  728   1.654   2.951   2.012 -0.6176  2.9939 -0.8804
  244SOL    HW2  729   1.497   2.906   2.021 -0.0446  0.9172  0.0893
  245SOL     OW  730   0.031   2.632   3.075  0.3330  0.5298  0.5055
  245SOL    HW1  731  -0.040   2.703   3.078  0.2034  0.4397 -0.1056
  245SOL    HW2  732   0.112   2.668   3.029  2.1461  1.8277  3.9875
  246SOL     OW  733   0.954   1.010   0.213 -0.4516  0.3548 -0.0267
  246SOL    HW1  734   0.995   1.021   0.122  0.3922  1.5034  0.4575
  246SOL    HW2  735   0.947   1.099   0.258 -2.6508  0.1244  0.3280
  247SOL     OW  736   1.770   2.409   2.803  0.0712  0.5129  0.1276
  247SOL    HW1  737   1.869   2.407   2.788 -0.1588  1.3695 -2.6247
  247SOL    HW2  738   1.743   2.498   2.838  0.2404  0.1759  1.1788
  248SOL     OW  739   0.534   0.320   2.170 -0.0479 -0.6118 -0.1928
  248SOL    HW1  740   0.592   0.274   2.237  1.0597  1.8406  0.7877
  248SOL    HW2  741   0.507   0.410   2.206 -2.9137 -0.7512 -1.4489
  249SOL     OW  742   0.145   0.057   3.092  0.3252 -0.0405  0.2983
  249SOL    HW1  743   0.184   0.131   3.148  1.7152  0.2954 -0.9947
  249SOL    HW2  744   0.078   0.095   3.028 -0.7126 -0.3173  1.1558
  250SOL     OW  745   2.380   0.582   1.031  0.0654  0.1087 -0.7749
  250SOL    HW1  746   2.396   0.632   1.116 -0.7582  1.1348 -1.1780
  250SOL    HW2  747   2.454   0.601   0.966 -0.5599  1.4219 -1.1623
  251SOL     OW  748   1.296   1.012   1.552  0.3820  0.8087  0.2901
  251SOL    HW1  749   1.341   1.098   1.578  2.2689 -0.0844  0.3345
  251SOL    HW2  750   1.288   1.007   1.452  1.5418  0.5297  0.1808
  252SOL     OW  751   1.422   1.446   1.904  0.5672 -0.2340  0.9699
  252SOL    HW1  752   1.453   1.537   1.932  1.5659 -0.5627  1.0306
  252SOL    HW2  753   1.323   1.447   1.887  0.7842  1.3464 -0.9025
  253SOL     OW  754   1.409   1.010   2.753  0.2223  0.1114  0.4397
  253SOL    HW1  755   1.404   0.967   2.843  0.3697 -0.2625  0.2715
  253SOL    HW2  756   1.359   1.097   2.755 -2.3427 -1.1802  0.1404
  254SOL     OW  757   0.482   3.017   0.627 -0.1510  0.1919  0.5980
  254SOL    HW1  758   0.458   3.108   0.593  1.4068  0.3716 -0.1495
  254SOL    HW2  759   0.516   3.025   0.721  2.0863  0.8146 -0.1583
  255SOL     OW  760   2.229   2.903   0.433 -0.0950 -0.8377 -0.0856
  255SOL    HW1  761   2.313   2.875   0.480  1.0913  1.9259 -0.1743
  255SOL    HW2  762   2.240   2.890   0.335  1.7875  2.1150 -0.5119
  256SOL     OW  763   1.118   1.185   2.109 -0.0634 -0.0829  0.4128
  256SOL    HW1  764   1.059   1.258   2.141 -1.0987 -1.1865  1.2258
  256SOL    HW2  765   1.074   1.136   2.034  0.8522  0.3976 -0.4942
  257SOL     OW  766   1.397   2.338   3.042 -0.3225 -0.4533 -0.6048
  257SOL    HW1  767   1.489   2.309   3.017 -0.6914 -2.5278  0.0957
  257SOL    HW2  768   1.367   2.287   3.123 -1.2515  1.8745  0.7216
  258SOL     OW  769   0.947   0.251   1.922  0.6687  0.4163  0.3689
  258SOL    HW1  770   0.905   0.162   1.900 -0.0075  0.9738 -0.8508
  258SOL    HW2  771   0.969   0.254   2.019  0.3719 -0.9402  0.5285
  259SOL     OW  772   2.564   1.726   2.464 -0.0534 -0.0544  0.3550
  259SOL    HW1  773   2.561   1.820   2.500 -0.7742 -0.7038  2.2673
  259SOL    HW2  774   2.472   1.696   2.443  0.1026 -0.5330  0.3386
  260SOL     OW  775   2.519   3.028   2.792  0.6409  0.7093 -0.1762
  260SOL    HW1  776   2.421   3.041   2.808  0.7186 -0.7946  3.4554
  260SOL    HW2  777   2.536   2.931   2.774  1.4812  0.6691  0.7024
  261SOL     OW  778   0.418   2.458   2.609 -0.1310 -0.1103  0.4525
  261SOL    HW1  779   0.490   2.438   2.544  0.8264  1.2612  1.0004
  261SOL    HW2  780   0.331   2.423   2.574 -0.0777  1.9984 -2.4842
  262SOL     OW  781   3.077   0.207   2.962  0.3993  0.4737  0.0213
  262SOL    HW1  782   3.015   0.172   2.892  0.1721  1.1707 -0.1377
  262SOL    HW2  783   3.029   0.271   3.021  0.7965  0.5042  0.3241
  263SOL     OW  784   0.141   1.025   2.311 -0.0734  0.4968 -0.2058
  263SOL    HW1  785   0.107   0.991   2.224 -0.6702  2.9995 -1.1133
  263SOL    HW2  786   0.088   0.986   2.386 -1.4926  0.3725 -1.2032
  264SOL     OW  787   1.109   3.042   2.883  0.1308 -0.0838  0.4635
  264SOL    HW1  788   1.025   3.009   2.840 -0.3330  1.3312  0.1740
  264SOL    HW2  789   1.135   2.980   2.956 -0.6456 -1.0538 -0.0315
  265SOL     OW  790   1.499   0.249   2.119 -0.0387 -0.0816 -0.2223
  265SOL    HW1  791   1.546   0.302   2.189 -0.4194 -0.0634  0.0256
  265SOL    HW2  792   1.505   0.296   2.031  0.6122 -0.2017 -0.2557
  266SOL     OW  793   0.577   1.799   3.023 -0.0630 -0.4076  0.0020
  266SOL    HW1  794   0.507   1.771   3.088  0.7770 -1.4423  0.5382
  266SOL    HW2  795   0.548   1.882   2.975 -1.8274 -1.0524 -0.1608
  267SOL     OW  796   0.925   0.906   2.549 -0.0632 -0.2398  0.3290
  267SOL    HW1  797   1.021   0.913   2.575  1.0069  1.7806 -2.9426
  267SOL    HW2  798   0.869   0.952   2.618  1.7158  0.9453  1.1367
  268SOL     OW  799   1.201   0.536   2.044 -0.2328  0.1146 -0.2329
  268SOL    HW1  800   1.149   0.564   1.963 -1.2336  1.4832  0.7883
  268SOL    HW2  801   1.237   0.618   2.090 -0.8244 -0.4749  1.4047
  269SOL     OW  802   2.914   0.384   1.686 -0.0224  0.5023 -0.3322
  269SOL    HW1  803   2.830   0.392   1.739  0.3467  0.5523  0.2646
  269SOL    HW2  804   2.992   0.383   1.748  0.3435 -1.5788 -0.6673
  270SOL     OW  805   0.483   2.090   0.048  0.1163 -0.6863 -0.0147
  270SOL    HW1  806   0.544   2.169   0.049 -0.8411  0.1413 -1.0793
  270SOL    HW2  807   0.497   2.039  -0.037  1.4948 -2.4066  1.1051
  271SOL     OW  808   0.798   3.028   2.539 -0.1541 -0.2653  0.1788
  271SOL    HW1  809   0.804   3.086   2.620  1.0761 -0.2117  0.0842
  271SOL    HW2  810   0.813   3.082   2.457  0.3193 -0.5826  0.0436
  272SOL     OW  811   2.872   1.160   2.903 -0.2845  0.6444  0.1911
  272SOL    HW1  812   2.947   1.174   2.969  1.9176  2.9639 -2.3012
  272SOL    HW2  813   2.802   1.230   2.917 -1.3097 -0.5184  1.4972
  273SOL     OW  814   2.700   1.638   1.862  0.3912  0.5274  0.0422
  273SOL    HW1  815   2.612   1.591   1.872 -1.0583  3.0204  0.8233
  273SOL    HW2  816   2.767   1.596   1.924 -1.1226  0.2318  1.6502
  274SOL     OW  817   1.308   0.020   1.155 -0.1502  0.2187 -0.0451
  274SOL    HW1  818   1.256   0.051   1.235 -0.1622  1.0598 -0.3628
  274SOL    HW2  819   1.268   0.058   1.072  0.3040 -0.0460 -0.3980
  275SOL     OW  820   1.565   2.863   0.086 -0.2355 -0.2037  0.0403
  275SOL    HW1  821   1.514   2.807   0.151  1.1573 -1.7881 -0.0977
  275SOL    HW2  822   1.657   2.881   0.121 -0.5485  2.0739  0.0389
  276SOL     OW  823   1.983   0.425   2.369 -0.2861  0.3246  0.4824
  276SOL    HW1  824   1.991   0.521   2.399  0.4629 -0.3305  2.8341
  276SOL    HW2  825   1.930   0.374   2.436 -0.6960 -0.9615 -0.7314
  277SOL     OW  826   0.729   0.431   1.885  0.1880  0.4433  0.5567
  277SOL    HW1  827   0.778   0.344   1.883  0.2072  0.3672 -1.7697
  277SOL    HW2  828   0.744   0.476   1.972  0.8398 -1.4865  1.5650
  278SOL     OW  829   2.838   1.103   2.636 -0.0853  0.1356 -0.2034
  278SOL    HW1  830   2.849   1.137   2.729 -1.9124  0.7505 -0.1436
  278SOL    HW2  831   2.814   1.006   2.639  0.6541 -0.0610 -0.1206
  279SOL     OW  832   0.699   0.313   0.228 -0.2618 -0.3843 -0.5561
  279SOL    HW1  833   0.666   0.274   0.142 -1.8251  0.6820 -0.5143
  279SOL    HW2  834   0.621   0.349   0.280  0.6049 -1.0247  1.3629
  280SOL     OW  835   0.941   0.576   0.096  0.4328 -0.3903  0.4848
  280SOL    HW1  836   0.872   0.526   0.043  1.7204 -0.4466 -1.3033
  280SOL    HW2  837   0.896   0.643   0.154 -1.1577 -1.2099  0.3085
  281SOL     OW  838   1.852   3.022   0.620 -0.1822  0.0883  0.2021
  281SOL    HW1  839   1.822   3.090   0.553 -0.9111  1.0691  1.4340
  281SOL    HW2  840   1.779   2.956   0.636  0.3359 -0.7312 -0.6060
  282SOL     OW  841   1.610   1.839   2.530  0.3923 -0.3905  0.1208
  282SOL    HW1  842   1.620   1.870   2.624 -1.0855 -0.3032  0.2922
  282SOL    HW2  843   1.630   1.914   2.467  2.8826 -0.8063  0.1944
  283SOL     OW  844   0.952   1.589   2.701 -0.4881 -0.7149 -0.0914
  283SOL    HW1  845   1.017   1.665   2.703 -1.6690  0.9177 -3.9321
  283SOL    HW2  846   0.876   1.608   2.761  0.0855  0.1911  0.3866
  284SOL     OW  847   0.618   2.710   3.018  0.3615  0.0500  0.2501
  284SOL    HW1  848   0.680   2.725   3.094  3.7309  0.5354 -2.1573
  284SOL    HW2  849   0.643   2.626   2.970 -1.0531  0.1391 -0.7968
  285SOL     OW  850   0.815   0.101   2.752  0.0889 -0.0440  0.1797
  285SOL    HW1  851   0.811   0.025   2.817 -0.7814  0.7875  1.1709
  285SOL    HW2  852   0.762   0.178   2.788  0.5521  0.8786 -0.9984
  286SOL     OW  853   0.294   0.570   2.947 -0.1346 -0.4247  0.2490
  286SOL    HW1  854   0.252   0.482   2.927  0.4053 -0.3976 -1.3233
  286SOL    HW2  855   0.368   0.558   3.013 -1.1439 -0.8166  1.3721
  287SOL     OW  856   0.489   3.043   0.081 -0.2826  0.4313 -0.3131
  287SOL    HW1  857   0.409   2.997   0.118 -1.0986  0.2318 -2.0915
  287SOL    HW2  858   0.509   3.007  -0.011  0.7240  1.7504 -0.6855
  288SOL     OW  859   0.707   1.082   0.318  0.0323  0.7675 -0.3341
  288SOL    HW1  860   0.653   1.030   0.384 -0.4781  0.9476 -0.5993
  288SOL    HW2  861   0.704   1.035   0.229  1.2559  0.1692 -0.0984
  289SOL     OW  862   0.454   0.839   1.955 -0.5955 -0.3188 -0.4363
  289SOL    HW1  863   0.447   0.939   1.968  0.2979 -0.3458  0.5519
  289SOL    HW2  864   0.536   0.818   1.903 -0.6187 -0.5581 -0.3749
  290SOL     OW  865   0.924   2.502   1.958 -0.1259  0.1754 -0.0951
  290SOL    HW1  866   0.975   2.471   2.038  1.4790 -1.2206 -1.4973
  290SOL    HW2  867   0.912   2.601   1.963  1.2438  0.3536  1.1568
  291SOL     OW  868   0.746   1.421   0.454  1.0091  0.2793 -0.0931
  291SOL    HW1  869   0.690   1.401   0.374  0.0950  1.8571  0.0590
  291SOL    HW2  870   0.786   1.512   0.445  1.0593  0.4223  1.1418
  292SOL     OW  871   1.144   1.198   1.169 -0.4160  0.1943 -0.0013
  292SOL    HW1  872   1.215   1.239   1.112  1.0098  0.4747  1.7849
  292SOL    HW2  873   1.142   1.245   1.258 -3.2839  0.5633 -0.0776
  293SOL     OW  874   2.652   1.349   2.397 -0.1447 -0.4215 -0.0737
  293SOL    HW1  875   2.554   1.340   2.380  0.1177 -1.5483 -1.2769
  293SOL    HW2  876   2.667   1.414   2.472 -1.6962  1.2446 -1.0553
  294SOL     OW  877   0.996   1.294   3.004 -0.7820 -0.0220 -0.5337
  294SOL    HW1  878   1.049   1.303   3.088 -0.4590 -0.3068 -0.7018
  294SOL    HW2  879   0.987   1.197   2.980 -1.5639 -0.0009 -0.3959
  295SOL     OW  880   0.291   2.921   0.216 -0.3060 -0.0998  0.3578
  295SOL    HW1  881   0.351   2.934   0.295 -0.5844  0.0685  0.5460
  295SOL    HW2  882   0.243   2.833   0.225 -2.0044  0.8280  1.5415
  296SOL     OW  883   1.489   0.030   1.813  0.0313 -0.3289  0.3366
  296SOL    HW1  884   1.571   0.087   1.810  0.1817 -0.5342  0.4998
  296SOL    HW2  885   1.511  -0.059   1.852  0.0478 -0.9230 -0.9403
  297SOL     OW  886   1.232   2.421   0.886 -0.0933 -0.0839  0.2057
  297SOL    HW1  887   1.243   2.518   0.908 -1.4688  0.0359  0.5599
  297SOL    HW2  888   1.317   2.372   0.906  0.8303  1.1125 -0.5378
  298SOL     OW  889   2.492   2.824   0.486 -0.1875 -0.2653 -0.5398
  298SOL    HW1  890   2.498   2.814   0.387 -1.8028  4.2188 -1.5665
  298SOL    HW2  891   2.580   2.857   0.522 -0.3612  1.2947 -1.3604
  299SOL     OW  892   1.399   1.970   2.007 -0.3113 -0.0477 -0.3264
  299SOL    HW1  893   1.404   2.020   2.093 -0.1866 -2.3150  1.1399
  299SOL    HW2  894   1.453   2.018   1.938  0.2244  1.5039  1.0394
  300SOL     OW  895   1.486   2.699   0.275 -0.7350  0.0222  0.5192
  300SOL    HW1  896   1.579   2.714   0.309 -0.3969  0.7619 -0.6469
  300SOL    HW2  897   1.444   2.625   0.328  1.1603 -1.6742 -0.0960
  301SOL     OW  898   0.906   3.015   0.456  0.0015 -0.2178 -0.1408
  301SOL    HW1  899   1.004   3.000   0.466  0.0594  0.2752  0.0761
  301SOL    HW2  900   0.881   3.103   0.497 -0.3618  0.1458 -1.0809
  302SOL     OW  901   1.687   0.690   1.052 -0.0143  0.0277 -0.0390
  302SOL    HW1  902   1.752   0.614   1.056 -0.0866 -0.0812 -0.6277
  302SOL    HW2  903   1.597   0.658   1.081 -0.5670 -0.7541 -2.2375
  303SOL     OW  904   0.963   0.917   0.548 -0.8808 -0.3160 -0.0992
  303SOL    HW1  905   1.001   0.956   0.465 -0.5459 -0.8461 -0.2040
  303SOL    HW2  906   0.926   0.990   0.606 -1.4037  0.0323 -0.8428
  304SOL     OW  907   0.514   0.064   2.067  0.2445 -0.2984 -0.5299
  304SOL    HW1  908   0.436   0.008   2.039 -0.0458 -1.2340  1.6820
  304SOL    HW2  909   0.482   0.155   2.093  0.2121 -0.0904 -1.2615
  305SOL     OW  910   2.698   1.698   2.200  0.6281 -0.0681  0.1635
  305SOL    HW1  911   2.653   1.626   2.147 -0.7180  0.9382 -0.1703
  305SOL    HW2  912   2.651   1.710   2.287 -0.2428  1.3943 -0.4320
  306SOL     OW  913   1.227   1.093   0.005 -0.1539 -0.4364 -0.5390
  306SOL    HW1  914   1.245   1.068   0.100 -0.6982  1.1902  0.0622
  306SOL    HW2  915   1.259   1.186  -0.012  0.4081 -0.8527 -2.1380
  307SOL     OW  916   0.703   3.032   0.849  0.6258  0.0782  0.6625
  307SOL    HW1  917   0.782   3.005   0.904  1.2611 -1.6542 -0.8884
  307SOL    HW2  918   0.719   3.007   0.753 -1.9268 -0.7556  0.2937
  308SOL     OW  919   0.635   0.879   2.183  0.0493 -0.5386 -0.5871
  308SOL    HW1  920   0.545   0.871   2.140  0.1184  0.1709 -0.8827
  308SOL    HW2  921   0.706   0.887   2.113  0.3792 -1.2810 -0.3633
  309SOL     OW  922   0.811   0.768   0.242  0.3186  0.2672  0.1297
  309SOL    HW1  923   0.744   0.751   0.314  1.1961  0.6575  1.0900
  309SOL    HW2  924   0.829   0.867   0.236  0.6984  0.1831 -0.2081
  310SOL     OW  925   0.578   0.350   0.665  0.3252  0.2995  0.2853
  310SOL    HW1  926   0.494   0.329   0.714 -0.4378  1.9023 -0.1965
  310SOL    HW2  927   0.560   0.352   0.566  1.0144  0.3376  0.1497
  311SOL     OW  928   2.771   3.088   2.860  0.0591  0.0455 -0.1580
  311SOL    HW1  929   2.761   3.086   2.959 -1.9466  2.4115 -0.1110
  311SOL    HW2  930   2.682   3.075   2.817  0.7234 -0.0435 -1.6265
  312SOL     OW  931   2.039   1.559   2.113  0.0946  0.2412  0.0451
  312SOL    HW1  932   2.055   1.626   2.185 -0.5404  0.8581 -0.3691
  312SOL    HW2  933   1.952   1.513   2.129 -0.3715  0.8414 -0.6483
  313SOL     OW  934   1.170   1.239   2.490  0.0896 -0.0061 -0.0903
  313SOL    HW1  935   1.246   1.250   2.426  0.2767  1.1203  0.2774
  313SOL    HW2  936   1.180   1.152   2.539  2.4431  0.9461  1.4876
  314SOL     OW  937   2.129   1.024   2.636 -0.1811  0.0267  0.1396
  314SOL    HW1  938   2.196   1.041   2.708  0.7268 -0.2137 -0.6070
  314SOL    HW2  939   2.176   1.017   2.548 -1.1656 -0.4448 -0.3816
  315SOL     OW  940   1.635   0.434   1.419 -0.6594 -0.0398 -0.8005
  315SOL    HW1  941   1.660   0.461   1.326  0.7598 -0.1041 -0.4807
  315SOL    HW2  942   1.668   0.504   1.483 -1.0741 -0.2995 -0.2925
  316SOL     OW  943   0.234   0.538   0.714 -0.1376 -0.3548  0.5776
  316SOL    HW1  944   0.308   0.496   0.767 -0.8227 -0.6053  1.3868
  316SOL    HW2  945   0.233   0.637   0.730  1.7675  0.2221 -1.6855
  317SOL     OW  946   1.175   0.133   2.140 -0.5470  0.5072 -0.6087
  317SOL    HW1  947   1.221   0.152   2.053  0.3903  0.2495 -0.1959
  317SOL    HW2  948   1.119   0.212   2.166 -0.3102  0.8537 -1.1215
  318SOL     OW  949   0.985   1.213   1.866  0.1830 -0.4001 -0.5027
  318SOL    HW1  950   1.054   1.153   1.824 -0.6858 -0.8372 -1.3938
  318SOL    HW2  951   0.996   1.306   1.829  0.8354 -0.2397  0.0475
  319SOL     OW  952   1.303   1.347   0.046 -0.3022  0.2994  0.2757
  319SOL    HW1  953   1.334   1.405  -0.029 -1.1488 -0.2109 -0.5200
  319SOL    HW2  954   1.239   1.397   0.104 -0.9725  0.2164 -0.3638
  320SOL     OW  955   1.837   0.423   2.973 -0.2508 -0.4734  0.3936
  320SOL    HW1  956   1.864   0.446   3.067 -0.9199 -0.1710  0.5249
  320SOL    HW2  957   1.880   0.487   2.909 -0.0369 -0.4899  0.5188
  321SOL     OW  958   0.646   0.566   1.637  0.3451 -0.4054  0.3451
  321SOL    HW1  959   0.570   0.509   1.606 -0.9853  0.4764  1.7379
  321SOL    HW2  960   0.713   0.510   1.685 -1.2531 -0.8591  2.2967
  322SOL     OW  961   2.162   2.074   2.065  0.7374 -0.0951 -0.2432
  322SOL    HW1  962   2.179   2.164   2.105  0.1834 -0.3021  0.5132
  322SOL    HW2  963   2.230   2.009   2.100  2.2960  0.3158 -2.1485
  323SOL     OW  964   2.936   1.268   2.458 -0.4527  0.0558 -0.2153
  323SOL    HW1  965   2.864   1.310   2.403 -0.1622  1.8407  0.6106
  323SOL    HW2  966   2.895   1.216   2.533 -0.8309 -1.1576 -1.2004
  324SOL     OW  967   1.528   0.992   2.015  0.2439  0.4956 -0.2140
  324SOL    HW1  968   1.627   0.991   2.031  0.1072  1.4817  0.9509
  324SOL    HW2  969   1.485   1.058   2.076 -1.7953 -3.1910  3.2458
  325SOL     OW  970   1.802   1.449   2.147  0.2607 -0.4564  0.7971
  325SOL    HW1  971   1.724   1.477   2.203 -0.3863  0.6213 -0.5149
  325SOL    HW2  972   1.769   1.425   2.055  1.4108 -0.7280  0.4318
  326SOL     OW  973   1.877   1.884   0.071 -0.4131  0.0373 -0.2417
  326SOL    HW1  974   1.793   1.845   0.033 -0.8333 -1.3182  1.7805
  326SOL    HW2  975   1.944   1.811   0.083 -0.5062  0.2044  1.9149
  327SOL     OW  976   1.241   2.780   2.800  0.1216  0.1095 -0.1566
  327SOL    HW1  977   1.211   2.692   2.762  1.1227 -0.4500  0.2650
  327SOL    HW2  978   1.178   2.852   2.771 -1.9237 -0.9913  1.0622
  328SOL     OW  979   2.029   2.573   0.263 -0.1586  0.3419 -0.3979
  328SOL    HW1  980   2.053   2.569   0.360 -2.7899  0.5286  0.3995
  328SOL    HW2  981   1.964   2.500   0.241 -0.7302  1.1519 -1.6486
  329SOL     OW  982   0.937   0.268   2.953 -0.0223 -0.3473 -0.1987
  329SOL    HW1  983   1.021   0.257   2.900  0.0441 -0.7484 -0.0172
  329SOL    HW2  984   0.886   0.182   2.954 -0.3274 -0.1703 -0.1217
  330SOL     OW  985   2.188   2.376   2.524  0.3939 -0.2295  0.0408
  330SOL    HW1  986   2.115   2.441   2.506  0.3480 -0.4969 -0.7863
  330SOL    HW2  987   2.231   2.398   2.612  2.2440  2.7003 -1.2947
  331SOL     OW  988   1.099   0.335   0.049  0.0382  0.2312 -0.0145
  331SOL    HW1  989   1.087   0.433   0.065 -0.5974  0.1800 -0.1195
  331SOL    HW2  990   1.055   0.310  -0.037 -0.1932 -0.2212  0.2313
  332SOL     OW  991   1.632   2.841   0.642 -0.1340  0.5645 -0.2066
  332SOL    HW1  992   1.677   2.801   0.562 -1.0796 -0.5182 -0.2536
  332SOL    HW2  993   1.592   2.768   0.697 -1.2436  1.4098  0.1771
  333SOL     OW  994   2.162   0.660   1.662  0.4210 -0.0756  0.7253
  333SOL    HW1  995   2.071   0.626   1.686  0.7586 -1.9695 -0.2475
  333SOL    HW2  996   2.155   0.718   1.581  0.0082  0.7329  1.3101
  334SOL     OW  997   0.913   3.001   0.208  0.2502 -0.7281  0.7261
  334SOL    HW1  998   0.906   3.005   0.308  1.9422 -0.3962  0.8850
  334SOL    HW2  999   0.906   3.093   0.170 -2.8873 -0.9561  0.1695
  335SOL     OW 1000   1.820   1.645   2.463 -0.3850  0.2723  0.1760
  335SOL    HW1 1001   1.758   1.722   2.480  0.3449  1.0109 -0.3591
  335SOL    HW2 1002   1.813   1.579   2.538 -0.5267  1.2004  1.0151
  336SOL     OW 1003   1.167   0.949   0.961  0.1169 -0.1690  0.0017
  336SOL    HW1 1004   1.260   0.966   0.992 -0.1124  0.7429  0.2505
  336SOL    HW2 1005   1.124   0.880   1.019 -0.1352  1.1332  1.4917
  337SOL     OW 1006   1.805   2.263   1.018  0.0683  0.2179 -0.3537
  337SOL    HW1 1007   1.725   2.206   1.038 -0.0339  0.0936 -1.0768
  337SOL    HW2 1008   1.799   2.299   0.925 -0.4066  2.3346  0.3961
  338SOL     OW 1009   2.724   0.305   0.139 -0.7725  0.8299  0.8141
  338SOL    HW1 1010   2.810   0.301   0.088 -0.3788  0.6398  1.4718
  338SOL    HW2 1011   2.731   0.375   0.211 -1.5870  1.6373  0.1549
  339SOL     OW 1012   0.681   2.651   2.194 -0.4008  0.0569  0.1721
  339SOL    HW1 1013   0.649   2.592   2.120  0.7363  0.5109 -0.7535
  339SOL    HW2 1014   0.649   2.744   2.177  0.6304  0.3498 -0.3166
  340SOL     OW 1015   0.820   2.870   0.651 -0.1984 -0.0925 -0.1106
  340SOL    HW1 1016   0.883   2.795   0.672  2.8540  2.2556  0.7032
  340SOL    HW2 1017   0.848   2.912   0.564 -0.8732  0.8978  0.1239
  341SOL     OW 1018   1.006   2.313   1.018  0.1306  0.5363  0.4474
  341SOL    HW1 1019   1.068   2.369   0.963  0.5107 -0.9214 -0.7465
  341SOL    HW2 1020   1.060   2.248   1.072 -0.3044 -0.5672 -0.3935
  342SOL     OW 1021   2.813   0.570   0.872  0.1533  0.0306 -0.6389
  342SOL    HW1 1022   2.776   0.598   0.961 -0.0796 -1.9840 -0.0080
  342SOL    HW2 1023   2.883   0.636   0.843  0.5155  0.5813  1.2224
  343SOL     OW 1024   0.958   2.787   1.577  0.3106  0.0894  0.1603
  343SOL    HW1 1025   0.933   2.884   1.587  1.3730  0.4531 -0.4070
  343SOL    HW2 1026   0.952   2.761   1.481  2.8334  0.4849 -0.2166
  344SOL     OW 1027   0.933   2.294   1.362  0.3507  0.0393 -0.1502
  344SOL    HW1 1028   1.000   2.364   1.339  1.2548 -1.1850 -1.5365
  344SOL    HW2 1029   0.919   2.234   1.284 -1.4168 -0.5558  0.5262
  345SOL     OW 1030   2.300   1.242   0.880 -0.3188  0.0224 -0.1653
  345SOL    HW1 1031   2.280   1.144   0.891 -1.5613  0.2312 -0.3907
  345SOL    HW2 1032   2.277   1.271   0.788 -1.1825  0.7782  0.2544
  346SOL     OW 1033   0.016   1.797   0.434 -0.0858 -0.2159  0.0248
  346SOL    HW1 1034  -0.066   1.852   0.422  0.4238  0.6110  0.1789
  346SOL    HW2 1035   0.057   1.778   0.345  0.7395  1.2758  0.0359
  347SOL     OW 1036   0.389   0.874   0.099 -0.4206 -0.1387 -0.0909
  347SOL    HW1 1037   0.483   0.897   0.074 -0.7023  1.1185 -0.1717
  347SOL    HW2 1038   0.389   0.816   0.180  0.4237  0.2998  0.2480
  348SOL     OW 1039   2.493   0.410   2.924  0.3256  0.6041  0.2274
  348SOL    HW1 1040   2.557   0.480   2.956 -2.0154  2.1223  2.3758
  348SOL    HW2 1041   2.500   0.329   2.982  1.9159 -0.4767 -1.2530
  349SOL     OW 1042   2.533   0.213   3.095 -0.4240  0.0703 -0.4185
  349SOL    HW1 1043   2.624   0.240   3.128  0.3592  0.0406 -2.2884
  349SOL    HW2 1044   2.527   0.113   3.096 -0.4289  0.0712 -0.3140
  350SOL     OW 1045   2.218   2.088   1.807 -0.5267  0.0339  0.1122
  350SOL    HW1 1046   2.309   2.046   1.801 -0.7852 -0.6039  0.4870
  350SOL    HW2 1047   2.177   2.065   1.895 -0.6207  1.2366  0.4163
  351SOL     OW 1048   0.999   3.074   1.772  0.3654 -1.1898 -0.2264
  351SOL    HW1 1049   0.915   3.102   1.818  0.4650 -2.2809  0.6895
  351SOL    HW2 1050   1.076   3.126   1.809  0.3239 -1.4285  0.2029
  352SOL     OW 1051   0.644   1.571   2.270 -0.0110 -0.2510 -0.2394
  352SOL    HW1 1052   0.677   1.643   2.208 -0.7173  0.8656  0.6129
  352SOL    HW2 1053   0.704   1.566   2.350 -0.9504  0.7185  0.5778
  353SOL     OW 1054   2.410   2.674   1.067  0.4321  0.3974 -0.1532
  353SOL    HW1 1055   2.385   2.621   1.148 -0.8172  1.5504  0.2966
  353SOL    HW2 1056   2.329   2.718   1.029  1.1499  0.7056 -1.4592
  354SOL     OW 1057   0.391   2.037   0.917 -0.3177 -0.1663  0.4262
  354SOL    HW1 1058   0.316   2.098   0.893 -0.2690 -0.3584 -0.2781
  354SOL    HW2 1059   0.469   2.056   0.857  0.2287  0.0735  1.1831
  355SOL     OW 1060   1.098   2.195   1.610  0.2169  0.1851 -0.1106
  355SOL    HW1 1061   1.198   2.184   1.605  0.2064  0.3121 -0.9584
  355SOL    HW2 1062   1.069   2.262   1.541 -0.1655  2.3527  1.9150
  356SOL     OW 1063   0.456   2.361   1.823  0.0095  0.3624  0.2487
  356SOL    HW1 1064   0.474   2.348   1.726 -1.1590 -1.2330  0.1716
  356SOL    HW2 1065   0.467   2.274   1.871  0.9087  1.1782  1.6541
  357SOL     OW 1066   1.543   0.015   2.207 -0.3326 -0.0098  0.1236
  357SOL    HW1 1067   1.633  -0.012   2.174  1.6391  4.1789  0.7582
  357SOL    HW2 1068   1.508   0.090   2.151 -3.0910 -0.7682  0.5506
  358SOL     OW 1069   1.119   0.485   2.714 -0.6560 -0.1765  0.7937
  358SOL    HW1 1070   1.029   0.473   2.672 -0.6327  1.2573  0.2421
  358SOL    HW2 1071   1.146   0.399   2.759 -1.3565 -1.3325 -0.7920
  359SOL     OW 1072   0.125   2.650   2.184 -0.2770  0.0843  0.4540
  359SOL    HW1 1073   0.104   2.643   2.087 -1.2635  0.6458  0.6025
  359SOL    HW2 1074   0.225   2.653   2.197 -0.1340  1.0449 -0.6226
  360SOL     OW 1075   1.247   1.886   0.963  0.3167 -0.3409  0.0567
  360SOL    HW1 1076   1.308   1.843   0.896  0.2701 -1.3430  0.6188
  360SOL    HW2 1077   1.273   1.856   1.055 -0.8878 -0.6243  0.3332
  361SOL     OW 1078   0.606   0.620   0.769 -0.3925  0.2042 -0.1208
  361SOL    HW1 1079   0.687   0.622   0.827  0.7526 -0.2284 -1.5866
  361SOL    HW2 1080   0.592   0.527   0.735 -0.3161  0.6227 -1.3922
  362SOL     OW 1081   1.413   2.590   2.307 -0.0239 -0.0505  0.3759
  362SOL    HW1 1082   1.402   2.682   2.269 -0.5953 -0.7851 -1.4334
  362SOL    HW2 1083   1.415   2.596   2.407 -0.6183  1.8576  0.3598
  363SOL     OW 1084   0.462   1.981   0.290  0.2707 -0.0900  0.3289
  363SOL    HW1 1085   0.474   2.026   0.202  2.5237  2.4308  1.6134
  363SOL    HW2 1086   0.544   1.927   0.312 -0.4653 -1.1062  0.7369
  364SOL     OW 1087   3.109   1.948   2.928  0.1102  0.0685 -0.2765
  364SOL    HW1 1088   3.035   2.017   2.926  0.4096  0.4142  0.1581
  364SOL    HW2 1089   3.072   1.859   2.901 -1.1790 -0.4160  2.4002
  365SOL     OW 1090   0.759   2.046   1.233  0.2043 -0.2583  0.3538
  365SOL    HW1 1091   0.738   2.003   1.145  1.1129 -0.7101  0.3340
  365SOL    HW2 1092   0.732   2.142   1.230 -0.8272 -0.5337 -0.0016
  366SOL     OW 1093   0.743   3.077   1.298 -0.0805  0.5420  0.3682
  366SOL    HW1 1094   0.677   3.030   1.239 -1.3220  0.8304  1.4187
  366SOL    HW2 1095   0.835   3.043   1.280  0.0242  1.8237 -2.9902
  367SOL     OW 1096   1.653   2.084   0.798  0.5877 -0.1904  0.1405
  367SOL    HW1 1097   1.669   2.111   0.703 -2.0103  1.8107  0.0468
  367SOL    HW2 1098   1.658   1.984   0.806 -3.1047 -1.2115 -3.3492
  368SOL     OW 1099   0.045   2.866   1.765  0.3308  0.0236  0.1719
  368SOL    HW1 1100   0.059   2.963   1.787 -1.0198  0.6373 -1.2930
  368SOL    HW2 1101  -0.006   2.823   1.839  0.7621  0.4740  0.7512
  369SOL     OW 1102   0.982   2.645   0.654  0.3580  0.3350 -0.2365
  369SOL    HW1 1103   1.057   2.664   0.591 -0.5679  0.0618 -1.5218
  369SOL    HW2 1104   0.946   2.553   0.637 -0.8965  0.8131 -0.4105
  370SOL     OW 1105   0.633   1.598   0.841 -0.1681  0.3660 -0.5402
  370SOL    HW1 1106   0.698   1.529   0.873 -0.1591  0.2844 -0.7370
  370SOL    HW2 1107   0.542   1.578   0.879  0.1309  1.1378  0.7136
  371SOL     OW 1108   1.572   1.895   2.812  0.3412 -0.3876  0.3728
  371SOL    HW1 1109   1.652   1.932   2.859  1.3268 -0.6564 -0.9601
  371SOL    HW2 1110   1.508   1.968   2.790  1.0817  0.1549 -0.0669
  372SOL     OW 1111   1.857   1.003   1.227  0.0727  0.6277 -0.3461
  372SOL    HW1 1112   1.919   1.081   1.216 -2.9309  3.3802 -0.6526
  372SOL    HW2 1113   1.832   0.967   1.137  0.8729 -0.2989 -0.2342
  373SOL     OW 1114   1.297   1.274   0.739  0.2339 -1.2072  0.0700
  373SOL    HW1 1115   1.335   1.299   0.828  0.3998  0.6145 -0.4296
  373SOL    HW2 1116   1.207   1.232   0.751  1.1288 -3.0701  1.1333
  374SOL     OW 1117   1.620   2.640   1.009  0.0060 -0.3489 -0.0255
  374SOL    HW1 1118   1.666   2.724   1.038  0.7971 -0.8933  0.3503
  374SOL    HW2 1119   1.592   2.648   0.914  0.0877  0.3275 -0.0004
  375SOL     OW 1120   0.223   1.891   0.645 -0.4827  0.1843  0.2623
  375SOL    HW1 1121   0.183   1.871   0.556  0.9294  2.5899 -1.1405
  375SOL    HW2 1122   0.170   1.962   0.691  0.1945  0.8766  0.0209
  376SOL     OW 1123   0.828   2.297   1.808 -0.5615  0.4080  0.2615
  376SOL    HW1 1124   0.815   2.339   1.718 -1.2793  2.9649  1.3865
  376SOL    HW2 1125   0.887   2.355   1.864 -1.1031 -0.4276  1.8216
  377SOL     OW 1126   2.199   2.056   0.408 -0.4478  0.4271 -0.1797
  377SOL    HW1 1127   2.107   2.075   0.444 -0.8867 -1.5655 -0.0514
  377SOL    HW2 1128   2.214   1.958   0.405  0.9368  0.5859 -2.1404
  378SOL     OW 1129   2.281   0.347   0.970 -0.1595  0.3917 -0.0609
  378SOL    HW1 1130   2.186   0.342   1.001 -0.2340 -0.9990 -0.3783
  378SOL    HW2 1131   2.313   0.441   0.976 -1.2988  0.7693  0.8005
  379SOL     OW 1132   0.401   2.151   1.474  0.3032 -0.2838 -0.1255
  379SOL    HW1 1133   0.327   2.111   1.529 -0.8258  2.1647  0.4414
  379SOL    HW2 1134   0.376   2.146   1.378 -0.6586  0.4300  0.0500
  380SOL     OW 1135   1.712   2.913   1.062  0.3546  0.0116 -0.4708
  380SOL    HW1 1136   1.741   3.007   1.044 -0.6328  0.3670 -0.3557
  380SOL    HW2 1137   1.654   2.911   1.144  1.5528 -0.9509  0.4239
  381SOL     OW 1138   2.992   2.796   1.976  0.8289 -0.3035 -0.2799
  381SOL    HW1 1139   3.008   2.855   2.056  1.0346 -2.1503  1.1596
  381SOL    HW2 1140   2.924   2.727   1.999  1.0427 -1.0338 -1.6727
  382SOL     OW 1141   3.049   2.893   2.205  0.1987 -0.3453 -0.5726
  382SOL    HW1 1142   3.081   2.848   2.288  2.0530  0.3527 -0.8193
  382SOL    HW2 1143   3.058   2.992   2.215 -1.5896 -0.0753 -0.8894
  383SOL     OW 1144   1.789   3.034   2.102 -0.5276  0.3868 -0.0944
  383SOL    HW1 1145   1.859   2.973   2.139 -2.0362 -1.7087 -0.3661
  383SOL    HW2 1146   1.828   3.125   2.089  1.2700  0.2211  2.5659
  384SOL     OW 1147   2.855   1.614   3.020 -0.4629 -0.2821  0.8746
  384SOL    HW1 1148   2.878   1.660   2.934 -0.2156 -0.2487  0.9567
  384SOL    HW2 1149   2.812   1.680   3.082 -1.6290 -0.5495  0.3979
  385SOL     OW 1150   0.620   2.519   1.948  0.2098 -0.5804  0.3025
  385SOL    HW1 1151   0.706   2.528   1.897  1.2415 -0.2778  1.9385
  385SOL    HW2 1152   0.561   2.452   1.903  1.2755 -0.7758 -0.9127
  386SOL     OW 1153   2.994   1.422   0.058  0.3194  0.1448  0.2357
  386SOL    HW1 1154   2.958   1.479  -0.015  2.0235  1.1355  0.0763
  386SOL    HW2 1155   2.952   1.449   0.145 -0.1503  0.4412 -0.0727
  387SOL     OW 1156   2.837   2.455   0.984  0.0189  0.2609 -0.2054
  387SOL    HW1 1157   2.773   2.519   1.027  1.0852  0.5469  1.0933
  387SOL    HW2 1158   2.921   2.503   0.960 -0.0146 -0.2132 -1.4048
  388SOL     OW 1159   0.058   1.402   0.983 -0.1075 -0.2712  0.3318
  388SOL    HW1 1160   0.020   1.313   1.008  2.3404 -1.6481 -0.2047
  388SOL    HW2 1161   0.098   1.396   0.891  0.5018  1.2990  0.4406
  389SOL     OW 1162   2.022   0.717   0.426 -0.2158  0.6220  0.1398
  389SOL    HW1 1163   1.923   0.713   0.437 -0.0755 -1.7456  2.4906
  389SOL    HW2 1164   2.050   0.657   0.352 -0.4642  1.3301 -0.5602
  390SOL     OW 1165   0.792   2.378   1.557 -0.1227 -0.0841 -0.3091
  390SOL    HW1 1166   0.695   2.378   1.529 -0.2978 -0.9222  0.2404
  390SOL    HW2 1167   0.846   2.334   1.485 -0.2490 -0.2161 -0.3263
  391SOL     OW 1168   1.008   1.796   3.028  0.3303 -0.1777 -0.6248
  391SOL    HW1 1169   0.981   1.851   2.949 -1.9441 -0.4165 -0.1780
  391SOL    HW2 1170   0.980   1.701   3.014 -0.7987 -0.1011  0.6264
  392SOL     OW 1171   0.995   1.978   0.848  0.2133 -0.5048 -0.0938
  392SOL    HW1 1172   1.083   1.951   0.887  0.4070 -0.4382 -0.4728
  392SOL    HW2 1173   0.931   1.902   0.856  0.2696 -0.5177  0.2803
  393SOL     OW 1174   0.715   2.216   0.933 -0.1995  0.1098  0.2220
  393SOL    HW1 1175   0.678   2.129   0.900 -0.6755 -0.0846  1.2144
  393SOL    HW2 1176   0.815   2.212   0.934 -0.1861 -0.0875 -0.5762
  394SOL     OW 1177   1.709   2.048   0.507  0.2379 -0.0553 -0.3336
  394SOL    HW1 1178   1.704   1.973   0.442  1.6596  0.4639 -1.1504
  394SOL    HW2 1179   1.655   2.125   0.473  0.8823  0.1733 -0.8848
  395SOL     OW 1180   0.810   1.686   1.641  0.2314  0.2900 -0.2282
  395SOL    HW1 1181   0.714   1.668   1.662 -0.1713  1.1540 -1.1308
  395SOL    HW2 1182   0.827   1.785   1.645  1.2795  0.1122  0.6019
  396SOL     OW 1183   1.386   2.783   2.115  0.4051 -0.0972  0.2412
  396SOL    HW1 1184   1.386   2.708   2.048 -0.4869 -0.2456  0.3782
  396SOL    HW2 1185   1.301   2.834   2.107  0.3858  0.0339  1.1054
  397SOL     OW 1186   0.034   2.814   0.741 -0.0587  0.0234 -0.1791
  397SOL    HW1 1187   0.028   2.729   0.794 -0.2147 -1.0135 -1.7255
  397SOL    HW2 1188   0.124   2.820   0.698  0.7491  1.7506  1.4771
  398SOL     OW 1189   1.777   0.187   1.496  0.1062 -0.4848  0.8347
  398SOL    HW1 1190   1.713   0.259   1.471  1.0014  0.1597  0.2792
  398SOL    HW2 1191   1.729   0.099   1.500 -0.3144 -0.8102 -3.2498
  399SOL     OW 1192   1.212   2.242   1.170 -0.3692  0.6981 -0.0925
  399SOL    HW1 1193   1.294   2.283   1.132  0.2041 -1.3134 -1.3409
  399SOL    HW2 1194   1.237   2.160   1.221 -1.5472 -0.9152 -1.8335
  400SOL     OW 1195   2.596   3.072   1.306  0.8807 -0.1883  0.2607
  400SOL    HW1 1196   2.562   2.982   1.281 -0.9116  0.6419 -0.6507
  400SOL    HW2 1197   2.696   3.073   1.297  0.8429 -1.5461 -1.7203
  401SOL     OW 1198   0.831   2.391   0.610  0.1385 -0.5745 -0.2498
  401SOL    HW1 1199   0.865   2.311   0.657 -0.6707 -0.7416  0.0773
  401SOL    HW2 1200   0.762   2.436   0.665  0.7587  0.5228 -0.2999
  402SOL     OW 1201   0.208   1.012   1.218 -0.2620 -0.4262  0.2558
  402SOL    HW1 1202   0.254   1.096   1.248 -0.0876 -0.9869  1.7445
  402SOL    HW2 1203   0.266   0.933   1.240  0.8313 -1.0193 -3.3416
  403SOL     OW 1204   1.939   1.039   0.511  0.2835 -0.1825  0.0087
  403SOL    HW1 1205   1.853   1.034   0.460  0.8240  1.8422 -1.3071
  403SOL    HW2 1206   2.016   1.032   0.448  1.0163  1.1728  0.6659
  404SOL     OW 1207   1.284   2.483   1.634 -0.2562  0.3999 -0.3302
  404SOL    HW1 1208   1.199   2.528   1.609 -0.0702  0.1713 -1.5333
  404SOL    HW2 1209   1.362   2.538   1.603  0.0690  0.6815  0.8827
  405SOL     OW 1210   1.337   2.591   1.958  0.1241  0.5182  0.0538
  405SOL    HW1 1211   1.273   2.637   1.897 -1.5737 -0.0304  1.2693
  405SOL    HW2 1212   1.322   2.492   1.953  0.9898  0.3540  0.3105
  406SOL     OW 1213   0.422   1.925   1.796  0.2767  0.8264  0.1172
  406SOL    HW1 1214   0.496   1.993   1.798  2.0345 -0.5303 -3.2327
  406SOL    HW2 1215   0.344   1.962   1.746  1.1229  0.6726 -1.4637
  407SOL     OW 1216   0.717   2.653   1.626  0.2311 -0.5122  0.3837
  407SOL    HW1 1217   0.743   2.557   1.619  1.0402 -0.3042  0.3835
  407SOL    HW2 1218   0.796   2.708   1.655  0.7181  0.5990 -2.3953
  408SOL     OW 1219   1.416   2.767   1.560  0.0376  0.4109 -0.5039
  408SOL    HW1 1220   1.340   2.752   1.623  0.3837  1.0879  0.1028
  408SOL    HW2 1221   1.493   2.807   1.610  0.6465  0.1347 -1.1896
  409SOL     OW 1222   0.027   1.340   0.475  0.1910 -0.2428  0.1093
  409SOL    HW1 1223   0.084   1.350   0.393 -0.1302 -0.1359 -0.1010
  409SOL    HW2 1224   0.084   1.305   0.550  0.1637 -1.9145 -0.5717
  410SOL     OW 1225   0.986   2.699   1.325  0.7683  0.0781  0.6079
  410SOL    HW1 1226   1.043   2.616   1.320  0.8218  0.1502 -1.1500
  410SOL    HW2 1227   0.915   2.694   1.255 -1.0276  0.3311  2.2370
  411SOL     OW 1228   0.545   1.711   1.667 -0.0540 -0.5019 -0.3653
  411SOL    HW1 1229   0.512   1.794   1.712  0.6514 -0.3017 -0.2078
  411SOL    HW2 1230   0.513   1.710   1.572  0.6011  0.3580 -0.6147
  412SOL     OW 1231   2.847   0.026   2.319 -0.3481  0.2824 -0.6131
  412SOL    HW1 1232   2.928   0.066   2.275 -0.4258 -0.2396 -1.2784
  412SOL    HW2 1233   2.799  -0.031   2.252 -0.2556 -0.8862  0.2640
  413SOL     OW 1234   0.271   2.892   0.948  0.2984  0.1564  0.1361
  413SOL    HW1 1235   0.203   2.852   1.010  0.2184  1.0399  0.6545
  413SOL    HW2 1236   0.331   2.820   0.912 -0.2240 -0.4915  0.5223
  414SOL     OW 1237   1.827   2.674   1.691 -0.2126  0.1144 -0.4447
  414SOL    HW1 1238   1.781   2.642   1.774  0.5507  2.8784  1.3475
  414SOL    HW2 1239   1.911   2.622   1.676  0.6375  0.5933  1.8246
  415SOL     OW 1240   0.602   1.321   0.237 -0.4240  0.4575  0.3974
  415SOL    HW1 1241   0.646   1.244   0.283 -0.3764  1.7659  2.8954
  415SOL    HW2 1242   0.549   1.288   0.159  0.1618 -1.9531  0.8718
  416SOL     OW 1243   1.416   1.807   0.214 -0.2008  0.3527 -0.3632
  416SOL    HW1 1244   1.513   1.785   0.209  0.0430  0.9579  0.8564
  416SOL    HW2 1245   1.371   1.781   0.128  0.9991 -0.0447 -0.9154
  417SOL     OW 1246   1.953   2.606   0.831 -0.0028  0.3740 -0.0085
  417SOL    HW1 1247   1.961   2.570   0.924  1.3886 -1.9457 -0.8455
  417SOL    HW2 1248   2.040   2.648   0.804  1.1589 -2.2963 -1.2350
  418SOL     OW 1249   0.279   3.037   2.008  0.0803  0.3999 -0.4492
  418SOL    HW1 1250   0.275   2.937   2.005  0.3191  0.2634  1.4605
  418SOL    HW2 1251   0.200   3.075   1.959 -0.0667 -0.6888 -1.1379
  419SOL     OW 1252   0.832   0.137   0.579 -0.4732 -0.1887  0.1871
  419SOL    HW1 1253   0.838   0.154   0.678  0.6992 -0.2750  0.1528
  419SOL    HW2 1254   0.858   0.220   0.530  1.3287 -0.7764  0.0012
  420SOL     OW 1255   1.120   2.235   0.313 -0.0907 -0.5247  0.0268
  420SOL    HW1 1256   1.164   2.178   0.243 -1.0708 -2.1196  0.5931
  420SOL    HW2 1257   1.148   2.203   0.403 -0.8341 -0.2512  0.3668
  421SOL     OW 1258   0.133   0.839   1.518  0.0758 -0.3918  0.0779
  421SOL    HW1 1259   0.228   0.870   1.519 -0.3503  1.0800 -0.3823
  421SOL    HW2 1260   0.077   0.898   1.577 -0.6068 -1.0927  0.1703
  422SOL     OW 1261   2.351   1.602   1.826  0.0063  0.1066  0.2904
  422SOL    HW1 1262   2.286   1.677   1.816 -0.2533 -0.1791 -0.2551
  422SOL    HW2 1263   2.340   1.539   1.749  1.5355  0.5042 -0.3190
  423SOL     OW 1264   0.619   2.386   2.435 -0.3274  0.8420 -0.5320
  423SOL    HW1 1265   0.605   2.381   2.336  1.5980  0.5915 -0.8681
  423SOL    HW2 1266   0.707   2.428   2.454  1.1250 -2.2019  0.8527
  424SOL     OW 1267   2.304   2.669   1.715  0.2719 -0.3075  0.5263
  424SOL    HW1 1268   2.305   2.707   1.622 -1.8095 -2.2726 -0.4825
  424SOL    HW2 1269   2.398   2.654   1.745  1.1621 -1.4814 -2.1912
  425SOL     OW 1270   1.384   2.154   1.517  0.1295 -0.1071  0.5823
  425SOL    HW1 1271   1.357   2.082   1.454  1.4142  0.7946 -1.1705
  425SOL    HW2 1272   1.462   2.204   1.479 -1.1804  2.8076  1.1724
  426SOL     OW 1273   1.244   2.097   0.585  0.4681  0.2654 -0.2104
  426SOL    HW1 1274   1.291   2.121   0.671 -0.2831 -0.4433  0.4316
  426SOL    HW2 1275   1.305   2.042   0.528  0.4238 -0.7850  0.6798
  427SOL     OW 1276   0.900   0.501   2.367  0.4307 -0.0023  0.4785
  427SOL    HW1 1277   0.870   0.594   2.389 -1.5674 -0.6997  1.1243
  427SOL    HW2 1278   0.845   0.435   2.418  0.3865 -1.6108 -1.4172
  428SOL     OW 1279   0.264   0.347   2.294  0.3636 -0.2842 -0.8664
  428SOL    HW1 1280   0.280   0.254   2.260 -0.6719 -0.5721 -0.6563
  428SOL    HW2 1281   0.287   0.352   2.391 -0.1503 -0.5118 -0.7239
  429SOL     OW 1282   0.818   0.665   0.959 -0.1466  0.4383 -0.1891
  429SOL    HW1 1283   0.915   0.647   0.945 -0.1007 -1.0864  1.3891
  429SOL    HW2 1284   0.807   0.750   1.010  0.7017 -0.6059  1.9937
  430SOL     OW 1285   1.164   2.927   0.466 -0.5262  0.1577  0.2221
  430SOL    HW1 1286   1.217   2.972   0.395 -0.5944  1.2438  0.8125
  430SOL    HW2 1287   1.173   2.828   0.458  0.9949  0.2887 -0.1300
  431SOL     OW 1288   1.122   2.479   1.285  0.2185 -0.1296 -0.0218
  431SOL    HW1 1289   1.156   2.392   1.250  1.1862 -0.0465  0.6547
  431SOL    HW2 1290   1.198   2.536   1.313 -0.3411  1.2681 -1.1192
  432SOL     OW 1291   0.263   1.759   0.974 -0.2326 -0.0937  0.1807
  432SOL    HW1 1292   0.287   1.753   1.071  0.9647  1.6828  0.0967
  432SOL    HW2 1293   0.294   1.847   0.938 -3.0300  0.5610 -1.1947
  433SOL     OW 1294   0.992   2.161   0.652 -0.5522  0.3077 -0.1784
  433SOL    HW1 1295   1.074   2.135   0.602 -0.2260  0.6675  0.1556
  433SOL    HW2 1296   0.974   2.094   0.724 -1.0271 -0.2147 -0.7682
  434SOL     OW 1297   2.618   2.432   0.124 -0.2601 -0.3365  0.1106
  434SOL    HW1 1298   2.657   2.407   0.213 -1.3153  0.9293  1.0083
  434SOL    HW2 1299   2.651   2.523   0.097 -0.6381 -0.3236 -0.3456
  435SOL     OW 1300   0.393   1.514   0.954  0.2351 -0.4401  0.2786
  435SOL    HW1 1301   0.392   1.414   0.957 -0.0770 -0.4624 -0.2760
  435SOL    HW2 1302   0.355   1.551   1.039 -1.8882 -0.8308 -0.3857
  436SOL     OW 1303   1.206   2.778   1.784 -0.1018  0.2814 -0.7862
  436SOL    HW1 1304   1.124   2.776   1.727 -1.4362  2.3425  0.7705
  436SOL    HW2 1305   1.192   2.840   1.861  1.8105 -1.6631  1.4545
  437SOL     OW 1306   0.767   2.752   1.122  0.0562 -0.0725  0.4325
  437SOL    HW1 1307   0.771   2.695   1.040  0.8236  2.6498 -1.7358
  437SOL    HW2 1308   0.677   2.795   1.128  0.3834  0.6562  0.2604
  438SOL     OW 1309   1.805   2.993   2.609 -0.2384 -0.2335 -0.4604
  438SOL    HW1 1310   1.883   2.968   2.552  0.6080  1.5375 -0.2359
  438SOL    HW2 1311   1.749   3.061   2.561 -1.0766 -0.7147 -0.2046
  439SOL     OW 1312   2.187   2.734   0.760 -0.6807  0.5925 -0.3724
  439SOL    HW1 1313   2.257   2.805   0.757  0.7551 -0.7066 -0.2186
  439SOL    HW2 1314   2.223   2.650   0.720 -1.4381 -0.7075  1.4080
  440SOL     OW 1315   1.728   0.785   2.767 -0.1705 -0.0772  0.5633
  440SOL    HW1 1316   1.826   0.801   2.773 -0.2954  0.5822  3.0750
  440SOL    HW2 1317   1.709   0.687   2.778  0.1396 -0.5418 -1.8744
  441SOL     OW 1318   1.273   1.769   2.812 -0.0527  0.3193 -0.9209
  441SOL    HW1 1319   1.314   1.798   2.898  2.6392 -0.1991 -1.8498
  441SOL    HW2 1320   1.211   1.840   2.778  0.9066  1.7580  0.1506
  442SOL     OW 1321   0.704   1.869   0.358 -0.3227 -0.0535  0.3670
  442SOL    HW1 1322   0.713   1.854   0.260 -0.7805 -0.3497  0.3607
  442SOL    HW2 1323   0.743   1.957   0.383 -0.5279  0.1859 -0.1421
  443SOL     OW 1324   0.355   0.333   0.852  0.5305  0.3037  0.4209
  443SOL    HW1 1325   0.399   0.243   0.854  0.6445  0.2880 -0.8988
  443SOL    HW2 1326   0.260   0.324   0.881  0.4647 -0.3085  0.0513
  444SOL     OW 1327   1.400   3.053   0.013  0.5337  0.0372  0.2600
  444SOL    HW1 1328   1.468   2.994   0.056  0.2280  0.3434  1.2296
  444SOL    HW2 1329   1.309   3.011   0.021  0.4048  0.3258  0.3756
  445SOL     OW 1330   1.071   1.707   0.573  0.1804  0.4247 -0.5056
  445SOL    HW1 1331   1.066   1.797   0.617  1.1386  0.7397 -0.9974
  445SOL    HW2 1332   1.155   1.700   0.520  0.7889 -1.2301  0.5141
  446SOL     OW 1333   2.826   0.938   0.654  0.0253 -0.1027 -0.5375
  446SOL    HW1 1334   2.744   0.890   0.622 -1.0945  0.8547  0.6334
  446SOL    HW2 1335   2.886   0.958   0.577 -0.8271 -0.8570 -1.4511
  447SOL     OW 1336   2.555   2.251   0.419 -0.3061  0.1901  0.2520
  447SOL    HW1 1337   2.459   2.276   0.403 -0.2053  0.7467  0.4643
  447SOL    HW2 1338   2.562   2.200   0.504 -0.5446 -0.7980 -0.2931
  448SOL     OW 1339   1.201   0.033   0.646  0.0907  0.0318  0.3389
  448SOL    HW1 1340   1.202   0.120   0.595 -0.9715 -0.4673 -0.6333
  448SOL    HW2 1341   1.203  -0.043   0.581 -1.1068 -0.6487  1.0329
  449SOL     OW 1342   0.843   1.293   1.467 -0.0460  0.3012 -0.5786
  449SOL    HW1 1343   0.806   1.282   1.559 -1.8372 -1.7456 -1.3580
  449SOL    HW2 1344   0.826   1.386   1.434 -0.9968  0.5677  0.5358
  450SOL     OW 1345   2.380   2.354   1.780  0.2164 -0.0230 -0.1869
  450SOL    HW1 1346   2.342   2.273   1.826  2.1307 -0.1144  1.5059
  450SOL    HW2 1347   2.327   2.434   1.806 -1.8719 -0.5847 -2.0826
  451SOL     OW 1348   0.590   2.570   1.338 -0.0918  0.1032 -0.2487
  451SOL    HW1 1349   0.614   2.565   1.435 -0.1436  0.6993 -0.2008
  451SOL    HW2 1350   0.668   2.606   1.287 -0.2128  0.1928 -0.3703
  452SOL     OW 1351   0.745   2.167   2.063  0.1721 -0.0798 -0.5387
  452SOL    HW1 1352   0.786   2.210   1.983 -1.2368 -1.4222 -2.1109
  452SOL    HW2 1353   0.818   2.130   2.121  1.2496 -0.2252 -1.8852
  453SOL     OW 1354   2.217   2.886   1.067  0.4776  0.8250 -0.2444
  453SOL    HW1 1355   2.227   2.979   1.101 -0.1618  0.5460  0.7810
  453SOL    HW2 1356   2.122   2.856   1.078  0.6834  0.0282 -0.4926
  454SOL     OW 1357   1.941   2.482   1.127 -0.4435 -0.5154  0.5491
  454SOL    HW1 1358   1.874   2.414   1.097 -1.5700  0.7748 -0.0821
  454SOL    HW2 1359   1.902   2.574   1.115  1.8162  0.4232 -0.9952
  455SOL     OW 1360   0.861   2.136   0.101 -0.2575  0.2249  0.0593
  455SOL    HW1 1361   0.782   2.195   0.081 -0.4171  0.4078  1.1015
  455SOL    HW2 1362   0.829   2.042   0.112 -0.4031  0.3428  0.7661
  456SOL     OW 1363   2.849   1.986   0.616 -0.3580 -0.0575 -0.4114
  456SOL    HW1 1364   2.772   2.046   0.640  1.8419  2.4647  1.5740
  456SOL    HW2 1365   2.876   2.004   0.521  0.0752  2.1952  0.0256
  457SOL     OW 1366   2.339   2.355   1.503  0.3306  0.1802  0.0874
  457SOL    HW1 1367   2.368   2.360   1.598 -0.3180 -0.2649  0.3227
  457SOL    HW2 1368   2.358   2.264   1.466  5.2713  1.3383 -1.8762
  458SOL     OW 1369   2.297  -0.014   1.205  0.0572  0.2706 -0.8349
  458SOL    HW1 1370   2.223   0.049   1.232  0.1564  0.1364 -0.2275
  458SOL    HW2 1371   2.357  -0.030   1.283  0.0468 -0.5682 -0.9870
  459SOL     OW 1372   1.051   0.314   0.899  0.0445 -0.1767 -0.4095
  459SOL    HW1 1373   0.967   0.360   0.870  0.4031  1.0191  0.2798
  459SOL    HW2 1374   1.051   0.307   0.999 -0.8628 -3.5291 -0.4360
  460SOL     OW 1375   1.934   0.426   0.111 -0.3079 -0.0430 -0.4606
  460SOL    HW1 1376   1.957   0.328   0.109  0.9080  0.2001 -0.3461
  460SOL    HW2 1377   1.855   0.441   0.170  0.1697 -0.8443  0.4461
  461SOL     OW 1378   2.421   2.712   0.213 -0.0305  0.6648 -0.2053
  461SOL    HW1 1379   2.341   2.771   0.212 -0.6421  0.1915  2.6421
  461SOL    HW2 1380   2.402   2.629   0.160 -0.6615  1.3045 -1.0399
  462SOL     OW 1381   1.739   2.373   0.482  0.0922  0.3812 -0.8202
  462SOL    HW1 1382   1.645   2.361   0.448  0.9989 -3.0050 -3.0984
  462SOL    HW2 1383   1.804   2.345   0.411  2.6067 -2.2867  1.9880
  463SOL     OW 1384   0.167   1.272   0.248 -1.0712  0.0001 -0.0228
  463SOL    HW1 1385   0.140   1.182   0.215  1.5374 -1.4772  1.2266
  463SOL    HW2 1386   0.162   1.338   0.173 -1.8219 -1.4590 -1.3717
  464SOL     OW 1387   0.863   0.632   2.095  0.1589 -0.0450  0.4679
  464SOL    HW1 1388   0.870   0.578   2.180  0.4694 -1.0569 -0.1631
  464SOL    HW2 1389   0.954   0.644   2.056 -0.1173 -2.4786 -1.3762
  465SOL     OW 1390   2.248   3.004   1.900 -0.7520 -0.2371  0.3882
  465SOL    HW1 1391   2.329   2.948   1.915 -0.9601 -0.1909  2.2680
  465SOL    HW2 1392   2.252   3.047   1.810  0.7378 -1.0986 -0.0205
  466SOL     OW 1393   0.796   0.909   1.131  0.5800 -0.6068 -0.1279
  466SOL    HW1 1394   0.809   0.845   1.207 -0.5389 -0.0948  0.5541
  466SOL    HW2 1395   0.815   1.002   1.162  0.6382 -0.4433 -0.6368
  467SOL     OW 1396   0.656   2.105   1.768  0.1143 -0.7212  0.5732
  467SOL    HW1 1397   0.713   2.183   1.795 -0.1523 -0.3877  0.2137
  467SOL    HW2 1398   0.652   2.101   1.668 -2.0530  0.4946  0.5027
  468SOL     OW 1399   0.777   0.257   1.299  0.3423 -1.0425  0.0094
  468SOL    HW1 1400   0.758   0.159   1.305 -0.4342 -0.9047  0.0557
  468SOL    HW2 1401   0.771   0.286   1.204  0.0897 -0.9640  0.0455
  469SOL     OW 1402   1.107   1.458   0.225  0.0492 -0.2592 -0.0826
  469SOL    HW1 1403   1.149   1.509   0.300 -1.4006 -1.0129  1.3624
  469SOL    HW2 1404   1.036   1.514   0.182  0.9881  0.2359 -1.1132
  470SOL     OW 1405   0.588   2.688   0.239 -0.0686  0.2846 -0.1597
  470SOL    HW1 1406   0.687   2.674   0.242  0.1169  1.0535  2.5465
  470SOL    HW2 1407   0.568   2.784   0.257 -1.3446  0.1351 -0.6109
  471SOL     OW 1408   0.305   2.556   1.525 -0.2793 -0.3022 -0.6604
  471SOL    HW1 1409   0.286   2.653   1.512  0.8311  0.6178  2.5942
  471SOL    HW2 1410   0.223   2.510   1.559 -0.2045  0.2499  0.3457
  472SOL     OW 1411   1.298   0.205   0.170  0.3267 -0.7274  0.4363
  472SOL    HW1 1412   1.228   0.258   0.121  0.9684  0.4721  0.7328
  472SOL    HW2 1413   1.350   0.150   0.104  0.9729  0.6186 -0.2669
  473SOL     OW 1414   0.950   2.067   2.209 -0.3861 -0.6327 -0.7194
  473SOL    HW1 1415   0.933   2.052   2.307  0.8360 -1.0175 -0.5300
  473SOL    HW2 1416   1.004   2.151   2.197 -0.9530 -0.3130 -1.1257
  474SOL     OW 1417   1.168   0.087   2.521  0.0709 -0.6339  0.3281
  474SOL    HW1 1418   1.248   0.108   2.577  0.7106 -1.5010 -0.1979
  474SOL    HW2 1419   1.196   0.027   2.445 -0.8143  0.1740 -0.7062
  475SOL     OW 1420   0.139   2.652   0.236  0.2433 -0.2587  0.3261
  475SOL    HW1 1421   0.056   2.676   0.287 -0.6205 -1.8686 -0.1544
  475SOL    HW2 1422   0.113   2.625   0.143  1.0335 -2.2296  0.5766
  476SOL     OW 1423   1.195   0.954   2.592  0.1189  0.2468 -0.2423
  476SOL    HW1 1424   1.272   0.975   2.651 -0.8228 -0.6845  1.4670
  476SOL    HW2 1425   1.224   0.892   2.519  1.3611  1.5775 -0.9659
  477SOL     OW 1426   1.035   2.874   2.595  0.0183 -0.3649  0.0013
  477SOL    HW1 1427   0.953   2.920   2.562 -0.5946 -1.1000  0.4183
  477SOL    HW2 1428   1.099   2.860   2.520  0.0490  0.7550 -0.2144
  478SOL     OW 1429  -0.030   3.071   0.272  0.1308  0.4427  0.4827
  478SOL    HW1 1430   0.014   3.079   0.183  0.7323  1.9217  0.8477
  478SOL    HW2 1431   0.027   3.015   0.333 -0.2716 -0.5520 -0.0125
  479SOL     OW 1432   1.160   0.773   0.276  0.6750  0.4291 -0.1893
  479SOL    HW1 1433   1.191   0.760   0.182  0.8086 -0.0837 -0.0782
  479SOL    HW2 1434   1.061   0.758   0.280  0.8473 -0.9283 -0.0249
  480SOL     OW 1435   1.370   2.494   0.469 -0.1862  0.1051 -0.2699
  480SOL    HW1 1436   1.281   2.475   0.512 -0.1918  1.5616  0.4916
  480SOL    HW2 1437   1.443   2.455   0.525 -0.2981 -0.3513 -0.4333
  481SOL     OW 1438   1.668   0.860   1.776  0.3456  0.0435  0.6119
  481SOL    HW1 1439   1.592   0.902   1.826  0.9017 -0.0582  1.5999
  481SOL    HW2 1440   1.753   0.874   1.827  0.8307 -0.7204  0.0540
  482SOL     OW 1441   2.359   2.225   1.171 -0.5405 -0.1951  0.0222
  482SOL    HW1 1442   2.395   2.309   1.213 -0.1703 -0.3713  0.0636
  482SOL    HW2 1443   2.292   2.249   1.101  0.7328  0.2397 -1.1360
  483SOL     OW 1444   0.865   1.023   2.070 -0.7015  0.3123  0.0076
  483SOL    HW1 1445   0.895   1.038   2.164 -0.2180  3.6691 -0.4230
  483SOL    HW2 1446   0.846   1.112   2.027 -3.7952 -1.0654 -2.2374
  484SOL     OW 1447   2.506   3.065   3.075  0.0816  0.2701  0.0544
  484SOL    HW1 1448   2.427   3.018   3.114 -0.0276 -0.8042 -1.3010
  484SOL    HW2 1449   2.506   3.053   2.975  0.6808  2.2791 -0.2752
  485SOL     OW 1450   0.462   2.167   2.021 -0.4019 -0.0592  0.6686
  485SOL    HW1 1451   0.435   2.217   2.103  3.4177  0.2032  2.1343
  485SOL    HW2 1452   0.560   2.148   2.023 -0.1654 -1.1872 -3.3665
  486SOL     OW 1453   1.387   1.745   0.796  0.0975 -0.1439 -0.3403
  486SOL    HW1 1454   1.398   1.646   0.803 -1.6647 -0.4405 -0.7746
  486SOL    HW2 1455   1.389   1.771   0.699  0.5409  0.2686 -0.2283
  487SOL     OW 1456   1.603   3.094   1.523 -0.4008  0.5469 -0.1844
  487SOL    HW1 1457   1.640   3.035   1.594  1.3352  1.7159  0.0007
  487SOL    HW2 1458   1.516   3.134   1.554 -0.0543  0.4568  0.9814
  488SOL     OW 1459   1.341   2.327   1.853  0.0228  0.0732 -0.3747
  488SOL    HW1 1460   1.310   2.378   1.773  1.8006 -0.9129 -1.8486
  488SOL    HW2 1461   1.290   2.241   1.859  0.2374 -0.0964 -0.8319
  489SOL     OW 1462   1.505   3.098   0.690 -0.0709  0.1334 -0.4590
  489SOL    HW1 1463   1.407   3.091   0.677 -0.1715 -1.9445  0.6097
  489SOL    HW2 1464   1.548   3.010   0.668  1.4544  0.7507 -0.1893
  490SOL     OW 1465   1.506   2.200   2.384  0.3368 -0.0405  0.0664
  490SOL    HW1 1466   1.524   2.267   2.456 -0.6716  0.0052  0.3167
  490SOL    HW2 1467   1.579   2.132   2.382  0.5858  0.1824  0.8715
  491SOL     OW 1468   2.073   2.854   3.048 -0.2426 -0.4158 -0.3449
  491SOL    HW1 1469   2.030   2.857   2.958 -0.0473 -1.7215 -0.5106
  491SOL    HW2 1470   2.080   2.760   3.079 -0.1776 -0.0082  0.9976
  492SOL     OW 1471   2.088   0.109   2.732  0.2826  0.0831  0.0991
  492SOL    HW1 1472   2.005   0.146   2.774 -0.0246  0.0272 -0.4354
  492SOL    HW2 1473   2.117   0.170   2.658  0.1889 -0.3668 -0.3156
  493SOL     OW 1474   3.082   0.543   0.658 -0.2929  0.2094  0.4416
  493SOL    HW1 1475   3.056   0.625   0.709 -2.3001 -0.6799  1.0651
  493SOL    HW2 1476   3.176   0.518   0.681  0.6177  2.5101 -0.1664
  494SOL     OW 1477   0.585   2.959   1.064  0.1263 -0.6984  0.0958
  494SOL    HW1 1478   0.502   3.015   1.069  0.4112  0.2255 -2.5636
  494SOL    HW2 1479   0.642   2.990   0.988  2.1379 -2.3798  0.7339
  495SOL     OW 1480   0.709   1.237   1.968 -0.2582  0.3152 -0.1963
  495SOL    HW1 1481   0.799   1.271   1.940  1.1455 -1.9779  0.9372
  495SOL    HW2 1482   0.680   1.285   2.052  1.3870 -0.6664  1.0618
  496SOL     OW 1483   0.197   2.103   1.974  0.5454  0.3110  0.0061
  496SOL    HW1 1484   0.164   2.008   1.972 -0.2751  0.5789  0.1124
  496SOL    HW2 1485   0.292   2.104   2.005  0.7266 -0.5126 -0.4463
  497SOL     OW 1486   0.857   2.096   0.412  0.1494 -0.9389 -0.3611
  497SOL    HW1 1487   0.866   2.165   0.340 -0.4029  0.6085  0.9295
  497SOL    HW2 1488   0.902   2.129   0.495  0.5249 -2.5219  0.1237
  498SOL     OW 1489   0.258   0.293   0.095 -0.6195  0.2262  0.4709
  498SOL    HW1 1490   0.242   0.392   0.099 -4.0952 -0.0900  2.2079
  498SOL    HW2 1491   0.253   0.254   0.187  0.2081 -1.6610 -0.1853
  499SOL     OW 1492   0.574   1.317   2.668 -0.0191 -0.1951 -0.5881
  499SOL    HW1 1493   0.655   1.342   2.721 -2.1630  1.6608  2.4403
  499SOL    HW2 1494   0.549   1.394   2.609 -0.8114  0.3632  0.4209
  500SOL     OW 1495   2.380   2.944   0.768  0.3837 -0.1258 -0.3694
  500SOL    HW1 1496   2.407   3.012   0.837  0.0825  0.0063 -0.3788
  500SOL    HW2 1497   2.430   2.960   0.683 -0.5288  0.8343 -0.7642
  501SOL     OW 1498   2.939   1.666   2.328 -0.2499  0.0466  0.3439
  501SOL    HW1 1499   3.012   1.621   2.276 -1.0188 -0.5193 -0.2735
  501SOL    HW2 1500   2.855   1.665   2.275 -1.1292 -0.7027  1.6569
  502SOL     OW 1501   2.105   1.413   2.810 -0.1575 -0.0264  0.4955
  502SOL    HW1 1502   2.030   1.379   2.754 -0.9334  0.1761  1.3495
  502SOL    HW2 1503   2.189   1.363   2.789 -0.8892 -1.3862  0.6164
  503SOL     OW 1504   2.847   0.889   2.403 -0.0020  0.1541  0.0224
  503SOL    HW1 1505   2.826   0.852   2.493  2.7273 -1.5369  0.2050
  503SOL    HW2 1506   2.930   0.946   2.409 -0.1676  0.6186 -1.3389
  504SOL     OW 1507   0.428   1.909   1.208  0.0706  0.3857  0.6739
  504SOL    HW1 1508   0.355   1.972   1.233 -0.0296  0.9367 -0.8306
  504SOL    HW2 1509   0.497   1.956   1.154 -0.1462 -0.7842 -0.7620
  505SOL     OW 1510   0.962   1.388   2.272  0.2146 -0.1374 -0.8089
  505SOL    HW1 1511   1.055   1.421   2.282  0.4160  0.0050 -2.5958
  505SOL    HW2 1512   0.953   1.298   2.315  0.6086  0.5968  1.0012
  506SOL     OW 1513   0.822   2.774   0.100  0.2733  0.6315  0.3931
  506SOL    HW1 1514   0.890   2.742   0.033 -1.9059  0.9718 -2.3195
  506SOL    HW2 1515   0.859   2.852   0.151  2.4452 -0.3203  0.4925
  507SOL     OW 1516   1.855   2.362   0.226  0.0417  0.3957  0.3089
  507SOL    HW1 1517   1.808   2.434   0.176  1.8665  1.2222 -0.3919
  507SOL    HW2 1518   1.854   2.278   0.173  0.4277  0.7753 -0.3286
  508SOL     OW 1519   0.788   2.412   0.319  0.6311  0.5758 -0.1983
  508SOL    HW1 1520   0.864   2.465   0.281  0.2686  2.1138  0.9947
  508SOL    HW2 1521   0.803   2.399   0.417  0.4831 -1.2900 -0.3575
  509SOL     OW 1522   0.278   1.720   2.828  0.0772 -0.6237  0.3945
  509SOL    HW1 1523   0.238   1.764   2.748 -0.8079 -0.7331  0.7586
  509SOL    HW2 1524   0.301   1.789   2.896 -1.3500 -0.6624  0.9834
  510SOL     OW 1525   0.393   2.511   0.205  0.6566 -0.5287 -0.1883
  510SOL    HW1 1526   0.306   2.558   0.187  0.7600 -0.7151 -1.3676
  510SOL    HW2 1527   0.469   2.575   0.190  0.7439 -0.3948  0.7364
  511SOL     OW 1528   1.301   2.699   0.967  0.9227  0.1670  0.4890
  511SOL    HW1 1529   1.202   2.704   0.956  0.9550 -0.3492 -0.0851
  511SOL    HW2 1530   1.327   2.750   1.050 -0.2955 -3.1132  3.3937
  512SOL     OW 1531   1.400   2.876   1.171  0.5563  0.6764 -0.2679
  512SOL    HW1 1532   1.481   2.900   1.224 -0.0118  0.6475  0.6447
  512SOL    HW2 1533   1.343   2.957   1.161  0.6477  0.6781 -0.8443
  513SOL     OW 1534   0.781   1.528   1.415  0.2371 -0.0567  0.3245
  513SOL    HW1 1535   0.783   1.582   1.499 -1.8375  0.0088  0.4156
  513SOL    HW2 1536   0.804   1.587   1.338 -1.2279  0.8419  0.5049
  514SOL     OW 1537   3.036   2.722   0.356  0.4816 -0.0855  0.0090
  514SOL    HW1 1538   3.008   2.644   0.412  0.4031 -0.1197 -0.0769
  514SOL    HW2 1539   2.985   2.804   0.384 -0.6008 -0.3891 -0.9149
  515SOL     OW 1540   2.247   3.051   2.878 -0.0312  0.2619  0.5760
  515SOL    HW1 1541   2.203   2.979   2.931 -0.0733  1.2045  1.9060
  515SOL    HW2 1542   2.177   3.103   2.828 -0.0466 -0.2642  0.0194
  516SOL     OW 1543   1.849   0.193   2.822 -0.6793  0.8258 -0.4027
  516SOL    HW1 1544   1.865   0.246   2.905  1.2800  0.3871 -0.4119
  516SOL    HW2 1545   1.787   0.117   2.842  1.8747 -1.1045  1.6551
  517SOL     OW 1546   1.240   0.114   1.862 -0.5175  0.2237  0.3625
  517SOL    HW1 1547   1.216   0.208   1.836  0.0222  0.1901 -0.3160
  517SOL    HW2 1548   1.338   0.101   1.851 -0.8088 -0.9994 -1.6400
  518SOL     OW 1549   0.604   1.974   2.496  0.2831 -0.3146 -0.2596
  518SOL    HW1 1550   0.587   1.882   2.461 -0.1350 -1.0850  1.6945
  518SOL    HW2 1551   0.526   2.033   2.476 -1.2377 -1.4906  1.5046
  519SOL     OW 1552   2.956   1.484   0.311  0.4201 -0.1450 -0.3947
  519SOL    HW1 1553   2.859   1.496   0.333  0.8956  0.1971  1.9755
  519SOL    HW2 1554   3.006   1.456   0.393  2.8821  3.0718 -0.4203
  520SOL     OW 1555   0.166   1.837   2.282 -0.1410 -0.4075 -0.2344
  520SOL    HW1 1556   0.151   1.869   2.188 -1.0214 -0.7691 -0.2396
  520SOL    HW2 1557   0.178   1.738   2.282 -1.6494 -0.6454  0.1279
  521SOL     OW 1558   0.484   0.135   2.675  0.3601  0.0701  0.0535
  521SOL    HW1 1559   0.418   0.068   2.710 -0.9451  1.6442  0.9024
  521SOL    HW2 1560   0.551   0.156   2.747  2.3156 -1.8970 -0.9607
  522SOL     OW 1561   0.518   2.476   2.859 -0.5576  0.4431 -0.3149
  522SOL    HW1 1562   0.446   2.472   2.928 -0.9729 -0.4462 -0.7690
  522SOL    HW2 1563   0.477   2.475   2.768 -0.0337 -2.0297 -0.6521
  523SOL     OW 1564   2.058   2.483   2.878  0.5369  0.1372 -0.7110
  523SOL    HW1 1565   2.071   2.560   2.816 -0.4096  1.4789  0.6401
  523SOL    HW2 1566   2.054   2.515   2.972 -0.3501 -1.5149 -0.0956
  524SOL     OW 1567   0.250   0.064   2.250 -0.3074 -0.0869  0.1358
  524SOL    HW1 1568   0.275   0.037   2.157 -1.0472  2.3180 -0.9162
  524SOL    HW2 1569   0.263  -0.014   2.311  2.8781 -1.1134 -1.3942
  525SOL     OW 1570   1.861   2.159   0.033  0.4589 -0.2052 -0.1272
  525SOL    HW1 1571   1.931   2.193  -0.031  0.9095 -1.0572 -0.1189
  525SOL    HW2 1572   1.868   2.060   0.040 -1.1406 -0.4124 -0.5700
  526SOL     OW 1573   0.091   2.793   2.408  0.2774  0.3705  0.0276
  526SOL    HW1 1574   0.093   2.714   2.345 -1.8576 -0.8223  1.2140
  526SOL    HW2 1575   0.168   2.854   2.387  2.3329 -2.1225 -0.7899
  527SOL     OW 1576  -0.025   2.363   3.070 -0.0702 -0.0426  0.2406
  527SOL    HW1 1577  -0.004   2.460   3.058 -0.1543 -0.1369 -4.6168
  527SOL    HW2 1578   0.059   2.310   3.069 -0.1058 -0.1341  0.9193
  528SOL     OW 1579   0.477   1.564   2.590  0.4552 -0.0662  0.0226
  528SOL    HW1 1580   0.449   1.641   2.532 -0.1588  0.1576  0.5957
  528SOL    HW2 1581   0.545   1.595   2.656 -0.4812  0.2616  0.8890
  529SOL     OW 1582   0.596   1.499   1.824  0.1758  0.2818 -0.2941
  529SOL    HW1 1583   0.620   1.556   1.903  0.1120 -0.4136  0.2480
  529SOL    HW2 1584   0.570   1.557   1.748  1.6649  1.0292 -0.2945
  530SOL     OW 1585   1.237   1.523   2.292 -0.3056  0.0073  0.0734
  530SOL    HW1 1586   1.270   1.614   2.317  0.5731 -0.0339 -0.8120
  530SOL    HW2 1587   1.302   1.454   2.321 -1.7587 -0.6337  2.3663
  531SOL     OW 1588   0.020   2.166   0.300  0.3449  0.7000 -0.3200
  531SOL    HW1 1589   0.114   2.196   0.284 -0.4714  3.7177 -0.6770
  531SOL    HW2 1590  -0.036   2.183   0.219 -0.8368  0.6983  0.4315
  532SOL     OW 1591   1.484   2.378   0.703 -0.0610  0.4290  0.2322
  532SOL    HW1 1592   1.413   2.307   0.712  0.6502 -0.4107 -0.4199
  532SOL    HW2 1593   1.549   2.370   0.779 -1.4888  2.3376  1.9021
  533SOL     OW 1594   1.421   0.136   2.628 -0.2672  0.1592  0.3259
  533SOL    HW1 1595   1.499   0.102   2.576  0.0372  2.4791 -1.0066
  533SOL    HW2 1596   1.446   0.144   2.724  0.0368 -1.8393  0.4983
  534SOL     OW 1597   2.717   2.549   2.438  0.6575 -0.0125  0.2651
  534SOL    HW1 1598   2.763   2.494   2.508  0.3305 -0.2401  0.3030
  534SOL    HW2 1599   2.782   2.569   2.364  0.6038 -1.0164 -0.0783
  535SOL     OW 1600   0.268   1.400   2.499 -0.4782 -0.2000  0.3350
  535SOL    HW1 1601   0.231   1.444   2.416  2.2969  0.8893 -0.5838
  535SOL    HW2 1602   0.345   1.454   2.533  0.9964 -2.6059  1.3075
  536SOL     OW 1603   0.484   1.750   2.384  0.4790  0.0742 -0.2537
  536SOL    HW1 1604   0.547   1.679   2.352  0.9596  0.5395 -0.3606
  536SOL    HW2 1605   0.453   1.804   2.306  0.0934 -0.0281 -0.1753
  537SOL     OW 1606   2.852   2.186   1.019  0.2536  0.4077  0.5943
  537SOL    HW1 1607   2.837   2.280   0.989 -0.6420 -0.1615 -1.0113
  537SOL    HW2 1608   2.898   2.135   0.946 -2.3887 -1.1951 -0.2391
  538SOL     OW 1609   2.401   2.173   2.520 -0.0775 -0.0077  0.4484
  538SOL    HW1 1610   2.332   2.243   2.538 -0.9148  0.3662 -2.9028
  538SOL    HW2 1611   2.477   2.213   2.470  0.6251 -1.1268  0.5402
  539SOL     OW 1612   1.489   2.072   1.772  0.1195  0.2665 -0.0905
  539SOL    HW1 1613   1.588   2.061   1.777 -0.0194 -0.8968  1.6555
  539SOL    HW2 1614   1.465   2.119   1.686  2.2335  1.9164  0.0546
  540SOL     OW 1615   1.567   2.862   2.655  0.2647 -0.0792  0.1649
  540SOL    HW1 1616   1.529   2.860   2.747 -0.2393 -2.1162  0.0014
  540SOL    HW2 1617   1.661   2.895   2.659  0.9088 -1.7290  1.7744
  541SOL     OW 1618   0.861   2.550   2.389 -0.7422  0.4783  0.1742
  541SOL    HW1 1619   0.960   2.545   2.374 -0.6689 -0.1561  0.7642
  541SOL    HW2 1620   0.817   2.586   2.307 -0.0527  0.5066 -0.2029
  542SOL     OW 1621   1.410   2.578   2.596 -0.4763 -0.0228 -0.2435
  542SOL    HW1 1622   1.315   2.591   2.624 -0.6133 -0.6493 -0.3810
  542SOL    HW2 1623   1.465   2.656   2.627 -0.9439  0.1279  0.2410
  543SOL     OW 1624   0.909   0.158   0.154 -0.2178  0.1680 -0.3652
  543SOL    HW1 1625   0.983   0.213   0.114  0.1467 -0.2833 -0.3249
  543SOL    HW2 1626   0.839   0.219   0.190 -2.6637  0.9858 -4.9400
  544SOL     OW 1627   1.154   2.905   0.058  0.6532 -0.7297  0.4828
  544SOL    HW1 1628   1.136   2.811   0.029 -0.7862 -0.2031 -0.5972
  544SOL    HW2 1629   1.110   2.921   0.146  1.8503 -1.3212  1.2335
  545SOL     OW 1630   0.707   2.760   2.559  0.2636  0.0190  0.0476
  545SOL    HW1 1631   0.772   2.700   2.512 -0.4324 -0.6743 -0.0804
  545SOL    HW2 1632   0.748   2.849   2.574  1.2176 -0.3790 -0.0735
  546SOL     OW 1633   1.887   0.607   1.952  0.2610  0.0427  0.3738
  546SOL    HW1 1634   1.829   0.555   2.015 -2.4759  0.6125 -1.3366
  546SOL    HW2 1635   1.909   0.550   1.873 -1.1934  0.7712 -0.6500
  547SOL     OW 1636   1.115   0.651   1.819 -0.1952 -0.7269  0.1956
  547SOL    HW1 1637   1.190   0.696   1.770 -1.4528 -0.1349 -1.3585
  547SOL    HW2 1638   1.071   0.717   1.880  0.3130 -0.9966  0.8863
  548SOL     OW 1639   0.636   2.811   1.913 -0.2689 -0.0264 -0.2084
  548SOL    HW1 1640   0.585   2.836   1.830  1.5175 -0.3431 -1.4971
  548SOL    HW2 1641   0.630   2.713   1.928 -0.1155 -0.0530 -0.3161
  549SOL     OW 1642   2.885   0.824   2.137  0.0539  0.1290 -0.0910
  549SOL    HW1 1643   2.846   0.850   2.226  0.5934  1.2265 -0.1488
  549SOL    HW2 1644   2.859   0.892   2.068  0.0242 -0.4683 -0.6864
  550SOL     OW 1645   2.790   2.414   0.366  0.2247  0.1118  0.0047
  550SOL    HW1 1646   2.723   2.352   0.407  2.5871 -3.9825 -1.2125
  550SOL    HW2 1647   2.833   2.469   0.438 -0.0688 -1.9823  2.0145
  551SOL     OW 1648   0.154   2.736   1.181  0.2052  0.0980 -0.0425
  551SOL    HW1 1649   0.253   2.722   1.176  0.5807  2.3164 -1.6496
  551SOL    HW2 1650   0.108   2.648   1.195  2.3477 -1.0115  0.8912
  552SOL     OW 1651   0.785   2.998   2.932  0.1586 -0.3276  0.1732
  552SOL    HW1 1652   0.810   3.011   3.028  0.8969  0.1162 -0.0630
  552SOL    HW2 1653   0.685   2.991   2.924  0.0986 -0.6345  0.9907
  553SOL     OW 1654   1.608   2.914   1.314  0.1392 -0.0731 -0.2709
  553SOL    HW1 1655   1.654   2.833   1.352  0.0388 -0.5802 -1.1606
  553SOL    HW2 1656   1.600   2.984   1.384 -0.9420 -1.2933  0.9434
  554SOL     OW 1657   0.278   2.136   1.222  0.3314  0.0401  0.1830
  554SOL    HW1 1658   0.180   2.119   1.219  0.3351 -0.0759  0.5890
  554SOL    HW2 1659   0.307   2.181   1.137 -0.1370  0.4423  0.2255
  555SOL     OW 1660   2.875   0.069   1.283 -0.6024 -0.6618  0.0299
  555SOL    HW1 1661   2.868  -0.026   1.253  1.6410 -0.6729 -0.7790
  555SOL    HW2 1662   2.814   0.126   1.227  0.6701 -1.2039 -2.1288
  556SOL     OW 1663   1.836   2.866   0.178 -0.0131 -0.0041 -0.4790
  556SOL    HW1 1664   1.900   2.904   0.112 -0.3544  2.8521  0.5776
  556SOL    HW2 1665   1.884   2.844   0.262  0.0588 -1.5170 -0.8556
  557SOL     OW 1666   0.304   2.977   2.436  0.5894  0.0045  0.0129
  557SOL    HW1 1667   0.316   2.974   2.536  0.2188  0.3963  0.0716
  557SOL    HW2 1668   0.378   2.925   2.393  0.9893  0.1695  0.4736
  558SOL     OW 1669   2.128   1.352   1.974 -0.1025  0.2900 -0.3169
  558SOL    HW1 1670   2.083   1.342   1.886  0.1027  0.5955 -0.4611
  558SOL    HW2 1671   2.103   1.439   2.016  2.2067  1.7691 -1.5566
  559SOL     OW 1672   1.746   2.011   1.758 -0.7382  0.2733 -0.0399
  559SOL    HW1 1673   1.786   1.932   1.804 -0.3869  0.1584 -0.5313
  559SOL    HW2 1674   1.795   2.094   1.784 -0.3302  0.1654 -0.4452
  560SOL     OW 1675   1.134   0.746   3.104 -0.2431  0.2228  0.0617
  560SOL    HW1 1676   1.078   0.671   3.139  2.8118 -1.7350  1.5427
  560SOL    HW2 1677   1.176   0.718   3.018  1.3912 -0.1721  0.9221
  561SOL     OW 1678   2.790   2.648   2.893 -0.2450  0.1500 -0.6611
  561SOL    HW1 1679   2.784   2.662   2.992  0.1283 -0.4201 -0.5506
  561SOL    HW2 1680   2.844   2.721   2.852 -1.3460  1.0418 -0.6207
  562SOL     OW 1681   0.667   1.691   2.783  0.3206  0.5773 -0.0572
  562SOL    HW1 1682   0.669   1.780   2.737 -1.2780  0.3614 -0.6593
  562SOL    HW2 1683   0.655   1.704   2.881 -0.4896  1.0441 -0.2047
  563SOL     OW 1684   1.283   0.655   2.889  0.7153  0.3584 -0.4322
  563SOL    HW1 1685   1.316   0.746   2.864 -0.9552  1.1146 -0.1863
  563SOL    HW2 1686   1.223   0.621   2.817 -0.1455  0.3092  0.2717
  564SOL     OW 1687   2.485   1.004   2.522  0.2266 -0.1429 -0.5248
  564SOL    HW1 1688   2.398   1.003   2.473  0.5208 -0.2624 -1.0620
  564SOL    HW2 1689   2.559   1.025   2.458  0.6824 -0.7743 -0.2321
  565SOL     OW 1690   1.716   2.521   0.049 -0.0942  0.5783 -0.3629
  565SOL    HW1 1691   1.760   2.594   0.101 -1.5135  0.3543  1.3339
  565SOL    HW2 1692   1.733   2.534  -0.049  0.7480  2.4213 -0.0439
  566SOL     OW 1693   1.164   2.522   2.696  0.1363  0.1951  0.2850
  566SOL    HW1 1694   1.193   2.441   2.746  0.4761  0.3165  0.2840
  566SOL    HW2 1695   1.150   2.498   2.600  3.5198  0.7402 -0.5911
  567SOL     OW 1696   1.306   2.594   3.079 -0.3662  0.0803  0.4657
  567SOL    HW1 1697   1.340   2.502   3.065 -2.0782 -0.7233  1.0617
  567SOL    HW2 1698   1.359   2.639   3.151  0.1351 -0.6442  0.5625
  568SOL     OW 1699   1.282   1.671   0.416  0.2836 -0.2457 -0.1758
  568SOL    HW1 1700   1.344   1.621   0.477  0.2552  1.4547  1.3998
  568SOL    HW2 1701   1.336   1.720   0.347  0.3161 -2.1400 -1.6812
  569SOL     OW 1702   1.905   1.972   2.534  0.2344 -0.1551 -0.3387
  569SOL    HW1 1703   1.880   1.974   2.631 -0.5279 -2.1318 -0.4191
  569SOL    HW2 1704   2.005   1.971   2.526  0.3161 -0.8635  0.4981
  570SOL     OW 1705   0.981   0.625   1.554 -0.6019  0.6912 -0.3857
  570SOL    HW1 1706   1.075   0.622   1.521 -0.2588 -2.5881  0.2274
  570SOL    HW2 1707   0.981   0.619   1.654 -1.3608 -0.4566 -0.4152
  571SOL     OW 1708   0.918   2.856   1.935  0.4378 -0.3405 -0.0108
  571SOL    HW1 1709   0.820   2.847   1.950  0.3518 -2.4884 -1.1058
  571SOL    HW2 1710   0.935   2.900   1.847  0.6624  2.2708  1.1415
  572SOL     OW 1711   0.967   2.261   2.991  0.2326 -0.4108 -0.2974
  572SOL    HW1 1712   0.911   2.344   2.987  0.1378 -0.4535  0.0970
  572SOL    HW2 1713   0.951   2.214   3.078 -0.1988 -1.1822 -0.7675
  573SOL     OW 1714   0.582   1.087   2.374  0.3395  0.4699  0.3036
  573SOL    HW1 1715   0.498   1.114   2.421  0.0839  0.2622 -0.0219
  573SOL    HW2 1716   0.570   0.996   2.334  0.9365  0.1704  0.7752
  574SOL     OW 1717   2.972   2.864   3.052 -0.0718 -0.0272 -0.0646
  574SOL    HW1 1718   3.004   2.880   2.958  2.6806  1.5038  0.9019
  574SOL    HW2 1719   2.898   2.928   3.073  0.5951  1.0030 -0.6887
  575SOL     OW 1720   1.740   0.644   1.576 -0.4226 -0.1172 -0.0698
  575SOL    HW1 1721   1.801   0.694   1.515  0.4349  0.8220  1.4131
  575SOL    HW2 1722   1.724   0.699   1.658  0.7026 -2.2405  1.7826
  576SOL     OW 1723   0.999   2.972   1.230 -0.3122 -0.3696  0.0714
  576SOL    HW1 1724   0.956   2.957   1.142 -0.9979 -1.1433  0.5056
  576SOL    HW2 1725   1.010   2.884   1.277  0.1651  0.0072  0.6990
  577SOL     OW 1726   2.164   1.631   0.813  0.6109  0.5307 -0.2754
  577SOL    HW1 1727   2.234   1.569   0.777  0.6912  1.6299 -2.3623
  577SOL    HW2 1728   2.181   1.723   0.777 -0.0198  1.6262  1.9111
  578SOL     OW 1729   2.488   1.908   0.414  0.4536 -0.3678  0.2012
  578SOL    HW1 1730   2.561   1.841   0.423  0.8353 -0.0065 -0.1403
  578SOL    HW2 1731   2.507   1.968   0.337 -0.2145 -0.2755  0.0960
  579SOL     OW 1732   1.981   1.062   1.771 -0.5340 -0.0292 -0.0802
  579SOL    HW1 1733   1.914   1.017   1.831 -1.7919  0.5473 -0.9554
  579SOL    HW2 1734   1.946   1.064   1.678 -0.5510  2.5364 -0.1808
  580SOL     OW 1735   2.910   0.135   1.561  0.0477  0.0502 -0.1484
  580SOL    HW1 1736   2.891   0.120   1.464 -0.5058 -0.0370 -0.0319
  580SOL    HW2 1737   2.891   0.231   1.584 -0.4742 -0.0883  0.0157
  581SOL     OW 1738   0.120   0.232   0.354  0.2707  0.4517  0.5414
  581SOL    HW1 1739   0.040   0.176   0.332 -0.0311  1.4751 -1.3992
  581SOL    HW2 1740   0.094   0.328   0.354  1.3269  0.7626  0.8579
  582SOL     OW 1741   2.337   1.874   2.171  0.1403  0.1153  0.4471
  582SOL    HW1 1742   2.360   1.778   2.156  1.9244  0.4819  0.3925
  582SOL    HW2 1743   2.415   1.932   2.145 -0.9026  1.6074  0.3703
  583SOL     OW 1744   2.766   1.852   1.723 -0.4218  0.2557  0.0706
  583SOL    HW1 1745   2.716   1.782   1.775  0.6551  0.2306  1.1737
  583SOL    HW2 1746   2.835   1.894   1.782  0.6059  0.5448 -1.2447
  584SOL     OW 1747   2.305   0.024   1.633  0.0492  0.2575 -0.0495
  584SOL    HW1 1748   2.362   0.104   1.653  2.2100  0.3982 -4.3867
  584SOL    HW2 1749   2.215   0.054   1.603  0.4428  1.0184 -0.5398
  585SOL     OW 1750   2.614   2.105   0.643  0.3482 -0.1039  0.1197
  585SOL    HW1 1751   2.533   2.060   0.679 -1.2701  1.7982 -0.8001
  585SOL    HW2 1752   2.630   2.190   0.692 -0.9450  1.7300 -2.2264
  586SOL     OW 1753   1.120   2.162   1.889  0.3254  0.3077 -0.1609
  586SOL    HW1 1754   1.082   2.179   1.798 -0.8401 -1.6096 -0.1619
  586SOL    HW2 1755   1.140   2.064   1.898  1.0408  0.5409  1.4371
  587SOL     OW 1756  -0.006   1.738   0.907  0.1482 -0.1822 -0.1077
  587SOL    HW1 1757   0.084   1.733   0.950  0.9592 -1.6131 -1.7257
  587SOL    HW2 1758  -0.006   1.685   0.822 -1.9157  0.7258 -0.8163
  588SOL     OW 1759   1.755   0.741   0.411  0.7286 -0.3470 -0.0462
  588SOL    HW1 1760   1.681   0.706   0.469  0.2299 -1.7658 -1.3801
  588SOL    HW2 1761   1.744   0.839   0.398  0.5441 -0.0769  1.7289
  589SOL     OW 1762   1.909   1.674   0.635 -0.7760 -0.5935 -0.2775
  589SOL    HW1 1763   1.959   1.670   0.722 -0.3228 -0.8803 -0.5428
  589SOL    HW2 1764   1.943   1.750   0.580 -3.7235  2.4693  1.3321
  590SOL     OW 1765   1.965   2.809   0.463  0.0742 -0.0924 -0.5935
  590SOL    HW1 1766   2.058   2.837   0.442  0.2281 -1.0797 -1.4048
  590SOL    HW2 1767   1.917   2.883   0.510  0.8168  0.9800 -1.4355
  591SOL     OW 1768   1.256   1.222   2.772  0.6415  0.0820  0.0730
  591SOL    HW1 1769   1.175   1.227   2.830  0.6596 -0.7758  0.2001
  591SOL    HW2 1770   1.250   1.291   2.699  0.1739  0.5372  0.5294
  592SOL     OW 1771   1.381   1.776   2.335 -0.4237 -0.1312 -0.0751
  592SOL    HW1 1772   1.450   1.804   2.401 -0.8311 -2.0365  1.3107
  592SOL    HW2 1773   1.302   1.837   2.341  0.7915  1.8017 -1.3674
  593SOL     OW 1774   1.796   0.410   2.147 -0.2213 -0.7180  0.1290
  593SOL    HW1 1775   1.709   0.413   2.197 -0.1830 -2.2805  0.4138
  593SOL    HW2 1776   1.872   0.418   2.212 -0.1348  0.2475 -0.0727
  594SOL     OW 1777   1.944   2.173   0.589  0.1678 -0.0908  0.1338
  594SOL    HW1 1778   1.920   2.172   0.686 -0.9977 -0.2172 -0.1203
  594SOL    HW2 1779   1.862   2.152   0.535  0.7791  0.0289 -0.8796
  595SOL     OW 1780   1.733   2.699   1.430 -0.2693 -0.0888 -0.4167
  595SOL    HW1 1781   1.683   2.626   1.384 -2.2657  0.1007  1.1649
  595SOL    HW2 1782   1.750   2.672   1.525 -1.2311  1.4497  0.2742
  596SOL     OW 1783   0.897   0.347   1.538 -0.1842 -0.2490 -0.1824
  596SOL    HW1 1784   0.913   0.445   1.544 -1.8132  0.0520  0.0904
  596SOL    HW2 1785   0.842   0.327   1.457  1.0799 -1.1350 -0.8960
  597SOL     OW 1786   0.333   3.067   1.628 -0.2406 -0.6066 -0.3888
  597SOL    HW1 1787   0.309   3.158   1.662 -0.0932  0.3233 -2.4664
  597SOL    HW2 1788   0.250   3.012   1.616 -0.4496 -0.3518 -0.1141
  598SOL     OW 1789   2.511   2.723   2.199  0.7091  0.0017 -0.3881
  598SOL    HW1 1790   2.464   2.642   2.235  0.6859 -1.1528 -2.6389
  598SOL    HW2 1791   2.492   2.802   2.257 -1.2361 -1.0851  0.6431
  599SOL     OW 1792   1.450   2.320   1.074 -0.3949  0.7338 -0.1146
  599SOL    HW1 1793   1.500   2.392   1.122  1.4824  1.0112 -2.1451
  599SOL    HW2 1794   1.505   2.236   1.075 -1.1703  0.2067 -0.2477
  600SOL     OW 1795   2.363   0.340   0.511 -0.2400  0.4774  0.0833
  600SOL    HW1 1796   2.300   0.339   0.589 -0.7540  1.3434 -0.2923
  600SOL    HW2 1797   2.317   0.303   0.431  0.2386 -0.2654  0.1265
  601SOL     OW 1798   2.125   0.780   2.303  0.3251 -0.1599 -0.0802
  601SOL    HW1 1799   2.125   0.740   2.212  1.0359 -3.7196  1.1623
  601SOL    HW2 1800   2.041   0.755   2.351  0.2256  1.0994  0.4719
  602SOL     OW 1801   1.454   0.563   1.095 -0.0677  0.5445 -0.0161
  602SOL    HW1 1802   1.363   0.526   1.114  0.4396 -1.2280 -0.6496
  602SOL    HW2 1803   1.522   0.490   1.099  0.9273  1.1418 -2.3374
  603SOL     OW 1804   2.442   0.191   1.095 -0.6873 -0.2280  0.4537
  603SOL    HW1 1805   2.390   0.114   1.134 -2.1500 -0.1653 -1.1444
  603SOL    HW2 1806   2.387   0.235   1.024  1.2220  0.5070 -0.7030
  604SOL     OW 1807   0.394   0.785   1.153  0.1226  0.1221 -0.1445
  604SOL    HW1 1808   0.424   0.697   1.117 -0.0961  0.3964 -1.0406
  604SOL    HW2 1809   0.401   0.855   1.082 -1.3511  0.4668 -0.0106
  605SOL     OW 1810   1.863   0.991   0.891  0.1968 -0.2457 -0.0516
  605SOL    HW1 1811   1.775   0.950   0.867  0.7918 -1.5691 -0.1453
  605SOL    HW2 1812   1.931   0.967   0.822  0.8223  0.0370  0.4419
  606SOL     OW 1813   1.905   1.113   1.514 -0.2755  0.2218 -0.1240
  606SOL    HW1 1814   1.955   1.176   1.455 -0.1009 -0.5026 -0.7821
  606SOL    HW2 1815   1.814   1.097   1.477 -0.7777  0.9871  0.6913
  607SOL     OW 1816   2.459   0.612   2.598 -0.1466 -0.1847  0.2758
  607SOL    HW1 1817   2.460   0.620   2.498  0.6100 -0.8634  0.2081
  607SOL    HW2 1818   2.427   0.520   2.623 -0.1327 -0.0887  0.6524
  608SOL     OW 1819   1.432   0.267   0.835  0.2484  0.1514  0.3334
  608SOL    HW1 1820   1.516   0.214   0.831  1.0657  1.4119 -1.0375
  608SOL    HW2 1821   1.369   0.225   0.901  2.2906 -0.3101  2.2194
  609SOL     OW 1822  -0.002   2.883   1.334 -0.1617  0.0806 -0.2379
  609SOL    HW1 1823   0.041   2.818   1.272  0.4717 -0.6884  0.9156
  609SOL    HW2 1824   0.039   2.974   1.321 -1.2262  0.3910 -2.0381
  610SOL     OW 1825   2.629   1.459   0.322  0.0273 -0.0879  0.3626
  610SOL    HW1 1826   2.555   1.459   0.389 -1.6755 -1.7925 -1.2687
  610SOL    HW2 1827   2.647   1.366   0.292  0.1755  0.5643 -1.9597
  611SOL     OW 1828   1.634   1.433   1.332 -0.0454  0.1379 -0.4830
  611SOL    HW1 1829   1.696   1.508   1.309 -1.7828  1.9371  0.0747
  611SOL    HW2 1830   1.608   1.441   1.429 -2.1697  0.4451 -0.9850
  612SOL     OW 1831   1.626   1.164   2.463  0.3096 -0.7591 -0.0229
  612SOL    HW1 1832   1.625   1.064   2.470  2.3482 -0.8078  0.9499
  612SOL    HW2 1833   1.602   1.203   2.552 -3.0998 -0.1234 -0.9271
  613SOL     OW 1834   1.477   2.659   0.768  0.2433 -0.0741 -0.1175
  613SOL    HW1 1835   1.393   2.690   0.812 -0.2252  0.7297 -1.4366
  613SOL    HW2 1836   1.464   2.566   0.733 -0.3279  0.2336 -0.7736
  614SOL     OW 1837   2.070   1.673   1.057 -0.1586 -0.0841 -0.1178
  614SOL    HW1 1838   2.114   1.650   0.971  0.4269  2.3232 -0.6209
  614SOL    HW2 1839   2.121   1.633   1.133 -0.4692 -1.9392 -0.7943
  615SOL     OW 1840   2.982   0.951   1.294  0.7541 -0.1961 -0.2293
  615SOL    HW1 1841   3.002   0.896   1.212 -1.4336 -1.0856 -0.2959
  615SOL    HW2 1842   3.051   0.932   1.364  0.8527 -2.0477 -0.7213
  616SOL     OW 1843   1.362   0.310   2.424 -0.1117  0.3793  0.3741
  616SOL    HW1 1844   1.380   0.259   2.340 -0.2804  1.3782 -0.3004
  616SOL    HW2 1845   1.330   0.247   2.495 -0.9286 -0.3741 -0.6041
  617SOL     OW 1846   2.750   2.146   2.728  0.4413  0.4331 -0.1998
  617SOL    HW1 1847   2.804   2.133   2.645  0.3992  1.1470 -0.3457
  617SOL    HW2 1848   2.737   2.243   2.746 -1.4913  0.3288 -0.6133
  618SOL     OW 1849   2.560   2.025   2.091  0.7165 -0.4702  0.1913
  618SOL    HW1 1850   2.532   2.001   1.998  3.4594 -0.2827 -0.8621
  618SOL    HW2 1851   2.554   2.125   2.102  0.1369 -0.5164  0.3348
  619SOL     OW 1852   0.288   2.242   0.240 -0.2327 -0.6758  0.3483
  619SOL    HW1 1853   0.328   2.194   0.162 -1.7139 -1.9785  0.2813
  619SOL    HW2 1854   0.339   2.326   0.258 -0.7338  0.7346 -3.1410
  620SOL     OW 1855   2.882   2.900   0.581  0.3676 -0.4477  0.1636
  620SOL    HW1 1856   2.845   2.813   0.613  1.6281 -0.8404  0.6474
  620SOL    HW2 1857   2.976   2.911   0.612  0.2986  1.0529  0.0214
  621SOL     OW 1858   0.837   2.522   0.984 -0.1757  0.1313 -0.0966
  621SOL    HW1 1859   0.857   2.433   1.023 -1.3719 -0.0613  0.1583
  621SOL    HW2 1860   0.789   2.511   0.897  0.3928  0.5542 -0.4881
  622SOL     OW 1861   1.930   1.221   2.635  0.2569  0.1138 -0.0454
  622SOL    HW1 1862   1.926   1.221   2.535 -2.0630  1.2597 -0.0764
  622SOL    HW2 1863   2.008   1.166   2.665  0.4084 -1.2488 -2.4300
  623SOL     OW 1864   2.543   2.759   2.811  0.3183  0.0248  0.4113
  623SOL    HW1 1865   2.508   2.705   2.735 -2.2014 -1.0683  2.0787
  623SOL    HW2 1866   2.625   2.715   2.849 -0.0348 -1.0136  0.0164
  624SOL     OW 1867   2.465   2.823   1.315 -0.0803 -0.3614 -0.0195
  624SOL    HW1 1868   2.394   2.829   1.385  0.4570 -0.5645  0.5578
  624SOL    HW2 1869   2.422   2.808   1.226 -0.8045  0.3338  0.1830
  625SOL     OW 1870   1.723   1.864   0.294 -0.2790 -0.5677 -0.2938
  625SOL    HW1 1871   1.774   1.863   0.208  0.6919 -1.4222  0.2374
  625SOL    HW2 1872   1.723   1.772   0.334  0.4324  0.0130  1.2291
  626SOL     OW 1873   0.342   0.147   0.505 -0.2829 -0.0678  0.1559
  626SOL    HW1 1874   0.296   0.117   0.589  0.1624 -1.9785 -0.1940
  626SOL    HW2 1875   0.274   0.162   0.434 -0.6475  1.3688  0.7355
  627SOL     OW 1876   3.058   2.394   0.730 -0.5020  0.0741 -0.1969
  627SOL    HW1 1877   3.113   2.445   0.796 -0.0434 -0.6109 -0.0321
  627SOL    HW2 1878   3.114   2.368   0.652 -0.8847  0.3369 -0.5662
  628SOL     OW 1879   2.430   2.515   1.300  0.0951 -0.1070 -0.2639
  628SOL    HW1 1880   2.522   2.548   1.324  0.7936 -2.3174  0.6526
  628SOL    HW2 1881   2.395   2.458   1.375 -1.1996 -0.8704 -1.3618
  629SOL     OW 1882   2.538   0.665   0.814 -0.1508  0.2909  0.1377
  629SOL    HW1 1883   2.591   0.632   0.737 -0.2696  0.2162  0.0874
  629SOL    HW2 1884   2.563   0.760   0.834 -0.4828  0.4802 -0.3183
  630SOL     OW 1885   2.479   1.963   1.807 -0.5362  0.0341 -0.3184
  630SOL    HW1 1886   2.440   1.872   1.795  0.6102 -0.7331  1.0822
  630SOL    HW2 1887   2.567   1.967   1.760 -0.3912  0.2670 -0.0283
  631SOL     OW 1888   2.839   1.007   1.609  0.3505 -0.3691 -0.4353
  631SOL    HW1 1889   2.939   1.007   1.618  0.2890  0.8975  0.8969
  631SOL    HW2 1890   2.797   0.986   1.697 -0.5778 -0.6244 -0.9144
  632SOL     OW 1891   2.166   1.154   3.073  0.6429 -0.4543  0.3879
  632SOL    HW1 1892   2.228   1.125   3.145  3.1243  0.6605 -1.0395
  632SOL    HW2 1893   2.192   1.110   2.987 -0.5999  0.0785 -0.3123
  633SOL     OW 1894   2.543   2.067   0.202 -0.5481  0.2908  0.5870
  633SOL    HW1 1895   2.560   2.147   0.260 -1.6858  1.5001 -0.6051
  633SOL    HW2 1896   2.604   2.070   0.123 -1.1945  0.5231  0.0769
  634SOL     OW 1897   1.874   2.703   2.285  0.0603 -0.6990 -0.2399
  634SOL    HW1 1898   1.782   2.728   2.314  1.0026  0.1289  2.7919
  634SOL    HW2 1899   1.931   2.785   2.277  0.9107 -1.2678 -0.3647
  635SOL     OW 1900   0.658   1.018   0.927 -0.1476  0.4999 -0.1998
  635SOL    HW1 1901   0.622   1.094   0.981  0.3436  0.3449  0.3700
  635SOL    HW2 1902   0.714   0.959   0.986  1.1211  0.7781 -1.0384
  636SOL     OW 1903   2.020   0.353   1.072 -0.2172  0.0179  0.0462
  636SOL    HW1 1904   1.929   0.350   1.030 -1.0332 -0.0180  1.6712
  636SOL    HW2 1905   2.043   0.447   1.094 -1.1197 -0.1302  1.9982
  637SOL     OW 1906   2.666   1.331   2.985 -0.1944  0.0802 -0.7248
  637SOL    HW1 1907   2.713   1.397   3.044 -1.2216  0.0810  0.1698
  637SOL    HW2 1908   2.617   1.379   2.913  0.0563  0.1873 -0.8250
  638SOL     OW 1909   3.085   1.602   0.640  0.1144 -0.6701  0.0538
  638SOL    HW1 1910   3.114   1.510   0.612 -1.4587 -0.6887 -1.9005
  638SOL    HW2 1911   3.105   1.667   0.568 -1.8727 -0.1841 -0.1785
  639SOL     OW 1912   2.484   1.859   3.026 -0.6711  0.2171  0.0591
  639SOL    HW1 1913   2.546   1.812   3.090  0.8136  0.7285 -0.8958
  639SOL    HW2 1914   2.517   1.952   3.009 -2.8357  1.3007  0.9458
  640SOL     OW 1915   2.920   2.128   2.940  0.0004 -0.3077 -0.1661
  640SOL    HW1 1916   2.959   2.220   2.949  1.5748 -0.9065 -0.2025
  640SOL    HW2 1917   2.836   2.133   2.886 -0.6547  1.2353  0.8352
  641SOL     OW 1918   1.807   0.387   0.910 -1.2257  0.1328  0.0721
  641SOL    HW1 1919   1.776   0.319   0.843  1.5544 -0.5161 -0.8083
  641SOL    HW2 1920   1.855   0.461   0.863  0.2981 -0.0206  1.2176
  642SOL     OW 1921   3.015   2.290   1.357 -0.0416  0.2889  0.1038
  642SOL    HW1 1922   3.060   2.227   1.294 -0.0532  1.6575 -1.3863
  642SOL    HW2 1923   2.917   2.274   1.358  0.0647 -0.4573  0.6976
  643SOL     OW 1924   1.925   1.657   1.549 -0.2883 -0.2251 -0.0278
  643SOL    HW1 1925   1.940   1.740   1.495 -0.8352  0.5794  0.9891
  643SOL    HW2 1926   1.940   1.678   1.646  1.4539 -1.7957  0.1538
  644SOL     OW 1927   0.891   0.112   2.343  0.0583 -0.4465 -0.5529
  644SOL    HW1 1928   0.947   0.173   2.400  0.9600  0.0802 -1.9041
  644SOL    HW2 1929   0.796   0.143   2.343  0.5577  1.3813 -1.6004
  645SOL     OW 1930   2.675   2.686   1.045 -0.4541 -0.2263 -0.2905
  645SOL    HW1 1931   2.577   2.679   1.065 -0.1864 -1.0271  0.9755
  645SOL    HW2 1932   2.692   2.765   0.987 -1.7904  0.2144 -0.1440
  646SOL     OW 1933   0.228   1.199   1.563  0.2412 -0.5553 -1.0938
  646SOL    HW1 1934   0.163   1.127   1.589 -0.7467  0.6520  0.0241
  646SOL    HW2 1935   0.311   1.191   1.619 -1.1263  0.9156  1.5222
  647SOL     OW 1936   0.311   1.203   0.484 -0.3573  0.1601  0.3491
  647SOL    HW1 1937   0.345   1.274   0.545 -1.0741  1.8500 -1.0503
  647SOL    HW2 1938   0.275   1.245   0.400 -2.3847 -1.7172  0.0885
  648SOL     OW 1939   2.686   0.958   1.366  0.0963  0.0998  0.7235
  648SOL    HW1 1940   2.765   0.916   1.320  0.0240  0.3121  0.3944
  648SOL    HW2 1941   2.703   0.963   1.464  0.1009 -0.7026  0.7724
  649SOL     OW 1942   1.511   1.793   0.555  0.6127 -0.1062 -0.2391
  649SOL    HW1 1943   1.577   1.736   0.507  0.5213  0.2095 -0.7562
  649SOL    HW2 1944   1.462   1.850   0.489 -1.3431 -1.4555 -0.1167
  650SOL     OW 1945   0.027   2.058   1.219  0.3984 -0.2135 -0.1547
  650SOL    HW1 1946  -0.025   2.045   1.134 -1.7861  2.0022  0.5893
  650SOL    HW2 1947   0.020   1.975   1.275  2.6694 -2.1243 -2.2158
  651SOL     OW 1948   2.968   0.724   2.838 -0.2931 -0.1931  0.0788
  651SOL    HW1 1949   3.024   0.804   2.861  0.0443  0.0504 -1.3606
  651SOL    HW2 1950   3.025   0.656   2.792 -0.4741 -1.5248  1.6555
  652SOL     OW 1951   0.413   0.045   1.128  0.1224 -0.7839  0.7159
  652SOL    HW1 1952   0.454   0.134   1.150  1.4806 -1.2759  0.3709
  652SOL    HW2 1953   0.344   0.022   1.198  1.4844 -0.5527  2.2595
  653SOL     OW 1954   2.917   2.011   1.874  0.5088 -0.0033  0.2707
  653SOL    HW1 1955   2.895   2.032   1.970  0.5954 -0.5022  0.4050
  653SOL    HW2 1956   2.968   2.088   1.835 -1.7827  1.4639 -0.2115
  654SOL     OW 1957   1.536   0.307   0.309  0.1728 -0.4277  0.2866
  654SOL    HW1 1958   1.457   0.250   0.286 -0.1447  0.1367 -0.0803
  654SOL    HW2 1959   1.528   0.338   0.403 -2.3803  3.0084 -0.6610
  655SOL     OW 1960   2.187   1.643   2.695  0.2589 -0.3205  0.5422
  655SOL    HW1 1961   2.267   1.691   2.732  0.1465 -0.2491  0.6959
  655SOL    HW2 1962   2.164   1.566   2.754 -0.1189 -0.0131  0.8105
  656SOL     OW 1963   2.474   0.225   1.690  0.3660 -0.0564  0.3043
  656SOL    HW1 1964   2.428   0.314   1.695 -4.7499 -1.8199 -1.4314
  656SOL    HW2 1965   2.522   0.217   1.603 -0.7434  0.6459 -0.4285
  657SOL     OW 1966   0.314   1.123   2.481 -0.3949 -0.0557  0.2891
  657SOL    HW1 1967   0.322   1.221   2.500  1.0472 -0.3103  1.3686
  657SOL    HW2 1968   0.254   1.109   2.402 -1.2553  1.6172  0.5529
  658SOL     OW 1969   1.689   2.631   1.956 -0.4068 -1.0007  0.6858
  658SOL    HW1 1970   1.639   2.569   1.895 -0.2360  0.4222 -1.0712
  658SOL    HW2 1971   1.630   2.709   1.978 -0.2282 -1.1713  1.8776
  659SOL     OW 1972   0.468   0.372   1.928 -0.0768  0.0757 -0.1520
  659SOL    HW1 1973   0.538   0.425   1.879  0.8804 -2.0128 -1.3028
  659SOL    HW2 1974   0.502   0.349   2.019 -0.2900  0.9341  0.1650
  660SOL     OW 1975   0.040   0.487   0.286 -0.3943 -0.3899 -0.1721
  660SOL    HW1 1976   0.073   0.531   0.203 -0.1305  2.0022  1.0195
  660SOL    HW2 1977  -0.034   0.542   0.326 -0.7279 -1.5974  1.0219
  661SOL     OW 1978   2.696   1.774   0.084 -0.2405  0.0844  0.0040
  661SOL    HW1 1979   2.685   1.747   0.179  0.1513 -1.8183 -0.4064
  661SOL    HW2 1980   2.761   1.850   0.078  3.2172 -2.2889  1.1728
  662SOL     OW 1981   1.643   2.879   1.695  0.1044  0.2304  0.1899
  662SOL    HW1 1982   1.732   2.833   1.692  1.2863  2.2764  0.2063
  662SOL    HW2 1983   1.617   2.896   1.790 -0.1690 -0.0978  0.1769
  663SOL     OW 1984   1.417   0.547   0.826 -0.4558 -0.3540 -0.1087
  663SOL    HW1 1985   1.432   0.448   0.820  0.3366 -0.2358 -0.1909
  663SOL    HW2 1986   1.452   0.580   0.914 -2.3253 -0.3943  0.7542
  664SOL     OW 1987   2.812   3.085   0.289 -0.1935 -0.1993 -0.2272
  664SOL    HW1 1988   2.911   3.086   0.276 -0.0330  0.2465  0.8216
  664SOL    HW2 1989   2.790   3.122   0.379 -1.3144 -0.4220 -0.3811
  665SOL     OW 1990   2.383   1.971   1.043 -0.0017  0.5953  0.6466
  665SOL    HW1 1991   2.290   1.943   1.018  0.1747 -0.0872  0.7131
  665SOL    HW2 1992   2.381   2.063   1.081 -0.4467  1.1880 -0.7062
  666SOL     OW 1993   2.955   0.393   3.104 -0.0913  0.5730 -0.4726
  666SOL    HW1 1994   3.021   0.465   3.123 -0.2331  0.6940 -0.4376
  666SOL    HW2 1995   2.877   0.431   3.055  0.2304  0.2880 -1.2429
  667SOL     OW 1996   0.432   1.183   0.789 -0.1625 -0.0179  0.4015
  667SOL    HW1 1997   0.471   1.140   0.871  0.2335 -2.3250 -0.8254
  667SOL    HW2 1998   0.505   1.230   0.739 -0.3784  1.2707  1.1829
  668SOL     OW 1999   1.703   2.089   2.101 -0.3601 -0.4390 -0.2056
  668SOL    HW1 2000   1.755   2.036   2.034  0.5271  0.0649  0.0486
  668SOL    HW2 2001   1.648   2.158   2.053  0.0354 -0.2802 -0.4405
  669SOL     OW 2002   2.392   0.974   0.618  0.3955 -0.7935  0.1909
  669SOL    HW1 2003   2.348   1.061   0.639 -0.3139 -1.1157  0.1295
  669SOL    HW2 2004   2.323   0.901   0.623  1.1175 -1.4590  0.9649
  670SOL     OW 2005   2.165   1.547   0.449  0.5707  0.1722 -0.2714
  670SOL    HW1 2006   2.143   1.489   0.371  1.7009 -1.7302  0.6909
  670SOL    HW2 2007   2.093   1.538   0.518  0.8442 -0.2757 -0.0391
  671SOL     OW 2008   2.543   0.529   1.544  0.0209 -0.0632  0.1571
  671SOL    HW1 2009   2.484   0.512   1.622  0.5938 -0.4548  0.5252
  671SOL    HW2 2010   2.620   0.586   1.572  1.6994 -2.2979  0.6415
  672SOL     OW 2011   2.285   0.962   0.905  0.7770 -0.1872 -0.2496
  672SOL    HW1 2012   2.228   0.896   0.857  0.3696 -0.9538  1.1578
  672SOL    HW2 2013   2.381   0.940   0.890  0.8607  1.2211 -2.7904
  673SOL     OW 2014   1.284   0.810   2.387 -0.0117  0.6343  0.6431
  673SOL    HW1 2015   1.279   0.711   2.397 -0.3028  0.4619 -0.7508
  673SOL    HW2 2016   1.279   0.834   2.290 -0.3680  2.0470  0.9609
  674SOL     OW 2017   2.093   1.161   1.256  0.0648  0.0734 -0.2600
  674SOL    HW1 2018   2.095   1.253   1.218 -0.6051 -0.3977 -1.5719
  674SOL    HW2 2019   2.177   1.144   1.308  1.0058  0.8465 -1.4305
  675SOL     OW 2020   2.408   0.631   1.306  0.1060 -0.2894  0.2831
  675SOL    HW1 2021   2.459   0.714   1.281  0.2686 -0.2817  0.6293
  675SOL    HW2 2022   2.442   0.597   1.394  1.2929 -1.7064 -0.6147
  676SOL     OW 2023   2.536   0.629   2.025 -0.1559  0.2131 -0.5215
  676SOL    HW1 2024   2.458   0.568   2.038  0.0508  0.0431 -0.0179
  676SOL    HW2 2025   2.504   0.717   1.990 -0.4813 -0.1043 -1.0397
  677SOL     OW 2026   2.562   1.397   1.524 -0.0748  0.2354 -0.2515
  677SOL    HW1 2027   2.488   1.382   1.590  1.8864 -3.2882  1.7934
  677SOL    HW2 2028   2.547   1.341   1.443 -0.1254  0.3168 -0.2976
  678SOL     OW 2029   1.659   1.364   0.455 -0.0374 -0.3781  0.4390
  678SOL    HW1 2030   1.742   1.308   0.452  0.9428  0.9426 -1.5565
  678SOL    HW2 2031   1.602   1.344   0.376  0.7862  1.8097 -0.8849
  679SOL     OW 2032   3.035   1.452   1.383  0.3750 -0.3242  0.5451
  679SOL    HW1 2033   2.995   1.361   1.372  1.7059 -0.8685 -0.3965
  679SOL    HW2 2034   3.019   1.485   1.476  1.3290 -2.3312  1.5564
  680SOL     OW 2035   1.833   1.791   1.177 -0.2997 -0.2505  0.3914
  680SOL    HW1 2036   1.865   1.722   1.112 -1.1340 -1.1479  0.8969
  680SOL    HW2 2037   1.898   1.797   1.253 -1.2231 -2.1387  1.4692
  681SOL     OW 2038   2.007   0.402   0.510  0.4394  0.0270 -0.1378
  681SOL    HW1 2039   1.915   0.431   0.536  0.2482  0.8889 -1.5408
  681SOL    HW2 2040   2.056   0.371   0.591 -0.6075  0.8592  0.8911
  682SOL     OW 2041   2.319   1.284   2.727  0.4745 -0.1405 -0.0321
  682SOL    HW1 2042   2.396   1.347   2.713  0.0583  0.0716 -2.0413
  682SOL    HW2 2043   2.354   1.193   2.751  1.1795  0.4079  1.1914
  683SOL     OW 2044   2.433   1.577   2.117  0.3184 -0.4070 -0.1677
  683SOL    HW1 2045   2.435   1.556   2.019  0.8914  1.6703 -0.7211
  683SOL    HW2 2046   2.403   1.497   2.168 -0.1721 -1.5458 -2.0332
  684SOL     OW 2047   2.717   2.926   0.886 -0.0107  0.1347  0.0715
  684SOL    HW1 2048   2.811   2.961   0.898  0.0808 -0.4121  1.1520
  684SOL    HW2 2049   2.655   3.003   0.872  0.3725  0.6727  1.0957
  685SOL     OW 2050   2.991   2.514   2.247  0.0418  0.1418 -0.2092
  685SOL    HW1 2051   3.010   2.422   2.281 -0.1470  0.2470  0.1945
  685SOL    HW2 2052   3.078   2.561   2.231  0.4769  1.3470  3.5879
  686SOL     OW 2053   0.518   2.546   0.480  0.1904  0.6797 -0.1536
  686SOL    HW1 2054   0.543   2.557   0.384 -0.7073  2.6045 -0.2598
  686SOL    HW2 2055   0.420   2.525   0.486 -0.0817  1.9065  0.2966
  687SOL     OW 2056   1.692   0.159   0.790  0.6213  0.0801 -0.0234
  687SOL    HW1 2057   1.635   0.089   0.747 -1.6116  0.6789  1.5801
  687SOL    HW2 2058   1.735   0.120   0.872  1.1338  0.0769 -0.2878
  688SOL     OW 2059   2.827   1.307   1.110  0.0880 -0.2309  0.3253
  688SOL    HW1 2060   2.823   1.285   1.207 -0.9387 -0.4895  0.2554
  688SOL    HW2 2061   2.876   1.235   1.061  0.1696 -0.3563  0.5902
  689SOL     OW 2062   0.128   1.721   1.718 -0.9140  0.3714  0.2773
  689SOL    HW1 2063   0.154   1.625   1.706  0.9231  0.7582  0.6627
  689SOL    HW2 2064   0.146   1.772   1.635 -2.9103  0.2888 -0.3269
  690SOL     OW 2065   1.943   1.141   0.146 -0.5545  0.2418  0.2620
  690SOL    HW1 2066   2.004   1.176   0.076 -0.9107  1.6824  0.6089
  690SOL    HW2 2067   1.993   1.080   0.207  0.6581  1.6037  0.7250
  691SOL     OW 2068   2.350   1.730   1.475  0.1054  0.5141  0.2757
  691SOL    HW1 2069   2.440   1.770   1.493  0.4532  0.2584 -0.7662
  691SOL    HW2 2070   2.282   1.774   1.534  1.1581 -0.7097  2.6796
  692SOL     OW 2071   3.016   2.618   1.686 -0.0839  0.0029 -0.2446
  692SOL    HW1 2072   2.932   2.587   1.730 -0.3119 -0.0050 -0.6768
  692SOL    HW2 2073   3.042   2.707   1.722  0.2281 -0.3799  0.5498
  693SOL     OW 2074   2.244   1.248   0.615 -0.2608 -0.2985  0.2514
  693SOL    HW1 2075   2.153   1.262   0.578 -0.3306 -1.8211 -0.3024
  693SOL    HW2 2076   2.311   1.300   0.562 -0.6570 -0.3607 -0.3248
  694SOL     OW 2077   1.225   0.548   2.404 -0.0912  0.0361 -0.4983
  694SOL    HW1 2078   1.165   0.539   2.484  1.6142  0.4826  0.9748
  694SOL    HW2 2079   1.283   0.467   2.396  1.4653  0.9630  0.3643
  695SOL     OW 2080   2.303   1.016   2.876 -0.2676 -0.1023  0.2372
  695SOL    HW1 2081   2.305   0.928   2.925 -0.7824 -0.9729 -1.1687
  695SOL    HW2 2082   2.396   1.038   2.844 -0.3007 -0.8124 -0.4277
  696SOL     OW 2083   1.974   1.880   1.429  0.1107 -0.2045  0.1307
  696SOL    HW1 2084   1.878   1.903   1.442 -0.0394  0.4912 -1.6189
  696SOL    HW2 2085   2.031   1.945   1.479 -0.3676  1.2901 -1.1108
  697SOL     OW 2086   2.107   0.973   0.302 -0.1645 -0.0860 -0.1399
  697SOL    HW1 2087   2.121   0.879   0.334 -0.5838 -0.2323 -0.3662
  697SOL    HW2 2088   2.190   1.006   0.258 -0.8983 -1.6818 -3.3896
  698SOL     OW 2089   1.691   1.053   0.134 -0.6909 -0.0256 -0.8093
  698SOL    HW1 2090   1.783   1.093   0.138  0.0113 -1.5582  0.8047
  698SOL    HW2 2091   1.682   0.999   0.051 -0.1570  0.2066 -1.0295
  699SOL     OW 2092   2.352   1.063   0.146 -0.3273  0.8539  0.0604
  699SOL    HW1 2093   2.448   1.063   0.118 -0.4820  1.0162 -0.4968
  699SOL    HW2 2094   2.332   1.148   0.196 -0.3354  1.1526 -0.4284
  700SOL     OW 2095   1.606   2.087   1.091  0.3476 -0.5453  0.6269
  700SOL    HW1 2096   1.580   1.992   1.074  1.1452 -1.3515  2.9850
  700SOL    HW2 2097   1.627   2.098   1.189  3.8939  1.0835  0.0060
  701SOL     OW 2098   2.571   2.112   2.955 -0.0765  0.5523  0.7461
  701SOL    HW1 2099   2.655   2.124   2.902 -0.1482 -1.5508 -0.0473
  701SOL    HW2 2100   2.514   2.193   2.947  0.1835  0.6347 -1.9463
  702SOL     OW 2101   2.952   1.156   0.342  0.0484  0.2502 -0.1363
  702SOL    HW1 2102   3.009   1.237   0.356  0.7735 -0.3154  0.2870
  702SOL    HW2 2103   2.859   1.185   0.319 -0.1489  1.2422  1.5498
  703SOL     OW 2104   2.419   1.464   0.487  0.1002  0.2927 -0.1371
  703SOL    HW1 2105   2.345   1.528   0.467  0.9086  2.5422  2.6525
  703SOL    HW2 2106   2.450   1.477   0.581  3.0813 -1.5481 -0.5862
  704SOL     OW 2107   0.356   1.517   1.254 -0.1251  0.2757 -0.1648
  704SOL    HW1 2108   0.264   1.550   1.275  0.4767  2.0214  0.0331
  704SOL    HW2 2109   0.361   1.418   1.271 -2.2810 -0.1756 -1.4481
  705SOL     OW 2110   0.343   2.728   1.926  0.3823 -0.0158 -0.0758
  705SOL    HW1 2111   0.305   2.638   1.906 -0.1069  0.1754 -0.0282
  705SOL    HW2 2112   0.388   2.764   1.844 -2.0939  1.0113 -1.1994
  706SOL     OW 2113   3.037   1.168   0.937  0.8227  0.1683 -0.1249
  706SOL    HW1 2114   3.072   1.074   0.936  1.2672  0.2987 -1.6060
  706SOL    HW2 2115   2.998   1.190   0.848 -0.9560  0.8389  0.7310
  707SOL     OW 2116   2.060   0.911   0.709 -0.1301  0.3093  0.2609
  707SOL    HW1 2117   2.038   0.813   0.710  1.7325 -0.2574 -1.2468
  707SOL    HW2 2118   2.027   0.951   0.624  0.4585  0.5785  0.1480
  708SOL     OW 2119   1.533   0.625   1.791 -0.6779  0.3433  0.1003
  708SOL    HW1 2120   1.594   0.703   1.806  0.4477 -0.5729  0.6202
  708SOL    HW2 2121   1.466   0.647   1.721 -0.0263  1.5667 -0.1820
  709SOL     OW 2122   2.927   0.150   2.711 -0.1665  0.4137 -0.5476
  709SOL    HW1 2123   2.900   0.242   2.684 -0.7325  0.3859 -0.1258
  709SOL    HW2 2124   2.856   0.111   2.770 -0.5619 -0.7681 -1.7157
  710SOL     OW 2125   0.070   0.619   0.053 -0.0112  0.1799 -1.0795
  710SOL    HW1 2126   0.160   0.642   0.015  0.3604 -0.0256 -0.3538
  710SOL    HW2 2127   0.014   0.702   0.058  0.6757  0.6242 -0.1669
  711SOL     OW 2128   2.696   0.220   1.148  0.4524 -0.4798  0.1730
  711SOL    HW1 2129   2.603   0.195   1.123  0.6386 -0.3071 -0.7831
  711SOL    HW2 2130   2.694   0.302   1.205  0.0377  1.1261 -1.9001
  712SOL     OW 2131   1.380   2.121   0.831  0.1012  0.3693 -0.2861
  712SOL    HW1 2132   1.476   2.094   0.832  0.3213  1.0182  0.9741
  712SOL    HW2 2133   1.330   2.069   0.900 -0.6864 -0.5669 -1.4886
  713SOL     OW 2134   2.690   1.092   2.323  0.1400  0.3919 -0.4138
  713SOL    HW1 2135   2.766   1.032   2.349  0.1391 -0.0722 -1.4016
  713SOL    HW2 2136   2.693   1.176   2.378  0.4015 -0.3094  0.6896
  714SOL     OW 2137   2.184   0.696   0.808  0.3277 -0.1125  0.1308
  714SOL    HW1 2138   2.227   0.681   0.719  1.1295  0.6701  0.3525
  714SOL    HW2 2139   2.247   0.664   0.880 -0.4029 -0.9500  0.4336
  715SOL     OW 2140  -0.007   2.174   1.793  0.1286  0.6700  0.3620
  715SOL    HW1 2141   0.040   2.148   1.877 -1.0077  0.5706  0.9985
  715SOL    HW2 2142   0.033   2.258   1.757  0.7088  0.6486  0.9316
  716SOL     OW 2143   2.669   0.226   2.294  0.3388 -0.0423  0.3607
  716SOL    HW1 2144   2.696   0.261   2.205  2.8382  0.9483  1.3349
  716SOL    HW2 2145   2.722   0.144   2.315  0.4452  0.2294  1.2374
  717SOL     OW 2146   3.027   1.251   1.782  0.3886 -0.6720 -0.0790
  717SOL    HW1 2147   3.006   1.184   1.853  2.4627 -0.2283  1.1318
  717SOL    HW2 2148   2.948   1.310   1.767 -0.3490 -1.1736  1.4135
  718SOL     OW 2149   1.440   0.977   0.497  0.3852 -0.2202 -0.3568
  718SOL    HW1 2150   1.475   0.919   0.571 -0.9174  1.4608  1.8335
  718SOL    HW2 2151   1.351   1.013   0.524  0.9710  2.5812 -1.5567
  719SOL     OW 2152   1.127   0.343   1.189  0.1419  0.2098  0.1526
  719SOL    HW1 2153   1.200   0.367   1.253  0.6451  0.3556 -0.4595
  719SOL    HW2 2154   1.104   0.246   1.199  1.3438 -0.1837 -0.5171
  720SOL     OW 2155   1.942   0.499   1.706  0.1912 -0.4195 -0.0134
  720SOL    HW1 2156   1.871   0.544   1.651  0.1105 -0.5102  0.0159
  720SOL    HW2 2157   1.964   0.411   1.665  0.1970 -0.4467  0.0494
  721SOL     OW 2158   1.481   1.791   1.666  0.2000  0.1025  0.2776
  721SOL    HW1 2159   1.392   1.747   1.678 -0.3644  1.3790  1.2154
  721SOL    HW2 2160   1.476   1.886   1.698  1.7092  0.4549 -0.3592
  722SOL     OW 2161   1.532   1.303   0.219  0.3376 -0.1245  0.8317
  722SOL    HW1 2162   1.439   1.333   0.199  0.0430  1.2001  3.3638
  722SOL    HW2 2163   1.541   1.206   0.196 -0.6721  0.2682 -2.0452
  723SOL     OW 2164   0.425   1.730   1.404  0.1178 -0.1502 -0.0008
  723SOL    HW1 2165   0.419   1.641   1.359  1.4251  0.0939 -0.7728
  723SOL    HW2 2166   0.450   1.800   1.337  1.8785  0.2921  0.9950
  724SOL     OW 2167   0.482   0.371   0.391 -0.4715 -0.1459 -0.1855
  724SOL    HW1 2168   0.457   0.287   0.438  1.4196 -0.0012  1.3560
  724SOL    HW2 2169   0.408   0.438   0.399 -0.5054 -0.2881  2.4065
  725SOL     OW 2170   0.761   1.421   2.820 -0.2356  0.0941 -0.3680
  725SOL    HW1 2171   0.824   1.379   2.885 -1.6135 -1.0690  0.3387
  725SOL    HW2 2172   0.722   1.503   2.859 -1.1202 -0.6442  0.3822
  726SOL     OW 2173   1.467   0.375   1.889 -0.0385 -0.5413  0.7221
  726SOL    HW1 2174   1.370   0.397   1.877  0.0190 -0.9477 -1.0240
  726SOL    HW2 2175   1.521   0.459   1.884 -0.3048  0.0552  3.9710
  727SOL     OW 2176   1.400   1.994   0.400 -0.2473  0.1537  0.2015
  727SOL    HW1 2177   1.390   1.955   0.308  1.0099 -0.8283  0.4146
  727SOL    HW2 2178   1.444   2.083   0.393  0.4079 -0.1800 -0.1442
  728SOL     OW 2179   2.380   1.247   1.962 -0.7884 -0.1671 -0.0210
  728SOL    HW1 2180   2.420   1.191   2.035  1.4030 -1.8629 -2.1833
  728SOL    HW2 2181   2.293   1.285   1.993 -0.3098 -1.0710  3.2040
  729SOL     OW 2182   2.547   0.941   0.828 -0.1373 -0.5532  0.7119
  729SOL    HW1 2183   2.619   1.008   0.844 -1.6633  1.0844  1.3358
  729SOL    HW2 2184   2.514   0.950   0.734  0.3877 -1.2621  0.4439
  730SOL     OW 2185   2.647   2.228   1.510 -0.3886 -0.1578 -0.2649
  730SOL    HW1 2186   2.594   2.145   1.494  0.2204 -0.4964 -0.5993
  730SOL    HW2 2187   2.698   2.251   1.427 -0.6120  0.6017 -0.2004
  731SOL     OW 2188   2.420   1.757   2.782 -0.5088 -0.7219 -0.9503
  731SOL    HW1 2189   2.438   1.789   2.875 -1.4430 -0.2683 -0.9020
  731SOL    HW2 2190   2.466   1.818   2.716  2.2671 -2.3832 -0.8619
  732SOL     OW 2191   3.051   0.249   0.767  0.3151 -0.1880 -0.7488
  732SOL    HW1 2192   3.055   0.347   0.748  2.1555 -0.0826 -0.2677
  732SOL    HW2 2193   2.969   0.227   0.819  0.3212  1.2872 -0.0420
  733SOL     OW 2194   2.563   2.713   1.764  0.4927  0.0286 -0.0552
  733SOL    HW1 2195   2.570   2.769   1.681 -0.3022  2.9424  1.5571
  733SOL    HW2 2196   2.644   2.655   1.771  1.6811  1.2502 -1.8041
  734SOL     OW 2197   2.912   2.253   0.153 -0.3472  0.2616 -0.4006
  734SOL    HW1 2198   2.958   2.288   0.071  1.7117 -2.1988 -0.5323
  734SOL    HW2 2199   2.901   2.328   0.218 -0.3391  1.9435 -2.1365
  735SOL     OW 2200   2.838   2.917   1.233 -0.2320  0.2110  0.5232
  735SOL    HW1 2201   2.919   2.894   1.287  0.8910  0.9193 -0.7336
  735SOL    HW2 2202   2.817   2.842   1.170  0.5520  0.6524 -0.3231
  736SOL     OW 2203   0.141   0.069   0.687  0.3060  0.3169  0.2591
  736SOL    HW1 2204   0.178   0.048   0.777 -0.1235  1.0396  0.6198
  736SOL    HW2 2205   0.089   0.155   0.691  0.1893  0.3098 -0.6514
  737SOL     OW 2206   1.105   0.083   1.319  0.3766 -0.5552  0.1014
  737SOL    HW1 2207   1.091   0.099   1.417  1.2981 -0.3386  0.2154
  737SOL    HW2 2208   1.068  -0.006   1.295  0.1653 -0.6270  0.6520
  738SOL     OW 2209   2.851   1.995   0.088 -0.1457  0.2410  0.0012
  738SOL    HW1 2210   2.907   1.997   0.006 -0.4832 -0.4024 -0.2568
  738SOL    HW2 2211   2.840   2.089   0.123 -0.2002  0.5590 -0.8209
  739SOL     OW 2212   1.620   0.885   0.876  0.3248  0.0943 -0.4827
  739SOL    HW1 2213   1.554   0.855   0.808 -1.8554 -0.0762  1.4545
  739SOL    HW2 2214   1.627   0.816   0.948  1.1289  0.9778  0.3464
  740SOL     OW 2215   1.050   0.876   1.931  0.3252 -0.5443 -0.5112
  740SOL    HW1 2216   0.979   0.919   1.986  1.2802 -1.0501  1.2560
  740SOL    HW2 2217   1.084   0.943   1.864 -0.8606  0.1150 -0.5231
  741SOL     OW 2218   2.041   0.663   1.168  0.1405 -0.2378  0.1683
  741SOL    HW1 2219   2.103   0.741   1.159 -1.3027  0.8928 -0.7994
  741SOL    HW2 2220   1.958   0.691   1.215 -0.5620 -1.0979 -0.4986
  742SOL     OW 2221   1.567   2.365   2.597  0.2451  0.7093 -0.2198
  742SOL    HW1 2222   1.647   2.387   2.653  1.1777  2.1778 -1.9341
  742SOL    HW2 2223   1.506   2.444   2.592  0.5570  0.9219 -1.7320
  743SOL     OW 2224   0.565   0.583   2.251 -0.0169 -0.3457  0.1859
  743SOL    HW1 2225   0.480   0.631   2.275  0.8458  0.8082  1.1340
  743SOL    HW2 2226   0.627   0.646   2.205  0.9227 -0.6943  0.9127
  744SOL     OW 2227   1.870   1.270   2.371  0.0736 -0.3226 -0.2790
  744SOL    HW1 2228   1.862   1.345   2.305  0.3031 -1.3400 -1.5414
  744SOL    HW2 2229   1.780   1.251   2.410 -0.1130  0.1656 -0.4511
  745SOL     OW 2230   2.403   0.365   2.672 -0.7933  0.5779  0.3771
  745SOL    HW1 2231   2.420   0.367   2.770 -1.2609 -0.2696  0.4982
  745SOL    HW2 2232   2.448   0.285   2.632  0.2254  1.4373 -0.2928
  746SOL     OW 2233   2.197   1.891   3.060 -0.7340 -0.4442  0.1884
  746SOL    HW1 2234   2.290   1.878   3.025 -1.0901 -0.0921 -0.9866
  746SOL    HW2 2235   2.191   1.981   3.103 -0.5382 -0.4558  0.2438
  747SOL     OW 2236   1.986   2.404   1.843 -0.0688 -0.0988  0.3072
  747SOL    HW1 2237   1.984   2.471   1.918 -0.3426 -0.6642  0.8257
  747SOL    HW2 2238   2.032   2.444   1.764 -0.7960  0.9372  0.3603
  748SOL     OW 2239   2.936   2.665   1.423 -0.5373  0.1470  1.3326
  748SOL    HW1 2240   3.007   2.731   1.398 -0.7251  0.8437  2.4836
  748SOL    HW2 2241   2.947   2.641   1.520 -0.8183 -1.1089  1.0879
  749SOL     OW 2242   1.236   0.591   1.456  0.0188 -0.9381 -0.0424
  749SOL    HW1 2243   1.245   0.630   1.364 -0.5242 -1.3362 -0.2779
  749SOL    HW2 2244   1.281   0.502   1.459  1.2764 -0.3430  0.5007
  750SOL     OW 2245   0.633   0.220   2.425  0.2268  0.0419 -0.7710
  750SOL    HW1 2246   0.558   0.286   2.421 -0.6500 -0.7302  0.9832
  750SOL    HW2 2247   0.619   0.157   2.501  1.9714 -1.0439 -1.2211
  751SOL     OW 2248   0.339   2.400   3.046 -0.0402 -1.1366  0.6104
  751SOL    HW1 2249   0.294   2.314   3.021 -1.0622 -1.2326  2.4324
  751SOL    HW2 2250   0.357   2.401   3.144  1.0385  0.2806  0.4582
  752SOL     OW 2251   1.757   1.198   2.969  0.0045  0.4331 -0.6337
  752SOL    HW1 2252   1.837   1.231   3.019 -1.9897  1.4546  2.5040
  752SOL    HW2 2253   1.729   1.109   3.005 -0.2199 -0.0252 -1.8395
  753SOL     OW 2254   1.700   1.213   1.699 -0.2047 -0.1618 -0.2960
  753SOL    HW1 2255   1.776   1.242   1.641 -0.5948 -0.1279 -0.8046
  753SOL    HW2 2256   1.672   1.120   1.674  1.0285 -1.0611  1.3090
  754SOL     OW 2257   1.653   0.950   2.999 -0.5731 -0.1674  0.0933
  754SOL    HW1 2258   1.553   0.944   2.999 -0.5429 -1.6503  0.8616
  754SOL    HW2 2259   1.689   0.906   2.917 -0.5696 -1.9608  0.9594
  755SOL     OW 2260   2.336   1.333   1.710  0.4627  0.0546 -0.3033
  755SOL    HW1 2261   2.240   1.359   1.698  0.8913  1.1916 -2.2158
  755SOL    HW2 2262   2.349   1.293   1.800 -1.9284 -0.8427 -0.2150
  756SOL     OW 2263   2.117   0.689   2.045 -0.6224  0.2360 -0.4880
  756SOL    HW1 2264   2.135   0.780   2.008 -1.5924  0.5941 -0.1218
  756SOL    HW2 2265   2.040   0.648   1.996 -0.2552 -0.3663 -0.5882
  757SOL     OW 2266   2.107   0.601   0.194 -0.2019  0.1936 -0.3106
  757SOL    HW1 2267   2.062   0.520   0.156 -0.4630  0.2965 -0.2280
  757SOL    HW2 2268   2.092   0.679   0.134 -0.8583  0.4225  0.1290
  758SOL     OW 2269   0.234   2.948   2.971 -0.1366 -0.4968  0.0694
  758SOL    HW1 2270   0.223   2.858   3.013 -1.0504 -0.2155  0.5058
  758SOL    HW2 2271   0.194   3.017   3.031  1.9519  0.4582  0.5301
  759SOL     OW 2272   0.616   0.285   2.878 -0.4475 -0.1505  0.2122
  759SOL    HW1 2273   0.597   0.271   2.975  0.0444 -0.1603  0.3107
  759SOL    HW2 2274   0.583   0.376   2.852 -0.9539 -0.3052  0.2821
  760SOL     OW 2275   0.082   0.683   1.751  0.1784 -0.3834 -0.2543
  760SOL    HW1 2276   0.125   0.738   1.679 -1.5901 -0.4956 -1.5269
  760SOL    HW2 2277   0.127   0.701   1.838  2.1267  0.1420 -1.2567
  761SOL     OW 2278   1.671   1.226   2.725  0.1949  0.0386  0.5507
  761SOL    HW1 2279   1.689   1.208   2.821  2.9057 -0.7072  0.0659
  761SOL    HW2 2280   1.756   1.221   2.673 -0.6066  2.9226 -1.5888
  762SOL     OW 2281   2.345   2.425   2.757 -0.2534  0.8940  0.0991
  762SOL    HW1 2282   2.436   2.446   2.793 -0.2169  2.6028 -0.7747
  762SOL    HW2 2283   2.282   2.406   2.833  0.8840 -0.9642  0.7042
  763SOL     OW 2284   2.355   2.646   2.994 -0.1685  0.1418 -0.4900
  763SOL    HW1 2285   2.397   2.697   2.919  1.7653  1.6713  1.3792
  763SOL    HW2 2286   2.421   2.580   3.031 -0.8617 -0.1849  0.2265
  764SOL     OW 2287   2.126   0.931   1.502 -0.7175 -0.2126 -0.0297
  764SOL    HW1 2288   2.212   0.956   1.458 -1.6096  0.3073 -1.6244
  764SOL    HW2 2289   2.077   1.015   1.528 -0.3536 -0.4887  1.8733
  765SOL     OW 2290   1.360   1.781   1.204  0.0346 -0.2869 -0.3565
  765SOL    HW1 2291   1.445   1.780   1.152  1.3167  0.2353  1.5399
  765SOL    HW2 2292   1.327   1.687   1.216  1.1580 -0.6500  0.0603
  766SOL     OW 2293   2.746   2.962   2.109  0.0527  0.0520 -0.3975
  766SOL    HW1 2294   2.663   2.956   2.055 -1.2901 -0.8044  1.5239
  766SOL    HW2 2295   2.820   2.912   2.064 -1.4135 -2.0153 -0.7647
  767SOL     OW 2296   0.402   1.335   3.099  0.0923 -0.2780  0.0616
  767SOL    HW1 2297   0.402   1.269   3.023 -0.1177 -1.3833  0.9602
  767SOL    HW2 2298   0.325   1.398   3.087  1.4418  1.2380 -1.8939
  768SOL     OW 2299   2.113   1.256   2.252  0.0048  0.4036  0.3739
  768SOL    HW1 2300   2.034   1.280   2.309  0.4011  1.5534  0.4954
  768SOL    HW2 2301   2.104   1.298   2.162  0.4745  0.5361  0.3842
  769SOL     OW 2302   1.700   1.942   1.503 -0.1055  0.3155  0.3308
  769SOL    HW1 2303   1.721   1.974   1.595  1.1037 -1.8941  0.9850
  769SOL    HW2 2304   1.642   1.861   1.509 -0.7406  0.6329 -0.9513
  770SOL     OW 2305   2.187   1.805   1.729 -0.5651  0.0260  0.1779
  770SOL    HW1 2306   2.149   1.896   1.739 -0.4646  0.0640  0.2261
  770SOL    HW2 2307   2.119   1.737   1.756  0.4500  0.1094  4.6956
  771SOL     OW 2308   0.213   2.535   0.486  0.4923 -0.2639 -0.0793
  771SOL    HW1 2309   0.182   2.561   0.395 -0.9271  1.1155  0.6929
  771SOL    HW2 2310   0.183   2.442   0.507 -0.5779 -0.0369 -0.4903
  772SOL     OW 2311   2.041   1.735   2.327  0.4031  0.3574  0.0484
  772SOL    HW1 2312   2.030   1.832   2.306  2.3575  0.3770 -1.4264
  772SOL    HW2 2313   1.959   1.702   2.373 -0.6304  2.5169  0.0219
  773SOL     OW 2314   1.977   1.388   3.063  0.4542 -0.1404  0.0993
  773SOL    HW1 2315   1.975   1.487   3.045  0.9181  0.1023  1.2367
  773SOL    HW2 2316   2.047   1.345   3.005  1.2252  0.4468  0.5461
  774SOL     OW 2317   0.258   0.531   0.434  0.1240  0.0368 -0.3029
  774SOL    HW1 2318   0.231   0.552   0.528  1.5542 -0.7430  0.3290
  774SOL    HW2 2319   0.176   0.519   0.379 -0.8649 -1.5607  1.3081
  775SOL     OW 2320   2.208   0.406   2.972 -0.4809 -0.2889 -0.4063
  775SOL    HW1 2321   2.305   0.427   2.962 -0.5623 -0.0428 -0.6986
  775SOL    HW2 2322   2.196   0.307   2.978 -0.2037 -0.3164 -0.2539
  776SOL     OW 2323   2.839   0.402   2.720 -0.2527 -0.0999  0.7876
  776SOL    HW1 2324   2.791   0.460   2.786 -0.4302 -0.6885  1.1968
  776SOL    HW2 2325   2.931   0.436   2.706 -0.2479  0.1050  1.2627
  777SOL     OW 2326   2.360   0.474   1.736 -0.0063 -0.3301  0.3977
  777SOL    HW1 2327   2.342   0.439   1.828  0.0749  1.4455  1.1756
  777SOL    HW2 2328   2.287   0.536   1.709 -0.6710 -1.6991 -1.3333
  778SOL     OW 2329   0.661   0.835   1.470 -0.1321  0.0639  0.4587
  778SOL    HW1 2330   0.663   0.760   1.535  0.4695 -0.7529 -0.4468
  778SOL    HW2 2331   0.749   0.840   1.422 -0.2116  1.2563  0.3795
  779SOL     OW 2332   2.504   2.876   1.976  0.2230  0.1647 -0.0222
  779SOL    HW1 2333   2.521   2.819   1.895  1.5757 -1.0984  1.0538
  779SOL    HW2 2334   2.518   2.822   2.058  0.1598  1.7339  1.1007
  780SOL     OW 2335   0.751   0.480   3.032  0.6314  0.0917  0.3088
  780SOL    HW1 2336   0.709   0.517   2.949  1.8272  0.4912 -0.1515
  780SOL    HW2 2337   0.775   0.384   3.018  0.5084  0.0585  0.3244
  781SOL     OW 2338   2.378   0.816   2.205  0.3035  0.2043 -0.0749
  781SOL    HW1 2339   2.283   0.815   2.237  0.3864  4.4739  1.6931
  781SOL    HW2 2340   2.436   0.765   2.269 -0.5218  0.7511  1.1815
  782SOL     OW 2341   1.901   0.784   1.410 -0.7104  0.3826  0.4427
  782SOL    HW1 2342   1.974   0.814   1.471 -0.4520  1.3379 -0.2989
  782SOL    HW2 2343   1.883   0.854   1.342  1.1970 -1.6571 -2.6787
  783SOL     OW 2344   1.425   2.149   2.716 -0.1767  0.2669  0.5934
  783SOL    HW1 2345   1.378   2.198   2.790  2.6478  0.2031  2.7887
  783SOL    HW2 2346   1.493   2.209   2.674  1.1947 -0.7570  1.1688
  784SOL     OW 2347   0.075   0.152   1.497 -0.0686  0.6807 -0.3947
  784SOL    HW1 2348   0.113   0.236   1.537 -2.3877  2.1031 -0.7851
  784SOL    HW2 2349  -0.013   0.132   1.540  0.2301 -1.4443 -0.5668
  785SOL     OW 2350   2.550   0.198   0.668 -0.6616 -0.1294 -0.1303
  785SOL    HW1 2351   2.617   0.269   0.690 -1.2849 -0.1374  2.4050
  785SOL    HW2 2352   2.480   0.235   0.607 -0.7458  1.3970  0.7898
  786SOL     OW 2353   2.538   1.073   2.763  0.0843  1.0283  0.1237
  786SOL    HW1 2354   2.615   1.138   2.765 -0.5932  1.8694  0.9513
  786SOL    HW2 2355   2.522   1.043   2.669  0.5567  1.9173 -0.2691
  787SOL     OW 2356   0.279   3.060   2.726 -0.3802  0.5194 -0.1058
  787SOL    HW1 2357   0.202   3.119   2.702 -1.1376  0.4356  1.7949
  787SOL    HW2 2358   0.262   3.017   2.815  1.5242 -0.1518  0.0227
  788SOL     OW 2359   2.577   1.747   0.749  0.0249 -0.0215 -0.6602
  788SOL    HW1 2360   2.661   1.713   0.708  0.2945 -0.4633  0.2135
  788SOL    HW2 2361   2.599   1.814   0.821 -0.2425 -1.0720  0.4721
  789SOL     OW 2362   0.163   0.005   1.292  0.7251 -0.6601 -0.1919
  789SOL    HW1 2363   0.099   0.019   1.217  1.1369 -1.7865 -0.8041
  789SOL    HW2 2364   0.143   0.070   1.366 -0.3565 -0.2170 -0.8266
  790SOL     OW 2365   1.810   0.324   2.562  0.2044 -0.0601 -0.2404
  790SOL    HW1 2366   1.854   0.294   2.646 -0.3498 -1.9072 -0.5207
  790SOL    HW2 2367   1.738   0.390   2.583  0.1412 -0.4097  0.7232
  791SOL     OW 2368   2.901   2.397   2.589 -0.3598 -0.9216 -0.1818
  791SOL    HW1 2369   2.982   2.452   2.606 -0.4118 -1.0522  0.5525
  791SOL    HW2 2370   2.926   2.315   2.537 -0.3611 -0.0001 -1.7821
  792SOL     OW 2371   0.156   0.314   2.794 -0.3128 -0.3208 -0.0072
  792SOL    HW1 2372   0.151   0.245   2.722 -1.8074 -0.3222  0.0503
  792SOL    HW2 2373   0.100   0.286   2.872  1.4626 -0.4689  1.3696
  793SOL     OW 2374   2.377   1.395   2.362 -0.2997 -0.6689  0.2739
  793SOL    HW1 2375   2.309   1.324   2.347 -2.1884  0.8262  0.8401
  793SOL    HW2 2376   2.332   1.476   2.401  1.8735  0.4459  0.7986
  794SOL     OW 2377   2.552   0.761   2.818 -0.2660 -0.3549 -0.3807
  794SOL    HW1 2378   2.528   0.705   2.739  0.8509  0.1435 -1.1239
  794SOL    HW2 2379   2.533   0.857   2.798 -1.6838 -0.3475  0.6898
  795SOL     OW 2380   2.797   0.539   2.967  0.4086  0.9151 -0.1057
  795SOL    HW1 2381   2.715   0.582   3.004 -0.6520  1.2042 -2.4218
  795SOL    HW2 2382   2.842   0.602   2.903  1.7959  0.3100  0.1830
  796SOL     OW 2383   2.784   0.842   2.672 -0.1580 -0.0680 -0.0464
  796SOL    HW1 2384   2.853   0.796   2.728 -1.1569 -0.4578  0.9330
  796SOL    HW2 2385   2.695   0.799   2.686 -0.7279  0.7797 -0.8208
  797SOL     OW 2386   2.271   0.722   0.496 -0.8797 -0.1631 -0.2039
  797SOL    HW1 2387   2.174   0.732   0.477 -1.0608 -1.6642 -0.3489
  797SOL    HW2 2388   2.291   0.626   0.516  0.5157  0.1684  0.2204
  798SOL     OW 2389   2.475   0.893   1.938  0.3567 -0.0207 -0.6223
  798SOL    HW1 2390   2.383   0.903   1.901  0.2257  1.2197 -0.0769
  798SOL    HW2 2391   2.478   0.932   2.031  1.1061 -1.3058 -0.0545
  799SOL     OW 2392   0.661   2.313   0.090 -0.0967  0.5822  0.0662
  799SOL    HW1 2393   0.702   2.350   0.173  0.9368 -1.1463  0.4213
  799SOL    HW2 2394   0.653   2.386   0.021  1.6402  1.4886  0.7050
  800SOL     OW 2395   3.093   0.036   1.097 -0.2226  0.7618  0.7362
  800SOL    HW1 2396   3.039  -0.019   1.033  0.6973 -0.3583  0.8614
  800SOL    HW2 2397   3.031   0.092   1.152 -1.1224  0.7840 -0.2301
  801SOL     OW 2398   1.579   2.429   1.458 -0.5823 -0.2134  0.2633
  801SOL    HW1 2399   1.649   2.363   1.433  0.3392  0.8782 -0.2327
  801SOL    HW2 2400   1.545   2.475   1.375 -0.0194  1.0270  0.6729
  802SOL     OW 2401   2.801   0.448   0.352 -0.2244  0.5207  0.5289
  802SOL    HW1 2402   2.853   0.528   0.382 -1.3526  0.8580  1.8113
  802SOL    HW2 2403   2.831   0.368   0.403 -1.3323  0.8602  1.8483
  803SOL     OW 2404   2.950   1.042   1.965 -0.1407  0.3123 -0.0131
  803SOL    HW1 2405   2.876   0.993   1.918  0.6399 -1.7227  0.7049
  803SOL    HW2 2406   3.022   0.978   1.992  0.8840  1.8465  1.2802
  804SOL     OW 2407   0.442   1.136   1.722  0.2098  0.5707  0.0657
  804SOL    HW1 2408   0.531   1.090   1.716 -0.2423 -0.3163 -0.1990
  804SOL    HW2 2409   0.428   1.169   1.816  1.1774  1.5378 -0.0904
  805SOL     OW 2410   2.618   0.698   0.002 -0.0409  0.2344  0.3328
  805SOL    HW1 2411   2.537   0.647   0.030  0.2705 -0.0738  0.6955
  805SOL    HW2 2412   2.652   0.753   0.079  0.3803 -0.0256  0.3403
  806SOL     OW 2413   2.559   1.959   2.587  0.1637  0.1639  0.6138
  806SOL    HW1 2414   2.648   1.996   2.615  1.0370 -0.2179 -1.2737
  806SOL    HW2 2415   2.494   2.034   2.576  0.8879  0.7467  0.0766
  807SOL     OW 2416   0.148   0.692   2.505  0.1457 -0.0184 -0.6194
  807SOL    HW1 2417   0.099   0.610   2.475 -1.6467  0.4024  0.8093
  807SOL    HW2 2418   0.225   0.665   2.564 -0.6738 -0.7265  0.1932
  808SOL     OW 2419   2.054   3.002   2.504 -0.2125 -0.3603 -0.7539
  808SOL    HW1 2420   2.056   3.083   2.564 -0.6361  1.1243 -2.5606
  808SOL    HW2 2421   2.146   2.964   2.498  0.5214  1.3205 -1.4019
  809SOL     OW 2422   0.794   0.745   2.384  0.1050  0.8853  0.3673
  809SOL    HW1 2423   0.755   0.795   2.307  0.3323 -0.0244 -0.3778
  809SOL    HW2 2424   0.854   0.806   2.436  1.7786  1.0650 -1.5075
  810SOL     OW 2425   2.311   0.444   2.007 -0.2962 -0.4505 -0.3484
  810SOL    HW1 2426   2.222   0.491   2.000 -0.6938 -0.9757  0.7396
  810SOL    HW2 2427   2.297   0.353   2.045  0.8079 -0.0620  1.1720
  811SOL     OW 2428   2.706   1.529   1.156 -0.4645  0.0838 -0.6924
  811SOL    HW1 2429   2.725   1.596   1.085 -0.7282  0.4282 -0.4408
  811SOL    HW2 2430   2.757   1.445   1.136 -0.0980  0.3685 -0.9845
  812SOL     OW 2431   1.038   1.507   0.760 -0.1529  0.3159 -0.1376
  812SOL    HW1 2432   1.105   1.445   0.720  1.7232  1.7797  0.4028
  812SOL    HW2 2433   1.037   1.593   0.708 -1.1555  0.5837  0.2728
  813SOL     OW 2434   2.819   0.453   2.396  0.3812 -0.4541  0.1534
  813SOL    HW1 2435   2.744   0.402   2.354 -1.3181  1.9503 -0.1788
  813SOL    HW2 2436   2.783   0.538   2.435  2.5100 -0.5663  2.9555
  814SOL     OW 2437   1.114   2.606   2.312  0.1629 -0.5479  0.4266
  814SOL    HW1 2438   1.197   2.571   2.268  0.5714  0.1381  0.6259
  814SOL    HW2 2439   1.120   2.705   2.321  0.6347 -0.6837  3.0308
  815SOL     OW 2440   0.346   0.044   0.879  0.0692  0.0600 -0.1217
  815SOL    HW1 2441   0.300  -0.044   0.869  0.4021  0.0153 -1.6941
  815SOL    HW2 2442   0.380   0.053   0.973 -1.3916 -0.7362  0.5501
  816SOL     OW 2443   1.481   1.707   1.958  0.3411  0.2708 -0.3082
  816SOL    HW1 2444   1.431   1.785   1.921 -0.3480 -0.3604 -0.7669
  816SOL    HW2 2445   1.472   1.707   2.058 -0.0378  0.5256 -0.3367
  817SOL     OW 2446   2.342   2.456   0.112  0.4694 -0.7231 -0.3744
  817SOL    HW1 2447   2.430   2.409   0.117  1.1442  0.3929 -0.9625
  817SOL    HW2 2448   2.300   2.457   0.203  2.1702  0.6424  0.5281
  818SOL     OW 2449   2.552   1.453   2.778 -0.8976  0.0572 -0.7427
  818SOL    HW1 2450   2.618   1.468   2.704 -2.3995 -2.1946 -2.8564
  818SOL    HW2 2451   2.502   1.538   2.795 -0.9157  0.5954 -2.8675
  819SOL     OW 2452   2.737   0.937   1.847  0.0608  0.1486  0.1499
  819SOL    HW1 2453   2.640   0.912   1.858  0.3794 -1.2810  0.1152
  819SOL    HW2 2454   2.791   0.854   1.834  1.3387  0.8984  0.3753
  820SOL     OW 2455   0.911   0.416   0.453 -0.1707 -0.1988 -0.0701
  820SOL    HW1 2456   0.839   0.410   0.385  1.4439 -0.7845 -1.8961
  820SOL    HW2 2457   0.925   0.511   0.480 -1.0507  0.0025 -0.2791
  821SOL     OW 2458   2.826   0.391   2.111  0.2527 -0.0586  0.5117
  821SOL    HW1 2459   2.764   0.419   2.038 -0.1886 -1.4144  0.3026
  821SOL    HW2 2460   2.837   0.466   2.176 -1.5189  0.3215  0.4939
  822SOL     OW 2461   2.238   2.894   0.164 -0.0306  0.3126  0.4068
  822SOL    HW1 2462   2.255   2.991   0.182 -0.7706  0.1334  2.8057
  822SOL    HW2 2463   2.172   2.885   0.089 -0.7627  1.7532  0.8059
  823SOL     OW 2464   2.085   1.435   0.230  0.3383  0.2993 -0.0302
  823SOL    HW1 2465   2.038   1.371   0.169 -0.9784  1.6445 -0.5642
  823SOL    HW2 2466   2.073   1.528   0.196  1.2137  0.9570  1.2866
  824SOL     OW 2467   1.576   0.466   2.284  0.0376 -0.0050 -0.2848
  824SOL    HW1 2468   1.481   0.497   2.272  0.1306  0.6240  0.4877
  824SOL    HW2 2469   1.599   0.464   2.381  0.9929  0.3924 -0.4819
  825SOL     OW 2470   2.513   0.608   2.315  0.0312 -0.6314 -0.1390
  825SOL    HW1 2471   2.465   0.520   2.321  1.6650 -1.6690 -0.8130
  825SOL    HW2 2472   2.540   0.624   2.220 -1.6284  1.5105 -0.3906
  826SOL     OW 2473   2.848   2.129   2.496  0.2002 -0.2112  0.1601
  826SOL    HW1 2474   2.905   2.068   2.441  1.6866  1.5746 -0.4816
  826SOL    HW2 2475   2.766   2.155   2.444  0.2950 -0.5180 -0.1479
  827SOL     OW 2476   1.803   1.695   1.971  0.0564  0.9602  0.1771
  827SOL    HW1 2477   1.776   1.642   2.052  0.9238  1.1144  0.5859
  827SOL    HW2 2478   1.721   1.736   1.930 -0.4087  0.8595  0.9556
  828SOL     OW 2479   0.643   0.556   2.800 -0.3025  0.1328  0.2854
  828SOL    HW1 2480   0.636   0.543   2.701  0.2034 -1.2914  0.3921
  828SOL    HW2 2481   0.607   0.646   2.824 -0.3758  0.5555 -1.1874
  829SOL     OW 2482   2.254   2.810   2.539  0.3246  0.1099  0.2954
  829SOL    HW1 2483   2.294   2.785   2.627 -1.2008 -0.1766  0.9841
  829SOL    HW2 2484   2.325   2.846   2.479  1.3673  0.7634  1.7882
  830SOL     OW 2485   0.443   1.801   2.031 -0.6639  0.2028  0.6570
  830SOL    HW1 2486   0.431   1.853   1.947  0.4161 -2.5842 -1.5459
  830SOL    HW2 2487   0.361   1.746   2.048 -0.4694 -0.0533  0.7776
  831SOL     OW 2488   1.029   0.364   2.165  0.2487 -0.4690  0.3770
  831SOL    HW1 2489   0.986   0.401   2.247  2.1876 -0.8283  1.7100
  831SOL    HW2 2490   1.091   0.433   2.126 -0.5438 -0.3498 -0.7663
  832SOL     OW 2491   1.827   2.033   2.803  0.2230 -0.1453  0.0218
  832SOL    HW1 2492   1.898   1.967   2.827 -1.5708 -2.0740  0.6042
  832SOL    HW2 2493   1.834   2.112   2.864  1.4242 -0.5695  0.5082
  833SOL     OW 2494   1.186   1.059   1.780 -0.0594 -0.4632 -0.0089
  833SOL    HW1 2495   1.232   1.147   1.788  0.5291 -0.8176  0.8913
  833SOL    HW2 2496   1.205   1.019   1.690 -1.8031  1.0510 -1.1884
  834SOL     OW 2497   2.904   1.208   1.356  0.3821 -0.0042  0.3438
  834SOL    HW1 2498   2.946   1.127   1.315  3.4114  1.2393  0.5001
  834SOL    HW2 2499   2.863   1.183   1.443  0.8381 -1.4372  0.2048
  835SOL     OW 2500   0.174   1.853   2.602 -0.4371  0.0543 -0.0583
  835SOL    HW1 2501   0.186   1.864   2.504  0.3136 -2.0059 -0.3102
  835SOL    HW2 2502   0.095   1.794   2.620 -1.0863  1.0862  0.6739
  836SOL     OW 2503   0.226   0.710   1.973  0.1793  0.0095 -0.0953
  836SOL    HW1 2504   0.316   0.753   1.971 -0.5631  1.8597 -2.1878
  836SOL    HW2 2505   0.234   0.619   2.013  2.3236  1.1212  2.7587
  837SOL     OW 2506   0.291   2.057   2.729  0.2624  0.2271  0.0197
  837SOL    HW1 2507   0.243   1.970   2.721  2.9017 -1.6857  1.6039
  837SOL    HW2 2508   0.320   2.087   2.638  0.1349 -1.1564 -0.5337
  838SOL     OW 2509   0.036   0.895   2.098 -0.1380 -1.1847 -0.4621
  838SOL    HW1 2510   0.103   0.845   2.044 -0.6119 -0.2717 -2.0349
  838SOL    HW2 2511  -0.036   0.833   2.129 -0.2144 -1.6528 -1.5143
  839SOL     OW 2512   2.692   1.199   0.260 -0.0477 -0.4084 -0.3685
  839SOL    HW1 2513   2.625   1.173   0.330  0.9959 -0.2033  0.7742
  839SOL    HW2 2514   2.662   1.165   0.171 -2.0737  0.3837 -0.0962
  840SOL     OW 2515   1.696   0.806   2.366 -0.0478  0.2652  0.0394
  840SOL    HW1 2516   1.619   0.830   2.424 -1.3638  0.5692 -1.6627
  840SOL    HW2 2517   1.664   0.750   2.289  1.8531 -1.5989  0.4238
  841SOL     OW 2518   2.218   1.023   2.383  0.0831 -0.2255  0.2414
  841SOL    HW1 2519   2.190   0.933   2.351  0.2397 -0.5059  0.8700
  841SOL    HW2 2520   2.171   1.094   2.330 -0.0511 -0.6729 -0.2464
  842SOL     OW 2521   1.927   2.520   2.473 -0.2635 -0.3572  0.3610
  842SOL    HW1 2522   1.904   2.577   2.394 -1.6544 -1.8782 -0.4410
  842SOL    HW2 2523   1.898   2.426   2.456  1.5976 -1.3153  1.7325
  843SOL     OW 2524   2.474   2.597   2.579  0.4407  0.1282  0.0726
  843SOL    HW1 2525   2.547   2.585   2.513 -2.1777  0.2879 -3.4239
  843SOL    HW2 2526   2.446   2.507   2.614 -1.2298 -1.1311 -3.4992
  844SOL     OW 2527   2.771   1.379   1.728 -0.0974 -0.6051 -0.1608
  844SOL    HW1 2528   2.702   1.422   1.671 -1.1037  0.9970  1.9555
  844SOL    HW2 2529   2.729   1.305   1.781  0.0857 -0.3948  0.2926
  845SOL     OW 2530   2.931   1.500   2.010 -0.3179 -0.1775 -0.3812
  845SOL    HW1 2531   2.986   1.439   1.952  0.2657  0.4224 -0.4891
  845SOL    HW2 2532   2.864   1.447   2.061  0.4496 -0.9626 -0.1477
  846SOL     OW 2533   2.349   0.815   3.023 -0.9832  0.0726  0.8867
  846SOL    HW1 2534   2.420   0.759   2.981 -0.6753  0.2801  1.1220
  846SOL    HW2 2535   2.360   0.814   3.122 -2.6241 -1.7036  1.1740
  847SOL     OW 2536   2.067   2.655   2.660  0.3619 -0.5777  0.4715
  847SOL    HW1 2537   2.126   2.709   2.600 -0.8081  0.4881  0.1948
  847SOL    HW2 2538   2.004   2.600   2.604  0.3520 -0.8581  0.7502
  848SOL     OW 2539   2.400   2.053   1.399  0.4378  0.1060  0.1086
  848SOL    HW1 2540   2.393   2.019   1.305  0.8791  0.9660 -0.2510
  848SOL    HW2 2541   2.466   1.997   1.450  1.3710  0.5567 -0.5541
  849SOL     OW 2542   2.170   2.115   2.747 -0.8839  0.3100  0.2728
  849SOL    HW1 2543   2.232   2.126   2.670 -0.6309  1.0323  0.5679
  849SOL    HW2 2544   2.144   2.019   2.755  0.9590 -0.2185  0.7305
  850SOL     OW 2545   1.906   0.666   2.465  0.3891 -0.6599  0.3427
  850SOL    HW1 2546   1.950   0.710   2.543 -0.9130 -1.2023  1.4619
  850SOL    HW2 2547   1.817   0.709   2.449 -0.0997 -1.6505  0.2641
  851SOL     OW 2548   2.838   0.184   0.891 -0.0483 -1.1625 -0.0178
  851SOL    HW1 2549   2.779   0.183   0.971 -0.2023  1.2859  0.0583
  851SOL    HW2 2550   2.796   0.240   0.819  1.6546 -0.1637 -0.3473
  852SOL     OW 2551   1.998   1.619   1.815 -0.0163  0.1323  0.0207
  852SOL    HW1 2552   1.984   1.523   1.792  1.2087 -1.0979  3.3531
  852SOL    HW2 2553   1.938   1.645   1.890 -0.9002  2.3874 -1.2665
  853SOL     OW 2554   1.392   1.246   1.675 -0.2419 -0.1071  0.0526
  853SOL    HW1 2555   1.371   1.344   1.665  1.0898  0.7772  3.2297
  853SOL    HW2 2556   1.491   1.233   1.680 -0.3883 -1.6293 -0.0945
  854SOL     OW 2557   1.744   1.008   2.192  0.6827  0.1702  0.3423
  854SOL    HW1 2558   1.733   0.945   2.268 -1.2379  1.4238  1.2742
  854SOL    HW2 2559   1.758   1.101   2.227 -1.6295  1.0335 -0.6287
  855SOL     OW 2560   0.049   1.271   2.278  0.0093  0.1292 -0.1492
  855SOL    HW1 2561   0.084   1.177   2.284 -1.8290 -0.5998  0.5700
  855SOL    HW2 2562  -0.031   1.280   2.337 -0.1450  2.0590 -0.5421
  856SOL     OW 2563   2.660   1.903   0.980  0.3271  0.0109  0.1976
  856SOL    HW1 2564   2.707   1.990   0.964  1.1981 -0.0771  1.7943
  856SOL    HW2 2565   2.569   1.921   1.019 -0.2657  0.1640 -1.1473
  857SOL     OW 2566   1.984   1.300   0.593  0.7908  0.1730 -0.3010
  857SOL    HW1 2567   1.952   1.206   0.605 -0.0173  0.5068  0.3701
  857SOL    HW2 2568   1.940   1.359   0.661 -0.6996  1.5007 -2.1898
  858SOL     OW 2569   0.704   0.744   1.862 -0.6941  0.2687  0.0064
  858SOL    HW1 2570   0.754   0.696   1.933 -1.8114 -0.6218  0.2571
  858SOL    HW2 2571   0.695   0.686   1.781 -0.8389  0.6320 -0.2480
  859SOL     OW 2572   0.658   0.183   0.895 -0.1718  0.1413 -0.7915
  859SOL    HW1 2573   0.676   0.085   0.886 -0.2953  0.1936 -1.9024
  859SOL    HW2 2574   0.676   0.228   0.807  1.0357  1.3269 -0.0169
  860SOL     OW 2575   1.405   1.321   2.340 -0.1821 -0.1554 -0.0345
  860SOL    HW1 2576   1.462   1.285   2.414 -0.3090  0.9647  0.6492
  860SOL    HW2 2577   1.433   1.279   2.253  0.0217 -1.4429  0.6098
  861SOL     OW 2578   2.432   1.471   1.044 -0.1326 -0.0117  0.8113
  861SOL    HW1 2579   2.453   1.374   1.040 -1.3371 -0.2831 -0.2088
  861SOL    HW2 2580   2.504   1.519   1.093 -1.0757 -1.8261  4.7008
  862SOL     OW 2581   0.657   2.964   2.129  0.2964  0.1312 -0.2236
  862SOL    HW1 2582   0.612   3.053   2.129 -1.7032 -0.6542  1.9551
  862SOL    HW2 2583   0.653   2.924   2.038 -0.5788  1.4643 -0.8257
  863SOL     OW 2584   2.080   1.371   1.058 -0.2387 -0.5461  0.2519
  863SOL    HW1 2585   2.141   1.339   0.985 -0.9003 -1.4109  0.0424
  863SOL    HW2 2586   2.069   1.470   1.050  0.4147 -0.4992 -0.2632
  864SOL     OW 2587   2.771   2.392   2.819  0.1002  0.2169  0.4497
  864SOL    HW1 2588   2.819   2.395   2.732  3.6508 -1.9194  1.9262
  864SOL    HW2 2589   2.789   2.476   2.870  2.1441 -0.2800  0.7168
  865SOL     OW 2590   2.612   0.089   1.883  0.4000  0.2225 -0.1748
  865SOL    HW1 2591   2.550   0.138   1.823  1.4907  1.2146 -0.5745
  865SOL    HW2 2592   2.564   0.012   1.926 -0.8651  0.5005 -0.9939
  866SOL     OW 2593   0.499   1.184   1.066  0.5211  0.0016  0.1196
  866SOL    HW1 2594   0.433   1.182   1.141  1.9596  0.6984  1.5272
  866SOL    HW2 2595   0.565   1.257   1.082  1.4796 -0.4554 -1.3515
  867SOL     OW 2596   0.527   2.824   2.359 -0.7292 -0.3455 -0.2171
  867SOL    HW1 2597   0.566   2.796   2.447  1.2569  1.7101 -0.2767
  867SOL    HW2 2598   0.582   2.897   2.320 -3.0998  0.8025 -1.8789
  868SOL     OW 2599   0.255   2.351   1.003 -0.5712 -0.1186 -0.3583
  868SOL    HW1 2600   0.258   2.439   0.956  0.1818 -0.9922 -2.1336
  868SOL    HW2 2601   0.246   2.366   1.101  1.8685  2.0444 -0.2592
  869SOL     OW 2602   2.143   2.350   1.010  0.2109  0.4668 -0.5601
  869SOL    HW1 2603   2.087   2.421   1.054  0.0154 -0.0151 -0.0138
  869SOL    HW2 2604   2.089   2.267   1.000  0.4691  0.3578 -1.1138
  870SOL     OW 2605  -0.002   0.425   1.880  0.7019 -0.3150  0.2130
  870SOL    HW1 2606  -0.035   0.354   1.941 -0.3066  1.9591  2.7069
  870SOL    HW2 2607   0.066   0.481   1.926  0.2683  1.2833 -0.8823
  871SOL     OW 2608   2.914   2.990   2.570 -0.4293  0.1269 -0.5411
  871SOL    HW1 2609   2.906   3.074   2.624 -0.5389 -0.3188  0.1626
  871SOL    HW2 2610   2.916   3.013   2.473  0.5671  1.0203 -0.3466
  872SOL     OW 2611   2.094   2.595   0.005  0.1438 -0.0016 -0.6863
  872SOL    HW1 2612   2.192   2.582  -0.010  0.3592  0.4267  0.2169
  872SOL    HW2 2613   2.078   2.615   0.101 -0.7432  0.7769 -0.9724
  873SOL     OW 2614   2.791   0.040   0.571  0.0620  0.0870  0.1346
  873SOL    HW1 2615   2.705   0.050   0.621 -0.1901  0.1392 -0.3013
  873SOL    HW2 2616   2.827  -0.052   0.585  0.1690  0.2029  0.6750
  874SOL     OW 2617   0.507   2.942   2.927 -0.2055  0.2156  0.5428
  874SOL    HW1 2618   0.409   2.963   2.936 -0.0112  3.6270 -1.6739
  874SOL    HW2 2619   0.522   2.847   2.952 -3.7396 -0.2165  2.4762
  875SOL     OW 2620   2.992   0.198   2.029 -0.0032 -0.0520 -0.4914
  875SOL    HW1 2621   2.940   0.276   2.062  0.8302  0.7280 -0.9495
  875SOL    HW2 2622   2.938   0.149   1.960 -0.0450  0.9253 -1.1901
  876SOL     OW 2623   0.098   1.743   0.189 -0.5192  0.2462  0.2982
  876SOL    HW1 2624   0.099   1.644   0.174  0.0586  0.5317 -2.5854
  876SOL    HW2 2625   0.174   1.786   0.140 -0.3392  2.1598  1.9691
  877SOL     OW 2626   2.190   0.901   1.165 -0.1907  0.6802  0.0690
  877SOL    HW1 2627   2.216   0.909   1.069  0.9034 -0.8664  0.1576
  877SOL    HW2 2628   2.122   0.971   1.187 -0.6219  0.9855 -1.8514
  878SOL     OW 2629   0.839   1.922   1.907 -0.2816 -0.2923  0.3633
  878SOL    HW1 2630   0.770   1.994   1.906  0.9740  0.9973  0.2860
  878SOL    HW2 2631   0.898   1.933   1.988  1.2306  0.1395 -0.7080
  879SOL     OW 2632   2.757   0.367   0.715  0.1672  0.0409 -0.2087
  879SOL    HW1 2633   2.791   0.449   0.762  0.0446 -0.4329  0.7437
  879SOL    HW2 2634   2.799   0.362   0.624  1.4841  0.2785  0.3387
  880SOL     OW 2635   0.133   2.312   2.119  0.1609  0.5351  0.0675
  880SOL    HW1 2636   0.171   2.384   2.062  0.4795 -0.1953 -0.6865
  880SOL    HW2 2637   0.138   2.225   2.070 -2.7779  0.3776 -0.2741
  881SOL     OW 2638   1.914   1.961   2.006 -0.1252  0.3262 -0.0521
  881SOL    HW1 2639   1.996   2.014   2.023 -1.0129  1.0865  2.8614
  881SOL    HW2 2640   1.911   1.882   2.068 -1.8550  0.7544  0.5227
  882SOL     OW 2641   1.163   0.363   1.783  0.8792 -0.1888 -0.1998
  882SOL    HW1 2642   1.072   0.339   1.817 -0.0956  0.7344 -1.8956
  882SOL    HW2 2643   1.181   0.459   1.800  1.3193 -0.2453 -0.3225
  883SOL     OW 2644   2.968   2.000   0.850 -0.1415  0.3641 -0.1121
  883SOL    HW1 2645   2.934   1.992   0.756  0.3027  0.6456 -0.3030
  883SOL    HW2 2646   3.014   1.915   0.876 -1.6274 -0.3518  0.4392
  884SOL     OW 2647   2.828   1.685   0.971 -0.3027  0.1056 -0.0901
  884SOL    HW1 2648   2.771   1.766   0.982  0.8462  1.0293 -0.5924
  884SOL    HW2 2649   2.924   1.709   0.983  0.1970 -0.8796 -1.5669
  885SOL     OW 2650   0.124   2.274   0.514 -0.2505  0.0076 -0.1661
  885SOL    HW1 2651   0.208   2.220   0.509  0.2304  0.7110  0.0484
  885SOL    HW2 2652   0.060   2.242   0.444  0.7029  0.3016 -1.2350
  886SOL     OW 2653   2.314   1.298   0.254  0.1181 -0.1107  0.0366
  886SOL    HW1 2654   2.388   1.362   0.273  1.3010 -1.2505 -0.4257
  886SOL    HW2 2655   2.228   1.347   0.247  0.7696  1.2544  0.8232
  887SOL     OW 2656   1.956   2.072   0.877  0.3095  0.0019 -0.8399
  887SOL    HW1 2657   2.017   2.016   0.933  0.1736 -1.5361 -2.0875
  887SOL    HW2 2658   1.892   2.121   0.936 -0.2019 -1.9166  0.3658
  888SOL     OW 2659   2.983   3.013   0.870 -0.2893 -0.0531 -0.0532
  888SOL    HW1 2660   2.985   3.099   0.819 -0.8871  1.1781  1.8273
  888SOL    HW2 2661   3.055   2.952   0.834  1.9587  2.1805  0.0921
  889SOL     OW 2662   0.367   2.092   0.497  0.8461 -0.0104 -1.0841
  889SOL    HW1 2663   0.323   2.012   0.538 -0.9217 -0.1407 -2.9445
  889SOL    HW2 2664   0.407   2.066   0.409  0.2822  1.0820 -1.7083
  890SOL     OW 2665   2.018   2.815   1.385  0.2058 -0.0026  0.0370
  890SOL    HW1 2666   2.009   2.811   1.286 -2.0690 -1.0352  0.1523
  890SOL    HW2 2667   1.936   2.777   1.427  0.5094  1.5112  2.3607
  891SOL     OW 2668   3.002   2.823   2.763  0.7638  0.0574 -0.2395
  891SOL    HW1 2669   2.966   2.872   2.684 -1.0028 -1.5248 -0.5697
  891SOL    HW2 2670   3.101   2.811   2.753  0.6428  0.0134 -2.1901
  892SOL     OW 2671   0.393   2.384   2.207  0.6014  0.2317  0.1143
  892SOL    HW1 2672   0.294   2.370   2.206  0.4838  0.9423  0.5982
  892SOL    HW2 2673   0.413   2.480   2.185  1.1435  0.2533  0.6736
  893SOL     OW 2674   0.355   1.778   0.113  0.4954 -0.4634 -0.0468
  893SOL    HW1 2675   0.378   1.699   0.169 -0.7748  0.2658  1.6683
  893SOL    HW2 2676   0.383   1.862   0.160  1.0204  0.1945 -1.4055
  894SOL     OW 2677   1.596   2.431   1.757  0.1481 -0.1786  0.3043
  894SOL    HW1 2678   1.597   2.420   1.657  0.3897 -2.4245  0.4496
  894SOL    HW2 2679   1.513   2.390   1.794  1.3332 -2.0956  1.1286
  895SOL     OW 2680   0.273   0.217   1.767  0.3382 -0.0387 -0.0025
  895SOL    HW1 2681   0.346   0.267   1.814  1.2176  0.7622 -1.9886
  895SOL    HW2 2682   0.233   0.275   1.696  0.7433 -1.7518 -1.8084
  896SOL     OW 2683   2.569   0.818   1.173 -0.3709  0.3288  0.2998
  896SOL    HW1 2684   2.578   0.872   1.257  0.3299  0.9728 -0.1599
  896SOL    HW2 2685   2.512   0.867   1.107 -0.4025  0.1249  0.1738
  897SOL     OW 2686   2.672   1.716   0.377  0.7823  0.2761 -0.7517
  897SOL    HW1 2687   2.718   1.708   0.466 -0.8827  0.5742  0.2250
  897SOL    HW2 2688   2.668   1.626   0.334  0.2735 -0.2049  0.2417
  898SOL     OW 2689   0.184   2.315   2.557  0.5735  0.2166 -0.6501
  898SOL    HW1 2690   0.146   2.369   2.632 -0.3623 -0.7641 -0.3689
  898SOL    HW2 2691   0.109   2.284   2.497  0.7695 -2.0079  0.0542
  899SOL     OW 2692   0.125   2.127   0.838  0.2591 -0.0353 -0.1318
  899SOL    HW1 2693   0.030   2.095   0.830  0.1004 -0.1464  1.5349
  899SOL    HW2 2694   0.125   2.221   0.873  0.7683  1.4531 -3.3766
  900SOL     OW 2695   1.298   3.072   2.305  0.3684  0.4627  0.1535
  900SOL    HW1 2696   1.390   3.073   2.266  0.6816 -0.2992  0.8303
  900SOL    HW2 2697   1.239   3.134   2.253  0.1988 -1.7597 -2.8395
  901SOL     OW 2698   1.811   0.054   1.007 -0.7442  0.1922  0.7856
  901SOL    HW1 2699   1.845   0.076   1.098  1.1593  3.1566 -0.3137
  901SOL    HW2 2700   1.882   0.005   0.956 -1.8033 -1.4784  0.7760
  902SOL     OW 2701   2.879   0.094   1.823 -0.1853  0.6770 -0.0447
  902SOL    HW1 2702   2.897   0.079   1.726 -0.9654 -3.7655  0.0883
  902SOL    HW2 2703   2.781   0.086   1.841  0.0635 -2.1422  1.0975
  903SOL     OW 2704   1.780   2.394   0.759 -0.2077  0.0317  0.1230
  903SOL    HW1 2705   1.752   2.380   0.664 -2.9661  0.0811  0.7347
  903SOL    HW2 2706   1.824   2.483   0.768 -0.2443  0.2055 -1.0452
  904SOL     OW 2707   1.575   1.815   1.042  0.3484 -0.1085  0.8525
  904SOL    HW1 2708   1.646   1.791   1.108  1.1791 -0.8071 -0.2328
  904SOL    HW2 2709   1.605   1.792   0.950 -0.3293  1.7376  0.0582
  905SOL     OW 2710   0.017   2.612   0.951  0.2458 -0.1726  0.1863
  905SOL    HW1 2711   0.114   2.600   0.931  0.3165  2.0765 -1.8607
  905SOL    HW2 2712  -0.004   2.576   1.041  2.7995 -1.3235  0.4822
  906SOL     OW 2713   2.281   2.304   0.369 -0.2259 -0.0656 -0.4016
  906SOL    HW1 2714   2.216   2.364   0.415  0.1095 -0.4222  0.5915
  906SOL    HW2 2715   2.243   2.211   0.366 -0.1322 -0.0969 -0.6240
  907SOL     OW 2716   0.496   2.011   2.898 -0.2110 -0.7699  0.1225
  907SOL    HW1 2717   0.578   1.983   2.847 -0.3576  1.8827 -2.0758
  907SOL    HW2 2718   0.419   2.019   2.834 -1.6661 -1.1374  1.7036
  908SOL     OW 2719   0.043   2.395   1.653 -0.3366 -0.3772 -0.1915
  908SOL    HW1 2720   0.020   2.341   1.572  1.1573  0.9505 -1.6538
  908SOL    HW2 2721  -0.013   2.477   1.656 -0.5681 -0.5449  0.3161
  909SOL     OW 2722   0.214   0.460   2.049  0.3856 -0.5719 -0.4665
  909SOL    HW1 2723   0.195   0.421   2.140 -0.8703  1.1734  0.1343
  909SOL    HW2 2724   0.309   0.442   2.025  0.8086 -1.0459  1.2430
  910SOL     OW 2725   1.149   2.404   0.617 -0.2746 -0.2809 -0.0677
  910SOL    HW1 2726   1.085   2.329   0.605 -1.0827  0.4001 -0.1681
  910SOL    HW2 2727   1.172   2.413   0.714  0.1596 -0.9061 -0.1032
  911SOL     OW 2728  -0.010   0.072   2.236 -0.7852 -0.3066  0.1078
  911SOL    HW1 2729  -0.042   0.131   2.162  1.1666  2.2291  0.9608
  911SOL    HW2 2730   0.089   0.082   2.246 -0.8516 -0.7011  2.7736
  912SOL     OW 2731   2.908   2.585   0.562  0.1945  0.5307  0.2774
  912SOL    HW1 2732   2.834   2.632   0.610 -2.1388 -1.4851 -0.9034
  912SOL    HW2 2733   2.963   2.533   0.627 -0.0908  1.2053  1.0944
  913SOL     OW 2734   1.646   2.242   2.969 -0.1627 -0.0479  0.1804
  913SOL    HW1 2735   1.679   2.296   2.892 -1.1940 -0.7862 -0.8589
  913SOL    HW2 2736   1.722   2.219   3.030  0.3699  2.2064  0.5196
  914SOL     OW 2737   2.643   2.311   1.804  0.2768 -0.2753  0.0515
  914SOL    HW1 2738   2.545   2.324   1.790  0.5201  0.7271 -1.0958
  914SOL    HW2 2739   2.687   2.291   1.716  1.0622 -1.2192  0.6143
  915SOL     OW 2740   2.107   1.883   0.677  0.0858 -0.3396 -0.1392
  915SOL    HW1 2741   2.032   1.930   0.723 -0.9105 -0.0931 -1.8228
  915SOL    HW2 2742   2.190   1.939   0.684 -0.0960 -0.1641  0.9813
  916SOL     OW 2743   1.566   0.891   2.591 -0.0381 -0.0936 -0.4525
  916SOL    HW1 2744   1.513   0.957   2.644  0.6214  0.7246 -0.7478
  916SOL    HW2 2745   1.633   0.846   2.651 -0.9960 -1.1152 -0.0845
  917SOL     OW 2746   0.594   2.742   0.656 -0.0639  0.1810 -0.4419
  917SOL    HW1 2747   0.677   2.795   0.640  0.0774 -0.0986 -0.6516
  917SOL    HW2 2748   0.571   2.689   0.574 -0.2635  0.0074 -0.2774
  918SOL     OW 2749   0.698   2.299   1.211  0.5612 -0.2419  0.2574
  918SOL    HW1 2750   0.674   2.295   1.114 -2.3113 -1.2258  0.7964
  918SOL    HW2 2751   0.638   2.364   1.257  1.3696 -0.3124  1.4866
  919SOL     OW 2752   2.926   0.268   0.500  0.3227 -0.6284 -0.1448
  919SOL    HW1 2753   3.026   0.265   0.505  0.3365  0.2361  1.2114
  919SOL    HW2 2754   2.888   0.180   0.528  0.7312 -0.4508  1.0894
  920SOL     OW 2755   2.599   1.092   3.132  0.3273 -0.1015 -0.1318
  920SOL    HW1 2756   2.672   1.030   3.105  0.4422 -0.5305  1.0524
  920SOL    HW2 2757   2.605   1.176   3.078  0.4769 -0.8918 -1.4175
  921SOL     OW 2758   2.154   0.281   2.186  0.2788 -0.0655 -0.0165
  921SOL    HW1 2759   2.117   0.193   2.158  0.2095 -0.0652  0.0726
  921SOL    HW2 2760   2.082   0.334   2.231  0.6742 -0.5293  1.2289
  922SOL     OW 2761   2.990   1.536   1.684  0.5469  0.1856 -0.3559
  922SOL    HW1 2762   2.989   1.627   1.643  0.8647 -0.3576 -1.6635
  922SOL    HW2 2763   2.896   1.509   1.707  0.5672  1.5597  1.9380
  923SOL     OW 2764   0.696   1.695   2.025  0.0127  0.1820 -0.9422
  923SOL    HW1 2765   0.739   1.767   1.971  0.5581  0.0153 -0.7537
  923SOL    HW2 2766   0.597   1.706   2.024  0.0649  0.6817 -1.2620
  924SOL     OW 2767   0.292   1.624   0.715  0.7211  0.0724  0.3245
  924SOL    HW1 2768   0.261   1.718   0.698  2.6934  0.7751  0.0955
  924SOL    HW2 2769   0.335   1.619   0.806 -1.2531 -1.2504  1.3357
  925SOL     OW 2770   2.076   2.100   1.573  0.1938 -0.5417 -0.1044
  925SOL    HW1 2771   2.025   2.177   1.535  0.1247 -0.8773 -0.7186
  925SOL    HW2 2772   2.108   2.123   1.665 -1.5938 -0.5139  0.5988
  926SOL     OW 2773   0.849   2.250   2.669  0.7495  0.1093 -0.2101
  926SOL    HW1 2774   0.903   2.303   2.734  0.1436 -0.8156  1.1298
  926SOL    HW2 2775   0.771   2.305   2.638  1.2890  0.7177 -0.5538
  927SOL     OW 2776   2.252   1.562   1.260  0.0649  0.3983 -0.4033
  927SOL    HW1 2777   2.311   1.536   1.184  1.2642 -0.2406  0.6682
  927SOL    HW2 2778   2.308   1.602   1.333 -0.6589 -0.9095  0.9760
  928SOL     OW 2779   2.714   2.549   1.280  0.1571 -0.4868  0.1887
  928SOL    HW1 2780   2.708   2.615   1.205  0.8883 -0.2637  0.3082
  928SOL    HW2 2781   2.780   2.582   1.348 -1.2320 -0.1615  1.4824
  929SOL     OW 2782   2.798   1.952   2.192  0.2471  0.2560 -0.0866
  929SOL    HW1 2783   2.784   1.853   2.190  0.1337  0.2117  1.1525
  929SOL    HW2 2784   2.714   1.998   2.164  0.1959  0.0063 -0.3563
  930SOL     OW 2785   1.957   2.790   1.075 -0.0412  0.1483  0.1047
  930SOL    HW1 2786   2.010   2.787   0.990  1.9619 -0.0659  1.2406
  930SOL    HW2 2787   1.868   2.834   1.057 -0.4524 -1.3203 -2.3728
  931SOL     OW 2788   2.659   2.344   0.775  0.3272  0.2173 -0.0400
  931SOL    HW1 2789   2.724   2.379   0.842 -1.0814 -0.8924  2.1412
  931SOL    HW2 2790   2.603   2.420   0.740  1.6037  0.9317 -0.7125
  932SOL     OW 2791   2.905   0.694   1.839  0.2963 -0.0487  0.0914
  932SOL    HW1 2792   2.896   0.655   1.931 -1.8008 -4.3232 -1.3448
  932SOL    HW2 2793   2.988   0.658   1.796 -0.1984 -0.5783 -0.4552
  933SOL     OW 2794   2.215   0.142   3.062 -0.0570  0.0995  0.2310
  933SOL    HW1 2795   2.253   0.081   2.993 -0.9464  0.0651 -0.2596
  933SOL    HW2 2796   2.271   0.138   3.145  1.9852  1.2720 -0.9150
  934SOL     OW 2797   1.111   2.300   2.146 -0.1072 -0.3424 -0.3224
  934SOL    HW1 2798   1.203   2.327   2.174 -0.3408  2.8237 -1.7417
  934SOL    HW2 2799   1.107   2.294   2.046 -1.4556 -0.0711 -0.3300
  935SOL     OW 2800   2.761   2.275   1.261  0.0509 -0.0071 -0.1995
  935SOL    HW1 2801   2.786   2.251   1.167  1.1618 -1.3867  0.3741
  935SOL    HW2 2802   2.708   2.360   1.261 -0.0097  0.0299 -2.0509
  936SOL     OW 2803   1.890   2.289   1.378 -0.5368  0.0319 -0.4096
  936SOL    HW1 2804   1.942   2.365   1.417  0.2362 -0.4610 -0.4240
  936SOL    HW2 2805   1.932   2.262   1.291 -0.5201 -0.6754 -0.1979
  937SOL     OW 2806   1.525   2.839   2.926 -0.7774  0.1945 -0.1425
  937SOL    HW1 2807   1.546   2.857   3.022 -0.2771  1.7378 -0.4912
  937SOL    HW2 2808   1.429   2.816   2.917 -0.9977  0.7025  0.6582
  938SOL     OW 2809   2.581   0.184   2.576  0.0120 -0.0626  0.4874
  938SOL    HW1 2810   2.600   0.216   2.484 -1.8725  3.5461  1.0044
  938SOL    HW2 2811   2.662   0.196   2.634  0.3325  0.7433 -0.0977
  939SOL     OW 2812   0.403   2.661   2.171 -0.3724 -0.0163 -0.3409
  939SOL    HW1 2813   0.404   2.699   2.078  0.0482  0.4579 -0.1539
  939SOL    HW2 2814   0.476   2.704   2.225 -0.9692  0.1411  0.3738
  940SOL     OW 2815   1.170   0.206   2.846 -0.4826 -0.1854  0.1389
  940SOL    HW1 2816   1.138   0.112   2.852  0.0581 -0.4143 -0.4423
  940SOL    HW2 2817   1.268   0.210   2.864 -0.5338  0.2999  0.3564
  941SOL     OW 2818   1.703   1.481   0.039 -0.6885 -0.1472 -0.0263
  941SOL    HW1 2819   1.775   1.418   0.008  0.1671  0.5564  0.4182
  941SOL    HW2 2820   1.651   1.438   0.112  0.1562 -0.2182  0.5689
  942SOL     OW 2821   3.031   1.980   2.320 -0.0183  0.2080  0.2789
  942SOL    HW1 2822   2.959   1.945   2.259  0.1108  0.5712 -0.0935
  942SOL    HW2 2823   3.106   1.914   2.325 -0.6341 -0.4652  1.1677
  943SOL     OW 2824   2.687   2.721   0.041  0.1552  0.6474 -0.1853
  943SOL    HW1 2825   2.600   2.741   0.086 -0.4027 -2.3576  0.5050
  943SOL    HW2 2826   2.762   2.758   0.096 -0.6300 -0.3157  1.7112
  944SOL     OW 2827   1.142   1.896   2.051 -0.1446  0.7335  0.1421
  944SOL    HW1 2828   1.095   1.942   2.127 -0.4377  1.4434 -0.4499
  944SOL    HW2 2829   1.239   1.920   2.052 -0.4987  2.6075 -0.9590
  945SOL     OW 2830   0.189   2.192   2.966  0.6190  0.1513  0.2744
  945SOL    HW1 2831   0.215   2.181   2.870  1.3991  0.6239  0.4177
  945SOL    HW2 2832   0.142   2.110   2.998  3.6055 -1.7648  0.5243
  946SOL     OW 2833   2.650   2.780   1.504 -0.0737  0.4254  0.1137
  946SOL    HW1 2834   2.719   2.848   1.479  0.0793 -0.4045 -2.1459
  946SOL    HW2 2835   2.577   2.780   1.436 -1.0443 -0.4334  1.0814
  947SOL     OW 2836   0.165   2.783   1.525 -0.0307 -0.0387 -0.4556
  947SOL    HW1 2837   0.127   2.773   1.617 -1.3378 -3.5801 -1.0565
  947SOL    HW2 2838   0.097   2.824   1.464 -0.1459 -0.0195 -0.3125
  948SOL     OW 2839   2.483   2.567   0.770 -0.5008  0.0127 -0.1227
  948SOL    HW1 2840   2.399   2.514   0.762 -0.2432 -1.2181  2.8127
  948SOL    HW2 2841   2.484   2.613   0.859  1.6605  0.5183 -0.3100
  949SOL     OW 2842   2.113   1.951   1.056 -0.1758  0.3716  0.1407
  949SOL    HW1 2843   2.120   2.001   1.143 -0.9243  0.5827  0.0923
  949SOL    HW2 2844   2.072   1.861   1.073  0.8112 -0.0954  0.1700
  950SOL     OW 2845   0.204   2.055   1.649 -0.6609 -0.1255 -0.2102
  950SOL    HW1 2846   0.194   1.990   1.574 -1.3859 -0.4561  0.1485
  950SOL    HW2 2847   0.113   2.085   1.679 -0.4377 -0.4798  0.9344
  951SOL     OW 2848   1.578   1.285   1.122  0.6640 -0.2201 -0.1104
  951SOL    HW1 2849   1.662   1.280   1.068 -0.3217  0.4360 -1.8941
  951SOL    HW2 2850   1.597   1.328   1.210  2.2643 -0.6306 -0.2048
  952SOL     OW 2851   0.460   2.828   1.704 -0.1323  0.8638  0.2524
  952SOL    HW1 2852   0.427   2.915   1.667 -0.7918  0.3216 -0.5027
  952SOL    HW2 2853   0.506   2.777   1.631  0.8015  0.8219  0.8444
  953SOL     OW 2854   1.766   2.670   2.929 -0.6059 -0.0739  0.5580
  953SOL    HW1 2855   1.821   2.749   2.899  2.2065 -0.5012  3.5141
  953SOL    HW2 2856   1.686   2.703   2.978 -0.5952  0.8406  0.0139
  954SOL     OW 2857   2.582   0.205   1.432  0.6418 -0.0848 -0.2781
  954SOL    HW1 2858   2.573   0.118   1.383  0.7606 -0.1029 -0.2686
  954SOL    HW2 2859   2.514   0.269   1.398 -0.2385 -0.5522  0.5308
  955SOL     OW 2860   0.527   2.295   0.635 -0.0736 -0.4587 -0.2864
  955SOL    HW1 2861   0.472   2.223   0.594 -0.3780 -0.1944 -0.3540
  955SOL    HW2 2862   0.532   2.373   0.572 -0.4628 -0.0861  0.1273
  956SOL     OW 2863   2.148   2.098   1.275 -0.6422 -0.3348 -0.5324
  956SOL    HW1 2864   2.231   2.148   1.250 -1.4802  1.2473 -0.3588
  956SOL    HW2 2865   2.163   2.051   1.362  0.0468 -0.0329 -0.4717
  957SOL     OW 2866   2.028   2.931   2.252  0.9022  0.3208 -0.2003
  957SOL    HW1 2867   2.090   2.995   2.206 -0.8419  2.6803  0.3516
  957SOL    HW2 2868   2.002   2.968   2.341 -0.4355 -1.0790  0.0716
  958SOL     OW 2869   0.085   0.019   1.863 -0.3012  0.4500  0.0075
  958SOL    HW1 2870   0.143   0.094   1.833 -1.3970  0.8936 -1.1725
  958SOL    HW2 2871  -0.008   0.052   1.878 -0.7243 -0.5917 -0.1514
  959SOL     OW 2872   0.160   2.786   2.675 -0.2155 -0.3718 -0.1725
  959SOL    HW1 2873   0.260   2.782   2.686 -0.2068  1.2276  1.2675
  959SOL    HW2 2874   0.138   2.797   2.578  1.0559 -0.2121 -0.4842
  960SOL     OW 2875   2.715   2.704   0.713 -0.2511 -0.1440  0.1822
  960SOL    HW1 2876   2.632   2.649   0.716  0.4987 -1.3535  0.8100
  960SOL    HW2 2877   2.709   2.778   0.780 -1.3009  0.6227 -0.7010
  961SOL     OW 2878   2.145   0.197   1.257 -0.1014  0.5104 -0.0984
  961SOL    HW1 2879   2.223   0.259   1.269  0.5975  0.2906 -2.4290
  961SOL    HW2 2880   2.080   0.237   1.192 -0.1894 -0.6806 -0.8085
  962SOL     OW 2881   0.266   2.776   0.615  0.8355 -0.0176 -0.2520
  962SOL    HW1 2882   0.346   2.835   0.604  0.3958  0.4406 -1.1279
  962SOL    HW2 2883   0.258   2.715   0.536 -0.8346  1.4100 -1.3426
  963SOL     OW 2884   2.250   2.601   1.968  0.0916  0.6580  0.1324
  963SOL    HW1 2885   2.231   2.650   1.883 -0.6455 -0.6432 -0.5252
  963SOL    HW2 2886   2.173   2.609   2.030 -0.3543 -0.2034 -0.2797
  964SOL     OW 2887   2.658   1.640   1.391  0.0526  0.8310  0.1136
  964SOL    HW1 2888   2.589   1.581   1.432 -0.0177  1.3057  0.7137
  964SOL    HW2 2889   2.674   1.613   1.296 -0.5026  0.3225  0.1569
  965SOL     OW 2890   1.860   0.921   1.957  0.5959 -0.3261  0.0503
  965SOL    HW1 2891   1.883   0.823   1.961 -0.5584 -0.6424 -0.4366
  965SOL    HW2 2892   1.815   0.948   2.041 -2.0264 -1.0841 -0.9253
  966SOL     OW 2893   2.714   0.863   0.236 -0.0308  0.0629  0.1828
  966SOL    HW1 2894   2.706   0.959   0.264 -0.5013  0.3123 -0.7109
  966SOL    HW2 2895   2.810   0.835   0.239 -0.0544 -0.5007  3.5794
  967SOL     OW 2896   2.073   0.032   2.065  0.4949  0.3507 -0.2112
  967SOL    HW1 2897   2.136  -0.025   2.011 -0.2735  0.5022 -1.3149
  967SOL    HW2 2898   2.020   0.090   2.004 -2.8022 -1.7063  0.1823
  968SOL     OW 2899   2.263   2.846   1.497  0.0615  0.1795  0.0924
  968SOL    HW1 2900   2.167   2.822   1.486  0.2450 -0.4294 -0.2831
  968SOL    HW2 2901   2.270   2.932   1.546 -0.6725  0.2035  0.1809
  969SOL     OW 2902   2.782   2.616   2.059  0.2472 -0.3370 -0.0312
  969SOL    HW1 2903   2.698   2.647   2.103  0.6921  0.1100  0.5328
  969SOL    HW2 2904   2.840   2.569   2.126  0.3027 -0.9715 -0.4962
  970SOL     OW 2905   1.308   1.711   3.093  0.5029 -0.2573  0.2204
  970SOL    HW1 2906   1.360   1.644   3.040  0.5606  0.0077 -0.0595
  970SOL    HW2 2907   1.213   1.712   3.062  0.6932  0.4187 -0.4001
  971SOL     OW 2908   1.943   2.852   2.813  0.2557  0.1493  0.2052
  971SOL    HW1 2909   1.988   2.782   2.757 -2.2941 -1.0790 -0.6102
  971SOL    HW2 2910   1.900   2.919   2.753  0.7468  1.1539  0.9228
  972SOL     OW 2911   0.802   1.392   0.887  0.0878 -0.1489 -0.1862
  972SOL    HW1 2912   0.817   1.311   0.944 -0.8302 -0.9592 -1.0254
  972SOL    HW2 2913   0.890   1.435   0.867  0.4551  0.5777  2.2888
  973SOL     OW 2914   2.063   0.185   0.365 -0.0003  0.0353 -0.3974
  973SOL    HW1 2915   2.051   0.188   0.265 -0.7610 -0.5785 -0.3415
  973SOL    HW2 2916   2.040   0.274   0.404  0.9283  0.4879 -0.8056
  974SOL     OW 2917   0.018   1.810   1.322  0.3045  0.2045  0.3436
  974SOL    HW1 2918   0.062   1.733   1.275  1.6733  0.3587  1.2575
  974SOL    HW2 2919  -0.063   1.777   1.370 -0.9457 -0.0227 -1.6942
  975SOL     OW 2920   1.213   1.739   1.717  0.1433  0.1750  0.7099
  975SOL    HW1 2921   1.127   1.781   1.692 -0.8127 -1.3452  1.1551
  975SOL    HW2 2922   1.203   1.691   1.805 -0.0330 -3.5596 -0.9687
  976SOL     OW 2923   2.741   1.373   2.140  0.1542 -0.0048 -0.5029
  976SOL    HW1 2924   2.716   1.371   2.237  2.3018  1.0761  0.2105
  976SOL    HW2 2925   2.686   1.306   2.090 -2.3977  0.6695  1.0324
  977SOL     OW 2926   2.004   0.783   2.700  0.1172  0.1149  0.4301
  977SOL    HW1 2927   2.054   0.864   2.668  0.8458 -0.9732 -1.5270
  977SOL    HW2 2928   2.066   0.724   2.751  1.0387 -1.1539 -1.8555
  978SOL     OW 2929   2.544   1.215   1.032 -0.8734  0.0939  0.5872
  978SOL    HW1 2930   2.468   1.215   0.968 -1.9386  1.7252  1.6762
  978SOL    HW2 2931   2.630   1.222   0.982 -1.6647  2.3869 -0.7765
  979SOL     OW 2932   2.391   2.441   2.140  0.2907 -0.3234  0.6283
  979SOL    HW1 2933   2.331   2.390   2.201  0.2240  0.3920  1.1891
  979SOL    HW2 2934   2.336   2.496   2.077  0.3461 -1.3880 -0.4262
  980SOL     OW 2935   2.199   1.975   2.422 -0.1715 -0.2962 -0.7614
  980SOL    HW1 2936   2.272   2.034   2.457 -0.7561 -0.3350  0.6523
  980SOL    HW2 2937   2.240   1.897   2.374  0.7141 -0.1714 -0.2539
  981SOL     OW 2938   2.057   1.444   1.449 -0.4487 -0.0856  0.3434
  981SOL    HW1 2939   2.023   1.531   1.485 -0.2618  0.1713 -0.0911
  981SOL    HW2 2940   2.120   1.461   1.373  0.4547 -0.5472  0.9439
  982SOL     OW 2941   3.110   0.458   2.437 -0.1772 -0.1459 -0.1745
  982SOL    HW1 2942   3.181   0.415   2.381  1.6960  0.5738  1.4193
  982SOL    HW2 2943   3.021   0.418   2.413  0.9835 -3.0553 -0.5806
  983SOL     OW 2944   0.914   2.662   2.802  1.1801  0.5475  0.5051
  983SOL    HW1 2945   0.992   2.655   2.740 -0.5547 -2.5232 -1.9499
  983SOL    HW2 2946   0.849   2.729   2.765  1.3502  0.8210  0.7019
  984SOL     OW 2947   2.632   2.292   2.074  0.0947 -0.1953 -0.0014
  984SOL    HW1 2948   2.647   2.298   1.975 -2.5599 -0.1184 -0.5499
  984SOL    HW2 2949   2.556   2.352   2.100 -0.1169 -1.1149  1.8874
  985SOL     OW 2950   2.091   2.406   0.519 -0.0379 -0.4080 -0.2330
  985SOL    HW1 2951   2.012   2.347   0.534 -2.5185  1.8218 -2.3187
  985SOL    HW2 2952   2.125   2.439   0.607 -2.3278 -0.6059  0.8783
  986SOL     OW 2953   0.081   0.138   2.618  0.9625 -0.1054 -0.1137
  986SOL    HW1 2954   0.095   0.070   2.546  3.7826 -2.0631  1.8768
  986SOL    HW2 2955  -0.015   0.137   2.646 -0.2127  0.4431 -3.2280
  987SOL     OW 2956   0.279   2.640   2.941 -0.0334  0.2142 -0.6428
  987SOL    HW1 2957   0.338   2.645   2.860  0.0837 -2.1391 -0.8365
  987SOL    HW2 2958   0.275   2.546   2.974 -2.3560  0.5244  0.4007
  988SOL     OW 2959   0.131   1.459   0.030  0.3261 -0.0438  0.0788
  988SOL    HW1 2960   0.155   1.458  -0.067  0.6706  0.1617  0.1550
  988SOL    HW2 2961   0.033   1.443   0.041  0.3688 -0.6182 -0.2708
  989SOL     OW 2962   1.378   2.349   2.203 -0.3762 -0.1139  0.3129
  989SOL    HW1 2963   1.421   2.293   2.274 -1.1782 -0.1359  0.8119
  989SOL    HW2 2964   1.403   2.445   2.217  1.6140 -0.3297 -0.9870
  990SOL     OW 2965   2.175   0.262   2.525 -0.0651 -0.7332  0.6374
  990SOL    HW1 2966   2.247   0.309   2.575  1.6779 -0.7914 -1.4938
  990SOL    HW2 2967   2.114   0.329   2.484 -0.8114 -0.6541  1.7867
  991SOL     OW 2968   2.600   1.877   1.489  0.4504 -0.4869  0.0104
  991SOL    HW1 2969   2.669   1.872   1.562 -0.1652 -2.3824  0.5581
  991SOL    HW2 2970   2.618   1.807   1.420  0.0304  0.1453 -0.7808
  992SOL     OW 2971   2.068   2.556   1.633  0.2682  0.7025  0.4761
  992SOL    HW1 2972   2.081   2.524   1.539 -0.1694  0.1460  0.5916
  992SOL    HW2 2973   2.148   2.609   1.661  1.0991 -0.3836  0.3039
  993SOL     OW 2974   1.704   0.085   2.446 -0.1865  0.5501 -0.3836
  993SOL    HW1 2975   1.642   0.089   2.368  0.7970  0.6190 -1.2065
  993SOL    HW2 2976   1.739   0.177   2.465  0.9147  0.3138 -1.0457
  994SOL     OW 2977   0.411   2.170   2.463 -0.0461 -0.9671 -0.3002
  994SOL    HW1 2978   0.316   2.199   2.474 -0.1929 -1.4042 -0.3618
  994SOL    HW2 2979   0.469   2.250   2.447 -0.0335 -0.3727  1.9364
  995SOL     OW 2980   2.708   0.428   1.876 -0.6065 -0.1596  0.2378
  995SOL    HW1 2981   2.653   0.511   1.879  0.5822  0.6595  1.0206
  995SOL    HW2 2982   2.650   0.351   1.848 -1.8972  0.7885  0.1106
  996SOL     OW 2983   2.766   2.549   1.802 -0.2320 -0.1207  0.5877
  996SOL    HW1 2984   2.710   2.468   1.786  0.2170 -0.5058  0.9247
  996SOL    HW2 2985   2.791   2.554   1.898  0.8552 -0.3288  0.3396
  997SOL     OW 2986   1.135   2.863   2.331  0.0952 -0.1712  0.2228
  997SOL    HW1 2987   1.210   2.928   2.317  0.3426 -0.6605 -0.9144
  997SOL    HW2 2988   1.054   2.895   2.281  0.4441 -1.0572 -1.0049
  998SOL     OW 2989   2.285   1.653   2.441  0.0197 -0.5568 -0.3224
  998SOL    HW1 2990   2.211   1.698   2.392  0.4265 -1.5771 -2.0132
  998SOL    HW2 2991   2.262   1.646   2.538 -0.5903  2.0782 -0.1339
  999SOL     OW 2992   2.593   2.269   2.341 -0.3697 -0.4847  0.3200
  999SOL    HW1 2993   2.633   2.246   2.253  1.5919  1.7248  0.4260
  999SOL    HW2 2994   2.563   2.364   2.341 -1.6533 -0.8059  1.6732
 1000SOL     OW 2995   2.251   2.433   0.759 -0.0573  0.0779 -0.1347
 1000SOL    HW1 2996   2.200   2.413   0.843 -3.3871 -0.4862 -1.9695
 1000SOL    HW2 2997   2.295   2.348   0.727  0.0732 -0.0314  0.3075
 1001SOL     OW 2998   2.326   0.062   0.226  0.0777 -0.0709  0.1964
 1001SOL    HW1 2999   2.297   0.053   0.322 -2.5023 -0.6056 -0.4627
 1001SOL    HW2 3000   2.354   0.156   0.209  0.0118  0.1979  1.3561
 1001BUF    BUF 3001   2.326   0.062   0.226  0.0777 -0.0709  0.1964
   3.10736   3.10736   3.10736
