# Supplementary material for: Best Practices in Constant pH MD Simulations: Accuracy and Sampling
Source: J Chem Theory Comput. 2022 Sep 15;18(10):6134–47. doi: 10.1021/acs.jctc.2c00517 (PMC9558372; doi:10.1021/acs.jctc.2c00517)
Supplement: Supplementary file 1 — ct2c00517_si_001.zip [file ct2c00517_si_001.zip › best_practices_simulations/buffer_param/water/topol.top]

;
;	File 'topol.top' was generated
;	By user: anton (1000)
;	On host: tcbl13
;	At date: Tue Jan 18 19:31:18 2022
;
;	This is a standalone topology file
;
;	Created by:
;	   :-) GROMACS - gmx pdb2gmx, 2021-beta1-dev-20211103-ea8c48783-unknown (-:
;	
;	Executable:   /usr/local/gromacs_constantph/bin/gmx
;	Data prefix:  /usr/local/gromacs_constantph
;	Working dir:  /home/anton/GIT/rex/misc/manus2/BUF_val/water
;	Command line:
;	  gmx pdb2gmx -f phset.pdb -o phprocessed.pdb -ff charmm36-mar2019-m6 -water tip3p -ignh
;	Force field was read from current directory or a relative path - path added.
;

; Include forcefield parameters
#include "./charmm36-mar2019-m6.ff/forcefield.itp"

; Include water topology
#include "./charmm36-mar2019-m6.ff/tip3p.itp"

#ifdef POSRES_WATER
; Position restraint for each water oxygen
[ position_restraints ]
;  i funct       fcx        fcy        fcz
   1    1       1000       1000       1000
#endif

; Include topology for ions
#include "./charmm36-mar2019-m6.ff/ions.itp"

[ system ]
; Name
CARDIOTOXIN V IN WATER in water

[ molecules ]
; Compound        #mols
SOL         2594
BUF              50
