# Supplementary material for: Best Practices in Constant pH MD Simulations: Accuracy and Sampling
Source: J Chem Theory Comput. 2022 Sep 15;18(10):6134–47. doi: 10.1021/acs.jctc.2c00517 (PMC9558372; doi:10.1021/acs.jctc.2c00517)
Supplement: Supplementary file 1 — ct2c00517_si_001.zip [file ct2c00517_si_001.zip › best_practices_simulations/buffer_param/water/solvated.pdb]

TITLE     Generated by gmx solvate
REMARK    THIS IS A SIMULATION BOX
CRYST1   43.296   43.296   43.296  90.00  90.00  90.00 P 1           1
MODEL        1
ATOM      1  OW  SOL     1       2.300   6.280   1.130  1.00  0.00            
ATOM      2  HW1 SOL     1       1.370   6.260   1.500  1.00  0.00            
ATOM      3  HW2 SOL     1       2.310   5.890   0.210  1.00  0.00            
ATOM      4  OW  SOL     2       2.250   2.750   9.961  1.00  0.00            
ATOM      5  HW1 SOL     2       2.600   2.580  10.881  1.00  0.00            
ATOM      6  HW2 SOL     2       1.370   2.300   9.841  1.00  0.00            
ATOM      7  OW  SOL     3       0.190   3.680   6.470  1.00  0.00            
ATOM      8  HW1 SOL     3      -0.630   4.110   6.860  1.00  0.00            
ATOM      9  HW2 SOL     3      -0.090   2.950   5.840  1.00  0.00            
ATOM     10  OW  SOL     4       5.690  12.751  11.651  1.00  0.00            
ATOM     11  HW1 SOL     4       4.760  12.681  11.281  1.00  0.00            
ATOM     12  HW2 SOL     4       5.800  13.641  12.091  1.00  0.00            
ATOM     13  OW  SOL     5      15.551  15.111   7.030  1.00  0.00            
ATOM     14  HW1 SOL     5      14.981  14.951   7.840  1.00  0.00            
ATOM     15  HW2 SOL     5      14.961  15.211   6.230  1.00  0.00            
ATOM     16  OW  SOL     6      11.351   7.030   7.170  1.00  0.00            
ATOM     17  HW1 SOL     6      11.921   7.810   6.920  1.00  0.00            
ATOM     18  HW2 SOL     6      10.751   7.290   7.930  1.00  0.00            
ATOM     19  OW  SOL     7      17.551   6.070   2.310  1.00  0.00            
ATOM     20  HW1 SOL     7      17.431   5.940   1.320  1.00  0.00            
ATOM     21  HW2 SOL     7      17.251   5.260   2.800  1.00  0.00            
ATOM     22  OW  SOL     8       7.680  11.441  10.231  1.00  0.00            
ATOM     23  HW1 SOL     8       6.900  11.611  10.831  1.00  0.00            
ATOM     24  HW2 SOL     8       8.020  12.311   9.871  1.00  0.00            
ATOM     25  OW  SOL     9       8.500   7.980  18.231  1.00  0.00            
ATOM     26  HW1 SOL     9       8.460   8.740  18.881  1.00  0.00            
ATOM     27  HW2 SOL     9       8.720   8.340  17.321  1.00  0.00            
ATOM     28  OW  SOL    10       6.850  10.121   6.650  1.00  0.00            
ATOM     29  HW1 SOL    10       7.540   9.961   7.350  1.00  0.00            
ATOM     30  HW2 SOL    10       6.120  10.691   7.030  1.00  0.00            
ATOM     31  OW  SOL    11       6.860  11.611  18.031  1.00  0.00            
ATOM     32  HW1 SOL    11       7.460  12.401  18.171  1.00  0.00            
ATOM     33  HW2 SOL    11       6.000  11.921  17.621  1.00  0.00            
ATOM     34  OW  SOL    12       3.350  14.351  10.611  1.00  0.00            
ATOM     35  HW1 SOL    12       2.570  14.041  10.081  1.00  0.00            
ATOM     36  HW2 SOL    12       3.930  14.931  10.041  1.00  0.00            
ATOM     37  OW  SOL    13      14.601  15.051  13.391  1.00  0.00            
ATOM     38  HW1 SOL    13      14.841  15.991  13.651  1.00  0.00            
ATOM     39  HW2 SOL    13      14.441  14.511  14.211  1.00  0.00            
ATOM     40  OW  SOL    14       4.380   3.920  14.991  1.00  0.00            
ATOM     41  HW1 SOL    14       5.200   3.360  15.081  1.00  0.00            
ATOM     42  HW2 SOL    14       3.570   3.340  15.031  1.00  0.00            
ATOM     43  OW  SOL    15      16.031   4.470   7.370  1.00  0.00            
ATOM     44  HW1 SOL    15      15.291   4.930   6.870  1.00  0.00            
ATOM     45  HW2 SOL    15      16.541   5.150   7.900  1.00  0.00            
ATOM     46  OW  SOL    16       2.310  17.131   4.830  1.00  0.00            
ATOM     47  HW1 SOL    16       2.650  17.901   5.370  1.00  0.00            
ATOM     48  HW2 SOL    16       2.750  17.131   3.930  1.00  0.00            
ATOM     49  OW  SOL    17      11.271  13.411  16.901  1.00  0.00            
ATOM     50  HW1 SOL    17      11.741  13.411  17.781  1.00  0.00            
ATOM     51  HW2 SOL    17      10.791  12.541  16.791  1.00  0.00            
ATOM     52  OW  SOL    18       2.300  14.341   5.380  1.00  0.00            
ATOM     53  HW1 SOL    18       2.040  15.301   5.380  1.00  0.00            
ATOM     54  HW2 SOL    18       1.590  13.801   5.830  1.00  0.00            
ATOM     55  OW  SOL    19       2.400  10.911   8.860  1.00  0.00            
ATOM     56  HW1 SOL    19       2.540  10.071   9.380  1.00  0.00            
ATOM     57  HW2 SOL    19       1.850  11.551   9.410  1.00  0.00            
ATOM     58  OW  SOL    20       6.200  17.861  14.391  1.00  0.00            
ATOM     59  HW1 SOL    20       5.280  17.691  14.741  1.00  0.00            
ATOM     60  HW2 SOL    20       6.480  18.781  14.651  1.00  0.00            
ATOM     61  OW  SOL    21       6.060   9.641   1.230  1.00  0.00            
ATOM     62  HW1 SOL    21       6.130  10.481   0.690  1.00  0.00            
ATOM     63  HW2 SOL    21       6.520   9.771   2.110  1.00  0.00            
ATOM     64  OW  SOL    22      15.941   1.140  14.801  1.00  0.00            
ATOM     65  HW1 SOL    22      15.761   1.810  14.081  1.00  0.00            
ATOM     66  HW2 SOL    22      15.911   1.600  15.691  1.00  0.00            
ATOM     67  OW  SOL    23       1.220   6.430   5.630  1.00  0.00            
ATOM     68  HW1 SOL    23       0.770   5.550   5.800  1.00  0.00            
ATOM     69  HW2 SOL    23       1.210   6.970   6.470  1.00  0.00            
ATOM     70  OW  SOL    24      18.421  17.671   3.590  1.00  0.00            
ATOM     71  HW1 SOL    24      18.961  17.381   4.390  1.00  0.00            
ATOM     72  HW2 SOL    24      18.721  18.571   3.300  1.00  0.00            
ATOM     73  OW  SOL    25       0.270  15.961   1.170  1.00  0.00            
ATOM     74  HW1 SOL    25       0.080  15.001   1.380  1.00  0.00            
ATOM     75  HW2 SOL    25      -0.060  16.541   1.920  1.00  0.00            
ATOM     76  OW  SOL    26      16.891   9.220   6.120  1.00  0.00            
ATOM     77  HW1 SOL    26      17.841   8.930   6.200  1.00  0.00            
ATOM     78  HW2 SOL    26      16.811   9.870   5.370  1.00  0.00            
ATOM     79  OW  SOL    27      16.411  11.081   4.320  1.00  0.00            
ATOM     80  HW1 SOL    27      17.271  11.101   3.800  1.00  0.00            
ATOM     81  HW2 SOL    27      16.551  11.551   5.200  1.00  0.00            
ATOM     82  OW  SOL    28       1.130   7.370  15.971  1.00  0.00            
ATOM     83  HW1 SOL    28       2.010   7.240  16.421  1.00  0.00            
ATOM     84  HW2 SOL    28       1.000   8.340  15.751  1.00  0.00            
ATOM     85  OW  SOL    29       6.130  13.651   7.260  1.00  0.00            
ATOM     86  HW1 SOL    29       5.640  12.781   7.350  1.00  0.00            
ATOM     87  HW2 SOL    29       5.900  14.081   6.390  1.00  0.00            
ATOM     88  OW  SOL    30      12.931  12.281  14.231  1.00  0.00            
ATOM     89  HW1 SOL    30      13.301  11.551  13.651  1.00  0.00            
ATOM     90  HW2 SOL    30      13.451  12.331  15.081  1.00  0.00            
ATOM     91  OW  SOL    31       8.090   0.040   5.020  1.00  0.00            
ATOM     92  HW1 SOL    31       8.490   0.950   4.930  1.00  0.00            
ATOM     93  HW2 SOL    31       7.090   0.120   5.080  1.00  0.00            
ATOM     94  OW  SOL    32       1.970   9.761  12.641  1.00  0.00            
ATOM     95  HW1 SOL    32       2.860   9.311  12.501  1.00  0.00            
ATOM     96  HW2 SOL    32       1.240   9.111  12.451  1.00  0.00            
ATOM     97  OW  SOL    33      15.251   9.991   1.900  1.00  0.00            
ATOM     98  HW1 SOL    33      14.621   9.231   2.030  1.00  0.00            
ATOM     99  HW2 SOL    33      15.731  10.171   2.760  1.00  0.00            
ATOM    100  OW  SOL    34      11.871  17.921  16.161  1.00  0.00            
ATOM    101  HW1 SOL    34      12.111  18.521  15.401  1.00  0.00            
ATOM    102  HW2 SOL    34      11.941  16.971  15.861  1.00  0.00            
ATOM    103  OW  SOL    35       3.170   2.510  18.011  1.00  0.00            
ATOM    104  HW1 SOL    35       3.880   3.220  18.071  1.00  0.00            
ATOM    105  HW2 SOL    35       2.290   2.900  18.291  1.00  0.00            
ATOM    106  OW  SOL    36      14.661  14.171   9.531  1.00  0.00            
ATOM    107  HW1 SOL    36      14.071  14.231  10.331  1.00  0.00            
ATOM    108  HW2 SOL    36      14.511  13.291   9.071  1.00  0.00            
ATOM    109  OW  SOL    37      16.671  17.141   5.720  1.00  0.00            
ATOM    110  HW1 SOL    37      16.261  16.911   4.840  1.00  0.00            
ATOM    111  HW2 SOL    37      16.491  16.401   6.370  1.00  0.00            
ATOM    112  OW  SOL    38       5.980   7.290   2.700  1.00  0.00            
ATOM    113  HW1 SOL    38       6.220   7.980   2.020  1.00  0.00            
ATOM    114  HW2 SOL    38       5.200   7.620   3.240  1.00  0.00            
ATOM    115  OW  SOL    39      12.811   3.450   9.441  1.00  0.00            
ATOM    116  HW1 SOL    39      11.951   2.950   9.311  1.00  0.00            
ATOM    117  HW2 SOL    39      13.431   2.910  10.001  1.00  0.00            
ATOM    118  OW  SOL    40      15.761  16.621   3.070  1.00  0.00            
ATOM    119  HW1 SOL    40      16.651  17.081   3.100  1.00  0.00            
ATOM    120  HW2 SOL    40      15.551  16.381   2.120  1.00  0.00            
ATOM    121  OW  SOL    41       8.070   6.050  14.651  1.00  0.00            
ATOM    122  HW1 SOL    41       7.600   6.020  15.541  1.00  0.00            
ATOM    123  HW2 SOL    41       7.560   5.500  13.991  1.00  0.00            
ATOM    124  OW  SOL    42      13.941   4.690  16.741  1.00  0.00            
ATOM    125  HW1 SOL    42      13.741   5.120  17.621  1.00  0.00            
ATOM    126  HW2 SOL    42      14.721   4.070  16.831  1.00  0.00            
ATOM    127  OW  SOL    43       9.731   8.900  15.721  1.00  0.00            
ATOM    128  HW1 SOL    43      10.191   8.060  15.431  1.00  0.00            
ATOM    129  HW2 SOL    43       9.171   9.240  14.971  1.00  0.00            
ATOM    130  OW  SOL    44       9.911   4.100  12.421  1.00  0.00            
ATOM    131  HW1 SOL    44       9.141   4.440  12.961  1.00  0.00            
ATOM    132  HW2 SOL    44       9.571   3.590  11.631  1.00  0.00            
ATOM    133  OW  SOL    45      10.411   7.010   4.290  1.00  0.00            
ATOM    134  HW1 SOL    45      10.671   6.970   5.250  1.00  0.00            
ATOM    135  HW2 SOL    45       9.561   6.500   4.150  1.00  0.00            
ATOM    136  OW  SOL    46       0.760   8.110   7.890  1.00  0.00            
ATOM    137  HW1 SOL    46       1.750   7.990   7.980  1.00  0.00            
ATOM    138  HW2 SOL    46       0.520   9.060   8.100  1.00  0.00            
ATOM    139  OW  SOL    47       1.300  18.211  15.711  1.00  0.00            
ATOM    140  HW1 SOL    47       1.200  18.061  16.701  1.00  0.00            
ATOM    141  HW2 SOL    47       0.440  18.571  15.351  1.00  0.00            
ATOM    142  OW  SOL    48       8.650   3.480   1.950  1.00  0.00            
ATOM    143  HW1 SOL    48       9.240   4.110   1.460  1.00  0.00            
ATOM    144  HW2 SOL    48       8.840   2.540   1.660  1.00  0.00            
ATOM    145  OW  SOL    49      17.191   5.850  18.311  1.00  0.00            
ATOM    146  HW1 SOL    49      16.931   6.740  17.951  1.00  0.00            
ATOM    147  HW2 SOL    49      17.171   5.170  17.581  1.00  0.00            
ATOM    148  OW  SOL    50      13.621  11.441   5.450  1.00  0.00            
ATOM    149  HW1 SOL    50      14.451  11.151   4.970  1.00  0.00            
ATOM    150  HW2 SOL    50      13.131  12.111   4.890  1.00  0.00            
ATOM    151  OW  SOL    51       5.500   1.960   8.850  1.00  0.00            
ATOM    152  HW1 SOL    51       5.450   1.910   9.850  1.00  0.00            
ATOM    153  HW2 SOL    51       5.520   2.920   8.560  1.00  0.00            
ATOM    154  OW  SOL    52      10.081  14.561   4.770  1.00  0.00            
ATOM    155  HW1 SOL    52       9.621  15.281   4.250  1.00  0.00            
ATOM    156  HW2 SOL    52      10.041  14.761   5.750  1.00  0.00            
ATOM    157  OW  SOL    53       3.510  18.011   8.530  1.00  0.00            
ATOM    158  HW1 SOL    53       4.010  17.151   8.590  1.00  0.00            
ATOM    159  HW2 SOL    53       4.160  18.781   8.500  1.00  0.00            
ATOM    160  OW  SOL    54      17.951  10.661   8.730  1.00  0.00            
ATOM    161  HW1 SOL    54      17.331  10.511   7.970  1.00  0.00            
ATOM    162  HW2 SOL    54      17.431  10.771   9.580  1.00  0.00            
ATOM    163  OW  SOL    55      12.271  15.501  15.061  1.00  0.00            
ATOM    164  HW1 SOL    55      12.331  14.731  15.701  1.00  0.00            
ATOM    165  HW2 SOL    55      11.751  15.241  14.261  1.00  0.00            
ATOM    166  OW  SOL    56       3.210   9.431   2.420  1.00  0.00            
ATOM    167  HW1 SOL    56       4.030   9.821   2.000  1.00  0.00            
ATOM    168  HW2 SOL    56       2.940   8.611   1.930  1.00  0.00            
ATOM    169  OW  SOL    57      14.581   7.350   7.280  1.00  0.00            
ATOM    170  HW1 SOL    57      14.531   6.700   8.030  1.00  0.00            
ATOM    171  HW2 SOL    57      15.381   7.940   7.410  1.00  0.00            
ATOM    172  OW  SOL    58       4.610  12.661  17.271  1.00  0.00            
ATOM    173  HW1 SOL    58       4.110  12.671  16.411  1.00  0.00            
ATOM    174  HW2 SOL    58       3.980  12.481  18.031  1.00  0.00            
ATOM    175  OW  SOL    59      11.111  17.761   2.370  1.00  0.00            
ATOM    176  HW1 SOL    59      10.511  17.141   2.870  1.00  0.00            
ATOM    177  HW2 SOL    59      11.421  17.321   1.520  1.00  0.00            
ATOM    178  OW  SOL    60       2.020   2.850  14.981  1.00  0.00            
ATOM    179  HW1 SOL    60       1.220   3.450  14.851  1.00  0.00            
ATOM    180  HW2 SOL    60       1.920   2.360  15.841  1.00  0.00            
ATOM    181  OW  SOL    61      16.321  13.771   0.810  1.00  0.00            
ATOM    182  HW1 SOL    61      16.001  14.711   0.710  1.00  0.00            
ATOM    183  HW2 SOL    61      15.561  13.141   0.690  1.00  0.00            
ATOM    184  OW  SOL    62       4.640  17.431   3.230  1.00  0.00            
ATOM    185  HW1 SOL    62       4.970  17.821   4.090  1.00  0.00            
ATOM    186  HW2 SOL    62       5.400  17.361   2.580  1.00  0.00            
ATOM    187  OW  SOL    63      14.001   1.070   4.260  1.00  0.00            
ATOM    188  HW1 SOL    63      13.761   0.700   3.360  1.00  0.00            
ATOM    189  HW2 SOL    63      14.991   1.230   4.300  1.00  0.00            
ATOM    190  OW  SOL    64       2.490  17.851  12.411  1.00  0.00            
ATOM    191  HW1 SOL    64       3.060  17.201  12.911  1.00  0.00            
ATOM    192  HW2 SOL    64       2.330  17.521  11.481  1.00  0.00            
ATOM    193  OW  SOL    65       9.401  16.981   9.040  1.00  0.00            
ATOM    194  HW1 SOL    65      10.201  16.411   9.250  1.00  0.00            
ATOM    195  HW2 SOL    65       8.911  16.581   8.270  1.00  0.00            
ATOM    196  OW  SOL    66       3.820   7.000   4.800  1.00  0.00            
ATOM    197  HW1 SOL    66       4.270   6.100   4.770  1.00  0.00            
ATOM    198  HW2 SOL    66       2.880   6.890   5.130  1.00  0.00            
ATOM    199  OW  SOL    67      15.471   2.220  17.291  1.00  0.00            
ATOM    200  HW1 SOL    67      15.421   2.590  18.211  1.00  0.00            
ATOM    201  HW2 SOL    67      14.751   1.530  17.171  1.00  0.00            
ATOM    202  OW  SOL    68       6.140   1.220   1.170  1.00  0.00            
ATOM    203  HW1 SOL    68       7.120   1.000   1.240  1.00  0.00            
ATOM    204  HW2 SOL    68       5.830   1.050   0.240  1.00  0.00            
ATOM    205  OW  SOL    69       7.810   2.640  17.491  1.00  0.00            
ATOM    206  HW1 SOL    69       8.480   2.030  17.921  1.00  0.00            
ATOM    207  HW2 SOL    69       7.080   2.830  18.141  1.00  0.00            
ATOM    208  OW  SOL    70       8.880  15.141  11.951  1.00  0.00            
ATOM    209  HW1 SOL    70       8.650  14.891  11.011  1.00  0.00            
ATOM    210  HW2 SOL    70       9.490  14.451  12.341  1.00  0.00            
ATOM    211  OW  SOL    71      13.511   5.900  14.331  1.00  0.00            
ATOM    212  HW1 SOL    71      13.791   5.470  15.181  1.00  0.00            
ATOM    213  HW2 SOL    71      13.761   6.860  14.341  1.00  0.00            
ATOM    214  OW  SOL    72       8.030  14.021   9.240  1.00  0.00            
ATOM    215  HW1 SOL    72       8.930  14.161   8.820  1.00  0.00            
ATOM    216  HW2 SOL    72       7.320  14.041   8.530  1.00  0.00            
ATOM    217  OW  SOL    73       9.220   5.030   8.990  1.00  0.00            
ATOM    218  HW1 SOL    73       8.970   4.940   8.030  1.00  0.00            
ATOM    219  HW2 SOL    73       9.700   4.210   9.300  1.00  0.00            
ATOM    220  OW  SOL    74       5.390   0.640   5.120  1.00  0.00            
ATOM    221  HW1 SOL    74       4.580   0.650   5.700  1.00  0.00            
ATOM    222  HW2 SOL    74       5.420   1.470   4.570  1.00  0.00            
ATOM    223  OW  SOL    75      14.341  11.881   0.410  1.00  0.00            
ATOM    224  HW1 SOL    75      14.661  11.121   0.980  1.00  0.00            
ATOM    225  HW2 SOL    75      13.421  12.151   0.710  1.00  0.00            
ATOM    226  OW  SOL    76       2.970   0.350   1.710  1.00  0.00            
ATOM    227  HW1 SOL    76       3.460   1.190   1.500  1.00  0.00            
ATOM    228  HW2 SOL    76       3.590  -0.300   2.160  1.00  0.00            
ATOM    229  OW  SOL    77       9.351   2.360   4.800  1.00  0.00            
ATOM    230  HW1 SOL    77       8.871   2.770   4.020  1.00  0.00            
ATOM    231  HW2 SOL    77      10.341   2.340   4.610  1.00  0.00            
ATOM    232  OW  SOL    78      10.761   6.830  14.641  1.00  0.00            
ATOM    233  HW1 SOL    78       9.961   6.220  14.671  1.00  0.00            
ATOM    234  HW2 SOL    78      11.571   6.300  14.401  1.00  0.00            
ATOM    235  OW  SOL    79      12.271  15.701   7.930  1.00  0.00            
ATOM    236  HW1 SOL    79      12.481  16.441   7.280  1.00  0.00            
ATOM    237  HW2 SOL    79      12.951  15.701   8.660  1.00  0.00            
ATOM    238  OW  SOL    80       4.590  11.521   7.410  1.00  0.00            
ATOM    239  HW1 SOL    80       3.880  11.251   8.060  1.00  0.00            
ATOM    240  HW2 SOL    80       4.330  11.241   6.480  1.00  0.00            
ATOM    241  OW  SOL    81      12.711  17.971   5.910  1.00  0.00            
ATOM    242  HW1 SOL    81      13.151  18.611   5.270  1.00  0.00            
ATOM    243  HW2 SOL    81      12.211  18.491   6.610  1.00  0.00            
ATOM    244  OW  SOL    82      10.321   5.490   0.160  1.00  0.00            
ATOM    245  HW1 SOL    82       9.911   6.310  -0.230  1.00  0.00            
ATOM    246  HW2 SOL    82      10.961   5.750   0.890  1.00  0.00            
ATOM    247  OW  SOL    83       0.780   5.560  13.861  1.00  0.00            
ATOM    248  HW1 SOL    83       1.700   5.550  13.451  1.00  0.00            
ATOM    249  HW2 SOL    83       0.720   6.300  14.531  1.00  0.00            
ATOM    250  OW  SOL    84       5.610   2.220  11.471  1.00  0.00            
ATOM    251  HW1 SOL    84       5.990   1.380  11.841  1.00  0.00            
ATOM    252  HW2 SOL    84       4.730   2.410  11.911  1.00  0.00            
ATOM    253  OW  SOL    85       8.660   4.540   6.420  1.00  0.00            
ATOM    254  HW1 SOL    85       8.340   5.260   5.800  1.00  0.00            
ATOM    255  HW2 SOL    85       8.900   3.730   5.890  1.00  0.00            
ATOM    256  OW  SOL    86      10.171   0.390   7.530  1.00  0.00            
ATOM    257  HW1 SOL    86       9.451   0.440   6.840  1.00  0.00            
ATOM    258  HW2 SOL    86       9.931  -0.300   8.220  1.00  0.00            
ATOM    259  OW  SOL    87      14.291  11.731   8.670  1.00  0.00            
ATOM    260  HW1 SOL    87      13.741  10.891   8.600  1.00  0.00            
ATOM    261  HW2 SOL    87      14.551  12.021   7.750  1.00  0.00            
ATOM    262  OW  SOL    88      14.661   5.900   9.921  1.00  0.00            
ATOM    263  HW1 SOL    88      14.361   4.950   9.991  1.00  0.00            
ATOM    264  HW2 SOL    88      15.391   6.060  10.581  1.00  0.00            
ATOM    265  OW  SOL    89      18.571   8.330   3.770  1.00  0.00            
ATOM    266  HW1 SOL    89      18.991   7.690   4.410  1.00  0.00            
ATOM    267  HW2 SOL    89      18.191   7.820   2.990  1.00  0.00            
ATOM    268  OW  SOL    90       4.880  13.851   1.740  1.00  0.00            
ATOM    269  HW1 SOL    90       4.010  13.701   2.210  1.00  0.00            
ATOM    270  HW2 SOL    90       4.710  14.111   0.790  1.00  0.00            
ATOM    271  OW  SOL    91      16.641  12.801   6.570  1.00  0.00            
ATOM    272  HW1 SOL    91      17.631  12.881   6.710  1.00  0.00            
ATOM    273  HW2 SOL    91      16.191  13.641   6.880  1.00  0.00            
ATOM    274  OW  SOL    92      13.901   5.750   0.780  1.00  0.00            
ATOM    275  HW1 SOL    92      13.361   5.540   1.590  1.00  0.00            
ATOM    276  HW2 SOL    92      14.811   5.340   0.870  1.00  0.00            
ATOM    277  OW  SOL    93       5.270   2.560   3.280  1.00  0.00            
ATOM    278  HW1 SOL    93       5.540   1.970   2.530  1.00  0.00            
ATOM    279  HW2 SOL    93       5.270   3.510   2.970  1.00  0.00            
ATOM    280  OW  SOL    94      17.541  12.231  15.881  1.00  0.00            
ATOM    281  HW1 SOL    94      18.451  11.841  15.751  1.00  0.00            
ATOM    282  HW2 SOL    94      17.621  13.191  16.121  1.00  0.00            
ATOM    283  OW  SOL    95      10.641  13.471  13.401  1.00  0.00            
ATOM    284  HW1 SOL    95       9.841  13.241  13.951  1.00  0.00            
ATOM    285  HW2 SOL    95      11.471  13.211  13.891  1.00  0.00            
ATOM    286  OW  SOL    96      15.921  16.291  16.251  1.00  0.00            
ATOM    287  HW1 SOL    96      16.191  16.631  15.351  1.00  0.00            
ATOM    288  HW2 SOL    96      16.711  15.911  16.711  1.00  0.00            
ATOM    289  OW  SOL    97      11.111  11.951  11.001  1.00  0.00            
ATOM    290  HW1 SOL    97      10.711  12.391  11.811  1.00  0.00            
ATOM    291  HW2 SOL    97      10.701  12.321  10.171  1.00  0.00            
ATOM    292  OW  SOL    98      16.381  10.991  10.791  1.00  0.00            
ATOM    293  HW1 SOL    98      16.431  11.801  11.381  1.00  0.00            
ATOM    294  HW2 SOL    98      15.521  11.011  10.281  1.00  0.00            
ATOM    295  OW  SOL    99       9.150   0.890  14.021  1.00  0.00            
ATOM    296  HW1 SOL    99       9.400   0.690  13.071  1.00  0.00            
ATOM    297  HW2 SOL    99       9.870   1.450  14.441  1.00  0.00            
ATOM    298  OW  SOL   100       9.801  11.161  17.191  1.00  0.00            
ATOM    299  HW1 SOL   100       8.811  11.221  17.291  1.00  0.00            
ATOM    300  HW2 SOL   100      10.031  10.361  16.631  1.00  0.00            
ATOM    301  OW  SOL   101       7.050  10.501   3.680  1.00  0.00            
ATOM    302  HW1 SOL   101       6.910  10.571   4.670  1.00  0.00            
ATOM    303  HW2 SOL   101       7.890   9.991   3.500  1.00  0.00            
ATOM    304  OW  SOL   102       4.100   8.130  12.511  1.00  0.00            
ATOM    305  HW1 SOL   102       4.960   8.250  13.011  1.00  0.00            
ATOM    306  HW2 SOL   102       3.680   7.260  12.781  1.00  0.00            
ATOM    307  OW  SOL   103      12.741   3.860  12.621  1.00  0.00            
ATOM    308  HW1 SOL   103      12.951   4.600  13.261  1.00  0.00            
ATOM    309  HW2 SOL   103      11.851   4.030  12.191  1.00  0.00            
ATOM    310  OW  SOL   104       0.640  15.641  13.311  1.00  0.00            
ATOM    311  HW1 SOL   104       0.180  16.461  12.971  1.00  0.00            
ATOM    312  HW2 SOL   104       1.620  15.831  13.401  1.00  0.00            
ATOM    313  OW  SOL   105       3.670  11.001   5.010  1.00  0.00            
ATOM    314  HW1 SOL   105       3.600  11.831   4.450  1.00  0.00            
ATOM    315  HW2 SOL   105       3.710  10.201   4.410  1.00  0.00            
ATOM    316  OW  SOL   106       5.660   5.370   8.650  1.00  0.00            
ATOM    317  HW1 SOL   106       5.780   6.030   7.910  1.00  0.00            
ATOM    318  HW2 SOL   106       6.120   5.710   9.480  1.00  0.00            
ATOM    319  OW  SOL   107      12.521  13.481   3.880  1.00  0.00            
ATOM    320  HW1 SOL   107      13.021  14.251   4.280  1.00  0.00            
ATOM    321  HW2 SOL   107      11.571  13.501   4.200  1.00  0.00            
ATOM    322  OW  SOL   108      12.721  14.451  11.421  1.00  0.00            
ATOM    323  HW1 SOL   108      13.191  14.581  12.291  1.00  0.00            
ATOM    324  HW2 SOL   108      12.061  13.711  11.511  1.00  0.00            
ATOM    325  OW  SOL   109      15.821   6.390   4.720  1.00  0.00            
ATOM    326  HW1 SOL   109      15.511   7.000   5.450  1.00  0.00            
ATOM    327  HW2 SOL   109      16.321   6.910   4.030  1.00  0.00            
ATOM    328  OW  SOL   110       3.540  15.101  13.291  1.00  0.00            
ATOM    329  HW1 SOL   110       3.330  14.661  12.421  1.00  0.00            
ATOM    330  HW2 SOL   110       4.510  15.361  13.321  1.00  0.00            
ATOM    331  OW  SOL   111       4.020   7.510  15.981  1.00  0.00            
ATOM    332  HW1 SOL   111       4.700   8.060  15.511  1.00  0.00            
ATOM    333  HW2 SOL   111       4.420   6.630  16.251  1.00  0.00            
ATOM    334  OW  SOL   112      15.871   7.790  16.701  1.00  0.00            
ATOM    335  HW1 SOL   112      14.951   8.170  16.651  1.00  0.00            
ATOM    336  HW2 SOL   112      16.471   8.260  16.051  1.00  0.00            
ATOM    337  OW  SOL   113      10.131   1.050  17.701  1.00  0.00            
ATOM    338  HW1 SOL   113      10.191   1.900  17.181  1.00  0.00            
ATOM    339  HW2 SOL   113      10.451   0.290  17.131  1.00  0.00            
ATOM    340  OW  SOL   114       5.040   0.500  17.401  1.00  0.00            
ATOM    341  HW1 SOL   114       4.620  -0.070  16.701  1.00  0.00            
ATOM    342  HW2 SOL   114       4.380   1.190  17.721  1.00  0.00            
ATOM    343  OW  SOL   115       5.730   8.700  10.291  1.00  0.00            
ATOM    344  HW1 SOL   115       6.170   9.590  10.201  1.00  0.00            
ATOM    345  HW2 SOL   115       5.100   8.700  11.061  1.00  0.00            
ATOM    346  OW  SOL   116      13.601   8.620  10.451  1.00  0.00            
ATOM    347  HW1 SOL   116      12.851   8.620   9.791  1.00  0.00            
ATOM    348  HW2 SOL   116      13.971   7.700  10.541  1.00  0.00            
ATOM    349  OW  SOL   117      12.091   5.250   2.750  1.00  0.00            
ATOM    350  HW1 SOL   117      12.221   4.410   3.290  1.00  0.00            
ATOM    351  HW2 SOL   117      11.801   5.990   3.350  1.00  0.00            
ATOM    352  OW  SOL   118       3.070   2.130  12.311  1.00  0.00            
ATOM    353  HW1 SOL   118       2.840   2.500  13.211  1.00  0.00            
ATOM    354  HW2 SOL   118       2.770   1.180  12.251  1.00  0.00            
ATOM    355  OW  SOL   119       0.370  13.101  12.821  1.00  0.00            
ATOM    356  HW1 SOL   119       0.900  12.611  13.501  1.00  0.00            
ATOM    357  HW2 SOL   119       0.590  14.081  12.871  1.00  0.00            
ATOM    358  OW  SOL   120       7.320   6.340  10.641  1.00  0.00            
ATOM    359  HW1 SOL   120       7.910   6.080   9.881  1.00  0.00            
ATOM    360  HW2 SOL   120       7.040   7.300  10.531  1.00  0.00            
ATOM    361  OW  SOL   121      17.281   9.351  18.541  1.00  0.00            
ATOM    362  HW1 SOL   121      16.821   9.281  17.651  1.00  0.00            
ATOM    363  HW2 SOL   121      16.661   9.791  19.201  1.00  0.00            
ATOM    364  OW  SOL   122       3.070   0.630   6.180  1.00  0.00            
ATOM    365  HW1 SOL   122       2.960   1.570   6.510  1.00  0.00            
ATOM    366  HW2 SOL   122       3.020   0.000   6.950  1.00  0.00            
ATOM    367  OW  SOL   123      16.221   3.670   3.740  1.00  0.00            
ATOM    368  HW1 SOL   123      16.241   2.910   4.380  1.00  0.00            
ATOM    369  HW2 SOL   123      15.741   4.440   4.140  1.00  0.00            
ATOM    370  OW  SOL   124      10.231   7.660   9.661  1.00  0.00            
ATOM    371  HW1 SOL   124      10.381   7.870  10.621  1.00  0.00            
ATOM    372  HW2 SOL   124       9.931   6.710   9.571  1.00  0.00            
ATOM    373  OW  SOL   125       9.801  15.731  17.001  1.00  0.00            
ATOM    374  HW1 SOL   125       9.601  16.171  16.121  1.00  0.00            
ATOM    375  HW2 SOL   125      10.191  14.821  16.841  1.00  0.00            
ATOM    376  OW  SOL   126      18.591  15.181  16.051  1.00  0.00            
ATOM    377  HW1 SOL   126      18.731  15.451  15.101  1.00  0.00            
ATOM    378  HW2 SOL   126      19.421  15.401  16.581  1.00  0.00            
ATOM    379  OW  SOL   127       3.500   8.980  18.041  1.00  0.00            
ATOM    380  HW1 SOL   127       4.260   9.420  18.521  1.00  0.00            
ATOM    381  HW2 SOL   127       3.850   8.510  17.221  1.00  0.00            
ATOM    382  OW  SOL   128      15.401   2.740   1.250  1.00  0.00            
ATOM    383  HW1 SOL   128      14.791   1.990   1.480  1.00  0.00            
ATOM    384  HW2 SOL   128      15.621   3.260   2.080  1.00  0.00            
ATOM    385  OW  SOL   129      13.031   8.380   0.420  1.00  0.00            
ATOM    386  HW1 SOL   129      13.371   7.450   0.570  1.00  0.00            
ATOM    387  HW2 SOL   129      13.211   8.650  -0.530  1.00  0.00            
ATOM    388  OW  SOL   130      10.681  13.331   8.490  1.00  0.00            
ATOM    389  HW1 SOL   130      10.751  12.491   7.940  1.00  0.00            
ATOM    390  HW2 SOL   130      11.301  14.021   8.130  1.00  0.00            
ATOM    391  OW  SOL   131       3.190   8.100   9.491  1.00  0.00            
ATOM    392  HW1 SOL   131       4.120   8.460   9.541  1.00  0.00            
ATOM    393  HW2 SOL   131       3.130   7.250  10.011  1.00  0.00            
ATOM    394  OW  SOL   132       3.390   5.090  10.061  1.00  0.00            
ATOM    395  HW1 SOL   132       2.870   4.260   9.891  1.00  0.00            
ATOM    396  HW2 SOL   132       4.160   5.140   9.421  1.00  0.00            
ATOM    397  OW  SOL   133      11.381   3.800  16.781  1.00  0.00            
ATOM    398  HW1 SOL   133      10.931   4.430  17.421  1.00  0.00            
ATOM    399  HW2 SOL   133      12.311   4.110  16.611  1.00  0.00            
ATOM    400  OW  SOL   134      11.601   2.070  14.771  1.00  0.00            
ATOM    401  HW1 SOL   134      11.601   2.710  15.541  1.00  0.00            
ATOM    402  HW2 SOL   134      11.881   2.550  13.941  1.00  0.00            
ATOM    403  OW  SOL   135       0.080  13.261   2.000  1.00  0.00            
ATOM    404  HW1 SOL   135      -0.850  13.471   1.690  1.00  0.00            
ATOM    405  HW2 SOL   135       0.180  12.271   2.130  1.00  0.00            
ATOM    406  OW  SOL   136       0.880  18.011   9.270  1.00  0.00            
ATOM    407  HW1 SOL   136       0.460  17.151   9.000  1.00  0.00            
ATOM    408  HW2 SOL   136       1.820  18.041   8.930  1.00  0.00            
ATOM    409  OW  SOL   137       5.040  15.681   9.100  1.00  0.00            
ATOM    410  HW1 SOL   137       5.700  16.421   9.190  1.00  0.00            
ATOM    411  HW2 SOL   137       5.480  14.891   8.680  1.00  0.00            
ATOM    412  OW  SOL   138      10.021   7.960  12.381  1.00  0.00            
ATOM    413  HW1 SOL   138      10.431   7.640  13.241  1.00  0.00            
ATOM    414  HW2 SOL   138       9.061   7.690  12.351  1.00  0.00            
ATOM    415  OW  SOL   139       0.400   5.440  11.141  1.00  0.00            
ATOM    416  HW1 SOL   139       1.250   5.110  10.731  1.00  0.00            
ATOM    417  HW2 SOL   139       0.530   5.590  12.121  1.00  0.00            
ATOM    418  OW  SOL   140       1.890   5.200  17.221  1.00  0.00            
ATOM    419  HW1 SOL   140       2.480   4.800  16.521  1.00  0.00            
ATOM    420  HW2 SOL   140       1.310   5.910  16.811  1.00  0.00            
ATOM    421  OW  SOL   141      13.691   9.501  16.601  1.00  0.00            
ATOM    422  HW1 SOL   141      14.081  10.391  16.801  1.00  0.00            
ATOM    423  HW2 SOL   141      13.791   9.301  15.631  1.00  0.00            
ATOM    424  OW  SOL   142       8.150   5.720   3.250  1.00  0.00            
ATOM    425  HW1 SOL   142       8.220   4.830   2.790  1.00  0.00            
ATOM    426  HW2 SOL   142       7.210   6.060   3.170  1.00  0.00            
ATOM    427  OW  SOL   143      16.571   6.040  12.061  1.00  0.00            
ATOM    428  HW1 SOL   143      16.191   5.350  12.681  1.00  0.00            
ATOM    429  HW2 SOL   143      17.391   5.680  11.621  1.00  0.00            
ATOM    430  OW  SOL   144       2.520  15.641  17.441  1.00  0.00            
ATOM    431  HW1 SOL   144       2.220  16.211  18.201  1.00  0.00            
ATOM    432  HW2 SOL   144       2.450  14.671  17.701  1.00  0.00            
ATOM    433  OW  SOL   145       6.710   4.640  12.691  1.00  0.00            
ATOM    434  HW1 SOL   145       6.370   3.750  12.391  1.00  0.00            
ATOM    435  HW2 SOL   145       6.970   5.180  11.891  1.00  0.00            
ATOM    436  OW  SOL   146       9.300  16.781  14.651  1.00  0.00            
ATOM    437  HW1 SOL   146       9.060  16.601  13.701  1.00  0.00            
ATOM    438  HW2 SOL   146       9.600  17.721  14.751  1.00  0.00            
ATOM    439  OW  SOL   147       4.730   5.000   1.910  1.00  0.00            
ATOM    440  HW1 SOL   147       5.340   5.800   1.950  1.00  0.00            
ATOM    441  HW2 SOL   147       3.780   5.310   1.980  1.00  0.00            
ATOM    442  OW  SOL   148       1.590  11.371  14.661  1.00  0.00            
ATOM    443  HW1 SOL   148       1.810  10.761  15.421  1.00  0.00            
ATOM    444  HW2 SOL   148       1.690  10.881  13.801  1.00  0.00            
ATOM    445  OW  SOL   149      13.471  10.591  12.341  1.00  0.00            
ATOM    446  HW1 SOL   149      13.711   9.961  11.601  1.00  0.00            
ATOM    447  HW2 SOL   149      12.571  10.991  12.161  1.00  0.00            
ATOM    448  OW  SOL   150      13.021   8.550   3.090  1.00  0.00            
ATOM    449  HW1 SOL   150      12.161   8.240   3.510  1.00  0.00            
ATOM    450  HW2 SOL   150      12.981   8.410   2.100  1.00  0.00            
ATOM    451  OW  SOL   151      17.591  17.471  11.541  1.00  0.00            
ATOM    452  HW1 SOL   151      18.201  17.771  10.811  1.00  0.00            
ATOM    453  HW2 SOL   151      17.211  16.581  11.321  1.00  0.00            
ATOM    454  OW  SOL   152      12.521  17.311  11.281  1.00  0.00            
ATOM    455  HW1 SOL   152      13.361  17.361  10.741  1.00  0.00            
ATOM    456  HW2 SOL   152      12.291  16.351  11.461  1.00  0.00            
ATOM    457  OW  SOL   153       0.830  12.581  10.221  1.00  0.00            
ATOM    458  HW1 SOL   153       0.780  12.571  11.221  1.00  0.00            
ATOM    459  HW2 SOL   153       0.000  12.171   9.841  1.00  0.00            
ATOM    460  OW  SOL   154       6.880  16.621  17.161  1.00  0.00            
ATOM    461  HW1 SOL   154       6.320  17.431  17.251  1.00  0.00            
ATOM    462  HW2 SOL   154       7.400  16.661  16.301  1.00  0.00            
ATOM    463  OW  SOL   155       9.030   0.860   1.330  1.00  0.00            
ATOM    464  HW1 SOL   155       9.540   0.870   0.470  1.00  0.00            
ATOM    465  HW2 SOL   155       9.590   0.440   2.040  1.00  0.00            
ATOM    466  OW  SOL   156      17.261   1.350   5.230  1.00  0.00            
ATOM    467  HW1 SOL   156      17.991   1.180   4.560  1.00  0.00            
ATOM    468  HW2 SOL   156      16.951   0.480   5.610  1.00  0.00            
ATOM    469  OW  SOL   157      13.881  15.731   4.770  1.00  0.00            
ATOM    470  HW1 SOL   157      14.551  15.851   4.030  1.00  0.00            
ATOM    471  HW2 SOL   157      13.481  16.621   5.000  1.00  0.00            
ATOM    472  OW  SOL   158       1.300  17.941  18.511  1.00  0.00            
ATOM    473  HW1 SOL   158       0.890  17.201  19.041  1.00  0.00            
ATOM    474  HW2 SOL   158       1.940  18.451  19.091  1.00  0.00            
ATOM    475  OW  SOL   159      12.801   9.270   6.720  1.00  0.00            
ATOM    476  HW1 SOL   159      13.401   8.460   6.740  1.00  0.00            
ATOM    477  HW2 SOL   159      13.201   9.960   6.120  1.00  0.00            
ATOM    478  OW  SOL   160       8.300  12.731  14.221  1.00  0.00            
ATOM    479  HW1 SOL   160       8.250  13.061  15.171  1.00  0.00            
ATOM    480  HW2 SOL   160       7.440  12.921  13.761  1.00  0.00            
ATOM    481  OW  SOL   161       6.720  16.161   1.540  1.00  0.00            
ATOM    482  HW1 SOL   161       6.810  16.261   0.550  1.00  0.00            
ATOM    483  HW2 SOL   161       6.320  15.271   1.750  1.00  0.00            
ATOM    484  OW  SOL   162      16.501  17.201  13.941  1.00  0.00            
ATOM    485  HW1 SOL   162      17.031  17.301  13.101  1.00  0.00            
ATOM    486  HW2 SOL   162      16.231  18.101  14.281  1.00  0.00            
ATOM    487  OW  SOL   163      18.411   1.750   9.631  1.00  0.00            
ATOM    488  HW1 SOL   163      18.801   0.900   9.271  1.00  0.00            
ATOM    489  HW2 SOL   163      17.431   1.770   9.441  1.00  0.00            
ATOM    490  OW  SOL   164       2.630   3.260   7.200  1.00  0.00            
ATOM    491  HW1 SOL   164       1.840   3.770   6.860  1.00  0.00            
ATOM    492  HW2 SOL   164       2.540   3.110   8.180  1.00  0.00            
ATOM    493  OW  SOL   165      11.941  16.121   0.310  1.00  0.00            
ATOM    494  HW1 SOL   165      12.001  15.191   0.680  1.00  0.00            
ATOM    495  HW2 SOL   165      11.351  16.121  -0.490  1.00  0.00            
ATOM    496  OW  SOL   166       8.220  10.021  13.721  1.00  0.00            
ATOM    497  HW1 SOL   166       8.620  10.011  12.801  1.00  0.00            
ATOM    498  HW2 SOL   166       8.320  10.941  14.121  1.00  0.00            
ATOM    499  OW  SOL   167       9.160   9.100   2.910  1.00  0.00            
ATOM    500  HW1 SOL   167       9.790   9.480   2.230  1.00  0.00            
ATOM    501  HW2 SOL   167       9.560   8.270   3.300  1.00  0.00            
ATOM    502  OW  SOL   168      15.041  16.071   0.440  1.00  0.00            
ATOM    503  HW1 SOL   168      14.121  16.441   0.510  1.00  0.00            
ATOM    504  HW2 SOL   168      15.421  16.271  -0.460  1.00  0.00            
ATOM    505  OW  SOL   169       3.720  12.881  14.901  1.00  0.00            
ATOM    506  HW1 SOL   169       3.590  13.811  14.561  1.00  0.00            
ATOM    507  HW2 SOL   169       2.880  12.361  14.771  1.00  0.00            
ATOM    508  OW  SOL   170      16.141  12.921  12.891  1.00  0.00            
ATOM    509  HW1 SOL   170      16.741  12.951  13.691  1.00  0.00            
ATOM    510  HW2 SOL   170      15.391  13.561  13.021  1.00  0.00            
ATOM    511  OW  SOL   171      10.391  10.981   6.960  1.00  0.00            
ATOM    512  HW1 SOL   171       9.691  10.511   7.500  1.00  0.00            
ATOM    513  HW2 SOL   171      10.981  10.301   6.530  1.00  0.00            
ATOM    514  OW  SOL   172      10.141   2.360   9.711  1.00  0.00            
ATOM    515  HW1 SOL   172      10.061   2.000   8.781  1.00  0.00            
ATOM    516  HW2 SOL   172      10.121   1.600  10.361  1.00  0.00            
ATOM    517  OW  SOL   173       5.900  14.871   4.910  1.00  0.00            
ATOM    518  HW1 SOL   173       6.320  14.291   4.210  1.00  0.00            
ATOM    519  HW2 SOL   173       5.460  15.661   4.470  1.00  0.00            
ATOM    520  OW  SOL   174      17.091   3.850  13.811  1.00  0.00            
ATOM    521  HW1 SOL   174      17.821   4.540  13.851  1.00  0.00            
ATOM    522  HW2 SOL   174      17.371   3.100  13.221  1.00  0.00            
ATOM    523  OW  SOL   175       2.550  13.481   2.900  1.00  0.00            
ATOM    524  HW1 SOL   175       1.590  13.491   2.630  1.00  0.00            
ATOM    525  HW2 SOL   175       2.670  14.011   3.740  1.00  0.00            
ATOM    526  OW  SOL   176       1.050  10.131  17.261  1.00  0.00            
ATOM    527  HW1 SOL   176       0.280   9.801  17.801  1.00  0.00            
ATOM    528  HW2 SOL   176       1.900   9.831  17.681  1.00  0.00            
ATOM    529  OW  SOL   177       6.720   2.030  14.891  1.00  0.00            
ATOM    530  HW1 SOL   177       7.620   1.870  14.491  1.00  0.00            
ATOM    531  HW2 SOL   177       6.800   2.080  15.881  1.00  0.00            
ATOM    532  OW  SOL   178       0.750   3.450   0.330  1.00  0.00            
ATOM    533  HW1 SOL   178      -0.170   3.170   0.040  1.00  0.00            
ATOM    534  HW2 SOL   178       1.060   4.220  -0.230  1.00  0.00            
ATOM    535  OW  SOL   179      14.401   8.560  13.981  1.00  0.00            
ATOM    536  HW1 SOL   179      13.831   9.080  13.351  1.00  0.00            
ATOM    537  HW2 SOL   179      15.361   8.680  13.741  1.00  0.00            
ATOM    538  OW  SOL   180       0.720   1.660   3.180  1.00  0.00            
ATOM    539  HW1 SOL   180       0.550   2.490   2.640  1.00  0.00            
ATOM    540  HW2 SOL   180       1.620   1.290   2.960  1.00  0.00            
ATOM    541  OW  SOL   181      11.831  13.351   1.190  1.00  0.00            
ATOM    542  HW1 SOL   181      10.841  13.241   1.210  1.00  0.00            
ATOM    543  HW2 SOL   181      12.171  13.501   2.120  1.00  0.00            
ATOM    544  OW  SOL   182       6.130   8.420  14.311  1.00  0.00            
ATOM    545  HW1 SOL   182       6.690   9.230  14.141  1.00  0.00            
ATOM    546  HW2 SOL   182       6.720   7.620  14.341  1.00  0.00            
ATOM    547  OW  SOL   183      14.931  17.671   9.591  1.00  0.00            
ATOM    548  HW1 SOL   183      15.261  18.311   8.901  1.00  0.00            
ATOM    549  HW2 SOL   183      15.591  17.611  10.341  1.00  0.00            
ATOM    550  OW  SOL   184       7.160   5.650  17.081  1.00  0.00            
ATOM    551  HW1 SOL   184       7.350   6.300  17.821  1.00  0.00            
ATOM    552  HW2 SOL   184       7.760   4.850  17.171  1.00  0.00            
ATOM    553  OW  SOL   185      14.501  12.201  16.331  1.00  0.00            
ATOM    554  HW1 SOL   185      14.411  12.101  17.321  1.00  0.00            
ATOM    555  HW2 SOL   185      15.461  12.131  16.071  1.00  0.00            
ATOM    556  OW  SOL   186       3.900  17.411  15.601  1.00  0.00            
ATOM    557  HW1 SOL   186       2.990  17.821  15.581  1.00  0.00            
ATOM    558  HW2 SOL   186       3.830  16.471  15.921  1.00  0.00            
ATOM    559  OW  SOL   187      16.741   8.830  12.541  1.00  0.00            
ATOM    560  HW1 SOL   187      16.471   7.940  12.171  1.00  0.00            
ATOM    561  HW2 SOL   187      16.751   9.510  11.811  1.00  0.00            
ATOM    562  OW  SOL   188      12.251   3.250   4.490  1.00  0.00            
ATOM    563  HW1 SOL   188      12.901   2.510   4.380  1.00  0.00            
ATOM    564  HW2 SOL   188      12.451   3.750   5.330  1.00  0.00            
ATOM    565  OW  SOL   189       5.940   7.450   6.520  1.00  0.00            
ATOM    566  HW1 SOL   189       6.440   8.300   6.330  1.00  0.00            
ATOM    567  HW2 SOL   189       5.060   7.470   6.040  1.00  0.00            
ATOM    568  OW  SOL   190      17.771   3.420  16.421  1.00  0.00            
ATOM    569  HW1 SOL   190      17.601   3.730  15.481  1.00  0.00            
ATOM    570  HW2 SOL   190      16.931   3.050  16.801  1.00  0.00            
ATOM    571  OW  SOL   191      17.301   9.341  15.171  1.00  0.00            
ATOM    572  HW1 SOL   191      17.681  10.251  15.321  1.00  0.00            
ATOM    573  HW2 SOL   191      17.221   9.171  14.181  1.00  0.00            
ATOM    574  OW  SOL   192       8.590  13.741   0.160  1.00  0.00            
ATOM    575  HW1 SOL   192       8.130  13.891   1.040  1.00  0.00            
ATOM    576  HW2 SOL   192       9.030  14.591  -0.140  1.00  0.00            
ATOM    577  OW  SOL   193       6.610  17.901   9.531  1.00  0.00            
ATOM    578  HW1 SOL   193       6.150  18.781   9.401  1.00  0.00            
ATOM    579  HW2 SOL   193       7.600  18.021   9.461  1.00  0.00            
ATOM    580  OW  SOL   194       8.590   9.561   8.610  1.00  0.00            
ATOM    581  HW1 SOL   194       9.130   8.871   9.090  1.00  0.00            
ATOM    582  HW2 SOL   194       8.270  10.251   9.270  1.00  0.00            
ATOM    583  OW  SOL   195      10.831   9.841   0.870  1.00  0.00            
ATOM    584  HW1 SOL   195      10.601  10.371   0.050  1.00  0.00            
ATOM    585  HW2 SOL   195      11.641   9.281   0.680  1.00  0.00            
ATOM    586  OW  SOL   196      18.611  15.691   8.510  1.00  0.00            
ATOM    587  HW1 SOL   196      17.901  15.571   7.810  1.00  0.00            
ATOM    588  HW2 SOL   196      18.621  14.901   9.110  1.00  0.00            
ATOM    589  OW  SOL   197       2.210  13.141  18.441  1.00  0.00            
ATOM    590  HW1 SOL   197       1.560  12.411  18.231  1.00  0.00            
ATOM    591  HW2 SOL   197       2.250  13.281  19.421  1.00  0.00            
ATOM    592  OW  SOL   198       0.790  12.401   6.530  1.00  0.00            
ATOM    593  HW1 SOL   198       0.780  11.931   7.410  1.00  0.00            
ATOM    594  HW2 SOL   198       1.610  12.121   6.020  1.00  0.00            
ATOM    595  OW  SOL   199       6.720  13.911  16.241  1.00  0.00            
ATOM    596  HW1 SOL   199       5.940  13.411  16.621  1.00  0.00            
ATOM    597  HW2 SOL   199       6.690  14.861  16.551  1.00  0.00            
ATOM    598  OW  SOL   200      18.241   1.920  12.271  1.00  0.00            
ATOM    599  HW1 SOL   200      18.201   1.020  12.711  1.00  0.00            
ATOM    600  HW2 SOL   200      18.271   1.810  11.281  1.00  0.00            
ATOM    601  OW  SOL   201       4.280   4.240   5.200  1.00  0.00            
ATOM    602  HW1 SOL   201       4.580   3.520   4.580  1.00  0.00            
ATOM    603  HW2 SOL   201       3.890   3.840   6.030  1.00  0.00            
ATOM    604  OW  SOL   202      17.051  14.871  11.041  1.00  0.00            
ATOM    605  HW1 SOL   202      16.121  14.621  10.771  1.00  0.00            
ATOM    606  HW2 SOL   202      17.311  14.371  11.861  1.00  0.00            
ATOM    607  OW  SOL   203       3.170   5.470  12.801  1.00  0.00            
ATOM    608  HW1 SOL   203       3.550   4.880  13.521  1.00  0.00            
ATOM    609  HW2 SOL   203       3.570   5.210  11.921  1.00  0.00            
ATOM    610  OW  SOL   204       8.120  15.861   6.870  1.00  0.00            
ATOM    611  HW1 SOL   204       8.440  15.961   5.930  1.00  0.00            
ATOM    612  HW2 SOL   204       7.330  15.241   6.890  1.00  0.00            
ATOM    613  OW  SOL   205      14.241   2.140  11.121  1.00  0.00            
ATOM    614  HW1 SOL   205      14.761   1.490  11.671  1.00  0.00            
ATOM    615  HW2 SOL   205      13.751   2.770  11.731  1.00  0.00            
ATOM    616  OW  SOL   206      10.011   0.340  11.541  1.00  0.00            
ATOM    617  HW1 SOL   206       9.381  -0.380  11.231  1.00  0.00            
ATOM    618  HW2 SOL   206      10.941  -0.020  11.541  1.00  0.00            
ATOM    619  OW  SOL   207       7.700  13.301   3.010  1.00  0.00            
ATOM    620  HW1 SOL   207       7.240  12.431   3.180  1.00  0.00            
ATOM    621  HW2 SOL   207       8.610  13.271   3.420  1.00  0.00            
ATOM    622  OW  SOL   208       6.180  15.671  12.841  1.00  0.00            
ATOM    623  HW1 SOL   208       6.130  16.491  13.411  1.00  0.00            
ATOM    624  HW2 SOL   208       7.070  15.641  12.391  1.00  0.00            
ATOM    625  OW  SOL   209      13.521   0.520   1.680  1.00  0.00            
ATOM    626  HW1 SOL   209      13.871   0.110   0.840  1.00  0.00            
ATOM    627  HW2 SOL   209      12.621   0.140   1.880  1.00  0.00            
ATOM    628  OW  SOL   210      13.001   4.530   6.910  1.00  0.00            
ATOM    629  HW1 SOL   210      12.411   5.330   6.950  1.00  0.00            
ATOM    630  HW2 SOL   210      13.151   4.180   7.840  1.00  0.00            
ATOM    631  OW  SOL   211      15.931   2.210   8.820  1.00  0.00            
ATOM    632  HW1 SOL   211      15.091   2.200   9.360  1.00  0.00            
ATOM    633  HW2 SOL   211      15.951   3.040   8.260  1.00  0.00            
ATOM    634  OW  SOL   212       0.390  10.771   3.000  1.00  0.00            
ATOM    635  HW1 SOL   212       1.380  10.661   2.910  1.00  0.00            
ATOM    636  HW2 SOL   212      -0.010   9.911   3.320  1.00  0.00            
ATOM    637  OW  SOL   213       8.750  16.461   3.370  1.00  0.00            
ATOM    638  HW1 SOL   213       7.980  16.111   2.830  1.00  0.00            
ATOM    639  HW2 SOL   213       8.430  17.171   3.990  1.00  0.00            
ATOM    640  OW  SOL   214       2.300   6.280  19.751  1.00  0.00            
ATOM    641  HW1 SOL   214       1.370   6.260  20.121  1.00  0.00            
ATOM    642  HW2 SOL   214       2.310   5.890  18.831  1.00  0.00            
ATOM    643  OW  SOL   215       2.250   2.750  28.581  1.00  0.00            
ATOM    644  HW1 SOL   215       2.600   2.580  29.501  1.00  0.00            
ATOM    645  HW2 SOL   215       1.370   2.300  28.461  1.00  0.00            
ATOM    646  OW  SOL   216       0.190   3.680  25.091  1.00  0.00            
ATOM    647  HW1 SOL   216      -0.630   4.110  25.481  1.00  0.00            
ATOM    648  HW2 SOL   216      -0.090   2.950  24.461  1.00  0.00            
ATOM    649  OW  SOL   217       5.690  12.751  30.271  1.00  0.00            
ATOM    650  HW1 SOL   217       4.760  12.681  29.901  1.00  0.00            
ATOM    651  HW2 SOL   217       5.800  13.641  30.711  1.00  0.00            
ATOM    652  OW  SOL   218      15.551  15.111  25.651  1.00  0.00            
ATOM    653  HW1 SOL   218      14.981  14.951  26.461  1.00  0.00            
ATOM    654  HW2 SOL   218      14.961  15.211  24.851  1.00  0.00            
ATOM    655  OW  SOL   219      11.351   7.030  25.791  1.00  0.00            
ATOM    656  HW1 SOL   219      11.921   7.810  25.541  1.00  0.00            
ATOM    657  HW2 SOL   219      10.751   7.290  26.551  1.00  0.00            
ATOM    658  OW  SOL   220      17.551   6.070  20.931  1.00  0.00            
ATOM    659  HW1 SOL   220      17.431   5.940  19.941  1.00  0.00            
ATOM    660  HW2 SOL   220      17.251   5.260  21.421  1.00  0.00            
ATOM    661  OW  SOL   221       7.680  11.441  28.851  1.00  0.00            
ATOM    662  HW1 SOL   221       6.900  11.611  29.451  1.00  0.00            
ATOM    663  HW2 SOL   221       8.020  12.311  28.491  1.00  0.00            
ATOM    664  OW  SOL   222       8.500   7.980  36.851  1.00  0.00            
ATOM    665  HW1 SOL   222       8.460   8.740  37.501  1.00  0.00            
ATOM    666  HW2 SOL   222       8.720   8.340  35.941  1.00  0.00            
ATOM    667  OW  SOL   223       6.850  10.121  25.271  1.00  0.00            
ATOM    668  HW1 SOL   223       7.540   9.961  25.971  1.00  0.00            
ATOM    669  HW2 SOL   223       6.120  10.691  25.651  1.00  0.00            
ATOM    670  OW  SOL   224       6.860  11.611  36.651  1.00  0.00            
ATOM    671  HW1 SOL   224       7.460  12.401  36.791  1.00  0.00            
ATOM    672  HW2 SOL   224       6.000  11.921  36.241  1.00  0.00            
ATOM    673  OW  SOL   225       3.350  14.351  29.231  1.00  0.00            
ATOM    674  HW1 SOL   225       2.570  14.041  28.701  1.00  0.00            
ATOM    675  HW2 SOL   225       3.930  14.931  28.661  1.00  0.00            
ATOM    676  OW  SOL   226      14.601  15.051  32.011  1.00  0.00            
ATOM    677  HW1 SOL   226      14.841  15.991  32.271  1.00  0.00            
ATOM    678  HW2 SOL   226      14.441  14.511  32.831  1.00  0.00            
ATOM    679  OW  SOL   227       4.380   3.920  33.611  1.00  0.00            
ATOM    680  HW1 SOL   227       5.200   3.360  33.701  1.00  0.00            
ATOM    681  HW2 SOL   227       3.570   3.340  33.651  1.00  0.00            
ATOM    682  OW  SOL   228      16.031   4.470  25.991  1.00  0.00            
ATOM    683  HW1 SOL   228      15.291   4.930  25.491  1.00  0.00            
ATOM    684  HW2 SOL   228      16.541   5.150  26.521  1.00  0.00            
ATOM    685  OW  SOL   229       2.310  17.131  23.451  1.00  0.00            
ATOM    686  HW1 SOL   229       2.650  17.901  23.991  1.00  0.00            
ATOM    687  HW2 SOL   229       2.750  17.131  22.551  1.00  0.00            
ATOM    688  OW  SOL   230      11.271  13.411  35.521  1.00  0.00            
ATOM    689  HW1 SOL   230      11.741  13.411  36.401  1.00  0.00            
ATOM    690  HW2 SOL   230      10.791  12.541  35.411  1.00  0.00            
ATOM    691  OW  SOL   231       2.300  14.341  24.001  1.00  0.00            
ATOM    692  HW1 SOL   231       2.040  15.301  24.001  1.00  0.00            
ATOM    693  HW2 SOL   231       1.590  13.801  24.451  1.00  0.00            
ATOM    694  OW  SOL   232       2.400  10.911  27.481  1.00  0.00            
ATOM    695  HW1 SOL   232       2.540  10.071  28.001  1.00  0.00            
ATOM    696  HW2 SOL   232       1.850  11.551  28.031  1.00  0.00            
ATOM    697  OW  SOL   233       6.200  17.861  33.011  1.00  0.00            
ATOM    698  HW1 SOL   233       5.280  17.691  33.361  1.00  0.00            
ATOM    699  HW2 SOL   233       6.480  18.781  33.271  1.00  0.00            
ATOM    700  OW  SOL   234       6.060   9.641  19.851  1.00  0.00            
ATOM    701  HW1 SOL   234       6.130  10.481  19.311  1.00  0.00            
ATOM    702  HW2 SOL   234       6.520   9.771  20.731  1.00  0.00            
ATOM    703  OW  SOL   235      15.941   1.140  33.421  1.00  0.00            
ATOM    704  HW1 SOL   235      15.761   1.810  32.701  1.00  0.00            
ATOM    705  HW2 SOL   235      15.911   1.600  34.311  1.00  0.00            
ATOM    706  OW  SOL   236       1.220   6.430  24.251  1.00  0.00            
ATOM    707  HW1 SOL   236       0.770   5.550  24.421  1.00  0.00            
ATOM    708  HW2 SOL   236       1.210   6.970  25.091  1.00  0.00            
ATOM    709  OW  SOL   237      18.421  17.671  22.211  1.00  0.00            
ATOM    710  HW1 SOL   237      18.961  17.381  23.011  1.00  0.00            
ATOM    711  HW2 SOL   237      18.721  18.571  21.921  1.00  0.00            
ATOM    712  OW  SOL   238       0.270  15.961  19.791  1.00  0.00            
ATOM    713  HW1 SOL   238       0.080  15.001  20.001  1.00  0.00            
ATOM    714  HW2 SOL   238      -0.060  16.541  20.541  1.00  0.00            
ATOM    715  OW  SOL   239      16.891   9.220  24.741  1.00  0.00            
ATOM    716  HW1 SOL   239      17.841   8.930  24.821  1.00  0.00            
ATOM    717  HW2 SOL   239      16.811   9.870  23.991  1.00  0.00            
ATOM    718  OW  SOL   240      16.411  11.081  22.941  1.00  0.00            
ATOM    719  HW1 SOL   240      17.271  11.101  22.421  1.00  0.00            
ATOM    720  HW2 SOL   240      16.551  11.551  23.821  1.00  0.00            
ATOM    721  OW  SOL   241       1.130   7.370  34.591  1.00  0.00            
ATOM    722  HW1 SOL   241       2.010   7.240  35.041  1.00  0.00            
ATOM    723  HW2 SOL   241       1.000   8.340  34.371  1.00  0.00            
ATOM    724  OW  SOL   242       6.130  13.651  25.881  1.00  0.00            
ATOM    725  HW1 SOL   242       5.640  12.781  25.971  1.00  0.00            
ATOM    726  HW2 SOL   242       5.900  14.081  25.011  1.00  0.00            
ATOM    727  OW  SOL   243      12.931  12.281  32.851  1.00  0.00            
ATOM    728  HW1 SOL   243      13.301  11.551  32.271  1.00  0.00            
ATOM    729  HW2 SOL   243      13.451  12.331  33.701  1.00  0.00            
ATOM    730  OW  SOL   244       8.090   0.040  23.641  1.00  0.00            
ATOM    731  HW1 SOL   244       8.490   0.950  23.551  1.00  0.00            
ATOM    732  HW2 SOL   244       7.090   0.120  23.701  1.00  0.00            
ATOM    733  OW  SOL   245       1.970   9.761  31.261  1.00  0.00            
ATOM    734  HW1 SOL   245       2.860   9.311  31.121  1.00  0.00            
ATOM    735  HW2 SOL   245       1.240   9.111  31.071  1.00  0.00            
ATOM    736  OW  SOL   246      15.251   9.991  20.521  1.00  0.00            
ATOM    737  HW1 SOL   246      14.621   9.231  20.651  1.00  0.00            
ATOM    738  HW2 SOL   246      15.731  10.171  21.381  1.00  0.00            
ATOM    739  OW  SOL   247      11.871  17.921  34.781  1.00  0.00            
ATOM    740  HW1 SOL   247      12.111  18.521  34.021  1.00  0.00            
ATOM    741  HW2 SOL   247      11.941  16.971  34.481  1.00  0.00            
ATOM    742  OW  SOL   248       3.170   2.510  36.631  1.00  0.00            
ATOM    743  HW1 SOL   248       3.880   3.220  36.691  1.00  0.00            
ATOM    744  HW2 SOL   248       2.290   2.900  36.911  1.00  0.00            
ATOM    745  OW  SOL   249      14.661  14.171  28.151  1.00  0.00            
ATOM    746  HW1 SOL   249      14.071  14.231  28.951  1.00  0.00            
ATOM    747  HW2 SOL   249      14.511  13.291  27.691  1.00  0.00            
ATOM    748  OW  SOL   250      16.671  17.141  24.341  1.00  0.00            
ATOM    749  HW1 SOL   250      16.261  16.911  23.461  1.00  0.00            
ATOM    750  HW2 SOL   250      16.491  16.401  24.991  1.00  0.00            
ATOM    751  OW  SOL   251       5.980   7.290  21.321  1.00  0.00            
ATOM    752  HW1 SOL   251       6.220   7.980  20.641  1.00  0.00            
ATOM    753  HW2 SOL   251       5.200   7.620  21.861  1.00  0.00            
ATOM    754  OW  SOL   252      12.811   3.450  28.061  1.00  0.00            
ATOM    755  HW1 SOL   252      11.951   2.950  27.931  1.00  0.00            
ATOM    756  HW2 SOL   252      13.431   2.910  28.621  1.00  0.00            
ATOM    757  OW  SOL   253      15.761  16.621  21.691  1.00  0.00            
ATOM    758  HW1 SOL   253      16.651  17.081  21.721  1.00  0.00            
ATOM    759  HW2 SOL   253      15.551  16.381  20.741  1.00  0.00            
ATOM    760  OW  SOL   254       8.070   6.050  33.271  1.00  0.00            
ATOM    761  HW1 SOL   254       7.600   6.020  34.161  1.00  0.00            
ATOM    762  HW2 SOL   254       7.560   5.500  32.611  1.00  0.00            
ATOM    763  OW  SOL   255      13.941   4.690  35.361  1.00  0.00            
ATOM    764  HW1 SOL   255      13.741   5.120  36.241  1.00  0.00            
ATOM    765  HW2 SOL   255      14.721   4.070  35.451  1.00  0.00            
ATOM    766  OW  SOL   256       9.731   8.900  34.341  1.00  0.00            
ATOM    767  HW1 SOL   256      10.191   8.060  34.051  1.00  0.00            
ATOM    768  HW2 SOL   256       9.171   9.240  33.591  1.00  0.00            
ATOM    769  OW  SOL   257       9.911   4.100  31.041  1.00  0.00            
ATOM    770  HW1 SOL   257       9.141   4.440  31.581  1.00  0.00            
ATOM    771  HW2 SOL   257       9.571   3.590  30.251  1.00  0.00            
ATOM    772  OW  SOL   258      10.411   7.010  22.911  1.00  0.00            
ATOM    773  HW1 SOL   258      10.671   6.970  23.871  1.00  0.00            
ATOM    774  HW2 SOL   258       9.561   6.500  22.771  1.00  0.00            
ATOM    775  OW  SOL   259       0.760   8.110  26.511  1.00  0.00            
ATOM    776  HW1 SOL   259       1.750   7.990  26.601  1.00  0.00            
ATOM    777  HW2 SOL   259       0.520   9.060  26.721  1.00  0.00            
ATOM    778  OW  SOL   260       1.300  18.211  34.331  1.00  0.00            
ATOM    779  HW1 SOL   260       1.200  18.061  35.321  1.00  0.00            
ATOM    780  HW2 SOL   260       0.440  18.571  33.971  1.00  0.00            
ATOM    781  OW  SOL   261       8.650   3.480  20.571  1.00  0.00            
ATOM    782  HW1 SOL   261       9.240   4.110  20.081  1.00  0.00            
ATOM    783  HW2 SOL   261       8.840   2.540  20.281  1.00  0.00            
ATOM    784  OW  SOL   262      17.191   5.850  36.931  1.00  0.00            
ATOM    785  HW1 SOL   262      16.931   6.740  36.571  1.00  0.00            
ATOM    786  HW2 SOL   262      17.171   5.170  36.201  1.00  0.00            
ATOM    787  OW  SOL   263      13.621  11.441  24.071  1.00  0.00            
ATOM    788  HW1 SOL   263      14.451  11.151  23.591  1.00  0.00            
ATOM    789  HW2 SOL   263      13.131  12.111  23.511  1.00  0.00            
ATOM    790  OW  SOL   264       5.500   1.960  27.471  1.00  0.00            
ATOM    791  HW1 SOL   264       5.450   1.910  28.471  1.00  0.00            
ATOM    792  HW2 SOL   264       5.520   2.920  27.181  1.00  0.00            
ATOM    793  OW  SOL   265      10.081  14.561  23.391  1.00  0.00            
ATOM    794  HW1 SOL   265       9.621  15.281  22.871  1.00  0.00            
ATOM    795  HW2 SOL   265      10.041  14.761  24.371  1.00  0.00            
ATOM    796  OW  SOL   266       3.510  18.011  27.151  1.00  0.00            
ATOM    797  HW1 SOL   266       4.010  17.151  27.211  1.00  0.00            
ATOM    798  HW2 SOL   266       4.160  18.781  27.121  1.00  0.00            
ATOM    799  OW  SOL   267      17.951  10.661  27.351  1.00  0.00            
ATOM    800  HW1 SOL   267      17.331  10.511  26.591  1.00  0.00            
ATOM    801  HW2 SOL   267      17.431  10.771  28.201  1.00  0.00            
ATOM    802  OW  SOL   268      12.271  15.501  33.681  1.00  0.00            
ATOM    803  HW1 SOL   268      12.331  14.731  34.321  1.00  0.00            
ATOM    804  HW2 SOL   268      11.751  15.241  32.881  1.00  0.00            
ATOM    805  OW  SOL   269       3.210   9.431  21.041  1.00  0.00            
ATOM    806  HW1 SOL   269       4.030   9.821  20.621  1.00  0.00            
ATOM    807  HW2 SOL   269       2.940   8.611  20.551  1.00  0.00            
ATOM    808  OW  SOL   270      14.581   7.350  25.901  1.00  0.00            
ATOM    809  HW1 SOL   270      14.531   6.700  26.651  1.00  0.00            
ATOM    810  HW2 SOL   270      15.381   7.940  26.031  1.00  0.00            
ATOM    811  OW  SOL   271       4.610  12.661  35.891  1.00  0.00            
ATOM    812  HW1 SOL   271       4.110  12.671  35.031  1.00  0.00            
ATOM    813  HW2 SOL   271       3.980  12.481  36.651  1.00  0.00            
ATOM    814  OW  SOL   272      11.111  17.761  20.991  1.00  0.00            
ATOM    815  HW1 SOL   272      10.511  17.141  21.491  1.00  0.00            
ATOM    816  HW2 SOL   272      11.421  17.321  20.141  1.00  0.00            
ATOM    817  OW  SOL   273       2.020   2.850  33.601  1.00  0.00            
ATOM    818  HW1 SOL   273       1.220   3.450  33.471  1.00  0.00            
ATOM    819  HW2 SOL   273       1.920   2.360  34.461  1.00  0.00            
ATOM    820  OW  SOL   274      16.321  13.771  19.431  1.00  0.00            
ATOM    821  HW1 SOL   274      16.001  14.711  19.331  1.00  0.00            
ATOM    822  HW2 SOL   274      15.561  13.141  19.311  1.00  0.00            
ATOM    823  OW  SOL   275       4.640  17.431  21.851  1.00  0.00            
ATOM    824  HW1 SOL   275       4.970  17.821  22.711  1.00  0.00            
ATOM    825  HW2 SOL   275       5.400  17.361  21.201  1.00  0.00            
ATOM    826  OW  SOL   276      14.001   1.070  22.881  1.00  0.00            
ATOM    827  HW1 SOL   276      13.761   0.700  21.981  1.00  0.00            
ATOM    828  HW2 SOL   276      14.991   1.230  22.921  1.00  0.00            
ATOM    829  OW  SOL   277       2.490  17.851  31.031  1.00  0.00            
ATOM    830  HW1 SOL   277       3.060  17.201  31.531  1.00  0.00            
ATOM    831  HW2 SOL   277       2.330  17.521  30.101  1.00  0.00            
ATOM    832  OW  SOL   278       9.401  16.981  27.661  1.00  0.00            
ATOM    833  HW1 SOL   278      10.201  16.411  27.871  1.00  0.00            
ATOM    834  HW2 SOL   278       8.911  16.581  26.891  1.00  0.00            
ATOM    835  OW  SOL   279       3.820   7.000  23.421  1.00  0.00            
ATOM    836  HW1 SOL   279       4.270   6.100  23.391  1.00  0.00            
ATOM    837  HW2 SOL   279       2.880   6.890  23.751  1.00  0.00            
ATOM    838  OW  SOL   280      15.471   2.220  35.911  1.00  0.00            
ATOM    839  HW1 SOL   280      15.421   2.590  36.831  1.00  0.00            
ATOM    840  HW2 SOL   280      14.751   1.530  35.791  1.00  0.00            
ATOM    841  OW  SOL   281       6.140   1.220  19.791  1.00  0.00            
ATOM    842  HW1 SOL   281       7.120   1.000  19.861  1.00  0.00            
ATOM    843  HW2 SOL   281       5.830   1.050  18.861  1.00  0.00            
ATOM    844  OW  SOL   282       7.810   2.640  36.111  1.00  0.00            
ATOM    845  HW1 SOL   282       8.480   2.030  36.541  1.00  0.00            
ATOM    846  HW2 SOL   282       7.080   2.830  36.761  1.00  0.00            
ATOM    847  OW  SOL   283       8.880  15.141  30.571  1.00  0.00            
ATOM    848  HW1 SOL   283       8.650  14.891  29.631  1.00  0.00            
ATOM    849  HW2 SOL   283       9.490  14.451  30.961  1.00  0.00            
ATOM    850  OW  SOL   284      13.511   5.900  32.951  1.00  0.00            
ATOM    851  HW1 SOL   284      13.791   5.470  33.801  1.00  0.00            
ATOM    852  HW2 SOL   284      13.761   6.860  32.961  1.00  0.00            
ATOM    853  OW  SOL   285       8.030  14.021  27.861  1.00  0.00            
ATOM    854  HW1 SOL   285       8.930  14.161  27.441  1.00  0.00            
ATOM    855  HW2 SOL   285       7.320  14.041  27.151  1.00  0.00            
ATOM    856  OW  SOL   286       9.220   5.030  27.611  1.00  0.00            
ATOM    857  HW1 SOL   286       8.970   4.940  26.651  1.00  0.00            
ATOM    858  HW2 SOL   286       9.700   4.210  27.921  1.00  0.00            
ATOM    859  OW  SOL   287       5.390   0.640  23.741  1.00  0.00            
ATOM    860  HW1 SOL   287       4.580   0.650  24.321  1.00  0.00            
ATOM    861  HW2 SOL   287       5.420   1.470  23.191  1.00  0.00            
ATOM    862  OW  SOL   288      14.341  11.881  19.031  1.00  0.00            
ATOM    863  HW1 SOL   288      14.661  11.121  19.601  1.00  0.00            
ATOM    864  HW2 SOL   288      13.421  12.151  19.331  1.00  0.00            
ATOM    865  OW  SOL   289       2.970   0.350  20.331  1.00  0.00            
ATOM    866  HW1 SOL   289       3.460   1.190  20.121  1.00  0.00            
ATOM    867  HW2 SOL   289       3.590  -0.300  20.781  1.00  0.00            
ATOM    868  OW  SOL   290       9.351   2.360  23.421  1.00  0.00            
ATOM    869  HW1 SOL   290       8.871   2.770  22.641  1.00  0.00            
ATOM    870  HW2 SOL   290      10.341   2.340  23.231  1.00  0.00            
ATOM    871  OW  SOL   291      10.761   6.830  33.261  1.00  0.00            
ATOM    872  HW1 SOL   291       9.961   6.220  33.291  1.00  0.00            
ATOM    873  HW2 SOL   291      11.571   6.300  33.021  1.00  0.00            
ATOM    874  OW  SOL   292      12.271  15.701  26.551  1.00  0.00            
ATOM    875  HW1 SOL   292      12.481  16.441  25.901  1.00  0.00            
ATOM    876  HW2 SOL   292      12.951  15.701  27.281  1.00  0.00            
ATOM    877  OW  SOL   293       4.590  11.521  26.031  1.00  0.00            
ATOM    878  HW1 SOL   293       3.880  11.251  26.681  1.00  0.00            
ATOM    879  HW2 SOL   293       4.330  11.241  25.101  1.00  0.00            
ATOM    880  OW  SOL   294      12.711  17.971  24.531  1.00  0.00            
ATOM    881  HW1 SOL   294      13.151  18.611  23.891  1.00  0.00            
ATOM    882  HW2 SOL   294      12.211  18.491  25.231  1.00  0.00            
ATOM    883  OW  SOL   295      10.321   5.490  18.781  1.00  0.00            
ATOM    884  HW1 SOL   295       9.911   6.310  18.391  1.00  0.00            
ATOM    885  HW2 SOL   295      10.961   5.750  19.511  1.00  0.00            
ATOM    886  OW  SOL   296       0.780   5.560  32.481  1.00  0.00            
ATOM    887  HW1 SOL   296       1.700   5.550  32.071  1.00  0.00            
ATOM    888  HW2 SOL   296       0.720   6.300  33.151  1.00  0.00            
ATOM    889  OW  SOL   297       5.610   2.220  30.091  1.00  0.00            
ATOM    890  HW1 SOL   297       5.990   1.380  30.461  1.00  0.00            
ATOM    891  HW2 SOL   297       4.730   2.410  30.531  1.00  0.00            
ATOM    892  OW  SOL   298       8.660   4.540  25.041  1.00  0.00            
ATOM    893  HW1 SOL   298       8.340   5.260  24.421  1.00  0.00            
ATOM    894  HW2 SOL   298       8.900   3.730  24.511  1.00  0.00            
ATOM    895  OW  SOL   299      10.171   0.390  26.151  1.00  0.00            
ATOM    896  HW1 SOL   299       9.451   0.440  25.461  1.00  0.00            
ATOM    897  HW2 SOL   299       9.931  -0.300  26.841  1.00  0.00            
ATOM    898  OW  SOL   300      14.291  11.731  27.291  1.00  0.00            
ATOM    899  HW1 SOL   300      13.741  10.891  27.221  1.00  0.00            
ATOM    900  HW2 SOL   300      14.551  12.021  26.371  1.00  0.00            
ATOM    901  OW  SOL   301      14.661   5.900  28.541  1.00  0.00            
ATOM    902  HW1 SOL   301      14.361   4.950  28.611  1.00  0.00            
ATOM    903  HW2 SOL   301      15.391   6.060  29.201  1.00  0.00            
ATOM    904  OW  SOL   302      18.571   8.330  22.391  1.00  0.00            
ATOM    905  HW1 SOL   302      18.991   7.690  23.031  1.00  0.00            
ATOM    906  HW2 SOL   302      18.191   7.820  21.611  1.00  0.00            
ATOM    907  OW  SOL   303       4.880  13.851  20.361  1.00  0.00            
ATOM    908  HW1 SOL   303       4.010  13.701  20.831  1.00  0.00            
ATOM    909  HW2 SOL   303       4.710  14.111  19.411  1.00  0.00            
ATOM    910  OW  SOL   304      16.641  12.801  25.191  1.00  0.00            
ATOM    911  HW1 SOL   304      17.631  12.881  25.331  1.00  0.00            
ATOM    912  HW2 SOL   304      16.191  13.641  25.501  1.00  0.00            
ATOM    913  OW  SOL   305      13.901   5.750  19.401  1.00  0.00            
ATOM    914  HW1 SOL   305      13.361   5.540  20.211  1.00  0.00            
ATOM    915  HW2 SOL   305      14.811   5.340  19.491  1.00  0.00            
ATOM    916  OW  SOL   306       5.270   2.560  21.901  1.00  0.00            
ATOM    917  HW1 SOL   306       5.540   1.970  21.151  1.00  0.00            
ATOM    918  HW2 SOL   306       5.270   3.510  21.591  1.00  0.00            
ATOM    919  OW  SOL   307      17.541  12.231  34.501  1.00  0.00            
ATOM    920  HW1 SOL   307      18.451  11.841  34.371  1.00  0.00            
ATOM    921  HW2 SOL   307      17.621  13.191  34.741  1.00  0.00            
ATOM    922  OW  SOL   308      10.641  13.471  32.021  1.00  0.00            
ATOM    923  HW1 SOL   308       9.841  13.241  32.571  1.00  0.00            
ATOM    924  HW2 SOL   308      11.471  13.211  32.511  1.00  0.00            
ATOM    925  OW  SOL   309      15.921  16.291  34.871  1.00  0.00            
ATOM    926  HW1 SOL   309      16.191  16.631  33.971  1.00  0.00            
ATOM    927  HW2 SOL   309      16.711  15.911  35.331  1.00  0.00            
ATOM    928  OW  SOL   310      11.111  11.951  29.621  1.00  0.00            
ATOM    929  HW1 SOL   310      10.711  12.391  30.431  1.00  0.00            
ATOM    930  HW2 SOL   310      10.701  12.321  28.791  1.00  0.00            
ATOM    931  OW  SOL   311      16.381  10.991  29.411  1.00  0.00            
ATOM    932  HW1 SOL   311      16.431  11.801  30.001  1.00  0.00            
ATOM    933  HW2 SOL   311      15.521  11.011  28.901  1.00  0.00            
ATOM    934  OW  SOL   312       9.150   0.890  32.641  1.00  0.00            
ATOM    935  HW1 SOL   312       9.400   0.690  31.691  1.00  0.00            
ATOM    936  HW2 SOL   312       9.870   1.450  33.061  1.00  0.00            
ATOM    937  OW  SOL   313       9.801  11.161  35.811  1.00  0.00            
ATOM    938  HW1 SOL   313       8.811  11.221  35.911  1.00  0.00            
ATOM    939  HW2 SOL   313      10.031  10.361  35.251  1.00  0.00            
ATOM    940  OW  SOL   314       7.050  10.501  22.301  1.00  0.00            
ATOM    941  HW1 SOL   314       6.910  10.571  23.291  1.00  0.00            
ATOM    942  HW2 SOL   314       7.890   9.991  22.121  1.00  0.00            
ATOM    943  OW  SOL   315       4.100   8.130  31.131  1.00  0.00            
ATOM    944  HW1 SOL   315       4.960   8.250  31.631  1.00  0.00            
ATOM    945  HW2 SOL   315       3.680   7.260  31.401  1.00  0.00            
ATOM    946  OW  SOL   316      12.741   3.860  31.241  1.00  0.00            
ATOM    947  HW1 SOL   316      12.951   4.600  31.881  1.00  0.00            
ATOM    948  HW2 SOL   316      11.851   4.030  30.811  1.00  0.00            
ATOM    949  OW  SOL   317       0.640  15.641  31.931  1.00  0.00            
ATOM    950  HW1 SOL   317       0.180  16.461  31.591  1.00  0.00            
ATOM    951  HW2 SOL   317       1.620  15.831  32.021  1.00  0.00            
ATOM    952  OW  SOL   318       3.670  11.001  23.631  1.00  0.00            
ATOM    953  HW1 SOL   318       3.600  11.831  23.071  1.00  0.00            
ATOM    954  HW2 SOL   318       3.710  10.201  23.031  1.00  0.00            
ATOM    955  OW  SOL   319       5.660   5.370  27.271  1.00  0.00            
ATOM    956  HW1 SOL   319       5.780   6.030  26.531  1.00  0.00            
ATOM    957  HW2 SOL   319       6.120   5.710  28.101  1.00  0.00            
ATOM    958  OW  SOL   320      12.521  13.481  22.501  1.00  0.00            
ATOM    959  HW1 SOL   320      13.021  14.251  22.901  1.00  0.00            
ATOM    960  HW2 SOL   320      11.571  13.501  22.821  1.00  0.00            
ATOM    961  OW  SOL   321      12.721  14.451  30.041  1.00  0.00            
ATOM    962  HW1 SOL   321      13.191  14.581  30.911  1.00  0.00            
ATOM    963  HW2 SOL   321      12.061  13.711  30.131  1.00  0.00            
ATOM    964  OW  SOL   322      15.821   6.390  23.341  1.00  0.00            
ATOM    965  HW1 SOL   322      15.511   7.000  24.071  1.00  0.00            
ATOM    966  HW2 SOL   322      16.321   6.910  22.651  1.00  0.00            
ATOM    967  OW  SOL   323       3.540  15.101  31.911  1.00  0.00            
ATOM    968  HW1 SOL   323       3.330  14.661  31.041  1.00  0.00            
ATOM    969  HW2 SOL   323       4.510  15.361  31.941  1.00  0.00            
ATOM    970  OW  SOL   324       4.020   7.510  34.601  1.00  0.00            
ATOM    971  HW1 SOL   324       4.700   8.060  34.131  1.00  0.00            
ATOM    972  HW2 SOL   324       4.420   6.630  34.871  1.00  0.00            
ATOM    973  OW  SOL   325      15.871   7.790  35.321  1.00  0.00            
ATOM    974  HW1 SOL   325      14.951   8.170  35.271  1.00  0.00            
ATOM    975  HW2 SOL   325      16.471   8.260  34.671  1.00  0.00            
ATOM    976  OW  SOL   326      10.131   1.050  36.321  1.00  0.00            
ATOM    977  HW1 SOL   326      10.191   1.900  35.801  1.00  0.00            
ATOM    978  HW2 SOL   326      10.451   0.290  35.751  1.00  0.00            
ATOM    979  OW  SOL   327       5.040   0.500  36.021  1.00  0.00            
ATOM    980  HW1 SOL   327       4.620  -0.070  35.321  1.00  0.00            
ATOM    981  HW2 SOL   327       4.380   1.190  36.341  1.00  0.00            
ATOM    982  OW  SOL   328       5.730   8.700  28.911  1.00  0.00            
ATOM    983  HW1 SOL   328       6.170   9.590  28.821  1.00  0.00            
ATOM    984  HW2 SOL   328       5.100   8.700  29.681  1.00  0.00            
ATOM    985  OW  SOL   329      13.601   8.620  29.071  1.00  0.00            
ATOM    986  HW1 SOL   329      12.851   8.620  28.411  1.00  0.00            
ATOM    987  HW2 SOL   329      13.971   7.700  29.161  1.00  0.00            
ATOM    988  OW  SOL   330      12.091   5.250  21.371  1.00  0.00            
ATOM    989  HW1 SOL   330      12.221   4.410  21.911  1.00  0.00            
ATOM    990  HW2 SOL   330      11.801   5.990  21.971  1.00  0.00            
ATOM    991  OW  SOL   331       3.070   2.130  30.931  1.00  0.00            
ATOM    992  HW1 SOL   331       2.840   2.500  31.831  1.00  0.00            
ATOM    993  HW2 SOL   331       2.770   1.180  30.871  1.00  0.00            
ATOM    994  OW  SOL   332       0.370  13.101  31.441  1.00  0.00            
ATOM    995  HW1 SOL   332       0.900  12.611  32.121  1.00  0.00            
ATOM    996  HW2 SOL   332       0.590  14.081  31.491  1.00  0.00            
ATOM    997  OW  SOL   333       7.320   6.340  29.261  1.00  0.00            
ATOM    998  HW1 SOL   333       7.910   6.080  28.501  1.00  0.00            
ATOM    999  HW2 SOL   333       7.040   7.300  29.151  1.00  0.00            
ATOM   1000  OW  SOL   334      17.281   9.351  37.161  1.00  0.00            
ATOM   1001  HW1 SOL   334      16.821   9.281  36.271  1.00  0.00            
ATOM   1002  HW2 SOL   334      16.661   9.791  37.821  1.00  0.00            
ATOM   1003  OW  SOL   335       3.070   0.630  24.801  1.00  0.00            
ATOM   1004  HW1 SOL   335       2.960   1.570  25.131  1.00  0.00            
ATOM   1005  HW2 SOL   335       3.020   0.000  25.571  1.00  0.00            
ATOM   1006  OW  SOL   336      16.221   3.670  22.361  1.00  0.00            
ATOM   1007  HW1 SOL   336      16.241   2.910  23.001  1.00  0.00            
ATOM   1008  HW2 SOL   336      15.741   4.440  22.761  1.00  0.00            
ATOM   1009  OW  SOL   337      10.231   7.660  28.281  1.00  0.00            
ATOM   1010  HW1 SOL   337      10.381   7.870  29.241  1.00  0.00            
ATOM   1011  HW2 SOL   337       9.931   6.710  28.191  1.00  0.00            
ATOM   1012  OW  SOL   338       9.801  15.731  35.621  1.00  0.00            
ATOM   1013  HW1 SOL   338       9.601  16.171  34.741  1.00  0.00            
ATOM   1014  HW2 SOL   338      10.191  14.821  35.461  1.00  0.00            
ATOM   1015  OW  SOL   339      18.591  15.181  34.671  1.00  0.00            
ATOM   1016  HW1 SOL   339      18.731  15.451  33.721  1.00  0.00            
ATOM   1017  HW2 SOL   339      19.421  15.401  35.201  1.00  0.00            
ATOM   1018  OW  SOL   340       3.500   8.980  36.661  1.00  0.00            
ATOM   1019  HW1 SOL   340       4.260   9.420  37.141  1.00  0.00            
ATOM   1020  HW2 SOL   340       3.850   8.510  35.841  1.00  0.00            
ATOM   1021  OW  SOL   341      15.401   2.740  19.871  1.00  0.00            
ATOM   1022  HW1 SOL   341      14.791   1.990  20.101  1.00  0.00            
ATOM   1023  HW2 SOL   341      15.621   3.260  20.701  1.00  0.00            
ATOM   1024  OW  SOL   342      13.031   8.380  19.041  1.00  0.00            
ATOM   1025  HW1 SOL   342      13.371   7.450  19.191  1.00  0.00            
ATOM   1026  HW2 SOL   342      13.211   8.650  18.091  1.00  0.00            
ATOM   1027  OW  SOL   343      10.681  13.331  27.111  1.00  0.00            
ATOM   1028  HW1 SOL   343      10.751  12.491  26.561  1.00  0.00            
ATOM   1029  HW2 SOL   343      11.301  14.021  26.751  1.00  0.00            
ATOM   1030  OW  SOL   344       3.190   8.100  28.111  1.00  0.00            
ATOM   1031  HW1 SOL   344       4.120   8.460  28.161  1.00  0.00            
ATOM   1032  HW2 SOL   344       3.130   7.250  28.631  1.00  0.00            
ATOM   1033  OW  SOL   345       3.390   5.090  28.681  1.00  0.00            
ATOM   1034  HW1 SOL   345       2.870   4.260  28.511  1.00  0.00            
ATOM   1035  HW2 SOL   345       4.160   5.140  28.041  1.00  0.00            
ATOM   1036  OW  SOL   346      11.381   3.800  35.401  1.00  0.00            
ATOM   1037  HW1 SOL   346      10.931   4.430  36.041  1.00  0.00            
ATOM   1038  HW2 SOL   346      12.311   4.110  35.231  1.00  0.00            
ATOM   1039  OW  SOL   347      11.601   2.070  33.391  1.00  0.00            
ATOM   1040  HW1 SOL   347      11.601   2.710  34.161  1.00  0.00            
ATOM   1041  HW2 SOL   347      11.881   2.550  32.561  1.00  0.00            
ATOM   1042  OW  SOL   348       0.080  13.261  20.621  1.00  0.00            
ATOM   1043  HW1 SOL   348      -0.850  13.471  20.311  1.00  0.00            
ATOM   1044  HW2 SOL   348       0.180  12.271  20.751  1.00  0.00            
ATOM   1045  OW  SOL   349       0.880  18.011  27.891  1.00  0.00            
ATOM   1046  HW1 SOL   349       0.460  17.151  27.621  1.00  0.00            
ATOM   1047  HW2 SOL   349       1.820  18.041  27.551  1.00  0.00            
ATOM   1048  OW  SOL   350       5.040  15.681  27.721  1.00  0.00            
ATOM   1049  HW1 SOL   350       5.700  16.421  27.811  1.00  0.00            
ATOM   1050  HW2 SOL   350       5.480  14.891  27.301  1.00  0.00            
ATOM   1051  OW  SOL   351      10.021   7.960  31.001  1.00  0.00            
ATOM   1052  HW1 SOL   351      10.431   7.640  31.861  1.00  0.00            
ATOM   1053  HW2 SOL   351       9.061   7.690  30.971  1.00  0.00            
ATOM   1054  OW  SOL   352       0.400   5.440  29.761  1.00  0.00            
ATOM   1055  HW1 SOL   352       1.250   5.110  29.351  1.00  0.00            
ATOM   1056  HW2 SOL   352       0.530   5.590  30.741  1.00  0.00            
ATOM   1057  OW  SOL   353       1.890   5.200  35.841  1.00  0.00            
ATOM   1058  HW1 SOL   353       2.480   4.800  35.141  1.00  0.00            
ATOM   1059  HW2 SOL   353       1.310   5.910  35.431  1.00  0.00            
ATOM   1060  OW  SOL   354      13.691   9.501  35.221  1.00  0.00            
ATOM   1061  HW1 SOL   354      14.081  10.391  35.421  1.00  0.00            
ATOM   1062  HW2 SOL   354      13.791   9.301  34.251  1.00  0.00            
ATOM   1063  OW  SOL   355       8.150   5.720  21.871  1.00  0.00            
ATOM   1064  HW1 SOL   355       8.220   4.830  21.411  1.00  0.00            
ATOM   1065  HW2 SOL   355       7.210   6.060  21.791  1.00  0.00            
ATOM   1066  OW  SOL   356      16.571   6.040  30.681  1.00  0.00            
ATOM   1067  HW1 SOL   356      16.191   5.350  31.301  1.00  0.00            
ATOM   1068  HW2 SOL   356      17.391   5.680  30.241  1.00  0.00            
ATOM   1069  OW  SOL   357       2.520  15.641  36.061  1.00  0.00            
ATOM   1070  HW1 SOL   357       2.220  16.211  36.821  1.00  0.00            
ATOM   1071  HW2 SOL   357       2.450  14.671  36.321  1.00  0.00            
ATOM   1072  OW  SOL   358       6.710   4.640  31.311  1.00  0.00            
ATOM   1073  HW1 SOL   358       6.370   3.750  31.011  1.00  0.00            
ATOM   1074  HW2 SOL   358       6.970   5.180  30.511  1.00  0.00            
ATOM   1075  OW  SOL   359       9.300  16.781  33.271  1.00  0.00            
ATOM   1076  HW1 SOL   359       9.060  16.601  32.321  1.00  0.00            
ATOM   1077  HW2 SOL   359       9.600  17.721  33.371  1.00  0.00            
ATOM   1078  OW  SOL   360       4.730   5.000  20.531  1.00  0.00            
ATOM   1079  HW1 SOL   360       5.340   5.800  20.571  1.00  0.00            
ATOM   1080  HW2 SOL   360       3.780   5.310  20.601  1.00  0.00            
ATOM   1081  OW  SOL   361       1.590  11.371  33.281  1.00  0.00            
ATOM   1082  HW1 SOL   361       1.810  10.761  34.041  1.00  0.00            
ATOM   1083  HW2 SOL   361       1.690  10.881  32.421  1.00  0.00            
ATOM   1084  OW  SOL   362      13.471  10.591  30.961  1.00  0.00            
ATOM   1085  HW1 SOL   362      13.711   9.961  30.221  1.00  0.00            
ATOM   1086  HW2 SOL   362      12.571  10.991  30.781  1.00  0.00            
ATOM   1087  OW  SOL   363      13.021   8.550  21.711  1.00  0.00            
ATOM   1088  HW1 SOL   363      12.161   8.240  22.131  1.00  0.00            
ATOM   1089  HW2 SOL   363      12.981   8.410  20.721  1.00  0.00            
ATOM   1090  OW  SOL   364      17.591  17.471  30.161  1.00  0.00            
ATOM   1091  HW1 SOL   364      18.201  17.771  29.431  1.00  0.00            
ATOM   1092  HW2 SOL   364      17.211  16.581  29.941  1.00  0.00            
ATOM   1093  OW  SOL   365      12.521  17.311  29.901  1.00  0.00            
ATOM   1094  HW1 SOL   365      13.361  17.361  29.361  1.00  0.00            
ATOM   1095  HW2 SOL   365      12.291  16.351  30.081  1.00  0.00            
ATOM   1096  OW  SOL   366       0.830  12.581  28.841  1.00  0.00            
ATOM   1097  HW1 SOL   366       0.780  12.571  29.841  1.00  0.00            
ATOM   1098  HW2 SOL   366       0.000  12.171  28.461  1.00  0.00            
ATOM   1099  OW  SOL   367       6.880  16.621  35.781  1.00  0.00            
ATOM   1100  HW1 SOL   367       6.320  17.431  35.871  1.00  0.00            
ATOM   1101  HW2 SOL   367       7.400  16.661  34.921  1.00  0.00            
ATOM   1102  OW  SOL   368      17.261   1.350  23.851  1.00  0.00            
ATOM   1103  HW1 SOL   368      17.991   1.180  23.181  1.00  0.00            
ATOM   1104  HW2 SOL   368      16.951   0.480  24.231  1.00  0.00            
ATOM   1105  OW  SOL   369      13.881  15.731  23.391  1.00  0.00            
ATOM   1106  HW1 SOL   369      14.551  15.851  22.651  1.00  0.00            
ATOM   1107  HW2 SOL   369      13.481  16.621  23.621  1.00  0.00            
ATOM   1108  OW  SOL   370       1.300  17.941  37.131  1.00  0.00            
ATOM   1109  HW1 SOL   370       0.890  17.201  37.661  1.00  0.00            
ATOM   1110  HW2 SOL   370       1.940  18.451  37.711  1.00  0.00            
ATOM   1111  OW  SOL   371      12.801   9.270  25.341  1.00  0.00            
ATOM   1112  HW1 SOL   371      13.401   8.460  25.361  1.00  0.00            
ATOM   1113  HW2 SOL   371      13.201   9.960  24.741  1.00  0.00            
ATOM   1114  OW  SOL   372       8.300  12.731  32.841  1.00  0.00            
ATOM   1115  HW1 SOL   372       8.250  13.061  33.791  1.00  0.00            
ATOM   1116  HW2 SOL   372       7.440  12.921  32.381  1.00  0.00            
ATOM   1117  OW  SOL   373       6.720  16.161  20.161  1.00  0.00            
ATOM   1118  HW1 SOL   373       6.810  16.261  19.171  1.00  0.00            
ATOM   1119  HW2 SOL   373       6.320  15.271  20.371  1.00  0.00            
ATOM   1120  OW  SOL   374      16.501  17.201  32.561  1.00  0.00            
ATOM   1121  HW1 SOL   374      17.031  17.301  31.721  1.00  0.00            
ATOM   1122  HW2 SOL   374      16.231  18.101  32.901  1.00  0.00            
ATOM   1123  OW  SOL   375      18.411   1.750  28.251  1.00  0.00            
ATOM   1124  HW1 SOL   375      18.801   0.900  27.891  1.00  0.00            
ATOM   1125  HW2 SOL   375      17.431   1.770  28.061  1.00  0.00            
ATOM   1126  OW  SOL   376       2.630   3.260  25.821  1.00  0.00            
ATOM   1127  HW1 SOL   376       1.840   3.770  25.481  1.00  0.00            
ATOM   1128  HW2 SOL   376       2.540   3.110  26.801  1.00  0.00            
ATOM   1129  OW  SOL   377      11.941  16.121  18.931  1.00  0.00            
ATOM   1130  HW1 SOL   377      12.001  15.191  19.301  1.00  0.00            
ATOM   1131  HW2 SOL   377      11.351  16.121  18.131  1.00  0.00            
ATOM   1132  OW  SOL   378       8.220  10.021  32.341  1.00  0.00            
ATOM   1133  HW1 SOL   378       8.620  10.011  31.421  1.00  0.00            
ATOM   1134  HW2 SOL   378       8.320  10.941  32.741  1.00  0.00            
ATOM   1135  OW  SOL   379       9.160   9.100  21.531  1.00  0.00            
ATOM   1136  HW1 SOL   379       9.790   9.480  20.851  1.00  0.00            
ATOM   1137  HW2 SOL   379       9.560   8.270  21.921  1.00  0.00            
ATOM   1138  OW  SOL   380      15.041  16.071  19.061  1.00  0.00            
ATOM   1139  HW1 SOL   380      14.121  16.441  19.131  1.00  0.00            
ATOM   1140  HW2 SOL   380      15.421  16.271  18.161  1.00  0.00            
ATOM   1141  OW  SOL   381       3.720  12.881  33.521  1.00  0.00            
ATOM   1142  HW1 SOL   381       3.590  13.811  33.181  1.00  0.00            
ATOM   1143  HW2 SOL   381       2.880  12.361  33.391  1.00  0.00            
ATOM   1144  OW  SOL   382      16.141  12.921  31.511  1.00  0.00            
ATOM   1145  HW1 SOL   382      16.741  12.951  32.311  1.00  0.00            
ATOM   1146  HW2 SOL   382      15.391  13.561  31.641  1.00  0.00            
ATOM   1147  OW  SOL   383      10.391  10.981  25.581  1.00  0.00            
ATOM   1148  HW1 SOL   383       9.691  10.511  26.121  1.00  0.00            
ATOM   1149  HW2 SOL   383      10.981  10.301  25.151  1.00  0.00            
ATOM   1150  OW  SOL   384      10.141   2.360  28.331  1.00  0.00            
ATOM   1151  HW1 SOL   384      10.061   2.000  27.401  1.00  0.00            
ATOM   1152  HW2 SOL   384      10.121   1.600  28.981  1.00  0.00            
ATOM   1153  OW  SOL   385       5.900  14.871  23.531  1.00  0.00            
ATOM   1154  HW1 SOL   385       6.320  14.291  22.831  1.00  0.00            
ATOM   1155  HW2 SOL   385       5.460  15.661  23.091  1.00  0.00            
ATOM   1156  OW  SOL   386      17.091   3.850  32.431  1.00  0.00            
ATOM   1157  HW1 SOL   386      17.821   4.540  32.471  1.00  0.00            
ATOM   1158  HW2 SOL   386      17.371   3.100  31.841  1.00  0.00            
ATOM   1159  OW  SOL   387       2.550  13.481  21.521  1.00  0.00            
ATOM   1160  HW1 SOL   387       1.590  13.491  21.251  1.00  0.00            
ATOM   1161  HW2 SOL   387       2.670  14.011  22.361  1.00  0.00            
ATOM   1162  OW  SOL   388       1.050  10.131  35.881  1.00  0.00            
ATOM   1163  HW1 SOL   388       0.280   9.801  36.421  1.00  0.00            
ATOM   1164  HW2 SOL   388       1.900   9.831  36.301  1.00  0.00            
ATOM   1165  OW  SOL   389       6.720   2.030  33.511  1.00  0.00            
ATOM   1166  HW1 SOL   389       7.620   1.870  33.111  1.00  0.00            
ATOM   1167  HW2 SOL   389       6.800   2.080  34.501  1.00  0.00            
ATOM   1168  OW  SOL   390       0.750   3.450  18.951  1.00  0.00            
ATOM   1169  HW1 SOL   390      -0.170   3.170  18.661  1.00  0.00            
ATOM   1170  HW2 SOL   390       1.060   4.220  18.391  1.00  0.00            
ATOM   1171  OW  SOL   391      14.401   8.560  32.601  1.00  0.00            
ATOM   1172  HW1 SOL   391      13.831   9.080  31.971  1.00  0.00            
ATOM   1173  HW2 SOL   391      15.361   8.680  32.361  1.00  0.00            
ATOM   1174  OW  SOL   392       0.720   1.660  21.801  1.00  0.00            
ATOM   1175  HW1 SOL   392       0.550   2.490  21.261  1.00  0.00            
ATOM   1176  HW2 SOL   392       1.620   1.290  21.581  1.00  0.00            
ATOM   1177  OW  SOL   393      11.831  13.351  19.811  1.00  0.00            
ATOM   1178  HW1 SOL   393      10.841  13.241  19.831  1.00  0.00            
ATOM   1179  HW2 SOL   393      12.171  13.501  20.741  1.00  0.00            
ATOM   1180  OW  SOL   394       6.130   8.420  32.931  1.00  0.00            
ATOM   1181  HW1 SOL   394       6.690   9.230  32.761  1.00  0.00            
ATOM   1182  HW2 SOL   394       6.720   7.620  32.961  1.00  0.00            
ATOM   1183  OW  SOL   395      14.931  17.671  28.211  1.00  0.00            
ATOM   1184  HW1 SOL   395      15.261  18.311  27.521  1.00  0.00            
ATOM   1185  HW2 SOL   395      15.591  17.611  28.961  1.00  0.00            
ATOM   1186  OW  SOL   396       7.160   5.650  35.701  1.00  0.00            
ATOM   1187  HW1 SOL   396       7.350   6.300  36.441  1.00  0.00            
ATOM   1188  HW2 SOL   396       7.760   4.850  35.791  1.00  0.00            
ATOM   1189  OW  SOL   397      14.501  12.201  34.951  1.00  0.00            
ATOM   1190  HW1 SOL   397      14.411  12.101  35.941  1.00  0.00            
ATOM   1191  HW2 SOL   397      15.461  12.131  34.691  1.00  0.00            
ATOM   1192  OW  SOL   398       3.900  17.411  34.221  1.00  0.00            
ATOM   1193  HW1 SOL   398       2.990  17.821  34.201  1.00  0.00            
ATOM   1194  HW2 SOL   398       3.830  16.471  34.541  1.00  0.00            
ATOM   1195  OW  SOL   399      16.741   8.830  31.161  1.00  0.00            
ATOM   1196  HW1 SOL   399      16.471   7.940  30.791  1.00  0.00            
ATOM   1197  HW2 SOL   399      16.751   9.510  30.431  1.00  0.00            
ATOM   1198  OW  SOL   400      12.251   3.250  23.111  1.00  0.00            
ATOM   1199  HW1 SOL   400      12.901   2.510  23.001  1.00  0.00            
ATOM   1200  HW2 SOL   400      12.451   3.750  23.951  1.00  0.00            
ATOM   1201  OW  SOL   401       5.940   7.450  25.141  1.00  0.00            
ATOM   1202  HW1 SOL   401       6.440   8.300  24.951  1.00  0.00            
ATOM   1203  HW2 SOL   401       5.060   7.470  24.661  1.00  0.00            
ATOM   1204  OW  SOL   402      17.771   3.420  35.041  1.00  0.00            
ATOM   1205  HW1 SOL   402      17.601   3.730  34.101  1.00  0.00            
ATOM   1206  HW2 SOL   402      16.931   3.050  35.421  1.00  0.00            
ATOM   1207  OW  SOL   403      17.301   9.341  33.791  1.00  0.00            
ATOM   1208  HW1 SOL   403      17.681  10.251  33.941  1.00  0.00            
ATOM   1209  HW2 SOL   403      17.221   9.171  32.801  1.00  0.00            
ATOM   1210  OW  SOL   404       8.590  13.741  18.781  1.00  0.00            
ATOM   1211  HW1 SOL   404       8.130  13.891  19.661  1.00  0.00            
ATOM   1212  HW2 SOL   404       9.030  14.591  18.481  1.00  0.00            
ATOM   1213  OW  SOL   405       6.610  17.901  28.151  1.00  0.00            
ATOM   1214  HW1 SOL   405       6.150  18.781  28.021  1.00  0.00            
ATOM   1215  HW2 SOL   405       7.600  18.021  28.081  1.00  0.00            
ATOM   1216  OW  SOL   406       8.590   9.561  27.231  1.00  0.00            
ATOM   1217  HW1 SOL   406       9.130   8.871  27.711  1.00  0.00            
ATOM   1218  HW2 SOL   406       8.270  10.251  27.891  1.00  0.00            
ATOM   1219  OW  SOL   407      10.831   9.841  19.491  1.00  0.00            
ATOM   1220  HW1 SOL   407      10.601  10.371  18.671  1.00  0.00            
ATOM   1221  HW2 SOL   407      11.641   9.281  19.301  1.00  0.00            
ATOM   1222  OW  SOL   408      18.611  15.691  27.131  1.00  0.00            
ATOM   1223  HW1 SOL   408      17.901  15.571  26.431  1.00  0.00            
ATOM   1224  HW2 SOL   408      18.621  14.901  27.731  1.00  0.00            
ATOM   1225  OW  SOL   409       2.210  13.141  37.061  1.00  0.00            
ATOM   1226  HW1 SOL   409       1.560  12.411  36.851  1.00  0.00            
ATOM   1227  HW2 SOL   409       2.250  13.281  38.041  1.00  0.00            
ATOM   1228  OW  SOL   410       0.790  12.401  25.151  1.00  0.00            
ATOM   1229  HW1 SOL   410       0.780  11.931  26.031  1.00  0.00            
ATOM   1230  HW2 SOL   410       1.610  12.121  24.641  1.00  0.00            
ATOM   1231  OW  SOL   411       6.720  13.911  34.861  1.00  0.00            
ATOM   1232  HW1 SOL   411       5.940  13.411  35.241  1.00  0.00            
ATOM   1233  HW2 SOL   411       6.690  14.861  35.171  1.00  0.00            
ATOM   1234  OW  SOL   412      18.241   1.920  30.891  1.00  0.00            
ATOM   1235  HW1 SOL   412      18.201   1.020  31.331  1.00  0.00            
ATOM   1236  HW2 SOL   412      18.271   1.810  29.901  1.00  0.00            
ATOM   1237  OW  SOL   413       4.280   4.240  23.821  1.00  0.00            
ATOM   1238  HW1 SOL   413       4.580   3.520  23.201  1.00  0.00            
ATOM   1239  HW2 SOL   413       3.890   3.840  24.651  1.00  0.00            
ATOM   1240  OW  SOL   414      17.051  14.871  29.661  1.00  0.00            
ATOM   1241  HW1 SOL   414      16.121  14.621  29.391  1.00  0.00            
ATOM   1242  HW2 SOL   414      17.311  14.371  30.481  1.00  0.00            
ATOM   1243  OW  SOL   415       3.170   5.470  31.421  1.00  0.00            
ATOM   1244  HW1 SOL   415       3.550   4.880  32.141  1.00  0.00            
ATOM   1245  HW2 SOL   415       3.570   5.210  30.541  1.00  0.00            
ATOM   1246  OW  SOL   416       8.120  15.861  25.491  1.00  0.00            
ATOM   1247  HW1 SOL   416       8.440  15.961  24.551  1.00  0.00            
ATOM   1248  HW2 SOL   416       7.330  15.241  25.511  1.00  0.00            
ATOM   1249  OW  SOL   417      14.241   2.140  29.741  1.00  0.00            
ATOM   1250  HW1 SOL   417      14.761   1.490  30.291  1.00  0.00            
ATOM   1251  HW2 SOL   417      13.751   2.770  30.351  1.00  0.00            
ATOM   1252  OW  SOL   418      10.011   0.340  30.161  1.00  0.00            
ATOM   1253  HW1 SOL   418       9.381  -0.380  29.851  1.00  0.00            
ATOM   1254  HW2 SOL   418      10.941  -0.020  30.161  1.00  0.00            
ATOM   1255  OW  SOL   419       7.700  13.301  21.631  1.00  0.00            
ATOM   1256  HW1 SOL   419       7.240  12.431  21.801  1.00  0.00            
ATOM   1257  HW2 SOL   419       8.610  13.271  22.041  1.00  0.00            
ATOM   1258  OW  SOL   420       6.180  15.671  31.461  1.00  0.00            
ATOM   1259  HW1 SOL   420       6.130  16.491  32.031  1.00  0.00            
ATOM   1260  HW2 SOL   420       7.070  15.641  31.011  1.00  0.00            
ATOM   1261  OW  SOL   421      13.521   0.520  20.301  1.00  0.00            
ATOM   1262  HW1 SOL   421      13.871   0.110  19.461  1.00  0.00            
ATOM   1263  HW2 SOL   421      12.621   0.140  20.501  1.00  0.00            
ATOM   1264  OW  SOL   422      13.001   4.530  25.531  1.00  0.00            
ATOM   1265  HW1 SOL   422      12.411   5.330  25.571  1.00  0.00            
ATOM   1266  HW2 SOL   422      13.151   4.180  26.461  1.00  0.00            
ATOM   1267  OW  SOL   423      15.931   2.210  27.441  1.00  0.00            
ATOM   1268  HW1 SOL   423      15.091   2.200  27.981  1.00  0.00            
ATOM   1269  HW2 SOL   423      15.951   3.040  26.881  1.00  0.00            
ATOM   1270  OW  SOL   424       0.390  10.771  21.621  1.00  0.00            
ATOM   1271  HW1 SOL   424       1.380  10.661  21.531  1.00  0.00            
ATOM   1272  HW2 SOL   424      -0.010   9.911  21.941  1.00  0.00            
ATOM   1273  OW  SOL   425       8.750  16.461  21.991  1.00  0.00            
ATOM   1274  HW1 SOL   425       7.980  16.111  21.451  1.00  0.00            
ATOM   1275  HW2 SOL   425       8.430  17.171  22.611  1.00  0.00            
ATOM   1276  OW  SOL   426       2.300   6.280  38.371  1.00  0.00            
ATOM   1277  HW1 SOL   426       1.370   6.260  38.741  1.00  0.00            
ATOM   1278  HW2 SOL   426       2.310   5.890  37.451  1.00  0.00            
ATOM   1279  OW  SOL   427      17.551   6.070  39.551  1.00  0.00            
ATOM   1280  HW1 SOL   427      17.431   5.940  38.561  1.00  0.00            
ATOM   1281  HW2 SOL   427      17.251   5.260  40.041  1.00  0.00            
ATOM   1282  OW  SOL   428       2.310  17.131  42.071  1.00  0.00            
ATOM   1283  HW1 SOL   428       2.650  17.901  42.611  1.00  0.00            
ATOM   1284  HW2 SOL   428       2.750  17.131  41.171  1.00  0.00            
ATOM   1285  OW  SOL   429       2.300  14.341  42.621  1.00  0.00            
ATOM   1286  HW1 SOL   429       2.040  15.301  42.621  1.00  0.00            
ATOM   1287  HW2 SOL   429       1.590  13.801  43.071  1.00  0.00            
ATOM   1288  OW  SOL   430       6.060   9.641  38.471  1.00  0.00            
ATOM   1289  HW1 SOL   430       6.130  10.481  37.931  1.00  0.00            
ATOM   1290  HW2 SOL   430       6.520   9.771  39.351  1.00  0.00            
ATOM   1291  OW  SOL   431      18.421  17.671  40.831  1.00  0.00            
ATOM   1292  HW1 SOL   431      18.961  17.381  41.631  1.00  0.00            
ATOM   1293  HW2 SOL   431      18.721  18.571  40.541  1.00  0.00            
ATOM   1294  OW  SOL   432       0.270  15.961  38.411  1.00  0.00            
ATOM   1295  HW1 SOL   432       0.080  15.001  38.621  1.00  0.00            
ATOM   1296  HW2 SOL   432      -0.060  16.541  39.161  1.00  0.00            
ATOM   1297  OW  SOL   433      16.891   9.220  43.361  1.00  0.00            
ATOM   1298  HW1 SOL   433      17.841   8.930  43.441  1.00  0.00            
ATOM   1299  HW2 SOL   433      16.811   9.870  42.611  1.00  0.00            
ATOM   1300  OW  SOL   434      16.411  11.081  41.561  1.00  0.00            
ATOM   1301  HW1 SOL   434      17.271  11.101  41.041  1.00  0.00            
ATOM   1302  HW2 SOL   434      16.551  11.551  42.441  1.00  0.00            
ATOM   1303  OW  SOL   435       8.090   0.040  42.261  1.00  0.00            
ATOM   1304  HW1 SOL   435       8.490   0.950  42.171  1.00  0.00            
ATOM   1305  HW2 SOL   435       7.090   0.120  42.321  1.00  0.00            
ATOM   1306  OW  SOL   436      15.251   9.991  39.141  1.00  0.00            
ATOM   1307  HW1 SOL   436      14.621   9.231  39.271  1.00  0.00            
ATOM   1308  HW2 SOL   436      15.731  10.171  40.001  1.00  0.00            
ATOM   1309  OW  SOL   437       5.980   7.290  39.941  1.00  0.00            
ATOM   1310  HW1 SOL   437       6.220   7.980  39.261  1.00  0.00            
ATOM   1311  HW2 SOL   437       5.200   7.620  40.481  1.00  0.00            
ATOM   1312  OW  SOL   438      15.761  16.621  40.311  1.00  0.00            
ATOM   1313  HW1 SOL   438      16.651  17.081  40.341  1.00  0.00            
ATOM   1314  HW2 SOL   438      15.551  16.381  39.361  1.00  0.00            
ATOM   1315  OW  SOL   439       8.650   3.480  39.191  1.00  0.00            
ATOM   1316  HW1 SOL   439       9.240   4.110  38.701  1.00  0.00            
ATOM   1317  HW2 SOL   439       8.840   2.540  38.901  1.00  0.00            
ATOM   1318  OW  SOL   440       3.210   9.431  39.661  1.00  0.00            
ATOM   1319  HW1 SOL   440       4.030   9.821  39.241  1.00  0.00            
ATOM   1320  HW2 SOL   440       2.940   8.611  39.171  1.00  0.00            
ATOM   1321  OW  SOL   441      11.111  17.761  39.611  1.00  0.00            
ATOM   1322  HW1 SOL   441      10.511  17.141  40.111  1.00  0.00            
ATOM   1323  HW2 SOL   441      11.421  17.321  38.761  1.00  0.00            
ATOM   1324  OW  SOL   442      16.321  13.771  38.051  1.00  0.00            
ATOM   1325  HW1 SOL   442      16.001  14.711  37.951  1.00  0.00            
ATOM   1326  HW2 SOL   442      15.561  13.141  37.931  1.00  0.00            
ATOM   1327  OW  SOL   443       4.640  17.431  40.471  1.00  0.00            
ATOM   1328  HW1 SOL   443       4.970  17.821  41.331  1.00  0.00            
ATOM   1329  HW2 SOL   443       5.400  17.361  39.821  1.00  0.00            
ATOM   1330  OW  SOL   444      14.001   1.070  41.501  1.00  0.00            
ATOM   1331  HW1 SOL   444      13.761   0.700  40.601  1.00  0.00            
ATOM   1332  HW2 SOL   444      14.991   1.230  41.541  1.00  0.00            
ATOM   1333  OW  SOL   445       3.820   7.000  42.041  1.00  0.00            
ATOM   1334  HW1 SOL   445       4.270   6.100  42.011  1.00  0.00            
ATOM   1335  HW2 SOL   445       2.880   6.890  42.371  1.00  0.00            
ATOM   1336  OW  SOL   446       6.140   1.220  38.411  1.00  0.00            
ATOM   1337  HW1 SOL   446       7.120   1.000  38.481  1.00  0.00            
ATOM   1338  HW2 SOL   446       5.830   1.050  37.481  1.00  0.00            
ATOM   1339  OW  SOL   447      14.341  11.881  37.651  1.00  0.00            
ATOM   1340  HW1 SOL   447      14.661  11.121  38.221  1.00  0.00            
ATOM   1341  HW2 SOL   447      13.421  12.151  37.951  1.00  0.00            
ATOM   1342  OW  SOL   448       2.970   0.350  38.951  1.00  0.00            
ATOM   1343  HW1 SOL   448       3.460   1.190  38.741  1.00  0.00            
ATOM   1344  HW2 SOL   448       3.590  -0.300  39.401  1.00  0.00            
ATOM   1345  OW  SOL   449       9.351   2.360  42.041  1.00  0.00            
ATOM   1346  HW1 SOL   449       8.871   2.770  41.261  1.00  0.00            
ATOM   1347  HW2 SOL   449      10.341   2.340  41.851  1.00  0.00            
ATOM   1348  OW  SOL   450       4.590  11.521  44.651  1.00  0.00            
ATOM   1349  HW1 SOL   450       3.880  11.251  45.301  1.00  0.00            
ATOM   1350  HW2 SOL   450       4.330  11.241  43.721  1.00  0.00            
ATOM   1351  OW  SOL   451      12.711  17.971  43.151  1.00  0.00            
ATOM   1352  HW1 SOL   451      13.151  18.611  42.511  1.00  0.00            
ATOM   1353  HW2 SOL   451      12.211  18.491  43.851  1.00  0.00            
ATOM   1354  OW  SOL   452      10.321   5.490  37.401  1.00  0.00            
ATOM   1355  HW1 SOL   452       9.911   6.310  37.011  1.00  0.00            
ATOM   1356  HW2 SOL   452      10.961   5.750  38.131  1.00  0.00            
ATOM   1357  OW  SOL   453      18.571   8.330  41.011  1.00  0.00            
ATOM   1358  HW1 SOL   453      18.991   7.690  41.651  1.00  0.00            
ATOM   1359  HW2 SOL   453      18.191   7.820  40.231  1.00  0.00            
ATOM   1360  OW  SOL   454       4.880  13.851  38.981  1.00  0.00            
ATOM   1361  HW1 SOL   454       4.010  13.701  39.451  1.00  0.00            
ATOM   1362  HW2 SOL   454       4.710  14.111  38.031  1.00  0.00            
ATOM   1363  OW  SOL   455      13.901   5.750  38.021  1.00  0.00            
ATOM   1364  HW1 SOL   455      13.361   5.540  38.831  1.00  0.00            
ATOM   1365  HW2 SOL   455      14.811   5.340  38.111  1.00  0.00            
ATOM   1366  OW  SOL   456       5.270   2.560  40.521  1.00  0.00            
ATOM   1367  HW1 SOL   456       5.540   1.970  39.771  1.00  0.00            
ATOM   1368  HW2 SOL   456       5.270   3.510  40.211  1.00  0.00            
ATOM   1369  OW  SOL   457       7.050  10.501  40.921  1.00  0.00            
ATOM   1370  HW1 SOL   457       6.910  10.571  41.911  1.00  0.00            
ATOM   1371  HW2 SOL   457       7.890   9.991  40.741  1.00  0.00            
ATOM   1372  OW  SOL   458       3.670  11.001  42.251  1.00  0.00            
ATOM   1373  HW1 SOL   458       3.600  11.831  41.691  1.00  0.00            
ATOM   1374  HW2 SOL   458       3.710  10.201  41.651  1.00  0.00            
ATOM   1375  OW  SOL   459      12.521  13.481  41.121  1.00  0.00            
ATOM   1376  HW1 SOL   459      13.021  14.251  41.521  1.00  0.00            
ATOM   1377  HW2 SOL   459      11.571  13.501  41.441  1.00  0.00            
ATOM   1378  OW  SOL   460      15.821   6.390  41.961  1.00  0.00            
ATOM   1379  HW1 SOL   460      15.511   7.000  42.691  1.00  0.00            
ATOM   1380  HW2 SOL   460      16.321   6.910  41.271  1.00  0.00            
ATOM   1381  OW  SOL   461      12.091   5.250  39.991  1.00  0.00            
ATOM   1382  HW1 SOL   461      12.221   4.410  40.531  1.00  0.00            
ATOM   1383  HW2 SOL   461      11.801   5.990  40.591  1.00  0.00            
ATOM   1384  OW  SOL   462      16.221   3.670  40.981  1.00  0.00            
ATOM   1385  HW1 SOL   462      16.241   2.910  41.621  1.00  0.00            
ATOM   1386  HW2 SOL   462      15.741   4.440  41.381  1.00  0.00            
ATOM   1387  OW  SOL   463      15.401   2.740  38.491  1.00  0.00            
ATOM   1388  HW1 SOL   463      14.791   1.990  38.721  1.00  0.00            
ATOM   1389  HW2 SOL   463      15.621   3.260  39.321  1.00  0.00            
ATOM   1390  OW  SOL   464      13.031   8.380  37.661  1.00  0.00            
ATOM   1391  HW1 SOL   464      13.371   7.450  37.811  1.00  0.00            
ATOM   1392  HW2 SOL   464      13.211   8.650  36.711  1.00  0.00            
ATOM   1393  OW  SOL   465       0.080  13.261  39.241  1.00  0.00            
ATOM   1394  HW1 SOL   465      -0.850  13.471  38.931  1.00  0.00            
ATOM   1395  HW2 SOL   465       0.180  12.271  39.371  1.00  0.00            
ATOM   1396  OW  SOL   466       8.150   5.720  40.491  1.00  0.00            
ATOM   1397  HW1 SOL   466       8.220   4.830  40.031  1.00  0.00            
ATOM   1398  HW2 SOL   466       7.210   6.060  40.411  1.00  0.00            
ATOM   1399  OW  SOL   467       4.730   5.000  39.151  1.00  0.00            
ATOM   1400  HW1 SOL   467       5.340   5.800  39.191  1.00  0.00            
ATOM   1401  HW2 SOL   467       3.780   5.310  39.221  1.00  0.00            
ATOM   1402  OW  SOL   468      13.021   8.550  40.331  1.00  0.00            
ATOM   1403  HW1 SOL   468      12.161   8.240  40.751  1.00  0.00            
ATOM   1404  HW2 SOL   468      12.981   8.410  39.341  1.00  0.00            
ATOM   1405  OW  SOL   469      17.261   1.350  42.471  1.00  0.00            
ATOM   1406  HW1 SOL   469      17.991   1.180  41.801  1.00  0.00            
ATOM   1407  HW2 SOL   469      16.951   0.480  42.851  1.00  0.00            
ATOM   1408  OW  SOL   470      13.881  15.731  42.011  1.00  0.00            
ATOM   1409  HW1 SOL   470      14.551  15.851  41.271  1.00  0.00            
ATOM   1410  HW2 SOL   470      13.481  16.621  42.241  1.00  0.00            
ATOM   1411  OW  SOL   471       6.720  16.161  38.781  1.00  0.00            
ATOM   1412  HW1 SOL   471       6.810  16.261  37.791  1.00  0.00            
ATOM   1413  HW2 SOL   471       6.320  15.271  38.991  1.00  0.00            
ATOM   1414  OW  SOL   472      11.941  16.121  37.551  1.00  0.00            
ATOM   1415  HW1 SOL   472      12.001  15.191  37.921  1.00  0.00            
ATOM   1416  HW2 SOL   472      11.351  16.121  36.751  1.00  0.00            
ATOM   1417  OW  SOL   473       9.160   9.100  40.151  1.00  0.00            
ATOM   1418  HW1 SOL   473       9.790   9.480  39.471  1.00  0.00            
ATOM   1419  HW2 SOL   473       9.560   8.270  40.541  1.00  0.00            
ATOM   1420  OW  SOL   474      15.041  16.071  37.681  1.00  0.00            
ATOM   1421  HW1 SOL   474      14.121  16.441  37.751  1.00  0.00            
ATOM   1422  HW2 SOL   474      15.421  16.271  36.781  1.00  0.00            
ATOM   1423  OW  SOL   475       5.900  14.871  42.151  1.00  0.00            
ATOM   1424  HW1 SOL   475       6.320  14.291  41.451  1.00  0.00            
ATOM   1425  HW2 SOL   475       5.460  15.661  41.711  1.00  0.00            
ATOM   1426  OW  SOL   476       2.550  13.481  40.141  1.00  0.00            
ATOM   1427  HW1 SOL   476       1.590  13.491  39.871  1.00  0.00            
ATOM   1428  HW2 SOL   476       2.670  14.011  40.981  1.00  0.00            
ATOM   1429  OW  SOL   477       0.750   3.450  37.571  1.00  0.00            
ATOM   1430  HW1 SOL   477      -0.170   3.170  37.281  1.00  0.00            
ATOM   1431  HW2 SOL   477       1.060   4.220  37.011  1.00  0.00            
ATOM   1432  OW  SOL   478       0.720   1.660  40.421  1.00  0.00            
ATOM   1433  HW1 SOL   478       0.550   2.490  39.881  1.00  0.00            
ATOM   1434  HW2 SOL   478       1.620   1.290  40.201  1.00  0.00            
ATOM   1435  OW  SOL   479      11.831  13.351  38.431  1.00  0.00            
ATOM   1436  HW1 SOL   479      10.841  13.241  38.451  1.00  0.00            
ATOM   1437  HW2 SOL   479      12.171  13.501  39.361  1.00  0.00            
ATOM   1438  OW  SOL   480      12.251   3.250  41.731  1.00  0.00            
ATOM   1439  HW1 SOL   480      12.901   2.510  41.621  1.00  0.00            
ATOM   1440  HW2 SOL   480      12.451   3.750  42.571  1.00  0.00            
ATOM   1441  OW  SOL   481       5.940   7.450  43.761  1.00  0.00            
ATOM   1442  HW1 SOL   481       6.440   8.300  43.571  1.00  0.00            
ATOM   1443  HW2 SOL   481       5.060   7.470  43.281  1.00  0.00            
ATOM   1444  OW  SOL   482       8.590  13.741  37.401  1.00  0.00            
ATOM   1445  HW1 SOL   482       8.130  13.891  38.281  1.00  0.00            
ATOM   1446  HW2 SOL   482       9.030  14.591  37.101  1.00  0.00            
ATOM   1447  OW  SOL   483      10.831   9.841  38.111  1.00  0.00            
ATOM   1448  HW1 SOL   483      10.601  10.371  37.291  1.00  0.00            
ATOM   1449  HW2 SOL   483      11.641   9.281  37.921  1.00  0.00            
ATOM   1450  OW  SOL   484       4.280   4.240  42.441  1.00  0.00            
ATOM   1451  HW1 SOL   484       4.580   3.520  41.821  1.00  0.00            
ATOM   1452  HW2 SOL   484       3.890   3.840  43.271  1.00  0.00            
ATOM   1453  OW  SOL   485       7.700  13.301  40.251  1.00  0.00            
ATOM   1454  HW1 SOL   485       7.240  12.431  40.421  1.00  0.00            
ATOM   1455  HW2 SOL   485       8.610  13.271  40.661  1.00  0.00            
ATOM   1456  OW  SOL   486      13.521   0.520  38.921  1.00  0.00            
ATOM   1457  HW1 SOL   486      13.871   0.110  38.081  1.00  0.00            
ATOM   1458  HW2 SOL   486      12.621   0.140  39.121  1.00  0.00            
ATOM   1459  OW  SOL   487       0.390  10.771  40.241  1.00  0.00            
ATOM   1460  HW1 SOL   487       1.380  10.661  40.151  1.00  0.00            
ATOM   1461  HW2 SOL   487      -0.010   9.911  40.561  1.00  0.00            
ATOM   1462  OW  SOL   488       8.750  16.461  40.611  1.00  0.00            
ATOM   1463  HW1 SOL   488       7.980  16.111  40.071  1.00  0.00            
ATOM   1464  HW2 SOL   488       8.430  17.171  41.231  1.00  0.00            
ATOM   1465  OW  SOL   489       2.300  24.901   1.130  1.00  0.00            
ATOM   1466  HW1 SOL   489       1.370  24.881   1.500  1.00  0.00            
ATOM   1467  HW2 SOL   489       2.310  24.511   0.210  1.00  0.00            
ATOM   1468  OW  SOL   490       2.250  21.371   9.961  1.00  0.00            
ATOM   1469  HW1 SOL   490       2.600  21.201  10.881  1.00  0.00            
ATOM   1470  HW2 SOL   490       1.370  20.921   9.841  1.00  0.00            
ATOM   1471  OW  SOL   491       0.190  22.301   6.470  1.00  0.00            
ATOM   1472  HW1 SOL   491      -0.630  22.731   6.860  1.00  0.00            
ATOM   1473  HW2 SOL   491      -0.090  21.571   5.840  1.00  0.00            
ATOM   1474  OW  SOL   492       5.690  31.371  11.651  1.00  0.00            
ATOM   1475  HW1 SOL   492       4.760  31.301  11.281  1.00  0.00            
ATOM   1476  HW2 SOL   492       5.800  32.261  12.091  1.00  0.00            
ATOM   1477  OW  SOL   493      15.551  33.731   7.030  1.00  0.00            
ATOM   1478  HW1 SOL   493      14.981  33.571   7.840  1.00  0.00            
ATOM   1479  HW2 SOL   493      14.961  33.831   6.230  1.00  0.00            
ATOM   1480  OW  SOL   494      11.351  25.651   7.170  1.00  0.00            
ATOM   1481  HW1 SOL   494      11.921  26.431   6.920  1.00  0.00            
ATOM   1482  HW2 SOL   494      10.751  25.911   7.930  1.00  0.00            
ATOM   1483  OW  SOL   495      17.551  24.691   2.310  1.00  0.00            
ATOM   1484  HW1 SOL   495      17.431  24.561   1.320  1.00  0.00            
ATOM   1485  HW2 SOL   495      17.251  23.881   2.800  1.00  0.00            
ATOM   1486  OW  SOL   496       7.680  30.061  10.231  1.00  0.00            
ATOM   1487  HW1 SOL   496       6.900  30.231  10.831  1.00  0.00            
ATOM   1488  HW2 SOL   496       8.020  30.931   9.871  1.00  0.00            
ATOM   1489  OW  SOL   497       8.500  26.601  18.231  1.00  0.00            
ATOM   1490  HW1 SOL   497       8.460  27.361  18.881  1.00  0.00            
ATOM   1491  HW2 SOL   497       8.720  26.961  17.321  1.00  0.00            
ATOM   1492  OW  SOL   498       6.850  28.741   6.650  1.00  0.00            
ATOM   1493  HW1 SOL   498       7.540  28.581   7.350  1.00  0.00            
ATOM   1494  HW2 SOL   498       6.120  29.311   7.030  1.00  0.00            
ATOM   1495  OW  SOL   499       6.860  30.231  18.031  1.00  0.00            
ATOM   1496  HW1 SOL   499       7.460  31.021  18.171  1.00  0.00            
ATOM   1497  HW2 SOL   499       6.000  30.541  17.621  1.00  0.00            
ATOM   1498  OW  SOL   500       3.350  32.971  10.611  1.00  0.00            
ATOM   1499  HW1 SOL   500       2.570  32.661  10.081  1.00  0.00            
ATOM   1500  HW2 SOL   500       3.930  33.551  10.041  1.00  0.00            
ATOM   1501  OW  SOL   501      14.601  33.671  13.391  1.00  0.00            
ATOM   1502  HW1 SOL   501      14.841  34.611  13.651  1.00  0.00            
ATOM   1503  HW2 SOL   501      14.441  33.131  14.211  1.00  0.00            
ATOM   1504  OW  SOL   502       4.380  22.541  14.991  1.00  0.00            
ATOM   1505  HW1 SOL   502       5.200  21.981  15.081  1.00  0.00            
ATOM   1506  HW2 SOL   502       3.570  21.961  15.031  1.00  0.00            
ATOM   1507  OW  SOL   503      16.031  23.091   7.370  1.00  0.00            
ATOM   1508  HW1 SOL   503      15.291  23.551   6.870  1.00  0.00            
ATOM   1509  HW2 SOL   503      16.541  23.771   7.900  1.00  0.00            
ATOM   1510  OW  SOL   504       2.310  35.751   4.830  1.00  0.00            
ATOM   1511  HW1 SOL   504       2.650  36.521   5.370  1.00  0.00            
ATOM   1512  HW2 SOL   504       2.750  35.751   3.930  1.00  0.00            
ATOM   1513  OW  SOL   505      11.271  32.031  16.901  1.00  0.00            
ATOM   1514  HW1 SOL   505      11.741  32.031  17.781  1.00  0.00            
ATOM   1515  HW2 SOL   505      10.791  31.161  16.791  1.00  0.00            
ATOM   1516  OW  SOL   506       2.300  32.961   5.380  1.00  0.00            
ATOM   1517  HW1 SOL   506       2.040  33.921   5.380  1.00  0.00            
ATOM   1518  HW2 SOL   506       1.590  32.421   5.830  1.00  0.00            
ATOM   1519  OW  SOL   507       2.400  29.531   8.860  1.00  0.00            
ATOM   1520  HW1 SOL   507       2.540  28.691   9.380  1.00  0.00            
ATOM   1521  HW2 SOL   507       1.850  30.171   9.410  1.00  0.00            
ATOM   1522  OW  SOL   508       6.200  36.481  14.391  1.00  0.00            
ATOM   1523  HW1 SOL   508       5.280  36.311  14.741  1.00  0.00            
ATOM   1524  HW2 SOL   508       6.480  37.401  14.651  1.00  0.00            
ATOM   1525  OW  SOL   509       6.060  28.261   1.230  1.00  0.00            
ATOM   1526  HW1 SOL   509       6.130  29.101   0.690  1.00  0.00            
ATOM   1527  HW2 SOL   509       6.520  28.391   2.110  1.00  0.00            
ATOM   1528  OW  SOL   510      15.941  19.761  14.801  1.00  0.00            
ATOM   1529  HW1 SOL   510      15.761  20.431  14.081  1.00  0.00            
ATOM   1530  HW2 SOL   510      15.911  20.221  15.691  1.00  0.00            
ATOM   1531  OW  SOL   511       1.220  25.051   5.630  1.00  0.00            
ATOM   1532  HW1 SOL   511       0.770  24.171   5.800  1.00  0.00            
ATOM   1533  HW2 SOL   511       1.210  25.591   6.470  1.00  0.00            
ATOM   1534  OW  SOL   512      18.421  36.291   3.590  1.00  0.00            
ATOM   1535  HW1 SOL   512      18.961  36.001   4.390  1.00  0.00            
ATOM   1536  HW2 SOL   512      18.721  37.191   3.300  1.00  0.00            
ATOM   1537  OW  SOL   513       0.270  34.581   1.170  1.00  0.00            
ATOM   1538  HW1 SOL   513       0.080  33.621   1.380  1.00  0.00            
ATOM   1539  HW2 SOL   513      -0.060  35.161   1.920  1.00  0.00            
ATOM   1540  OW  SOL   514      16.891  27.841   6.120  1.00  0.00            
ATOM   1541  HW1 SOL   514      17.841  27.551   6.200  1.00  0.00            
ATOM   1542  HW2 SOL   514      16.811  28.491   5.370  1.00  0.00            
ATOM   1543  OW  SOL   515      16.411  29.701   4.320  1.00  0.00            
ATOM   1544  HW1 SOL   515      17.271  29.721   3.800  1.00  0.00            
ATOM   1545  HW2 SOL   515      16.551  30.171   5.200  1.00  0.00            
ATOM   1546  OW  SOL   516       1.130  25.991  15.971  1.00  0.00            
ATOM   1547  HW1 SOL   516       2.010  25.861  16.421  1.00  0.00            
ATOM   1548  HW2 SOL   516       1.000  26.961  15.751  1.00  0.00            
ATOM   1549  OW  SOL   517       6.130  32.271   7.260  1.00  0.00            
ATOM   1550  HW1 SOL   517       5.640  31.401   7.350  1.00  0.00            
ATOM   1551  HW2 SOL   517       5.900  32.701   6.390  1.00  0.00            
ATOM   1552  OW  SOL   518      12.931  30.901  14.231  1.00  0.00            
ATOM   1553  HW1 SOL   518      13.301  30.171  13.651  1.00  0.00            
ATOM   1554  HW2 SOL   518      13.451  30.951  15.081  1.00  0.00            
ATOM   1555  OW  SOL   519       8.090  18.661   5.020  1.00  0.00            
ATOM   1556  HW1 SOL   519       8.490  19.571   4.930  1.00  0.00            
ATOM   1557  HW2 SOL   519       7.090  18.741   5.080  1.00  0.00            
ATOM   1558  OW  SOL   520       1.970  28.381  12.641  1.00  0.00            
ATOM   1559  HW1 SOL   520       2.860  27.931  12.501  1.00  0.00            
ATOM   1560  HW2 SOL   520       1.240  27.731  12.451  1.00  0.00            
ATOM   1561  OW  SOL   521      15.251  28.611   1.900  1.00  0.00            
ATOM   1562  HW1 SOL   521      14.621  27.851   2.030  1.00  0.00            
ATOM   1563  HW2 SOL   521      15.731  28.791   2.760  1.00  0.00            
ATOM   1564  OW  SOL   522      11.871  36.541  16.161  1.00  0.00            
ATOM   1565  HW1 SOL   522      12.111  37.141  15.401  1.00  0.00            
ATOM   1566  HW2 SOL   522      11.941  35.591  15.861  1.00  0.00            
ATOM   1567  OW  SOL   523       3.170  21.131  18.011  1.00  0.00            
ATOM   1568  HW1 SOL   523       3.880  21.841  18.071  1.00  0.00            
ATOM   1569  HW2 SOL   523       2.290  21.521  18.291  1.00  0.00            
ATOM   1570  OW  SOL   524      14.661  32.791   9.531  1.00  0.00            
ATOM   1571  HW1 SOL   524      14.071  32.851  10.331  1.00  0.00            
ATOM   1572  HW2 SOL   524      14.511  31.911   9.071  1.00  0.00            
ATOM   1573  OW  SOL   525      16.671  35.761   5.720  1.00  0.00            
ATOM   1574  HW1 SOL   525      16.261  35.531   4.840  1.00  0.00            
ATOM   1575  HW2 SOL   525      16.491  35.021   6.370  1.00  0.00            
ATOM   1576  OW  SOL   526       5.980  25.911   2.700  1.00  0.00            
ATOM   1577  HW1 SOL   526       6.220  26.601   2.020  1.00  0.00            
ATOM   1578  HW2 SOL   526       5.200  26.241   3.240  1.00  0.00            
ATOM   1579  OW  SOL   527      12.811  22.071   9.441  1.00  0.00            
ATOM   1580  HW1 SOL   527      11.951  21.571   9.311  1.00  0.00            
ATOM   1581  HW2 SOL   527      13.431  21.531  10.001  1.00  0.00            
ATOM   1582  OW  SOL   528      15.761  35.241   3.070  1.00  0.00            
ATOM   1583  HW1 SOL   528      16.651  35.701   3.100  1.00  0.00            
ATOM   1584  HW2 SOL   528      15.551  35.001   2.120  1.00  0.00            
ATOM   1585  OW  SOL   529       8.070  24.671  14.651  1.00  0.00            
ATOM   1586  HW1 SOL   529       7.600  24.641  15.541  1.00  0.00            
ATOM   1587  HW2 SOL   529       7.560  24.121  13.991  1.00  0.00            
ATOM   1588  OW  SOL   530      13.941  23.311  16.741  1.00  0.00            
ATOM   1589  HW1 SOL   530      13.741  23.741  17.621  1.00  0.00            
ATOM   1590  HW2 SOL   530      14.721  22.691  16.831  1.00  0.00            
ATOM   1591  OW  SOL   531       9.731  27.521  15.721  1.00  0.00            
ATOM   1592  HW1 SOL   531      10.191  26.681  15.431  1.00  0.00            
ATOM   1593  HW2 SOL   531       9.171  27.861  14.971  1.00  0.00            
ATOM   1594  OW  SOL   532       9.911  22.721  12.421  1.00  0.00            
ATOM   1595  HW1 SOL   532       9.141  23.061  12.961  1.00  0.00            
ATOM   1596  HW2 SOL   532       9.571  22.211  11.631  1.00  0.00            
ATOM   1597  OW  SOL   533      10.411  25.631   4.290  1.00  0.00            
ATOM   1598  HW1 SOL   533      10.671  25.591   5.250  1.00  0.00            
ATOM   1599  HW2 SOL   533       9.561  25.121   4.150  1.00  0.00            
ATOM   1600  OW  SOL   534       0.760  26.731   7.890  1.00  0.00            
ATOM   1601  HW1 SOL   534       1.750  26.611   7.980  1.00  0.00            
ATOM   1602  HW2 SOL   534       0.520  27.681   8.100  1.00  0.00            
ATOM   1603  OW  SOL   535       1.300  36.831  15.711  1.00  0.00            
ATOM   1604  HW1 SOL   535       1.200  36.681  16.701  1.00  0.00            
ATOM   1605  HW2 SOL   535       0.440  37.191  15.351  1.00  0.00            
ATOM   1606  OW  SOL   536       8.650  22.101   1.950  1.00  0.00            
ATOM   1607  HW1 SOL   536       9.240  22.731   1.460  1.00  0.00            
ATOM   1608  HW2 SOL   536       8.840  21.161   1.660  1.00  0.00            
ATOM   1609  OW  SOL   537      17.191  24.471  18.311  1.00  0.00            
ATOM   1610  HW1 SOL   537      16.931  25.361  17.951  1.00  0.00            
ATOM   1611  HW2 SOL   537      17.171  23.791  17.581  1.00  0.00            
ATOM   1612  OW  SOL   538      13.621  30.061   5.450  1.00  0.00            
ATOM   1613  HW1 SOL   538      14.451  29.771   4.970  1.00  0.00            
ATOM   1614  HW2 SOL   538      13.131  30.731   4.890  1.00  0.00            
ATOM   1615  OW  SOL   539       5.500  20.581   8.850  1.00  0.00            
ATOM   1616  HW1 SOL   539       5.450  20.531   9.850  1.00  0.00            
ATOM   1617  HW2 SOL   539       5.520  21.541   8.560  1.00  0.00            
ATOM   1618  OW  SOL   540      10.081  33.181   4.770  1.00  0.00            
ATOM   1619  HW1 SOL   540       9.621  33.901   4.250  1.00  0.00            
ATOM   1620  HW2 SOL   540      10.041  33.381   5.750  1.00  0.00            
ATOM   1621  OW  SOL   541       3.510  36.631   8.530  1.00  0.00            
ATOM   1622  HW1 SOL   541       4.010  35.771   8.590  1.00  0.00            
ATOM   1623  HW2 SOL   541       4.160  37.401   8.500  1.00  0.00            
ATOM   1624  OW  SOL   542      17.951  29.281   8.730  1.00  0.00            
ATOM   1625  HW1 SOL   542      17.331  29.131   7.970  1.00  0.00            
ATOM   1626  HW2 SOL   542      17.431  29.391   9.580  1.00  0.00            
ATOM   1627  OW  SOL   543      12.271  34.121  15.061  1.00  0.00            
ATOM   1628  HW1 SOL   543      12.331  33.351  15.701  1.00  0.00            
ATOM   1629  HW2 SOL   543      11.751  33.861  14.261  1.00  0.00            
ATOM   1630  OW  SOL   544       3.210  28.051   2.420  1.00  0.00            
ATOM   1631  HW1 SOL   544       4.030  28.441   2.000  1.00  0.00            
ATOM   1632  HW2 SOL   544       2.940  27.231   1.930  1.00  0.00            
ATOM   1633  OW  SOL   545      14.581  25.971   7.280  1.00  0.00            
ATOM   1634  HW1 SOL   545      14.531  25.321   8.030  1.00  0.00            
ATOM   1635  HW2 SOL   545      15.381  26.561   7.410  1.00  0.00            
ATOM   1636  OW  SOL   546       4.610  31.281  17.271  1.00  0.00            
ATOM   1637  HW1 SOL   546       4.110  31.291  16.411  1.00  0.00            
ATOM   1638  HW2 SOL   546       3.980  31.101  18.031  1.00  0.00            
ATOM   1639  OW  SOL   547      11.111  36.381   2.370  1.00  0.00            
ATOM   1640  HW1 SOL   547      10.511  35.761   2.870  1.00  0.00            
ATOM   1641  HW2 SOL   547      11.421  35.941   1.520  1.00  0.00            
ATOM   1642  OW  SOL   548       2.020  21.471  14.981  1.00  0.00            
ATOM   1643  HW1 SOL   548       1.220  22.071  14.851  1.00  0.00            
ATOM   1644  HW2 SOL   548       1.920  20.981  15.841  1.00  0.00            
ATOM   1645  OW  SOL   549      16.321  32.391   0.810  1.00  0.00            
ATOM   1646  HW1 SOL   549      16.001  33.331   0.710  1.00  0.00            
ATOM   1647  HW2 SOL   549      15.561  31.761   0.690  1.00  0.00            
ATOM   1648  OW  SOL   550       4.640  36.051   3.230  1.00  0.00            
ATOM   1649  HW1 SOL   550       4.970  36.441   4.090  1.00  0.00            
ATOM   1650  HW2 SOL   550       5.400  35.981   2.580  1.00  0.00            
ATOM   1651  OW  SOL   551      14.001  19.691   4.260  1.00  0.00            
ATOM   1652  HW1 SOL   551      13.761  19.321   3.360  1.00  0.00            
ATOM   1653  HW2 SOL   551      14.991  19.851   4.300  1.00  0.00            
ATOM   1654  OW  SOL   552       2.490  36.471  12.411  1.00  0.00            
ATOM   1655  HW1 SOL   552       3.060  35.821  12.911  1.00  0.00            
ATOM   1656  HW2 SOL   552       2.330  36.141  11.481  1.00  0.00            
ATOM   1657  OW  SOL   553       9.401  35.601   9.040  1.00  0.00            
ATOM   1658  HW1 SOL   553      10.201  35.031   9.250  1.00  0.00            
ATOM   1659  HW2 SOL   553       8.911  35.201   8.270  1.00  0.00            
ATOM   1660  OW  SOL   554       3.820  25.621   4.800  1.00  0.00            
ATOM   1661  HW1 SOL   554       4.270  24.721   4.770  1.00  0.00            
ATOM   1662  HW2 SOL   554       2.880  25.511   5.130  1.00  0.00            
ATOM   1663  OW  SOL   555      15.471  20.841  17.291  1.00  0.00            
ATOM   1664  HW1 SOL   555      15.421  21.211  18.211  1.00  0.00            
ATOM   1665  HW2 SOL   555      14.751  20.151  17.171  1.00  0.00            
ATOM   1666  OW  SOL   556       6.140  19.841   1.170  1.00  0.00            
ATOM   1667  HW1 SOL   556       7.120  19.621   1.240  1.00  0.00            
ATOM   1668  HW2 SOL   556       5.830  19.671   0.240  1.00  0.00            
ATOM   1669  OW  SOL   557       7.810  21.261  17.491  1.00  0.00            
ATOM   1670  HW1 SOL   557       8.480  20.651  17.921  1.00  0.00            
ATOM   1671  HW2 SOL   557       7.080  21.451  18.141  1.00  0.00            
ATOM   1672  OW  SOL   558       8.880  33.761  11.951  1.00  0.00            
ATOM   1673  HW1 SOL   558       8.650  33.511  11.011  1.00  0.00            
ATOM   1674  HW2 SOL   558       9.490  33.071  12.341  1.00  0.00            
ATOM   1675  OW  SOL   559      13.511  24.521  14.331  1.00  0.00            
ATOM   1676  HW1 SOL   559      13.791  24.091  15.181  1.00  0.00            
ATOM   1677  HW2 SOL   559      13.761  25.481  14.341  1.00  0.00            
ATOM   1678  OW  SOL   560       8.030  32.641   9.240  1.00  0.00            
ATOM   1679  HW1 SOL   560       8.930  32.781   8.820  1.00  0.00            
ATOM   1680  HW2 SOL   560       7.320  32.661   8.530  1.00  0.00            
ATOM   1681  OW  SOL   561       9.220  23.651   8.990  1.00  0.00            
ATOM   1682  HW1 SOL   561       8.970  23.561   8.030  1.00  0.00            
ATOM   1683  HW2 SOL   561       9.700  22.831   9.300  1.00  0.00            
ATOM   1684  OW  SOL   562       5.390  19.261   5.120  1.00  0.00            
ATOM   1685  HW1 SOL   562       4.580  19.271   5.700  1.00  0.00            
ATOM   1686  HW2 SOL   562       5.420  20.091   4.570  1.00  0.00            
ATOM   1687  OW  SOL   563      14.341  30.501   0.410  1.00  0.00            
ATOM   1688  HW1 SOL   563      14.661  29.741   0.980  1.00  0.00            
ATOM   1689  HW2 SOL   563      13.421  30.771   0.710  1.00  0.00            
ATOM   1690  OW  SOL   564       2.970  18.971   1.710  1.00  0.00            
ATOM   1691  HW1 SOL   564       3.460  19.811   1.500  1.00  0.00            
ATOM   1692  HW2 SOL   564       3.590  18.321   2.160  1.00  0.00            
ATOM   1693  OW  SOL   565       9.351  20.981   4.800  1.00  0.00            
ATOM   1694  HW1 SOL   565       8.871  21.391   4.020  1.00  0.00            
ATOM   1695  HW2 SOL   565      10.341  20.961   4.610  1.00  0.00            
ATOM   1696  OW  SOL   566      10.761  25.451  14.641  1.00  0.00            
ATOM   1697  HW1 SOL   566       9.961  24.841  14.671  1.00  0.00            
ATOM   1698  HW2 SOL   566      11.571  24.921  14.401  1.00  0.00            
ATOM   1699  OW  SOL   567      12.271  34.321   7.930  1.00  0.00            
ATOM   1700  HW1 SOL   567      12.481  35.061   7.280  1.00  0.00            
ATOM   1701  HW2 SOL   567      12.951  34.321   8.660  1.00  0.00            
ATOM   1702  OW  SOL   568       4.590  30.141   7.410  1.00  0.00            
ATOM   1703  HW1 SOL   568       3.880  29.871   8.060  1.00  0.00            
ATOM   1704  HW2 SOL   568       4.330  29.861   6.480  1.00  0.00            
ATOM   1705  OW  SOL   569      12.711  36.591   5.910  1.00  0.00            
ATOM   1706  HW1 SOL   569      13.151  37.231   5.270  1.00  0.00            
ATOM   1707  HW2 SOL   569      12.211  37.111   6.610  1.00  0.00            
ATOM   1708  OW  SOL   570      10.321  24.111   0.160  1.00  0.00            
ATOM   1709  HW1 SOL   570       9.911  24.931  -0.230  1.00  0.00            
ATOM   1710  HW2 SOL   570      10.961  24.371   0.890  1.00  0.00            
ATOM   1711  OW  SOL   571       0.780  24.181  13.861  1.00  0.00            
ATOM   1712  HW1 SOL   571       1.700  24.171  13.451  1.00  0.00            
ATOM   1713  HW2 SOL   571       0.720  24.921  14.531  1.00  0.00            
ATOM   1714  OW  SOL   572       5.610  20.841  11.471  1.00  0.00            
ATOM   1715  HW1 SOL   572       5.990  20.001  11.841  1.00  0.00            
ATOM   1716  HW2 SOL   572       4.730  21.031  11.911  1.00  0.00            
ATOM   1717  OW  SOL   573       8.660  23.161   6.420  1.00  0.00            
ATOM   1718  HW1 SOL   573       8.340  23.881   5.800  1.00  0.00            
ATOM   1719  HW2 SOL   573       8.900  22.351   5.890  1.00  0.00            
ATOM   1720  OW  SOL   574      10.171  19.011   7.530  1.00  0.00            
ATOM   1721  HW1 SOL   574       9.451  19.061   6.840  1.00  0.00            
ATOM   1722  HW2 SOL   574       9.931  18.321   8.220  1.00  0.00            
ATOM   1723  OW  SOL   575      14.291  30.351   8.670  1.00  0.00            
ATOM   1724  HW1 SOL   575      13.741  29.511   8.600  1.00  0.00            
ATOM   1725  HW2 SOL   575      14.551  30.641   7.750  1.00  0.00            
ATOM   1726  OW  SOL   576      14.661  24.521   9.921  1.00  0.00            
ATOM   1727  HW1 SOL   576      14.361  23.571   9.991  1.00  0.00            
ATOM   1728  HW2 SOL   576      15.391  24.681  10.581  1.00  0.00            
ATOM   1729  OW  SOL   577      18.571  26.951   3.770  1.00  0.00            
ATOM   1730  HW1 SOL   577      18.991  26.311   4.410  1.00  0.00            
ATOM   1731  HW2 SOL   577      18.191  26.441   2.990  1.00  0.00            
ATOM   1732  OW  SOL   578       4.880  32.471   1.740  1.00  0.00            
ATOM   1733  HW1 SOL   578       4.010  32.321   2.210  1.00  0.00            
ATOM   1734  HW2 SOL   578       4.710  32.731   0.790  1.00  0.00            
ATOM   1735  OW  SOL   579      16.641  31.421   6.570  1.00  0.00            
ATOM   1736  HW1 SOL   579      17.631  31.501   6.710  1.00  0.00            
ATOM   1737  HW2 SOL   579      16.191  32.261   6.880  1.00  0.00            
ATOM   1738  OW  SOL   580      13.901  24.371   0.780  1.00  0.00            
ATOM   1739  HW1 SOL   580      13.361  24.161   1.590  1.00  0.00            
ATOM   1740  HW2 SOL   580      14.811  23.961   0.870  1.00  0.00            
ATOM   1741  OW  SOL   581       5.270  21.181   3.280  1.00  0.00            
ATOM   1742  HW1 SOL   581       5.540  20.591   2.530  1.00  0.00            
ATOM   1743  HW2 SOL   581       5.270  22.131   2.970  1.00  0.00            
ATOM   1744  OW  SOL   582      17.541  30.851  15.881  1.00  0.00            
ATOM   1745  HW1 SOL   582      18.451  30.461  15.751  1.00  0.00            
ATOM   1746  HW2 SOL   582      17.621  31.811  16.121  1.00  0.00            
ATOM   1747  OW  SOL   583      10.641  32.091  13.401  1.00  0.00            
ATOM   1748  HW1 SOL   583       9.841  31.861  13.951  1.00  0.00            
ATOM   1749  HW2 SOL   583      11.471  31.831  13.891  1.00  0.00            
ATOM   1750  OW  SOL   584      15.921  34.911  16.251  1.00  0.00            
ATOM   1751  HW1 SOL   584      16.191  35.251  15.351  1.00  0.00            
ATOM   1752  HW2 SOL   584      16.711  34.531  16.711  1.00  0.00            
ATOM   1753  OW  SOL   585      11.111  30.571  11.001  1.00  0.00            
ATOM   1754  HW1 SOL   585      10.711  31.011  11.811  1.00  0.00            
ATOM   1755  HW2 SOL   585      10.701  30.941  10.171  1.00  0.00            
ATOM   1756  OW  SOL   586      16.381  29.611  10.791  1.00  0.00            
ATOM   1757  HW1 SOL   586      16.431  30.421  11.381  1.00  0.00            
ATOM   1758  HW2 SOL   586      15.521  29.631  10.281  1.00  0.00            
ATOM   1759  OW  SOL   587       9.150  19.511  14.021  1.00  0.00            
ATOM   1760  HW1 SOL   587       9.400  19.311  13.071  1.00  0.00            
ATOM   1761  HW2 SOL   587       9.870  20.071  14.441  1.00  0.00            
ATOM   1762  OW  SOL   588       9.801  29.781  17.191  1.00  0.00            
ATOM   1763  HW1 SOL   588       8.811  29.841  17.291  1.00  0.00            
ATOM   1764  HW2 SOL   588      10.031  28.981  16.631  1.00  0.00            
ATOM   1765  OW  SOL   589       7.050  29.121   3.680  1.00  0.00            
ATOM   1766  HW1 SOL   589       6.910  29.191   4.670  1.00  0.00            
ATOM   1767  HW2 SOL   589       7.890  28.611   3.500  1.00  0.00            
ATOM   1768  OW  SOL   590       4.100  26.751  12.511  1.00  0.00            
ATOM   1769  HW1 SOL   590       4.960  26.871  13.011  1.00  0.00            
ATOM   1770  HW2 SOL   590       3.680  25.881  12.781  1.00  0.00            
ATOM   1771  OW  SOL   591      12.741  22.481  12.621  1.00  0.00            
ATOM   1772  HW1 SOL   591      12.951  23.221  13.261  1.00  0.00            
ATOM   1773  HW2 SOL   591      11.851  22.651  12.191  1.00  0.00            
ATOM   1774  OW  SOL   592       0.640  34.261  13.311  1.00  0.00            
ATOM   1775  HW1 SOL   592       0.180  35.081  12.971  1.00  0.00            
ATOM   1776  HW2 SOL   592       1.620  34.451  13.401  1.00  0.00            
ATOM   1777  OW  SOL   593       3.670  29.621   5.010  1.00  0.00            
ATOM   1778  HW1 SOL   593       3.600  30.451   4.450  1.00  0.00            
ATOM   1779  HW2 SOL   593       3.710  28.821   4.410  1.00  0.00            
ATOM   1780  OW  SOL   594       5.660  23.991   8.650  1.00  0.00            
ATOM   1781  HW1 SOL   594       5.780  24.651   7.910  1.00  0.00            
ATOM   1782  HW2 SOL   594       6.120  24.331   9.480  1.00  0.00            
ATOM   1783  OW  SOL   595      12.521  32.101   3.880  1.00  0.00            
ATOM   1784  HW1 SOL   595      13.021  32.871   4.280  1.00  0.00            
ATOM   1785  HW2 SOL   595      11.571  32.121   4.200  1.00  0.00            
ATOM   1786  OW  SOL   596      12.721  33.071  11.421  1.00  0.00            
ATOM   1787  HW1 SOL   596      13.191  33.201  12.291  1.00  0.00            
ATOM   1788  HW2 SOL   596      12.061  32.331  11.511  1.00  0.00            
ATOM   1789  OW  SOL   597      15.821  25.011   4.720  1.00  0.00            
ATOM   1790  HW1 SOL   597      15.511  25.621   5.450  1.00  0.00            
ATOM   1791  HW2 SOL   597      16.321  25.531   4.030  1.00  0.00            
ATOM   1792  OW  SOL   598       3.540  33.721  13.291  1.00  0.00            
ATOM   1793  HW1 SOL   598       3.330  33.281  12.421  1.00  0.00            
ATOM   1794  HW2 SOL   598       4.510  33.981  13.321  1.00  0.00            
ATOM   1795  OW  SOL   599       4.020  26.131  15.981  1.00  0.00            
ATOM   1796  HW1 SOL   599       4.700  26.681  15.511  1.00  0.00            
ATOM   1797  HW2 SOL   599       4.420  25.251  16.251  1.00  0.00            
ATOM   1798  OW  SOL   600      15.871  26.411  16.701  1.00  0.00            
ATOM   1799  HW1 SOL   600      14.951  26.791  16.651  1.00  0.00            
ATOM   1800  HW2 SOL   600      16.471  26.881  16.051  1.00  0.00            
ATOM   1801  OW  SOL   601      10.131  19.671  17.701  1.00  0.00            
ATOM   1802  HW1 SOL   601      10.191  20.521  17.181  1.00  0.00            
ATOM   1803  HW2 SOL   601      10.451  18.911  17.131  1.00  0.00            
ATOM   1804  OW  SOL   602       5.040  19.121  17.401  1.00  0.00            
ATOM   1805  HW1 SOL   602       4.620  18.551  16.701  1.00  0.00            
ATOM   1806  HW2 SOL   602       4.380  19.811  17.721  1.00  0.00            
ATOM   1807  OW  SOL   603       5.730  27.321  10.291  1.00  0.00            
ATOM   1808  HW1 SOL   603       6.170  28.211  10.201  1.00  0.00            
ATOM   1809  HW2 SOL   603       5.100  27.321  11.061  1.00  0.00            
ATOM   1810  OW  SOL   604      13.601  27.241  10.451  1.00  0.00            
ATOM   1811  HW1 SOL   604      12.851  27.241   9.791  1.00  0.00            
ATOM   1812  HW2 SOL   604      13.971  26.321  10.541  1.00  0.00            
ATOM   1813  OW  SOL   605      12.091  23.871   2.750  1.00  0.00            
ATOM   1814  HW1 SOL   605      12.221  23.031   3.290  1.00  0.00            
ATOM   1815  HW2 SOL   605      11.801  24.611   3.350  1.00  0.00            
ATOM   1816  OW  SOL   606       3.070  20.751  12.311  1.00  0.00            
ATOM   1817  HW1 SOL   606       2.840  21.121  13.211  1.00  0.00            
ATOM   1818  HW2 SOL   606       2.770  19.801  12.251  1.00  0.00            
ATOM   1819  OW  SOL   607       0.370  31.721  12.821  1.00  0.00            
ATOM   1820  HW1 SOL   607       0.900  31.231  13.501  1.00  0.00            
ATOM   1821  HW2 SOL   607       0.590  32.701  12.871  1.00  0.00            
ATOM   1822  OW  SOL   608       7.320  24.961  10.641  1.00  0.00            
ATOM   1823  HW1 SOL   608       7.910  24.701   9.881  1.00  0.00            
ATOM   1824  HW2 SOL   608       7.040  25.921  10.531  1.00  0.00            
ATOM   1825  OW  SOL   609      17.281  27.971  18.541  1.00  0.00            
ATOM   1826  HW1 SOL   609      16.821  27.901  17.651  1.00  0.00            
ATOM   1827  HW2 SOL   609      16.661  28.411  19.201  1.00  0.00            
ATOM   1828  OW  SOL   610       3.070  19.251   6.180  1.00  0.00            
ATOM   1829  HW1 SOL   610       2.960  20.191   6.510  1.00  0.00            
ATOM   1830  HW2 SOL   610       3.020  18.621   6.950  1.00  0.00            
ATOM   1831  OW  SOL   611      16.221  22.291   3.740  1.00  0.00            
ATOM   1832  HW1 SOL   611      16.241  21.531   4.380  1.00  0.00            
ATOM   1833  HW2 SOL   611      15.741  23.061   4.140  1.00  0.00            
ATOM   1834  OW  SOL   612      10.231  26.281   9.661  1.00  0.00            
ATOM   1835  HW1 SOL   612      10.381  26.491  10.621  1.00  0.00            
ATOM   1836  HW2 SOL   612       9.931  25.331   9.571  1.00  0.00            
ATOM   1837  OW  SOL   613       9.801  34.351  17.001  1.00  0.00            
ATOM   1838  HW1 SOL   613       9.601  34.791  16.121  1.00  0.00            
ATOM   1839  HW2 SOL   613      10.191  33.441  16.841  1.00  0.00            
ATOM   1840  OW  SOL   614      18.591  33.801  16.051  1.00  0.00            
ATOM   1841  HW1 SOL   614      18.731  34.071  15.101  1.00  0.00            
ATOM   1842  HW2 SOL   614      19.421  34.021  16.581  1.00  0.00            
ATOM   1843  OW  SOL   615       3.500  27.601  18.041  1.00  0.00            
ATOM   1844  HW1 SOL   615       4.260  28.041  18.521  1.00  0.00            
ATOM   1845  HW2 SOL   615       3.850  27.131  17.221  1.00  0.00            
ATOM   1846  OW  SOL   616      15.401  21.361   1.250  1.00  0.00            
ATOM   1847  HW1 SOL   616      14.791  20.611   1.480  1.00  0.00            
ATOM   1848  HW2 SOL   616      15.621  21.881   2.080  1.00  0.00            
ATOM   1849  OW  SOL   617      13.031  27.001   0.420  1.00  0.00            
ATOM   1850  HW1 SOL   617      13.371  26.071   0.570  1.00  0.00            
ATOM   1851  HW2 SOL   617      13.211  27.271  -0.530  1.00  0.00            
ATOM   1852  OW  SOL   618      10.681  31.951   8.490  1.00  0.00            
ATOM   1853  HW1 SOL   618      10.751  31.111   7.940  1.00  0.00            
ATOM   1854  HW2 SOL   618      11.301  32.641   8.130  1.00  0.00            
ATOM   1855  OW  SOL   619       3.190  26.721   9.491  1.00  0.00            
ATOM   1856  HW1 SOL   619       4.120  27.081   9.541  1.00  0.00            
ATOM   1857  HW2 SOL   619       3.130  25.871  10.011  1.00  0.00            
ATOM   1858  OW  SOL   620       3.390  23.711  10.061  1.00  0.00            
ATOM   1859  HW1 SOL   620       2.870  22.881   9.891  1.00  0.00            
ATOM   1860  HW2 SOL   620       4.160  23.761   9.421  1.00  0.00            
ATOM   1861  OW  SOL   621      11.381  22.421  16.781  1.00  0.00            
ATOM   1862  HW1 SOL   621      10.931  23.051  17.421  1.00  0.00            
ATOM   1863  HW2 SOL   621      12.311  22.731  16.611  1.00  0.00            
ATOM   1864  OW  SOL   622      11.601  20.691  14.771  1.00  0.00            
ATOM   1865  HW1 SOL   622      11.601  21.331  15.541  1.00  0.00            
ATOM   1866  HW2 SOL   622      11.881  21.171  13.941  1.00  0.00            
ATOM   1867  OW  SOL   623       0.080  31.881   2.000  1.00  0.00            
ATOM   1868  HW1 SOL   623      -0.850  32.091   1.690  1.00  0.00            
ATOM   1869  HW2 SOL   623       0.180  30.891   2.130  1.00  0.00            
ATOM   1870  OW  SOL   624       0.880  36.631   9.270  1.00  0.00            
ATOM   1871  HW1 SOL   624       0.460  35.771   9.000  1.00  0.00            
ATOM   1872  HW2 SOL   624       1.820  36.661   8.930  1.00  0.00            
ATOM   1873  OW  SOL   625       5.040  34.301   9.100  1.00  0.00            
ATOM   1874  HW1 SOL   625       5.700  35.041   9.190  1.00  0.00            
ATOM   1875  HW2 SOL   625       5.480  33.511   8.680  1.00  0.00            
ATOM   1876  OW  SOL   626      10.021  26.581  12.381  1.00  0.00            
ATOM   1877  HW1 SOL   626      10.431  26.261  13.241  1.00  0.00            
ATOM   1878  HW2 SOL   626       9.061  26.311  12.351  1.00  0.00            
ATOM   1879  OW  SOL   627       0.400  24.061  11.141  1.00  0.00            
ATOM   1880  HW1 SOL   627       1.250  23.731  10.731  1.00  0.00            
ATOM   1881  HW2 SOL   627       0.530  24.211  12.121  1.00  0.00            
ATOM   1882  OW  SOL   628       1.890  23.821  17.221  1.00  0.00            
ATOM   1883  HW1 SOL   628       2.480  23.421  16.521  1.00  0.00            
ATOM   1884  HW2 SOL   628       1.310  24.531  16.811  1.00  0.00            
ATOM   1885  OW  SOL   629      13.691  28.121  16.601  1.00  0.00            
ATOM   1886  HW1 SOL   629      14.081  29.011  16.801  1.00  0.00            
ATOM   1887  HW2 SOL   629      13.791  27.921  15.631  1.00  0.00            
ATOM   1888  OW  SOL   630       8.150  24.341   3.250  1.00  0.00            
ATOM   1889  HW1 SOL   630       8.220  23.451   2.790  1.00  0.00            
ATOM   1890  HW2 SOL   630       7.210  24.681   3.170  1.00  0.00            
ATOM   1891  OW  SOL   631      16.571  24.661  12.061  1.00  0.00            
ATOM   1892  HW1 SOL   631      16.191  23.971  12.681  1.00  0.00            
ATOM   1893  HW2 SOL   631      17.391  24.301  11.621  1.00  0.00            
ATOM   1894  OW  SOL   632       2.520  34.261  17.441  1.00  0.00            
ATOM   1895  HW1 SOL   632       2.220  34.831  18.201  1.00  0.00            
ATOM   1896  HW2 SOL   632       2.450  33.291  17.701  1.00  0.00            
ATOM   1897  OW  SOL   633       6.710  23.261  12.691  1.00  0.00            
ATOM   1898  HW1 SOL   633       6.370  22.371  12.391  1.00  0.00            
ATOM   1899  HW2 SOL   633       6.970  23.801  11.891  1.00  0.00            
ATOM   1900  OW  SOL   634       9.300  35.401  14.651  1.00  0.00            
ATOM   1901  HW1 SOL   634       9.060  35.221  13.701  1.00  0.00            
ATOM   1902  HW2 SOL   634       9.600  36.341  14.751  1.00  0.00            
ATOM   1903  OW  SOL   635       4.730  23.621   1.910  1.00  0.00            
ATOM   1904  HW1 SOL   635       5.340  24.421   1.950  1.00  0.00            
ATOM   1905  HW2 SOL   635       3.780  23.931   1.980  1.00  0.00            
ATOM   1906  OW  SOL   636       1.590  29.991  14.661  1.00  0.00            
ATOM   1907  HW1 SOL   636       1.810  29.381  15.421  1.00  0.00            
ATOM   1908  HW2 SOL   636       1.690  29.501  13.801  1.00  0.00            
ATOM   1909  OW  SOL   637      13.471  29.211  12.341  1.00  0.00            
ATOM   1910  HW1 SOL   637      13.711  28.581  11.601  1.00  0.00            
ATOM   1911  HW2 SOL   637      12.571  29.611  12.161  1.00  0.00            
ATOM   1912  OW  SOL   638      13.021  27.171   3.090  1.00  0.00            
ATOM   1913  HW1 SOL   638      12.161  26.861   3.510  1.00  0.00            
ATOM   1914  HW2 SOL   638      12.981  27.031   2.100  1.00  0.00            
ATOM   1915  OW  SOL   639      17.591  36.091  11.541  1.00  0.00            
ATOM   1916  HW1 SOL   639      18.201  36.391  10.811  1.00  0.00            
ATOM   1917  HW2 SOL   639      17.211  35.201  11.321  1.00  0.00            
ATOM   1918  OW  SOL   640      12.521  35.931  11.281  1.00  0.00            
ATOM   1919  HW1 SOL   640      13.361  35.981  10.741  1.00  0.00            
ATOM   1920  HW2 SOL   640      12.291  34.971  11.461  1.00  0.00            
ATOM   1921  OW  SOL   641       0.830  31.201  10.221  1.00  0.00            
ATOM   1922  HW1 SOL   641       0.780  31.191  11.221  1.00  0.00            
ATOM   1923  HW2 SOL   641       0.000  30.791   9.841  1.00  0.00            
ATOM   1924  OW  SOL   642       6.880  35.241  17.161  1.00  0.00            
ATOM   1925  HW1 SOL   642       6.320  36.051  17.251  1.00  0.00            
ATOM   1926  HW2 SOL   642       7.400  35.281  16.301  1.00  0.00            
ATOM   1927  OW  SOL   643       9.030  19.481   1.330  1.00  0.00            
ATOM   1928  HW1 SOL   643       9.540  19.491   0.470  1.00  0.00            
ATOM   1929  HW2 SOL   643       9.590  19.061   2.040  1.00  0.00            
ATOM   1930  OW  SOL   644      17.261  19.971   5.230  1.00  0.00            
ATOM   1931  HW1 SOL   644      17.991  19.801   4.560  1.00  0.00            
ATOM   1932  HW2 SOL   644      16.951  19.101   5.610  1.00  0.00            
ATOM   1933  OW  SOL   645      13.881  34.351   4.770  1.00  0.00            
ATOM   1934  HW1 SOL   645      14.551  34.471   4.030  1.00  0.00            
ATOM   1935  HW2 SOL   645      13.481  35.241   5.000  1.00  0.00            
ATOM   1936  OW  SOL   646       1.300  36.561  18.511  1.00  0.00            
ATOM   1937  HW1 SOL   646       0.890  35.821  19.041  1.00  0.00            
ATOM   1938  HW2 SOL   646       1.940  37.071  19.091  1.00  0.00            
ATOM   1939  OW  SOL   647      12.801  27.891   6.720  1.00  0.00            
ATOM   1940  HW1 SOL   647      13.401  27.081   6.740  1.00  0.00            
ATOM   1941  HW2 SOL   647      13.201  28.581   6.120  1.00  0.00            
ATOM   1942  OW  SOL   648       8.300  31.351  14.221  1.00  0.00            
ATOM   1943  HW1 SOL   648       8.250  31.681  15.171  1.00  0.00            
ATOM   1944  HW2 SOL   648       7.440  31.541  13.761  1.00  0.00            
ATOM   1945  OW  SOL   649       6.720  34.781   1.540  1.00  0.00            
ATOM   1946  HW1 SOL   649       6.810  34.881   0.550  1.00  0.00            
ATOM   1947  HW2 SOL   649       6.320  33.891   1.750  1.00  0.00            
ATOM   1948  OW  SOL   650      16.501  35.821  13.941  1.00  0.00            
ATOM   1949  HW1 SOL   650      17.031  35.921  13.101  1.00  0.00            
ATOM   1950  HW2 SOL   650      16.231  36.721  14.281  1.00  0.00            
ATOM   1951  OW  SOL   651      18.411  20.371   9.631  1.00  0.00            
ATOM   1952  HW1 SOL   651      18.801  19.521   9.271  1.00  0.00            
ATOM   1953  HW2 SOL   651      17.431  20.391   9.441  1.00  0.00            
ATOM   1954  OW  SOL   652       2.630  21.881   7.200  1.00  0.00            
ATOM   1955  HW1 SOL   652       1.840  22.391   6.860  1.00  0.00            
ATOM   1956  HW2 SOL   652       2.540  21.731   8.180  1.00  0.00            
ATOM   1957  OW  SOL   653      11.941  34.741   0.310  1.00  0.00            
ATOM   1958  HW1 SOL   653      12.001  33.811   0.680  1.00  0.00            
ATOM   1959  HW2 SOL   653      11.351  34.741  -0.490  1.00  0.00            
ATOM   1960  OW  SOL   654       8.220  28.641  13.721  1.00  0.00            
ATOM   1961  HW1 SOL   654       8.620  28.631  12.801  1.00  0.00            
ATOM   1962  HW2 SOL   654       8.320  29.561  14.121  1.00  0.00            
ATOM   1963  OW  SOL   655       9.160  27.721   2.910  1.00  0.00            
ATOM   1964  HW1 SOL   655       9.790  28.101   2.230  1.00  0.00            
ATOM   1965  HW2 SOL   655       9.560  26.891   3.300  1.00  0.00            
ATOM   1966  OW  SOL   656      15.041  34.691   0.440  1.00  0.00            
ATOM   1967  HW1 SOL   656      14.121  35.061   0.510  1.00  0.00            
ATOM   1968  HW2 SOL   656      15.421  34.891  -0.460  1.00  0.00            
ATOM   1969  OW  SOL   657       3.720  31.501  14.901  1.00  0.00            
ATOM   1970  HW1 SOL   657       3.590  32.431  14.561  1.00  0.00            
ATOM   1971  HW2 SOL   657       2.880  30.981  14.771  1.00  0.00            
ATOM   1972  OW  SOL   658      16.141  31.541  12.891  1.00  0.00            
ATOM   1973  HW1 SOL   658      16.741  31.571  13.691  1.00  0.00            
ATOM   1974  HW2 SOL   658      15.391  32.181  13.021  1.00  0.00            
ATOM   1975  OW  SOL   659      10.391  29.601   6.960  1.00  0.00            
ATOM   1976  HW1 SOL   659       9.691  29.131   7.500  1.00  0.00            
ATOM   1977  HW2 SOL   659      10.981  28.921   6.530  1.00  0.00            
ATOM   1978  OW  SOL   660      10.141  20.981   9.711  1.00  0.00            
ATOM   1979  HW1 SOL   660      10.061  20.621   8.781  1.00  0.00            
ATOM   1980  HW2 SOL   660      10.121  20.221  10.361  1.00  0.00            
ATOM   1981  OW  SOL   661       5.900  33.491   4.910  1.00  0.00            
ATOM   1982  HW1 SOL   661       6.320  32.911   4.210  1.00  0.00            
ATOM   1983  HW2 SOL   661       5.460  34.281   4.470  1.00  0.00            
ATOM   1984  OW  SOL   662      17.091  22.471  13.811  1.00  0.00            
ATOM   1985  HW1 SOL   662      17.821  23.161  13.851  1.00  0.00            
ATOM   1986  HW2 SOL   662      17.371  21.721  13.221  1.00  0.00            
ATOM   1987  OW  SOL   663       2.550  32.101   2.900  1.00  0.00            
ATOM   1988  HW1 SOL   663       1.590  32.111   2.630  1.00  0.00            
ATOM   1989  HW2 SOL   663       2.670  32.631   3.740  1.00  0.00            
ATOM   1990  OW  SOL   664       1.050  28.751  17.261  1.00  0.00            
ATOM   1991  HW1 SOL   664       0.280  28.421  17.801  1.00  0.00            
ATOM   1992  HW2 SOL   664       1.900  28.451  17.681  1.00  0.00            
ATOM   1993  OW  SOL   665       6.720  20.651  14.891  1.00  0.00            
ATOM   1994  HW1 SOL   665       7.620  20.491  14.491  1.00  0.00            
ATOM   1995  HW2 SOL   665       6.800  20.701  15.881  1.00  0.00            
ATOM   1996  OW  SOL   666       0.750  22.071   0.330  1.00  0.00            
ATOM   1997  HW1 SOL   666      -0.170  21.791   0.040  1.00  0.00            
ATOM   1998  HW2 SOL   666       1.060  22.841  -0.230  1.00  0.00            
ATOM   1999  OW  SOL   667      14.401  27.181  13.981  1.00  0.00            
ATOM   2000  HW1 SOL   667      13.831  27.701  13.351  1.00  0.00            
ATOM   2001  HW2 SOL   667      15.361  27.301  13.741  1.00  0.00            
ATOM   2002  OW  SOL   668       0.720  20.281   3.180  1.00  0.00            
ATOM   2003  HW1 SOL   668       0.550  21.111   2.640  1.00  0.00            
ATOM   2004  HW2 SOL   668       1.620  19.911   2.960  1.00  0.00            
ATOM   2005  OW  SOL   669      11.831  31.971   1.190  1.00  0.00            
ATOM   2006  HW1 SOL   669      10.841  31.861   1.210  1.00  0.00            
ATOM   2007  HW2 SOL   669      12.171  32.121   2.120  1.00  0.00            
ATOM   2008  OW  SOL   670       6.130  27.041  14.311  1.00  0.00            
ATOM   2009  HW1 SOL   670       6.690  27.851  14.141  1.00  0.00            
ATOM   2010  HW2 SOL   670       6.720  26.241  14.341  1.00  0.00            
ATOM   2011  OW  SOL   671      14.931  36.291   9.591  1.00  0.00            
ATOM   2012  HW1 SOL   671      15.261  36.931   8.901  1.00  0.00            
ATOM   2013  HW2 SOL   671      15.591  36.231  10.341  1.00  0.00            
ATOM   2014  OW  SOL   672       7.160  24.271  17.081  1.00  0.00            
ATOM   2015  HW1 SOL   672       7.350  24.921  17.821  1.00  0.00            
ATOM   2016  HW2 SOL   672       7.760  23.471  17.171  1.00  0.00            
ATOM   2017  OW  SOL   673      14.501  30.821  16.331  1.00  0.00            
ATOM   2018  HW1 SOL   673      14.411  30.721  17.321  1.00  0.00            
ATOM   2019  HW2 SOL   673      15.461  30.751  16.071  1.00  0.00            
ATOM   2020  OW  SOL   674       3.900  36.031  15.601  1.00  0.00            
ATOM   2021  HW1 SOL   674       2.990  36.441  15.581  1.00  0.00            
ATOM   2022  HW2 SOL   674       3.830  35.091  15.921  1.00  0.00            
ATOM   2023  OW  SOL   675      16.741  27.451  12.541  1.00  0.00            
ATOM   2024  HW1 SOL   675      16.471  26.561  12.171  1.00  0.00            
ATOM   2025  HW2 SOL   675      16.751  28.131  11.811  1.00  0.00            
ATOM   2026  OW  SOL   676      12.251  21.871   4.490  1.00  0.00            
ATOM   2027  HW1 SOL   676      12.901  21.131   4.380  1.00  0.00            
ATOM   2028  HW2 SOL   676      12.451  22.371   5.330  1.00  0.00            
ATOM   2029  OW  SOL   677       5.940  26.071   6.520  1.00  0.00            
ATOM   2030  HW1 SOL   677       6.440  26.921   6.330  1.00  0.00            
ATOM   2031  HW2 SOL   677       5.060  26.091   6.040  1.00  0.00            
ATOM   2032  OW  SOL   678      17.771  22.041  16.421  1.00  0.00            
ATOM   2033  HW1 SOL   678      17.601  22.351  15.481  1.00  0.00            
ATOM   2034  HW2 SOL   678      16.931  21.671  16.801  1.00  0.00            
ATOM   2035  OW  SOL   679      17.301  27.961  15.171  1.00  0.00            
ATOM   2036  HW1 SOL   679      17.681  28.871  15.321  1.00  0.00            
ATOM   2037  HW2 SOL   679      17.221  27.791  14.181  1.00  0.00            
ATOM   2038  OW  SOL   680       8.590  32.361   0.160  1.00  0.00            
ATOM   2039  HW1 SOL   680       8.130  32.511   1.040  1.00  0.00            
ATOM   2040  HW2 SOL   680       9.030  33.211  -0.140  1.00  0.00            
ATOM   2041  OW  SOL   681       6.610  36.521   9.531  1.00  0.00            
ATOM   2042  HW1 SOL   681       6.150  37.401   9.401  1.00  0.00            
ATOM   2043  HW2 SOL   681       7.600  36.641   9.461  1.00  0.00            
ATOM   2044  OW  SOL   682       8.590  28.181   8.610  1.00  0.00            
ATOM   2045  HW1 SOL   682       9.130  27.491   9.090  1.00  0.00            
ATOM   2046  HW2 SOL   682       8.270  28.871   9.270  1.00  0.00            
ATOM   2047  OW  SOL   683      10.831  28.461   0.870  1.00  0.00            
ATOM   2048  HW1 SOL   683      10.601  28.991   0.050  1.00  0.00            
ATOM   2049  HW2 SOL   683      11.641  27.901   0.680  1.00  0.00            
ATOM   2050  OW  SOL   684      18.611  34.311   8.510  1.00  0.00            
ATOM   2051  HW1 SOL   684      17.901  34.191   7.810  1.00  0.00            
ATOM   2052  HW2 SOL   684      18.621  33.521   9.110  1.00  0.00            
ATOM   2053  OW  SOL   685       2.210  31.761  18.441  1.00  0.00            
ATOM   2054  HW1 SOL   685       1.560  31.031  18.231  1.00  0.00            
ATOM   2055  HW2 SOL   685       2.250  31.901  19.421  1.00  0.00            
ATOM   2056  OW  SOL   686       0.790  31.021   6.530  1.00  0.00            
ATOM   2057  HW1 SOL   686       0.780  30.551   7.410  1.00  0.00            
ATOM   2058  HW2 SOL   686       1.610  30.741   6.020  1.00  0.00            
ATOM   2059  OW  SOL   687       6.720  32.531  16.241  1.00  0.00            
ATOM   2060  HW1 SOL   687       5.940  32.031  16.621  1.00  0.00            
ATOM   2061  HW2 SOL   687       6.690  33.481  16.551  1.00  0.00            
ATOM   2062  OW  SOL   688      18.241  20.541  12.271  1.00  0.00            
ATOM   2063  HW1 SOL   688      18.201  19.641  12.711  1.00  0.00            
ATOM   2064  HW2 SOL   688      18.271  20.431  11.281  1.00  0.00            
ATOM   2065  OW  SOL   689       4.280  22.861   5.200  1.00  0.00            
ATOM   2066  HW1 SOL   689       4.580  22.141   4.580  1.00  0.00            
ATOM   2067  HW2 SOL   689       3.890  22.461   6.030  1.00  0.00            
ATOM   2068  OW  SOL   690      17.051  33.491  11.041  1.00  0.00            
ATOM   2069  HW1 SOL   690      16.121  33.241  10.771  1.00  0.00            
ATOM   2070  HW2 SOL   690      17.311  32.991  11.861  1.00  0.00            
ATOM   2071  OW  SOL   691       3.170  24.091  12.801  1.00  0.00            
ATOM   2072  HW1 SOL   691       3.550  23.501  13.521  1.00  0.00            
ATOM   2073  HW2 SOL   691       3.570  23.831  11.921  1.00  0.00            
ATOM   2074  OW  SOL   692       8.120  34.481   6.870  1.00  0.00            
ATOM   2075  HW1 SOL   692       8.440  34.581   5.930  1.00  0.00            
ATOM   2076  HW2 SOL   692       7.330  33.861   6.890  1.00  0.00            
ATOM   2077  OW  SOL   693      14.241  20.761  11.121  1.00  0.00            
ATOM   2078  HW1 SOL   693      14.761  20.111  11.671  1.00  0.00            
ATOM   2079  HW2 SOL   693      13.751  21.391  11.731  1.00  0.00            
ATOM   2080  OW  SOL   694      10.011  18.961  11.541  1.00  0.00            
ATOM   2081  HW1 SOL   694       9.381  18.241  11.231  1.00  0.00            
ATOM   2082  HW2 SOL   694      10.941  18.601  11.541  1.00  0.00            
ATOM   2083  OW  SOL   695       7.700  31.921   3.010  1.00  0.00            
ATOM   2084  HW1 SOL   695       7.240  31.051   3.180  1.00  0.00            
ATOM   2085  HW2 SOL   695       8.610  31.891   3.420  1.00  0.00            
ATOM   2086  OW  SOL   696       6.180  34.291  12.841  1.00  0.00            
ATOM   2087  HW1 SOL   696       6.130  35.111  13.411  1.00  0.00            
ATOM   2088  HW2 SOL   696       7.070  34.261  12.391  1.00  0.00            
ATOM   2089  OW  SOL   697      13.521  19.141   1.680  1.00  0.00            
ATOM   2090  HW1 SOL   697      13.871  18.731   0.840  1.00  0.00            
ATOM   2091  HW2 SOL   697      12.621  18.761   1.880  1.00  0.00            
ATOM   2092  OW  SOL   698      13.001  23.151   6.910  1.00  0.00            
ATOM   2093  HW1 SOL   698      12.411  23.951   6.950  1.00  0.00            
ATOM   2094  HW2 SOL   698      13.151  22.801   7.840  1.00  0.00            
ATOM   2095  OW  SOL   699      15.931  20.831   8.820  1.00  0.00            
ATOM   2096  HW1 SOL   699      15.091  20.821   9.360  1.00  0.00            
ATOM   2097  HW2 SOL   699      15.951  21.661   8.260  1.00  0.00            
ATOM   2098  OW  SOL   700       0.390  29.391   3.000  1.00  0.00            
ATOM   2099  HW1 SOL   700       1.380  29.281   2.910  1.00  0.00            
ATOM   2100  HW2 SOL   700      -0.010  28.531   3.320  1.00  0.00            
ATOM   2101  OW  SOL   701       8.750  35.081   3.370  1.00  0.00            
ATOM   2102  HW1 SOL   701       7.980  34.731   2.830  1.00  0.00            
ATOM   2103  HW2 SOL   701       8.430  35.791   3.990  1.00  0.00            
ATOM   2104  OW  SOL   702       2.300  24.901  19.751  1.00  0.00            
ATOM   2105  HW1 SOL   702       1.370  24.881  20.121  1.00  0.00            
ATOM   2106  HW2 SOL   702       2.310  24.511  18.831  1.00  0.00            
ATOM   2107  OW  SOL   703       2.250  21.371  28.581  1.00  0.00            
ATOM   2108  HW1 SOL   703       2.600  21.201  29.501  1.00  0.00            
ATOM   2109  HW2 SOL   703       1.370  20.921  28.461  1.00  0.00            
ATOM   2110  OW  SOL   704       0.190  22.301  25.091  1.00  0.00            
ATOM   2111  HW1 SOL   704      -0.630  22.731  25.481  1.00  0.00            
ATOM   2112  HW2 SOL   704      -0.090  21.571  24.461  1.00  0.00            
ATOM   2113  OW  SOL   705       5.690  31.371  30.271  1.00  0.00            
ATOM   2114  HW1 SOL   705       4.760  31.301  29.901  1.00  0.00            
ATOM   2115  HW2 SOL   705       5.800  32.261  30.711  1.00  0.00            
ATOM   2116  OW  SOL   706      15.551  33.731  25.651  1.00  0.00            
ATOM   2117  HW1 SOL   706      14.981  33.571  26.461  1.00  0.00            
ATOM   2118  HW2 SOL   706      14.961  33.831  24.851  1.00  0.00            
ATOM   2119  OW  SOL   707      11.351  25.651  25.791  1.00  0.00            
ATOM   2120  HW1 SOL   707      11.921  26.431  25.541  1.00  0.00            
ATOM   2121  HW2 SOL   707      10.751  25.911  26.551  1.00  0.00            
ATOM   2122  OW  SOL   708      17.551  24.691  20.931  1.00  0.00            
ATOM   2123  HW1 SOL   708      17.431  24.561  19.941  1.00  0.00            
ATOM   2124  HW2 SOL   708      17.251  23.881  21.421  1.00  0.00            
ATOM   2125  OW  SOL   709       7.680  30.061  28.851  1.00  0.00            
ATOM   2126  HW1 SOL   709       6.900  30.231  29.451  1.00  0.00            
ATOM   2127  HW2 SOL   709       8.020  30.931  28.491  1.00  0.00            
ATOM   2128  OW  SOL   710       8.500  26.601  36.851  1.00  0.00            
ATOM   2129  HW1 SOL   710       8.460  27.361  37.501  1.00  0.00            
ATOM   2130  HW2 SOL   710       8.720  26.961  35.941  1.00  0.00            
ATOM   2131  OW  SOL   711       6.850  28.741  25.271  1.00  0.00            
ATOM   2132  HW1 SOL   711       7.540  28.581  25.971  1.00  0.00            
ATOM   2133  HW2 SOL   711       6.120  29.311  25.651  1.00  0.00            
ATOM   2134  OW  SOL   712       6.860  30.231  36.651  1.00  0.00            
ATOM   2135  HW1 SOL   712       7.460  31.021  36.791  1.00  0.00            
ATOM   2136  HW2 SOL   712       6.000  30.541  36.241  1.00  0.00            
ATOM   2137  OW  SOL   713       3.350  32.971  29.231  1.00  0.00            
ATOM   2138  HW1 SOL   713       2.570  32.661  28.701  1.00  0.00            
ATOM   2139  HW2 SOL   713       3.930  33.551  28.661  1.00  0.00            
ATOM   2140  OW  SOL   714      14.601  33.671  32.011  1.00  0.00            
ATOM   2141  HW1 SOL   714      14.841  34.611  32.271  1.00  0.00            
ATOM   2142  HW2 SOL   714      14.441  33.131  32.831  1.00  0.00            
ATOM   2143  OW  SOL   715       4.380  22.541  33.611  1.00  0.00            
ATOM   2144  HW1 SOL   715       5.200  21.981  33.701  1.00  0.00            
ATOM   2145  HW2 SOL   715       3.570  21.961  33.651  1.00  0.00            
ATOM   2146  OW  SOL   716      16.031  23.091  25.991  1.00  0.00            
ATOM   2147  HW1 SOL   716      15.291  23.551  25.491  1.00  0.00            
ATOM   2148  HW2 SOL   716      16.541  23.771  26.521  1.00  0.00            
ATOM   2149  OW  SOL   717       2.310  35.751  23.451  1.00  0.00            
ATOM   2150  HW1 SOL   717       2.650  36.521  23.991  1.00  0.00            
ATOM   2151  HW2 SOL   717       2.750  35.751  22.551  1.00  0.00            
ATOM   2152  OW  SOL   718      11.271  32.031  35.521  1.00  0.00            
ATOM   2153  HW1 SOL   718      11.741  32.031  36.401  1.00  0.00            
ATOM   2154  HW2 SOL   718      10.791  31.161  35.411  1.00  0.00            
ATOM   2155  OW  SOL   719       2.300  32.961  24.001  1.00  0.00            
ATOM   2156  HW1 SOL   719       2.040  33.921  24.001  1.00  0.00            
ATOM   2157  HW2 SOL   719       1.590  32.421  24.451  1.00  0.00            
ATOM   2158  OW  SOL   720       2.400  29.531  27.481  1.00  0.00            
ATOM   2159  HW1 SOL   720       2.540  28.691  28.001  1.00  0.00            
ATOM   2160  HW2 SOL   720       1.850  30.171  28.031  1.00  0.00            
ATOM   2161  OW  SOL   721       6.200  36.481  33.011  1.00  0.00            
ATOM   2162  HW1 SOL   721       5.280  36.311  33.361  1.00  0.00            
ATOM   2163  HW2 SOL   721       6.480  37.401  33.271  1.00  0.00            
ATOM   2164  OW  SOL   722       6.060  28.261  19.851  1.00  0.00            
ATOM   2165  HW1 SOL   722       6.130  29.101  19.311  1.00  0.00            
ATOM   2166  HW2 SOL   722       6.520  28.391  20.731  1.00  0.00            
ATOM   2167  OW  SOL   723      15.941  19.761  33.421  1.00  0.00            
ATOM   2168  HW1 SOL   723      15.761  20.431  32.701  1.00  0.00            
ATOM   2169  HW2 SOL   723      15.911  20.221  34.311  1.00  0.00            
ATOM   2170  OW  SOL   724       1.220  25.051  24.251  1.00  0.00            
ATOM   2171  HW1 SOL   724       0.770  24.171  24.421  1.00  0.00            
ATOM   2172  HW2 SOL   724       1.210  25.591  25.091  1.00  0.00            
ATOM   2173  OW  SOL   725      18.421  36.291  22.211  1.00  0.00            
ATOM   2174  HW1 SOL   725      18.961  36.001  23.011  1.00  0.00            
ATOM   2175  HW2 SOL   725      18.721  37.191  21.921  1.00  0.00            
ATOM   2176  OW  SOL   726       0.270  34.581  19.791  1.00  0.00            
ATOM   2177  HW1 SOL   726       0.080  33.621  20.001  1.00  0.00            
ATOM   2178  HW2 SOL   726      -0.060  35.161  20.541  1.00  0.00            
ATOM   2179  OW  SOL   727      16.891  27.841  24.741  1.00  0.00            
ATOM   2180  HW1 SOL   727      17.841  27.551  24.821  1.00  0.00            
ATOM   2181  HW2 SOL   727      16.811  28.491  23.991  1.00  0.00            
ATOM   2182  OW  SOL   728      16.411  29.701  22.941  1.00  0.00            
ATOM   2183  HW1 SOL   728      17.271  29.721  22.421  1.00  0.00            
ATOM   2184  HW2 SOL   728      16.551  30.171  23.821  1.00  0.00            
ATOM   2185  OW  SOL   729       1.130  25.991  34.591  1.00  0.00            
ATOM   2186  HW1 SOL   729       2.010  25.861  35.041  1.00  0.00            
ATOM   2187  HW2 SOL   729       1.000  26.961  34.371  1.00  0.00            
ATOM   2188  OW  SOL   730       6.130  32.271  25.881  1.00  0.00            
ATOM   2189  HW1 SOL   730       5.640  31.401  25.971  1.00  0.00            
ATOM   2190  HW2 SOL   730       5.900  32.701  25.011  1.00  0.00            
ATOM   2191  OW  SOL   731      12.931  30.901  32.851  1.00  0.00            
ATOM   2192  HW1 SOL   731      13.301  30.171  32.271  1.00  0.00            
ATOM   2193  HW2 SOL   731      13.451  30.951  33.701  1.00  0.00            
ATOM   2194  OW  SOL   732       8.090  18.661  23.641  1.00  0.00            
ATOM   2195  HW1 SOL   732       8.490  19.571  23.551  1.00  0.00            
ATOM   2196  HW2 SOL   732       7.090  18.741  23.701  1.00  0.00            
ATOM   2197  OW  SOL   733       1.970  28.381  31.261  1.00  0.00            
ATOM   2198  HW1 SOL   733       2.860  27.931  31.121  1.00  0.00            
ATOM   2199  HW2 SOL   733       1.240  27.731  31.071  1.00  0.00            
ATOM   2200  OW  SOL   734      15.251  28.611  20.521  1.00  0.00            
ATOM   2201  HW1 SOL   734      14.621  27.851  20.651  1.00  0.00            
ATOM   2202  HW2 SOL   734      15.731  28.791  21.381  1.00  0.00            
ATOM   2203  OW  SOL   735      11.871  36.541  34.781  1.00  0.00            
ATOM   2204  HW1 SOL   735      12.111  37.141  34.021  1.00  0.00            
ATOM   2205  HW2 SOL   735      11.941  35.591  34.481  1.00  0.00            
ATOM   2206  OW  SOL   736       3.170  21.131  36.631  1.00  0.00            
ATOM   2207  HW1 SOL   736       3.880  21.841  36.691  1.00  0.00            
ATOM   2208  HW2 SOL   736       2.290  21.521  36.911  1.00  0.00            
ATOM   2209  OW  SOL   737      14.661  32.791  28.151  1.00  0.00            
ATOM   2210  HW1 SOL   737      14.071  32.851  28.951  1.00  0.00            
ATOM   2211  HW2 SOL   737      14.511  31.911  27.691  1.00  0.00            
ATOM   2212  OW  SOL   738      16.671  35.761  24.341  1.00  0.00            
ATOM   2213  HW1 SOL   738      16.261  35.531  23.461  1.00  0.00            
ATOM   2214  HW2 SOL   738      16.491  35.021  24.991  1.00  0.00            
ATOM   2215  OW  SOL   739       5.980  25.911  21.321  1.00  0.00            
ATOM   2216  HW1 SOL   739       6.220  26.601  20.641  1.00  0.00            
ATOM   2217  HW2 SOL   739       5.200  26.241  21.861  1.00  0.00            
ATOM   2218  OW  SOL   740      12.811  22.071  28.061  1.00  0.00            
ATOM   2219  HW1 SOL   740      11.951  21.571  27.931  1.00  0.00            
ATOM   2220  HW2 SOL   740      13.431  21.531  28.621  1.00  0.00            
ATOM   2221  OW  SOL   741      15.761  35.241  21.691  1.00  0.00            
ATOM   2222  HW1 SOL   741      16.651  35.701  21.721  1.00  0.00            
ATOM   2223  HW2 SOL   741      15.551  35.001  20.741  1.00  0.00            
ATOM   2224  OW  SOL   742       8.070  24.671  33.271  1.00  0.00            
ATOM   2225  HW1 SOL   742       7.600  24.641  34.161  1.00  0.00            
ATOM   2226  HW2 SOL   742       7.560  24.121  32.611  1.00  0.00            
ATOM   2227  OW  SOL   743      13.941  23.311  35.361  1.00  0.00            
ATOM   2228  HW1 SOL   743      13.741  23.741  36.241  1.00  0.00            
ATOM   2229  HW2 SOL   743      14.721  22.691  35.451  1.00  0.00            
ATOM   2230  OW  SOL   744       9.731  27.521  34.341  1.00  0.00            
ATOM   2231  HW1 SOL   744      10.191  26.681  34.051  1.00  0.00            
ATOM   2232  HW2 SOL   744       9.171  27.861  33.591  1.00  0.00            
ATOM   2233  OW  SOL   745       9.911  22.721  31.041  1.00  0.00            
ATOM   2234  HW1 SOL   745       9.141  23.061  31.581  1.00  0.00            
ATOM   2235  HW2 SOL   745       9.571  22.211  30.251  1.00  0.00            
ATOM   2236  OW  SOL   746      10.411  25.631  22.911  1.00  0.00            
ATOM   2237  HW1 SOL   746      10.671  25.591  23.871  1.00  0.00            
ATOM   2238  HW2 SOL   746       9.561  25.121  22.771  1.00  0.00            
ATOM   2239  OW  SOL   747       0.760  26.731  26.511  1.00  0.00            
ATOM   2240  HW1 SOL   747       1.750  26.611  26.601  1.00  0.00            
ATOM   2241  HW2 SOL   747       0.520  27.681  26.721  1.00  0.00            
ATOM   2242  OW  SOL   748       1.300  36.831  34.331  1.00  0.00            
ATOM   2243  HW1 SOL   748       1.200  36.681  35.321  1.00  0.00            
ATOM   2244  HW2 SOL   748       0.440  37.191  33.971  1.00  0.00            
ATOM   2245  OW  SOL   749       8.650  22.101  20.571  1.00  0.00            
ATOM   2246  HW1 SOL   749       9.240  22.731  20.081  1.00  0.00            
ATOM   2247  HW2 SOL   749       8.840  21.161  20.281  1.00  0.00            
ATOM   2248  OW  SOL   750      17.191  24.471  36.931  1.00  0.00            
ATOM   2249  HW1 SOL   750      16.931  25.361  36.571  1.00  0.00            
ATOM   2250  HW2 SOL   750      17.171  23.791  36.201  1.00  0.00            
ATOM   2251  OW  SOL   751      13.621  30.061  24.071  1.00  0.00            
ATOM   2252  HW1 SOL   751      14.451  29.771  23.591  1.00  0.00            
ATOM   2253  HW2 SOL   751      13.131  30.731  23.511  1.00  0.00            
ATOM   2254  OW  SOL   752       5.500  20.581  27.471  1.00  0.00            
ATOM   2255  HW1 SOL   752       5.450  20.531  28.471  1.00  0.00            
ATOM   2256  HW2 SOL   752       5.520  21.541  27.181  1.00  0.00            
ATOM   2257  OW  SOL   753      10.081  33.181  23.391  1.00  0.00            
ATOM   2258  HW1 SOL   753       9.621  33.901  22.871  1.00  0.00            
ATOM   2259  HW2 SOL   753      10.041  33.381  24.371  1.00  0.00            
ATOM   2260  OW  SOL   754       3.510  36.631  27.151  1.00  0.00            
ATOM   2261  HW1 SOL   754       4.010  35.771  27.211  1.00  0.00            
ATOM   2262  HW2 SOL   754       4.160  37.401  27.121  1.00  0.00            
ATOM   2263  OW  SOL   755      17.951  29.281  27.351  1.00  0.00            
ATOM   2264  HW1 SOL   755      17.331  29.131  26.591  1.00  0.00            
ATOM   2265  HW2 SOL   755      17.431  29.391  28.201  1.00  0.00            
ATOM   2266  OW  SOL   756      12.271  34.121  33.681  1.00  0.00            
ATOM   2267  HW1 SOL   756      12.331  33.351  34.321  1.00  0.00            
ATOM   2268  HW2 SOL   756      11.751  33.861  32.881  1.00  0.00            
ATOM   2269  OW  SOL   757       3.210  28.051  21.041  1.00  0.00            
ATOM   2270  HW1 SOL   757       4.030  28.441  20.621  1.00  0.00            
ATOM   2271  HW2 SOL   757       2.940  27.231  20.551  1.00  0.00            
ATOM   2272  OW  SOL   758      14.581  25.971  25.901  1.00  0.00            
ATOM   2273  HW1 SOL   758      14.531  25.321  26.651  1.00  0.00            
ATOM   2274  HW2 SOL   758      15.381  26.561  26.031  1.00  0.00            
ATOM   2275  OW  SOL   759       4.610  31.281  35.891  1.00  0.00            
ATOM   2276  HW1 SOL   759       4.110  31.291  35.031  1.00  0.00            
ATOM   2277  HW2 SOL   759       3.980  31.101  36.651  1.00  0.00            
ATOM   2278  OW  SOL   760      11.111  36.381  20.991  1.00  0.00            
ATOM   2279  HW1 SOL   760      10.511  35.761  21.491  1.00  0.00            
ATOM   2280  HW2 SOL   760      11.421  35.941  20.141  1.00  0.00            
ATOM   2281  OW  SOL   761       2.020  21.471  33.601  1.00  0.00            
ATOM   2282  HW1 SOL   761       1.220  22.071  33.471  1.00  0.00            
ATOM   2283  HW2 SOL   761       1.920  20.981  34.461  1.00  0.00            
ATOM   2284  OW  SOL   762      16.321  32.391  19.431  1.00  0.00            
ATOM   2285  HW1 SOL   762      16.001  33.331  19.331  1.00  0.00            
ATOM   2286  HW2 SOL   762      15.561  31.761  19.311  1.00  0.00            
ATOM   2287  OW  SOL   763       4.640  36.051  21.851  1.00  0.00            
ATOM   2288  HW1 SOL   763       4.970  36.441  22.711  1.00  0.00            
ATOM   2289  HW2 SOL   763       5.400  35.981  21.201  1.00  0.00            
ATOM   2290  OW  SOL   764      14.001  19.691  22.881  1.00  0.00            
ATOM   2291  HW1 SOL   764      13.761  19.321  21.981  1.00  0.00            
ATOM   2292  HW2 SOL   764      14.991  19.851  22.921  1.00  0.00            
ATOM   2293  OW  SOL   765       2.490  36.471  31.031  1.00  0.00            
ATOM   2294  HW1 SOL   765       3.060  35.821  31.531  1.00  0.00            
ATOM   2295  HW2 SOL   765       2.330  36.141  30.101  1.00  0.00            
ATOM   2296  OW  SOL   766       9.401  35.601  27.661  1.00  0.00            
ATOM   2297  HW1 SOL   766      10.201  35.031  27.871  1.00  0.00            
ATOM   2298  HW2 SOL   766       8.911  35.201  26.891  1.00  0.00            
ATOM   2299  OW  SOL   767       3.820  25.621  23.421  1.00  0.00            
ATOM   2300  HW1 SOL   767       4.270  24.721  23.391  1.00  0.00            
ATOM   2301  HW2 SOL   767       2.880  25.511  23.751  1.00  0.00            
ATOM   2302  OW  SOL   768      15.471  20.841  35.911  1.00  0.00            
ATOM   2303  HW1 SOL   768      15.421  21.211  36.831  1.00  0.00            
ATOM   2304  HW2 SOL   768      14.751  20.151  35.791  1.00  0.00            
ATOM   2305  OW  SOL   769       6.140  19.841  19.791  1.00  0.00            
ATOM   2306  HW1 SOL   769       7.120  19.621  19.861  1.00  0.00            
ATOM   2307  HW2 SOL   769       5.830  19.671  18.861  1.00  0.00            
ATOM   2308  OW  SOL   770       7.810  21.261  36.111  1.00  0.00            
ATOM   2309  HW1 SOL   770       8.480  20.651  36.541  1.00  0.00            
ATOM   2310  HW2 SOL   770       7.080  21.451  36.761  1.00  0.00            
ATOM   2311  OW  SOL   771       8.880  33.761  30.571  1.00  0.00            
ATOM   2312  HW1 SOL   771       8.650  33.511  29.631  1.00  0.00            
ATOM   2313  HW2 SOL   771       9.490  33.071  30.961  1.00  0.00            
ATOM   2314  OW  SOL   772      13.511  24.521  32.951  1.00  0.00            
ATOM   2315  HW1 SOL   772      13.791  24.091  33.801  1.00  0.00            
ATOM   2316  HW2 SOL   772      13.761  25.481  32.961  1.00  0.00            
ATOM   2317  OW  SOL   773       8.030  32.641  27.861  1.00  0.00            
ATOM   2318  HW1 SOL   773       8.930  32.781  27.441  1.00  0.00            
ATOM   2319  HW2 SOL   773       7.320  32.661  27.151  1.00  0.00            
ATOM   2320  OW  SOL   774       9.220  23.651  27.611  1.00  0.00            
ATOM   2321  HW1 SOL   774       8.970  23.561  26.651  1.00  0.00            
ATOM   2322  HW2 SOL   774       9.700  22.831  27.921  1.00  0.00            
ATOM   2323  OW  SOL   775       5.390  19.261  23.741  1.00  0.00            
ATOM   2324  HW1 SOL   775       4.580  19.271  24.321  1.00  0.00            
ATOM   2325  HW2 SOL   775       5.420  20.091  23.191  1.00  0.00            
ATOM   2326  OW  SOL   776      14.341  30.501  19.031  1.00  0.00            
ATOM   2327  HW1 SOL   776      14.661  29.741  19.601  1.00  0.00            
ATOM   2328  HW2 SOL   776      13.421  30.771  19.331  1.00  0.00            
ATOM   2329  OW  SOL   777       2.970  18.971  20.331  1.00  0.00            
ATOM   2330  HW1 SOL   777       3.460  19.811  20.121  1.00  0.00            
ATOM   2331  HW2 SOL   777       3.590  18.321  20.781  1.00  0.00            
ATOM   2332  OW  SOL   778       9.351  20.981  23.421  1.00  0.00            
ATOM   2333  HW1 SOL   778       8.871  21.391  22.641  1.00  0.00            
ATOM   2334  HW2 SOL   778      10.341  20.961  23.231  1.00  0.00            
ATOM   2335  OW  SOL   779      10.761  25.451  33.261  1.00  0.00            
ATOM   2336  HW1 SOL   779       9.961  24.841  33.291  1.00  0.00            
ATOM   2337  HW2 SOL   779      11.571  24.921  33.021  1.00  0.00            
ATOM   2338  OW  SOL   780      12.271  34.321  26.551  1.00  0.00            
ATOM   2339  HW1 SOL   780      12.481  35.061  25.901  1.00  0.00            
ATOM   2340  HW2 SOL   780      12.951  34.321  27.281  1.00  0.00            
ATOM   2341  OW  SOL   781       4.590  30.141  26.031  1.00  0.00            
ATOM   2342  HW1 SOL   781       3.880  29.871  26.681  1.00  0.00            
ATOM   2343  HW2 SOL   781       4.330  29.861  25.101  1.00  0.00            
ATOM   2344  OW  SOL   782      12.711  36.591  24.531  1.00  0.00            
ATOM   2345  HW1 SOL   782      13.151  37.231  23.891  1.00  0.00            
ATOM   2346  HW2 SOL   782      12.211  37.111  25.231  1.00  0.00            
ATOM   2347  OW  SOL   783      10.321  24.111  18.781  1.00  0.00            
ATOM   2348  HW1 SOL   783       9.911  24.931  18.391  1.00  0.00            
ATOM   2349  HW2 SOL   783      10.961  24.371  19.511  1.00  0.00            
ATOM   2350  OW  SOL   784       0.780  24.181  32.481  1.00  0.00            
ATOM   2351  HW1 SOL   784       1.700  24.171  32.071  1.00  0.00            
ATOM   2352  HW2 SOL   784       0.720  24.921  33.151  1.00  0.00            
ATOM   2353  OW  SOL   785       5.610  20.841  30.091  1.00  0.00            
ATOM   2354  HW1 SOL   785       5.990  20.001  30.461  1.00  0.00            
ATOM   2355  HW2 SOL   785       4.730  21.031  30.531  1.00  0.00            
ATOM   2356  OW  SOL   786       8.660  23.161  25.041  1.00  0.00            
ATOM   2357  HW1 SOL   786       8.340  23.881  24.421  1.00  0.00            
ATOM   2358  HW2 SOL   786       8.900  22.351  24.511  1.00  0.00            
ATOM   2359  OW  SOL   787      10.171  19.011  26.151  1.00  0.00            
ATOM   2360  HW1 SOL   787       9.451  19.061  25.461  1.00  0.00            
ATOM   2361  HW2 SOL   787       9.931  18.321  26.841  1.00  0.00            
ATOM   2362  OW  SOL   788      14.291  30.351  27.291  1.00  0.00            
ATOM   2363  HW1 SOL   788      13.741  29.511  27.221  1.00  0.00            
ATOM   2364  HW2 SOL   788      14.551  30.641  26.371  1.00  0.00            
ATOM   2365  OW  SOL   789      14.661  24.521  28.541  1.00  0.00            
ATOM   2366  HW1 SOL   789      14.361  23.571  28.611  1.00  0.00            
ATOM   2367  HW2 SOL   789      15.391  24.681  29.201  1.00  0.00            
ATOM   2368  OW  SOL   790      18.571  26.951  22.391  1.00  0.00            
ATOM   2369  HW1 SOL   790      18.991  26.311  23.031  1.00  0.00            
ATOM   2370  HW2 SOL   790      18.191  26.441  21.611  1.00  0.00            
ATOM   2371  OW  SOL   791       4.880  32.471  20.361  1.00  0.00            
ATOM   2372  HW1 SOL   791       4.010  32.321  20.831  1.00  0.00            
ATOM   2373  HW2 SOL   791       4.710  32.731  19.411  1.00  0.00            
ATOM   2374  OW  SOL   792      16.641  31.421  25.191  1.00  0.00            
ATOM   2375  HW1 SOL   792      17.631  31.501  25.331  1.00  0.00            
ATOM   2376  HW2 SOL   792      16.191  32.261  25.501  1.00  0.00            
ATOM   2377  OW  SOL   793      13.901  24.371  19.401  1.00  0.00            
ATOM   2378  HW1 SOL   793      13.361  24.161  20.211  1.00  0.00            
ATOM   2379  HW2 SOL   793      14.811  23.961  19.491  1.00  0.00            
ATOM   2380  OW  SOL   794       5.270  21.181  21.901  1.00  0.00            
ATOM   2381  HW1 SOL   794       5.540  20.591  21.151  1.00  0.00            
ATOM   2382  HW2 SOL   794       5.270  22.131  21.591  1.00  0.00            
ATOM   2383  OW  SOL   795      17.541  30.851  34.501  1.00  0.00            
ATOM   2384  HW1 SOL   795      18.451  30.461  34.371  1.00  0.00            
ATOM   2385  HW2 SOL   795      17.621  31.811  34.741  1.00  0.00            
ATOM   2386  OW  SOL   796      10.641  32.091  32.021  1.00  0.00            
ATOM   2387  HW1 SOL   796       9.841  31.861  32.571  1.00  0.00            
ATOM   2388  HW2 SOL   796      11.471  31.831  32.511  1.00  0.00            
ATOM   2389  OW  SOL   797      15.921  34.911  34.871  1.00  0.00            
ATOM   2390  HW1 SOL   797      16.191  35.251  33.971  1.00  0.00            
ATOM   2391  HW2 SOL   797      16.711  34.531  35.331  1.00  0.00            
ATOM   2392  OW  SOL   798      11.111  30.571  29.621  1.00  0.00            
ATOM   2393  HW1 SOL   798      10.711  31.011  30.431  1.00  0.00            
ATOM   2394  HW2 SOL   798      10.701  30.941  28.791  1.00  0.00            
ATOM   2395  OW  SOL   799      16.381  29.611  29.411  1.00  0.00            
ATOM   2396  HW1 SOL   799      16.431  30.421  30.001  1.00  0.00            
ATOM   2397  HW2 SOL   799      15.521  29.631  28.901  1.00  0.00            
ATOM   2398  OW  SOL   800       9.150  19.511  32.641  1.00  0.00            
ATOM   2399  HW1 SOL   800       9.400  19.311  31.691  1.00  0.00            
ATOM   2400  HW2 SOL   800       9.870  20.071  33.061  1.00  0.00            
ATOM   2401  OW  SOL   801       9.801  29.781  35.811  1.00  0.00            
ATOM   2402  HW1 SOL   801       8.811  29.841  35.911  1.00  0.00            
ATOM   2403  HW2 SOL   801      10.031  28.981  35.251  1.00  0.00            
ATOM   2404  OW  SOL   802       7.050  29.121  22.301  1.00  0.00            
ATOM   2405  HW1 SOL   802       6.910  29.191  23.291  1.00  0.00            
ATOM   2406  HW2 SOL   802       7.890  28.611  22.121  1.00  0.00            
ATOM   2407  OW  SOL   803       4.100  26.751  31.131  1.00  0.00            
ATOM   2408  HW1 SOL   803       4.960  26.871  31.631  1.00  0.00            
ATOM   2409  HW2 SOL   803       3.680  25.881  31.401  1.00  0.00            
ATOM   2410  OW  SOL   804      12.741  22.481  31.241  1.00  0.00            
ATOM   2411  HW1 SOL   804      12.951  23.221  31.881  1.00  0.00            
ATOM   2412  HW2 SOL   804      11.851  22.651  30.811  1.00  0.00            
ATOM   2413  OW  SOL   805       0.640  34.261  31.931  1.00  0.00            
ATOM   2414  HW1 SOL   805       0.180  35.081  31.591  1.00  0.00            
ATOM   2415  HW2 SOL   805       1.620  34.451  32.021  1.00  0.00            
ATOM   2416  OW  SOL   806       3.670  29.621  23.631  1.00  0.00            
ATOM   2417  HW1 SOL   806       3.600  30.451  23.071  1.00  0.00            
ATOM   2418  HW2 SOL   806       3.710  28.821  23.031  1.00  0.00            
ATOM   2419  OW  SOL   807       5.660  23.991  27.271  1.00  0.00            
ATOM   2420  HW1 SOL   807       5.780  24.651  26.531  1.00  0.00            
ATOM   2421  HW2 SOL   807       6.120  24.331  28.101  1.00  0.00            
ATOM   2422  OW  SOL   808      12.521  32.101  22.501  1.00  0.00            
ATOM   2423  HW1 SOL   808      13.021  32.871  22.901  1.00  0.00            
ATOM   2424  HW2 SOL   808      11.571  32.121  22.821  1.00  0.00            
ATOM   2425  OW  SOL   809      12.721  33.071  30.041  1.00  0.00            
ATOM   2426  HW1 SOL   809      13.191  33.201  30.911  1.00  0.00            
ATOM   2427  HW2 SOL   809      12.061  32.331  30.131  1.00  0.00            
ATOM   2428  OW  SOL   810      15.821  25.011  23.341  1.00  0.00            
ATOM   2429  HW1 SOL   810      15.511  25.621  24.071  1.00  0.00            
ATOM   2430  HW2 SOL   810      16.321  25.531  22.651  1.00  0.00            
ATOM   2431  OW  SOL   811       3.540  33.721  31.911  1.00  0.00            
ATOM   2432  HW1 SOL   811       3.330  33.281  31.041  1.00  0.00            
ATOM   2433  HW2 SOL   811       4.510  33.981  31.941  1.00  0.00            
ATOM   2434  OW  SOL   812       4.020  26.131  34.601  1.00  0.00            
ATOM   2435  HW1 SOL   812       4.700  26.681  34.131  1.00  0.00            
ATOM   2436  HW2 SOL   812       4.420  25.251  34.871  1.00  0.00            
ATOM   2437  OW  SOL   813      15.871  26.411  35.321  1.00  0.00            
ATOM   2438  HW1 SOL   813      14.951  26.791  35.271  1.00  0.00            
ATOM   2439  HW2 SOL   813      16.471  26.881  34.671  1.00  0.00            
ATOM   2440  OW  SOL   814      10.131  19.671  36.321  1.00  0.00            
ATOM   2441  HW1 SOL   814      10.191  20.521  35.801  1.00  0.00            
ATOM   2442  HW2 SOL   814      10.451  18.911  35.751  1.00  0.00            
ATOM   2443  OW  SOL   815       5.040  19.121  36.021  1.00  0.00            
ATOM   2444  HW1 SOL   815       4.620  18.551  35.321  1.00  0.00            
ATOM   2445  HW2 SOL   815       4.380  19.811  36.341  1.00  0.00            
ATOM   2446  OW  SOL   816       5.730  27.321  28.911  1.00  0.00            
ATOM   2447  HW1 SOL   816       6.170  28.211  28.821  1.00  0.00            
ATOM   2448  HW2 SOL   816       5.100  27.321  29.681  1.00  0.00            
ATOM   2449  OW  SOL   817      13.601  27.241  29.071  1.00  0.00            
ATOM   2450  HW1 SOL   817      12.851  27.241  28.411  1.00  0.00            
ATOM   2451  HW2 SOL   817      13.971  26.321  29.161  1.00  0.00            
ATOM   2452  OW  SOL   818      12.091  23.871  21.371  1.00  0.00            
ATOM   2453  HW1 SOL   818      12.221  23.031  21.911  1.00  0.00            
ATOM   2454  HW2 SOL   818      11.801  24.611  21.971  1.00  0.00            
ATOM   2455  OW  SOL   819       3.070  20.751  30.931  1.00  0.00            
ATOM   2456  HW1 SOL   819       2.840  21.121  31.831  1.00  0.00            
ATOM   2457  HW2 SOL   819       2.770  19.801  30.871  1.00  0.00            
ATOM   2458  OW  SOL   820       0.370  31.721  31.441  1.00  0.00            
ATOM   2459  HW1 SOL   820       0.900  31.231  32.121  1.00  0.00            
ATOM   2460  HW2 SOL   820       0.590  32.701  31.491  1.00  0.00            
ATOM   2461  OW  SOL   821       7.320  24.961  29.261  1.00  0.00            
ATOM   2462  HW1 SOL   821       7.910  24.701  28.501  1.00  0.00            
ATOM   2463  HW2 SOL   821       7.040  25.921  29.151  1.00  0.00            
ATOM   2464  OW  SOL   822      17.281  27.971  37.161  1.00  0.00            
ATOM   2465  HW1 SOL   822      16.821  27.901  36.271  1.00  0.00            
ATOM   2466  HW2 SOL   822      16.661  28.411  37.821  1.00  0.00            
ATOM   2467  OW  SOL   823       3.070  19.251  24.801  1.00  0.00            
ATOM   2468  HW1 SOL   823       2.960  20.191  25.131  1.00  0.00            
ATOM   2469  HW2 SOL   823       3.020  18.621  25.571  1.00  0.00            
ATOM   2470  OW  SOL   824      16.221  22.291  22.361  1.00  0.00            
ATOM   2471  HW1 SOL   824      16.241  21.531  23.001  1.00  0.00            
ATOM   2472  HW2 SOL   824      15.741  23.061  22.761  1.00  0.00            
ATOM   2473  OW  SOL   825      10.231  26.281  28.281  1.00  0.00            
ATOM   2474  HW1 SOL   825      10.381  26.491  29.241  1.00  0.00            
ATOM   2475  HW2 SOL   825       9.931  25.331  28.191  1.00  0.00            
ATOM   2476  OW  SOL   826       9.801  34.351  35.621  1.00  0.00            
ATOM   2477  HW1 SOL   826       9.601  34.791  34.741  1.00  0.00            
ATOM   2478  HW2 SOL   826      10.191  33.441  35.461  1.00  0.00            
ATOM   2479  OW  SOL   827      18.591  33.801  34.671  1.00  0.00            
ATOM   2480  HW1 SOL   827      18.731  34.071  33.721  1.00  0.00            
ATOM   2481  HW2 SOL   827      19.421  34.021  35.201  1.00  0.00            
ATOM   2482  OW  SOL   828       3.500  27.601  36.661  1.00  0.00            
ATOM   2483  HW1 SOL   828       4.260  28.041  37.141  1.00  0.00            
ATOM   2484  HW2 SOL   828       3.850  27.131  35.841  1.00  0.00            
ATOM   2485  OW  SOL   829      15.401  21.361  19.871  1.00  0.00            
ATOM   2486  HW1 SOL   829      14.791  20.611  20.101  1.00  0.00            
ATOM   2487  HW2 SOL   829      15.621  21.881  20.701  1.00  0.00            
ATOM   2488  OW  SOL   830      13.031  27.001  19.041  1.00  0.00            
ATOM   2489  HW1 SOL   830      13.371  26.071  19.191  1.00  0.00            
ATOM   2490  HW2 SOL   830      13.211  27.271  18.091  1.00  0.00            
ATOM   2491  OW  SOL   831      10.681  31.951  27.111  1.00  0.00            
ATOM   2492  HW1 SOL   831      10.751  31.111  26.561  1.00  0.00            
ATOM   2493  HW2 SOL   831      11.301  32.641  26.751  1.00  0.00            
ATOM   2494  OW  SOL   832       3.190  26.721  28.111  1.00  0.00            
ATOM   2495  HW1 SOL   832       4.120  27.081  28.161  1.00  0.00            
ATOM   2496  HW2 SOL   832       3.130  25.871  28.631  1.00  0.00            
ATOM   2497  OW  SOL   833       3.390  23.711  28.681  1.00  0.00            
ATOM   2498  HW1 SOL   833       2.870  22.881  28.511  1.00  0.00            
ATOM   2499  HW2 SOL   833       4.160  23.761  28.041  1.00  0.00            
ATOM   2500  OW  SOL   834      11.381  22.421  35.401  1.00  0.00            
ATOM   2501  HW1 SOL   834      10.931  23.051  36.041  1.00  0.00            
ATOM   2502  HW2 SOL   834      12.311  22.731  35.231  1.00  0.00            
ATOM   2503  OW  SOL   835      11.601  20.691  33.391  1.00  0.00            
ATOM   2504  HW1 SOL   835      11.601  21.331  34.161  1.00  0.00            
ATOM   2505  HW2 SOL   835      11.881  21.171  32.561  1.00  0.00            
ATOM   2506  OW  SOL   836       0.080  31.881  20.621  1.00  0.00            
ATOM   2507  HW1 SOL   836      -0.850  32.091  20.311  1.00  0.00            
ATOM   2508  HW2 SOL   836       0.180  30.891  20.751  1.00  0.00            
ATOM   2509  OW  SOL   837       0.880  36.631  27.891  1.00  0.00            
ATOM   2510  HW1 SOL   837       0.460  35.771  27.621  1.00  0.00            
ATOM   2511  HW2 SOL   837       1.820  36.661  27.551  1.00  0.00            
ATOM   2512  OW  SOL   838       5.040  34.301  27.721  1.00  0.00            
ATOM   2513  HW1 SOL   838       5.700  35.041  27.811  1.00  0.00            
ATOM   2514  HW2 SOL   838       5.480  33.511  27.301  1.00  0.00            
ATOM   2515  OW  SOL   839      10.021  26.581  31.001  1.00  0.00            
ATOM   2516  HW1 SOL   839      10.431  26.261  31.861  1.00  0.00            
ATOM   2517  HW2 SOL   839       9.061  26.311  30.971  1.00  0.00            
ATOM   2518  OW  SOL   840       0.400  24.061  29.761  1.00  0.00            
ATOM   2519  HW1 SOL   840       1.250  23.731  29.351  1.00  0.00            
ATOM   2520  HW2 SOL   840       0.530  24.211  30.741  1.00  0.00            
ATOM   2521  OW  SOL   841       1.890  23.821  35.841  1.00  0.00            
ATOM   2522  HW1 SOL   841       2.480  23.421  35.141  1.00  0.00            
ATOM   2523  HW2 SOL   841       1.310  24.531  35.431  1.00  0.00            
ATOM   2524  OW  SOL   842      13.691  28.121  35.221  1.00  0.00            
ATOM   2525  HW1 SOL   842      14.081  29.011  35.421  1.00  0.00            
ATOM   2526  HW2 SOL   842      13.791  27.921  34.251  1.00  0.00            
ATOM   2527  OW  SOL   843       8.150  24.341  21.871  1.00  0.00            
ATOM   2528  HW1 SOL   843       8.220  23.451  21.411  1.00  0.00            
ATOM   2529  HW2 SOL   843       7.210  24.681  21.791  1.00  0.00            
ATOM   2530  OW  SOL   844      16.571  24.661  30.681  1.00  0.00            
ATOM   2531  HW1 SOL   844      16.191  23.971  31.301  1.00  0.00            
ATOM   2532  HW2 SOL   844      17.391  24.301  30.241  1.00  0.00            
ATOM   2533  OW  SOL   845       2.520  34.261  36.061  1.00  0.00            
ATOM   2534  HW1 SOL   845       2.220  34.831  36.821  1.00  0.00            
ATOM   2535  HW2 SOL   845       2.450  33.291  36.321  1.00  0.00            
ATOM   2536  OW  SOL   846       6.710  23.261  31.311  1.00  0.00            
ATOM   2537  HW1 SOL   846       6.370  22.371  31.011  1.00  0.00            
ATOM   2538  HW2 SOL   846       6.970  23.801  30.511  1.00  0.00            
ATOM   2539  OW  SOL   847       9.300  35.401  33.271  1.00  0.00            
ATOM   2540  HW1 SOL   847       9.060  35.221  32.321  1.00  0.00            
ATOM   2541  HW2 SOL   847       9.600  36.341  33.371  1.00  0.00            
ATOM   2542  OW  SOL   848       4.730  23.621  20.531  1.00  0.00            
ATOM   2543  HW1 SOL   848       5.340  24.421  20.571  1.00  0.00            
ATOM   2544  HW2 SOL   848       3.780  23.931  20.601  1.00  0.00            
ATOM   2545  OW  SOL   849       1.590  29.991  33.281  1.00  0.00            
ATOM   2546  HW1 SOL   849       1.810  29.381  34.041  1.00  0.00            
ATOM   2547  HW2 SOL   849       1.690  29.501  32.421  1.00  0.00            
ATOM   2548  OW  SOL   850      13.471  29.211  30.961  1.00  0.00            
ATOM   2549  HW1 SOL   850      13.711  28.581  30.221  1.00  0.00            
ATOM   2550  HW2 SOL   850      12.571  29.611  30.781  1.00  0.00            
ATOM   2551  OW  SOL   851      13.021  27.171  21.711  1.00  0.00            
ATOM   2552  HW1 SOL   851      12.161  26.861  22.131  1.00  0.00            
ATOM   2553  HW2 SOL   851      12.981  27.031  20.721  1.00  0.00            
ATOM   2554  OW  SOL   852      17.591  36.091  30.161  1.00  0.00            
ATOM   2555  HW1 SOL   852      18.201  36.391  29.431  1.00  0.00            
ATOM   2556  HW2 SOL   852      17.211  35.201  29.941  1.00  0.00            
ATOM   2557  OW  SOL   853      12.521  35.931  29.901  1.00  0.00            
ATOM   2558  HW1 SOL   853      13.361  35.981  29.361  1.00  0.00            
ATOM   2559  HW2 SOL   853      12.291  34.971  30.081  1.00  0.00            
ATOM   2560  OW  SOL   854       0.830  31.201  28.841  1.00  0.00            
ATOM   2561  HW1 SOL   854       0.780  31.191  29.841  1.00  0.00            
ATOM   2562  HW2 SOL   854       0.000  30.791  28.461  1.00  0.00            
ATOM   2563  OW  SOL   855       6.880  35.241  35.781  1.00  0.00            
ATOM   2564  HW1 SOL   855       6.320  36.051  35.871  1.00  0.00            
ATOM   2565  HW2 SOL   855       7.400  35.281  34.921  1.00  0.00            
ATOM   2566  OW  SOL   856      17.261  19.971  23.851  1.00  0.00            
ATOM   2567  HW1 SOL   856      17.991  19.801  23.181  1.00  0.00            
ATOM   2568  HW2 SOL   856      16.951  19.101  24.231  1.00  0.00            
ATOM   2569  OW  SOL   857      13.881  34.351  23.391  1.00  0.00            
ATOM   2570  HW1 SOL   857      14.551  34.471  22.651  1.00  0.00            
ATOM   2571  HW2 SOL   857      13.481  35.241  23.621  1.00  0.00            
ATOM   2572  OW  SOL   858       1.300  36.561  37.131  1.00  0.00            
ATOM   2573  HW1 SOL   858       0.890  35.821  37.661  1.00  0.00            
ATOM   2574  HW2 SOL   858       1.940  37.071  37.711  1.00  0.00            
ATOM   2575  OW  SOL   859      12.801  27.891  25.341  1.00  0.00            
ATOM   2576  HW1 SOL   859      13.401  27.081  25.361  1.00  0.00            
ATOM   2577  HW2 SOL   859      13.201  28.581  24.741  1.00  0.00            
ATOM   2578  OW  SOL   860       8.300  31.351  32.841  1.00  0.00            
ATOM   2579  HW1 SOL   860       8.250  31.681  33.791  1.00  0.00            
ATOM   2580  HW2 SOL   860       7.440  31.541  32.381  1.00  0.00            
ATOM   2581  OW  SOL   861       6.720  34.781  20.161  1.00  0.00            
ATOM   2582  HW1 SOL   861       6.810  34.881  19.171  1.00  0.00            
ATOM   2583  HW2 SOL   861       6.320  33.891  20.371  1.00  0.00            
ATOM   2584  OW  SOL   862      16.501  35.821  32.561  1.00  0.00            
ATOM   2585  HW1 SOL   862      17.031  35.921  31.721  1.00  0.00            
ATOM   2586  HW2 SOL   862      16.231  36.721  32.901  1.00  0.00            
ATOM   2587  OW  SOL   863      18.411  20.371  28.251  1.00  0.00            
ATOM   2588  HW1 SOL   863      18.801  19.521  27.891  1.00  0.00            
ATOM   2589  HW2 SOL   863      17.431  20.391  28.061  1.00  0.00            
ATOM   2590  OW  SOL   864       2.630  21.881  25.821  1.00  0.00            
ATOM   2591  HW1 SOL   864       1.840  22.391  25.481  1.00  0.00            
ATOM   2592  HW2 SOL   864       2.540  21.731  26.801  1.00  0.00            
ATOM   2593  OW  SOL   865      11.941  34.741  18.931  1.00  0.00            
ATOM   2594  HW1 SOL   865      12.001  33.811  19.301  1.00  0.00            
ATOM   2595  HW2 SOL   865      11.351  34.741  18.131  1.00  0.00            
ATOM   2596  OW  SOL   866       8.220  28.641  32.341  1.00  0.00            
ATOM   2597  HW1 SOL   866       8.620  28.631  31.421  1.00  0.00            
ATOM   2598  HW2 SOL   866       8.320  29.561  32.741  1.00  0.00            
ATOM   2599  OW  SOL   867       9.160  27.721  21.531  1.00  0.00            
ATOM   2600  HW1 SOL   867       9.790  28.101  20.851  1.00  0.00            
ATOM   2601  HW2 SOL   867       9.560  26.891  21.921  1.00  0.00            
ATOM   2602  OW  SOL   868      15.041  34.691  19.061  1.00  0.00            
ATOM   2603  HW1 SOL   868      14.121  35.061  19.131  1.00  0.00            
ATOM   2604  HW2 SOL   868      15.421  34.891  18.161  1.00  0.00            
ATOM   2605  OW  SOL   869       3.720  31.501  33.521  1.00  0.00            
ATOM   2606  HW1 SOL   869       3.590  32.431  33.181  1.00  0.00            
ATOM   2607  HW2 SOL   869       2.880  30.981  33.391  1.00  0.00            
ATOM   2608  OW  SOL   870      16.141  31.541  31.511  1.00  0.00            
ATOM   2609  HW1 SOL   870      16.741  31.571  32.311  1.00  0.00            
ATOM   2610  HW2 SOL   870      15.391  32.181  31.641  1.00  0.00            
ATOM   2611  OW  SOL   871      10.391  29.601  25.581  1.00  0.00            
ATOM   2612  HW1 SOL   871       9.691  29.131  26.121  1.00  0.00            
ATOM   2613  HW2 SOL   871      10.981  28.921  25.151  1.00  0.00            
ATOM   2614  OW  SOL   872      10.141  20.981  28.331  1.00  0.00            
ATOM   2615  HW1 SOL   872      10.061  20.621  27.401  1.00  0.00            
ATOM   2616  HW2 SOL   872      10.121  20.221  28.981  1.00  0.00            
ATOM   2617  OW  SOL   873       5.900  33.491  23.531  1.00  0.00            
ATOM   2618  HW1 SOL   873       6.320  32.911  22.831  1.00  0.00            
ATOM   2619  HW2 SOL   873       5.460  34.281  23.091  1.00  0.00            
ATOM   2620  OW  SOL   874      17.091  22.471  32.431  1.00  0.00            
ATOM   2621  HW1 SOL   874      17.821  23.161  32.471  1.00  0.00            
ATOM   2622  HW2 SOL   874      17.371  21.721  31.841  1.00  0.00            
ATOM   2623  OW  SOL   875       2.550  32.101  21.521  1.00  0.00            
ATOM   2624  HW1 SOL   875       1.590  32.111  21.251  1.00  0.00            
ATOM   2625  HW2 SOL   875       2.670  32.631  22.361  1.00  0.00            
ATOM   2626  OW  SOL   876       1.050  28.751  35.881  1.00  0.00            
ATOM   2627  HW1 SOL   876       0.280  28.421  36.421  1.00  0.00            
ATOM   2628  HW2 SOL   876       1.900  28.451  36.301  1.00  0.00            
ATOM   2629  OW  SOL   877       6.720  20.651  33.511  1.00  0.00            
ATOM   2630  HW1 SOL   877       7.620  20.491  33.111  1.00  0.00            
ATOM   2631  HW2 SOL   877       6.800  20.701  34.501  1.00  0.00            
ATOM   2632  OW  SOL   878       0.750  22.071  18.951  1.00  0.00            
ATOM   2633  HW1 SOL   878      -0.170  21.791  18.661  1.00  0.00            
ATOM   2634  HW2 SOL   878       1.060  22.841  18.391  1.00  0.00            
ATOM   2635  OW  SOL   879      14.401  27.181  32.601  1.00  0.00            
ATOM   2636  HW1 SOL   879      13.831  27.701  31.971  1.00  0.00            
ATOM   2637  HW2 SOL   879      15.361  27.301  32.361  1.00  0.00            
ATOM   2638  OW  SOL   880       0.720  20.281  21.801  1.00  0.00            
ATOM   2639  HW1 SOL   880       0.550  21.111  21.261  1.00  0.00            
ATOM   2640  HW2 SOL   880       1.620  19.911  21.581  1.00  0.00            
ATOM   2641  OW  SOL   881      11.831  31.971  19.811  1.00  0.00            
ATOM   2642  HW1 SOL   881      10.841  31.861  19.831  1.00  0.00            
ATOM   2643  HW2 SOL   881      12.171  32.121  20.741  1.00  0.00            
ATOM   2644  OW  SOL   882       6.130  27.041  32.931  1.00  0.00            
ATOM   2645  HW1 SOL   882       6.690  27.851  32.761  1.00  0.00            
ATOM   2646  HW2 SOL   882       6.720  26.241  32.961  1.00  0.00            
ATOM   2647  OW  SOL   883      14.931  36.291  28.211  1.00  0.00            
ATOM   2648  HW1 SOL   883      15.261  36.931  27.521  1.00  0.00            
ATOM   2649  HW2 SOL   883      15.591  36.231  28.961  1.00  0.00            
ATOM   2650  OW  SOL   884       7.160  24.271  35.701  1.00  0.00            
ATOM   2651  HW1 SOL   884       7.350  24.921  36.441  1.00  0.00            
ATOM   2652  HW2 SOL   884       7.760  23.471  35.791  1.00  0.00            
ATOM   2653  OW  SOL   885      14.501  30.821  34.951  1.00  0.00            
ATOM   2654  HW1 SOL   885      14.411  30.721  35.941  1.00  0.00            
ATOM   2655  HW2 SOL   885      15.461  30.751  34.691  1.00  0.00            
ATOM   2656  OW  SOL   886       3.900  36.031  34.221  1.00  0.00            
ATOM   2657  HW1 SOL   886       2.990  36.441  34.201  1.00  0.00            
ATOM   2658  HW2 SOL   886       3.830  35.091  34.541  1.00  0.00            
ATOM   2659  OW  SOL   887      16.741  27.451  31.161  1.00  0.00            
ATOM   2660  HW1 SOL   887      16.471  26.561  30.791  1.00  0.00            
ATOM   2661  HW2 SOL   887      16.751  28.131  30.431  1.00  0.00            
ATOM   2662  OW  SOL   888      12.251  21.871  23.111  1.00  0.00            
ATOM   2663  HW1 SOL   888      12.901  21.131  23.001  1.00  0.00            
ATOM   2664  HW2 SOL   888      12.451  22.371  23.951  1.00  0.00            
ATOM   2665  OW  SOL   889       5.940  26.071  25.141  1.00  0.00            
ATOM   2666  HW1 SOL   889       6.440  26.921  24.951  1.00  0.00            
ATOM   2667  HW2 SOL   889       5.060  26.091  24.661  1.00  0.00            
ATOM   2668  OW  SOL   890      17.771  22.041  35.041  1.00  0.00            
ATOM   2669  HW1 SOL   890      17.601  22.351  34.101  1.00  0.00            
ATOM   2670  HW2 SOL   890      16.931  21.671  35.421  1.00  0.00            
ATOM   2671  OW  SOL   891      17.301  27.961  33.791  1.00  0.00            
ATOM   2672  HW1 SOL   891      17.681  28.871  33.941  1.00  0.00            
ATOM   2673  HW2 SOL   891      17.221  27.791  32.801  1.00  0.00            
ATOM   2674  OW  SOL   892       8.590  32.361  18.781  1.00  0.00            
ATOM   2675  HW1 SOL   892       8.130  32.511  19.661  1.00  0.00            
ATOM   2676  HW2 SOL   892       9.030  33.211  18.481  1.00  0.00            
ATOM   2677  OW  SOL   893       6.610  36.521  28.151  1.00  0.00            
ATOM   2678  HW1 SOL   893       6.150  37.401  28.021  1.00  0.00            
ATOM   2679  HW2 SOL   893       7.600  36.641  28.081  1.00  0.00            
ATOM   2680  OW  SOL   894       8.590  28.181  27.231  1.00  0.00            
ATOM   2681  HW1 SOL   894       9.130  27.491  27.711  1.00  0.00            
ATOM   2682  HW2 SOL   894       8.270  28.871  27.891  1.00  0.00            
ATOM   2683  OW  SOL   895      10.831  28.461  19.491  1.00  0.00            
ATOM   2684  HW1 SOL   895      10.601  28.991  18.671  1.00  0.00            
ATOM   2685  HW2 SOL   895      11.641  27.901  19.301  1.00  0.00            
ATOM   2686  OW  SOL   896      18.611  34.311  27.131  1.00  0.00            
ATOM   2687  HW1 SOL   896      17.901  34.191  26.431  1.00  0.00            
ATOM   2688  HW2 SOL   896      18.621  33.521  27.731  1.00  0.00            
ATOM   2689  OW  SOL   897       2.210  31.761  37.061  1.00  0.00            
ATOM   2690  HW1 SOL   897       1.560  31.031  36.851  1.00  0.00            
ATOM   2691  HW2 SOL   897       2.250  31.901  38.041  1.00  0.00            
ATOM   2692  OW  SOL   898       0.790  31.021  25.151  1.00  0.00            
ATOM   2693  HW1 SOL   898       0.780  30.551  26.031  1.00  0.00            
ATOM   2694  HW2 SOL   898       1.610  30.741  24.641  1.00  0.00            
ATOM   2695  OW  SOL   899       6.720  32.531  34.861  1.00  0.00            
ATOM   2696  HW1 SOL   899       5.940  32.031  35.241  1.00  0.00            
ATOM   2697  HW2 SOL   899       6.690  33.481  35.171  1.00  0.00            
ATOM   2698  OW  SOL   900      18.241  20.541  30.891  1.00  0.00            
ATOM   2699  HW1 SOL   900      18.201  19.641  31.331  1.00  0.00            
ATOM   2700  HW2 SOL   900      18.271  20.431  29.901  1.00  0.00            
ATOM   2701  OW  SOL   901       4.280  22.861  23.821  1.00  0.00            
ATOM   2702  HW1 SOL   901       4.580  22.141  23.201  1.00  0.00            
ATOM   2703  HW2 SOL   901       3.890  22.461  24.651  1.00  0.00            
ATOM   2704  OW  SOL   902      17.051  33.491  29.661  1.00  0.00            
ATOM   2705  HW1 SOL   902      16.121  33.241  29.391  1.00  0.00            
ATOM   2706  HW2 SOL   902      17.311  32.991  30.481  1.00  0.00            
ATOM   2707  OW  SOL   903       3.170  24.091  31.421  1.00  0.00            
ATOM   2708  HW1 SOL   903       3.550  23.501  32.141  1.00  0.00            
ATOM   2709  HW2 SOL   903       3.570  23.831  30.541  1.00  0.00            
ATOM   2710  OW  SOL   904       8.120  34.481  25.491  1.00  0.00            
ATOM   2711  HW1 SOL   904       8.440  34.581  24.551  1.00  0.00            
ATOM   2712  HW2 SOL   904       7.330  33.861  25.511  1.00  0.00            
ATOM   2713  OW  SOL   905      14.241  20.761  29.741  1.00  0.00            
ATOM   2714  HW1 SOL   905      14.761  20.111  30.291  1.00  0.00            
ATOM   2715  HW2 SOL   905      13.751  21.391  30.351  1.00  0.00            
ATOM   2716  OW  SOL   906      10.011  18.961  30.161  1.00  0.00            
ATOM   2717  HW1 SOL   906       9.381  18.241  29.851  1.00  0.00            
ATOM   2718  HW2 SOL   906      10.941  18.601  30.161  1.00  0.00            
ATOM   2719  OW  SOL   907       7.700  31.921  21.631  1.00  0.00            
ATOM   2720  HW1 SOL   907       7.240  31.051  21.801  1.00  0.00            
ATOM   2721  HW2 SOL   907       8.610  31.891  22.041  1.00  0.00            
ATOM   2722  OW  SOL   908       6.180  34.291  31.461  1.00  0.00            
ATOM   2723  HW1 SOL   908       6.130  35.111  32.031  1.00  0.00            
ATOM   2724  HW2 SOL   908       7.070  34.261  31.011  1.00  0.00            
ATOM   2725  OW  SOL   909      13.521  19.141  20.301  1.00  0.00            
ATOM   2726  HW1 SOL   909      13.871  18.731  19.461  1.00  0.00            
ATOM   2727  HW2 SOL   909      12.621  18.761  20.501  1.00  0.00            
ATOM   2728  OW  SOL   910      13.001  23.151  25.531  1.00  0.00            
ATOM   2729  HW1 SOL   910      12.411  23.951  25.571  1.00  0.00            
ATOM   2730  HW2 SOL   910      13.151  22.801  26.461  1.00  0.00            
ATOM   2731  OW  SOL   911      15.931  20.831  27.441  1.00  0.00            
ATOM   2732  HW1 SOL   911      15.091  20.821  27.981  1.00  0.00            
ATOM   2733  HW2 SOL   911      15.951  21.661  26.881  1.00  0.00            
ATOM   2734  OW  SOL   912       0.390  29.391  21.621  1.00  0.00            
ATOM   2735  HW1 SOL   912       1.380  29.281  21.531  1.00  0.00            
ATOM   2736  HW2 SOL   912      -0.010  28.531  21.941  1.00  0.00            
ATOM   2737  OW  SOL   913       8.750  35.081  21.991  1.00  0.00            
ATOM   2738  HW1 SOL   913       7.980  34.731  21.451  1.00  0.00            
ATOM   2739  HW2 SOL   913       8.430  35.791  22.611  1.00  0.00            
ATOM   2740  OW  SOL   914       2.300  24.901  38.371  1.00  0.00            
ATOM   2741  HW1 SOL   914       1.370  24.881  38.741  1.00  0.00            
ATOM   2742  HW2 SOL   914       2.310  24.511  37.451  1.00  0.00            
ATOM   2743  OW  SOL   915      17.551  24.691  39.551  1.00  0.00            
ATOM   2744  HW1 SOL   915      17.431  24.561  38.561  1.00  0.00            
ATOM   2745  HW2 SOL   915      17.251  23.881  40.041  1.00  0.00            
ATOM   2746  OW  SOL   916       2.310  35.751  42.071  1.00  0.00            
ATOM   2747  HW1 SOL   916       2.650  36.521  42.611  1.00  0.00            
ATOM   2748  HW2 SOL   916       2.750  35.751  41.171  1.00  0.00            
ATOM   2749  OW  SOL   917       2.300  32.961  42.621  1.00  0.00            
ATOM   2750  HW1 SOL   917       2.040  33.921  42.621  1.00  0.00            
ATOM   2751  HW2 SOL   917       1.590  32.421  43.071  1.00  0.00            
ATOM   2752  OW  SOL   918       6.060  28.261  38.471  1.00  0.00            
ATOM   2753  HW1 SOL   918       6.130  29.101  37.931  1.00  0.00            
ATOM   2754  HW2 SOL   918       6.520  28.391  39.351  1.00  0.00            
ATOM   2755  OW  SOL   919      18.421  36.291  40.831  1.00  0.00            
ATOM   2756  HW1 SOL   919      18.961  36.001  41.631  1.00  0.00            
ATOM   2757  HW2 SOL   919      18.721  37.191  40.541  1.00  0.00            
ATOM   2758  OW  SOL   920       0.270  34.581  38.411  1.00  0.00            
ATOM   2759  HW1 SOL   920       0.080  33.621  38.621  1.00  0.00            
ATOM   2760  HW2 SOL   920      -0.060  35.161  39.161  1.00  0.00            
ATOM   2761  OW  SOL   921      16.891  27.841  43.361  1.00  0.00            
ATOM   2762  HW1 SOL   921      17.841  27.551  43.441  1.00  0.00            
ATOM   2763  HW2 SOL   921      16.811  28.491  42.611  1.00  0.00            
ATOM   2764  OW  SOL   922      16.411  29.701  41.561  1.00  0.00            
ATOM   2765  HW1 SOL   922      17.271  29.721  41.041  1.00  0.00            
ATOM   2766  HW2 SOL   922      16.551  30.171  42.441  1.00  0.00            
ATOM   2767  OW  SOL   923       8.090  18.661  42.261  1.00  0.00            
ATOM   2768  HW1 SOL   923       8.490  19.571  42.171  1.00  0.00            
ATOM   2769  HW2 SOL   923       7.090  18.741  42.321  1.00  0.00            
ATOM   2770  OW  SOL   924      15.251  28.611  39.141  1.00  0.00            
ATOM   2771  HW1 SOL   924      14.621  27.851  39.271  1.00  0.00            
ATOM   2772  HW2 SOL   924      15.731  28.791  40.001  1.00  0.00            
ATOM   2773  OW  SOL   925       5.980  25.911  39.941  1.00  0.00            
ATOM   2774  HW1 SOL   925       6.220  26.601  39.261  1.00  0.00            
ATOM   2775  HW2 SOL   925       5.200  26.241  40.481  1.00  0.00            
ATOM   2776  OW  SOL   926      15.761  35.241  40.311  1.00  0.00            
ATOM   2777  HW1 SOL   926      16.651  35.701  40.341  1.00  0.00            
ATOM   2778  HW2 SOL   926      15.551  35.001  39.361  1.00  0.00            
ATOM   2779  OW  SOL   927       8.650  22.101  39.191  1.00  0.00            
ATOM   2780  HW1 SOL   927       9.240  22.731  38.701  1.00  0.00            
ATOM   2781  HW2 SOL   927       8.840  21.161  38.901  1.00  0.00            
ATOM   2782  OW  SOL   928       3.210  28.051  39.661  1.00  0.00            
ATOM   2783  HW1 SOL   928       4.030  28.441  39.241  1.00  0.00            
ATOM   2784  HW2 SOL   928       2.940  27.231  39.171  1.00  0.00            
ATOM   2785  OW  SOL   929      11.111  36.381  39.611  1.00  0.00            
ATOM   2786  HW1 SOL   929      10.511  35.761  40.111  1.00  0.00            
ATOM   2787  HW2 SOL   929      11.421  35.941  38.761  1.00  0.00            
ATOM   2788  OW  SOL   930      16.321  32.391  38.051  1.00  0.00            
ATOM   2789  HW1 SOL   930      16.001  33.331  37.951  1.00  0.00            
ATOM   2790  HW2 SOL   930      15.561  31.761  37.931  1.00  0.00            
ATOM   2791  OW  SOL   931       4.640  36.051  40.471  1.00  0.00            
ATOM   2792  HW1 SOL   931       4.970  36.441  41.331  1.00  0.00            
ATOM   2793  HW2 SOL   931       5.400  35.981  39.821  1.00  0.00            
ATOM   2794  OW  SOL   932      14.001  19.691  41.501  1.00  0.00            
ATOM   2795  HW1 SOL   932      13.761  19.321  40.601  1.00  0.00            
ATOM   2796  HW2 SOL   932      14.991  19.851  41.541  1.00  0.00            
ATOM   2797  OW  SOL   933       3.820  25.621  42.041  1.00  0.00            
ATOM   2798  HW1 SOL   933       4.270  24.721  42.011  1.00  0.00            
ATOM   2799  HW2 SOL   933       2.880  25.511  42.371  1.00  0.00            
ATOM   2800  OW  SOL   934       6.140  19.841  38.411  1.00  0.00            
ATOM   2801  HW1 SOL   934       7.120  19.621  38.481  1.00  0.00            
ATOM   2802  HW2 SOL   934       5.830  19.671  37.481  1.00  0.00            
ATOM   2803  OW  SOL   935      14.341  30.501  37.651  1.00  0.00            
ATOM   2804  HW1 SOL   935      14.661  29.741  38.221  1.00  0.00            
ATOM   2805  HW2 SOL   935      13.421  30.771  37.951  1.00  0.00            
ATOM   2806  OW  SOL   936       2.970  18.971  38.951  1.00  0.00            
ATOM   2807  HW1 SOL   936       3.460  19.811  38.741  1.00  0.00            
ATOM   2808  HW2 SOL   936       3.590  18.321  39.401  1.00  0.00            
ATOM   2809  OW  SOL   937       9.351  20.981  42.041  1.00  0.00            
ATOM   2810  HW1 SOL   937       8.871  21.391  41.261  1.00  0.00            
ATOM   2811  HW2 SOL   937      10.341  20.961  41.851  1.00  0.00            
ATOM   2812  OW  SOL   938       4.590  30.141  44.651  1.00  0.00            
ATOM   2813  HW1 SOL   938       3.880  29.871  45.301  1.00  0.00            
ATOM   2814  HW2 SOL   938       4.330  29.861  43.721  1.00  0.00            
ATOM   2815  OW  SOL   939      12.711  36.591  43.151  1.00  0.00            
ATOM   2816  HW1 SOL   939      13.151  37.231  42.511  1.00  0.00            
ATOM   2817  HW2 SOL   939      12.211  37.111  43.851  1.00  0.00            
ATOM   2818  OW  SOL   940      10.321  24.111  37.401  1.00  0.00            
ATOM   2819  HW1 SOL   940       9.911  24.931  37.011  1.00  0.00            
ATOM   2820  HW2 SOL   940      10.961  24.371  38.131  1.00  0.00            
ATOM   2821  OW  SOL   941      18.571  26.951  41.011  1.00  0.00            
ATOM   2822  HW1 SOL   941      18.991  26.311  41.651  1.00  0.00            
ATOM   2823  HW2 SOL   941      18.191  26.441  40.231  1.00  0.00            
ATOM   2824  OW  SOL   942       4.880  32.471  38.981  1.00  0.00            
ATOM   2825  HW1 SOL   942       4.010  32.321  39.451  1.00  0.00            
ATOM   2826  HW2 SOL   942       4.710  32.731  38.031  1.00  0.00            
ATOM   2827  OW  SOL   943      13.901  24.371  38.021  1.00  0.00            
ATOM   2828  HW1 SOL   943      13.361  24.161  38.831  1.00  0.00            
ATOM   2829  HW2 SOL   943      14.811  23.961  38.111  1.00  0.00            
ATOM   2830  OW  SOL   944       5.270  21.181  40.521  1.00  0.00            
ATOM   2831  HW1 SOL   944       5.540  20.591  39.771  1.00  0.00            
ATOM   2832  HW2 SOL   944       5.270  22.131  40.211  1.00  0.00            
ATOM   2833  OW  SOL   945       7.050  29.121  40.921  1.00  0.00            
ATOM   2834  HW1 SOL   945       6.910  29.191  41.911  1.00  0.00            
ATOM   2835  HW2 SOL   945       7.890  28.611  40.741  1.00  0.00            
ATOM   2836  OW  SOL   946       3.670  29.621  42.251  1.00  0.00            
ATOM   2837  HW1 SOL   946       3.600  30.451  41.691  1.00  0.00            
ATOM   2838  HW2 SOL   946       3.710  28.821  41.651  1.00  0.00            
ATOM   2839  OW  SOL   947      12.521  32.101  41.121  1.00  0.00            
ATOM   2840  HW1 SOL   947      13.021  32.871  41.521  1.00  0.00            
ATOM   2841  HW2 SOL   947      11.571  32.121  41.441  1.00  0.00            
ATOM   2842  OW  SOL   948      15.821  25.011  41.961  1.00  0.00            
ATOM   2843  HW1 SOL   948      15.511  25.621  42.691  1.00  0.00            
ATOM   2844  HW2 SOL   948      16.321  25.531  41.271  1.00  0.00            
ATOM   2845  OW  SOL   949      12.091  23.871  39.991  1.00  0.00            
ATOM   2846  HW1 SOL   949      12.221  23.031  40.531  1.00  0.00            
ATOM   2847  HW2 SOL   949      11.801  24.611  40.591  1.00  0.00            
ATOM   2848  OW  SOL   950      16.221  22.291  40.981  1.00  0.00            
ATOM   2849  HW1 SOL   950      16.241  21.531  41.621  1.00  0.00            
ATOM   2850  HW2 SOL   950      15.741  23.061  41.381  1.00  0.00            
ATOM   2851  OW  SOL   951      15.401  21.361  38.491  1.00  0.00            
ATOM   2852  HW1 SOL   951      14.791  20.611  38.721  1.00  0.00            
ATOM   2853  HW2 SOL   951      15.621  21.881  39.321  1.00  0.00            
ATOM   2854  OW  SOL   952      13.031  27.001  37.661  1.00  0.00            
ATOM   2855  HW1 SOL   952      13.371  26.071  37.811  1.00  0.00            
ATOM   2856  HW2 SOL   952      13.211  27.271  36.711  1.00  0.00            
ATOM   2857  OW  SOL   953       0.080  31.881  39.241  1.00  0.00            
ATOM   2858  HW1 SOL   953      -0.850  32.091  38.931  1.00  0.00            
ATOM   2859  HW2 SOL   953       0.180  30.891  39.371  1.00  0.00            
ATOM   2860  OW  SOL   954       8.150  24.341  40.491  1.00  0.00            
ATOM   2861  HW1 SOL   954       8.220  23.451  40.031  1.00  0.00            
ATOM   2862  HW2 SOL   954       7.210  24.681  40.411  1.00  0.00            
ATOM   2863  OW  SOL   955       4.730  23.621  39.151  1.00  0.00            
ATOM   2864  HW1 SOL   955       5.340  24.421  39.191  1.00  0.00            
ATOM   2865  HW2 SOL   955       3.780  23.931  39.221  1.00  0.00            
ATOM   2866  OW  SOL   956      13.021  27.171  40.331  1.00  0.00            
ATOM   2867  HW1 SOL   956      12.161  26.861  40.751  1.00  0.00            
ATOM   2868  HW2 SOL   956      12.981  27.031  39.341  1.00  0.00            
ATOM   2869  OW  SOL   957      17.261  19.971  42.471  1.00  0.00            
ATOM   2870  HW1 SOL   957      17.991  19.801  41.801  1.00  0.00            
ATOM   2871  HW2 SOL   957      16.951  19.101  42.851  1.00  0.00            
ATOM   2872  OW  SOL   958      13.881  34.351  42.011  1.00  0.00            
ATOM   2873  HW1 SOL   958      14.551  34.471  41.271  1.00  0.00            
ATOM   2874  HW2 SOL   958      13.481  35.241  42.241  1.00  0.00            
ATOM   2875  OW  SOL   959       6.720  34.781  38.781  1.00  0.00            
ATOM   2876  HW1 SOL   959       6.810  34.881  37.791  1.00  0.00            
ATOM   2877  HW2 SOL   959       6.320  33.891  38.991  1.00  0.00            
ATOM   2878  OW  SOL   960      11.941  34.741  37.551  1.00  0.00            
ATOM   2879  HW1 SOL   960      12.001  33.811  37.921  1.00  0.00            
ATOM   2880  HW2 SOL   960      11.351  34.741  36.751  1.00  0.00            
ATOM   2881  OW  SOL   961       9.160  27.721  40.151  1.00  0.00            
ATOM   2882  HW1 SOL   961       9.790  28.101  39.471  1.00  0.00            
ATOM   2883  HW2 SOL   961       9.560  26.891  40.541  1.00  0.00            
ATOM   2884  OW  SOL   962      15.041  34.691  37.681  1.00  0.00            
ATOM   2885  HW1 SOL   962      14.121  35.061  37.751  1.00  0.00            
ATOM   2886  HW2 SOL   962      15.421  34.891  36.781  1.00  0.00            
ATOM   2887  OW  SOL   963       5.900  33.491  42.151  1.00  0.00            
ATOM   2888  HW1 SOL   963       6.320  32.911  41.451  1.00  0.00            
ATOM   2889  HW2 SOL   963       5.460  34.281  41.711  1.00  0.00            
ATOM   2890  OW  SOL   964       2.550  32.101  40.141  1.00  0.00            
ATOM   2891  HW1 SOL   964       1.590  32.111  39.871  1.00  0.00            
ATOM   2892  HW2 SOL   964       2.670  32.631  40.981  1.00  0.00            
ATOM   2893  OW  SOL   965       0.750  22.071  37.571  1.00  0.00            
ATOM   2894  HW1 SOL   965      -0.170  21.791  37.281  1.00  0.00            
ATOM   2895  HW2 SOL   965       1.060  22.841  37.011  1.00  0.00            
ATOM   2896  OW  SOL   966       0.720  20.281  40.421  1.00  0.00            
ATOM   2897  HW1 SOL   966       0.550  21.111  39.881  1.00  0.00            
ATOM   2898  HW2 SOL   966       1.620  19.911  40.201  1.00  0.00            
ATOM   2899  OW  SOL   967      11.831  31.971  38.431  1.00  0.00            
ATOM   2900  HW1 SOL   967      10.841  31.861  38.451  1.00  0.00            
ATOM   2901  HW2 SOL   967      12.171  32.121  39.361  1.00  0.00            
ATOM   2902  OW  SOL   968      12.251  21.871  41.731  1.00  0.00            
ATOM   2903  HW1 SOL   968      12.901  21.131  41.621  1.00  0.00            
ATOM   2904  HW2 SOL   968      12.451  22.371  42.571  1.00  0.00            
ATOM   2905  OW  SOL   969       5.940  26.071  43.761  1.00  0.00            
ATOM   2906  HW1 SOL   969       6.440  26.921  43.571  1.00  0.00            
ATOM   2907  HW2 SOL   969       5.060  26.091  43.281  1.00  0.00            
ATOM   2908  OW  SOL   970       8.590  32.361  37.401  1.00  0.00            
ATOM   2909  HW1 SOL   970       8.130  32.511  38.281  1.00  0.00            
ATOM   2910  HW2 SOL   970       9.030  33.211  37.101  1.00  0.00            
ATOM   2911  OW  SOL   971      10.831  28.461  38.111  1.00  0.00            
ATOM   2912  HW1 SOL   971      10.601  28.991  37.291  1.00  0.00            
ATOM   2913  HW2 SOL   971      11.641  27.901  37.921  1.00  0.00            
ATOM   2914  OW  SOL   972       4.280  22.861  42.441  1.00  0.00            
ATOM   2915  HW1 SOL   972       4.580  22.141  41.821  1.00  0.00            
ATOM   2916  HW2 SOL   972       3.890  22.461  43.271  1.00  0.00            
ATOM   2917  OW  SOL   973       7.700  31.921  40.251  1.00  0.00            
ATOM   2918  HW1 SOL   973       7.240  31.051  40.421  1.00  0.00            
ATOM   2919  HW2 SOL   973       8.610  31.891  40.661  1.00  0.00            
ATOM   2920  OW  SOL   974      13.521  19.141  38.921  1.00  0.00            
ATOM   2921  HW1 SOL   974      13.871  18.731  38.081  1.00  0.00            
ATOM   2922  HW2 SOL   974      12.621  18.761  39.121  1.00  0.00            
ATOM   2923  OW  SOL   975       0.390  29.391  40.241  1.00  0.00            
ATOM   2924  HW1 SOL   975       1.380  29.281  40.151  1.00  0.00            
ATOM   2925  HW2 SOL   975      -0.010  28.531  40.561  1.00  0.00            
ATOM   2926  OW  SOL   976       8.750  35.081  40.611  1.00  0.00            
ATOM   2927  HW1 SOL   976       7.980  34.731  40.071  1.00  0.00            
ATOM   2928  HW2 SOL   976       8.430  35.791  41.231  1.00  0.00            
ATOM   2929  OW  SOL   977       2.250  39.991   9.961  1.00  0.00            
ATOM   2930  HW1 SOL   977       2.600  39.821  10.881  1.00  0.00            
ATOM   2931  HW2 SOL   977       1.370  39.541   9.841  1.00  0.00            
ATOM   2932  OW  SOL   978       0.190  40.921   6.470  1.00  0.00            
ATOM   2933  HW1 SOL   978      -0.630  41.351   6.860  1.00  0.00            
ATOM   2934  HW2 SOL   978      -0.090  40.191   5.840  1.00  0.00            
ATOM   2935  OW  SOL   979      17.551  43.311   2.310  1.00  0.00            
ATOM   2936  HW1 SOL   979      17.431  43.181   1.320  1.00  0.00            
ATOM   2937  HW2 SOL   979      17.251  42.501   2.800  1.00  0.00            
ATOM   2938  OW  SOL   980       4.380  41.161  14.991  1.00  0.00            
ATOM   2939  HW1 SOL   980       5.200  40.601  15.081  1.00  0.00            
ATOM   2940  HW2 SOL   980       3.570  40.581  15.031  1.00  0.00            
ATOM   2941  OW  SOL   981      16.031  41.711   7.370  1.00  0.00            
ATOM   2942  HW1 SOL   981      15.291  42.171   6.870  1.00  0.00            
ATOM   2943  HW2 SOL   981      16.541  42.391   7.900  1.00  0.00            
ATOM   2944  OW  SOL   982      15.941  38.381  14.801  1.00  0.00            
ATOM   2945  HW1 SOL   982      15.761  39.051  14.081  1.00  0.00            
ATOM   2946  HW2 SOL   982      15.911  38.841  15.691  1.00  0.00            
ATOM   2947  OW  SOL   983       1.220  43.671   5.630  1.00  0.00            
ATOM   2948  HW1 SOL   983       0.770  42.791   5.800  1.00  0.00            
ATOM   2949  HW2 SOL   983       1.210  44.211   6.470  1.00  0.00            
ATOM   2950  OW  SOL   984       8.090  37.281   5.020  1.00  0.00            
ATOM   2951  HW1 SOL   984       8.490  38.191   4.930  1.00  0.00            
ATOM   2952  HW2 SOL   984       7.090  37.361   5.080  1.00  0.00            
ATOM   2953  OW  SOL   985       3.170  39.751  18.011  1.00  0.00            
ATOM   2954  HW1 SOL   985       3.880  40.461  18.071  1.00  0.00            
ATOM   2955  HW2 SOL   985       2.290  40.141  18.291  1.00  0.00            
ATOM   2956  OW  SOL   986      12.811  40.691   9.441  1.00  0.00            
ATOM   2957  HW1 SOL   986      11.951  40.191   9.311  1.00  0.00            
ATOM   2958  HW2 SOL   986      13.431  40.151  10.001  1.00  0.00            
ATOM   2959  OW  SOL   987      13.941  41.931  16.741  1.00  0.00            
ATOM   2960  HW1 SOL   987      13.741  42.361  17.621  1.00  0.00            
ATOM   2961  HW2 SOL   987      14.721  41.311  16.831  1.00  0.00            
ATOM   2962  OW  SOL   988       9.911  41.341  12.421  1.00  0.00            
ATOM   2963  HW1 SOL   988       9.141  41.681  12.961  1.00  0.00            
ATOM   2964  HW2 SOL   988       9.571  40.831  11.631  1.00  0.00            
ATOM   2965  OW  SOL   989       0.760  45.351   7.890  1.00  0.00            
ATOM   2966  HW1 SOL   989       1.750  45.231   7.980  1.00  0.00            
ATOM   2967  HW2 SOL   989       0.520  46.301   8.100  1.00  0.00            
ATOM   2968  OW  SOL   990       8.650  40.721   1.950  1.00  0.00            
ATOM   2969  HW1 SOL   990       9.240  41.351   1.460  1.00  0.00            
ATOM   2970  HW2 SOL   990       8.840  39.781   1.660  1.00  0.00            
ATOM   2971  OW  SOL   991      17.191  43.091  18.311  1.00  0.00            
ATOM   2972  HW1 SOL   991      16.931  43.981  17.951  1.00  0.00            
ATOM   2973  HW2 SOL   991      17.171  42.411  17.581  1.00  0.00            
ATOM   2974  OW  SOL   992       5.500  39.201   8.850  1.00  0.00            
ATOM   2975  HW1 SOL   992       5.450  39.151   9.850  1.00  0.00            
ATOM   2976  HW2 SOL   992       5.520  40.161   8.560  1.00  0.00            
ATOM   2977  OW  SOL   993       2.020  40.091  14.981  1.00  0.00            
ATOM   2978  HW1 SOL   993       1.220  40.691  14.851  1.00  0.00            
ATOM   2979  HW2 SOL   993       1.920  39.601  15.841  1.00  0.00            
ATOM   2980  OW  SOL   994      14.001  38.311   4.260  1.00  0.00            
ATOM   2981  HW1 SOL   994      13.761  37.941   3.360  1.00  0.00            
ATOM   2982  HW2 SOL   994      14.991  38.471   4.300  1.00  0.00            
ATOM   2983  OW  SOL   995      15.471  39.461  17.291  1.00  0.00            
ATOM   2984  HW1 SOL   995      15.421  39.831  18.211  1.00  0.00            
ATOM   2985  HW2 SOL   995      14.751  38.771  17.171  1.00  0.00            
ATOM   2986  OW  SOL   996       6.140  38.461   1.170  1.00  0.00            
ATOM   2987  HW1 SOL   996       7.120  38.241   1.240  1.00  0.00            
ATOM   2988  HW2 SOL   996       5.830  38.291   0.240  1.00  0.00            
ATOM   2989  OW  SOL   997       7.810  39.881  17.491  1.00  0.00            
ATOM   2990  HW1 SOL   997       8.480  39.271  17.921  1.00  0.00            
ATOM   2991  HW2 SOL   997       7.080  40.071  18.141  1.00  0.00            
ATOM   2992  OW  SOL   998      13.511  43.141  14.331  1.00  0.00            
ATOM   2993  HW1 SOL   998      13.791  42.711  15.181  1.00  0.00            
ATOM   2994  HW2 SOL   998      13.761  44.101  14.341  1.00  0.00            
ATOM   2995  OW  SOL   999       5.390  37.881   5.120  1.00  0.00            
ATOM   2996  HW1 SOL   999       4.580  37.891   5.700  1.00  0.00            
ATOM   2997  HW2 SOL   999       5.420  38.711   4.570  1.00  0.00            
ATOM   2998  OW  SOL  1000       2.970  37.591   1.710  1.00  0.00            
ATOM   2999  HW1 SOL  1000       3.460  38.431   1.500  1.00  0.00            
ATOM   3000  HW2 SOL  1000       3.590  36.941   2.160  1.00  0.00            
ATOM   3001  OW  SOL  1001       9.351  39.601   4.800  1.00  0.00            
ATOM   3002  HW1 SOL  1001       8.871  40.011   4.020  1.00  0.00            
ATOM   3003  HW2 SOL  1001      10.341  39.581   4.610  1.00  0.00            
ATOM   3004  OW  SOL  1002       0.780  42.801  13.861  1.00  0.00            
ATOM   3005  HW1 SOL  1002       1.700  42.791  13.451  1.00  0.00            
ATOM   3006  HW2 SOL  1002       0.720  43.541  14.531  1.00  0.00            
ATOM   3007  OW  SOL  1003       5.610  39.461  11.471  1.00  0.00            
ATOM   3008  HW1 SOL  1003       5.990  38.621  11.841  1.00  0.00            
ATOM   3009  HW2 SOL  1003       4.730  39.651  11.911  1.00  0.00            
ATOM   3010  OW  SOL  1004      10.171  37.631   7.530  1.00  0.00            
ATOM   3011  HW1 SOL  1004       9.451  37.681   6.840  1.00  0.00            
ATOM   3012  HW2 SOL  1004       9.931  36.941   8.220  1.00  0.00            
ATOM   3013  OW  SOL  1005      14.661  43.141   9.921  1.00  0.00            
ATOM   3014  HW1 SOL  1005      14.361  42.191   9.991  1.00  0.00            
ATOM   3015  HW2 SOL  1005      15.391  43.301  10.581  1.00  0.00            
ATOM   3016  OW  SOL  1006       5.270  39.801   3.280  1.00  0.00            
ATOM   3017  HW1 SOL  1006       5.540  39.211   2.530  1.00  0.00            
ATOM   3018  HW2 SOL  1006       5.270  40.751   2.970  1.00  0.00            
ATOM   3019  OW  SOL  1007       9.150  38.131  14.021  1.00  0.00            
ATOM   3020  HW1 SOL  1007       9.400  37.931  13.071  1.00  0.00            
ATOM   3021  HW2 SOL  1007       9.870  38.691  14.441  1.00  0.00            
ATOM   3022  OW  SOL  1008      12.741  41.101  12.621  1.00  0.00            
ATOM   3023  HW1 SOL  1008      12.951  41.841  13.261  1.00  0.00            
ATOM   3024  HW2 SOL  1008      11.851  41.271  12.191  1.00  0.00            
ATOM   3025  OW  SOL  1009       5.660  42.611   8.650  1.00  0.00            
ATOM   3026  HW1 SOL  1009       5.780  43.271   7.910  1.00  0.00            
ATOM   3027  HW2 SOL  1009       6.120  42.951   9.480  1.00  0.00            
ATOM   3028  OW  SOL  1010      10.131  38.291  17.701  1.00  0.00            
ATOM   3029  HW1 SOL  1010      10.191  39.141  17.181  1.00  0.00            
ATOM   3030  HW2 SOL  1010      10.451  37.531  17.131  1.00  0.00            
ATOM   3031  OW  SOL  1011       5.040  37.741  17.401  1.00  0.00            
ATOM   3032  HW1 SOL  1011       4.620  37.171  16.701  1.00  0.00            
ATOM   3033  HW2 SOL  1011       4.380  38.431  17.721  1.00  0.00            
ATOM   3034  OW  SOL  1012       3.070  39.371  12.311  1.00  0.00            
ATOM   3035  HW1 SOL  1012       2.840  39.741  13.211  1.00  0.00            
ATOM   3036  HW2 SOL  1012       2.770  38.421  12.251  1.00  0.00            
ATOM   3037  OW  SOL  1013       7.320  43.581  10.641  1.00  0.00            
ATOM   3038  HW1 SOL  1013       7.910  43.321   9.881  1.00  0.00            
ATOM   3039  HW2 SOL  1013       7.040  44.541  10.531  1.00  0.00            
ATOM   3040  OW  SOL  1014       3.070  37.871   6.180  1.00  0.00            
ATOM   3041  HW1 SOL  1014       2.960  38.811   6.510  1.00  0.00            
ATOM   3042  HW2 SOL  1014       3.020  37.241   6.950  1.00  0.00            
ATOM   3043  OW  SOL  1015      16.221  40.911   3.740  1.00  0.00            
ATOM   3044  HW1 SOL  1015      16.241  40.151   4.380  1.00  0.00            
ATOM   3045  HW2 SOL  1015      15.741  41.681   4.140  1.00  0.00            
ATOM   3046  OW  SOL  1016      15.401  39.981   1.250  1.00  0.00            
ATOM   3047  HW1 SOL  1016      14.791  39.231   1.480  1.00  0.00            
ATOM   3048  HW2 SOL  1016      15.621  40.501   2.080  1.00  0.00            
ATOM   3049  OW  SOL  1017       3.390  42.331  10.061  1.00  0.00            
ATOM   3050  HW1 SOL  1017       2.870  41.501   9.891  1.00  0.00            
ATOM   3051  HW2 SOL  1017       4.160  42.381   9.421  1.00  0.00            
ATOM   3052  OW  SOL  1018      11.381  41.041  16.781  1.00  0.00            
ATOM   3053  HW1 SOL  1018      10.931  41.671  17.421  1.00  0.00            
ATOM   3054  HW2 SOL  1018      12.311  41.351  16.611  1.00  0.00            
ATOM   3055  OW  SOL  1019      11.601  39.311  14.771  1.00  0.00            
ATOM   3056  HW1 SOL  1019      11.601  39.951  15.541  1.00  0.00            
ATOM   3057  HW2 SOL  1019      11.881  39.791  13.941  1.00  0.00            
ATOM   3058  OW  SOL  1020       0.400  42.681  11.141  1.00  0.00            
ATOM   3059  HW1 SOL  1020       1.250  42.351  10.731  1.00  0.00            
ATOM   3060  HW2 SOL  1020       0.530  42.831  12.121  1.00  0.00            
ATOM   3061  OW  SOL  1021       1.890  42.441  17.221  1.00  0.00            
ATOM   3062  HW1 SOL  1021       2.480  42.041  16.521  1.00  0.00            
ATOM   3063  HW2 SOL  1021       1.310  43.151  16.811  1.00  0.00            
ATOM   3064  OW  SOL  1022       8.150  42.961   3.250  1.00  0.00            
ATOM   3065  HW1 SOL  1022       8.220  42.071   2.790  1.00  0.00            
ATOM   3066  HW2 SOL  1022       7.210  43.301   3.170  1.00  0.00            
ATOM   3067  OW  SOL  1023      16.571  43.281  12.061  1.00  0.00            
ATOM   3068  HW1 SOL  1023      16.191  42.591  12.681  1.00  0.00            
ATOM   3069  HW2 SOL  1023      17.391  42.921  11.621  1.00  0.00            
ATOM   3070  OW  SOL  1024       6.710  41.881  12.691  1.00  0.00            
ATOM   3071  HW1 SOL  1024       6.370  40.991  12.391  1.00  0.00            
ATOM   3072  HW2 SOL  1024       6.970  42.421  11.891  1.00  0.00            
ATOM   3073  OW  SOL  1025       9.030  38.101   1.330  1.00  0.00            
ATOM   3074  HW1 SOL  1025       9.540  38.111   0.470  1.00  0.00            
ATOM   3075  HW2 SOL  1025       9.590  37.681   2.040  1.00  0.00            
ATOM   3076  OW  SOL  1026      17.261  38.591   5.230  1.00  0.00            
ATOM   3077  HW1 SOL  1026      17.991  38.421   4.560  1.00  0.00            
ATOM   3078  HW2 SOL  1026      16.951  37.721   5.610  1.00  0.00            
ATOM   3079  OW  SOL  1027      18.411  38.991   9.631  1.00  0.00            
ATOM   3080  HW1 SOL  1027      18.801  38.141   9.271  1.00  0.00            
ATOM   3081  HW2 SOL  1027      17.431  39.011   9.441  1.00  0.00            
ATOM   3082  OW  SOL  1028       2.630  40.501   7.200  1.00  0.00            
ATOM   3083  HW1 SOL  1028       1.840  41.011   6.860  1.00  0.00            
ATOM   3084  HW2 SOL  1028       2.540  40.351   8.180  1.00  0.00            
ATOM   3085  OW  SOL  1029      10.141  39.601   9.711  1.00  0.00            
ATOM   3086  HW1 SOL  1029      10.061  39.241   8.781  1.00  0.00            
ATOM   3087  HW2 SOL  1029      10.121  38.841  10.361  1.00  0.00            
ATOM   3088  OW  SOL  1030      17.091  41.091  13.811  1.00  0.00            
ATOM   3089  HW1 SOL  1030      17.821  41.781  13.851  1.00  0.00            
ATOM   3090  HW2 SOL  1030      17.371  40.341  13.221  1.00  0.00            
ATOM   3091  OW  SOL  1031       6.720  39.271  14.891  1.00  0.00            
ATOM   3092  HW1 SOL  1031       7.620  39.111  14.491  1.00  0.00            
ATOM   3093  HW2 SOL  1031       6.800  39.321  15.881  1.00  0.00            
ATOM   3094  OW  SOL  1032       0.750  40.691   0.330  1.00  0.00            
ATOM   3095  HW1 SOL  1032      -0.170  40.411   0.040  1.00  0.00            
ATOM   3096  HW2 SOL  1032       1.060  41.461  -0.230  1.00  0.00            
ATOM   3097  OW  SOL  1033       0.720  38.901   3.180  1.00  0.00            
ATOM   3098  HW1 SOL  1033       0.550  39.731   2.640  1.00  0.00            
ATOM   3099  HW2 SOL  1033       1.620  38.531   2.960  1.00  0.00            
ATOM   3100  OW  SOL  1034       7.160  42.891  17.081  1.00  0.00            
ATOM   3101  HW1 SOL  1034       7.350  43.541  17.821  1.00  0.00            
ATOM   3102  HW2 SOL  1034       7.760  42.091  17.171  1.00  0.00            
ATOM   3103  OW  SOL  1035      12.251  40.491   4.490  1.00  0.00            
ATOM   3104  HW1 SOL  1035      12.901  39.751   4.380  1.00  0.00            
ATOM   3105  HW2 SOL  1035      12.451  40.991   5.330  1.00  0.00            
ATOM   3106  OW  SOL  1036      17.771  40.661  16.421  1.00  0.00            
ATOM   3107  HW1 SOL  1036      17.601  40.971  15.481  1.00  0.00            
ATOM   3108  HW2 SOL  1036      16.931  40.291  16.801  1.00  0.00            
ATOM   3109  OW  SOL  1037      18.241  39.161  12.271  1.00  0.00            
ATOM   3110  HW1 SOL  1037      18.201  38.261  12.711  1.00  0.00            
ATOM   3111  HW2 SOL  1037      18.271  39.051  11.281  1.00  0.00            
ATOM   3112  OW  SOL  1038       4.280  41.481   5.200  1.00  0.00            
ATOM   3113  HW1 SOL  1038       4.580  40.761   4.580  1.00  0.00            
ATOM   3114  HW2 SOL  1038       3.890  41.081   6.030  1.00  0.00            
ATOM   3115  OW  SOL  1039       3.170  42.711  12.801  1.00  0.00            
ATOM   3116  HW1 SOL  1039       3.550  42.121  13.521  1.00  0.00            
ATOM   3117  HW2 SOL  1039       3.570  42.451  11.921  1.00  0.00            
ATOM   3118  OW  SOL  1040      14.241  39.381  11.121  1.00  0.00            
ATOM   3119  HW1 SOL  1040      14.761  38.731  11.671  1.00  0.00            
ATOM   3120  HW2 SOL  1040      13.751  40.011  11.731  1.00  0.00            
ATOM   3121  OW  SOL  1041      10.011  37.581  11.541  1.00  0.00            
ATOM   3122  HW1 SOL  1041       9.381  36.861  11.231  1.00  0.00            
ATOM   3123  HW2 SOL  1041      10.941  37.221  11.541  1.00  0.00            
ATOM   3124  OW  SOL  1042      13.521  37.761   1.680  1.00  0.00            
ATOM   3125  HW1 SOL  1042      13.871  37.351   0.840  1.00  0.00            
ATOM   3126  HW2 SOL  1042      12.621  37.381   1.880  1.00  0.00            
ATOM   3127  OW  SOL  1043      13.001  41.771   6.910  1.00  0.00            
ATOM   3128  HW1 SOL  1043      12.411  42.571   6.950  1.00  0.00            
ATOM   3129  HW2 SOL  1043      13.151  41.421   7.840  1.00  0.00            
ATOM   3130  OW  SOL  1044      15.931  39.451   8.820  1.00  0.00            
ATOM   3131  HW1 SOL  1044      15.091  39.441   9.360  1.00  0.00            
ATOM   3132  HW2 SOL  1044      15.951  40.281   8.260  1.00  0.00            
ATOM   3133  OW  SOL  1045       2.250  39.991  28.581  1.00  0.00            
ATOM   3134  HW1 SOL  1045       2.600  39.821  29.501  1.00  0.00            
ATOM   3135  HW2 SOL  1045       1.370  39.541  28.461  1.00  0.00            
ATOM   3136  OW  SOL  1046       0.190  40.921  25.091  1.00  0.00            
ATOM   3137  HW1 SOL  1046      -0.630  41.351  25.481  1.00  0.00            
ATOM   3138  HW2 SOL  1046      -0.090  40.191  24.461  1.00  0.00            
ATOM   3139  OW  SOL  1047      17.551  43.311  20.931  1.00  0.00            
ATOM   3140  HW1 SOL  1047      17.431  43.181  19.941  1.00  0.00            
ATOM   3141  HW2 SOL  1047      17.251  42.501  21.421  1.00  0.00            
ATOM   3142  OW  SOL  1048       4.380  41.161  33.611  1.00  0.00            
ATOM   3143  HW1 SOL  1048       5.200  40.601  33.701  1.00  0.00            
ATOM   3144  HW2 SOL  1048       3.570  40.581  33.651  1.00  0.00            
ATOM   3145  OW  SOL  1049      16.031  41.711  25.991  1.00  0.00            
ATOM   3146  HW1 SOL  1049      15.291  42.171  25.491  1.00  0.00            
ATOM   3147  HW2 SOL  1049      16.541  42.391  26.521  1.00  0.00            
ATOM   3148  OW  SOL  1050      15.941  38.381  33.421  1.00  0.00            
ATOM   3149  HW1 SOL  1050      15.761  39.051  32.701  1.00  0.00            
ATOM   3150  HW2 SOL  1050      15.911  38.841  34.311  1.00  0.00            
ATOM   3151  OW  SOL  1051       1.220  43.671  24.251  1.00  0.00            
ATOM   3152  HW1 SOL  1051       0.770  42.791  24.421  1.00  0.00            
ATOM   3153  HW2 SOL  1051       1.210  44.211  25.091  1.00  0.00            
ATOM   3154  OW  SOL  1052       8.090  37.281  23.641  1.00  0.00            
ATOM   3155  HW1 SOL  1052       8.490  38.191  23.551  1.00  0.00            
ATOM   3156  HW2 SOL  1052       7.090  37.361  23.701  1.00  0.00            
ATOM   3157  OW  SOL  1053       3.170  39.751  36.631  1.00  0.00            
ATOM   3158  HW1 SOL  1053       3.880  40.461  36.691  1.00  0.00            
ATOM   3159  HW2 SOL  1053       2.290  40.141  36.911  1.00  0.00            
ATOM   3160  OW  SOL  1054      12.811  40.691  28.061  1.00  0.00            
ATOM   3161  HW1 SOL  1054      11.951  40.191  27.931  1.00  0.00            
ATOM   3162  HW2 SOL  1054      13.431  40.151  28.621  1.00  0.00            
ATOM   3163  OW  SOL  1055      13.941  41.931  35.361  1.00  0.00            
ATOM   3164  HW1 SOL  1055      13.741  42.361  36.241  1.00  0.00            
ATOM   3165  HW2 SOL  1055      14.721  41.311  35.451  1.00  0.00            
ATOM   3166  OW  SOL  1056       9.911  41.341  31.041  1.00  0.00            
ATOM   3167  HW1 SOL  1056       9.141  41.681  31.581  1.00  0.00            
ATOM   3168  HW2 SOL  1056       9.571  40.831  30.251  1.00  0.00            
ATOM   3169  OW  SOL  1057       0.760  45.351  26.511  1.00  0.00            
ATOM   3170  HW1 SOL  1057       1.750  45.231  26.601  1.00  0.00            
ATOM   3171  HW2 SOL  1057       0.520  46.301  26.721  1.00  0.00            
ATOM   3172  OW  SOL  1058       8.650  40.721  20.571  1.00  0.00            
ATOM   3173  HW1 SOL  1058       9.240  41.351  20.081  1.00  0.00            
ATOM   3174  HW2 SOL  1058       8.840  39.781  20.281  1.00  0.00            
ATOM   3175  OW  SOL  1059      17.191  43.091  36.931  1.00  0.00            
ATOM   3176  HW1 SOL  1059      16.931  43.981  36.571  1.00  0.00            
ATOM   3177  HW2 SOL  1059      17.171  42.411  36.201  1.00  0.00            
ATOM   3178  OW  SOL  1060       5.500  39.201  27.471  1.00  0.00            
ATOM   3179  HW1 SOL  1060       5.450  39.151  28.471  1.00  0.00            
ATOM   3180  HW2 SOL  1060       5.520  40.161  27.181  1.00  0.00            
ATOM   3181  OW  SOL  1061       2.020  40.091  33.601  1.00  0.00            
ATOM   3182  HW1 SOL  1061       1.220  40.691  33.471  1.00  0.00            
ATOM   3183  HW2 SOL  1061       1.920  39.601  34.461  1.00  0.00            
ATOM   3184  OW  SOL  1062      14.001  38.311  22.881  1.00  0.00            
ATOM   3185  HW1 SOL  1062      13.761  37.941  21.981  1.00  0.00            
ATOM   3186  HW2 SOL  1062      14.991  38.471  22.921  1.00  0.00            
ATOM   3187  OW  SOL  1063      15.471  39.461  35.911  1.00  0.00            
ATOM   3188  HW1 SOL  1063      15.421  39.831  36.831  1.00  0.00            
ATOM   3189  HW2 SOL  1063      14.751  38.771  35.791  1.00  0.00            
ATOM   3190  OW  SOL  1064       6.140  38.461  19.791  1.00  0.00            
ATOM   3191  HW1 SOL  1064       7.120  38.241  19.861  1.00  0.00            
ATOM   3192  HW2 SOL  1064       5.830  38.291  18.861  1.00  0.00            
ATOM   3193  OW  SOL  1065       7.810  39.881  36.111  1.00  0.00            
ATOM   3194  HW1 SOL  1065       8.480  39.271  36.541  1.00  0.00            
ATOM   3195  HW2 SOL  1065       7.080  40.071  36.761  1.00  0.00            
ATOM   3196  OW  SOL  1066      13.511  43.141  32.951  1.00  0.00            
ATOM   3197  HW1 SOL  1066      13.791  42.711  33.801  1.00  0.00            
ATOM   3198  HW2 SOL  1066      13.761  44.101  32.961  1.00  0.00            
ATOM   3199  OW  SOL  1067       5.390  37.881  23.741  1.00  0.00            
ATOM   3200  HW1 SOL  1067       4.580  37.891  24.321  1.00  0.00            
ATOM   3201  HW2 SOL  1067       5.420  38.711  23.191  1.00  0.00            
ATOM   3202  OW  SOL  1068       2.970  37.591  20.331  1.00  0.00            
ATOM   3203  HW1 SOL  1068       3.460  38.431  20.121  1.00  0.00            
ATOM   3204  HW2 SOL  1068       3.590  36.941  20.781  1.00  0.00            
ATOM   3205  OW  SOL  1069       9.351  39.601  23.421  1.00  0.00            
ATOM   3206  HW1 SOL  1069       8.871  40.011  22.641  1.00  0.00            
ATOM   3207  HW2 SOL  1069      10.341  39.581  23.231  1.00  0.00            
ATOM   3208  OW  SOL  1070       0.780  42.801  32.481  1.00  0.00            
ATOM   3209  HW1 SOL  1070       1.700  42.791  32.071  1.00  0.00            
ATOM   3210  HW2 SOL  1070       0.720  43.541  33.151  1.00  0.00            
ATOM   3211  OW  SOL  1071       5.610  39.461  30.091  1.00  0.00            
ATOM   3212  HW1 SOL  1071       5.990  38.621  30.461  1.00  0.00            
ATOM   3213  HW2 SOL  1071       4.730  39.651  30.531  1.00  0.00            
ATOM   3214  OW  SOL  1072      10.171  37.631  26.151  1.00  0.00            
ATOM   3215  HW1 SOL  1072       9.451  37.681  25.461  1.00  0.00            
ATOM   3216  HW2 SOL  1072       9.931  36.941  26.841  1.00  0.00            
ATOM   3217  OW  SOL  1073      14.661  43.141  28.541  1.00  0.00            
ATOM   3218  HW1 SOL  1073      14.361  42.191  28.611  1.00  0.00            
ATOM   3219  HW2 SOL  1073      15.391  43.301  29.201  1.00  0.00            
ATOM   3220  OW  SOL  1074       5.270  39.801  21.901  1.00  0.00            
ATOM   3221  HW1 SOL  1074       5.540  39.211  21.151  1.00  0.00            
ATOM   3222  HW2 SOL  1074       5.270  40.751  21.591  1.00  0.00            
ATOM   3223  OW  SOL  1075       9.150  38.131  32.641  1.00  0.00            
ATOM   3224  HW1 SOL  1075       9.400  37.931  31.691  1.00  0.00            
ATOM   3225  HW2 SOL  1075       9.870  38.691  33.061  1.00  0.00            
ATOM   3226  OW  SOL  1076      12.741  41.101  31.241  1.00  0.00            
ATOM   3227  HW1 SOL  1076      12.951  41.841  31.881  1.00  0.00            
ATOM   3228  HW2 SOL  1076      11.851  41.271  30.811  1.00  0.00            
ATOM   3229  OW  SOL  1077       5.660  42.611  27.271  1.00  0.00            
ATOM   3230  HW1 SOL  1077       5.780  43.271  26.531  1.00  0.00            
ATOM   3231  HW2 SOL  1077       6.120  42.951  28.101  1.00  0.00            
ATOM   3232  OW  SOL  1078      10.131  38.291  36.321  1.00  0.00            
ATOM   3233  HW1 SOL  1078      10.191  39.141  35.801  1.00  0.00            
ATOM   3234  HW2 SOL  1078      10.451  37.531  35.751  1.00  0.00            
ATOM   3235  OW  SOL  1079       5.040  37.741  36.021  1.00  0.00            
ATOM   3236  HW1 SOL  1079       4.620  37.171  35.321  1.00  0.00            
ATOM   3237  HW2 SOL  1079       4.380  38.431  36.341  1.00  0.00            
ATOM   3238  OW  SOL  1080       3.070  39.371  30.931  1.00  0.00            
ATOM   3239  HW1 SOL  1080       2.840  39.741  31.831  1.00  0.00            
ATOM   3240  HW2 SOL  1080       2.770  38.421  30.871  1.00  0.00            
ATOM   3241  OW  SOL  1081       7.320  43.581  29.261  1.00  0.00            
ATOM   3242  HW1 SOL  1081       7.910  43.321  28.501  1.00  0.00            
ATOM   3243  HW2 SOL  1081       7.040  44.541  29.151  1.00  0.00            
ATOM   3244  OW  SOL  1082       3.070  37.871  24.801  1.00  0.00            
ATOM   3245  HW1 SOL  1082       2.960  38.811  25.131  1.00  0.00            
ATOM   3246  HW2 SOL  1082       3.020  37.241  25.571  1.00  0.00            
ATOM   3247  OW  SOL  1083      16.221  40.911  22.361  1.00  0.00            
ATOM   3248  HW1 SOL  1083      16.241  40.151  23.001  1.00  0.00            
ATOM   3249  HW2 SOL  1083      15.741  41.681  22.761  1.00  0.00            
ATOM   3250  OW  SOL  1084      15.401  39.981  19.871  1.00  0.00            
ATOM   3251  HW1 SOL  1084      14.791  39.231  20.101  1.00  0.00            
ATOM   3252  HW2 SOL  1084      15.621  40.501  20.701  1.00  0.00            
ATOM   3253  OW  SOL  1085       3.390  42.331  28.681  1.00  0.00            
ATOM   3254  HW1 SOL  1085       2.870  41.501  28.511  1.00  0.00            
ATOM   3255  HW2 SOL  1085       4.160  42.381  28.041  1.00  0.00            
ATOM   3256  OW  SOL  1086      11.381  41.041  35.401  1.00  0.00            
ATOM   3257  HW1 SOL  1086      10.931  41.671  36.041  1.00  0.00            
ATOM   3258  HW2 SOL  1086      12.311  41.351  35.231  1.00  0.00            
ATOM   3259  OW  SOL  1087      11.601  39.311  33.391  1.00  0.00            
ATOM   3260  HW1 SOL  1087      11.601  39.951  34.161  1.00  0.00            
ATOM   3261  HW2 SOL  1087      11.881  39.791  32.561  1.00  0.00            
ATOM   3262  OW  SOL  1088       0.400  42.681  29.761  1.00  0.00            
ATOM   3263  HW1 SOL  1088       1.250  42.351  29.351  1.00  0.00            
ATOM   3264  HW2 SOL  1088       0.530  42.831  30.741  1.00  0.00            
ATOM   3265  OW  SOL  1089       1.890  42.441  35.841  1.00  0.00            
ATOM   3266  HW1 SOL  1089       2.480  42.041  35.141  1.00  0.00            
ATOM   3267  HW2 SOL  1089       1.310  43.151  35.431  1.00  0.00            
ATOM   3268  OW  SOL  1090       8.150  42.961  21.871  1.00  0.00            
ATOM   3269  HW1 SOL  1090       8.220  42.071  21.411  1.00  0.00            
ATOM   3270  HW2 SOL  1090       7.210  43.301  21.791  1.00  0.00            
ATOM   3271  OW  SOL  1091      16.571  43.281  30.681  1.00  0.00            
ATOM   3272  HW1 SOL  1091      16.191  42.591  31.301  1.00  0.00            
ATOM   3273  HW2 SOL  1091      17.391  42.921  30.241  1.00  0.00            
ATOM   3274  OW  SOL  1092       6.710  41.881  31.311  1.00  0.00            
ATOM   3275  HW1 SOL  1092       6.370  40.991  31.011  1.00  0.00            
ATOM   3276  HW2 SOL  1092       6.970  42.421  30.511  1.00  0.00            
ATOM   3277  OW  SOL  1093      17.261  38.591  23.851  1.00  0.00            
ATOM   3278  HW1 SOL  1093      17.991  38.421  23.181  1.00  0.00            
ATOM   3279  HW2 SOL  1093      16.951  37.721  24.231  1.00  0.00            
ATOM   3280  OW  SOL  1094      18.411  38.991  28.251  1.00  0.00            
ATOM   3281  HW1 SOL  1094      18.801  38.141  27.891  1.00  0.00            
ATOM   3282  HW2 SOL  1094      17.431  39.011  28.061  1.00  0.00            
ATOM   3283  OW  SOL  1095       2.630  40.501  25.821  1.00  0.00            
ATOM   3284  HW1 SOL  1095       1.840  41.011  25.481  1.00  0.00            
ATOM   3285  HW2 SOL  1095       2.540  40.351  26.801  1.00  0.00            
ATOM   3286  OW  SOL  1096      10.141  39.601  28.331  1.00  0.00            
ATOM   3287  HW1 SOL  1096      10.061  39.241  27.401  1.00  0.00            
ATOM   3288  HW2 SOL  1096      10.121  38.841  28.981  1.00  0.00            
ATOM   3289  OW  SOL  1097      17.091  41.091  32.431  1.00  0.00            
ATOM   3290  HW1 SOL  1097      17.821  41.781  32.471  1.00  0.00            
ATOM   3291  HW2 SOL  1097      17.371  40.341  31.841  1.00  0.00            
ATOM   3292  OW  SOL  1098       6.720  39.271  33.511  1.00  0.00            
ATOM   3293  HW1 SOL  1098       7.620  39.111  33.111  1.00  0.00            
ATOM   3294  HW2 SOL  1098       6.800  39.321  34.501  1.00  0.00            
ATOM   3295  OW  SOL  1099       0.750  40.691  18.951  1.00  0.00            
ATOM   3296  HW1 SOL  1099      -0.170  40.411  18.661  1.00  0.00            
ATOM   3297  HW2 SOL  1099       1.060  41.461  18.391  1.00  0.00            
ATOM   3298  OW  SOL  1100       0.720  38.901  21.801  1.00  0.00            
ATOM   3299  HW1 SOL  1100       0.550  39.731  21.261  1.00  0.00            
ATOM   3300  HW2 SOL  1100       1.620  38.531  21.581  1.00  0.00            
ATOM   3301  OW  SOL  1101       7.160  42.891  35.701  1.00  0.00            
ATOM   3302  HW1 SOL  1101       7.350  43.541  36.441  1.00  0.00            
ATOM   3303  HW2 SOL  1101       7.760  42.091  35.791  1.00  0.00            
ATOM   3304  OW  SOL  1102      12.251  40.491  23.111  1.00  0.00            
ATOM   3305  HW1 SOL  1102      12.901  39.751  23.001  1.00  0.00            
ATOM   3306  HW2 SOL  1102      12.451  40.991  23.951  1.00  0.00            
ATOM   3307  OW  SOL  1103      17.771  40.661  35.041  1.00  0.00            
ATOM   3308  HW1 SOL  1103      17.601  40.971  34.101  1.00  0.00            
ATOM   3309  HW2 SOL  1103      16.931  40.291  35.421  1.00  0.00            
ATOM   3310  OW  SOL  1104      18.241  39.161  30.891  1.00  0.00            
ATOM   3311  HW1 SOL  1104      18.201  38.261  31.331  1.00  0.00            
ATOM   3312  HW2 SOL  1104      18.271  39.051  29.901  1.00  0.00            
ATOM   3313  OW  SOL  1105       4.280  41.481  23.821  1.00  0.00            
ATOM   3314  HW1 SOL  1105       4.580  40.761  23.201  1.00  0.00            
ATOM   3315  HW2 SOL  1105       3.890  41.081  24.651  1.00  0.00            
ATOM   3316  OW  SOL  1106       3.170  42.711  31.421  1.00  0.00            
ATOM   3317  HW1 SOL  1106       3.550  42.121  32.141  1.00  0.00            
ATOM   3318  HW2 SOL  1106       3.570  42.451  30.541  1.00  0.00            
ATOM   3319  OW  SOL  1107      14.241  39.381  29.741  1.00  0.00            
ATOM   3320  HW1 SOL  1107      14.761  38.731  30.291  1.00  0.00            
ATOM   3321  HW2 SOL  1107      13.751  40.011  30.351  1.00  0.00            
ATOM   3322  OW  SOL  1108      10.011  37.581  30.161  1.00  0.00            
ATOM   3323  HW1 SOL  1108       9.381  36.861  29.851  1.00  0.00            
ATOM   3324  HW2 SOL  1108      10.941  37.221  30.161  1.00  0.00            
ATOM   3325  OW  SOL  1109      13.521  37.761  20.301  1.00  0.00            
ATOM   3326  HW1 SOL  1109      13.871  37.351  19.461  1.00  0.00            
ATOM   3327  HW2 SOL  1109      12.621  37.381  20.501  1.00  0.00            
ATOM   3328  OW  SOL  1110      13.001  41.771  25.531  1.00  0.00            
ATOM   3329  HW1 SOL  1110      12.411  42.571  25.571  1.00  0.00            
ATOM   3330  HW2 SOL  1110      13.151  41.421  26.461  1.00  0.00            
ATOM   3331  OW  SOL  1111      15.931  39.451  27.441  1.00  0.00            
ATOM   3332  HW1 SOL  1111      15.091  39.441  27.981  1.00  0.00            
ATOM   3333  HW2 SOL  1111      15.951  40.281  26.881  1.00  0.00            
ATOM   3334  OW  SOL  1112      11.351  44.271  44.411  1.00  0.00            
ATOM   3335  HW1 SOL  1112      11.921  45.051  44.161  1.00  0.00            
ATOM   3336  HW2 SOL  1112      10.751  44.531  45.171  1.00  0.00            
ATOM   3337  OW  SOL  1113      17.551  43.311  39.551  1.00  0.00            
ATOM   3338  HW1 SOL  1113      17.431  43.181  38.561  1.00  0.00            
ATOM   3339  HW2 SOL  1113      17.251  42.501  40.041  1.00  0.00            
ATOM   3340  OW  SOL  1114       8.090  37.281  42.261  1.00  0.00            
ATOM   3341  HW1 SOL  1114       8.490  38.191  42.171  1.00  0.00            
ATOM   3342  HW2 SOL  1114       7.090  37.361  42.321  1.00  0.00            
ATOM   3343  OW  SOL  1115       8.650  40.721  39.191  1.00  0.00            
ATOM   3344  HW1 SOL  1115       9.240  41.351  38.701  1.00  0.00            
ATOM   3345  HW2 SOL  1115       8.840  39.781  38.901  1.00  0.00            
ATOM   3346  OW  SOL  1116      14.001  38.311  41.501  1.00  0.00            
ATOM   3347  HW1 SOL  1116      13.761  37.941  40.601  1.00  0.00            
ATOM   3348  HW2 SOL  1116      14.991  38.471  41.541  1.00  0.00            
ATOM   3349  OW  SOL  1117       3.820  44.241  42.041  1.00  0.00            
ATOM   3350  HW1 SOL  1117       4.270  43.341  42.011  1.00  0.00            
ATOM   3351  HW2 SOL  1117       2.880  44.131  42.371  1.00  0.00            
ATOM   3352  OW  SOL  1118       6.140  38.461  38.411  1.00  0.00            
ATOM   3353  HW1 SOL  1118       7.120  38.241  38.481  1.00  0.00            
ATOM   3354  HW2 SOL  1118       5.830  38.291  37.481  1.00  0.00            
ATOM   3355  OW  SOL  1119       2.970  37.591  38.951  1.00  0.00            
ATOM   3356  HW1 SOL  1119       3.460  38.431  38.741  1.00  0.00            
ATOM   3357  HW2 SOL  1119       3.590  36.941  39.401  1.00  0.00            
ATOM   3358  OW  SOL  1120       9.351  39.601  42.041  1.00  0.00            
ATOM   3359  HW1 SOL  1120       8.871  40.011  41.261  1.00  0.00            
ATOM   3360  HW2 SOL  1120      10.341  39.581  41.851  1.00  0.00            
ATOM   3361  OW  SOL  1121       5.270  39.801  40.521  1.00  0.00            
ATOM   3362  HW1 SOL  1121       5.540  39.211  39.771  1.00  0.00            
ATOM   3363  HW2 SOL  1121       5.270  40.751  40.211  1.00  0.00            
ATOM   3364  OW  SOL  1122      16.221  40.911  40.981  1.00  0.00            
ATOM   3365  HW1 SOL  1122      16.241  40.151  41.621  1.00  0.00            
ATOM   3366  HW2 SOL  1122      15.741  41.681  41.381  1.00  0.00            
ATOM   3367  OW  SOL  1123      15.401  39.981  38.491  1.00  0.00            
ATOM   3368  HW1 SOL  1123      14.791  39.231  38.721  1.00  0.00            
ATOM   3369  HW2 SOL  1123      15.621  40.501  39.321  1.00  0.00            
ATOM   3370  OW  SOL  1124       8.150  42.961  40.491  1.00  0.00            
ATOM   3371  HW1 SOL  1124       8.220  42.071  40.031  1.00  0.00            
ATOM   3372  HW2 SOL  1124       7.210  43.301  40.411  1.00  0.00            
ATOM   3373  OW  SOL  1125      17.261  38.591  42.471  1.00  0.00            
ATOM   3374  HW1 SOL  1125      17.991  38.421  41.801  1.00  0.00            
ATOM   3375  HW2 SOL  1125      16.951  37.721  42.851  1.00  0.00            
ATOM   3376  OW  SOL  1126       0.750  40.691  37.571  1.00  0.00            
ATOM   3377  HW1 SOL  1126      -0.170  40.411  37.281  1.00  0.00            
ATOM   3378  HW2 SOL  1126       1.060  41.461  37.011  1.00  0.00            
ATOM   3379  OW  SOL  1127       0.720  38.901  40.421  1.00  0.00            
ATOM   3380  HW1 SOL  1127       0.550  39.731  39.881  1.00  0.00            
ATOM   3381  HW2 SOL  1127       1.620  38.531  40.201  1.00  0.00            
ATOM   3382  OW  SOL  1128      12.251  40.491  41.731  1.00  0.00            
ATOM   3383  HW1 SOL  1128      12.901  39.751  41.621  1.00  0.00            
ATOM   3384  HW2 SOL  1128      12.451  40.991  42.571  1.00  0.00            
ATOM   3385  OW  SOL  1129       4.280  41.481  42.441  1.00  0.00            
ATOM   3386  HW1 SOL  1129       4.580  40.761  41.821  1.00  0.00            
ATOM   3387  HW2 SOL  1129       3.890  41.081  43.271  1.00  0.00            
ATOM   3388  OW  SOL  1130      13.521  37.761  38.921  1.00  0.00            
ATOM   3389  HW1 SOL  1130      13.871  37.351  38.081  1.00  0.00            
ATOM   3390  HW2 SOL  1130      12.621  37.381  39.121  1.00  0.00            
ATOM   3391  OW  SOL  1131      20.921   6.280   1.130  1.00  0.00            
ATOM   3392  HW1 SOL  1131      19.991   6.260   1.500  1.00  0.00            
ATOM   3393  HW2 SOL  1131      20.931   5.890   0.210  1.00  0.00            
ATOM   3394  OW  SOL  1132      20.871   2.750   9.961  1.00  0.00            
ATOM   3395  HW1 SOL  1132      21.221   2.580  10.881  1.00  0.00            
ATOM   3396  HW2 SOL  1132      19.991   2.300   9.841  1.00  0.00            
ATOM   3397  OW  SOL  1133      18.811   3.680   6.470  1.00  0.00            
ATOM   3398  HW1 SOL  1133      17.991   4.110   6.860  1.00  0.00            
ATOM   3399  HW2 SOL  1133      18.531   2.950   5.840  1.00  0.00            
ATOM   3400  OW  SOL  1134      24.311  12.751  11.651  1.00  0.00            
ATOM   3401  HW1 SOL  1134      23.381  12.681  11.281  1.00  0.00            
ATOM   3402  HW2 SOL  1134      24.421  13.641  12.091  1.00  0.00            
ATOM   3403  OW  SOL  1135      34.171  15.111   7.030  1.00  0.00            
ATOM   3404  HW1 SOL  1135      33.601  14.951   7.840  1.00  0.00            
ATOM   3405  HW2 SOL  1135      33.581  15.211   6.230  1.00  0.00            
ATOM   3406  OW  SOL  1136      29.971   7.030   7.170  1.00  0.00            
ATOM   3407  HW1 SOL  1136      30.541   7.810   6.920  1.00  0.00            
ATOM   3408  HW2 SOL  1136      29.371   7.290   7.930  1.00  0.00            
ATOM   3409  OW  SOL  1137      36.171   6.070   2.310  1.00  0.00            
ATOM   3410  HW1 SOL  1137      36.051   5.940   1.320  1.00  0.00            
ATOM   3411  HW2 SOL  1137      35.871   5.260   2.800  1.00  0.00            
ATOM   3412  OW  SOL  1138      26.301  11.441  10.231  1.00  0.00            
ATOM   3413  HW1 SOL  1138      25.521  11.611  10.831  1.00  0.00            
ATOM   3414  HW2 SOL  1138      26.641  12.311   9.871  1.00  0.00            
ATOM   3415  OW  SOL  1139      27.121   7.980  18.231  1.00  0.00            
ATOM   3416  HW1 SOL  1139      27.081   8.740  18.881  1.00  0.00            
ATOM   3417  HW2 SOL  1139      27.341   8.340  17.321  1.00  0.00            
ATOM   3418  OW  SOL  1140      25.471  10.121   6.650  1.00  0.00            
ATOM   3419  HW1 SOL  1140      26.161   9.961   7.350  1.00  0.00            
ATOM   3420  HW2 SOL  1140      24.741  10.691   7.030  1.00  0.00            
ATOM   3421  OW  SOL  1141      25.481  11.611  18.031  1.00  0.00            
ATOM   3422  HW1 SOL  1141      26.081  12.401  18.171  1.00  0.00            
ATOM   3423  HW2 SOL  1141      24.621  11.921  17.621  1.00  0.00            
ATOM   3424  OW  SOL  1142      21.971  14.351  10.611  1.00  0.00            
ATOM   3425  HW1 SOL  1142      21.191  14.041  10.081  1.00  0.00            
ATOM   3426  HW2 SOL  1142      22.551  14.931  10.041  1.00  0.00            
ATOM   3427  OW  SOL  1143      33.221  15.051  13.391  1.00  0.00            
ATOM   3428  HW1 SOL  1143      33.461  15.991  13.651  1.00  0.00            
ATOM   3429  HW2 SOL  1143      33.061  14.511  14.211  1.00  0.00            
ATOM   3430  OW  SOL  1144      23.001   3.920  14.991  1.00  0.00            
ATOM   3431  HW1 SOL  1144      23.821   3.360  15.081  1.00  0.00            
ATOM   3432  HW2 SOL  1144      22.191   3.340  15.031  1.00  0.00            
ATOM   3433  OW  SOL  1145      34.651   4.470   7.370  1.00  0.00            
ATOM   3434  HW1 SOL  1145      33.911   4.930   6.870  1.00  0.00            
ATOM   3435  HW2 SOL  1145      35.161   5.150   7.900  1.00  0.00            
ATOM   3436  OW  SOL  1146      20.931  17.131   4.830  1.00  0.00            
ATOM   3437  HW1 SOL  1146      21.271  17.901   5.370  1.00  0.00            
ATOM   3438  HW2 SOL  1146      21.371  17.131   3.930  1.00  0.00            
ATOM   3439  OW  SOL  1147      29.891  13.411  16.901  1.00  0.00            
ATOM   3440  HW1 SOL  1147      30.361  13.411  17.781  1.00  0.00            
ATOM   3441  HW2 SOL  1147      29.411  12.541  16.791  1.00  0.00            
ATOM   3442  OW  SOL  1148      20.921  14.341   5.380  1.00  0.00            
ATOM   3443  HW1 SOL  1148      20.661  15.301   5.380  1.00  0.00            
ATOM   3444  HW2 SOL  1148      20.211  13.801   5.830  1.00  0.00            
ATOM   3445  OW  SOL  1149      21.021  10.911   8.860  1.00  0.00            
ATOM   3446  HW1 SOL  1149      21.161  10.071   9.380  1.00  0.00            
ATOM   3447  HW2 SOL  1149      20.471  11.551   9.410  1.00  0.00            
ATOM   3448  OW  SOL  1150      24.821  17.861  14.391  1.00  0.00            
ATOM   3449  HW1 SOL  1150      23.901  17.691  14.741  1.00  0.00            
ATOM   3450  HW2 SOL  1150      25.101  18.781  14.651  1.00  0.00            
ATOM   3451  OW  SOL  1151      24.681   9.641   1.230  1.00  0.00            
ATOM   3452  HW1 SOL  1151      24.751  10.481   0.690  1.00  0.00            
ATOM   3453  HW2 SOL  1151      25.141   9.771   2.110  1.00  0.00            
ATOM   3454  OW  SOL  1152      34.561   1.140  14.801  1.00  0.00            
ATOM   3455  HW1 SOL  1152      34.381   1.810  14.081  1.00  0.00            
ATOM   3456  HW2 SOL  1152      34.531   1.600  15.691  1.00  0.00            
ATOM   3457  OW  SOL  1153      19.841   6.430   5.630  1.00  0.00            
ATOM   3458  HW1 SOL  1153      19.391   5.550   5.800  1.00  0.00            
ATOM   3459  HW2 SOL  1153      19.831   6.970   6.470  1.00  0.00            
ATOM   3460  OW  SOL  1154      37.041  17.671   3.590  1.00  0.00            
ATOM   3461  HW1 SOL  1154      37.581  17.381   4.390  1.00  0.00            
ATOM   3462  HW2 SOL  1154      37.341  18.571   3.300  1.00  0.00            
ATOM   3463  OW  SOL  1155      18.891  15.961   1.170  1.00  0.00            
ATOM   3464  HW1 SOL  1155      18.701  15.001   1.380  1.00  0.00            
ATOM   3465  HW2 SOL  1155      18.561  16.541   1.920  1.00  0.00            
ATOM   3466  OW  SOL  1156      35.511   9.220   6.120  1.00  0.00            
ATOM   3467  HW1 SOL  1156      36.461   8.930   6.200  1.00  0.00            
ATOM   3468  HW2 SOL  1156      35.431   9.870   5.370  1.00  0.00            
ATOM   3469  OW  SOL  1157      35.031  11.081   4.320  1.00  0.00            
ATOM   3470  HW1 SOL  1157      35.891  11.101   3.800  1.00  0.00            
ATOM   3471  HW2 SOL  1157      35.171  11.551   5.200  1.00  0.00            
ATOM   3472  OW  SOL  1158      19.751   7.370  15.971  1.00  0.00            
ATOM   3473  HW1 SOL  1158      20.631   7.240  16.421  1.00  0.00            
ATOM   3474  HW2 SOL  1158      19.621   8.340  15.751  1.00  0.00            
ATOM   3475  OW  SOL  1159      24.751  13.651   7.260  1.00  0.00            
ATOM   3476  HW1 SOL  1159      24.261  12.781   7.350  1.00  0.00            
ATOM   3477  HW2 SOL  1159      24.521  14.081   6.390  1.00  0.00            
ATOM   3478  OW  SOL  1160      31.551  12.281  14.231  1.00  0.00            
ATOM   3479  HW1 SOL  1160      31.921  11.551  13.651  1.00  0.00            
ATOM   3480  HW2 SOL  1160      32.071  12.331  15.081  1.00  0.00            
ATOM   3481  OW  SOL  1161      26.711   0.040   5.020  1.00  0.00            
ATOM   3482  HW1 SOL  1161      27.111   0.950   4.930  1.00  0.00            
ATOM   3483  HW2 SOL  1161      25.711   0.120   5.080  1.00  0.00            
ATOM   3484  OW  SOL  1162      20.591   9.761  12.641  1.00  0.00            
ATOM   3485  HW1 SOL  1162      21.481   9.311  12.501  1.00  0.00            
ATOM   3486  HW2 SOL  1162      19.861   9.111  12.451  1.00  0.00            
ATOM   3487  OW  SOL  1163      33.871   9.991   1.900  1.00  0.00            
ATOM   3488  HW1 SOL  1163      33.241   9.231   2.030  1.00  0.00            
ATOM   3489  HW2 SOL  1163      34.351  10.171   2.760  1.00  0.00            
ATOM   3490  OW  SOL  1164      30.491  17.921  16.161  1.00  0.00            
ATOM   3491  HW1 SOL  1164      30.731  18.521  15.401  1.00  0.00            
ATOM   3492  HW2 SOL  1164      30.561  16.971  15.861  1.00  0.00            
ATOM   3493  OW  SOL  1165      21.791   2.510  18.011  1.00  0.00            
ATOM   3494  HW1 SOL  1165      22.501   3.220  18.071  1.00  0.00            
ATOM   3495  HW2 SOL  1165      20.911   2.900  18.291  1.00  0.00            
ATOM   3496  OW  SOL  1166      33.281  14.171   9.531  1.00  0.00            
ATOM   3497  HW1 SOL  1166      32.691  14.231  10.331  1.00  0.00            
ATOM   3498  HW2 SOL  1166      33.131  13.291   9.071  1.00  0.00            
ATOM   3499  OW  SOL  1167      35.291  17.141   5.720  1.00  0.00            
ATOM   3500  HW1 SOL  1167      34.881  16.911   4.840  1.00  0.00            
ATOM   3501  HW2 SOL  1167      35.111  16.401   6.370  1.00  0.00            
ATOM   3502  OW  SOL  1168      24.601   7.290   2.700  1.00  0.00            
ATOM   3503  HW1 SOL  1168      24.841   7.980   2.020  1.00  0.00            
ATOM   3504  HW2 SOL  1168      23.821   7.620   3.240  1.00  0.00            
ATOM   3505  OW  SOL  1169      31.431   3.450   9.441  1.00  0.00            
ATOM   3506  HW1 SOL  1169      30.571   2.950   9.311  1.00  0.00            
ATOM   3507  HW2 SOL  1169      32.051   2.910  10.001  1.00  0.00            
ATOM   3508  OW  SOL  1170      34.381  16.621   3.070  1.00  0.00            
ATOM   3509  HW1 SOL  1170      35.271  17.081   3.100  1.00  0.00            
ATOM   3510  HW2 SOL  1170      34.171  16.381   2.120  1.00  0.00            
ATOM   3511  OW  SOL  1171      26.691   6.050  14.651  1.00  0.00            
ATOM   3512  HW1 SOL  1171      26.221   6.020  15.541  1.00  0.00            
ATOM   3513  HW2 SOL  1171      26.181   5.500  13.991  1.00  0.00            
ATOM   3514  OW  SOL  1172      32.561   4.690  16.741  1.00  0.00            
ATOM   3515  HW1 SOL  1172      32.361   5.120  17.621  1.00  0.00            
ATOM   3516  HW2 SOL  1172      33.341   4.070  16.831  1.00  0.00            
ATOM   3517  OW  SOL  1173      28.351   8.900  15.721  1.00  0.00            
ATOM   3518  HW1 SOL  1173      28.811   8.060  15.431  1.00  0.00            
ATOM   3519  HW2 SOL  1173      27.791   9.240  14.971  1.00  0.00            
ATOM   3520  OW  SOL  1174      28.531   4.100  12.421  1.00  0.00            
ATOM   3521  HW1 SOL  1174      27.761   4.440  12.961  1.00  0.00            
ATOM   3522  HW2 SOL  1174      28.191   3.590  11.631  1.00  0.00            
ATOM   3523  OW  SOL  1175      29.031   7.010   4.290  1.00  0.00            
ATOM   3524  HW1 SOL  1175      29.291   6.970   5.250  1.00  0.00            
ATOM   3525  HW2 SOL  1175      28.181   6.500   4.150  1.00  0.00            
ATOM   3526  OW  SOL  1176      19.381   8.110   7.890  1.00  0.00            
ATOM   3527  HW1 SOL  1176      20.371   7.990   7.980  1.00  0.00            
ATOM   3528  HW2 SOL  1176      19.141   9.060   8.100  1.00  0.00            
ATOM   3529  OW  SOL  1177      19.921  18.211  15.711  1.00  0.00            
ATOM   3530  HW1 SOL  1177      19.821  18.061  16.701  1.00  0.00            
ATOM   3531  HW2 SOL  1177      19.061  18.571  15.351  1.00  0.00            
ATOM   3532  OW  SOL  1178      27.271   3.480   1.950  1.00  0.00            
ATOM   3533  HW1 SOL  1178      27.861   4.110   1.460  1.00  0.00            
ATOM   3534  HW2 SOL  1178      27.461   2.540   1.660  1.00  0.00            
ATOM   3535  OW  SOL  1179      35.811   5.850  18.311  1.00  0.00            
ATOM   3536  HW1 SOL  1179      35.551   6.740  17.951  1.00  0.00            
ATOM   3537  HW2 SOL  1179      35.791   5.170  17.581  1.00  0.00            
ATOM   3538  OW  SOL  1180      32.241  11.441   5.450  1.00  0.00            
ATOM   3539  HW1 SOL  1180      33.071  11.151   4.970  1.00  0.00            
ATOM   3540  HW2 SOL  1180      31.751  12.111   4.890  1.00  0.00            
ATOM   3541  OW  SOL  1181      24.121   1.960   8.850  1.00  0.00            
ATOM   3542  HW1 SOL  1181      24.071   1.910   9.850  1.00  0.00            
ATOM   3543  HW2 SOL  1181      24.141   2.920   8.560  1.00  0.00            
ATOM   3544  OW  SOL  1182      28.701  14.561   4.770  1.00  0.00            
ATOM   3545  HW1 SOL  1182      28.241  15.281   4.250  1.00  0.00            
ATOM   3546  HW2 SOL  1182      28.661  14.761   5.750  1.00  0.00            
ATOM   3547  OW  SOL  1183      22.131  18.011   8.530  1.00  0.00            
ATOM   3548  HW1 SOL  1183      22.631  17.151   8.590  1.00  0.00            
ATOM   3549  HW2 SOL  1183      22.781  18.781   8.500  1.00  0.00            
ATOM   3550  OW  SOL  1184      36.571  10.661   8.730  1.00  0.00            
ATOM   3551  HW1 SOL  1184      35.951  10.511   7.970  1.00  0.00            
ATOM   3552  HW2 SOL  1184      36.051  10.771   9.580  1.00  0.00            
ATOM   3553  OW  SOL  1185      30.891  15.501  15.061  1.00  0.00            
ATOM   3554  HW1 SOL  1185      30.951  14.731  15.701  1.00  0.00            
ATOM   3555  HW2 SOL  1185      30.371  15.241  14.261  1.00  0.00            
ATOM   3556  OW  SOL  1186      21.831   9.431   2.420  1.00  0.00            
ATOM   3557  HW1 SOL  1186      22.651   9.821   2.000  1.00  0.00            
ATOM   3558  HW2 SOL  1186      21.561   8.611   1.930  1.00  0.00            
ATOM   3559  OW  SOL  1187      33.201   7.350   7.280  1.00  0.00            
ATOM   3560  HW1 SOL  1187      33.151   6.700   8.030  1.00  0.00            
ATOM   3561  HW2 SOL  1187      34.001   7.940   7.410  1.00  0.00            
ATOM   3562  OW  SOL  1188      23.231  12.661  17.271  1.00  0.00            
ATOM   3563  HW1 SOL  1188      22.731  12.671  16.411  1.00  0.00            
ATOM   3564  HW2 SOL  1188      22.601  12.481  18.031  1.00  0.00            
ATOM   3565  OW  SOL  1189      29.731  17.761   2.370  1.00  0.00            
ATOM   3566  HW1 SOL  1189      29.131  17.141   2.870  1.00  0.00            
ATOM   3567  HW2 SOL  1189      30.041  17.321   1.520  1.00  0.00            
ATOM   3568  OW  SOL  1190      20.641   2.850  14.981  1.00  0.00            
ATOM   3569  HW1 SOL  1190      19.841   3.450  14.851  1.00  0.00            
ATOM   3570  HW2 SOL  1190      20.541   2.360  15.841  1.00  0.00            
ATOM   3571  OW  SOL  1191      34.941  13.771   0.810  1.00  0.00            
ATOM   3572  HW1 SOL  1191      34.621  14.711   0.710  1.00  0.00            
ATOM   3573  HW2 SOL  1191      34.181  13.141   0.690  1.00  0.00            
ATOM   3574  OW  SOL  1192      23.261  17.431   3.230  1.00  0.00            
ATOM   3575  HW1 SOL  1192      23.591  17.821   4.090  1.00  0.00            
ATOM   3576  HW2 SOL  1192      24.021  17.361   2.580  1.00  0.00            
ATOM   3577  OW  SOL  1193      32.621   1.070   4.260  1.00  0.00            
ATOM   3578  HW1 SOL  1193      32.381   0.700   3.360  1.00  0.00            
ATOM   3579  HW2 SOL  1193      33.611   1.230   4.300  1.00  0.00            
ATOM   3580  OW  SOL  1194      21.111  17.851  12.411  1.00  0.00            
ATOM   3581  HW1 SOL  1194      21.681  17.201  12.911  1.00  0.00            
ATOM   3582  HW2 SOL  1194      20.951  17.521  11.481  1.00  0.00            
ATOM   3583  OW  SOL  1195      28.021  16.981   9.040  1.00  0.00            
ATOM   3584  HW1 SOL  1195      28.821  16.411   9.250  1.00  0.00            
ATOM   3585  HW2 SOL  1195      27.531  16.581   8.270  1.00  0.00            
ATOM   3586  OW  SOL  1196      22.441   7.000   4.800  1.00  0.00            
ATOM   3587  HW1 SOL  1196      22.891   6.100   4.770  1.00  0.00            
ATOM   3588  HW2 SOL  1196      21.501   6.890   5.130  1.00  0.00            
ATOM   3589  OW  SOL  1197      34.091   2.220  17.291  1.00  0.00            
ATOM   3590  HW1 SOL  1197      34.041   2.590  18.211  1.00  0.00            
ATOM   3591  HW2 SOL  1197      33.371   1.530  17.171  1.00  0.00            
ATOM   3592  OW  SOL  1198      24.761   1.220   1.170  1.00  0.00            
ATOM   3593  HW1 SOL  1198      25.741   1.000   1.240  1.00  0.00            
ATOM   3594  HW2 SOL  1198      24.451   1.050   0.240  1.00  0.00            
ATOM   3595  OW  SOL  1199      26.431   2.640  17.491  1.00  0.00            
ATOM   3596  HW1 SOL  1199      27.101   2.030  17.921  1.00  0.00            
ATOM   3597  HW2 SOL  1199      25.701   2.830  18.141  1.00  0.00            
ATOM   3598  OW  SOL  1200      27.501  15.141  11.951  1.00  0.00            
ATOM   3599  HW1 SOL  1200      27.271  14.891  11.011  1.00  0.00            
ATOM   3600  HW2 SOL  1200      28.111  14.451  12.341  1.00  0.00            
ATOM   3601  OW  SOL  1201      32.131   5.900  14.331  1.00  0.00            
ATOM   3602  HW1 SOL  1201      32.411   5.470  15.181  1.00  0.00            
ATOM   3603  HW2 SOL  1201      32.381   6.860  14.341  1.00  0.00            
ATOM   3604  OW  SOL  1202      26.651  14.021   9.240  1.00  0.00            
ATOM   3605  HW1 SOL  1202      27.551  14.161   8.820  1.00  0.00            
ATOM   3606  HW2 SOL  1202      25.941  14.041   8.530  1.00  0.00            
ATOM   3607  OW  SOL  1203      27.841   5.030   8.990  1.00  0.00            
ATOM   3608  HW1 SOL  1203      27.591   4.940   8.030  1.00  0.00            
ATOM   3609  HW2 SOL  1203      28.321   4.210   9.300  1.00  0.00            
ATOM   3610  OW  SOL  1204      24.011   0.640   5.120  1.00  0.00            
ATOM   3611  HW1 SOL  1204      23.201   0.650   5.700  1.00  0.00            
ATOM   3612  HW2 SOL  1204      24.041   1.470   4.570  1.00  0.00            
ATOM   3613  OW  SOL  1205      32.961  11.881   0.410  1.00  0.00            
ATOM   3614  HW1 SOL  1205      33.281  11.121   0.980  1.00  0.00            
ATOM   3615  HW2 SOL  1205      32.041  12.151   0.710  1.00  0.00            
ATOM   3616  OW  SOL  1206      21.591   0.350   1.710  1.00  0.00            
ATOM   3617  HW1 SOL  1206      22.081   1.190   1.500  1.00  0.00            
ATOM   3618  HW2 SOL  1206      22.211  -0.300   2.160  1.00  0.00            
ATOM   3619  OW  SOL  1207      27.971   2.360   4.800  1.00  0.00            
ATOM   3620  HW1 SOL  1207      27.491   2.770   4.020  1.00  0.00            
ATOM   3621  HW2 SOL  1207      28.961   2.340   4.610  1.00  0.00            
ATOM   3622  OW  SOL  1208      29.381   6.830  14.641  1.00  0.00            
ATOM   3623  HW1 SOL  1208      28.581   6.220  14.671  1.00  0.00            
ATOM   3624  HW2 SOL  1208      30.191   6.300  14.401  1.00  0.00            
ATOM   3625  OW  SOL  1209      30.891  15.701   7.930  1.00  0.00            
ATOM   3626  HW1 SOL  1209      31.101  16.441   7.280  1.00  0.00            
ATOM   3627  HW2 SOL  1209      31.571  15.701   8.660  1.00  0.00            
ATOM   3628  OW  SOL  1210      23.211  11.521   7.410  1.00  0.00            
ATOM   3629  HW1 SOL  1210      22.501  11.251   8.060  1.00  0.00            
ATOM   3630  HW2 SOL  1210      22.951  11.241   6.480  1.00  0.00            
ATOM   3631  OW  SOL  1211      31.331  17.971   5.910  1.00  0.00            
ATOM   3632  HW1 SOL  1211      31.771  18.611   5.270  1.00  0.00            
ATOM   3633  HW2 SOL  1211      30.831  18.491   6.610  1.00  0.00            
ATOM   3634  OW  SOL  1212      28.941   5.490   0.160  1.00  0.00            
ATOM   3635  HW1 SOL  1212      28.531   6.310  -0.230  1.00  0.00            
ATOM   3636  HW2 SOL  1212      29.581   5.750   0.890  1.00  0.00            
ATOM   3637  OW  SOL  1213      19.401   5.560  13.861  1.00  0.00            
ATOM   3638  HW1 SOL  1213      20.321   5.550  13.451  1.00  0.00            
ATOM   3639  HW2 SOL  1213      19.341   6.300  14.531  1.00  0.00            
ATOM   3640  OW  SOL  1214      24.231   2.220  11.471  1.00  0.00            
ATOM   3641  HW1 SOL  1214      24.611   1.380  11.841  1.00  0.00            
ATOM   3642  HW2 SOL  1214      23.351   2.410  11.911  1.00  0.00            
ATOM   3643  OW  SOL  1215      27.281   4.540   6.420  1.00  0.00            
ATOM   3644  HW1 SOL  1215      26.961   5.260   5.800  1.00  0.00            
ATOM   3645  HW2 SOL  1215      27.521   3.730   5.890  1.00  0.00            
ATOM   3646  OW  SOL  1216      28.791   0.390   7.530  1.00  0.00            
ATOM   3647  HW1 SOL  1216      28.071   0.440   6.840  1.00  0.00            
ATOM   3648  HW2 SOL  1216      28.551  -0.300   8.220  1.00  0.00            
ATOM   3649  OW  SOL  1217      32.911  11.731   8.670  1.00  0.00            
ATOM   3650  HW1 SOL  1217      32.361  10.891   8.600  1.00  0.00            
ATOM   3651  HW2 SOL  1217      33.171  12.021   7.750  1.00  0.00            
ATOM   3652  OW  SOL  1218      33.281   5.900   9.921  1.00  0.00            
ATOM   3653  HW1 SOL  1218      32.981   4.950   9.991  1.00  0.00            
ATOM   3654  HW2 SOL  1218      34.011   6.060  10.581  1.00  0.00            
ATOM   3655  OW  SOL  1219      37.191   8.330   3.770  1.00  0.00            
ATOM   3656  HW1 SOL  1219      37.611   7.690   4.410  1.00  0.00            
ATOM   3657  HW2 SOL  1219      36.811   7.820   2.990  1.00  0.00            
ATOM   3658  OW  SOL  1220      23.501  13.851   1.740  1.00  0.00            
ATOM   3659  HW1 SOL  1220      22.631  13.701   2.210  1.00  0.00            
ATOM   3660  HW2 SOL  1220      23.331  14.111   0.790  1.00  0.00            
ATOM   3661  OW  SOL  1221      35.261  12.801   6.570  1.00  0.00            
ATOM   3662  HW1 SOL  1221      36.251  12.881   6.710  1.00  0.00            
ATOM   3663  HW2 SOL  1221      34.811  13.641   6.880  1.00  0.00            
ATOM   3664  OW  SOL  1222      32.521   5.750   0.780  1.00  0.00            
ATOM   3665  HW1 SOL  1222      31.981   5.540   1.590  1.00  0.00            
ATOM   3666  HW2 SOL  1222      33.431   5.340   0.870  1.00  0.00            
ATOM   3667  OW  SOL  1223      23.891   2.560   3.280  1.00  0.00            
ATOM   3668  HW1 SOL  1223      24.161   1.970   2.530  1.00  0.00            
ATOM   3669  HW2 SOL  1223      23.891   3.510   2.970  1.00  0.00            
ATOM   3670  OW  SOL  1224      36.161  12.231  15.881  1.00  0.00            
ATOM   3671  HW1 SOL  1224      37.071  11.841  15.751  1.00  0.00            
ATOM   3672  HW2 SOL  1224      36.241  13.191  16.121  1.00  0.00            
ATOM   3673  OW  SOL  1225      29.261  13.471  13.401  1.00  0.00            
ATOM   3674  HW1 SOL  1225      28.461  13.241  13.951  1.00  0.00            
ATOM   3675  HW2 SOL  1225      30.091  13.211  13.891  1.00  0.00            
ATOM   3676  OW  SOL  1226      34.541  16.291  16.251  1.00  0.00            
ATOM   3677  HW1 SOL  1226      34.811  16.631  15.351  1.00  0.00            
ATOM   3678  HW2 SOL  1226      35.331  15.911  16.711  1.00  0.00            
ATOM   3679  OW  SOL  1227      29.731  11.951  11.001  1.00  0.00            
ATOM   3680  HW1 SOL  1227      29.331  12.391  11.811  1.00  0.00            
ATOM   3681  HW2 SOL  1227      29.321  12.321  10.171  1.00  0.00            
ATOM   3682  OW  SOL  1228      35.001  10.991  10.791  1.00  0.00            
ATOM   3683  HW1 SOL  1228      35.051  11.801  11.381  1.00  0.00            
ATOM   3684  HW2 SOL  1228      34.141  11.011  10.281  1.00  0.00            
ATOM   3685  OW  SOL  1229      27.771   0.890  14.021  1.00  0.00            
ATOM   3686  HW1 SOL  1229      28.021   0.690  13.071  1.00  0.00            
ATOM   3687  HW2 SOL  1229      28.491   1.450  14.441  1.00  0.00            
ATOM   3688  OW  SOL  1230      28.421  11.161  17.191  1.00  0.00            
ATOM   3689  HW1 SOL  1230      27.431  11.221  17.291  1.00  0.00            
ATOM   3690  HW2 SOL  1230      28.651  10.361  16.631  1.00  0.00            
ATOM   3691  OW  SOL  1231      25.671  10.501   3.680  1.00  0.00            
ATOM   3692  HW1 SOL  1231      25.531  10.571   4.670  1.00  0.00            
ATOM   3693  HW2 SOL  1231      26.511   9.991   3.500  1.00  0.00            
ATOM   3694  OW  SOL  1232      22.721   8.130  12.511  1.00  0.00            
ATOM   3695  HW1 SOL  1232      23.581   8.250  13.011  1.00  0.00            
ATOM   3696  HW2 SOL  1232      22.301   7.260  12.781  1.00  0.00            
ATOM   3697  OW  SOL  1233      31.361   3.860  12.621  1.00  0.00            
ATOM   3698  HW1 SOL  1233      31.571   4.600  13.261  1.00  0.00            
ATOM   3699  HW2 SOL  1233      30.471   4.030  12.191  1.00  0.00            
ATOM   3700  OW  SOL  1234      19.261  15.641  13.311  1.00  0.00            
ATOM   3701  HW1 SOL  1234      18.801  16.461  12.971  1.00  0.00            
ATOM   3702  HW2 SOL  1234      20.241  15.831  13.401  1.00  0.00            
ATOM   3703  OW  SOL  1235      22.291  11.001   5.010  1.00  0.00            
ATOM   3704  HW1 SOL  1235      22.221  11.831   4.450  1.00  0.00            
ATOM   3705  HW2 SOL  1235      22.331  10.201   4.410  1.00  0.00            
ATOM   3706  OW  SOL  1236      24.281   5.370   8.650  1.00  0.00            
ATOM   3707  HW1 SOL  1236      24.401   6.030   7.910  1.00  0.00            
ATOM   3708  HW2 SOL  1236      24.741   5.710   9.480  1.00  0.00            
ATOM   3709  OW  SOL  1237      31.141  13.481   3.880  1.00  0.00            
ATOM   3710  HW1 SOL  1237      31.641  14.251   4.280  1.00  0.00            
ATOM   3711  HW2 SOL  1237      30.191  13.501   4.200  1.00  0.00            
ATOM   3712  OW  SOL  1238      31.341  14.451  11.421  1.00  0.00            
ATOM   3713  HW1 SOL  1238      31.811  14.581  12.291  1.00  0.00            
ATOM   3714  HW2 SOL  1238      30.681  13.711  11.511  1.00  0.00            
ATOM   3715  OW  SOL  1239      34.441   6.390   4.720  1.00  0.00            
ATOM   3716  HW1 SOL  1239      34.131   7.000   5.450  1.00  0.00            
ATOM   3717  HW2 SOL  1239      34.941   6.910   4.030  1.00  0.00            
ATOM   3718  OW  SOL  1240      22.161  15.101  13.291  1.00  0.00            
ATOM   3719  HW1 SOL  1240      21.951  14.661  12.421  1.00  0.00            
ATOM   3720  HW2 SOL  1240      23.131  15.361  13.321  1.00  0.00            
ATOM   3721  OW  SOL  1241      22.641   7.510  15.981  1.00  0.00            
ATOM   3722  HW1 SOL  1241      23.321   8.060  15.511  1.00  0.00            
ATOM   3723  HW2 SOL  1241      23.041   6.630  16.251  1.00  0.00            
ATOM   3724  OW  SOL  1242      34.491   7.790  16.701  1.00  0.00            
ATOM   3725  HW1 SOL  1242      33.571   8.170  16.651  1.00  0.00            
ATOM   3726  HW2 SOL  1242      35.091   8.260  16.051  1.00  0.00            
ATOM   3727  OW  SOL  1243      28.751   1.050  17.701  1.00  0.00            
ATOM   3728  HW1 SOL  1243      28.811   1.900  17.181  1.00  0.00            
ATOM   3729  HW2 SOL  1243      29.071   0.290  17.131  1.00  0.00            
ATOM   3730  OW  SOL  1244      23.661   0.500  17.401  1.00  0.00            
ATOM   3731  HW1 SOL  1244      23.241  -0.070  16.701  1.00  0.00            
ATOM   3732  HW2 SOL  1244      23.001   1.190  17.721  1.00  0.00            
ATOM   3733  OW  SOL  1245      24.351   8.700  10.291  1.00  0.00            
ATOM   3734  HW1 SOL  1245      24.791   9.590  10.201  1.00  0.00            
ATOM   3735  HW2 SOL  1245      23.721   8.700  11.061  1.00  0.00            
ATOM   3736  OW  SOL  1246      32.221   8.620  10.451  1.00  0.00            
ATOM   3737  HW1 SOL  1246      31.471   8.620   9.791  1.00  0.00            
ATOM   3738  HW2 SOL  1246      32.591   7.700  10.541  1.00  0.00            
ATOM   3739  OW  SOL  1247      30.711   5.250   2.750  1.00  0.00            
ATOM   3740  HW1 SOL  1247      30.841   4.410   3.290  1.00  0.00            
ATOM   3741  HW2 SOL  1247      30.421   5.990   3.350  1.00  0.00            
ATOM   3742  OW  SOL  1248      21.691   2.130  12.311  1.00  0.00            
ATOM   3743  HW1 SOL  1248      21.461   2.500  13.211  1.00  0.00            
ATOM   3744  HW2 SOL  1248      21.391   1.180  12.251  1.00  0.00            
ATOM   3745  OW  SOL  1249      18.991  13.101  12.821  1.00  0.00            
ATOM   3746  HW1 SOL  1249      19.521  12.611  13.501  1.00  0.00            
ATOM   3747  HW2 SOL  1249      19.211  14.081  12.871  1.00  0.00            
ATOM   3748  OW  SOL  1250      25.941   6.340  10.641  1.00  0.00            
ATOM   3749  HW1 SOL  1250      26.531   6.080   9.881  1.00  0.00            
ATOM   3750  HW2 SOL  1250      25.661   7.300  10.531  1.00  0.00            
ATOM   3751  OW  SOL  1251      35.901   9.351  18.541  1.00  0.00            
ATOM   3752  HW1 SOL  1251      35.441   9.281  17.651  1.00  0.00            
ATOM   3753  HW2 SOL  1251      35.281   9.791  19.201  1.00  0.00            
ATOM   3754  OW  SOL  1252      21.691   0.630   6.180  1.00  0.00            
ATOM   3755  HW1 SOL  1252      21.581   1.570   6.510  1.00  0.00            
ATOM   3756  HW2 SOL  1252      21.641   0.000   6.950  1.00  0.00            
ATOM   3757  OW  SOL  1253      34.841   3.670   3.740  1.00  0.00            
ATOM   3758  HW1 SOL  1253      34.861   2.910   4.380  1.00  0.00            
ATOM   3759  HW2 SOL  1253      34.361   4.440   4.140  1.00  0.00            
ATOM   3760  OW  SOL  1254      28.851   7.660   9.661  1.00  0.00            
ATOM   3761  HW1 SOL  1254      29.001   7.870  10.621  1.00  0.00            
ATOM   3762  HW2 SOL  1254      28.551   6.710   9.571  1.00  0.00            
ATOM   3763  OW  SOL  1255      28.421  15.731  17.001  1.00  0.00            
ATOM   3764  HW1 SOL  1255      28.221  16.171  16.121  1.00  0.00            
ATOM   3765  HW2 SOL  1255      28.811  14.821  16.841  1.00  0.00            
ATOM   3766  OW  SOL  1256      37.211  15.181  16.051  1.00  0.00            
ATOM   3767  HW1 SOL  1256      37.351  15.451  15.101  1.00  0.00            
ATOM   3768  HW2 SOL  1256      38.041  15.401  16.581  1.00  0.00            
ATOM   3769  OW  SOL  1257      22.121   8.980  18.041  1.00  0.00            
ATOM   3770  HW1 SOL  1257      22.881   9.420  18.521  1.00  0.00            
ATOM   3771  HW2 SOL  1257      22.471   8.510  17.221  1.00  0.00            
ATOM   3772  OW  SOL  1258      34.021   2.740   1.250  1.00  0.00            
ATOM   3773  HW1 SOL  1258      33.411   1.990   1.480  1.00  0.00            
ATOM   3774  HW2 SOL  1258      34.241   3.260   2.080  1.00  0.00            
ATOM   3775  OW  SOL  1259      31.651   8.380   0.420  1.00  0.00            
ATOM   3776  HW1 SOL  1259      31.991   7.450   0.570  1.00  0.00            
ATOM   3777  HW2 SOL  1259      31.831   8.650  -0.530  1.00  0.00            
ATOM   3778  OW  SOL  1260      29.301  13.331   8.490  1.00  0.00            
ATOM   3779  HW1 SOL  1260      29.371  12.491   7.940  1.00  0.00            
ATOM   3780  HW2 SOL  1260      29.921  14.021   8.130  1.00  0.00            
ATOM   3781  OW  SOL  1261      21.811   8.100   9.491  1.00  0.00            
ATOM   3782  HW1 SOL  1261      22.741   8.460   9.541  1.00  0.00            
ATOM   3783  HW2 SOL  1261      21.751   7.250  10.011  1.00  0.00            
ATOM   3784  OW  SOL  1262      22.011   5.090  10.061  1.00  0.00            
ATOM   3785  HW1 SOL  1262      21.491   4.260   9.891  1.00  0.00            
ATOM   3786  HW2 SOL  1262      22.781   5.140   9.421  1.00  0.00            
ATOM   3787  OW  SOL  1263      30.001   3.800  16.781  1.00  0.00            
ATOM   3788  HW1 SOL  1263      29.551   4.430  17.421  1.00  0.00            
ATOM   3789  HW2 SOL  1263      30.931   4.110  16.611  1.00  0.00            
ATOM   3790  OW  SOL  1264      30.221   2.070  14.771  1.00  0.00            
ATOM   3791  HW1 SOL  1264      30.221   2.710  15.541  1.00  0.00            
ATOM   3792  HW2 SOL  1264      30.501   2.550  13.941  1.00  0.00            
ATOM   3793  OW  SOL  1265      18.701  13.261   2.000  1.00  0.00            
ATOM   3794  HW1 SOL  1265      17.771  13.471   1.690  1.00  0.00            
ATOM   3795  HW2 SOL  1265      18.801  12.271   2.130  1.00  0.00            
ATOM   3796  OW  SOL  1266      19.501  18.011   9.270  1.00  0.00            
ATOM   3797  HW1 SOL  1266      19.081  17.151   9.000  1.00  0.00            
ATOM   3798  HW2 SOL  1266      20.441  18.041   8.930  1.00  0.00            
ATOM   3799  OW  SOL  1267      23.661  15.681   9.100  1.00  0.00            
ATOM   3800  HW1 SOL  1267      24.321  16.421   9.190  1.00  0.00            
ATOM   3801  HW2 SOL  1267      24.101  14.891   8.680  1.00  0.00            
ATOM   3802  OW  SOL  1268      28.641   7.960  12.381  1.00  0.00            
ATOM   3803  HW1 SOL  1268      29.051   7.640  13.241  1.00  0.00            
ATOM   3804  HW2 SOL  1268      27.681   7.690  12.351  1.00  0.00            
ATOM   3805  OW  SOL  1269      19.021   5.440  11.141  1.00  0.00            
ATOM   3806  HW1 SOL  1269      19.871   5.110  10.731  1.00  0.00            
ATOM   3807  HW2 SOL  1269      19.151   5.590  12.121  1.00  0.00            
ATOM   3808  OW  SOL  1270      20.511   5.200  17.221  1.00  0.00            
ATOM   3809  HW1 SOL  1270      21.101   4.800  16.521  1.00  0.00            
ATOM   3810  HW2 SOL  1270      19.931   5.910  16.811  1.00  0.00            
ATOM   3811  OW  SOL  1271      32.311   9.501  16.601  1.00  0.00            
ATOM   3812  HW1 SOL  1271      32.701  10.391  16.801  1.00  0.00            
ATOM   3813  HW2 SOL  1271      32.411   9.301  15.631  1.00  0.00            
ATOM   3814  OW  SOL  1272      26.771   5.720   3.250  1.00  0.00            
ATOM   3815  HW1 SOL  1272      26.841   4.830   2.790  1.00  0.00            
ATOM   3816  HW2 SOL  1272      25.831   6.060   3.170  1.00  0.00            
ATOM   3817  OW  SOL  1273      35.191   6.040  12.061  1.00  0.00            
ATOM   3818  HW1 SOL  1273      34.811   5.350  12.681  1.00  0.00            
ATOM   3819  HW2 SOL  1273      36.011   5.680  11.621  1.00  0.00            
ATOM   3820  OW  SOL  1274      21.141  15.641  17.441  1.00  0.00            
ATOM   3821  HW1 SOL  1274      20.841  16.211  18.201  1.00  0.00            
ATOM   3822  HW2 SOL  1274      21.071  14.671  17.701  1.00  0.00            
ATOM   3823  OW  SOL  1275      25.331   4.640  12.691  1.00  0.00            
ATOM   3824  HW1 SOL  1275      24.991   3.750  12.391  1.00  0.00            
ATOM   3825  HW2 SOL  1275      25.591   5.180  11.891  1.00  0.00            
ATOM   3826  OW  SOL  1276      27.921  16.781  14.651  1.00  0.00            
ATOM   3827  HW1 SOL  1276      27.681  16.601  13.701  1.00  0.00            
ATOM   3828  HW2 SOL  1276      28.221  17.721  14.751  1.00  0.00            
ATOM   3829  OW  SOL  1277      23.351   5.000   1.910  1.00  0.00            
ATOM   3830  HW1 SOL  1277      23.961   5.800   1.950  1.00  0.00            
ATOM   3831  HW2 SOL  1277      22.401   5.310   1.980  1.00  0.00            
ATOM   3832  OW  SOL  1278      20.211  11.371  14.661  1.00  0.00            
ATOM   3833  HW1 SOL  1278      20.431  10.761  15.421  1.00  0.00            
ATOM   3834  HW2 SOL  1278      20.311  10.881  13.801  1.00  0.00            
ATOM   3835  OW  SOL  1279      32.091  10.591  12.341  1.00  0.00            
ATOM   3836  HW1 SOL  1279      32.331   9.961  11.601  1.00  0.00            
ATOM   3837  HW2 SOL  1279      31.191  10.991  12.161  1.00  0.00            
ATOM   3838  OW  SOL  1280      31.641   8.550   3.090  1.00  0.00            
ATOM   3839  HW1 SOL  1280      30.781   8.240   3.510  1.00  0.00            
ATOM   3840  HW2 SOL  1280      31.601   8.410   2.100  1.00  0.00            
ATOM   3841  OW  SOL  1281      36.211  17.471  11.541  1.00  0.00            
ATOM   3842  HW1 SOL  1281      36.821  17.771  10.811  1.00  0.00            
ATOM   3843  HW2 SOL  1281      35.831  16.581  11.321  1.00  0.00            
ATOM   3844  OW  SOL  1282      31.141  17.311  11.281  1.00  0.00            
ATOM   3845  HW1 SOL  1282      31.981  17.361  10.741  1.00  0.00            
ATOM   3846  HW2 SOL  1282      30.911  16.351  11.461  1.00  0.00            
ATOM   3847  OW  SOL  1283      19.451  12.581  10.221  1.00  0.00            
ATOM   3848  HW1 SOL  1283      19.401  12.571  11.221  1.00  0.00            
ATOM   3849  HW2 SOL  1283      18.621  12.171   9.841  1.00  0.00            
ATOM   3850  OW  SOL  1284      25.501  16.621  17.161  1.00  0.00            
ATOM   3851  HW1 SOL  1284      24.941  17.431  17.251  1.00  0.00            
ATOM   3852  HW2 SOL  1284      26.021  16.661  16.301  1.00  0.00            
ATOM   3853  OW  SOL  1285      27.651   0.860   1.330  1.00  0.00            
ATOM   3854  HW1 SOL  1285      28.161   0.870   0.470  1.00  0.00            
ATOM   3855  HW2 SOL  1285      28.211   0.440   2.040  1.00  0.00            
ATOM   3856  OW  SOL  1286      35.881   1.350   5.230  1.00  0.00            
ATOM   3857  HW1 SOL  1286      36.611   1.180   4.560  1.00  0.00            
ATOM   3858  HW2 SOL  1286      35.571   0.480   5.610  1.00  0.00            
ATOM   3859  OW  SOL  1287      32.501  15.731   4.770  1.00  0.00            
ATOM   3860  HW1 SOL  1287      33.171  15.851   4.030  1.00  0.00            
ATOM   3861  HW2 SOL  1287      32.101  16.621   5.000  1.00  0.00            
ATOM   3862  OW  SOL  1288      19.921  17.941  18.511  1.00  0.00            
ATOM   3863  HW1 SOL  1288      19.511  17.201  19.041  1.00  0.00            
ATOM   3864  HW2 SOL  1288      20.561  18.451  19.091  1.00  0.00            
ATOM   3865  OW  SOL  1289      31.421   9.270   6.720  1.00  0.00            
ATOM   3866  HW1 SOL  1289      32.021   8.460   6.740  1.00  0.00            
ATOM   3867  HW2 SOL  1289      31.821   9.960   6.120  1.00  0.00            
ATOM   3868  OW  SOL  1290      26.921  12.731  14.221  1.00  0.00            
ATOM   3869  HW1 SOL  1290      26.871  13.061  15.171  1.00  0.00            
ATOM   3870  HW2 SOL  1290      26.061  12.921  13.761  1.00  0.00            
ATOM   3871  OW  SOL  1291      25.341  16.161   1.540  1.00  0.00            
ATOM   3872  HW1 SOL  1291      25.431  16.261   0.550  1.00  0.00            
ATOM   3873  HW2 SOL  1291      24.941  15.271   1.750  1.00  0.00            
ATOM   3874  OW  SOL  1292      35.121  17.201  13.941  1.00  0.00            
ATOM   3875  HW1 SOL  1292      35.651  17.301  13.101  1.00  0.00            
ATOM   3876  HW2 SOL  1292      34.851  18.101  14.281  1.00  0.00            
ATOM   3877  OW  SOL  1293      37.031   1.750   9.631  1.00  0.00            
ATOM   3878  HW1 SOL  1293      37.421   0.900   9.271  1.00  0.00            
ATOM   3879  HW2 SOL  1293      36.051   1.770   9.441  1.00  0.00            
ATOM   3880  OW  SOL  1294      21.251   3.260   7.200  1.00  0.00            
ATOM   3881  HW1 SOL  1294      20.461   3.770   6.860  1.00  0.00            
ATOM   3882  HW2 SOL  1294      21.161   3.110   8.180  1.00  0.00            
ATOM   3883  OW  SOL  1295      30.561  16.121   0.310  1.00  0.00            
ATOM   3884  HW1 SOL  1295      30.621  15.191   0.680  1.00  0.00            
ATOM   3885  HW2 SOL  1295      29.971  16.121  -0.490  1.00  0.00            
ATOM   3886  OW  SOL  1296      26.841  10.021  13.721  1.00  0.00            
ATOM   3887  HW1 SOL  1296      27.241  10.011  12.801  1.00  0.00            
ATOM   3888  HW2 SOL  1296      26.941  10.941  14.121  1.00  0.00            
ATOM   3889  OW  SOL  1297      27.781   9.100   2.910  1.00  0.00            
ATOM   3890  HW1 SOL  1297      28.411   9.480   2.230  1.00  0.00            
ATOM   3891  HW2 SOL  1297      28.181   8.270   3.300  1.00  0.00            
ATOM   3892  OW  SOL  1298      33.661  16.071   0.440  1.00  0.00            
ATOM   3893  HW1 SOL  1298      32.741  16.441   0.510  1.00  0.00            
ATOM   3894  HW2 SOL  1298      34.041  16.271  -0.460  1.00  0.00            
ATOM   3895  OW  SOL  1299      22.341  12.881  14.901  1.00  0.00            
ATOM   3896  HW1 SOL  1299      22.211  13.811  14.561  1.00  0.00            
ATOM   3897  HW2 SOL  1299      21.501  12.361  14.771  1.00  0.00            
ATOM   3898  OW  SOL  1300      34.761  12.921  12.891  1.00  0.00            
ATOM   3899  HW1 SOL  1300      35.361  12.951  13.691  1.00  0.00            
ATOM   3900  HW2 SOL  1300      34.011  13.561  13.021  1.00  0.00            
ATOM   3901  OW  SOL  1301      29.011  10.981   6.960  1.00  0.00            
ATOM   3902  HW1 SOL  1301      28.311  10.511   7.500  1.00  0.00            
ATOM   3903  HW2 SOL  1301      29.601  10.301   6.530  1.00  0.00            
ATOM   3904  OW  SOL  1302      28.761   2.360   9.711  1.00  0.00            
ATOM   3905  HW1 SOL  1302      28.681   2.000   8.781  1.00  0.00            
ATOM   3906  HW2 SOL  1302      28.741   1.600  10.361  1.00  0.00            
ATOM   3907  OW  SOL  1303      24.521  14.871   4.910  1.00  0.00            
ATOM   3908  HW1 SOL  1303      24.941  14.291   4.210  1.00  0.00            
ATOM   3909  HW2 SOL  1303      24.081  15.661   4.470  1.00  0.00            
ATOM   3910  OW  SOL  1304      35.711   3.850  13.811  1.00  0.00            
ATOM   3911  HW1 SOL  1304      36.441   4.540  13.851  1.00  0.00            
ATOM   3912  HW2 SOL  1304      35.991   3.100  13.221  1.00  0.00            
ATOM   3913  OW  SOL  1305      21.171  13.481   2.900  1.00  0.00            
ATOM   3914  HW1 SOL  1305      20.211  13.491   2.630  1.00  0.00            
ATOM   3915  HW2 SOL  1305      21.291  14.011   3.740  1.00  0.00            
ATOM   3916  OW  SOL  1306      19.671  10.131  17.261  1.00  0.00            
ATOM   3917  HW1 SOL  1306      18.901   9.801  17.801  1.00  0.00            
ATOM   3918  HW2 SOL  1306      20.521   9.831  17.681  1.00  0.00            
ATOM   3919  OW  SOL  1307      25.341   2.030  14.891  1.00  0.00            
ATOM   3920  HW1 SOL  1307      26.241   1.870  14.491  1.00  0.00            
ATOM   3921  HW2 SOL  1307      25.421   2.080  15.881  1.00  0.00            
ATOM   3922  OW  SOL  1308      19.371   3.450   0.330  1.00  0.00            
ATOM   3923  HW1 SOL  1308      18.451   3.170   0.040  1.00  0.00            
ATOM   3924  HW2 SOL  1308      19.681   4.220  -0.230  1.00  0.00            
ATOM   3925  OW  SOL  1309      33.021   8.560  13.981  1.00  0.00            
ATOM   3926  HW1 SOL  1309      32.451   9.080  13.351  1.00  0.00            
ATOM   3927  HW2 SOL  1309      33.981   8.680  13.741  1.00  0.00            
ATOM   3928  OW  SOL  1310      19.341   1.660   3.180  1.00  0.00            
ATOM   3929  HW1 SOL  1310      19.171   2.490   2.640  1.00  0.00            
ATOM   3930  HW2 SOL  1310      20.241   1.290   2.960  1.00  0.00            
ATOM   3931  OW  SOL  1311      30.451  13.351   1.190  1.00  0.00            
ATOM   3932  HW1 SOL  1311      29.461  13.241   1.210  1.00  0.00            
ATOM   3933  HW2 SOL  1311      30.791  13.501   2.120  1.00  0.00            
ATOM   3934  OW  SOL  1312      24.751   8.420  14.311  1.00  0.00            
ATOM   3935  HW1 SOL  1312      25.311   9.230  14.141  1.00  0.00            
ATOM   3936  HW2 SOL  1312      25.341   7.620  14.341  1.00  0.00            
ATOM   3937  OW  SOL  1313      33.551  17.671   9.591  1.00  0.00            
ATOM   3938  HW1 SOL  1313      33.881  18.311   8.901  1.00  0.00            
ATOM   3939  HW2 SOL  1313      34.211  17.611  10.341  1.00  0.00            
ATOM   3940  OW  SOL  1314      25.781   5.650  17.081  1.00  0.00            
ATOM   3941  HW1 SOL  1314      25.971   6.300  17.821  1.00  0.00            
ATOM   3942  HW2 SOL  1314      26.381   4.850  17.171  1.00  0.00            
ATOM   3943  OW  SOL  1315      33.121  12.201  16.331  1.00  0.00            
ATOM   3944  HW1 SOL  1315      33.031  12.101  17.321  1.00  0.00            
ATOM   3945  HW2 SOL  1315      34.081  12.131  16.071  1.00  0.00            
ATOM   3946  OW  SOL  1316      22.521  17.411  15.601  1.00  0.00            
ATOM   3947  HW1 SOL  1316      21.611  17.821  15.581  1.00  0.00            
ATOM   3948  HW2 SOL  1316      22.451  16.471  15.921  1.00  0.00            
ATOM   3949  OW  SOL  1317      35.361   8.830  12.541  1.00  0.00            
ATOM   3950  HW1 SOL  1317      35.091   7.940  12.171  1.00  0.00            
ATOM   3951  HW2 SOL  1317      35.371   9.510  11.811  1.00  0.00            
ATOM   3952  OW  SOL  1318      30.871   3.250   4.490  1.00  0.00            
ATOM   3953  HW1 SOL  1318      31.521   2.510   4.380  1.00  0.00            
ATOM   3954  HW2 SOL  1318      31.071   3.750   5.330  1.00  0.00            
ATOM   3955  OW  SOL  1319      24.561   7.450   6.520  1.00  0.00            
ATOM   3956  HW1 SOL  1319      25.061   8.300   6.330  1.00  0.00            
ATOM   3957  HW2 SOL  1319      23.681   7.470   6.040  1.00  0.00            
ATOM   3958  OW  SOL  1320      36.391   3.420  16.421  1.00  0.00            
ATOM   3959  HW1 SOL  1320      36.221   3.730  15.481  1.00  0.00            
ATOM   3960  HW2 SOL  1320      35.551   3.050  16.801  1.00  0.00            
ATOM   3961  OW  SOL  1321      35.921   9.341  15.171  1.00  0.00            
ATOM   3962  HW1 SOL  1321      36.301  10.251  15.321  1.00  0.00            
ATOM   3963  HW2 SOL  1321      35.841   9.171  14.181  1.00  0.00            
ATOM   3964  OW  SOL  1322      27.211  13.741   0.160  1.00  0.00            
ATOM   3965  HW1 SOL  1322      26.751  13.891   1.040  1.00  0.00            
ATOM   3966  HW2 SOL  1322      27.651  14.591  -0.140  1.00  0.00            
ATOM   3967  OW  SOL  1323      25.231  17.901   9.531  1.00  0.00            
ATOM   3968  HW1 SOL  1323      24.771  18.781   9.401  1.00  0.00            
ATOM   3969  HW2 SOL  1323      26.221  18.021   9.461  1.00  0.00            
ATOM   3970  OW  SOL  1324      27.211   9.561   8.610  1.00  0.00            
ATOM   3971  HW1 SOL  1324      27.751   8.871   9.090  1.00  0.00            
ATOM   3972  HW2 SOL  1324      26.891  10.251   9.270  1.00  0.00            
ATOM   3973  OW  SOL  1325      29.451   9.841   0.870  1.00  0.00            
ATOM   3974  HW1 SOL  1325      29.221  10.371   0.050  1.00  0.00            
ATOM   3975  HW2 SOL  1325      30.261   9.281   0.680  1.00  0.00            
ATOM   3976  OW  SOL  1326      37.231  15.691   8.510  1.00  0.00            
ATOM   3977  HW1 SOL  1326      36.521  15.571   7.810  1.00  0.00            
ATOM   3978  HW2 SOL  1326      37.241  14.901   9.110  1.00  0.00            
ATOM   3979  OW  SOL  1327      20.831  13.141  18.441  1.00  0.00            
ATOM   3980  HW1 SOL  1327      20.181  12.411  18.231  1.00  0.00            
ATOM   3981  HW2 SOL  1327      20.871  13.281  19.421  1.00  0.00            
ATOM   3982  OW  SOL  1328      19.411  12.401   6.530  1.00  0.00            
ATOM   3983  HW1 SOL  1328      19.401  11.931   7.410  1.00  0.00            
ATOM   3984  HW2 SOL  1328      20.231  12.121   6.020  1.00  0.00            
ATOM   3985  OW  SOL  1329      25.341  13.911  16.241  1.00  0.00            
ATOM   3986  HW1 SOL  1329      24.561  13.411  16.621  1.00  0.00            
ATOM   3987  HW2 SOL  1329      25.311  14.861  16.551  1.00  0.00            
ATOM   3988  OW  SOL  1330      36.861   1.920  12.271  1.00  0.00            
ATOM   3989  HW1 SOL  1330      36.821   1.020  12.711  1.00  0.00            
ATOM   3990  HW2 SOL  1330      36.891   1.810  11.281  1.00  0.00            
ATOM   3991  OW  SOL  1331      22.901   4.240   5.200  1.00  0.00            
ATOM   3992  HW1 SOL  1331      23.201   3.520   4.580  1.00  0.00            
ATOM   3993  HW2 SOL  1331      22.511   3.840   6.030  1.00  0.00            
ATOM   3994  OW  SOL  1332      35.671  14.871  11.041  1.00  0.00            
ATOM   3995  HW1 SOL  1332      34.741  14.621  10.771  1.00  0.00            
ATOM   3996  HW2 SOL  1332      35.931  14.371  11.861  1.00  0.00            
ATOM   3997  OW  SOL  1333      21.791   5.470  12.801  1.00  0.00            
ATOM   3998  HW1 SOL  1333      22.171   4.880  13.521  1.00  0.00            
ATOM   3999  HW2 SOL  1333      22.191   5.210  11.921  1.00  0.00            
ATOM   4000  OW  SOL  1334      26.741  15.861   6.870  1.00  0.00            
ATOM   4001  HW1 SOL  1334      27.061  15.961   5.930  1.00  0.00            
ATOM   4002  HW2 SOL  1334      25.951  15.241   6.890  1.00  0.00            
ATOM   4003  OW  SOL  1335      32.861   2.140  11.121  1.00  0.00            
ATOM   4004  HW1 SOL  1335      33.381   1.490  11.671  1.00  0.00            
ATOM   4005  HW2 SOL  1335      32.371   2.770  11.731  1.00  0.00            
ATOM   4006  OW  SOL  1336      28.631   0.340  11.541  1.00  0.00            
ATOM   4007  HW1 SOL  1336      28.001  -0.380  11.231  1.00  0.00            
ATOM   4008  HW2 SOL  1336      29.561  -0.020  11.541  1.00  0.00            
ATOM   4009  OW  SOL  1337      26.321  13.301   3.010  1.00  0.00            
ATOM   4010  HW1 SOL  1337      25.861  12.431   3.180  1.00  0.00            
ATOM   4011  HW2 SOL  1337      27.231  13.271   3.420  1.00  0.00            
ATOM   4012  OW  SOL  1338      24.801  15.671  12.841  1.00  0.00            
ATOM   4013  HW1 SOL  1338      24.751  16.491  13.411  1.00  0.00            
ATOM   4014  HW2 SOL  1338      25.691  15.641  12.391  1.00  0.00            
ATOM   4015  OW  SOL  1339      32.141   0.520   1.680  1.00  0.00            
ATOM   4016  HW1 SOL  1339      32.491   0.110   0.840  1.00  0.00            
ATOM   4017  HW2 SOL  1339      31.241   0.140   1.880  1.00  0.00            
ATOM   4018  OW  SOL  1340      31.621   4.530   6.910  1.00  0.00            
ATOM   4019  HW1 SOL  1340      31.031   5.330   6.950  1.00  0.00            
ATOM   4020  HW2 SOL  1340      31.771   4.180   7.840  1.00  0.00            
ATOM   4021  OW  SOL  1341      34.551   2.210   8.820  1.00  0.00            
ATOM   4022  HW1 SOL  1341      33.711   2.200   9.360  1.00  0.00            
ATOM   4023  HW2 SOL  1341      34.571   3.040   8.260  1.00  0.00            
ATOM   4024  OW  SOL  1342      19.011  10.771   3.000  1.00  0.00            
ATOM   4025  HW1 SOL  1342      20.001  10.661   2.910  1.00  0.00            
ATOM   4026  HW2 SOL  1342      18.611   9.911   3.320  1.00  0.00            
ATOM   4027  OW  SOL  1343      27.371  16.461   3.370  1.00  0.00            
ATOM   4028  HW1 SOL  1343      26.601  16.111   2.830  1.00  0.00            
ATOM   4029  HW2 SOL  1343      27.051  17.171   3.990  1.00  0.00            
ATOM   4030  OW  SOL  1344      20.921   6.280  19.751  1.00  0.00            
ATOM   4031  HW1 SOL  1344      19.991   6.260  20.121  1.00  0.00            
ATOM   4032  HW2 SOL  1344      20.931   5.890  18.831  1.00  0.00            
ATOM   4033  OW  SOL  1345      20.871   2.750  28.581  1.00  0.00            
ATOM   4034  HW1 SOL  1345      21.221   2.580  29.501  1.00  0.00            
ATOM   4035  HW2 SOL  1345      19.991   2.300  28.461  1.00  0.00            
ATOM   4036  OW  SOL  1346      18.811   3.680  25.091  1.00  0.00            
ATOM   4037  HW1 SOL  1346      17.991   4.110  25.481  1.00  0.00            
ATOM   4038  HW2 SOL  1346      18.531   2.950  24.461  1.00  0.00            
ATOM   4039  OW  SOL  1347      24.311  12.751  30.271  1.00  0.00            
ATOM   4040  HW1 SOL  1347      23.381  12.681  29.901  1.00  0.00            
ATOM   4041  HW2 SOL  1347      24.421  13.641  30.711  1.00  0.00            
ATOM   4042  OW  SOL  1348      34.171  15.111  25.651  1.00  0.00            
ATOM   4043  HW1 SOL  1348      33.601  14.951  26.461  1.00  0.00            
ATOM   4044  HW2 SOL  1348      33.581  15.211  24.851  1.00  0.00            
ATOM   4045  OW  SOL  1349      29.971   7.030  25.791  1.00  0.00            
ATOM   4046  HW1 SOL  1349      30.541   7.810  25.541  1.00  0.00            
ATOM   4047  HW2 SOL  1349      29.371   7.290  26.551  1.00  0.00            
ATOM   4048  OW  SOL  1350      36.171   6.070  20.931  1.00  0.00            
ATOM   4049  HW1 SOL  1350      36.051   5.940  19.941  1.00  0.00            
ATOM   4050  HW2 SOL  1350      35.871   5.260  21.421  1.00  0.00            
ATOM   4051  OW  SOL  1351      26.301  11.441  28.851  1.00  0.00            
ATOM   4052  HW1 SOL  1351      25.521  11.611  29.451  1.00  0.00            
ATOM   4053  HW2 SOL  1351      26.641  12.311  28.491  1.00  0.00            
ATOM   4054  OW  SOL  1352      27.121   7.980  36.851  1.00  0.00            
ATOM   4055  HW1 SOL  1352      27.081   8.740  37.501  1.00  0.00            
ATOM   4056  HW2 SOL  1352      27.341   8.340  35.941  1.00  0.00            
ATOM   4057  OW  SOL  1353      25.471  10.121  25.271  1.00  0.00            
ATOM   4058  HW1 SOL  1353      26.161   9.961  25.971  1.00  0.00            
ATOM   4059  HW2 SOL  1353      24.741  10.691  25.651  1.00  0.00            
ATOM   4060  OW  SOL  1354      25.481  11.611  36.651  1.00  0.00            
ATOM   4061  HW1 SOL  1354      26.081  12.401  36.791  1.00  0.00            
ATOM   4062  HW2 SOL  1354      24.621  11.921  36.241  1.00  0.00            
ATOM   4063  OW  SOL  1355      21.971  14.351  29.231  1.00  0.00            
ATOM   4064  HW1 SOL  1355      21.191  14.041  28.701  1.00  0.00            
ATOM   4065  HW2 SOL  1355      22.551  14.931  28.661  1.00  0.00            
ATOM   4066  OW  SOL  1356      33.221  15.051  32.011  1.00  0.00            
ATOM   4067  HW1 SOL  1356      33.461  15.991  32.271  1.00  0.00            
ATOM   4068  HW2 SOL  1356      33.061  14.511  32.831  1.00  0.00            
ATOM   4069  OW  SOL  1357      23.001   3.920  33.611  1.00  0.00            
ATOM   4070  HW1 SOL  1357      23.821   3.360  33.701  1.00  0.00            
ATOM   4071  HW2 SOL  1357      22.191   3.340  33.651  1.00  0.00            
ATOM   4072  OW  SOL  1358      34.651   4.470  25.991  1.00  0.00            
ATOM   4073  HW1 SOL  1358      33.911   4.930  25.491  1.00  0.00            
ATOM   4074  HW2 SOL  1358      35.161   5.150  26.521  1.00  0.00            
ATOM   4075  OW  SOL  1359      20.931  17.131  23.451  1.00  0.00            
ATOM   4076  HW1 SOL  1359      21.271  17.901  23.991  1.00  0.00            
ATOM   4077  HW2 SOL  1359      21.371  17.131  22.551  1.00  0.00            
ATOM   4078  OW  SOL  1360      29.891  13.411  35.521  1.00  0.00            
ATOM   4079  HW1 SOL  1360      30.361  13.411  36.401  1.00  0.00            
ATOM   4080  HW2 SOL  1360      29.411  12.541  35.411  1.00  0.00            
ATOM   4081  OW  SOL  1361      20.921  14.341  24.001  1.00  0.00            
ATOM   4082  HW1 SOL  1361      20.661  15.301  24.001  1.00  0.00            
ATOM   4083  HW2 SOL  1361      20.211  13.801  24.451  1.00  0.00            
ATOM   4084  OW  SOL  1362      21.021  10.911  27.481  1.00  0.00            
ATOM   4085  HW1 SOL  1362      21.161  10.071  28.001  1.00  0.00            
ATOM   4086  HW2 SOL  1362      20.471  11.551  28.031  1.00  0.00            
ATOM   4087  OW  SOL  1363      24.821  17.861  33.011  1.00  0.00            
ATOM   4088  HW1 SOL  1363      23.901  17.691  33.361  1.00  0.00            
ATOM   4089  HW2 SOL  1363      25.101  18.781  33.271  1.00  0.00            
ATOM   4090  OW  SOL  1364      24.681   9.641  19.851  1.00  0.00            
ATOM   4091  HW1 SOL  1364      24.751  10.481  19.311  1.00  0.00            
ATOM   4092  HW2 SOL  1364      25.141   9.771  20.731  1.00  0.00            
ATOM   4093  OW  SOL  1365      34.561   1.140  33.421  1.00  0.00            
ATOM   4094  HW1 SOL  1365      34.381   1.810  32.701  1.00  0.00            
ATOM   4095  HW2 SOL  1365      34.531   1.600  34.311  1.00  0.00            
ATOM   4096  OW  SOL  1366      19.841   6.430  24.251  1.00  0.00            
ATOM   4097  HW1 SOL  1366      19.391   5.550  24.421  1.00  0.00            
ATOM   4098  HW2 SOL  1366      19.831   6.970  25.091  1.00  0.00            
ATOM   4099  OW  SOL  1367      37.041  17.671  22.211  1.00  0.00            
ATOM   4100  HW1 SOL  1367      37.581  17.381  23.011  1.00  0.00            
ATOM   4101  HW2 SOL  1367      37.341  18.571  21.921  1.00  0.00            
ATOM   4102  OW  SOL  1368      18.891  15.961  19.791  1.00  0.00            
ATOM   4103  HW1 SOL  1368      18.701  15.001  20.001  1.00  0.00            
ATOM   4104  HW2 SOL  1368      18.561  16.541  20.541  1.00  0.00            
ATOM   4105  OW  SOL  1369      35.511   9.220  24.741  1.00  0.00            
ATOM   4106  HW1 SOL  1369      36.461   8.930  24.821  1.00  0.00            
ATOM   4107  HW2 SOL  1369      35.431   9.870  23.991  1.00  0.00            
ATOM   4108  OW  SOL  1370      35.031  11.081  22.941  1.00  0.00            
ATOM   4109  HW1 SOL  1370      35.891  11.101  22.421  1.00  0.00            
ATOM   4110  HW2 SOL  1370      35.171  11.551  23.821  1.00  0.00            
ATOM   4111  OW  SOL  1371      19.751   7.370  34.591  1.00  0.00            
ATOM   4112  HW1 SOL  1371      20.631   7.240  35.041  1.00  0.00            
ATOM   4113  HW2 SOL  1371      19.621   8.340  34.371  1.00  0.00            
ATOM   4114  OW  SOL  1372      24.751  13.651  25.881  1.00  0.00            
ATOM   4115  HW1 SOL  1372      24.261  12.781  25.971  1.00  0.00            
ATOM   4116  HW2 SOL  1372      24.521  14.081  25.011  1.00  0.00            
ATOM   4117  OW  SOL  1373      31.551  12.281  32.851  1.00  0.00            
ATOM   4118  HW1 SOL  1373      31.921  11.551  32.271  1.00  0.00            
ATOM   4119  HW2 SOL  1373      32.071  12.331  33.701  1.00  0.00            
ATOM   4120  OW  SOL  1374      26.711   0.040  23.641  1.00  0.00            
ATOM   4121  HW1 SOL  1374      27.111   0.950  23.551  1.00  0.00            
ATOM   4122  HW2 SOL  1374      25.711   0.120  23.701  1.00  0.00            
ATOM   4123  OW  SOL  1375      20.591   9.761  31.261  1.00  0.00            
ATOM   4124  HW1 SOL  1375      21.481   9.311  31.121  1.00  0.00            
ATOM   4125  HW2 SOL  1375      19.861   9.111  31.071  1.00  0.00            
ATOM   4126  OW  SOL  1376      33.871   9.991  20.521  1.00  0.00            
ATOM   4127  HW1 SOL  1376      33.241   9.231  20.651  1.00  0.00            
ATOM   4128  HW2 SOL  1376      34.351  10.171  21.381  1.00  0.00            
ATOM   4129  OW  SOL  1377      30.491  17.921  34.781  1.00  0.00            
ATOM   4130  HW1 SOL  1377      30.731  18.521  34.021  1.00  0.00            
ATOM   4131  HW2 SOL  1377      30.561  16.971  34.481  1.00  0.00            
ATOM   4132  OW  SOL  1378      21.791   2.510  36.631  1.00  0.00            
ATOM   4133  HW1 SOL  1378      22.501   3.220  36.691  1.00  0.00            
ATOM   4134  HW2 SOL  1378      20.911   2.900  36.911  1.00  0.00            
ATOM   4135  OW  SOL  1379      33.281  14.171  28.151  1.00  0.00            
ATOM   4136  HW1 SOL  1379      32.691  14.231  28.951  1.00  0.00            
ATOM   4137  HW2 SOL  1379      33.131  13.291  27.691  1.00  0.00            
ATOM   4138  OW  SOL  1380      35.291  17.141  24.341  1.00  0.00            
ATOM   4139  HW1 SOL  1380      34.881  16.911  23.461  1.00  0.00            
ATOM   4140  HW2 SOL  1380      35.111  16.401  24.991  1.00  0.00            
ATOM   4141  OW  SOL  1381      24.601   7.290  21.321  1.00  0.00            
ATOM   4142  HW1 SOL  1381      24.841   7.980  20.641  1.00  0.00            
ATOM   4143  HW2 SOL  1381      23.821   7.620  21.861  1.00  0.00            
ATOM   4144  OW  SOL  1382      31.431   3.450  28.061  1.00  0.00            
ATOM   4145  HW1 SOL  1382      30.571   2.950  27.931  1.00  0.00            
ATOM   4146  HW2 SOL  1382      32.051   2.910  28.621  1.00  0.00            
ATOM   4147  OW  SOL  1383      34.381  16.621  21.691  1.00  0.00            
ATOM   4148  HW1 SOL  1383      35.271  17.081  21.721  1.00  0.00            
ATOM   4149  HW2 SOL  1383      34.171  16.381  20.741  1.00  0.00            
ATOM   4150  OW  SOL  1384      26.691   6.050  33.271  1.00  0.00            
ATOM   4151  HW1 SOL  1384      26.221   6.020  34.161  1.00  0.00            
ATOM   4152  HW2 SOL  1384      26.181   5.500  32.611  1.00  0.00            
ATOM   4153  OW  SOL  1385      32.561   4.690  35.361  1.00  0.00            
ATOM   4154  HW1 SOL  1385      32.361   5.120  36.241  1.00  0.00            
ATOM   4155  HW2 SOL  1385      33.341   4.070  35.451  1.00  0.00            
ATOM   4156  OW  SOL  1386      28.351   8.900  34.341  1.00  0.00            
ATOM   4157  HW1 SOL  1386      28.811   8.060  34.051  1.00  0.00            
ATOM   4158  HW2 SOL  1386      27.791   9.240  33.591  1.00  0.00            
ATOM   4159  OW  SOL  1387      28.531   4.100  31.041  1.00  0.00            
ATOM   4160  HW1 SOL  1387      27.761   4.440  31.581  1.00  0.00            
ATOM   4161  HW2 SOL  1387      28.191   3.590  30.251  1.00  0.00            
ATOM   4162  OW  SOL  1388      29.031   7.010  22.911  1.00  0.00            
ATOM   4163  HW1 SOL  1388      29.291   6.970  23.871  1.00  0.00            
ATOM   4164  HW2 SOL  1388      28.181   6.500  22.771  1.00  0.00            
ATOM   4165  OW  SOL  1389      19.381   8.110  26.511  1.00  0.00            
ATOM   4166  HW1 SOL  1389      20.371   7.990  26.601  1.00  0.00            
ATOM   4167  HW2 SOL  1389      19.141   9.060  26.721  1.00  0.00            
ATOM   4168  OW  SOL  1390      19.921  18.211  34.331  1.00  0.00            
ATOM   4169  HW1 SOL  1390      19.821  18.061  35.321  1.00  0.00            
ATOM   4170  HW2 SOL  1390      19.061  18.571  33.971  1.00  0.00            
ATOM   4171  OW  SOL  1391      27.271   3.480  20.571  1.00  0.00            
ATOM   4172  HW1 SOL  1391      27.861   4.110  20.081  1.00  0.00            
ATOM   4173  HW2 SOL  1391      27.461   2.540  20.281  1.00  0.00            
ATOM   4174  OW  SOL  1392      35.811   5.850  36.931  1.00  0.00            
ATOM   4175  HW1 SOL  1392      35.551   6.740  36.571  1.00  0.00            
ATOM   4176  HW2 SOL  1392      35.791   5.170  36.201  1.00  0.00            
ATOM   4177  OW  SOL  1393      32.241  11.441  24.071  1.00  0.00            
ATOM   4178  HW1 SOL  1393      33.071  11.151  23.591  1.00  0.00            
ATOM   4179  HW2 SOL  1393      31.751  12.111  23.511  1.00  0.00            
ATOM   4180  OW  SOL  1394      24.121   1.960  27.471  1.00  0.00            
ATOM   4181  HW1 SOL  1394      24.071   1.910  28.471  1.00  0.00            
ATOM   4182  HW2 SOL  1394      24.141   2.920  27.181  1.00  0.00            
ATOM   4183  OW  SOL  1395      28.701  14.561  23.391  1.00  0.00            
ATOM   4184  HW1 SOL  1395      28.241  15.281  22.871  1.00  0.00            
ATOM   4185  HW2 SOL  1395      28.661  14.761  24.371  1.00  0.00            
ATOM   4186  OW  SOL  1396      22.131  18.011  27.151  1.00  0.00            
ATOM   4187  HW1 SOL  1396      22.631  17.151  27.211  1.00  0.00            
ATOM   4188  HW2 SOL  1396      22.781  18.781  27.121  1.00  0.00            
ATOM   4189  OW  SOL  1397      36.571  10.661  27.351  1.00  0.00            
ATOM   4190  HW1 SOL  1397      35.951  10.511  26.591  1.00  0.00            
ATOM   4191  HW2 SOL  1397      36.051  10.771  28.201  1.00  0.00            
ATOM   4192  OW  SOL  1398      30.891  15.501  33.681  1.00  0.00            
ATOM   4193  HW1 SOL  1398      30.951  14.731  34.321  1.00  0.00            
ATOM   4194  HW2 SOL  1398      30.371  15.241  32.881  1.00  0.00            
ATOM   4195  OW  SOL  1399      21.831   9.431  21.041  1.00  0.00            
ATOM   4196  HW1 SOL  1399      22.651   9.821  20.621  1.00  0.00            
ATOM   4197  HW2 SOL  1399      21.561   8.611  20.551  1.00  0.00            
ATOM   4198  OW  SOL  1400      33.201   7.350  25.901  1.00  0.00            
ATOM   4199  HW1 SOL  1400      33.151   6.700  26.651  1.00  0.00            
ATOM   4200  HW2 SOL  1400      34.001   7.940  26.031  1.00  0.00            
ATOM   4201  OW  SOL  1401      23.231  12.661  35.891  1.00  0.00            
ATOM   4202  HW1 SOL  1401      22.731  12.671  35.031  1.00  0.00            
ATOM   4203  HW2 SOL  1401      22.601  12.481  36.651  1.00  0.00            
ATOM   4204  OW  SOL  1402      29.731  17.761  20.991  1.00  0.00            
ATOM   4205  HW1 SOL  1402      29.131  17.141  21.491  1.00  0.00            
ATOM   4206  HW2 SOL  1402      30.041  17.321  20.141  1.00  0.00            
ATOM   4207  OW  SOL  1403      20.641   2.850  33.601  1.00  0.00            
ATOM   4208  HW1 SOL  1403      19.841   3.450  33.471  1.00  0.00            
ATOM   4209  HW2 SOL  1403      20.541   2.360  34.461  1.00  0.00            
ATOM   4210  OW  SOL  1404      34.941  13.771  19.431  1.00  0.00            
ATOM   4211  HW1 SOL  1404      34.621  14.711  19.331  1.00  0.00            
ATOM   4212  HW2 SOL  1404      34.181  13.141  19.311  1.00  0.00            
ATOM   4213  OW  SOL  1405      23.261  17.431  21.851  1.00  0.00            
ATOM   4214  HW1 SOL  1405      23.591  17.821  22.711  1.00  0.00            
ATOM   4215  HW2 SOL  1405      24.021  17.361  21.201  1.00  0.00            
ATOM   4216  OW  SOL  1406      32.621   1.070  22.881  1.00  0.00            
ATOM   4217  HW1 SOL  1406      32.381   0.700  21.981  1.00  0.00            
ATOM   4218  HW2 SOL  1406      33.611   1.230  22.921  1.00  0.00            
ATOM   4219  OW  SOL  1407      21.111  17.851  31.031  1.00  0.00            
ATOM   4220  HW1 SOL  1407      21.681  17.201  31.531  1.00  0.00            
ATOM   4221  HW2 SOL  1407      20.951  17.521  30.101  1.00  0.00            
ATOM   4222  OW  SOL  1408      28.021  16.981  27.661  1.00  0.00            
ATOM   4223  HW1 SOL  1408      28.821  16.411  27.871  1.00  0.00            
ATOM   4224  HW2 SOL  1408      27.531  16.581  26.891  1.00  0.00            
ATOM   4225  OW  SOL  1409      22.441   7.000  23.421  1.00  0.00            
ATOM   4226  HW1 SOL  1409      22.891   6.100  23.391  1.00  0.00            
ATOM   4227  HW2 SOL  1409      21.501   6.890  23.751  1.00  0.00            
ATOM   4228  OW  SOL  1410      34.091   2.220  35.911  1.00  0.00            
ATOM   4229  HW1 SOL  1410      34.041   2.590  36.831  1.00  0.00            
ATOM   4230  HW2 SOL  1410      33.371   1.530  35.791  1.00  0.00            
ATOM   4231  OW  SOL  1411      24.761   1.220  19.791  1.00  0.00            
ATOM   4232  HW1 SOL  1411      25.741   1.000  19.861  1.00  0.00            
ATOM   4233  HW2 SOL  1411      24.451   1.050  18.861  1.00  0.00            
ATOM   4234  OW  SOL  1412      26.431   2.640  36.111  1.00  0.00            
ATOM   4235  HW1 SOL  1412      27.101   2.030  36.541  1.00  0.00            
ATOM   4236  HW2 SOL  1412      25.701   2.830  36.761  1.00  0.00            
ATOM   4237  OW  SOL  1413      27.501  15.141  30.571  1.00  0.00            
ATOM   4238  HW1 SOL  1413      27.271  14.891  29.631  1.00  0.00            
ATOM   4239  HW2 SOL  1413      28.111  14.451  30.961  1.00  0.00            
ATOM   4240  OW  SOL  1414      32.131   5.900  32.951  1.00  0.00            
ATOM   4241  HW1 SOL  1414      32.411   5.470  33.801  1.00  0.00            
ATOM   4242  HW2 SOL  1414      32.381   6.860  32.961  1.00  0.00            
ATOM   4243  OW  SOL  1415      26.651  14.021  27.861  1.00  0.00            
ATOM   4244  HW1 SOL  1415      27.551  14.161  27.441  1.00  0.00            
ATOM   4245  HW2 SOL  1415      25.941  14.041  27.151  1.00  0.00            
ATOM   4246  OW  SOL  1416      27.841   5.030  27.611  1.00  0.00            
ATOM   4247  HW1 SOL  1416      27.591   4.940  26.651  1.00  0.00            
ATOM   4248  HW2 SOL  1416      28.321   4.210  27.921  1.00  0.00            
ATOM   4249  OW  SOL  1417      24.011   0.640  23.741  1.00  0.00            
ATOM   4250  HW1 SOL  1417      23.201   0.650  24.321  1.00  0.00            
ATOM   4251  HW2 SOL  1417      24.041   1.470  23.191  1.00  0.00            
ATOM   4252  OW  SOL  1418      32.961  11.881  19.031  1.00  0.00            
ATOM   4253  HW1 SOL  1418      33.281  11.121  19.601  1.00  0.00            
ATOM   4254  HW2 SOL  1418      32.041  12.151  19.331  1.00  0.00            
ATOM   4255  OW  SOL  1419      21.591   0.350  20.331  1.00  0.00            
ATOM   4256  HW1 SOL  1419      22.081   1.190  20.121  1.00  0.00            
ATOM   4257  HW2 SOL  1419      22.211  -0.300  20.781  1.00  0.00            
ATOM   4258  OW  SOL  1420      27.971   2.360  23.421  1.00  0.00            
ATOM   4259  HW1 SOL  1420      27.491   2.770  22.641  1.00  0.00            
ATOM   4260  HW2 SOL  1420      28.961   2.340  23.231  1.00  0.00            
ATOM   4261  OW  SOL  1421      29.381   6.830  33.261  1.00  0.00            
ATOM   4262  HW1 SOL  1421      28.581   6.220  33.291  1.00  0.00            
ATOM   4263  HW2 SOL  1421      30.191   6.300  33.021  1.00  0.00            
ATOM   4264  OW  SOL  1422      30.891  15.701  26.551  1.00  0.00            
ATOM   4265  HW1 SOL  1422      31.101  16.441  25.901  1.00  0.00            
ATOM   4266  HW2 SOL  1422      31.571  15.701  27.281  1.00  0.00            
ATOM   4267  OW  SOL  1423      23.211  11.521  26.031  1.00  0.00            
ATOM   4268  HW1 SOL  1423      22.501  11.251  26.681  1.00  0.00            
ATOM   4269  HW2 SOL  1423      22.951  11.241  25.101  1.00  0.00            
ATOM   4270  OW  SOL  1424      31.331  17.971  24.531  1.00  0.00            
ATOM   4271  HW1 SOL  1424      31.771  18.611  23.891  1.00  0.00            
ATOM   4272  HW2 SOL  1424      30.831  18.491  25.231  1.00  0.00            
ATOM   4273  OW  SOL  1425      28.941   5.490  18.781  1.00  0.00            
ATOM   4274  HW1 SOL  1425      28.531   6.310  18.391  1.00  0.00            
ATOM   4275  HW2 SOL  1425      29.581   5.750  19.511  1.00  0.00            
ATOM   4276  OW  SOL  1426      19.401   5.560  32.481  1.00  0.00            
ATOM   4277  HW1 SOL  1426      20.321   5.550  32.071  1.00  0.00            
ATOM   4278  HW2 SOL  1426      19.341   6.300  33.151  1.00  0.00            
ATOM   4279  OW  SOL  1427      24.231   2.220  30.091  1.00  0.00            
ATOM   4280  HW1 SOL  1427      24.611   1.380  30.461  1.00  0.00            
ATOM   4281  HW2 SOL  1427      23.351   2.410  30.531  1.00  0.00            
ATOM   4282  OW  SOL  1428      27.281   4.540  25.041  1.00  0.00            
ATOM   4283  HW1 SOL  1428      26.961   5.260  24.421  1.00  0.00            
ATOM   4284  HW2 SOL  1428      27.521   3.730  24.511  1.00  0.00            
ATOM   4285  OW  SOL  1429      28.791   0.390  26.151  1.00  0.00            
ATOM   4286  HW1 SOL  1429      28.071   0.440  25.461  1.00  0.00            
ATOM   4287  HW2 SOL  1429      28.551  -0.300  26.841  1.00  0.00            
ATOM   4288  OW  SOL  1430      32.911  11.731  27.291  1.00  0.00            
ATOM   4289  HW1 SOL  1430      32.361  10.891  27.221  1.00  0.00            
ATOM   4290  HW2 SOL  1430      33.171  12.021  26.371  1.00  0.00            
ATOM   4291  OW  SOL  1431      33.281   5.900  28.541  1.00  0.00            
ATOM   4292  HW1 SOL  1431      32.981   4.950  28.611  1.00  0.00            
ATOM   4293  HW2 SOL  1431      34.011   6.060  29.201  1.00  0.00            
ATOM   4294  OW  SOL  1432      37.191   8.330  22.391  1.00  0.00            
ATOM   4295  HW1 SOL  1432      37.611   7.690  23.031  1.00  0.00            
ATOM   4296  HW2 SOL  1432      36.811   7.820  21.611  1.00  0.00            
ATOM   4297  OW  SOL  1433      23.501  13.851  20.361  1.00  0.00            
ATOM   4298  HW1 SOL  1433      22.631  13.701  20.831  1.00  0.00            
ATOM   4299  HW2 SOL  1433      23.331  14.111  19.411  1.00  0.00            
ATOM   4300  OW  SOL  1434      35.261  12.801  25.191  1.00  0.00            
ATOM   4301  HW1 SOL  1434      36.251  12.881  25.331  1.00  0.00            
ATOM   4302  HW2 SOL  1434      34.811  13.641  25.501  1.00  0.00            
ATOM   4303  OW  SOL  1435      32.521   5.750  19.401  1.00  0.00            
ATOM   4304  HW1 SOL  1435      31.981   5.540  20.211  1.00  0.00            
ATOM   4305  HW2 SOL  1435      33.431   5.340  19.491  1.00  0.00            
ATOM   4306  OW  SOL  1436      23.891   2.560  21.901  1.00  0.00            
ATOM   4307  HW1 SOL  1436      24.161   1.970  21.151  1.00  0.00            
ATOM   4308  HW2 SOL  1436      23.891   3.510  21.591  1.00  0.00            
ATOM   4309  OW  SOL  1437      36.161  12.231  34.501  1.00  0.00            
ATOM   4310  HW1 SOL  1437      37.071  11.841  34.371  1.00  0.00            
ATOM   4311  HW2 SOL  1437      36.241  13.191  34.741  1.00  0.00            
ATOM   4312  OW  SOL  1438      29.261  13.471  32.021  1.00  0.00            
ATOM   4313  HW1 SOL  1438      28.461  13.241  32.571  1.00  0.00            
ATOM   4314  HW2 SOL  1438      30.091  13.211  32.511  1.00  0.00            
ATOM   4315  OW  SOL  1439      34.541  16.291  34.871  1.00  0.00            
ATOM   4316  HW1 SOL  1439      34.811  16.631  33.971  1.00  0.00            
ATOM   4317  HW2 SOL  1439      35.331  15.911  35.331  1.00  0.00            
ATOM   4318  OW  SOL  1440      29.731  11.951  29.621  1.00  0.00            
ATOM   4319  HW1 SOL  1440      29.331  12.391  30.431  1.00  0.00            
ATOM   4320  HW2 SOL  1440      29.321  12.321  28.791  1.00  0.00            
ATOM   4321  OW  SOL  1441      35.001  10.991  29.411  1.00  0.00            
ATOM   4322  HW1 SOL  1441      35.051  11.801  30.001  1.00  0.00            
ATOM   4323  HW2 SOL  1441      34.141  11.011  28.901  1.00  0.00            
ATOM   4324  OW  SOL  1442      27.771   0.890  32.641  1.00  0.00            
ATOM   4325  HW1 SOL  1442      28.021   0.690  31.691  1.00  0.00            
ATOM   4326  HW2 SOL  1442      28.491   1.450  33.061  1.00  0.00            
ATOM   4327  OW  SOL  1443      28.421  11.161  35.811  1.00  0.00            
ATOM   4328  HW1 SOL  1443      27.431  11.221  35.911  1.00  0.00            
ATOM   4329  HW2 SOL  1443      28.651  10.361  35.251  1.00  0.00            
ATOM   4330  OW  SOL  1444      25.671  10.501  22.301  1.00  0.00            
ATOM   4331  HW1 SOL  1444      25.531  10.571  23.291  1.00  0.00            
ATOM   4332  HW2 SOL  1444      26.511   9.991  22.121  1.00  0.00            
ATOM   4333  OW  SOL  1445      22.721   8.130  31.131  1.00  0.00            
ATOM   4334  HW1 SOL  1445      23.581   8.250  31.631  1.00  0.00            
ATOM   4335  HW2 SOL  1445      22.301   7.260  31.401  1.00  0.00            
ATOM   4336  OW  SOL  1446      31.361   3.860  31.241  1.00  0.00            
ATOM   4337  HW1 SOL  1446      31.571   4.600  31.881  1.00  0.00            
ATOM   4338  HW2 SOL  1446      30.471   4.030  30.811  1.00  0.00            
ATOM   4339  OW  SOL  1447      19.261  15.641  31.931  1.00  0.00            
ATOM   4340  HW1 SOL  1447      18.801  16.461  31.591  1.00  0.00            
ATOM   4341  HW2 SOL  1447      20.241  15.831  32.021  1.00  0.00            
ATOM   4342  OW  SOL  1448      22.291  11.001  23.631  1.00  0.00            
ATOM   4343  HW1 SOL  1448      22.221  11.831  23.071  1.00  0.00            
ATOM   4344  HW2 SOL  1448      22.331  10.201  23.031  1.00  0.00            
ATOM   4345  OW  SOL  1449      24.281   5.370  27.271  1.00  0.00            
ATOM   4346  HW1 SOL  1449      24.401   6.030  26.531  1.00  0.00            
ATOM   4347  HW2 SOL  1449      24.741   5.710  28.101  1.00  0.00            
ATOM   4348  OW  SOL  1450      31.141  13.481  22.501  1.00  0.00            
ATOM   4349  HW1 SOL  1450      31.641  14.251  22.901  1.00  0.00            
ATOM   4350  HW2 SOL  1450      30.191  13.501  22.821  1.00  0.00            
ATOM   4351  OW  SOL  1451      31.341  14.451  30.041  1.00  0.00            
ATOM   4352  HW1 SOL  1451      31.811  14.581  30.911  1.00  0.00            
ATOM   4353  HW2 SOL  1451      30.681  13.711  30.131  1.00  0.00            
ATOM   4354  OW  SOL  1452      34.441   6.390  23.341  1.00  0.00            
ATOM   4355  HW1 SOL  1452      34.131   7.000  24.071  1.00  0.00            
ATOM   4356  HW2 SOL  1452      34.941   6.910  22.651  1.00  0.00            
ATOM   4357  OW  SOL  1453      22.161  15.101  31.911  1.00  0.00            
ATOM   4358  HW1 SOL  1453      21.951  14.661  31.041  1.00  0.00            
ATOM   4359  HW2 SOL  1453      23.131  15.361  31.941  1.00  0.00            
ATOM   4360  OW  SOL  1454      22.641   7.510  34.601  1.00  0.00            
ATOM   4361  HW1 SOL  1454      23.321   8.060  34.131  1.00  0.00            
ATOM   4362  HW2 SOL  1454      23.041   6.630  34.871  1.00  0.00            
ATOM   4363  OW  SOL  1455      34.491   7.790  35.321  1.00  0.00            
ATOM   4364  HW1 SOL  1455      33.571   8.170  35.271  1.00  0.00            
ATOM   4365  HW2 SOL  1455      35.091   8.260  34.671  1.00  0.00            
ATOM   4366  OW  SOL  1456      28.751   1.050  36.321  1.00  0.00            
ATOM   4367  HW1 SOL  1456      28.811   1.900  35.801  1.00  0.00            
ATOM   4368  HW2 SOL  1456      29.071   0.290  35.751  1.00  0.00            
ATOM   4369  OW  SOL  1457      23.661   0.500  36.021  1.00  0.00            
ATOM   4370  HW1 SOL  1457      23.241  -0.070  35.321  1.00  0.00            
ATOM   4371  HW2 SOL  1457      23.001   1.190  36.341  1.00  0.00            
ATOM   4372  OW  SOL  1458      24.351   8.700  28.911  1.00  0.00            
ATOM   4373  HW1 SOL  1458      24.791   9.590  28.821  1.00  0.00            
ATOM   4374  HW2 SOL  1458      23.721   8.700  29.681  1.00  0.00            
ATOM   4375  OW  SOL  1459      32.221   8.620  29.071  1.00  0.00            
ATOM   4376  HW1 SOL  1459      31.471   8.620  28.411  1.00  0.00            
ATOM   4377  HW2 SOL  1459      32.591   7.700  29.161  1.00  0.00            
ATOM   4378  OW  SOL  1460      30.711   5.250  21.371  1.00  0.00            
ATOM   4379  HW1 SOL  1460      30.841   4.410  21.911  1.00  0.00            
ATOM   4380  HW2 SOL  1460      30.421   5.990  21.971  1.00  0.00            
ATOM   4381  OW  SOL  1461      21.691   2.130  30.931  1.00  0.00            
ATOM   4382  HW1 SOL  1461      21.461   2.500  31.831  1.00  0.00            
ATOM   4383  HW2 SOL  1461      21.391   1.180  30.871  1.00  0.00            
ATOM   4384  OW  SOL  1462      18.991  13.101  31.441  1.00  0.00            
ATOM   4385  HW1 SOL  1462      19.521  12.611  32.121  1.00  0.00            
ATOM   4386  HW2 SOL  1462      19.211  14.081  31.491  1.00  0.00            
ATOM   4387  OW  SOL  1463      25.941   6.340  29.261  1.00  0.00            
ATOM   4388  HW1 SOL  1463      26.531   6.080  28.501  1.00  0.00            
ATOM   4389  HW2 SOL  1463      25.661   7.300  29.151  1.00  0.00            
ATOM   4390  OW  SOL  1464      35.901   9.351  37.161  1.00  0.00            
ATOM   4391  HW1 SOL  1464      35.441   9.281  36.271  1.00  0.00            
ATOM   4392  HW2 SOL  1464      35.281   9.791  37.821  1.00  0.00            
ATOM   4393  OW  SOL  1465      21.691   0.630  24.801  1.00  0.00            
ATOM   4394  HW1 SOL  1465      21.581   1.570  25.131  1.00  0.00            
ATOM   4395  HW2 SOL  1465      21.641   0.000  25.571  1.00  0.00            
ATOM   4396  OW  SOL  1466      34.841   3.670  22.361  1.00  0.00            
ATOM   4397  HW1 SOL  1466      34.861   2.910  23.001  1.00  0.00            
ATOM   4398  HW2 SOL  1466      34.361   4.440  22.761  1.00  0.00            
ATOM   4399  OW  SOL  1467      28.851   7.660  28.281  1.00  0.00            
ATOM   4400  HW1 SOL  1467      29.001   7.870  29.241  1.00  0.00            
ATOM   4401  HW2 SOL  1467      28.551   6.710  28.191  1.00  0.00            
ATOM   4402  OW  SOL  1468      28.421  15.731  35.621  1.00  0.00            
ATOM   4403  HW1 SOL  1468      28.221  16.171  34.741  1.00  0.00            
ATOM   4404  HW2 SOL  1468      28.811  14.821  35.461  1.00  0.00            
ATOM   4405  OW  SOL  1469      37.211  15.181  34.671  1.00  0.00            
ATOM   4406  HW1 SOL  1469      37.351  15.451  33.721  1.00  0.00            
ATOM   4407  HW2 SOL  1469      38.041  15.401  35.201  1.00  0.00            
ATOM   4408  OW  SOL  1470      22.121   8.980  36.661  1.00  0.00            
ATOM   4409  HW1 SOL  1470      22.881   9.420  37.141  1.00  0.00            
ATOM   4410  HW2 SOL  1470      22.471   8.510  35.841  1.00  0.00            
ATOM   4411  OW  SOL  1471      34.021   2.740  19.871  1.00  0.00            
ATOM   4412  HW1 SOL  1471      33.411   1.990  20.101  1.00  0.00            
ATOM   4413  HW2 SOL  1471      34.241   3.260  20.701  1.00  0.00            
ATOM   4414  OW  SOL  1472      31.651   8.380  19.041  1.00  0.00            
ATOM   4415  HW1 SOL  1472      31.991   7.450  19.191  1.00  0.00            
ATOM   4416  HW2 SOL  1472      31.831   8.650  18.091  1.00  0.00            
ATOM   4417  OW  SOL  1473      29.301  13.331  27.111  1.00  0.00            
ATOM   4418  HW1 SOL  1473      29.371  12.491  26.561  1.00  0.00            
ATOM   4419  HW2 SOL  1473      29.921  14.021  26.751  1.00  0.00            
ATOM   4420  OW  SOL  1474      21.811   8.100  28.111  1.00  0.00            
ATOM   4421  HW1 SOL  1474      22.741   8.460  28.161  1.00  0.00            
ATOM   4422  HW2 SOL  1474      21.751   7.250  28.631  1.00  0.00            
ATOM   4423  OW  SOL  1475      22.011   5.090  28.681  1.00  0.00            
ATOM   4424  HW1 SOL  1475      21.491   4.260  28.511  1.00  0.00            
ATOM   4425  HW2 SOL  1475      22.781   5.140  28.041  1.00  0.00            
ATOM   4426  OW  SOL  1476      30.001   3.800  35.401  1.00  0.00            
ATOM   4427  HW1 SOL  1476      29.551   4.430  36.041  1.00  0.00            
ATOM   4428  HW2 SOL  1476      30.931   4.110  35.231  1.00  0.00            
ATOM   4429  OW  SOL  1477      30.221   2.070  33.391  1.00  0.00            
ATOM   4430  HW1 SOL  1477      30.221   2.710  34.161  1.00  0.00            
ATOM   4431  HW2 SOL  1477      30.501   2.550  32.561  1.00  0.00            
ATOM   4432  OW  SOL  1478      18.701  13.261  20.621  1.00  0.00            
ATOM   4433  HW1 SOL  1478      17.771  13.471  20.311  1.00  0.00            
ATOM   4434  HW2 SOL  1478      18.801  12.271  20.751  1.00  0.00            
ATOM   4435  OW  SOL  1479      19.501  18.011  27.891  1.00  0.00            
ATOM   4436  HW1 SOL  1479      19.081  17.151  27.621  1.00  0.00            
ATOM   4437  HW2 SOL  1479      20.441  18.041  27.551  1.00  0.00            
ATOM   4438  OW  SOL  1480      23.661  15.681  27.721  1.00  0.00            
ATOM   4439  HW1 SOL  1480      24.321  16.421  27.811  1.00  0.00            
ATOM   4440  HW2 SOL  1480      24.101  14.891  27.301  1.00  0.00            
ATOM   4441  OW  SOL  1481      28.641   7.960  31.001  1.00  0.00            
ATOM   4442  HW1 SOL  1481      29.051   7.640  31.861  1.00  0.00            
ATOM   4443  HW2 SOL  1481      27.681   7.690  30.971  1.00  0.00            
ATOM   4444  OW  SOL  1482      19.021   5.440  29.761  1.00  0.00            
ATOM   4445  HW1 SOL  1482      19.871   5.110  29.351  1.00  0.00            
ATOM   4446  HW2 SOL  1482      19.151   5.590  30.741  1.00  0.00            
ATOM   4447  OW  SOL  1483      20.511   5.200  35.841  1.00  0.00            
ATOM   4448  HW1 SOL  1483      21.101   4.800  35.141  1.00  0.00            
ATOM   4449  HW2 SOL  1483      19.931   5.910  35.431  1.00  0.00            
ATOM   4450  OW  SOL  1484      32.311   9.501  35.221  1.00  0.00            
ATOM   4451  HW1 SOL  1484      32.701  10.391  35.421  1.00  0.00            
ATOM   4452  HW2 SOL  1484      32.411   9.301  34.251  1.00  0.00            
ATOM   4453  OW  SOL  1485      26.771   5.720  21.871  1.00  0.00            
ATOM   4454  HW1 SOL  1485      26.841   4.830  21.411  1.00  0.00            
ATOM   4455  HW2 SOL  1485      25.831   6.060  21.791  1.00  0.00            
ATOM   4456  OW  SOL  1486      35.191   6.040  30.681  1.00  0.00            
ATOM   4457  HW1 SOL  1486      34.811   5.350  31.301  1.00  0.00            
ATOM   4458  HW2 SOL  1486      36.011   5.680  30.241  1.00  0.00            
ATOM   4459  OW  SOL  1487      21.141  15.641  36.061  1.00  0.00            
ATOM   4460  HW1 SOL  1487      20.841  16.211  36.821  1.00  0.00            
ATOM   4461  HW2 SOL  1487      21.071  14.671  36.321  1.00  0.00            
ATOM   4462  OW  SOL  1488      25.331   4.640  31.311  1.00  0.00            
ATOM   4463  HW1 SOL  1488      24.991   3.750  31.011  1.00  0.00            
ATOM   4464  HW2 SOL  1488      25.591   5.180  30.511  1.00  0.00            
ATOM   4465  OW  SOL  1489      27.921  16.781  33.271  1.00  0.00            
ATOM   4466  HW1 SOL  1489      27.681  16.601  32.321  1.00  0.00            
ATOM   4467  HW2 SOL  1489      28.221  17.721  33.371  1.00  0.00            
ATOM   4468  OW  SOL  1490      23.351   5.000  20.531  1.00  0.00            
ATOM   4469  HW1 SOL  1490      23.961   5.800  20.571  1.00  0.00            
ATOM   4470  HW2 SOL  1490      22.401   5.310  20.601  1.00  0.00            
ATOM   4471  OW  SOL  1491      20.211  11.371  33.281  1.00  0.00            
ATOM   4472  HW1 SOL  1491      20.431  10.761  34.041  1.00  0.00            
ATOM   4473  HW2 SOL  1491      20.311  10.881  32.421  1.00  0.00            
ATOM   4474  OW  SOL  1492      32.091  10.591  30.961  1.00  0.00            
ATOM   4475  HW1 SOL  1492      32.331   9.961  30.221  1.00  0.00            
ATOM   4476  HW2 SOL  1492      31.191  10.991  30.781  1.00  0.00            
ATOM   4477  OW  SOL  1493      31.641   8.550  21.711  1.00  0.00            
ATOM   4478  HW1 SOL  1493      30.781   8.240  22.131  1.00  0.00            
ATOM   4479  HW2 SOL  1493      31.601   8.410  20.721  1.00  0.00            
ATOM   4480  OW  SOL  1494      36.211  17.471  30.161  1.00  0.00            
ATOM   4481  HW1 SOL  1494      36.821  17.771  29.431  1.00  0.00            
ATOM   4482  HW2 SOL  1494      35.831  16.581  29.941  1.00  0.00            
ATOM   4483  OW  SOL  1495      31.141  17.311  29.901  1.00  0.00            
ATOM   4484  HW1 SOL  1495      31.981  17.361  29.361  1.00  0.00            
ATOM   4485  HW2 SOL  1495      30.911  16.351  30.081  1.00  0.00            
ATOM   4486  OW  SOL  1496      19.451  12.581  28.841  1.00  0.00            
ATOM   4487  HW1 SOL  1496      19.401  12.571  29.841  1.00  0.00            
ATOM   4488  HW2 SOL  1496      18.621  12.171  28.461  1.00  0.00            
ATOM   4489  OW  SOL  1497      25.501  16.621  35.781  1.00  0.00            
ATOM   4490  HW1 SOL  1497      24.941  17.431  35.871  1.00  0.00            
ATOM   4491  HW2 SOL  1497      26.021  16.661  34.921  1.00  0.00            
ATOM   4492  OW  SOL  1498      35.881   1.350  23.851  1.00  0.00            
ATOM   4493  HW1 SOL  1498      36.611   1.180  23.181  1.00  0.00            
ATOM   4494  HW2 SOL  1498      35.571   0.480  24.231  1.00  0.00            
ATOM   4495  OW  SOL  1499      32.501  15.731  23.391  1.00  0.00            
ATOM   4496  HW1 SOL  1499      33.171  15.851  22.651  1.00  0.00            
ATOM   4497  HW2 SOL  1499      32.101  16.621  23.621  1.00  0.00            
ATOM   4498  OW  SOL  1500      19.921  17.941  37.131  1.00  0.00            
ATOM   4499  HW1 SOL  1500      19.511  17.201  37.661  1.00  0.00            
ATOM   4500  HW2 SOL  1500      20.561  18.451  37.711  1.00  0.00            
ATOM   4501  OW  SOL  1501      31.421   9.270  25.341  1.00  0.00            
ATOM   4502  HW1 SOL  1501      32.021   8.460  25.361  1.00  0.00            
ATOM   4503  HW2 SOL  1501      31.821   9.960  24.741  1.00  0.00            
ATOM   4504  OW  SOL  1502      26.921  12.731  32.841  1.00  0.00            
ATOM   4505  HW1 SOL  1502      26.871  13.061  33.791  1.00  0.00            
ATOM   4506  HW2 SOL  1502      26.061  12.921  32.381  1.00  0.00            
ATOM   4507  OW  SOL  1503      25.341  16.161  20.161  1.00  0.00            
ATOM   4508  HW1 SOL  1503      25.431  16.261  19.171  1.00  0.00            
ATOM   4509  HW2 SOL  1503      24.941  15.271  20.371  1.00  0.00            
ATOM   4510  OW  SOL  1504      35.121  17.201  32.561  1.00  0.00            
ATOM   4511  HW1 SOL  1504      35.651  17.301  31.721  1.00  0.00            
ATOM   4512  HW2 SOL  1504      34.851  18.101  32.901  1.00  0.00            
ATOM   4513  OW  SOL  1505      37.031   1.750  28.251  1.00  0.00            
ATOM   4514  HW1 SOL  1505      37.421   0.900  27.891  1.00  0.00            
ATOM   4515  HW2 SOL  1505      36.051   1.770  28.061  1.00  0.00            
ATOM   4516  OW  SOL  1506      21.251   3.260  25.821  1.00  0.00            
ATOM   4517  HW1 SOL  1506      20.461   3.770  25.481  1.00  0.00            
ATOM   4518  HW2 SOL  1506      21.161   3.110  26.801  1.00  0.00            
ATOM   4519  OW  SOL  1507      30.561  16.121  18.931  1.00  0.00            
ATOM   4520  HW1 SOL  1507      30.621  15.191  19.301  1.00  0.00            
ATOM   4521  HW2 SOL  1507      29.971  16.121  18.131  1.00  0.00            
ATOM   4522  OW  SOL  1508      26.841  10.021  32.341  1.00  0.00            
ATOM   4523  HW1 SOL  1508      27.241  10.011  31.421  1.00  0.00            
ATOM   4524  HW2 SOL  1508      26.941  10.941  32.741  1.00  0.00            
ATOM   4525  OW  SOL  1509      27.781   9.100  21.531  1.00  0.00            
ATOM   4526  HW1 SOL  1509      28.411   9.480  20.851  1.00  0.00            
ATOM   4527  HW2 SOL  1509      28.181   8.270  21.921  1.00  0.00            
ATOM   4528  OW  SOL  1510      33.661  16.071  19.061  1.00  0.00            
ATOM   4529  HW1 SOL  1510      32.741  16.441  19.131  1.00  0.00            
ATOM   4530  HW2 SOL  1510      34.041  16.271  18.161  1.00  0.00            
ATOM   4531  OW  SOL  1511      22.341  12.881  33.521  1.00  0.00            
ATOM   4532  HW1 SOL  1511      22.211  13.811  33.181  1.00  0.00            
ATOM   4533  HW2 SOL  1511      21.501  12.361  33.391  1.00  0.00            
ATOM   4534  OW  SOL  1512      34.761  12.921  31.511  1.00  0.00            
ATOM   4535  HW1 SOL  1512      35.361  12.951  32.311  1.00  0.00            
ATOM   4536  HW2 SOL  1512      34.011  13.561  31.641  1.00  0.00            
ATOM   4537  OW  SOL  1513      29.011  10.981  25.581  1.00  0.00            
ATOM   4538  HW1 SOL  1513      28.311  10.511  26.121  1.00  0.00            
ATOM   4539  HW2 SOL  1513      29.601  10.301  25.151  1.00  0.00            
ATOM   4540  OW  SOL  1514      28.761   2.360  28.331  1.00  0.00            
ATOM   4541  HW1 SOL  1514      28.681   2.000  27.401  1.00  0.00            
ATOM   4542  HW2 SOL  1514      28.741   1.600  28.981  1.00  0.00            
ATOM   4543  OW  SOL  1515      24.521  14.871  23.531  1.00  0.00            
ATOM   4544  HW1 SOL  1515      24.941  14.291  22.831  1.00  0.00            
ATOM   4545  HW2 SOL  1515      24.081  15.661  23.091  1.00  0.00            
ATOM   4546  OW  SOL  1516      35.711   3.850  32.431  1.00  0.00            
ATOM   4547  HW1 SOL  1516      36.441   4.540  32.471  1.00  0.00            
ATOM   4548  HW2 SOL  1516      35.991   3.100  31.841  1.00  0.00            
ATOM   4549  OW  SOL  1517      21.171  13.481  21.521  1.00  0.00            
ATOM   4550  HW1 SOL  1517      20.211  13.491  21.251  1.00  0.00            
ATOM   4551  HW2 SOL  1517      21.291  14.011  22.361  1.00  0.00            
ATOM   4552  OW  SOL  1518      19.671  10.131  35.881  1.00  0.00            
ATOM   4553  HW1 SOL  1518      18.901   9.801  36.421  1.00  0.00            
ATOM   4554  HW2 SOL  1518      20.521   9.831  36.301  1.00  0.00            
ATOM   4555  OW  SOL  1519      25.341   2.030  33.511  1.00  0.00            
ATOM   4556  HW1 SOL  1519      26.241   1.870  33.111  1.00  0.00            
ATOM   4557  HW2 SOL  1519      25.421   2.080  34.501  1.00  0.00            
ATOM   4558  OW  SOL  1520      19.371   3.450  18.951  1.00  0.00            
ATOM   4559  HW1 SOL  1520      18.451   3.170  18.661  1.00  0.00            
ATOM   4560  HW2 SOL  1520      19.681   4.220  18.391  1.00  0.00            
ATOM   4561  OW  SOL  1521      33.021   8.560  32.601  1.00  0.00            
ATOM   4562  HW1 SOL  1521      32.451   9.080  31.971  1.00  0.00            
ATOM   4563  HW2 SOL  1521      33.981   8.680  32.361  1.00  0.00            
ATOM   4564  OW  SOL  1522      19.341   1.660  21.801  1.00  0.00            
ATOM   4565  HW1 SOL  1522      19.171   2.490  21.261  1.00  0.00            
ATOM   4566  HW2 SOL  1522      20.241   1.290  21.581  1.00  0.00            
ATOM   4567  OW  SOL  1523      30.451  13.351  19.811  1.00  0.00            
ATOM   4568  HW1 SOL  1523      29.461  13.241  19.831  1.00  0.00            
ATOM   4569  HW2 SOL  1523      30.791  13.501  20.741  1.00  0.00            
ATOM   4570  OW  SOL  1524      24.751   8.420  32.931  1.00  0.00            
ATOM   4571  HW1 SOL  1524      25.311   9.230  32.761  1.00  0.00            
ATOM   4572  HW2 SOL  1524      25.341   7.620  32.961  1.00  0.00            
ATOM   4573  OW  SOL  1525      33.551  17.671  28.211  1.00  0.00            
ATOM   4574  HW1 SOL  1525      33.881  18.311  27.521  1.00  0.00            
ATOM   4575  HW2 SOL  1525      34.211  17.611  28.961  1.00  0.00            
ATOM   4576  OW  SOL  1526      25.781   5.650  35.701  1.00  0.00            
ATOM   4577  HW1 SOL  1526      25.971   6.300  36.441  1.00  0.00            
ATOM   4578  HW2 SOL  1526      26.381   4.850  35.791  1.00  0.00            
ATOM   4579  OW  SOL  1527      33.121  12.201  34.951  1.00  0.00            
ATOM   4580  HW1 SOL  1527      33.031  12.101  35.941  1.00  0.00            
ATOM   4581  HW2 SOL  1527      34.081  12.131  34.691  1.00  0.00            
ATOM   4582  OW  SOL  1528      22.521  17.411  34.221  1.00  0.00            
ATOM   4583  HW1 SOL  1528      21.611  17.821  34.201  1.00  0.00            
ATOM   4584  HW2 SOL  1528      22.451  16.471  34.541  1.00  0.00            
ATOM   4585  OW  SOL  1529      35.361   8.830  31.161  1.00  0.00            
ATOM   4586  HW1 SOL  1529      35.091   7.940  30.791  1.00  0.00            
ATOM   4587  HW2 SOL  1529      35.371   9.510  30.431  1.00  0.00            
ATOM   4588  OW  SOL  1530      30.871   3.250  23.111  1.00  0.00            
ATOM   4589  HW1 SOL  1530      31.521   2.510  23.001  1.00  0.00            
ATOM   4590  HW2 SOL  1530      31.071   3.750  23.951  1.00  0.00            
ATOM   4591  OW  SOL  1531      24.561   7.450  25.141  1.00  0.00            
ATOM   4592  HW1 SOL  1531      25.061   8.300  24.951  1.00  0.00            
ATOM   4593  HW2 SOL  1531      23.681   7.470  24.661  1.00  0.00            
ATOM   4594  OW  SOL  1532      36.391   3.420  35.041  1.00  0.00            
ATOM   4595  HW1 SOL  1532      36.221   3.730  34.101  1.00  0.00            
ATOM   4596  HW2 SOL  1532      35.551   3.050  35.421  1.00  0.00            
ATOM   4597  OW  SOL  1533      35.921   9.341  33.791  1.00  0.00            
ATOM   4598  HW1 SOL  1533      36.301  10.251  33.941  1.00  0.00            
ATOM   4599  HW2 SOL  1533      35.841   9.171  32.801  1.00  0.00            
ATOM   4600  OW  SOL  1534      27.211  13.741  18.781  1.00  0.00            
ATOM   4601  HW1 SOL  1534      26.751  13.891  19.661  1.00  0.00            
ATOM   4602  HW2 SOL  1534      27.651  14.591  18.481  1.00  0.00            
ATOM   4603  OW  SOL  1535      25.231  17.901  28.151  1.00  0.00            
ATOM   4604  HW1 SOL  1535      24.771  18.781  28.021  1.00  0.00            
ATOM   4605  HW2 SOL  1535      26.221  18.021  28.081  1.00  0.00            
ATOM   4606  OW  SOL  1536      27.211   9.561  27.231  1.00  0.00            
ATOM   4607  HW1 SOL  1536      27.751   8.871  27.711  1.00  0.00            
ATOM   4608  HW2 SOL  1536      26.891  10.251  27.891  1.00  0.00            
ATOM   4609  OW  SOL  1537      29.451   9.841  19.491  1.00  0.00            
ATOM   4610  HW1 SOL  1537      29.221  10.371  18.671  1.00  0.00            
ATOM   4611  HW2 SOL  1537      30.261   9.281  19.301  1.00  0.00            
ATOM   4612  OW  SOL  1538      37.231  15.691  27.131  1.00  0.00            
ATOM   4613  HW1 SOL  1538      36.521  15.571  26.431  1.00  0.00            
ATOM   4614  HW2 SOL  1538      37.241  14.901  27.731  1.00  0.00            
ATOM   4615  OW  SOL  1539      20.831  13.141  37.061  1.00  0.00            
ATOM   4616  HW1 SOL  1539      20.181  12.411  36.851  1.00  0.00            
ATOM   4617  HW2 SOL  1539      20.871  13.281  38.041  1.00  0.00            
ATOM   4618  OW  SOL  1540      19.411  12.401  25.151  1.00  0.00            
ATOM   4619  HW1 SOL  1540      19.401  11.931  26.031  1.00  0.00            
ATOM   4620  HW2 SOL  1540      20.231  12.121  24.641  1.00  0.00            
ATOM   4621  OW  SOL  1541      25.341  13.911  34.861  1.00  0.00            
ATOM   4622  HW1 SOL  1541      24.561  13.411  35.241  1.00  0.00            
ATOM   4623  HW2 SOL  1541      25.311  14.861  35.171  1.00  0.00            
ATOM   4624  OW  SOL  1542      36.861   1.920  30.891  1.00  0.00            
ATOM   4625  HW1 SOL  1542      36.821   1.020  31.331  1.00  0.00            
ATOM   4626  HW2 SOL  1542      36.891   1.810  29.901  1.00  0.00            
ATOM   4627  OW  SOL  1543      22.901   4.240  23.821  1.00  0.00            
ATOM   4628  HW1 SOL  1543      23.201   3.520  23.201  1.00  0.00            
ATOM   4629  HW2 SOL  1543      22.511   3.840  24.651  1.00  0.00            
ATOM   4630  OW  SOL  1544      35.671  14.871  29.661  1.00  0.00            
ATOM   4631  HW1 SOL  1544      34.741  14.621  29.391  1.00  0.00            
ATOM   4632  HW2 SOL  1544      35.931  14.371  30.481  1.00  0.00            
ATOM   4633  OW  SOL  1545      21.791   5.470  31.421  1.00  0.00            
ATOM   4634  HW1 SOL  1545      22.171   4.880  32.141  1.00  0.00            
ATOM   4635  HW2 SOL  1545      22.191   5.210  30.541  1.00  0.00            
ATOM   4636  OW  SOL  1546      26.741  15.861  25.491  1.00  0.00            
ATOM   4637  HW1 SOL  1546      27.061  15.961  24.551  1.00  0.00            
ATOM   4638  HW2 SOL  1546      25.951  15.241  25.511  1.00  0.00            
ATOM   4639  OW  SOL  1547      32.861   2.140  29.741  1.00  0.00            
ATOM   4640  HW1 SOL  1547      33.381   1.490  30.291  1.00  0.00            
ATOM   4641  HW2 SOL  1547      32.371   2.770  30.351  1.00  0.00            
ATOM   4642  OW  SOL  1548      28.631   0.340  30.161  1.00  0.00            
ATOM   4643  HW1 SOL  1548      28.001  -0.380  29.851  1.00  0.00            
ATOM   4644  HW2 SOL  1548      29.561  -0.020  30.161  1.00  0.00            
ATOM   4645  OW  SOL  1549      26.321  13.301  21.631  1.00  0.00            
ATOM   4646  HW1 SOL  1549      25.861  12.431  21.801  1.00  0.00            
ATOM   4647  HW2 SOL  1549      27.231  13.271  22.041  1.00  0.00            
ATOM   4648  OW  SOL  1550      24.801  15.671  31.461  1.00  0.00            
ATOM   4649  HW1 SOL  1550      24.751  16.491  32.031  1.00  0.00            
ATOM   4650  HW2 SOL  1550      25.691  15.641  31.011  1.00  0.00            
ATOM   4651  OW  SOL  1551      32.141   0.520  20.301  1.00  0.00            
ATOM   4652  HW1 SOL  1551      32.491   0.110  19.461  1.00  0.00            
ATOM   4653  HW2 SOL  1551      31.241   0.140  20.501  1.00  0.00            
ATOM   4654  OW  SOL  1552      31.621   4.530  25.531  1.00  0.00            
ATOM   4655  HW1 SOL  1552      31.031   5.330  25.571  1.00  0.00            
ATOM   4656  HW2 SOL  1552      31.771   4.180  26.461  1.00  0.00            
ATOM   4657  OW  SOL  1553      34.551   2.210  27.441  1.00  0.00            
ATOM   4658  HW1 SOL  1553      33.711   2.200  27.981  1.00  0.00            
ATOM   4659  HW2 SOL  1553      34.571   3.040  26.881  1.00  0.00            
ATOM   4660  OW  SOL  1554      19.011  10.771  21.621  1.00  0.00            
ATOM   4661  HW1 SOL  1554      20.001  10.661  21.531  1.00  0.00            
ATOM   4662  HW2 SOL  1554      18.611   9.911  21.941  1.00  0.00            
ATOM   4663  OW  SOL  1555      27.371  16.461  21.991  1.00  0.00            
ATOM   4664  HW1 SOL  1555      26.601  16.111  21.451  1.00  0.00            
ATOM   4665  HW2 SOL  1555      27.051  17.171  22.611  1.00  0.00            
ATOM   4666  OW  SOL  1556      20.921   6.280  38.371  1.00  0.00            
ATOM   4667  HW1 SOL  1556      19.991   6.260  38.741  1.00  0.00            
ATOM   4668  HW2 SOL  1556      20.931   5.890  37.451  1.00  0.00            
ATOM   4669  OW  SOL  1557      36.171   6.070  39.551  1.00  0.00            
ATOM   4670  HW1 SOL  1557      36.051   5.940  38.561  1.00  0.00            
ATOM   4671  HW2 SOL  1557      35.871   5.260  40.041  1.00  0.00            
ATOM   4672  OW  SOL  1558      20.931  17.131  42.071  1.00  0.00            
ATOM   4673  HW1 SOL  1558      21.271  17.901  42.611  1.00  0.00            
ATOM   4674  HW2 SOL  1558      21.371  17.131  41.171  1.00  0.00            
ATOM   4675  OW  SOL  1559      20.921  14.341  42.621  1.00  0.00            
ATOM   4676  HW1 SOL  1559      20.661  15.301  42.621  1.00  0.00            
ATOM   4677  HW2 SOL  1559      20.211  13.801  43.071  1.00  0.00            
ATOM   4678  OW  SOL  1560      24.681   9.641  38.471  1.00  0.00            
ATOM   4679  HW1 SOL  1560      24.751  10.481  37.931  1.00  0.00            
ATOM   4680  HW2 SOL  1560      25.141   9.771  39.351  1.00  0.00            
ATOM   4681  OW  SOL  1561      37.041  17.671  40.831  1.00  0.00            
ATOM   4682  HW1 SOL  1561      37.581  17.381  41.631  1.00  0.00            
ATOM   4683  HW2 SOL  1561      37.341  18.571  40.541  1.00  0.00            
ATOM   4684  OW  SOL  1562      18.891  15.961  38.411  1.00  0.00            
ATOM   4685  HW1 SOL  1562      18.701  15.001  38.621  1.00  0.00            
ATOM   4686  HW2 SOL  1562      18.561  16.541  39.161  1.00  0.00            
ATOM   4687  OW  SOL  1563      35.511   9.220  43.361  1.00  0.00            
ATOM   4688  HW1 SOL  1563      36.461   8.930  43.441  1.00  0.00            
ATOM   4689  HW2 SOL  1563      35.431   9.870  42.611  1.00  0.00            
ATOM   4690  OW  SOL  1564      35.031  11.081  41.561  1.00  0.00            
ATOM   4691  HW1 SOL  1564      35.891  11.101  41.041  1.00  0.00            
ATOM   4692  HW2 SOL  1564      35.171  11.551  42.441  1.00  0.00            
ATOM   4693  OW  SOL  1565      26.711   0.040  42.261  1.00  0.00            
ATOM   4694  HW1 SOL  1565      27.111   0.950  42.171  1.00  0.00            
ATOM   4695  HW2 SOL  1565      25.711   0.120  42.321  1.00  0.00            
ATOM   4696  OW  SOL  1566      33.871   9.991  39.141  1.00  0.00            
ATOM   4697  HW1 SOL  1566      33.241   9.231  39.271  1.00  0.00            
ATOM   4698  HW2 SOL  1566      34.351  10.171  40.001  1.00  0.00            
ATOM   4699  OW  SOL  1567      24.601   7.290  39.941  1.00  0.00            
ATOM   4700  HW1 SOL  1567      24.841   7.980  39.261  1.00  0.00            
ATOM   4701  HW2 SOL  1567      23.821   7.620  40.481  1.00  0.00            
ATOM   4702  OW  SOL  1568      34.381  16.621  40.311  1.00  0.00            
ATOM   4703  HW1 SOL  1568      35.271  17.081  40.341  1.00  0.00            
ATOM   4704  HW2 SOL  1568      34.171  16.381  39.361  1.00  0.00            
ATOM   4705  OW  SOL  1569      27.271   3.480  39.191  1.00  0.00            
ATOM   4706  HW1 SOL  1569      27.861   4.110  38.701  1.00  0.00            
ATOM   4707  HW2 SOL  1569      27.461   2.540  38.901  1.00  0.00            
ATOM   4708  OW  SOL  1570      21.831   9.431  39.661  1.00  0.00            
ATOM   4709  HW1 SOL  1570      22.651   9.821  39.241  1.00  0.00            
ATOM   4710  HW2 SOL  1570      21.561   8.611  39.171  1.00  0.00            
ATOM   4711  OW  SOL  1571      29.731  17.761  39.611  1.00  0.00            
ATOM   4712  HW1 SOL  1571      29.131  17.141  40.111  1.00  0.00            
ATOM   4713  HW2 SOL  1571      30.041  17.321  38.761  1.00  0.00            
ATOM   4714  OW  SOL  1572      34.941  13.771  38.051  1.00  0.00            
ATOM   4715  HW1 SOL  1572      34.621  14.711  37.951  1.00  0.00            
ATOM   4716  HW2 SOL  1572      34.181  13.141  37.931  1.00  0.00            
ATOM   4717  OW  SOL  1573      23.261  17.431  40.471  1.00  0.00            
ATOM   4718  HW1 SOL  1573      23.591  17.821  41.331  1.00  0.00            
ATOM   4719  HW2 SOL  1573      24.021  17.361  39.821  1.00  0.00            
ATOM   4720  OW  SOL  1574      32.621   1.070  41.501  1.00  0.00            
ATOM   4721  HW1 SOL  1574      32.381   0.700  40.601  1.00  0.00            
ATOM   4722  HW2 SOL  1574      33.611   1.230  41.541  1.00  0.00            
ATOM   4723  OW  SOL  1575      22.441   7.000  42.041  1.00  0.00            
ATOM   4724  HW1 SOL  1575      22.891   6.100  42.011  1.00  0.00            
ATOM   4725  HW2 SOL  1575      21.501   6.890  42.371  1.00  0.00            
ATOM   4726  OW  SOL  1576      24.761   1.220  38.411  1.00  0.00            
ATOM   4727  HW1 SOL  1576      25.741   1.000  38.481  1.00  0.00            
ATOM   4728  HW2 SOL  1576      24.451   1.050  37.481  1.00  0.00            
ATOM   4729  OW  SOL  1577      32.961  11.881  37.651  1.00  0.00            
ATOM   4730  HW1 SOL  1577      33.281  11.121  38.221  1.00  0.00            
ATOM   4731  HW2 SOL  1577      32.041  12.151  37.951  1.00  0.00            
ATOM   4732  OW  SOL  1578      21.591   0.350  38.951  1.00  0.00            
ATOM   4733  HW1 SOL  1578      22.081   1.190  38.741  1.00  0.00            
ATOM   4734  HW2 SOL  1578      22.211  -0.300  39.401  1.00  0.00            
ATOM   4735  OW  SOL  1579      27.971   2.360  42.041  1.00  0.00            
ATOM   4736  HW1 SOL  1579      27.491   2.770  41.261  1.00  0.00            
ATOM   4737  HW2 SOL  1579      28.961   2.340  41.851  1.00  0.00            
ATOM   4738  OW  SOL  1580      23.211  11.521  44.651  1.00  0.00            
ATOM   4739  HW1 SOL  1580      22.501  11.251  45.301  1.00  0.00            
ATOM   4740  HW2 SOL  1580      22.951  11.241  43.721  1.00  0.00            
ATOM   4741  OW  SOL  1581      31.331  17.971  43.151  1.00  0.00            
ATOM   4742  HW1 SOL  1581      31.771  18.611  42.511  1.00  0.00            
ATOM   4743  HW2 SOL  1581      30.831  18.491  43.851  1.00  0.00            
ATOM   4744  OW  SOL  1582      28.941   5.490  37.401  1.00  0.00            
ATOM   4745  HW1 SOL  1582      28.531   6.310  37.011  1.00  0.00            
ATOM   4746  HW2 SOL  1582      29.581   5.750  38.131  1.00  0.00            
ATOM   4747  OW  SOL  1583      37.191   8.330  41.011  1.00  0.00            
ATOM   4748  HW1 SOL  1583      37.611   7.690  41.651  1.00  0.00            
ATOM   4749  HW2 SOL  1583      36.811   7.820  40.231  1.00  0.00            
ATOM   4750  OW  SOL  1584      23.501  13.851  38.981  1.00  0.00            
ATOM   4751  HW1 SOL  1584      22.631  13.701  39.451  1.00  0.00            
ATOM   4752  HW2 SOL  1584      23.331  14.111  38.031  1.00  0.00            
ATOM   4753  OW  SOL  1585      32.521   5.750  38.021  1.00  0.00            
ATOM   4754  HW1 SOL  1585      31.981   5.540  38.831  1.00  0.00            
ATOM   4755  HW2 SOL  1585      33.431   5.340  38.111  1.00  0.00            
ATOM   4756  OW  SOL  1586      23.891   2.560  40.521  1.00  0.00            
ATOM   4757  HW1 SOL  1586      24.161   1.970  39.771  1.00  0.00            
ATOM   4758  HW2 SOL  1586      23.891   3.510  40.211  1.00  0.00            
ATOM   4759  OW  SOL  1587      25.671  10.501  40.921  1.00  0.00            
ATOM   4760  HW1 SOL  1587      25.531  10.571  41.911  1.00  0.00            
ATOM   4761  HW2 SOL  1587      26.511   9.991  40.741  1.00  0.00            
ATOM   4762  OW  SOL  1588      22.291  11.001  42.251  1.00  0.00            
ATOM   4763  HW1 SOL  1588      22.221  11.831  41.691  1.00  0.00            
ATOM   4764  HW2 SOL  1588      22.331  10.201  41.651  1.00  0.00            
ATOM   4765  OW  SOL  1589      31.141  13.481  41.121  1.00  0.00            
ATOM   4766  HW1 SOL  1589      31.641  14.251  41.521  1.00  0.00            
ATOM   4767  HW2 SOL  1589      30.191  13.501  41.441  1.00  0.00            
ATOM   4768  OW  SOL  1590      34.441   6.390  41.961  1.00  0.00            
ATOM   4769  HW1 SOL  1590      34.131   7.000  42.691  1.00  0.00            
ATOM   4770  HW2 SOL  1590      34.941   6.910  41.271  1.00  0.00            
ATOM   4771  OW  SOL  1591      30.711   5.250  39.991  1.00  0.00            
ATOM   4772  HW1 SOL  1591      30.841   4.410  40.531  1.00  0.00            
ATOM   4773  HW2 SOL  1591      30.421   5.990  40.591  1.00  0.00            
ATOM   4774  OW  SOL  1592      34.841   3.670  40.981  1.00  0.00            
ATOM   4775  HW1 SOL  1592      34.861   2.910  41.621  1.00  0.00            
ATOM   4776  HW2 SOL  1592      34.361   4.440  41.381  1.00  0.00            
ATOM   4777  OW  SOL  1593      34.021   2.740  38.491  1.00  0.00            
ATOM   4778  HW1 SOL  1593      33.411   1.990  38.721  1.00  0.00            
ATOM   4779  HW2 SOL  1593      34.241   3.260  39.321  1.00  0.00            
ATOM   4780  OW  SOL  1594      31.651   8.380  37.661  1.00  0.00            
ATOM   4781  HW1 SOL  1594      31.991   7.450  37.811  1.00  0.00            
ATOM   4782  HW2 SOL  1594      31.831   8.650  36.711  1.00  0.00            
ATOM   4783  OW  SOL  1595      18.701  13.261  39.241  1.00  0.00            
ATOM   4784  HW1 SOL  1595      17.771  13.471  38.931  1.00  0.00            
ATOM   4785  HW2 SOL  1595      18.801  12.271  39.371  1.00  0.00            
ATOM   4786  OW  SOL  1596      26.771   5.720  40.491  1.00  0.00            
ATOM   4787  HW1 SOL  1596      26.841   4.830  40.031  1.00  0.00            
ATOM   4788  HW2 SOL  1596      25.831   6.060  40.411  1.00  0.00            
ATOM   4789  OW  SOL  1597      23.351   5.000  39.151  1.00  0.00            
ATOM   4790  HW1 SOL  1597      23.961   5.800  39.191  1.00  0.00            
ATOM   4791  HW2 SOL  1597      22.401   5.310  39.221  1.00  0.00            
ATOM   4792  OW  SOL  1598      31.641   8.550  40.331  1.00  0.00            
ATOM   4793  HW1 SOL  1598      30.781   8.240  40.751  1.00  0.00            
ATOM   4794  HW2 SOL  1598      31.601   8.410  39.341  1.00  0.00            
ATOM   4795  OW  SOL  1599      35.881   1.350  42.471  1.00  0.00            
ATOM   4796  HW1 SOL  1599      36.611   1.180  41.801  1.00  0.00            
ATOM   4797  HW2 SOL  1599      35.571   0.480  42.851  1.00  0.00            
ATOM   4798  OW  SOL  1600      32.501  15.731  42.011  1.00  0.00            
ATOM   4799  HW1 SOL  1600      33.171  15.851  41.271  1.00  0.00            
ATOM   4800  HW2 SOL  1600      32.101  16.621  42.241  1.00  0.00            
ATOM   4801  OW  SOL  1601      25.341  16.161  38.781  1.00  0.00            
ATOM   4802  HW1 SOL  1601      25.431  16.261  37.791  1.00  0.00            
ATOM   4803  HW2 SOL  1601      24.941  15.271  38.991  1.00  0.00            
ATOM   4804  OW  SOL  1602      30.561  16.121  37.551  1.00  0.00            
ATOM   4805  HW1 SOL  1602      30.621  15.191  37.921  1.00  0.00            
ATOM   4806  HW2 SOL  1602      29.971  16.121  36.751  1.00  0.00            
ATOM   4807  OW  SOL  1603      27.781   9.100  40.151  1.00  0.00            
ATOM   4808  HW1 SOL  1603      28.411   9.480  39.471  1.00  0.00            
ATOM   4809  HW2 SOL  1603      28.181   8.270  40.541  1.00  0.00            
ATOM   4810  OW  SOL  1604      33.661  16.071  37.681  1.00  0.00            
ATOM   4811  HW1 SOL  1604      32.741  16.441  37.751  1.00  0.00            
ATOM   4812  HW2 SOL  1604      34.041  16.271  36.781  1.00  0.00            
ATOM   4813  OW  SOL  1605      24.521  14.871  42.151  1.00  0.00            
ATOM   4814  HW1 SOL  1605      24.941  14.291  41.451  1.00  0.00            
ATOM   4815  HW2 SOL  1605      24.081  15.661  41.711  1.00  0.00            
ATOM   4816  OW  SOL  1606      21.171  13.481  40.141  1.00  0.00            
ATOM   4817  HW1 SOL  1606      20.211  13.491  39.871  1.00  0.00            
ATOM   4818  HW2 SOL  1606      21.291  14.011  40.981  1.00  0.00            
ATOM   4819  OW  SOL  1607      19.371   3.450  37.571  1.00  0.00            
ATOM   4820  HW1 SOL  1607      18.451   3.170  37.281  1.00  0.00            
ATOM   4821  HW2 SOL  1607      19.681   4.220  37.011  1.00  0.00            
ATOM   4822  OW  SOL  1608      19.341   1.660  40.421  1.00  0.00            
ATOM   4823  HW1 SOL  1608      19.171   2.490  39.881  1.00  0.00            
ATOM   4824  HW2 SOL  1608      20.241   1.290  40.201  1.00  0.00            
ATOM   4825  OW  SOL  1609      30.451  13.351  38.431  1.00  0.00            
ATOM   4826  HW1 SOL  1609      29.461  13.241  38.451  1.00  0.00            
ATOM   4827  HW2 SOL  1609      30.791  13.501  39.361  1.00  0.00            
ATOM   4828  OW  SOL  1610      30.871   3.250  41.731  1.00  0.00            
ATOM   4829  HW1 SOL  1610      31.521   2.510  41.621  1.00  0.00            
ATOM   4830  HW2 SOL  1610      31.071   3.750  42.571  1.00  0.00            
ATOM   4831  OW  SOL  1611      24.561   7.450  43.761  1.00  0.00            
ATOM   4832  HW1 SOL  1611      25.061   8.300  43.571  1.00  0.00            
ATOM   4833  HW2 SOL  1611      23.681   7.470  43.281  1.00  0.00            
ATOM   4834  OW  SOL  1612      27.211  13.741  37.401  1.00  0.00            
ATOM   4835  HW1 SOL  1612      26.751  13.891  38.281  1.00  0.00            
ATOM   4836  HW2 SOL  1612      27.651  14.591  37.101  1.00  0.00            
ATOM   4837  OW  SOL  1613      29.451   9.841  38.111  1.00  0.00            
ATOM   4838  HW1 SOL  1613      29.221  10.371  37.291  1.00  0.00            
ATOM   4839  HW2 SOL  1613      30.261   9.281  37.921  1.00  0.00            
ATOM   4840  OW  SOL  1614      22.901   4.240  42.441  1.00  0.00            
ATOM   4841  HW1 SOL  1614      23.201   3.520  41.821  1.00  0.00            
ATOM   4842  HW2 SOL  1614      22.511   3.840  43.271  1.00  0.00            
ATOM   4843  OW  SOL  1615      26.321  13.301  40.251  1.00  0.00            
ATOM   4844  HW1 SOL  1615      25.861  12.431  40.421  1.00  0.00            
ATOM   4845  HW2 SOL  1615      27.231  13.271  40.661  1.00  0.00            
ATOM   4846  OW  SOL  1616      32.141   0.520  38.921  1.00  0.00            
ATOM   4847  HW1 SOL  1616      32.491   0.110  38.081  1.00  0.00            
ATOM   4848  HW2 SOL  1616      31.241   0.140  39.121  1.00  0.00            
ATOM   4849  OW  SOL  1617      19.011  10.771  40.241  1.00  0.00            
ATOM   4850  HW1 SOL  1617      20.001  10.661  40.151  1.00  0.00            
ATOM   4851  HW2 SOL  1617      18.611   9.911  40.561  1.00  0.00            
ATOM   4852  OW  SOL  1618      27.371  16.461  40.611  1.00  0.00            
ATOM   4853  HW1 SOL  1618      26.601  16.111  40.071  1.00  0.00            
ATOM   4854  HW2 SOL  1618      27.051  17.171  41.231  1.00  0.00            
ATOM   4855  OW  SOL  1619      20.921  24.901   1.130  1.00  0.00            
ATOM   4856  HW1 SOL  1619      19.991  24.881   1.500  1.00  0.00            
ATOM   4857  HW2 SOL  1619      20.931  24.511   0.210  1.00  0.00            
ATOM   4858  OW  SOL  1620      20.871  21.371   9.961  1.00  0.00            
ATOM   4859  HW1 SOL  1620      21.221  21.201  10.881  1.00  0.00            
ATOM   4860  HW2 SOL  1620      19.991  20.921   9.841  1.00  0.00            
ATOM   4861  OW  SOL  1621      18.811  22.301   6.470  1.00  0.00            
ATOM   4862  HW1 SOL  1621      17.991  22.731   6.860  1.00  0.00            
ATOM   4863  HW2 SOL  1621      18.531  21.571   5.840  1.00  0.00            
ATOM   4864  OW  SOL  1622      24.311  31.371  11.651  1.00  0.00            
ATOM   4865  HW1 SOL  1622      23.381  31.301  11.281  1.00  0.00            
ATOM   4866  HW2 SOL  1622      24.421  32.261  12.091  1.00  0.00            
ATOM   4867  OW  SOL  1623      34.171  33.731   7.030  1.00  0.00            
ATOM   4868  HW1 SOL  1623      33.601  33.571   7.840  1.00  0.00            
ATOM   4869  HW2 SOL  1623      33.581  33.831   6.230  1.00  0.00            
ATOM   4870  OW  SOL  1624      29.971  25.651   7.170  1.00  0.00            
ATOM   4871  HW1 SOL  1624      30.541  26.431   6.920  1.00  0.00            
ATOM   4872  HW2 SOL  1624      29.371  25.911   7.930  1.00  0.00            
ATOM   4873  OW  SOL  1625      36.171  24.691   2.310  1.00  0.00            
ATOM   4874  HW1 SOL  1625      36.051  24.561   1.320  1.00  0.00            
ATOM   4875  HW2 SOL  1625      35.871  23.881   2.800  1.00  0.00            
ATOM   4876  OW  SOL  1626      26.301  30.061  10.231  1.00  0.00            
ATOM   4877  HW1 SOL  1626      25.521  30.231  10.831  1.00  0.00            
ATOM   4878  HW2 SOL  1626      26.641  30.931   9.871  1.00  0.00            
ATOM   4879  OW  SOL  1627      27.121  26.601  18.231  1.00  0.00            
ATOM   4880  HW1 SOL  1627      27.081  27.361  18.881  1.00  0.00            
ATOM   4881  HW2 SOL  1627      27.341  26.961  17.321  1.00  0.00            
ATOM   4882  OW  SOL  1628      25.471  28.741   6.650  1.00  0.00            
ATOM   4883  HW1 SOL  1628      26.161  28.581   7.350  1.00  0.00            
ATOM   4884  HW2 SOL  1628      24.741  29.311   7.030  1.00  0.00            
ATOM   4885  OW  SOL  1629      25.481  30.231  18.031  1.00  0.00            
ATOM   4886  HW1 SOL  1629      26.081  31.021  18.171  1.00  0.00            
ATOM   4887  HW2 SOL  1629      24.621  30.541  17.621  1.00  0.00            
ATOM   4888  OW  SOL  1630      21.971  32.971  10.611  1.00  0.00            
ATOM   4889  HW1 SOL  1630      21.191  32.661  10.081  1.00  0.00            
ATOM   4890  HW2 SOL  1630      22.551  33.551  10.041  1.00  0.00            
ATOM   4891  OW  SOL  1631      33.221  33.671  13.391  1.00  0.00            
ATOM   4892  HW1 SOL  1631      33.461  34.611  13.651  1.00  0.00            
ATOM   4893  HW2 SOL  1631      33.061  33.131  14.211  1.00  0.00            
ATOM   4894  OW  SOL  1632      23.001  22.541  14.991  1.00  0.00            
ATOM   4895  HW1 SOL  1632      23.821  21.981  15.081  1.00  0.00            
ATOM   4896  HW2 SOL  1632      22.191  21.961  15.031  1.00  0.00            
ATOM   4897  OW  SOL  1633      34.651  23.091   7.370  1.00  0.00            
ATOM   4898  HW1 SOL  1633      33.911  23.551   6.870  1.00  0.00            
ATOM   4899  HW2 SOL  1633      35.161  23.771   7.900  1.00  0.00            
ATOM   4900  OW  SOL  1634      20.931  35.751   4.830  1.00  0.00            
ATOM   4901  HW1 SOL  1634      21.271  36.521   5.370  1.00  0.00            
ATOM   4902  HW2 SOL  1634      21.371  35.751   3.930  1.00  0.00            
ATOM   4903  OW  SOL  1635      29.891  32.031  16.901  1.00  0.00            
ATOM   4904  HW1 SOL  1635      30.361  32.031  17.781  1.00  0.00            
ATOM   4905  HW2 SOL  1635      29.411  31.161  16.791  1.00  0.00            
ATOM   4906  OW  SOL  1636      20.921  32.961   5.380  1.00  0.00            
ATOM   4907  HW1 SOL  1636      20.661  33.921   5.380  1.00  0.00            
ATOM   4908  HW2 SOL  1636      20.211  32.421   5.830  1.00  0.00            
ATOM   4909  OW  SOL  1637      21.021  29.531   8.860  1.00  0.00            
ATOM   4910  HW1 SOL  1637      21.161  28.691   9.380  1.00  0.00            
ATOM   4911  HW2 SOL  1637      20.471  30.171   9.410  1.00  0.00            
ATOM   4912  OW  SOL  1638      24.821  36.481  14.391  1.00  0.00            
ATOM   4913  HW1 SOL  1638      23.901  36.311  14.741  1.00  0.00            
ATOM   4914  HW2 SOL  1638      25.101  37.401  14.651  1.00  0.00            
ATOM   4915  OW  SOL  1639      24.681  28.261   1.230  1.00  0.00            
ATOM   4916  HW1 SOL  1639      24.751  29.101   0.690  1.00  0.00            
ATOM   4917  HW2 SOL  1639      25.141  28.391   2.110  1.00  0.00            
ATOM   4918  OW  SOL  1640      34.561  19.761  14.801  1.00  0.00            
ATOM   4919  HW1 SOL  1640      34.381  20.431  14.081  1.00  0.00            
ATOM   4920  HW2 SOL  1640      34.531  20.221  15.691  1.00  0.00            
ATOM   4921  OW  SOL  1641      19.841  25.051   5.630  1.00  0.00            
ATOM   4922  HW1 SOL  1641      19.391  24.171   5.800  1.00  0.00            
ATOM   4923  HW2 SOL  1641      19.831  25.591   6.470  1.00  0.00            
ATOM   4924  OW  SOL  1642      37.041  36.291   3.590  1.00  0.00            
ATOM   4925  HW1 SOL  1642      37.581  36.001   4.390  1.00  0.00            
ATOM   4926  HW2 SOL  1642      37.341  37.191   3.300  1.00  0.00            
ATOM   4927  OW  SOL  1643      18.891  34.581   1.170  1.00  0.00            
ATOM   4928  HW1 SOL  1643      18.701  33.621   1.380  1.00  0.00            
ATOM   4929  HW2 SOL  1643      18.561  35.161   1.920  1.00  0.00            
ATOM   4930  OW  SOL  1644      35.511  27.841   6.120  1.00  0.00            
ATOM   4931  HW1 SOL  1644      36.461  27.551   6.200  1.00  0.00            
ATOM   4932  HW2 SOL  1644      35.431  28.491   5.370  1.00  0.00            
ATOM   4933  OW  SOL  1645      35.031  29.701   4.320  1.00  0.00            
ATOM   4934  HW1 SOL  1645      35.891  29.721   3.800  1.00  0.00            
ATOM   4935  HW2 SOL  1645      35.171  30.171   5.200  1.00  0.00            
ATOM   4936  OW  SOL  1646      19.751  25.991  15.971  1.00  0.00            
ATOM   4937  HW1 SOL  1646      20.631  25.861  16.421  1.00  0.00            
ATOM   4938  HW2 SOL  1646      19.621  26.961  15.751  1.00  0.00            
ATOM   4939  OW  SOL  1647      24.751  32.271   7.260  1.00  0.00            
ATOM   4940  HW1 SOL  1647      24.261  31.401   7.350  1.00  0.00            
ATOM   4941  HW2 SOL  1647      24.521  32.701   6.390  1.00  0.00            
ATOM   4942  OW  SOL  1648      31.551  30.901  14.231  1.00  0.00            
ATOM   4943  HW1 SOL  1648      31.921  30.171  13.651  1.00  0.00            
ATOM   4944  HW2 SOL  1648      32.071  30.951  15.081  1.00  0.00            
ATOM   4945  OW  SOL  1649      26.711  18.661   5.020  1.00  0.00            
ATOM   4946  HW1 SOL  1649      27.111  19.571   4.930  1.00  0.00            
ATOM   4947  HW2 SOL  1649      25.711  18.741   5.080  1.00  0.00            
ATOM   4948  OW  SOL  1650      20.591  28.381  12.641  1.00  0.00            
ATOM   4949  HW1 SOL  1650      21.481  27.931  12.501  1.00  0.00            
ATOM   4950  HW2 SOL  1650      19.861  27.731  12.451  1.00  0.00            
ATOM   4951  OW  SOL  1651      33.871  28.611   1.900  1.00  0.00            
ATOM   4952  HW1 SOL  1651      33.241  27.851   2.030  1.00  0.00            
ATOM   4953  HW2 SOL  1651      34.351  28.791   2.760  1.00  0.00            
ATOM   4954  OW  SOL  1652      30.491  36.541  16.161  1.00  0.00            
ATOM   4955  HW1 SOL  1652      30.731  37.141  15.401  1.00  0.00            
ATOM   4956  HW2 SOL  1652      30.561  35.591  15.861  1.00  0.00            
ATOM   4957  OW  SOL  1653      21.791  21.131  18.011  1.00  0.00            
ATOM   4958  HW1 SOL  1653      22.501  21.841  18.071  1.00  0.00            
ATOM   4959  HW2 SOL  1653      20.911  21.521  18.291  1.00  0.00            
ATOM   4960  OW  SOL  1654      33.281  32.791   9.531  1.00  0.00            
ATOM   4961  HW1 SOL  1654      32.691  32.851  10.331  1.00  0.00            
ATOM   4962  HW2 SOL  1654      33.131  31.911   9.071  1.00  0.00            
ATOM   4963  OW  SOL  1655      35.291  35.761   5.720  1.00  0.00            
ATOM   4964  HW1 SOL  1655      34.881  35.531   4.840  1.00  0.00            
ATOM   4965  HW2 SOL  1655      35.111  35.021   6.370  1.00  0.00            
ATOM   4966  OW  SOL  1656      24.601  25.911   2.700  1.00  0.00            
ATOM   4967  HW1 SOL  1656      24.841  26.601   2.020  1.00  0.00            
ATOM   4968  HW2 SOL  1656      23.821  26.241   3.240  1.00  0.00            
ATOM   4969  OW  SOL  1657      31.431  22.071   9.441  1.00  0.00            
ATOM   4970  HW1 SOL  1657      30.571  21.571   9.311  1.00  0.00            
ATOM   4971  HW2 SOL  1657      32.051  21.531  10.001  1.00  0.00            
ATOM   4972  OW  SOL  1658      34.381  35.241   3.070  1.00  0.00            
ATOM   4973  HW1 SOL  1658      35.271  35.701   3.100  1.00  0.00            
ATOM   4974  HW2 SOL  1658      34.171  35.001   2.120  1.00  0.00            
ATOM   4975  OW  SOL  1659      26.691  24.671  14.651  1.00  0.00            
ATOM   4976  HW1 SOL  1659      26.221  24.641  15.541  1.00  0.00            
ATOM   4977  HW2 SOL  1659      26.181  24.121  13.991  1.00  0.00            
ATOM   4978  OW  SOL  1660      32.561  23.311  16.741  1.00  0.00            
ATOM   4979  HW1 SOL  1660      32.361  23.741  17.621  1.00  0.00            
ATOM   4980  HW2 SOL  1660      33.341  22.691  16.831  1.00  0.00            
ATOM   4981  OW  SOL  1661      28.351  27.521  15.721  1.00  0.00            
ATOM   4982  HW1 SOL  1661      28.811  26.681  15.431  1.00  0.00            
ATOM   4983  HW2 SOL  1661      27.791  27.861  14.971  1.00  0.00            
ATOM   4984  OW  SOL  1662      28.531  22.721  12.421  1.00  0.00            
ATOM   4985  HW1 SOL  1662      27.761  23.061  12.961  1.00  0.00            
ATOM   4986  HW2 SOL  1662      28.191  22.211  11.631  1.00  0.00            
ATOM   4987  OW  SOL  1663      29.031  25.631   4.290  1.00  0.00            
ATOM   4988  HW1 SOL  1663      29.291  25.591   5.250  1.00  0.00            
ATOM   4989  HW2 SOL  1663      28.181  25.121   4.150  1.00  0.00            
ATOM   4990  OW  SOL  1664      19.381  26.731   7.890  1.00  0.00            
ATOM   4991  HW1 SOL  1664      20.371  26.611   7.980  1.00  0.00            
ATOM   4992  HW2 SOL  1664      19.141  27.681   8.100  1.00  0.00            
ATOM   4993  OW  SOL  1665      19.921  36.831  15.711  1.00  0.00            
ATOM   4994  HW1 SOL  1665      19.821  36.681  16.701  1.00  0.00            
ATOM   4995  HW2 SOL  1665      19.061  37.191  15.351  1.00  0.00            
ATOM   4996  OW  SOL  1666      27.271  22.101   1.950  1.00  0.00            
ATOM   4997  HW1 SOL  1666      27.861  22.731   1.460  1.00  0.00            
ATOM   4998  HW2 SOL  1666      27.461  21.161   1.660  1.00  0.00            
ATOM   4999  OW  SOL  1667      35.811  24.471  18.311  1.00  0.00            
ATOM   5000  HW1 SOL  1667      35.551  25.361  17.951  1.00  0.00            
ATOM   5001  HW2 SOL  1667      35.791  23.791  17.581  1.00  0.00            
ATOM   5002  OW  SOL  1668      32.241  30.061   5.450  1.00  0.00            
ATOM   5003  HW1 SOL  1668      33.071  29.771   4.970  1.00  0.00            
ATOM   5004  HW2 SOL  1668      31.751  30.731   4.890  1.00  0.00            
ATOM   5005  OW  SOL  1669      24.121  20.581   8.850  1.00  0.00            
ATOM   5006  HW1 SOL  1669      24.071  20.531   9.850  1.00  0.00            
ATOM   5007  HW2 SOL  1669      24.141  21.541   8.560  1.00  0.00            
ATOM   5008  OW  SOL  1670      28.701  33.181   4.770  1.00  0.00            
ATOM   5009  HW1 SOL  1670      28.241  33.901   4.250  1.00  0.00            
ATOM   5010  HW2 SOL  1670      28.661  33.381   5.750  1.00  0.00            
ATOM   5011  OW  SOL  1671      22.131  36.631   8.530  1.00  0.00            
ATOM   5012  HW1 SOL  1671      22.631  35.771   8.590  1.00  0.00            
ATOM   5013  HW2 SOL  1671      22.781  37.401   8.500  1.00  0.00            
ATOM   5014  OW  SOL  1672      36.571  29.281   8.730  1.00  0.00            
ATOM   5015  HW1 SOL  1672      35.951  29.131   7.970  1.00  0.00            
ATOM   5016  HW2 SOL  1672      36.051  29.391   9.580  1.00  0.00            
ATOM   5017  OW  SOL  1673      30.891  34.121  15.061  1.00  0.00            
ATOM   5018  HW1 SOL  1673      30.951  33.351  15.701  1.00  0.00            
ATOM   5019  HW2 SOL  1673      30.371  33.861  14.261  1.00  0.00            
ATOM   5020  OW  SOL  1674      21.831  28.051   2.420  1.00  0.00            
ATOM   5021  HW1 SOL  1674      22.651  28.441   2.000  1.00  0.00            
ATOM   5022  HW2 SOL  1674      21.561  27.231   1.930  1.00  0.00            
ATOM   5023  OW  SOL  1675      33.201  25.971   7.280  1.00  0.00            
ATOM   5024  HW1 SOL  1675      33.151  25.321   8.030  1.00  0.00            
ATOM   5025  HW2 SOL  1675      34.001  26.561   7.410  1.00  0.00            
ATOM   5026  OW  SOL  1676      23.231  31.281  17.271  1.00  0.00            
ATOM   5027  HW1 SOL  1676      22.731  31.291  16.411  1.00  0.00            
ATOM   5028  HW2 SOL  1676      22.601  31.101  18.031  1.00  0.00            
ATOM   5029  OW  SOL  1677      29.731  36.381   2.370  1.00  0.00            
ATOM   5030  HW1 SOL  1677      29.131  35.761   2.870  1.00  0.00            
ATOM   5031  HW2 SOL  1677      30.041  35.941   1.520  1.00  0.00            
ATOM   5032  OW  SOL  1678      20.641  21.471  14.981  1.00  0.00            
ATOM   5033  HW1 SOL  1678      19.841  22.071  14.851  1.00  0.00            
ATOM   5034  HW2 SOL  1678      20.541  20.981  15.841  1.00  0.00            
ATOM   5035  OW  SOL  1679      34.941  32.391   0.810  1.00  0.00            
ATOM   5036  HW1 SOL  1679      34.621  33.331   0.710  1.00  0.00            
ATOM   5037  HW2 SOL  1679      34.181  31.761   0.690  1.00  0.00            
ATOM   5038  OW  SOL  1680      23.261  36.051   3.230  1.00  0.00            
ATOM   5039  HW1 SOL  1680      23.591  36.441   4.090  1.00  0.00            
ATOM   5040  HW2 SOL  1680      24.021  35.981   2.580  1.00  0.00            
ATOM   5041  OW  SOL  1681      32.621  19.691   4.260  1.00  0.00            
ATOM   5042  HW1 SOL  1681      32.381  19.321   3.360  1.00  0.00            
ATOM   5043  HW2 SOL  1681      33.611  19.851   4.300  1.00  0.00            
ATOM   5044  OW  SOL  1682      21.111  36.471  12.411  1.00  0.00            
ATOM   5045  HW1 SOL  1682      21.681  35.821  12.911  1.00  0.00            
ATOM   5046  HW2 SOL  1682      20.951  36.141  11.481  1.00  0.00            
ATOM   5047  OW  SOL  1683      28.021  35.601   9.040  1.00  0.00            
ATOM   5048  HW1 SOL  1683      28.821  35.031   9.250  1.00  0.00            
ATOM   5049  HW2 SOL  1683      27.531  35.201   8.270  1.00  0.00            
ATOM   5050  OW  SOL  1684      22.441  25.621   4.800  1.00  0.00            
ATOM   5051  HW1 SOL  1684      22.891  24.721   4.770  1.00  0.00            
ATOM   5052  HW2 SOL  1684      21.501  25.511   5.130  1.00  0.00            
ATOM   5053  OW  SOL  1685      34.091  20.841  17.291  1.00  0.00            
ATOM   5054  HW1 SOL  1685      34.041  21.211  18.211  1.00  0.00            
ATOM   5055  HW2 SOL  1685      33.371  20.151  17.171  1.00  0.00            
ATOM   5056  OW  SOL  1686      24.761  19.841   1.170  1.00  0.00            
ATOM   5057  HW1 SOL  1686      25.741  19.621   1.240  1.00  0.00            
ATOM   5058  HW2 SOL  1686      24.451  19.671   0.240  1.00  0.00            
ATOM   5059  OW  SOL  1687      26.431  21.261  17.491  1.00  0.00            
ATOM   5060  HW1 SOL  1687      27.101  20.651  17.921  1.00  0.00            
ATOM   5061  HW2 SOL  1687      25.701  21.451  18.141  1.00  0.00
[truncated: 226,821 more chars]
