# Supplementary material for: Best Practices in Constant pH MD Simulations: Accuracy and Sampling
Source: J Chem Theory Comput. 2022 Sep 15;18(10):6134–47. doi: 10.1021/acs.jctc.2c00517 (PMC9558372; doi:10.1021/acs.jctc.2c00517)
Supplement: Supplementary file 1 — ct2c00517_si_001.zip [file ct2c00517_si_001.zip › best_practices_simulations/buffer_param/water/posre.itp]

; In this topology include file, you will find position restraint
; entries for all the heavy atoms in your original pdb file.
; This means that all the protons which were added by pdb2gmx are
; not restrained.

[ position_restraints ]
; atom  type      fx      fy      fz
     1     1  1000  1000  1000
     5     1  1000  1000  1000
     7     1  1000  1000  1000
    10     1  1000  1000  1000
    12     1  1000  1000  1000
    16     1  1000  1000  1000
    20     1  1000  1000  1000
    21     1  1000  1000  1000
    22     1  1000  1000  1000
    24     1  1000  1000  1000
    26     1  1000  1000  1000
    29     1  1000  1000  1000
    32     1  1000  1000  1000
    35     1  1000  1000  1000
    38     1  1000  1000  1000
    42     1  1000  1000  1000
    43     1  1000  1000  1000
    44     1  1000  1000  1000
    46     1  1000  1000  1000
    48     1  1000  1000  1000
    51     1  1000  1000  1000
    52     1  1000  1000  1000
    53     1  1000  1000  1000
    54     1  1000  1000  1000
    56     1  1000  1000  1000
    58     1  1000  1000  1000
    61     1  1000  1000  1000
    63     1  1000  1000  1000
    64     1  1000  1000  1000
    66     1  1000  1000  1000
    68     1  1000  1000  1000
    70     1  1000  1000  1000
    71     1  1000  1000  1000
    72     1  1000  1000  1000
    74     1  1000  1000  1000
    76     1  1000  1000  1000
    79     1  1000  1000  1000
    80     1  1000  1000  1000
    81     1  1000  1000  1000
    84     1  1000  1000  1000
    85     1  1000  1000  1000
    86     1  1000  1000  1000
    88     1  1000  1000  1000
    90     1  1000  1000  1000
    92     1  1000  1000  1000
    94     1  1000  1000  1000
    98     1  1000  1000  1000
    99     1  1000  1000  1000
   100     1  1000  1000  1000
   102     1  1000  1000  1000
   104     1  1000  1000  1000
   107     1  1000  1000  1000
   110     1  1000  1000  1000
   111     1  1000  1000  1000
   112     1  1000  1000  1000
   115     1  1000  1000  1000
   116     1  1000  1000  1000
   117     1  1000  1000  1000
   119     1  1000  1000  1000
   121     1  1000  1000  1000
   124     1  1000  1000  1000
   126     1  1000  1000  1000
   130     1  1000  1000  1000
   134     1  1000  1000  1000
   135     1  1000  1000  1000
   136     1  1000  1000  1000
   137     1  1000  1000  1000
   140     1  1000  1000  1000
   142     1  1000  1000  1000
   145     1  1000  1000  1000
   148     1  1000  1000  1000
   149     1  1000  1000  1000
   150     1  1000  1000  1000
   152     1  1000  1000  1000
   154     1  1000  1000  1000
   157     1  1000  1000  1000
   158     1  1000  1000  1000
   160     1  1000  1000  1000
   162     1  1000  1000  1000
   164     1  1000  1000  1000
   166     1  1000  1000  1000
   168     1  1000  1000  1000
   169     1  1000  1000  1000
   170     1  1000  1000  1000
   172     1  1000  1000  1000
   174     1  1000  1000  1000
   176     1  1000  1000  1000
   180     1  1000  1000  1000
   183     1  1000  1000  1000
   187     1  1000  1000  1000
   188     1  1000  1000  1000
   189     1  1000  1000  1000
   191     1  1000  1000  1000
   193     1  1000  1000  1000
   196     1  1000  1000  1000
   197     1  1000  1000  1000
   199     1  1000  1000  1000
   201     1  1000  1000  1000
   202     1  1000  1000  1000
   204     1  1000  1000  1000
   206     1  1000  1000  1000
   208     1  1000  1000  1000
   209     1  1000  1000  1000
   210     1  1000  1000  1000
   212     1  1000  1000  1000
   214     1  1000  1000  1000
   217     1  1000  1000  1000
   220     1  1000  1000  1000
   223     1  1000  1000  1000
   226     1  1000  1000  1000
   230     1  1000  1000  1000
   231     1  1000  1000  1000
   232     1  1000  1000  1000
   234     1  1000  1000  1000
   236     1  1000  1000  1000
   238     1  1000  1000  1000
   240     1  1000  1000  1000
   244     1  1000  1000  1000
   245     1  1000  1000  1000
   246     1  1000  1000  1000
   248     1  1000  1000  1000
   250     1  1000  1000  1000
   253     1  1000  1000  1000
   254     1  1000  1000  1000
   255     1  1000  1000  1000
   256     1  1000  1000  1000
   257     1  1000  1000  1000
   260     1  1000  1000  1000
   262     1  1000  1000  1000
   265     1  1000  1000  1000
   268     1  1000  1000  1000
   269     1  1000  1000  1000
   270     1  1000  1000  1000
   272     1  1000  1000  1000
   274     1  1000  1000  1000
   277     1  1000  1000  1000
   280     1  1000  1000  1000
   281     1  1000  1000  1000
   282     1  1000  1000  1000
   284     1  1000  1000  1000
   285     1  1000  1000  1000
   286     1  1000  1000  1000
   288     1  1000  1000  1000
   291     1  1000  1000  1000
   292     1  1000  1000  1000
   293     1  1000  1000  1000
   295     1  1000  1000  1000
   297     1  1000  1000  1000
   300     1  1000  1000  1000
   303     1  1000  1000  1000
   306     1  1000  1000  1000
   309     1  1000  1000  1000
   313     1  1000  1000  1000
   314     1  1000  1000  1000
   315     1  1000  1000  1000
   317     1  1000  1000  1000
   319     1  1000  1000  1000
   322     1  1000  1000  1000
   323     1  1000  1000  1000
   324     1  1000  1000  1000
   327     1  1000  1000  1000
   328     1  1000  1000  1000
   329     1  1000  1000  1000
   331     1  1000  1000  1000
   333     1  1000  1000  1000
   336     1  1000  1000  1000
   338     1  1000  1000  1000
   342     1  1000  1000  1000
   346     1  1000  1000  1000
   347     1  1000  1000  1000
   348     1  1000  1000  1000
   350     1  1000  1000  1000
   352     1  1000  1000  1000
   355     1  1000  1000  1000
   356     1  1000  1000  1000
   357     1  1000  1000  1000
   358     1  1000  1000  1000
   360     1  1000  1000  1000
   362     1  1000  1000  1000
   365     1  1000  1000  1000
   366     1  1000  1000  1000
   368     1  1000  1000  1000
   370     1  1000  1000  1000
   372     1  1000  1000  1000
   374     1  1000  1000  1000
   376     1  1000  1000  1000
   377     1  1000  1000  1000
   378     1  1000  1000  1000
   380     1  1000  1000  1000
   382     1  1000  1000  1000
   385     1  1000  1000  1000
   388     1  1000  1000  1000
   391     1  1000  1000  1000
   394     1  1000  1000  1000
   398     1  1000  1000  1000
   399     1  1000  1000  1000
   400     1  1000  1000  1000
   402     1  1000  1000  1000
   404     1  1000  1000  1000
   408     1  1000  1000  1000
   409     1  1000  1000  1000
   410     1  1000  1000  1000
   412     1  1000  1000  1000
   414     1  1000  1000  1000
   416     1  1000  1000  1000
   418     1  1000  1000  1000
   422     1  1000  1000  1000
   423     1  1000  1000  1000
   424     1  1000  1000  1000
   426     1  1000  1000  1000
   428     1  1000  1000  1000
   431     1  1000  1000  1000
   433     1  1000  1000  1000
   437     1  1000  1000  1000
   441     1  1000  1000  1000
   442     1  1000  1000  1000
   443     1  1000  1000  1000
   445     1  1000  1000  1000
   447     1  1000  1000  1000
   450     1  1000  1000  1000
   453     1  1000  1000  1000
   456     1  1000  1000  1000
   459     1  1000  1000  1000
   463     1  1000  1000  1000
   464     1  1000  1000  1000
   465     1  1000  1000  1000
   467     1  1000  1000  1000
   469     1  1000  1000  1000
   472     1  1000  1000  1000
   475     1  1000  1000  1000
   478     1  1000  1000  1000
   481     1  1000  1000  1000
   485     1  1000  1000  1000
   486     1  1000  1000  1000
   487     1  1000  1000  1000
   489     1  1000  1000  1000
   491     1  1000  1000  1000
   494     1  1000  1000  1000
   495     1  1000  1000  1000
   497     1  1000  1000  1000
   499     1  1000  1000  1000
   501     1  1000  1000  1000
   503     1  1000  1000  1000
   505     1  1000  1000  1000
   506     1  1000  1000  1000
   507     1  1000  1000  1000
   508     1  1000  1000  1000
   511     1  1000  1000  1000
   513     1  1000  1000  1000
   516     1  1000  1000  1000
   519     1  1000  1000  1000
   520     1  1000  1000  1000
   521     1  1000  1000  1000
   523     1  1000  1000  1000
   525     1  1000  1000  1000
   528     1  1000  1000  1000
   530     1  1000  1000  1000
   534     1  1000  1000  1000
   538     1  1000  1000  1000
   539     1  1000  1000  1000
   540     1  1000  1000  1000
   542     1  1000  1000  1000
   544     1  1000  1000  1000
   547     1  1000  1000  1000
   550     1  1000  1000  1000
   553     1  1000  1000  1000
   556     1  1000  1000  1000
   560     1  1000  1000  1000
   561     1  1000  1000  1000
   562     1  1000  1000  1000
   564     1  1000  1000  1000
   566     1  1000  1000  1000
   569     1  1000  1000  1000
   570     1  1000  1000  1000
   572     1  1000  1000  1000
   574     1  1000  1000  1000
   576     1  1000  1000  1000
   578     1  1000  1000  1000
   580     1  1000  1000  1000
   581     1  1000  1000  1000
   582     1  1000  1000  1000
   583     1  1000  1000  1000
   586     1  1000  1000  1000
   588     1  1000  1000  1000
   591     1  1000  1000  1000
   594     1  1000  1000  1000
   595     1  1000  1000  1000
   596     1  1000  1000  1000
   598     1  1000  1000  1000
   600     1  1000  1000  1000
   602     1  1000  1000  1000
   606     1  1000  1000  1000
   610     1  1000  1000  1000
   611     1  1000  1000  1000
   612     1  1000  1000  1000
   614     1  1000  1000  1000
   616     1  1000  1000  1000
   619     1  1000  1000  1000
   622     1  1000  1000  1000
   625     1  1000  1000  1000
   628     1  1000  1000  1000
   632     1  1000  1000  1000
   633     1  1000  1000  1000
   634     1  1000  1000  1000
   636     1  1000  1000  1000
   638     1  1000  1000  1000
   641     1  1000  1000  1000
   644     1  1000  1000  1000
   647     1  1000  1000  1000
   649     1  1000  1000  1000
   650     1  1000  1000  1000
   653     1  1000  1000  1000
   656     1  1000  1000  1000
   657     1  1000  1000  1000
   658     1  1000  1000  1000
   660     1  1000  1000  1000
   663     1  1000  1000  1000
   664     1  1000  1000  1000
   665     1  1000  1000  1000
   667     1  1000  1000  1000
   669     1  1000  1000  1000
   672     1  1000  1000  1000
   673     1  1000  1000  1000
   674     1  1000  1000  1000
   675     1  1000  1000  1000
   677     1  1000  1000  1000
   679     1  1000  1000  1000
   683     1  1000  1000  1000
   684     1  1000  1000  1000
   685     1  1000  1000  1000
   687     1  1000  1000  1000
   689     1  1000  1000  1000
   692     1  1000  1000  1000
   693     1  1000  1000  1000
   694     1  1000  1000  1000
   696     1  1000  1000  1000
   697     1  1000  1000  1000
   698     1  1000  1000  1000
   700     1  1000  1000  1000
   702     1  1000  1000  1000
   705     1  1000  1000  1000
   706     1  1000  1000  1000
   707     1  1000  1000  1000
   710     1  1000  1000  1000
   711     1  1000  1000  1000
   712     1  1000  1000  1000
   714     1  1000  1000  1000
   716     1  1000  1000  1000
   719     1  1000  1000  1000
   720     1  1000  1000  1000
   721     1  1000  1000  1000
   722     1  1000  1000  1000
   723     1  1000  1000  1000
   726     1  1000  1000  1000
   728     1  1000  1000  1000
   731     1  1000  1000  1000
   734     1  1000  1000  1000
   735     1  1000  1000  1000
   736     1  1000  1000  1000
   738     1  1000  1000  1000
   740     1  1000  1000  1000
   743     1  1000  1000  1000
   746     1  1000  1000  1000
   749     1  1000  1000  1000
   752     1  1000  1000  1000
   756     1  1000  1000  1000
   757     1  1000  1000  1000
   758     1  1000  1000  1000
   760     1  1000  1000  1000
   762     1  1000  1000  1000
   765     1  1000  1000  1000
   766     1  1000  1000  1000
   767     1  1000  1000  1000
   770     1  1000  1000  1000
   771     1  1000  1000  1000
   772     1  1000  1000  1000
   774     1  1000  1000  1000
   776     1  1000  1000  1000
   779     1  1000  1000  1000
   781     1  1000  1000  1000
   782     1  1000  1000  1000
   783     1  1000  1000  1000
   785     1  1000  1000  1000
   787     1  1000  1000  1000
   791     1  1000  1000  1000
   792     1  1000  1000  1000
   793     1  1000  1000  1000
   795     1  1000  1000  1000
   797     1  1000  1000  1000
   800     1  1000  1000  1000
   802     1  1000  1000  1000
   806     1  1000  1000  1000
   810     1  1000  1000  1000
   811     1  1000  1000  1000
   812     1  1000  1000  1000
   814     1  1000  1000  1000
   816     1  1000  1000  1000
   819     1  1000  1000  1000
   821     1  1000  1000  1000
   825     1  1000  1000  1000
   829     1  1000  1000  1000
   830     1  1000  1000  1000
   831     1  1000  1000  1000
   833     1  1000  1000  1000
   835     1  1000  1000  1000
   838     1  1000  1000  1000
   841     1  1000  1000  1000
   844     1  1000  1000  1000
   847     1  1000  1000  1000
   851     1  1000  1000  1000
   852     1  1000  1000  1000
   853     1  1000  1000  1000
   855     1  1000  1000  1000
   857     1  1000  1000  1000
   860     1  1000  1000  1000
   861     1  1000  1000  1000
   863     1  1000  1000  1000
   865     1  1000  1000  1000
   866     1  1000  1000  1000
   868     1  1000  1000  1000
   870     1  1000  1000  1000
   872     1  1000  1000  1000
   873     1  1000  1000  1000
   874     1  1000  1000  1000
   876     1  1000  1000  1000
   878     1  1000  1000  1000
   880     1  1000  1000  1000
   884     1  1000  1000  1000
   888     1  1000  1000  1000
   889     1  1000  1000  1000
   890     1  1000  1000  1000
   892     1  1000  1000  1000
   894     1  1000  1000  1000
   897     1  1000  1000  1000
   898     1  1000  1000  1000
   899     1  1000  1000  1000
   900     1  1000  1000  1000
   902     1  1000  1000  1000
   904     1  1000  1000  1000
   907     1  1000  1000  1000
   908     1  1000  1000  1000
   909     1  1000  1000  1000
   910     1  1000  1000  1000
   912     1  1000  1000  1000
   914     1  1000  1000  1000
   917     1  1000  1000  1000
   919     1  1000  1000  1000
   920     1  1000  1000  1000
   921     1  1000  1000  1000
   923     1  1000  1000  1000
   925     1  1000  1000  1000
   927     1  1000  1000  1000
   929     1  1000  1000  1000
   933     1  1000  1000  1000
   934     1  1000  1000  1000
   935     1  1000  1000  1000
   937     1  1000  1000  1000
   939     1  1000  1000  1000
   942     1  1000  1000  1000
   943     1  1000  1000  1000
   944     1  1000  1000  1000
   946     1  1000  1000  1000
   947     1  1000  1000  1000
   948     1  1000  1000  1000
   950     1  1000  1000  1000
   952     1  1000  1000  1000
   955     1  1000  1000  1000
   958     1  1000  1000  1000
   961     1  1000  1000  1000
   964     1  1000  1000  1000
   968     1  1000  1000  1000
   969     1  1000  1000  1000
   970     1  1000  1000  1000
   972     1  1000  1000  1000
   974     1  1000  1000  1000
   977     1  1000  1000  1000
   978     1  1000  1000  1000
   979     1  1000  1000  1000
   980     1  1000  1000  1000
   982     1  1000  1000  1000
   984     1  1000  1000  1000
   987     1  1000  1000  1000
   988     1  1000  1000  1000
   989     1  1000  1000  1000
   992     1  1000  1000  1000
   993     1  1000  1000  1000
   994     1  1000  1000  1000
