# Supplementary material for: Best Practices in Constant pH MD Simulations: Accuracy and Sampling
Source: J Chem Theory Comput. 2022 Sep 15;18(10):6134–47. doi: 10.1021/acs.jctc.2c00517 (PMC9558372; doi:10.1021/acs.jctc.2c00517)
Supplement: Supplementary file 1 — ct2c00517_si_001.zip [file ct2c00517_si_001.zip › best_practices_simulations/buffer_param/water/EM.mdp]

	RUN CONTROL
integrator = steep	Use steep for EM.
emtol = 1000	Stop when max force < 1000 kJ/mol/nm.
emstep = 0.01	Time step (ps).
nsteps = 5000	50 ps.
	OUTPUT CONTROL
nstxout-compressed = 0	Write .xtc frame every 0 ps.
	NEIGHBOUR SEARCHING
cutoff-scheme = Verlet	Related params are inferred by GROMACS.
	ELECTROSTATICS
coulombtype = PME	Particle Mesh Ewald electrostatics.
rcoulomb = 1.2	CHARMM is calibrated for 1.2 nm.
fourierspacing = 0.14	CHARMM is calibrated for 0.14.
	VAN DER WAALS
vdwtype = cut-off	Twin range cut-off with nblist cut-off.
rvdw = 1.2	CHARMM is calibrated for 1.2 nm.
vdw-modifier = force-switch	Specific for CHARMM.
rvdw-switch = 1.0	Specific for CHARMM.
	PERIODIC BOUNDARY CONDITION
pbc = xyz	Apply periodic boundary conditions.
