# Supplementary material for: Best Practices in Constant pH MD Simulations: Accuracy and Sampling
Source: J Chem Theory Comput. 2022 Sep 15;18(10):6134–47. doi: 10.1021/acs.jctc.2c00517 (PMC9558372; doi:10.1021/acs.jctc.2c00517)
Supplement: Supplementary file 1 — ct2c00517_si_001.zip [file ct2c00517_si_001.zip › best_practices_simulations/buffer_param/water/NPT.pdb]

TITLE     CARDIOTOXIN V IN WATER in water
REMARK    THIS IS A SIMULATION BOX
CRYST1   42.785   42.785   42.785  90.00  90.00  90.00 P 1           1
MODEL        1
ATOM      1  OW  SOL     1       2.545   6.291  40.850  1.00  0.00           O
ATOM      2  HW1 SOL     1       1.597   6.423  40.844  1.00  0.00           H
ATOM      3  HW2 SOL     1       2.677   5.517  41.397  1.00  0.00           H
ATOM      4  OW  SOL     2      39.550  42.627  10.931  1.00  0.00           O
ATOM      5  HW1 SOL     2      38.828  42.164  11.355  1.00  0.00           H
ATOM      6  HW2 SOL     2      39.233  43.524  10.829  1.00  0.00           H
ATOM      7  OW  SOL     3       3.058  11.011  38.542  1.00  0.00           O
ATOM      8  HW1 SOL     3       2.267  11.020  38.003  1.00  0.00           H
ATOM      9  HW2 SOL     3       3.749  10.714  37.949  1.00  0.00           H
ATOM     10  OW  SOL     4      14.379   9.840  14.404  1.00  0.00           O
ATOM     11  HW1 SOL     4      15.316   9.672  14.303  1.00  0.00           H
ATOM     12  HW2 SOL     4      14.041   9.058  14.840  1.00  0.00           H
ATOM     13  OW  SOL     5      25.069  13.963   2.006  1.00  0.00           O
ATOM     14  HW1 SOL     5      25.669  13.220   2.076  1.00  0.00           H
ATOM     15  HW2 SOL     5      24.480  13.866   2.755  1.00  0.00           H
ATOM     16  OW  SOL     6       4.719   0.096   5.747  1.00  0.00           O
ATOM     17  HW1 SOL     6       5.048   0.993   5.811  1.00  0.00           H
ATOM     18  HW2 SOL     6       3.968   0.157   5.157  1.00  0.00           H
ATOM     19  OW  SOL     7      15.932  12.329  40.939  1.00  0.00           O
ATOM     20  HW1 SOL     7      16.135  12.644  41.820  1.00  0.00           H
ATOM     21  HW2 SOL     7      15.167  12.839  40.673  1.00  0.00           H
ATOM     22  OW  SOL     8      14.116   7.104  15.765  1.00  0.00           O
ATOM     23  HW1 SOL     8      14.020   7.804  16.410  1.00  0.00           H
ATOM     24  HW2 SOL     8      14.175   6.303  16.286  1.00  0.00           H
ATOM     25  OW  SOL     9       6.863   8.549  23.150  1.00  0.00           O
ATOM     26  HW1 SOL     9       7.647   9.023  22.873  1.00  0.00           H
ATOM     27  HW2 SOL     9       6.185   8.824  22.533  1.00  0.00           H
ATOM     28  OW  SOL    10      11.855  11.357  16.086  1.00  0.00           O
ATOM     29  HW1 SOL    10      11.014  10.927  16.241  1.00  0.00           H
ATOM     30  HW2 SOL    10      12.377  11.150  16.861  1.00  0.00           H
ATOM     31  OW  SOL    11      13.046   9.112  25.783  1.00  0.00           O
ATOM     32  HW1 SOL    11      13.994   9.040  25.894  1.00  0.00           H
ATOM     33  HW2 SOL    11      12.933   9.422  24.885  1.00  0.00           H
ATOM     34  OW  SOL    12      35.180  15.620   6.325  1.00  0.00           O
ATOM     35  HW1 SOL    12      34.487  15.705   5.671  1.00  0.00           H
ATOM     36  HW2 SOL    12      34.958  16.265   6.996  1.00  0.00           H
ATOM     37  OW  SOL    13      12.136  10.580  12.815  1.00  0.00           O
ATOM     38  HW1 SOL    13      12.580   9.812  12.456  1.00  0.00           H
ATOM     39  HW2 SOL    13      12.548  10.718  13.668  1.00  0.00           H
ATOM     40  OW  SOL    14       3.245   3.512  10.439  1.00  0.00           O
ATOM     41  HW1 SOL    14       3.692   3.136  11.197  1.00  0.00           H
ATOM     42  HW2 SOL    14       2.614   2.842  10.176  1.00  0.00           H
ATOM     43  OW  SOL    15       7.153   6.325   6.184  1.00  0.00           O
ATOM     44  HW1 SOL    15       6.304   5.984   5.902  1.00  0.00           H
ATOM     45  HW2 SOL    15       7.391   6.962   5.510  1.00  0.00           H
ATOM     46  OW  SOL    16      41.470  22.091   4.144  1.00  0.00           O
ATOM     47  HW1 SOL    16      42.184  21.620   3.713  1.00  0.00           H
ATOM     48  HW2 SOL    16      41.880  22.511   4.899  1.00  0.00           H
ATOM     49  OW  SOL    17      21.362  15.968  14.275  1.00  0.00           O
ATOM     50  HW1 SOL    17      20.625  16.106  14.871  1.00  0.00           H
ATOM     51  HW2 SOL    17      22.078  15.681  14.841  1.00  0.00           H
ATOM     52  OW  SOL    18      42.696  19.183   5.257  1.00  0.00           O
ATOM     53  HW1 SOL    18      41.996  19.834   5.315  1.00  0.00           H
ATOM     54  HW2 SOL    18      42.239  18.344   5.198  1.00  0.00           H
ATOM     55  OW  SOL    19      42.294  13.925   8.417  1.00  0.00           O
ATOM     56  HW1 SOL    19      41.447  14.219   8.752  1.00  0.00           H
ATOM     57  HW2 SOL    19      42.075  13.328   7.701  1.00  0.00           H
ATOM     58  OW  SOL    20       2.115  19.331  16.636  1.00  0.00           O
ATOM     59  HW1 SOL    20       2.037  19.339  15.682  1.00  0.00           H
ATOM     60  HW2 SOL    20       3.054  19.417  16.800  1.00  0.00           H
ATOM     61  OW  SOL    21       5.723   4.581  10.170  1.00  0.00           O
ATOM     62  HW1 SOL    21       6.316   3.946  10.571  1.00  0.00           H
ATOM     63  HW2 SOL    21       4.878   4.133  10.137  1.00  0.00           H
ATOM     64  OW  SOL    22       6.566  41.888  16.318  1.00  0.00           O
ATOM     65  HW1 SOL    22       7.472  41.925  16.011  1.00  0.00           H
ATOM     66  HW2 SOL    22       6.074  41.545  15.572  1.00  0.00           H
ATOM     67  OW  SOL    23      37.948  16.269   5.232  1.00  0.00           O
ATOM     68  HW1 SOL    23      37.070  16.020   5.520  1.00  0.00           H
ATOM     69  HW2 SOL    23      38.276  16.838   5.928  1.00  0.00           H
ATOM     70  OW  SOL    24      26.475  17.522  42.097  1.00  0.00           O
ATOM     71  HW1 SOL    24      25.653  17.243  42.501  1.00  0.00           H
ATOM     72  HW2 SOL    24      26.495  17.067  41.255  1.00  0.00           H
ATOM     73  OW  SOL    25       5.330  15.945   8.159  1.00  0.00           O
ATOM     74  HW1 SOL    25       4.712  15.341   8.572  1.00  0.00           H
ATOM     75  HW2 SOL    25       5.990  16.110   8.833  1.00  0.00           H
ATOM     76  OW  SOL    26      14.138   7.696   1.170  1.00  0.00           O
ATOM     77  HW1 SOL    26      13.947   8.591   0.890  1.00  0.00           H
ATOM     78  HW2 SOL    26      13.411   7.177   0.825  1.00  0.00           H
ATOM     79  OW  SOL    27      22.597   9.958   5.465  1.00  0.00           O
ATOM     80  HW1 SOL    27      23.470   9.628   5.251  1.00  0.00           H
ATOM     81  HW2 SOL    27      22.236  10.244   4.626  1.00  0.00           H
ATOM     82  OW  SOL    28       5.178   3.051  13.619  1.00  0.00           O
ATOM     83  HW1 SOL    28       5.567   2.195  13.801  1.00  0.00           H
ATOM     84  HW2 SOL    28       5.875   3.678  13.811  1.00  0.00           H
ATOM     85  OW  SOL    29      17.045   2.553   6.497  1.00  0.00           O
ATOM     86  HW1 SOL    29      17.801   2.975   6.906  1.00  0.00           H
ATOM     87  HW2 SOL    29      16.399   3.254   6.407  1.00  0.00           H
ATOM     88  OW  SOL    30      14.127   0.329   2.622  1.00  0.00           O
ATOM     89  HW1 SOL    30      14.489   0.133   3.486  1.00  0.00           H
ATOM     90  HW2 SOL    30      14.760  -0.042   2.007  1.00  0.00           H
ATOM     91  OW  SOL    31      11.227  13.911  14.427  1.00  0.00           O
ATOM     92  HW1 SOL    31      11.752  14.578  14.868  1.00  0.00           H
ATOM     93  HW2 SOL    31      11.481  13.089  14.847  1.00  0.00           H
ATOM     94  OW  SOL    32      17.481   8.602   3.531  1.00  0.00           O
ATOM     95  HW1 SOL    32      17.121   8.053   2.835  1.00  0.00           H
ATOM     96  HW2 SOL    32      16.713   8.932   3.998  1.00  0.00           H
ATOM     97  OW  SOL    33      20.306   7.165  17.107  1.00  0.00           O
ATOM     98  HW1 SOL    33      20.847   7.864  17.474  1.00  0.00           H
ATOM     99  HW2 SOL    33      20.912   6.434  16.983  1.00  0.00           H
ATOM    100  OW  SOL    34       3.770   3.785  24.669  1.00  0.00           O
ATOM    101  HW1 SOL    34       4.168   2.920  24.764  1.00  0.00           H
ATOM    102  HW2 SOL    34       4.513   4.384  24.594  1.00  0.00           H
ATOM    103  OW  SOL    35      15.534  16.181  15.151  1.00  0.00           O
ATOM    104  HW1 SOL    35      15.929  15.335  15.363  1.00  0.00           H
ATOM    105  HW2 SOL    35      15.021  16.015  14.361  1.00  0.00           H
ATOM    106  OW  SOL    36      19.955  15.760   1.603  1.00  0.00           O
ATOM    107  HW1 SOL    36      20.146  15.327   0.771  1.00  0.00           H
ATOM    108  HW2 SOL    36      20.264  15.146   2.270  1.00  0.00           H
ATOM    109  OW  SOL    37       2.586  42.762  41.364  1.00  0.00           O
ATOM    110  HW1 SOL    37       2.076  41.972  41.539  1.00  0.00           H
ATOM    111  HW2 SOL    37       1.931  43.431  41.165  1.00  0.00           H
ATOM    112  OW  SOL    38       9.584   1.719  12.590  1.00  0.00           O
ATOM    113  HW1 SOL    38       9.030   1.019  12.936  1.00  0.00           H
ATOM    114  HW2 SOL    38       9.014   2.203  11.993  1.00  0.00           H
ATOM    115  OW  SOL    39      18.579  18.621   7.443  1.00  0.00           O
ATOM    116  HW1 SOL    39      19.390  18.295   7.834  1.00  0.00           H
ATOM    117  HW2 SOL    39      18.718  18.541   6.500  1.00  0.00           H
ATOM    118  OW  SOL    40       8.461  41.931  13.057  1.00  0.00           O
ATOM    119  HW1 SOL    40       8.665  41.071  12.688  1.00  0.00           H
ATOM    120  HW2 SOL    40       7.567  41.844  13.388  1.00  0.00           H
ATOM    121  OW  SOL    41      11.629  11.114  21.343  1.00  0.00           O
ATOM    122  HW1 SOL    41      11.213  11.902  21.691  1.00  0.00           H
ATOM    123  HW2 SOL    41      11.099  10.878  20.582  1.00  0.00           H
ATOM    124  OW  SOL    42      16.899  10.889  19.725  1.00  0.00           O
ATOM    125  HW1 SOL    42      17.466  11.020  18.965  1.00  0.00           H
ATOM    126  HW2 SOL    42      16.730  11.772  20.054  1.00  0.00           H
ATOM    127  OW  SOL    43       5.020  42.562   8.563  1.00  0.00           O
ATOM    128  HW1 SOL    43       4.970  41.657   8.869  1.00  0.00           H
ATOM    129  HW2 SOL    43       4.870  42.505   7.619  1.00  0.00           H
ATOM    130  OW  SOL    44       5.737   7.187   0.748  1.00  0.00           O
ATOM    131  HW1 SOL    44       5.508   6.683   1.528  1.00  0.00           H
ATOM    132  HW2 SOL    44       5.694   8.101   1.031  1.00  0.00           H
ATOM    133  OW  SOL    45       0.306   4.504   9.111  1.00  0.00           O
ATOM    134  HW1 SOL    45       0.385   4.879   9.988  1.00  0.00           H
ATOM    135  HW2 SOL    45       0.874   5.048   8.565  1.00  0.00           H
ATOM    136  OW  SOL    46      41.798  12.373  10.679  1.00  0.00           O
ATOM    137  HW1 SOL    46      42.429  12.257  11.389  1.00  0.00           H
ATOM    138  HW2 SOL    46      42.131  13.119  10.181  1.00  0.00           H
ATOM    139  OW  SOL    47       9.279  41.796  41.612  1.00  0.00           O
ATOM    140  HW1 SOL    47       9.145  40.935  42.008  1.00  0.00           H
ATOM    141  HW2 SOL    47      10.076  42.128  42.024  1.00  0.00           H
ATOM    142  OW  SOL    48      16.490  41.524  17.172  1.00  0.00           O
ATOM    143  HW1 SOL    48      15.693  41.777  16.705  1.00  0.00           H
ATOM    144  HW2 SOL    48      16.713  40.664  16.816  1.00  0.00           H
ATOM    145  OW  SOL    49      11.452  17.479  12.269  1.00  0.00           O
ATOM    146  HW1 SOL    49      12.001  18.165  12.648  1.00  0.00           H
ATOM    147  HW2 SOL    49      10.576  17.863  12.235  1.00  0.00           H
ATOM    148  OW  SOL    50      40.895   3.242   5.360  1.00  0.00           O
ATOM    149  HW1 SOL    50      41.220   2.560   4.772  1.00  0.00           H
ATOM    150  HW2 SOL    50      41.419   4.014   5.145  1.00  0.00           H
ATOM    151  OW  SOL    51      15.188  11.049   3.880  1.00  0.00           O
ATOM    152  HW1 SOL    51      15.572  10.987   4.755  1.00  0.00           H
ATOM    153  HW2 SOL    51      14.813  10.183   3.720  1.00  0.00           H
ATOM    154  OW  SOL    52       7.515  22.888   2.594  1.00  0.00           O
ATOM    155  HW1 SOL    52       7.517  21.958   2.823  1.00  0.00           H
ATOM    156  HW2 SOL    52       7.876  23.326   3.364  1.00  0.00           H
ATOM    157  OW  SOL    53       6.546   7.716  14.124  1.00  0.00           O
ATOM    158  HW1 SOL    53       6.283   7.442  13.245  1.00  0.00           H
ATOM    159  HW2 SOL    53       7.362   8.198  13.991  1.00  0.00           H
ATOM    160  OW  SOL    54      15.379  18.809  15.754  1.00  0.00           O
ATOM    161  HW1 SOL    54      16.278  19.125  15.845  1.00  0.00           H
ATOM    162  HW2 SOL    54      15.472  17.916  15.422  1.00  0.00           H
ATOM    163  OW  SOL    55      40.222  10.548  37.251  1.00  0.00           O
ATOM    164  HW1 SOL    55      40.867  10.153  36.665  1.00  0.00           H
ATOM    165  HW2 SOL    55      40.428  10.187  38.113  1.00  0.00           H
ATOM    166  OW  SOL    56      12.936   6.890   9.495  1.00  0.00           O
ATOM    167  HW1 SOL    56      13.344   6.055   9.265  1.00  0.00           H
ATOM    168  HW2 SOL    56      12.005   6.761   9.314  1.00  0.00           H
ATOM    169  OW  SOL    57      16.700  12.904  17.418  1.00  0.00           O
ATOM    170  HW1 SOL    57      17.618  12.652  17.514  1.00  0.00           H
ATOM    171  HW2 SOL    57      16.628  13.204  16.511  1.00  0.00           H
ATOM    172  OW  SOL    58      11.922  13.584   8.393  1.00  0.00           O
ATOM    173  HW1 SOL    58      12.339  12.736   8.545  1.00  0.00           H
ATOM    174  HW2 SOL    58      12.077  14.076   9.199  1.00  0.00           H
ATOM    175  OW  SOL    59       7.120   8.466  20.038  1.00  0.00           O
ATOM    176  HW1 SOL    59       7.420   7.558  20.088  1.00  0.00           H
ATOM    177  HW2 SOL    59       7.027   8.637  19.101  1.00  0.00           H
ATOM    178  OW  SOL    60      17.526  10.157  40.280  1.00  0.00           O
ATOM    179  HW1 SOL    60      16.824  10.808  40.284  1.00  0.00           H
ATOM    180  HW2 SOL    60      17.726  10.015  41.206  1.00  0.00           H
ATOM    181  OW  SOL    61       9.802  10.976  11.140  1.00  0.00           O
ATOM    182  HW1 SOL    61       9.500  10.115  10.851  1.00  0.00           H
ATOM    183  HW2 SOL    61      10.681  10.818  11.486  1.00  0.00           H
ATOM    184  OW  SOL    62      17.050   4.340   2.594  1.00  0.00           O
ATOM    185  HW1 SOL    62      17.065   5.273   2.379  1.00  0.00           H
ATOM    186  HW2 SOL    62      16.121   4.109   2.591  1.00  0.00           H
ATOM    187  OW  SOL    63      37.955  19.948  11.148  1.00  0.00           O
ATOM    188  HW1 SOL    63      37.234  19.482  10.725  1.00  0.00           H
ATOM    189  HW2 SOL    63      38.721  19.395  10.995  1.00  0.00           H
ATOM    190  OW  SOL    64      10.573  19.007   8.299  1.00  0.00           O
ATOM    191  HW1 SOL    64      11.522  18.985   8.426  1.00  0.00           H
ATOM    192  HW2 SOL    64      10.339  18.103   8.087  1.00  0.00           H
ATOM    193  OW  SOL    65       2.752  13.535   1.097  1.00  0.00           O
ATOM    194  HW1 SOL    65       2.929  13.266   0.196  1.00  0.00           H
ATOM    195  HW2 SOL    65       3.389  13.051   1.622  1.00  0.00           H
ATOM    196  OW  SOL    66      15.688  42.468  22.169  1.00  0.00           O
ATOM    197  HW1 SOL    66      15.017  41.914  22.569  1.00  0.00           H
ATOM    198  HW2 SOL    66      16.320  42.624  22.870  1.00  0.00           H
ATOM    199  OW  SOL    67       3.366   0.962   3.536  1.00  0.00           O
ATOM    200  HW1 SOL    67       4.261   0.689   3.331  1.00  0.00           H
ATOM    201  HW2 SOL    67       2.877   0.806   2.728  1.00  0.00           H
ATOM    202  OW  SOL    68       5.290  37.192  22.669  1.00  0.00           O
ATOM    203  HW1 SOL    68       5.611  37.342  21.780  1.00  0.00           H
ATOM    204  HW2 SOL    68       5.812  36.459  22.993  1.00  0.00           H
ATOM    205  OW  SOL    69       3.685  20.908   9.942  1.00  0.00           O
ATOM    206  HW1 SOL    69       3.473  21.715   9.471  1.00  0.00           H
ATOM    207  HW2 SOL    69       4.299  21.182  10.623  1.00  0.00           H
ATOM    208  OW  SOL    70       9.439   2.337  16.417  1.00  0.00           O
ATOM    209  HW1 SOL    70      10.060   2.767  15.830  1.00  0.00           H
ATOM    210  HW2 SOL    70       9.793   2.488  17.293  1.00  0.00           H
ATOM    211  OW  SOL    71      13.507  20.788  11.324  1.00  0.00           O
ATOM    212  HW1 SOL    71      13.052  21.630  11.364  1.00  0.00           H
ATOM    213  HW2 SOL    71      14.425  21.018  11.179  1.00  0.00           H
ATOM    214  OW  SOL    72      38.546  42.397   2.581  1.00  0.00           O
ATOM    215  HW1 SOL    72      37.879  42.482   3.262  1.00  0.00           H
ATOM    216  HW2 SOL    72      38.992  41.575   2.783  1.00  0.00           H
ATOM    217  OW  SOL    73       3.609  38.328   0.867  1.00  0.00           O
ATOM    218  HW1 SOL    73       2.815  38.496   0.361  1.00  0.00           H
ATOM    219  HW2 SOL    73       3.686  39.083   1.451  1.00  0.00           H
ATOM    220  OW  SOL    74      23.979  10.344  39.084  1.00  0.00           O
ATOM    221  HW1 SOL    74      23.159  10.054  39.484  1.00  0.00           H
ATOM    222  HW2 SOL    74      23.800  10.343  38.144  1.00  0.00           H
ATOM    223  OW  SOL    75      36.875  42.143   5.065  1.00  0.00           O
ATOM    224  HW1 SOL    75      37.388  42.612   5.723  1.00  0.00           H
ATOM    225  HW2 SOL    75      36.838  41.243   5.387  1.00  0.00           H
ATOM    226  OW  SOL    76       5.375  13.204  37.076  1.00  0.00           O
ATOM    227  HW1 SOL    76       4.749  13.919  36.962  1.00  0.00           H
ATOM    228  HW2 SOL    76       5.325  12.709  36.258  1.00  0.00           H
ATOM    229  OW  SOL    77      10.764  10.006  19.072  1.00  0.00           O
ATOM    230  HW1 SOL    77      11.197   9.157  19.162  1.00  0.00           H
ATOM    231  HW2 SOL    77      10.262   9.935  18.260  1.00  0.00           H
ATOM    232  OW  SOL    78      13.369   8.296  11.625  1.00  0.00           O
ATOM    233  HW1 SOL    78      13.361   7.465  12.101  1.00  0.00           H
ATOM    234  HW2 SOL    78      13.042   8.076  10.753  1.00  0.00           H
ATOM    235  OW  SOL    79       7.486   7.683   8.644  1.00  0.00           O
ATOM    236  HW1 SOL    79       7.065   7.119   7.995  1.00  0.00           H
ATOM    237  HW2 SOL    79       6.994   8.503   8.604  1.00  0.00           H
ATOM    238  OW  SOL    80       8.370  20.311  10.662  1.00  0.00           O
ATOM    239  HW1 SOL    80       8.931  21.084  10.723  1.00  0.00           H
ATOM    240  HW2 SOL    80       8.436  20.037   9.747  1.00  0.00           H
ATOM    241  OW  SOL    81       1.708   0.251   1.544  1.00  0.00           O
ATOM    242  HW1 SOL    81       2.262  -0.361   1.058  1.00  0.00           H
ATOM    243  HW2 SOL    81       1.560   0.975   0.936  1.00  0.00           H
ATOM    244  OW  SOL    82       8.067  12.290  14.296  1.00  0.00           O
ATOM    245  HW1 SOL    82       7.985  11.425  13.895  1.00  0.00           H
ATOM    246  HW2 SOL    82       9.000  12.495  14.236  1.00  0.00           H
ATOM    247  OW  SOL    83       2.712  39.982  12.817  1.00  0.00           O
ATOM    248  HW1 SOL    83       1.813  39.916  13.137  1.00  0.00           H
ATOM    249  HW2 SOL    83       3.047  39.087  12.856  1.00  0.00           H
ATOM    250  OW  SOL    84       5.439   2.678   5.602  1.00  0.00           O
ATOM    251  HW1 SOL    84       5.628   3.132   4.781  1.00  0.00           H
ATOM    252  HW2 SOL    84       6.008   3.099   6.246  1.00  0.00           H
ATOM    253  OW  SOL    85      20.896   5.124   4.804  1.00  0.00           O
ATOM    254  HW1 SOL    85      20.097   5.609   5.009  1.00  0.00           H
ATOM    255  HW2 SOL    85      20.618   4.455   4.179  1.00  0.00           H
ATOM    256  OW  SOL    86      18.173   7.860  42.336  1.00  0.00           O
ATOM    257  HW1 SOL    86      18.930   7.363  42.646  1.00  0.00           H
ATOM    258  HW2 SOL    86      18.264   8.719  42.748  1.00  0.00           H
ATOM    259  OW  SOL    87       7.822   7.768   3.929  1.00  0.00           O
ATOM    260  HW1 SOL    87       8.689   7.829   3.528  1.00  0.00           H
ATOM    261  HW2 SOL    87       7.220   8.066   3.247  1.00  0.00           H
ATOM    262  OW  SOL    88      22.416   2.023   4.697  1.00  0.00           O
ATOM    263  HW1 SOL    88      21.861   2.007   3.918  1.00  0.00           H
ATOM    264  HW2 SOL    88      21.913   1.547   5.359  1.00  0.00           H
ATOM    265  OW  SOL    89       9.200  10.501   4.953  1.00  0.00           O
ATOM    266  HW1 SOL    89       9.724  10.577   4.156  1.00  0.00           H
ATOM    267  HW2 SOL    89       9.306   9.589   5.223  1.00  0.00           H
ATOM    268  OW  SOL    90      21.337  10.638   3.253  1.00  0.00           O
ATOM    269  HW1 SOL    90      20.949   9.773   3.122  1.00  0.00           H
ATOM    270  HW2 SOL    90      20.626  11.168   3.611  1.00  0.00           H
ATOM    271  OW  SOL    91       4.534   5.479   5.960  1.00  0.00           O
ATOM    272  HW1 SOL    91       4.051   5.603   6.777  1.00  0.00           H
ATOM    273  HW2 SOL    91       4.022   4.832   5.475  1.00  0.00           H
ATOM    274  OW  SOL    92       4.819  34.609   8.283  1.00  0.00           O
ATOM    275  HW1 SOL    92       5.257  33.789   8.055  1.00  0.00           H
ATOM    276  HW2 SOL    92       5.121  35.234   7.625  1.00  0.00           H
ATOM    277  OW  SOL    93      16.553   5.379  14.335  1.00  0.00           O
ATOM    278  HW1 SOL    93      16.848   6.096  14.897  1.00  0.00           H
ATOM    279  HW2 SOL    93      15.863   4.948  14.840  1.00  0.00           H
ATOM    280  OW  SOL    94      18.981  11.052  17.237  1.00  0.00           O
ATOM    281  HW1 SOL    94      19.768  10.945  17.771  1.00  0.00           H
ATOM    282  HW2 SOL    94      19.303  11.073  16.336  1.00  0.00           H
ATOM    283  OW  SOL    95      19.124  12.133  12.653  1.00  0.00           O
ATOM    284  HW1 SOL    95      19.929  11.665  12.434  1.00  0.00           H
ATOM    285  HW2 SOL    95      19.290  13.036  12.384  1.00  0.00           H
ATOM    286  OW  SOL    96       8.860  15.346  15.274  1.00  0.00           O
ATOM    287  HW1 SOL    96       8.980  15.043  16.174  1.00  0.00           H
ATOM    288  HW2 SOL    96       9.497  14.846  14.765  1.00  0.00           H
ATOM    289  OW  SOL    97      16.882   9.591  16.149  1.00  0.00           O
ATOM    290  HW1 SOL    97      17.327  10.226  16.711  1.00  0.00           H
ATOM    291  HW2 SOL    97      15.956   9.681  16.372  1.00  0.00           H
ATOM    292  OW  SOL    98       9.516   0.413   9.777  1.00  0.00           O
ATOM    293  HW1 SOL    98       9.147   0.281  10.651  1.00  0.00           H
ATOM    294  HW2 SOL    98       8.778   0.718   9.249  1.00  0.00           H
ATOM    295  OW  SOL    99      12.191  17.820  22.018  1.00  0.00           O
ATOM    296  HW1 SOL    99      11.250  17.738  21.860  1.00  0.00           H
ATOM    297  HW2 SOL    99      12.449  18.602  21.530  1.00  0.00           H
ATOM    298  OW  SOL   100       6.735  11.625   4.463  1.00  0.00           O
ATOM    299  HW1 SOL   100       7.541  11.193   4.745  1.00  0.00           H
ATOM    300  HW2 SOL   100       6.225  11.730   5.267  1.00  0.00           H
ATOM    301  OW  SOL   101       2.571   7.677  17.158  1.00  0.00           O
ATOM    302  HW1 SOL   101       3.193   8.073  16.547  1.00  0.00           H
ATOM    303  HW2 SOL   101       3.098   7.454  17.925  1.00  0.00           H
ATOM    304  OW  SOL   102       3.355  40.341  16.012  1.00  0.00           O
ATOM    305  HW1 SOL   102       2.445  40.064  16.114  1.00  0.00           H
ATOM    306  HW2 SOL   102       3.312  41.296  15.961  1.00  0.00           H
ATOM    307  OW  SOL   103      30.191   8.246  17.177  1.00  0.00           O
ATOM    308  HW1 SOL   103      29.894   8.309  18.084  1.00  0.00           H
ATOM    309  HW2 SOL   103      30.701   9.044  17.035  1.00  0.00           H
ATOM    310  OW  SOL   104       6.362  10.415   7.987  1.00  0.00           O
ATOM    311  HW1 SOL   104       5.629   9.903   7.646  1.00  0.00           H
ATOM    312  HW2 SOL   104       6.146  11.321   7.767  1.00  0.00           H
ATOM    313  OW  SOL   105      39.296   7.281   8.455  1.00  0.00           O
ATOM    314  HW1 SOL   105      39.481   7.755   9.267  1.00  0.00           H
ATOM    315  HW2 SOL   105      40.069   7.429   7.910  1.00  0.00           H
ATOM    316  OW  SOL   106      42.746  17.502  11.456  1.00  0.00           O
ATOM    317  HW1 SOL   106      42.870  16.636  11.068  1.00  0.00           H
ATOM    318  HW2 SOL   106      43.261  18.089  10.902  1.00  0.00           H
ATOM    319  OW  SOL   107      14.259  13.096  15.495  1.00  0.00           O
ATOM    320  HW1 SOL   107      13.755  12.305  15.688  1.00  0.00           H
ATOM    321  HW2 SOL   107      14.310  13.121  14.540  1.00  0.00           H
ATOM    322  OW  SOL   108      10.946   6.786   0.963  1.00  0.00           O
ATOM    323  HW1 SOL   108      10.838   5.846   1.109  1.00  0.00           H
ATOM    324  HW2 SOL   108      10.971   6.879   0.010  1.00  0.00           H
ATOM    325  OW  SOL   109      42.258  13.502  13.951  1.00  0.00           O
ATOM    326  HW1 SOL   109      42.661  14.370  13.909  1.00  0.00           H
ATOM    327  HW2 SOL   109      42.775  13.029  14.603  1.00  0.00           H
ATOM    328  OW  SOL   110       6.239  11.097  24.324  1.00  0.00           O
ATOM    329  HW1 SOL   110       5.333  11.090  24.633  1.00  0.00           H
ATOM    330  HW2 SOL   110       6.180  10.844  23.403  1.00  0.00           H
ATOM    331  OW  SOL   111      14.829   4.254  16.352  1.00  0.00           O
ATOM    332  HW1 SOL   111      14.099   3.809  16.782  1.00  0.00           H
ATOM    333  HW2 SOL   111      15.598   4.007  16.866  1.00  0.00           H
ATOM    334  OW  SOL   112      13.653  36.159  16.547  1.00  0.00           O
ATOM    335  HW1 SOL   112      14.338  36.694  16.949  1.00  0.00           H
ATOM    336  HW2 SOL   112      12.953  36.779  16.343  1.00  0.00           H
ATOM    337  OW  SOL   113       7.129  30.973  16.954  1.00  0.00           O
ATOM    338  HW1 SOL   113       8.000  31.254  17.234  1.00  0.00           H
ATOM    339  HW2 SOL   113       6.757  31.742  16.520  1.00  0.00           H
ATOM    340  OW  SOL   114      41.190   2.874  14.032  1.00  0.00           O
ATOM    341  HW1 SOL   114      40.454   3.392  13.706  1.00  0.00           H
ATOM    342  HW2 SOL   114      40.839   2.411  14.793  1.00  0.00           H
ATOM    343  OW  SOL   115       2.178   4.900   2.352  1.00  0.00           O
ATOM    344  HW1 SOL   115       2.176   4.383   3.158  1.00  0.00           H
ATOM    345  HW2 SOL   115       3.102   5.088   2.189  1.00  0.00           H
ATOM    346  OW  SOL   116       3.161  38.875   4.591  1.00  0.00           O
ATOM    347  HW1 SOL   116       2.376  38.841   4.045  1.00  0.00           H
ATOM    348  HW2 SOL   116       3.668  38.106   4.331  1.00  0.00           H
ATOM    349  OW  SOL   117      41.191  16.858   5.475  1.00  0.00           O
ATOM    350  HW1 SOL   117      40.847  16.123   4.968  1.00  0.00           H
ATOM    351  HW2 SOL   117      40.440  17.177   5.975  1.00  0.00           H
ATOM    352  OW  SOL   118       9.346   8.162  10.961  1.00  0.00           O
ATOM    353  HW1 SOL   118       9.831   7.484  11.432  1.00  0.00           H
ATOM    354  HW2 SOL   118       9.163   7.775  10.105  1.00  0.00           H
ATOM    355  OW  SOL   119      19.704   3.065  20.221  1.00  0.00           O
ATOM    356  HW1 SOL   119      19.962   3.446  21.060  1.00  0.00           H
ATOM    357  HW2 SOL   119      20.531   2.836  19.797  1.00  0.00           H
ATOM    358  OW  SOL   120       5.913   0.733   2.424  1.00  0.00           O
ATOM    359  HW1 SOL   120       6.577   1.405   2.574  1.00  0.00           H
ATOM    360  HW2 SOL   120       5.871   0.644   1.472  1.00  0.00           H
ATOM    361  OW  SOL   121       5.210   5.763   3.098  1.00  0.00           O
ATOM    362  HW1 SOL   121       5.864   5.067   3.040  1.00  0.00           H
ATOM    363  HW2 SOL   121       4.922   5.746   4.011  1.00  0.00           H
ATOM    364  OW  SOL   122       2.264   6.922  10.540  1.00  0.00           O
ATOM    365  HW1 SOL   122       2.675   7.544  11.141  1.00  0.00           H
ATOM    366  HW2 SOL   122       1.667   6.415  11.091  1.00  0.00           H
ATOM    367  OW  SOL   123      12.821   9.825  23.320  1.00  0.00           O
ATOM    368  HW1 SOL   123      12.223  10.310  22.752  1.00  0.00           H
ATOM    369  HW2 SOL   123      13.541   9.566  22.745  1.00  0.00           H
ATOM    370  OW  SOL   124      22.465   9.049  14.291  1.00  0.00           O
ATOM    371  HW1 SOL   124      23.083   9.481  14.880  1.00  0.00           H
ATOM    372  HW2 SOL   124      22.890   8.223  14.061  1.00  0.00           H
ATOM    373  OW  SOL   125       6.033   2.577  16.886  1.00  0.00           O
ATOM    374  HW1 SOL   125       5.817   3.330  16.336  1.00  0.00           H
ATOM    375  HW2 SOL   125       6.967   2.431  16.737  1.00  0.00           H
ATOM    376  OW  SOL   126       8.482   7.738  42.398  1.00  0.00           O
ATOM    377  HW1 SOL   126       7.731   7.490  42.937  1.00  0.00           H
ATOM    378  HW2 SOL   126       9.193   7.871  43.024  1.00  0.00           H
ATOM    379  OW  SOL   127      12.724  14.775   5.767  1.00  0.00           O
ATOM    380  HW1 SOL   127      12.699  14.755   4.810  1.00  0.00           H
ATOM    381  HW2 SOL   127      12.037  14.166   6.038  1.00  0.00           H
ATOM    382  OW  SOL   128       8.074  15.644  12.136  1.00  0.00           O
ATOM    383  HW1 SOL   128       8.516  14.836  12.395  1.00  0.00           H
ATOM    384  HW2 SOL   128       7.582  15.907  12.914  1.00  0.00           H
ATOM    385  OW  SOL   129      42.320   5.384   4.514  1.00  0.00           O
ATOM    386  HW1 SOL   129      42.948   5.246   5.224  1.00  0.00           H
ATOM    387  HW2 SOL   129      42.640   6.163   4.059  1.00  0.00           H
ATOM    388  OW  SOL   130       1.114   2.917   6.980  1.00  0.00           O
ATOM    389  HW1 SOL   130       0.859   3.139   7.876  1.00  0.00           H
ATOM    390  HW2 SOL   130       1.271   1.973   7.002  1.00  0.00           H
ATOM    391  OW  SOL   131       5.507  42.685  18.682  1.00  0.00           O
ATOM    392  HW1 SOL   131       5.034  41.854  18.714  1.00  0.00           H
ATOM    393  HW2 SOL   131       6.014  42.642  17.871  1.00  0.00           H
ATOM    394  OW  SOL   132       6.246  35.297   6.016  1.00  0.00           O
ATOM    395  HW1 SOL   132       6.272  34.696   5.272  1.00  0.00           H
ATOM    396  HW2 SOL   132       7.067  35.139   6.482  1.00  0.00           H
ATOM    397  OW  SOL   133      32.721  12.894   7.046  1.00  0.00           O
ATOM    398  HW1 SOL   133      32.325  13.617   6.561  1.00  0.00           H
ATOM    399  HW2 SOL   133      31.988  12.312   7.250  1.00  0.00           H
ATOM    400  OW  SOL   134      37.547  17.670  16.378  1.00  0.00           O
ATOM    401  HW1 SOL   134      37.026  17.146  15.770  1.00  0.00           H
ATOM    402  HW2 SOL   134      38.427  17.299  16.322  1.00  0.00           H
ATOM    403  OW  SOL   135       1.059  12.078   5.830  1.00  0.00           O
ATOM    404  HW1 SOL   135       1.117  12.683   5.090  1.00  0.00           H
ATOM    405  HW2 SOL   135       0.121  12.010   6.012  1.00  0.00           H
ATOM    406  OW  SOL   136       6.907   3.617   2.847  1.00  0.00           O
ATOM    407  HW1 SOL   136       6.973   3.955   1.953  1.00  0.00           H
ATOM    408  HW2 SOL   136       7.814   3.561   3.149  1.00  0.00           H
ATOM    409  OW  SOL   137       2.182   9.793  13.227  1.00  0.00           O
ATOM    410  HW1 SOL   137       2.864   9.529  12.609  1.00  0.00           H
ATOM    411  HW2 SOL   137       1.626   9.019  13.316  1.00  0.00           H
ATOM    412  OW  SOL   138       0.958   5.273  28.355  1.00  0.00           O
ATOM    413  HW1 SOL   138       1.145   4.703  27.609  1.00  0.00           H
ATOM    414  HW2 SOL   138       0.013   5.196  28.485  1.00  0.00           H
ATOM    415  OW  SOL   139       9.294  10.185  16.903  1.00  0.00           O
ATOM    416  HW1 SOL   139       8.790  10.656  17.568  1.00  0.00           H
ATOM    417  HW2 SOL   139       8.707   9.491  16.605  1.00  0.00           H
ATOM    418  OW  SOL   140       2.378   3.860  42.328  1.00  0.00           O
ATOM    419  HW1 SOL   140       2.255   4.068  43.254  1.00  0.00           H
ATOM    420  HW2 SOL   140       1.707   3.205  42.137  1.00  0.00           H
ATOM    421  OW  SOL   141      11.989   4.089   6.770  1.00  0.00           O
ATOM    422  HW1 SOL   141      12.288   4.072   5.861  1.00  0.00           H
ATOM    423  HW2 SOL   141      11.904   5.019   6.977  1.00  0.00           H
ATOM    424  OW  SOL   142       5.484  13.703  17.080  1.00  0.00           O
ATOM    425  HW1 SOL   142       5.765  14.292  16.380  1.00  0.00           H
ATOM    426  HW2 SOL   142       4.531  13.669  16.999  1.00  0.00           H
ATOM    427  OW  SOL   143      11.697  36.338  11.872  1.00  0.00           O
ATOM    428  HW1 SOL   143      10.893  36.097  12.332  1.00  0.00           H
ATOM    429  HW2 SOL   143      11.405  36.602  11.000  1.00  0.00           H
ATOM    430  OW  SOL   144       8.649  17.246  17.242  1.00  0.00           O
ATOM    431  HW1 SOL   144       9.547  17.264  17.573  1.00  0.00           H
ATOM    432  HW2 SOL   144       8.745  17.248  16.289  1.00  0.00           H
ATOM    433  OW  SOL   145       4.484   8.480   6.492  1.00  0.00           O
ATOM    434  HW1 SOL   145       4.428   7.553   6.263  1.00  0.00           H
ATOM    435  HW2 SOL   145       3.697   8.870   6.111  1.00  0.00           H
ATOM    436  OW  SOL   146       2.870  13.830  16.053  1.00  0.00           O
ATOM    437  HW1 SOL   146       1.954  13.554  16.054  1.00  0.00           H
ATOM    438  HW2 SOL   146       3.277  13.314  15.358  1.00  0.00           H
ATOM    439  OW  SOL   147       6.132   7.285  11.083  1.00  0.00           O
ATOM    440  HW1 SOL   147       6.789   7.194  10.392  1.00  0.00           H
ATOM    441  HW2 SOL   147       5.709   6.428  11.126  1.00  0.00           H
ATOM    442  OW  SOL   148      10.630   7.934   3.264  1.00  0.00           O
ATOM    443  HW1 SOL   148      10.766   8.860   3.064  1.00  0.00           H
ATOM    444  HW2 SOL   148      10.973   7.471   2.500  1.00  0.00           H
ATOM    445  OW  SOL   149      14.893  13.044   9.777  1.00  0.00           O
ATOM    446  HW1 SOL   149      15.130  13.585   9.024  1.00  0.00           H
ATOM    447  HW2 SOL   149      14.543  12.239   9.395  1.00  0.00           H
ATOM    448  OW  SOL   150       3.247  15.889  14.215  1.00  0.00           O
ATOM    449  HW1 SOL   150       4.188  16.001  14.081  1.00  0.00           H
ATOM    450  HW2 SOL   150       3.176  15.455  15.065  1.00  0.00           H
ATOM    451  OW  SOL   151       2.738   3.649   4.767  1.00  0.00           O
ATOM    452  HW1 SOL   151       3.057   2.841   4.364  1.00  0.00           H
ATOM    453  HW2 SOL   151       2.172   3.354   5.481  1.00  0.00           H
ATOM    454  OW  SOL   152      11.028  20.432  20.700  1.00  0.00           O
ATOM    455  HW1 SOL   152      11.448  20.523  19.844  1.00  0.00           H
ATOM    456  HW2 SOL   152      10.482  19.650  20.618  1.00  0.00           H
ATOM    457  OW  SOL   153       2.214  35.717   2.396  1.00  0.00           O
ATOM    458  HW1 SOL   153       2.435  36.647   2.427  1.00  0.00           H
ATOM    459  HW2 SOL   153       2.375  35.462   1.487  1.00  0.00           H
ATOM    460  OW  SOL   154       9.500   2.567   3.242  1.00  0.00           O
ATOM    461  HW1 SOL   154       9.033   2.146   3.963  1.00  0.00           H
ATOM    462  HW2 SOL   154      10.409   2.288   3.349  1.00  0.00           H
ATOM    463  OW  SOL   155      15.219  11.957   1.382  1.00  0.00           O
ATOM    464  HW1 SOL   155      15.000  11.908   2.312  1.00  0.00           H
ATOM    465  HW2 SOL   155      15.392  12.886   1.225  1.00  0.00           H
ATOM    466  OW  SOL   156       6.329  14.388  19.827  1.00  0.00           O
ATOM    467  HW1 SOL   156       6.216  14.262  18.885  1.00  0.00           H
ATOM    468  HW2 SOL   156       5.710  13.776  20.226  1.00  0.00           H
ATOM    469  OW  SOL   157       7.424   3.442   7.369  1.00  0.00           O
ATOM    470  HW1 SOL   157       7.118   4.348   7.318  1.00  0.00           H
ATOM    471  HW2 SOL   157       8.358   3.493   7.167  1.00  0.00           H
ATOM    472  OW  SOL   158       4.466   8.603  15.639  1.00  0.00           O
ATOM    473  HW1 SOL   158       4.242   9.534  15.648  1.00  0.00           H
ATOM    474  HW2 SOL   158       5.256   8.552  15.100  1.00  0.00           H
ATOM    475  OW  SOL   159       3.532  12.920  40.609  1.00  0.00           O
ATOM    476  HW1 SOL   159       4.020  12.505  41.321  1.00  0.00           H
ATOM    477  HW2 SOL   159       3.707  12.369  39.846  1.00  0.00           H
ATOM    478  OW  SOL   160      13.795  15.122  12.805  1.00  0.00           O
ATOM    479  HW1 SOL   160      13.315  15.090  11.977  1.00  0.00           H
ATOM    480  HW2 SOL   160      14.365  14.353  12.782  1.00  0.00           H
ATOM    481  OW  SOL   161      19.370  11.198   5.221  1.00  0.00           O
ATOM    482  HW1 SOL   161      18.787  10.570   5.647  1.00  0.00           H
ATOM    483  HW2 SOL   161      19.970  11.476   5.913  1.00  0.00           H
ATOM    484  OW  SOL   162       4.658   0.771  11.890  1.00  0.00           O
ATOM    485  HW1 SOL   162       4.697   0.599  10.949  1.00  0.00           H
ATOM    486  HW2 SOL   162       3.753   0.573  12.133  1.00  0.00           H
ATOM    487  OW  SOL   163      10.163  15.916   2.109  1.00  0.00           O
ATOM    488  HW1 SOL   163       9.629  15.539   2.808  1.00  0.00           H
ATOM    489  HW2 SOL   163       9.848  16.816   2.025  1.00  0.00           H
ATOM    490  OW  SOL   164      14.092  11.751  17.998  1.00  0.00           O
ATOM    491  HW1 SOL   164      13.729  12.523  18.432  1.00  0.00           H
ATOM    492  HW2 SOL   164      14.936  12.043  17.654  1.00  0.00           H
ATOM    493  OW  SOL   165      10.591  10.757   2.605  1.00  0.00           O
ATOM    494  HW1 SOL   165       9.911  10.905   1.947  1.00  0.00           H
ATOM    495  HW2 SOL   165      11.409  10.969   2.157  1.00  0.00           H
ATOM    496  OW  SOL   166      17.052  13.402   6.106  1.00  0.00           O
ATOM    497  HW1 SOL   166      17.951  13.383   6.434  1.00  0.00           H
ATOM    498  HW2 SOL   166      16.625  14.090   6.616  1.00  0.00           H
ATOM    499  OW  SOL   167      10.039  13.627  12.034  1.00  0.00           O
ATOM    500  HW1 SOL   167      10.430  13.720  12.903  1.00  0.00           H
ATOM    501  HW2 SOL   167       9.975  12.682  11.898  1.00  0.00           H
ATOM    502  OW  SOL   168      14.553  12.477  12.636  1.00  0.00           O
ATOM    503  HW1 SOL   168      14.763  12.199  11.745  1.00  0.00           H
ATOM    504  HW2 SOL   168      14.322  11.667  13.092  1.00  0.00           H
ATOM    505  OW  SOL   169      14.534   8.287   3.806  1.00  0.00           O
ATOM    506  HW1 SOL   169      14.392   7.806   2.990  1.00  0.00           H
ATOM    507  HW2 SOL   169      14.397   7.636   4.494  1.00  0.00           H
ATOM    508  OW  SOL   170      10.086   6.734   8.460  1.00  0.00           O
ATOM    509  HW1 SOL   170       9.805   5.917   8.870  1.00  0.00           H
ATOM    510  HW2 SOL   170       9.286   7.100   8.081  1.00  0.00           H
ATOM    511  OW  SOL   171       0.840  16.064   4.839  1.00  0.00           O
ATOM    512  HW1 SOL   171      -0.036  16.429   4.965  1.00  0.00           H
ATOM    513  HW2 SOL   171       1.393  16.823   4.656  1.00  0.00           H
ATOM    514  OW  SOL   172       9.239   4.364   9.557  1.00  0.00           O
ATOM    515  HW1 SOL   172       8.387   4.019   9.823  1.00  0.00           H
ATOM    516  HW2 SOL   172       9.468   3.861   8.776  1.00  0.00           H
ATOM    517  OW  SOL   173       1.255  24.693  35.857  1.00  0.00           O
ATOM    518  HW1 SOL   173       0.878  25.076  36.650  1.00  0.00           H
ATOM    519  HW2 SOL   173       2.062  25.186  35.714  1.00  0.00           H
ATOM    520  OW  SOL   174       9.108   9.175  25.128  1.00  0.00           O
ATOM    521  HW1 SOL   174       8.312   9.694  25.018  1.00  0.00           H
ATOM    522  HW2 SOL   174       9.801   9.823  25.258  1.00  0.00           H
ATOM    523  OW  SOL   175       9.584   5.457  14.384  1.00  0.00           O
ATOM    524  HW1 SOL   175      10.445   5.044  14.455  1.00  0.00           H
ATOM    525  HW2 SOL   175       9.564   5.817  13.497  1.00  0.00           H
ATOM    526  OW  SOL   176      42.504   6.434  41.264  1.00  0.00           O
ATOM    527  HW1 SOL   176      42.591   6.208  42.190  1.00  0.00           H
ATOM    528  HW2 SOL   176      41.602   6.742  41.176  1.00  0.00           H
ATOM    529  OW  SOL   177       7.869  11.817  18.523  1.00  0.00           O
ATOM    530  HW1 SOL   177       6.969  11.522  18.663  1.00  0.00           H
ATOM    531  HW2 SOL   177       7.816  12.402  17.768  1.00  0.00           H
ATOM    532  OW  SOL   178       4.864  39.785   6.996  1.00  0.00           O
ATOM    533  HW1 SOL   178       4.627  38.858   6.993  1.00  0.00           H
ATOM    534  HW2 SOL   178       4.492  40.131   6.184  1.00  0.00           H
ATOM    535  OW  SOL   179      10.570  12.808   6.160  1.00  0.00           O
ATOM    536  HW1 SOL   179      10.255  11.906   6.222  1.00  0.00           H
ATOM    537  HW2 SOL   179      10.854  13.023   7.048  1.00  0.00           H
ATOM    538  OW  SOL   180       3.679   5.945  19.085  1.00  0.00           O
ATOM    539  HW1 SOL   180       4.381   6.226  19.672  1.00  0.00           H
ATOM    540  HW2 SOL   180       3.554   5.018  19.288  1.00  0.00           H
ATOM    541  OW  SOL   181      13.533  11.022   8.723  1.00  0.00           O
ATOM    542  HW1 SOL   181      13.283  10.109   8.861  1.00  0.00           H
ATOM    543  HW2 SOL   181      14.074  11.007   7.933  1.00  0.00           H
ATOM    544  OW  SOL   182       4.203   9.080  11.707  1.00  0.00           O
ATOM    545  HW1 SOL   182       4.811   9.739  12.041  1.00  0.00           H
ATOM    546  HW2 SOL   182       4.754   8.323  11.508  1.00  0.00           H
ATOM    547  OW  SOL   183      14.028  11.893  20.909  1.00  0.00           O
ATOM    548  HW1 SOL   183      14.368  11.412  20.155  1.00  0.00           H
ATOM    549  HW2 SOL   183      13.188  11.475  21.100  1.00  0.00           H
ATOM    550  OW  SOL   184      37.851  12.738  15.637  1.00  0.00           O
ATOM    551  HW1 SOL   184      37.273  11.984  15.522  1.00  0.00           H
ATOM    552  HW2 SOL   184      38.709  12.429  15.347  1.00  0.00           H
ATOM    553  OW  SOL   185       8.278   0.076  19.475  1.00  0.00           O
ATOM    554  HW1 SOL   185       7.839  -0.351  18.739  1.00  0.00           H
ATOM    555  HW2 SOL   185       7.584   0.223  20.116  1.00  0.00           H
ATOM    556  OW  SOL   186       8.835  42.668   4.814  1.00  0.00           O
ATOM    557  HW1 SOL   186       8.415  41.912   5.224  1.00  0.00           H
ATOM    558  HW2 SOL   186       9.660  42.771   5.288  1.00  0.00           H
ATOM    559  OW  SOL   187       2.315   7.957   0.913  1.00  0.00           O
ATOM    560  HW1 SOL   187       2.182   7.413   1.689  1.00  0.00           H
ATOM    561  HW2 SOL   187       1.444   8.038   0.525  1.00  0.00           H
ATOM    562  OW  SOL   188      14.441   5.628  20.601  1.00  0.00           O
ATOM    563  HW1 SOL   188      13.514   5.402  20.521  1.00  0.00           H
ATOM    564  HW2 SOL   188      14.870   4.804  20.830  1.00  0.00           H
ATOM    565  OW  SOL   189      14.727   4.677   9.424  1.00  0.00           O
ATOM    566  HW1 SOL   189      15.333   4.894  10.133  1.00  0.00           H
ATOM    567  HW2 SOL   189      14.760   3.722   9.365  1.00  0.00           H
ATOM    568  OW  SOL   190       8.638  13.758   4.187  1.00  0.00           O
ATOM    569  HW1 SOL   190       9.455  13.352   4.475  1.00  0.00           H
ATOM    570  HW2 SOL   190       7.983  13.065   4.270  1.00  0.00           H
ATOM    571  OW  SOL   191       2.941  14.884   8.711  1.00  0.00           O
ATOM    572  HW1 SOL   191       2.362  14.167   8.451  1.00  0.00           H
ATOM    573  HW2 SOL   191       2.706  15.065   9.621  1.00  0.00           H
ATOM    574  OW  SOL   192      12.031   6.817   5.453  1.00  0.00           O
ATOM    575  HW1 SOL   192      12.203   7.591   5.989  1.00  0.00           H
ATOM    576  HW2 SOL   192      11.184   6.993   5.043  1.00  0.00           H
ATOM    577  OW  SOL   193      20.237  14.738  41.726  1.00  0.00           O
ATOM    578  HW1 SOL   193      20.670  15.283  41.070  1.00  0.00           H
ATOM    579  HW2 SOL   193      19.632  14.192  41.224  1.00  0.00           H
ATOM    580  OW  SOL   194       4.207  12.434  20.401  1.00  0.00           O
ATOM    581  HW1 SOL   194       4.076  12.808  21.272  1.00  0.00           H
ATOM    582  HW2 SOL   194       3.325  12.225  20.094  1.00  0.00           H
ATOM    583  OW  SOL   195       6.563  15.496   3.437  1.00  0.00           O
ATOM    584  HW1 SOL   195       6.674  15.720   4.361  1.00  0.00           H
ATOM    585  HW2 SOL   195       7.164  14.764   3.294  1.00  0.00           H
ATOM    586  OW  SOL   196      15.733  15.207  18.554  1.00  0.00           O
ATOM    587  HW1 SOL   196      14.937  14.715  18.753  1.00  0.00           H
ATOM    588  HW2 SOL   196      16.260  14.607  18.025  1.00  0.00           H
ATOM    589  OW  SOL   197       7.667   3.726  14.679  1.00  0.00           O
ATOM    590  HW1 SOL   197       8.155   4.538  14.544  1.00  0.00           H
ATOM    591  HW2 SOL   197       8.296   3.133  15.088  1.00  0.00           H
ATOM    592  OW  SOL   198      13.047  37.776  42.422  1.00  0.00           O
ATOM    593  HW1 SOL   198      13.525  37.977  43.227  1.00  0.00           H
ATOM    594  HW2 SOL   198      12.812  38.631  42.062  1.00  0.00           H
ATOM    595  OW  SOL   199      12.215  16.628  15.325  1.00  0.00           O
ATOM    596  HW1 SOL   199      12.185  17.411  14.776  1.00  0.00           H
ATOM    597  HW2 SOL   199      12.799  16.029  14.859  1.00  0.00           H
ATOM    598  OW  SOL   200      42.701  15.446  16.666  1.00  0.00           O
ATOM    599  HW1 SOL   200      42.856  15.948  15.865  1.00  0.00           H
ATOM    600  HW2 SOL   200      43.308  15.820  17.304  1.00  0.00           H
ATOM    601  OW  SOL   201       7.448  17.904   2.099  1.00  0.00           O
ATOM    602  HW1 SOL   201       7.561  18.628   2.715  1.00  0.00           H
ATOM    603  HW2 SOL   201       6.939  17.254   2.583  1.00  0.00           H
ATOM    604  OW  SOL   202       5.749  40.712  13.963  1.00  0.00           O
ATOM    605  HW1 SOL   202       4.841  40.916  13.740  1.00  0.00           H
ATOM    606  HW2 SOL   202       5.877  39.816  13.653  1.00  0.00           H
ATOM    607  OW  SOL   203       3.312  40.857  10.085  1.00  0.00           O
ATOM    608  HW1 SOL   203       3.643  40.674  10.964  1.00  0.00           H
ATOM    609  HW2 SOL   203       3.053  40.001   9.743  1.00  0.00           H
ATOM    610  OW  SOL   204      15.636  11.256   6.801  1.00  0.00           O
ATOM    611  HW1 SOL   204      16.404  10.813   7.161  1.00  0.00           H
ATOM    612  HW2 SOL   204      15.976  12.077   6.446  1.00  0.00           H
ATOM    613  OW  SOL   205       5.808  11.266  12.749  1.00  0.00           O
ATOM    614  HW1 SOL   205       6.204  11.999  13.220  1.00  0.00           H
ATOM    615  HW2 SOL   205       6.137  11.349  11.854  1.00  0.00           H
ATOM    616  OW  SOL   206      18.265  42.604  42.043  1.00  0.00           O
ATOM    617  HW1 SOL   206      18.201  41.649  42.059  1.00  0.00           H
ATOM    618  HW2 SOL   206      17.820  42.888  42.841  1.00  0.00           H
ATOM    619  OW  SOL   207       7.129   2.346  11.244  1.00  0.00           O
ATOM    620  HW1 SOL   207       6.564   1.853  11.840  1.00  0.00           H
ATOM    621  HW2 SOL   207       7.094   1.858  10.421  1.00  0.00           H
ATOM    622  OW  SOL   208      10.600   5.852  11.683  1.00  0.00           O
ATOM    623  HW1 SOL   208      10.183   5.017  11.471  1.00  0.00           H
ATOM    624  HW2 SOL   208      11.309   5.620  12.282  1.00  0.00           H
ATOM    625  OW  SOL   209      33.892  19.242   7.561  1.00  0.00           O
ATOM    626  HW1 SOL   209      33.667  19.824   6.835  1.00  0.00           H
ATOM    627  HW2 SOL   209      33.491  18.404   7.330  1.00  0.00           H
ATOM    628  OW  SOL   210       4.839  12.483   6.669  1.00  0.00           O
ATOM    629  HW1 SOL   210       4.746  13.343   6.258  1.00  0.00           H
ATOM    630  HW2 SOL   210       4.018  12.356   7.145  1.00  0.00           H
ATOM    631  OW  SOL   211       5.282   6.288  21.296  1.00  0.00           O
ATOM    632  HW1 SOL   211       6.230   6.277  21.164  1.00  0.00           H
ATOM    633  HW2 SOL   211       5.098   5.487  21.788  1.00  0.00           H
ATOM    634  OW  SOL   212      41.385   5.937  33.636  1.00  0.00           O
ATOM    635  HW1 SOL   212      41.105   5.021  33.637  1.00  0.00           H
ATOM    636  HW2 SOL   212      42.097   5.971  34.275  1.00  0.00           H
ATOM    637  OW  SOL   213      38.440  18.662  23.430  1.00  0.00           O
ATOM    638  HW1 SOL   213      38.402  19.150  22.607  1.00  0.00           H
ATOM    639  HW2 SOL   213      38.355  17.745  23.169  1.00  0.00           H
ATOM    640  OW  SOL   214       8.150  12.514  34.260  1.00  0.00           O
ATOM    641  HW1 SOL   214       7.513  13.157  34.572  1.00  0.00           H
ATOM    642  HW2 SOL   214       8.757  12.402  34.991  1.00  0.00           H
ATOM    643  OW  SOL   215      15.344  18.445  25.438  1.00  0.00           O
ATOM    644  HW1 SOL   215      14.607  18.127  24.916  1.00  0.00           H
ATOM    645  HW2 SOL   215      14.951  18.716  26.268  1.00  0.00           H
ATOM    646  OW  SOL   216       4.883  15.722  26.113  1.00  0.00           O
ATOM    647  HW1 SOL   216       5.211  15.393  26.950  1.00  0.00           H
ATOM    648  HW2 SOL   216       5.544  16.353  25.828  1.00  0.00           H
ATOM    649  OW  SOL   217      20.681   4.902  25.632  1.00  0.00           O
ATOM    650  HW1 SOL   217      20.869   4.475  26.467  1.00  0.00           H
ATOM    651  HW2 SOL   217      21.542   5.098  25.263  1.00  0.00           H
ATOM    652  OW  SOL   218       3.396  13.857  22.640  1.00  0.00           O
ATOM    653  HW1 SOL   218       2.912  14.478  22.095  1.00  0.00           H
ATOM    654  HW2 SOL   218       3.291  14.188  23.532  1.00  0.00           H
ATOM    655  OW  SOL   219      42.320  41.130   1.901  1.00  0.00           O
ATOM    656  HW1 SOL   219      42.818  41.900   2.176  1.00  0.00           H
ATOM    657  HW2 SOL   219      41.485  41.482   1.592  1.00  0.00           H
ATOM    658  OW  SOL   220       5.279  14.491  28.862  1.00  0.00           O
ATOM    659  HW1 SOL   220       6.190  14.498  29.157  1.00  0.00           H
ATOM    660  HW2 SOL   220       4.929  13.659  29.182  1.00  0.00           H
ATOM    661  OW  SOL   221      13.147  17.250  33.668  1.00  0.00           O
ATOM    662  HW1 SOL   221      13.279  16.876  34.539  1.00  0.00           H
ATOM    663  HW2 SOL   221      13.760  16.775  33.107  1.00  0.00           H
ATOM    664  OW  SOL   222      38.975  24.310  34.068  1.00  0.00           O
ATOM    665  HW1 SOL   222      39.035  23.665  33.363  1.00  0.00           H
ATOM    666  HW2 SOL   222      39.084  25.154  33.629  1.00  0.00           H
ATOM    667  OW  SOL   223      20.081  14.049  28.812  1.00  0.00           O
ATOM    668  HW1 SOL   223      19.701  14.761  28.298  1.00  0.00           H
ATOM    669  HW2 SOL   223      20.843  14.441  29.239  1.00  0.00           H
ATOM    670  OW  SOL   224       3.629   2.763  39.981  1.00  0.00           O
ATOM    671  HW1 SOL   224       3.008   2.714  40.708  1.00  0.00           H
ATOM    672  HW2 SOL   224       3.661   3.693  39.756  1.00  0.00           H
ATOM    673  OW  SOL   225      15.657   6.297  26.723  1.00  0.00           O
ATOM    674  HW1 SOL   225      15.659   7.254  26.699  1.00  0.00           H
ATOM    675  HW2 SOL   225      16.214   6.037  25.989  1.00  0.00           H
ATOM    676  OW  SOL   226       1.147  15.427  21.272  1.00  0.00           O
ATOM    677  HW1 SOL   226       1.019  16.099  21.941  1.00  0.00           H
ATOM    678  HW2 SOL   226       1.582  15.885  20.552  1.00  0.00           H
ATOM    679  OW  SOL   227      12.645  13.604  33.898  1.00  0.00           O
ATOM    680  HW1 SOL   227      12.031  14.187  34.344  1.00  0.00           H
ATOM    681  HW2 SOL   227      12.919  12.982  34.573  1.00  0.00           H
ATOM    682  OW  SOL   228      38.916  17.449  30.693  1.00  0.00           O
ATOM    683  HW1 SOL   228      38.946  18.329  31.069  1.00  0.00           H
ATOM    684  HW2 SOL   228      39.290  17.549  29.818  1.00  0.00           H
ATOM    685  OW  SOL   229      40.035  16.916  16.166  1.00  0.00           O
ATOM    686  HW1 SOL   229      40.400  16.393  16.879  1.00  0.00           H
ATOM    687  HW2 SOL   229      40.796  17.187  15.653  1.00  0.00           H
ATOM    688  OW  SOL   230       9.644  19.912  30.651  1.00  0.00           O
ATOM    689  HW1 SOL   230      10.258  19.253  30.976  1.00  0.00           H
ATOM    690  HW2 SOL   230       9.487  20.485  31.402  1.00  0.00           H
ATOM    691  OW  SOL   231       5.353  10.729  18.144  1.00  0.00           O
ATOM    692  HW1 SOL   231       4.460  10.508  18.408  1.00  0.00           H
ATOM    693  HW2 SOL   231       5.268  11.563  17.682  1.00  0.00           H
ATOM    694  OW  SOL   232      13.976  41.633  32.376  1.00  0.00           O
ATOM    695  HW1 SOL   232      13.877  42.002  33.254  1.00  0.00           H
ATOM    696  HW2 SOL   232      14.643  40.954  32.475  1.00  0.00           H
ATOM    697  OW  SOL   233      42.594  15.129  24.837  1.00  0.00           O
ATOM    698  HW1 SOL   233      42.994  15.851  24.351  1.00  0.00           H
ATOM    699  HW2 SOL   233      42.055  14.674  24.190  1.00  0.00           H
ATOM    700  OW  SOL   234      23.689   9.214  20.579  1.00  0.00           O
ATOM    701  HW1 SOL   234      23.444   9.412  21.483  1.00  0.00           H
ATOM    702  HW2 SOL   234      23.846   8.270  20.575  1.00  0.00           H
ATOM    703  OW  SOL   235       1.195  17.092  23.632  1.00  0.00           O
ATOM    704  HW1 SOL   235       1.901  17.304  24.242  1.00  0.00           H
ATOM    705  HW2 SOL   235       0.946  17.934  23.250  1.00  0.00           H
ATOM    706  OW  SOL   236      18.275  14.008  20.293  1.00  0.00           O
ATOM    707  HW1 SOL   236      19.053  13.454  20.237  1.00  0.00           H
ATOM    708  HW2 SOL   236      18.156  14.162  21.230  1.00  0.00           H
ATOM    709  OW  SOL   237      19.474  12.453  24.123  1.00  0.00           O
ATOM    710  HW1 SOL   237      18.831  12.758  23.483  1.00  0.00           H
ATOM    711  HW2 SOL   237      19.338  11.506  24.168  1.00  0.00           H
ATOM    712  OW  SOL   238       6.971   9.518  34.374  1.00  0.00           O
ATOM    713  HW1 SOL   238       7.846   9.822  34.132  1.00  0.00           H
ATOM    714  HW2 SOL   238       6.911   8.639  34.000  1.00  0.00           H
ATOM    715  OW  SOL   239       7.277  17.151  26.145  1.00  0.00           O
ATOM    716  HW1 SOL   239       8.192  16.881  26.062  1.00  0.00           H
ATOM    717  HW2 SOL   239       7.216  17.522  27.025  1.00  0.00           H
ATOM    718  OW  SOL   240      17.863  11.099  34.957  1.00  0.00           O
ATOM    719  HW1 SOL   240      18.287  11.351  34.136  1.00  0.00           H
ATOM    720  HW2 SOL   240      17.189  10.472  34.696  1.00  0.00           H
ATOM    721  OW  SOL   241       8.507  40.865  36.649  1.00  0.00           O
ATOM    722  HW1 SOL   241       7.890  40.506  37.287  1.00  0.00           H
ATOM    723  HW2 SOL   241       8.017  41.556  36.205  1.00  0.00           H
ATOM    724  OW  SOL   242      40.183   8.711  29.826  1.00  0.00           O
ATOM    725  HW1 SOL   242      40.097   9.473  30.399  1.00  0.00           H
ATOM    726  HW2 SOL   242      41.080   8.759  29.496  1.00  0.00           H
ATOM    727  OW  SOL   243      19.067   9.715  24.684  1.00  0.00           O
ATOM    728  HW1 SOL   243      19.024   9.176  23.894  1.00  0.00           H
ATOM    729  HW2 SOL   243      19.555   9.183  25.312  1.00  0.00           H
ATOM    730  OW  SOL   244      19.916  13.852  34.743  1.00  0.00           O
ATOM    731  HW1 SOL   244      19.954  13.579  33.826  1.00  0.00           H
ATOM    732  HW2 SOL   244      19.197  14.483  34.776  1.00  0.00           H
ATOM    733  OW  SOL   245       8.678  38.514  32.070  1.00  0.00           O
ATOM    734  HW1 SOL   245       8.131  39.285  32.225  1.00  0.00           H
ATOM    735  HW2 SOL   245       9.359  38.821  31.471  1.00  0.00           H
ATOM    736  OW  SOL   246      12.921  14.298  18.847  1.00  0.00           O
ATOM    737  HW1 SOL   246      12.574  14.823  18.126  1.00  0.00           H
ATOM    738  HW2 SOL   246      12.403  14.561  19.607  1.00  0.00           H
ATOM    739  OW  SOL   247      25.643  23.602  21.218  1.00  0.00           O
ATOM    740  HW1 SOL   247      25.793  22.681  21.001  1.00  0.00           H
ATOM    741  HW2 SOL   247      26.300  23.802  21.883  1.00  0.00           H
ATOM    742  OW  SOL   248       3.925  38.151  18.391  1.00  0.00           O
ATOM    743  HW1 SOL   248       4.836  37.866  18.317  1.00  0.00           H
ATOM    744  HW2 SOL   248       3.417  37.340  18.365  1.00  0.00           H
ATOM    745  OW  SOL   249       6.944   5.211  31.809  1.00  0.00           O
ATOM    746  HW1 SOL   249       6.117   5.691  31.760  1.00  0.00           H
ATOM    747  HW2 SOL   249       6.835   4.480  31.201  1.00  0.00           H
ATOM    748  OW  SOL   250      17.396   1.425  16.585  1.00  0.00           O
ATOM    749  HW1 SOL   250      17.473   1.924  17.399  1.00  0.00           H
ATOM    750  HW2 SOL   250      17.196   0.533  16.869  1.00  0.00           H
ATOM    751  OW  SOL   251      42.030   0.981  38.909  1.00  0.00           O
ATOM    752  HW1 SOL   251      41.669   1.659  38.337  1.00  0.00           H
ATOM    753  HW2 SOL   251      42.904   0.813  38.559  1.00  0.00           H
ATOM    754  OW  SOL   252      16.186  10.252  31.512  1.00  0.00           O
ATOM    755  HW1 SOL   252      15.746   9.829  30.775  1.00  0.00           H
ATOM    756  HW2 SOL   252      16.876   9.638  31.764  1.00  0.00           H
ATOM    757  OW  SOL   253       7.335   5.116  34.541  1.00  0.00           O
ATOM    758  HW1 SOL   253       8.101   5.684  34.451  1.00  0.00           H
ATOM    759  HW2 SOL   253       6.986   5.042  33.653  1.00  0.00           H
ATOM    760  OW  SOL   254      11.142  11.061  27.512  1.00  0.00           O
ATOM    761  HW1 SOL   254      10.699  10.567  28.202  1.00  0.00           H
ATOM    762  HW2 SOL   254      11.867  10.497  27.241  1.00  0.00           H
ATOM    763  OW  SOL   255      36.890  12.718  22.408  1.00  0.00           O
ATOM    764  HW1 SOL   255      36.770  13.521  22.915  1.00  0.00           H
ATOM    765  HW2 SOL   255      36.049  12.266  22.473  1.00  0.00           H
ATOM    766  OW  SOL   256      42.345  20.437  38.979  1.00  0.00           O
ATOM    767  HW1 SOL   256      41.500  20.818  39.217  1.00  0.00           H
ATOM    768  HW2 SOL   256      42.239  19.499  39.136  1.00  0.00           H
ATOM    769  OW  SOL   257      24.283   9.789  33.918  1.00  0.00           O
ATOM    770  HW1 SOL   257      23.469   9.494  34.325  1.00  0.00           H
ATOM    771  HW2 SOL   257      24.050  10.609  33.482  1.00  0.00           H
ATOM    772  OW  SOL   258      14.561   9.177  17.449  1.00  0.00           O
ATOM    773  HW1 SOL   258      14.697   8.830  18.331  1.00  0.00           H
ATOM    774  HW2 SOL   258      14.321  10.093  17.586  1.00  0.00           H
ATOM    775  OW  SOL   259       2.995   8.200  22.461  1.00  0.00           O
ATOM    776  HW1 SOL   259       2.618   8.408  21.606  1.00  0.00           H
ATOM    777  HW2 SOL   259       3.698   7.579  22.269  1.00  0.00           H
ATOM    778  OW  SOL   260       9.221  17.969  21.839  1.00  0.00           O
ATOM    779  HW1 SOL   260       8.564  18.459  21.343  1.00  0.00           H
ATOM    780  HW2 SOL   260       8.927  17.059  21.793  1.00  0.00           H
ATOM    781  OW  SOL   261      36.169  14.704  26.344  1.00  0.00           O
ATOM    782  HW1 SOL   261      35.264  14.442  26.173  1.00  0.00           H
ATOM    783  HW2 SOL   261      36.219  15.609  26.035  1.00  0.00           H
ATOM    784  OW  SOL   262      16.016   8.918  26.180  1.00  0.00           O
ATOM    785  HW1 SOL   262      16.840   9.183  25.770  1.00  0.00           H
ATOM    786  HW2 SOL   262      16.101   9.199  27.091  1.00  0.00           H
ATOM    787  OW  SOL   263       9.662  14.449  32.186  1.00  0.00           O
ATOM    788  HW1 SOL   263       9.788  14.020  33.033  1.00  0.00           H
ATOM    789  HW2 SOL   263       9.447  13.735  31.585  1.00  0.00           H
ATOM    790  OW  SOL   264       8.930   9.594  21.620  1.00  0.00           O
ATOM    791  HW1 SOL   264       8.094   9.342  21.228  1.00  0.00           H
ATOM    792  HW2 SOL   264       8.962  10.546  21.523  1.00  0.00           H
ATOM    793  OW  SOL   265      12.925   7.596  28.013  1.00  0.00           O
ATOM    794  HW1 SOL   265      13.297   6.775  27.692  1.00  0.00           H
ATOM    795  HW2 SOL   265      12.855   8.150  27.235  1.00  0.00           H
ATOM    796  OW  SOL   266       5.658  13.228  32.307  1.00  0.00           O
ATOM    797  HW1 SOL   266       6.150  12.555  32.777  1.00  0.00           H
ATOM    798  HW2 SOL   266       5.232  13.739  32.996  1.00  0.00           H
ATOM    799  OW  SOL   267      17.671  21.780  17.206  1.00  0.00           O
ATOM    800  HW1 SOL   267      17.011  21.977  16.541  1.00  0.00           H
ATOM    801  HW2 SOL   267      17.416  22.308  17.962  1.00  0.00           H
ATOM    802  OW  SOL   268      41.391   3.626  36.680  1.00  0.00           O
ATOM    803  HW1 SOL   268      41.761   4.484  36.472  1.00  0.00           H
ATOM    804  HW2 SOL   268      40.855   3.777  37.459  1.00  0.00           H
ATOM    805  OW  SOL   269      15.872   9.226  11.440  1.00  0.00           O
ATOM    806  HW1 SOL   269      14.994   8.987  11.738  1.00  0.00           H
ATOM    807  HW2 SOL   269      16.177   9.869  12.080  1.00  0.00           H
ATOM    808  OW  SOL   270       5.902  22.409  21.796  1.00  0.00           O
ATOM    809  HW1 SOL   270       4.949  22.387  21.888  1.00  0.00           H
ATOM    810  HW2 SOL   270       6.221  21.794  22.457  1.00  0.00           H
ATOM    811  OW  SOL   271      13.708  41.031  23.457  1.00  0.00           O
ATOM    812  HW1 SOL   271      13.922  40.696  24.328  1.00  0.00           H
ATOM    813  HW2 SOL   271      12.915  41.550  23.587  1.00  0.00           H
ATOM    814  OW  SOL   272      42.239  17.644  35.854  1.00  0.00           O
ATOM    815  HW1 SOL   272      43.193  17.714  35.851  1.00  0.00           H
ATOM    816  HW2 SOL   272      42.016  17.354  34.969  1.00  0.00           H
ATOM    817  OW  SOL   273       6.198  19.753  24.593  1.00  0.00           O
ATOM    818  HW1 SOL   273       6.795  19.191  25.087  1.00  0.00           H
ATOM    819  HW2 SOL   273       5.360  19.290  24.613  1.00  0.00           H
ATOM    820  OW  SOL   274      40.937   8.527  26.893  1.00  0.00           O
ATOM    821  HW1 SOL   274      40.492   9.372  26.964  1.00  0.00           H
ATOM    822  HW2 SOL   274      41.121   8.430  25.959  1.00  0.00           H
ATOM    823  OW  SOL   275      17.214   5.802  40.256  1.00  0.00           O
ATOM    824  HW1 SOL   275      17.591   6.550  40.719  1.00  0.00           H
ATOM    825  HW2 SOL   275      17.108   6.106  39.355  1.00  0.00           H
ATOM    826  OW  SOL   276       5.005  42.021  25.632  1.00  0.00           O
ATOM    827  HW1 SOL   276       5.957  41.932  25.596  1.00  0.00           H
ATOM    828  HW2 SOL   276       4.679  41.376  25.004  1.00  0.00           H
ATOM    829  OW  SOL   277      13.836  42.744  34.762  1.00  0.00           O
ATOM    830  HW1 SOL   277      12.961  42.953  35.089  1.00  0.00           H
ATOM    831  HW2 SOL   277      14.400  42.795  35.534  1.00  0.00           H
ATOM    832  OW  SOL   278       6.910  14.502  24.060  1.00  0.00           O
ATOM    833  HW1 SOL   278       6.746  14.897  24.917  1.00  0.00           H
ATOM    834  HW2 SOL   278       6.246  13.817  23.981  1.00  0.00           H
ATOM    835  OW  SOL   279      17.498   4.839  34.127  1.00  0.00           O
ATOM    836  HW1 SOL   279      16.818   4.166  34.154  1.00  0.00           H
ATOM    837  HW2 SOL   279      18.143   4.555  34.774  1.00  0.00           H
ATOM    838  OW  SOL   280       9.067  20.140  23.570  1.00  0.00           O
ATOM    839  HW1 SOL   280       8.863  19.382  23.023  1.00  0.00           H
ATOM    840  HW2 SOL   280       8.640  20.876  23.130  1.00  0.00           H
ATOM    841  OW  SOL   281       3.306  10.383  32.860  1.00  0.00           O
ATOM    842  HW1 SOL   281       3.182   9.776  32.131  1.00  0.00           H
ATOM    843  HW2 SOL   281       2.674  10.098  33.520  1.00  0.00           H
ATOM    844  OW  SOL   282       5.493  39.300  27.869  1.00  0.00           O
ATOM    845  HW1 SOL   282       4.632  39.173  28.268  1.00  0.00           H
ATOM    846  HW2 SOL   282       5.415  38.907  27.000  1.00  0.00           H
ATOM    847  OW  SOL   283      11.284   7.190  18.833  1.00  0.00           O
ATOM    848  HW1 SOL   283      11.563   6.422  19.331  1.00  0.00           H
ATOM    849  HW2 SOL   283      10.590   6.865  18.259  1.00  0.00           H
ATOM    850  OW  SOL   284       6.949   5.024  18.118  1.00  0.00           O
ATOM    851  HW1 SOL   284       6.141   4.861  17.631  1.00  0.00           H
ATOM    852  HW2 SOL   284       6.655   5.358  18.965  1.00  0.00           H
ATOM    853  OW  SOL   285       6.203   2.668  30.187  1.00  0.00           O
ATOM    854  HW1 SOL   285       5.398   3.181  30.120  1.00  0.00           H
ATOM    855  HW2 SOL   285       6.029   2.038  30.887  1.00  0.00           H
ATOM    856  OW  SOL   286      10.398   2.017  39.883  1.00  0.00           O
ATOM    857  HW1 SOL   286       9.620   1.481  40.035  1.00  0.00           H
ATOM    858  HW2 SOL   286      10.304   2.754  40.486  1.00  0.00           H
ATOM    859  OW  SOL   287       8.651  12.259  21.177  1.00  0.00           O
ATOM    860  HW1 SOL   287       8.477  13.195  21.277  1.00  0.00           H
ATOM    861  HW2 SOL   287       8.388  12.061  20.278  1.00  0.00           H
ATOM    862  OW  SOL   288       1.202  19.942  28.073  1.00  0.00           O
ATOM    863  HW1 SOL   288       1.932  20.109  28.669  1.00  0.00           H
ATOM    864  HW2 SOL   288       0.906  19.060  28.298  1.00  0.00           H
ATOM    865  OW  SOL   289      14.112  27.938  16.309  1.00  0.00           O
ATOM    866  HW1 SOL   289      14.055  27.516  15.452  1.00  0.00           H
ATOM    867  HW2 SOL   289      13.959  27.231  16.935  1.00  0.00           H
ATOM    868  OW  SOL   290       8.651   3.191  21.090  1.00  0.00           O
ATOM    869  HW1 SOL   290       8.596   3.395  22.024  1.00  0.00           H
ATOM    870  HW2 SOL   290       8.178   2.365  20.996  1.00  0.00           H
ATOM    871  OW  SOL   291       5.176   5.970  40.694  1.00  0.00           O
ATOM    872  HW1 SOL   291       5.551   6.159  41.554  1.00  0.00           H
ATOM    873  HW2 SOL   291       4.387   6.510  40.653  1.00  0.00           H
ATOM    874  OW  SOL   292       7.458   1.881  33.593  1.00  0.00           O
ATOM    875  HW1 SOL   292       7.437   2.720  34.053  1.00  0.00           H
ATOM    876  HW2 SOL   292       8.052   2.025  32.856  1.00  0.00           H
ATOM    877  OW  SOL   293       3.251   6.290  25.700  1.00  0.00           O
ATOM    878  HW1 SOL   293       4.113   6.591  25.412  1.00  0.00           H
ATOM    879  HW2 SOL   293       3.252   5.350  25.520  1.00  0.00           H
ATOM    880  OW  SOL   294       7.094  42.509  30.562  1.00  0.00           O
ATOM    881  HW1 SOL   294       6.282  42.882  30.906  1.00  0.00           H
ATOM    882  HW2 SOL   294       7.743  43.204  30.670  1.00  0.00           H
ATOM    883  OW  SOL   295       8.217  14.322  28.199  1.00  0.00           O
ATOM    884  HW1 SOL   295       8.791  14.951  27.762  1.00  0.00           H
ATOM    885  HW2 SOL   295       8.811  13.661  28.554  1.00  0.00           H
ATOM    886  OW  SOL   296      15.689  10.146  28.579  1.00  0.00           O
ATOM    887  HW1 SOL   296      15.686  11.092  28.724  1.00  0.00           H
ATOM    888  HW2 SOL   296      14.860   9.843  28.951  1.00  0.00           H
ATOM    889  OW  SOL   297       9.107   4.312  23.600  1.00  0.00           O
ATOM    890  HW1 SOL   297       9.479   5.109  23.978  1.00  0.00           H
ATOM    891  HW2 SOL   297       8.313   4.152  24.111  1.00  0.00           H
ATOM    892  OW  SOL   298       7.251  19.376  20.717  1.00  0.00           O
ATOM    893  HW1 SOL   298       6.830  18.751  20.125  1.00  0.00           H
ATOM    894  HW2 SOL   298       6.619  20.091  20.799  1.00  0.00           H
ATOM    895  OW  SOL   299      23.625  16.686  24.297  1.00  0.00           O
ATOM    896  HW1 SOL   299      23.081  17.407  23.977  1.00  0.00           H
ATOM    897  HW2 SOL   299      23.012  15.963  24.427  1.00  0.00           H
ATOM    898  OW  SOL   300       5.292   3.628  22.245  1.00  0.00           O
ATOM    899  HW1 SOL   300       5.713   3.010  21.648  1.00  0.00           H
ATOM    900  HW2 SOL   300       4.851   3.076  22.890  1.00  0.00           H
ATOM    901  OW  SOL   301       2.942  39.849  29.122  1.00  0.00           O
ATOM    902  HW1 SOL   301       2.116  39.375  29.024  1.00  0.00           H
ATOM    903  HW2 SOL   301       2.786  40.693  28.698  1.00  0.00           H
ATOM    904  OW  SOL   302      15.852  12.738  32.354  1.00  0.00           O
ATOM    905  HW1 SOL   302      16.381  13.299  31.787  1.00  0.00           H
ATOM    906  HW2 SOL   302      16.063  11.847  32.075  1.00  0.00           H
ATOM    907  OW  SOL   303      15.289   8.809  39.662  1.00  0.00           O
ATOM    908  HW1 SOL   303      15.246   9.347  38.871  1.00  0.00           H
ATOM    909  HW2 SOL   303      16.225   8.675  39.810  1.00  0.00           H
ATOM    910  OW  SOL   304      12.757  12.126  31.531  1.00  0.00           O
ATOM    911  HW1 SOL   304      12.263  12.557  32.229  1.00  0.00           H
ATOM    912  HW2 SOL   304      13.664  12.392  31.680  1.00  0.00           H
ATOM    913  OW  SOL   305      14.965   7.726  22.189  1.00  0.00           O
ATOM    914  HW1 SOL   305      14.876   7.111  21.461  1.00  0.00           H
ATOM    915  HW2 SOL   305      15.057   7.171  22.963  1.00  0.00           H
ATOM    916  OW  SOL   306      28.019   5.508  32.205  1.00  0.00           O
ATOM    917  HW1 SOL   306      27.207   6.012  32.265  1.00  0.00           H
ATOM    918  HW2 SOL   306      28.316   5.638  31.304  1.00  0.00           H
ATOM    919  OW  SOL   307       9.708   6.952  34.288  1.00  0.00           O
ATOM    920  HW1 SOL   307      10.190   7.760  34.465  1.00  0.00           H
ATOM    921  HW2 SOL   307      10.279   6.256  34.614  1.00  0.00           H
ATOM    922  OW  SOL   308      19.116   3.142  35.665  1.00  0.00           O
ATOM    923  HW1 SOL   308      18.470   2.521  36.000  1.00  0.00           H
ATOM    924  HW2 SOL   308      19.313   3.709  36.411  1.00  0.00           H
ATOM    925  OW  SOL   309       9.888  14.548  17.769  1.00  0.00           O
ATOM    926  HW1 SOL   309       9.870  13.733  18.272  1.00  0.00           H
ATOM    927  HW2 SOL   309       9.591  15.217  18.386  1.00  0.00           H
ATOM    928  OW  SOL   310       8.121   9.922  37.133  1.00  0.00           O
ATOM    929  HW1 SOL   310       8.339   9.038  36.839  1.00  0.00           H
ATOM    930  HW2 SOL   310       7.370   9.803  37.715  1.00  0.00           H
ATOM    931  OW  SOL   311       9.533   6.390  31.307  1.00  0.00           O
ATOM    932  HW1 SOL   311       8.639   6.172  31.045  1.00  0.00           H
ATOM    933  HW2 SOL   311       9.525   6.329  32.262  1.00  0.00           H
ATOM    934  OW  SOL   312      11.476  10.580  35.047  1.00  0.00           O
ATOM    935  HW1 SOL   312      12.431  10.637  35.053  1.00  0.00           H
ATOM    936  HW2 SOL   312      11.209  10.937  35.894  1.00  0.00           H
ATOM    937  OW  SOL   313       0.020  13.757  18.915  1.00  0.00           O
ATOM    938  HW1 SOL   313       0.399  14.493  19.396  1.00  0.00           H
ATOM    939  HW2 SOL   313      -0.108  14.091  18.027  1.00  0.00           H
ATOM    940  OW  SOL   314       2.825  13.901  25.265  1.00  0.00           O
ATOM    941  HW1 SOL   314       3.696  14.212  25.510  1.00  0.00           H
ATOM    942  HW2 SOL   314       2.231  14.360  25.859  1.00  0.00           H
ATOM    943  OW  SOL   315      10.739  13.144  25.866  1.00  0.00           O
ATOM    944  HW1 SOL   315      10.772  12.492  26.566  1.00  0.00           H
ATOM    945  HW2 SOL   315       9.893  12.999  25.443  1.00  0.00           H
ATOM    946  OW  SOL   316      17.920   8.424  29.111  1.00  0.00           O
ATOM    947  HW1 SOL   316      17.053   8.829  29.140  1.00  0.00           H
ATOM    948  HW2 SOL   316      18.219   8.434  30.020  1.00  0.00           H
ATOM    949  OW  SOL   317       1.946   4.035  32.641  1.00  0.00           O
ATOM    950  HW1 SOL   317       2.796   4.447  32.794  1.00  0.00           H
ATOM    951  HW2 SOL   317       1.780   3.526  33.435  1.00  0.00           H
ATOM    952  OW  SOL   318       2.054  18.168  35.856  1.00  0.00           O
ATOM    953  HW1 SOL   318       2.464  18.756  35.222  1.00  0.00           H
ATOM    954  HW2 SOL   318       2.788  17.756  36.312  1.00  0.00           H
ATOM    955  OW  SOL   319       6.335   8.080  38.815  1.00  0.00           O
ATOM    956  HW1 SOL   319       5.849   7.637  39.511  1.00  0.00           H
ATOM    957  HW2 SOL   319       5.712   8.710  38.451  1.00  0.00           H
ATOM    958  OW  SOL   320      22.245   8.274  37.493  1.00  0.00           O
ATOM    959  HW1 SOL   320      22.904   7.785  37.000  1.00  0.00           H
ATOM    960  HW2 SOL   320      22.259   9.150  37.109  1.00  0.00           H
ATOM    961  OW  SOL   321       5.925   4.821  37.276  1.00  0.00           O
ATOM    962  HW1 SOL   321       6.184   5.154  36.416  1.00  0.00           H
ATOM    963  HW2 SOL   321       5.498   5.564  37.702  1.00  0.00           H
ATOM    964  OW  SOL   322       9.405   1.845  31.194  1.00  0.00           O
ATOM    965  HW1 SOL   322      10.153   1.365  31.547  1.00  0.00           H
ATOM    966  HW2 SOL   322       9.689   2.759  31.183  1.00  0.00           H
ATOM    967  OW  SOL   323       3.967   4.244  29.645  1.00  0.00           O
ATOM    968  HW1 SOL   323       3.372   3.855  29.003  1.00  0.00           H
ATOM    969  HW2 SOL   323       3.443   4.917  30.080  1.00  0.00           H
ATOM    970  OW  SOL   324      13.540   4.651  27.490  1.00  0.00           O
ATOM    971  HW1 SOL   324      14.092   5.120  26.865  1.00  0.00           H
ATOM    972  HW2 SOL   324      13.077   4.001  26.961  1.00  0.00           H
ATOM    973  OW  SOL   325      11.296   2.220  34.696  1.00  0.00           O
ATOM    974  HW1 SOL   325      11.400   1.808  33.839  1.00  0.00           H
ATOM    975  HW2 SOL   325      11.323   1.491  35.317  1.00  0.00           H
ATOM    976  OW  SOL   326      40.211   3.656  39.217  1.00  0.00           O
ATOM    977  HW1 SOL   326      39.723   4.397  39.577  1.00  0.00           H
ATOM    978  HW2 SOL   326      39.768   2.884  39.568  1.00  0.00           H
ATOM    979  OW  SOL   327      38.594  20.121  32.550  1.00  0.00           O
ATOM    980  HW1 SOL   327      37.957  20.006  33.256  1.00  0.00           H
ATOM    981  HW2 SOL   327      39.445  20.053  32.982  1.00  0.00           H
ATOM    982  OW  SOL   328      40.239   3.545  33.213  1.00  0.00           O
ATOM    983  HW1 SOL   328      40.968   2.935  33.099  1.00  0.00           H
ATOM    984  HW2 SOL   328      39.551   3.022  33.625  1.00  0.00           H
ATOM    985  OW  SOL   329      23.530   5.772  37.165  1.00  0.00           O
ATOM    986  HW1 SOL   329      23.220   5.031  37.687  1.00  0.00           H
ATOM    987  HW2 SOL   329      24.449   5.872  37.412  1.00  0.00           H
ATOM    988  OW  SOL   330       3.920  37.395  31.756  1.00  0.00           O
ATOM    989  HW1 SOL   330       3.199  37.911  32.116  1.00  0.00           H
ATOM    990  HW2 SOL   330       4.559  38.046  31.466  1.00  0.00           H
ATOM    991  OW  SOL   331       9.964   6.487  24.839  1.00  0.00           O
ATOM    992  HW1 SOL   331      10.211   6.134  25.694  1.00  0.00           H
ATOM    993  HW2 SOL   331       9.499   7.299  25.040  1.00  0.00           H
ATOM    994  OW  SOL   332      11.096   4.917  35.506  1.00  0.00           O
ATOM    995  HW1 SOL   332      10.826   4.752  36.409  1.00  0.00           H
ATOM    996  HW2 SOL   332      11.006   4.070  35.070  1.00  0.00           H
ATOM    997  OW  SOL   333      15.186  14.998  36.951  1.00  0.00           O
ATOM    998  HW1 SOL   333      15.674  14.371  36.419  1.00  0.00           H
ATOM    999  HW2 SOL   333      15.839  15.370  37.544  1.00  0.00           H
ATOM   1000  OW  SOL   334      22.814  10.957  36.523  1.00  0.00           O
ATOM   1001  HW1 SOL   334      22.369  10.526  35.792  1.00  0.00           H
ATOM   1002  HW2 SOL   334      23.553  11.412  36.119  1.00  0.00           H
ATOM   1003  OW  SOL   335       7.175  15.066  34.789  1.00  0.00           O
ATOM   1004  HW1 SOL   335       6.357  15.553  34.689  1.00  0.00           H
ATOM   1005  HW2 SOL   335       7.859  15.734  34.737  1.00  0.00           H
ATOM   1006  OW  SOL   336       5.913   6.909  25.380  1.00  0.00           O
ATOM   1007  HW1 SOL   336       6.288   7.307  24.595  1.00  0.00           H
ATOM   1008  HW2 SOL   336       6.670   6.698  25.927  1.00  0.00           H
ATOM   1009  OW  SOL   337      17.775   4.786  17.451  1.00  0.00           O
ATOM   1010  HW1 SOL   337      18.334   5.100  18.162  1.00  0.00           H
ATOM   1011  HW2 SOL   337      17.490   5.580  17.001  1.00  0.00           H
ATOM   1012  OW  SOL   338       8.264  15.276  21.767  1.00  0.00           O
ATOM   1013  HW1 SOL   338       7.995  15.207  22.683  1.00  0.00           H
ATOM   1014  HW2 SOL   338       7.472  15.079  21.268  1.00  0.00           H
ATOM   1015  OW  SOL   339       3.041   8.566  30.803  1.00  0.00           O
ATOM   1016  HW1 SOL   339       3.070   8.376  29.866  1.00  0.00           H
ATOM   1017  HW2 SOL   339       2.303   8.052  31.130  1.00  0.00           H
ATOM   1018  OW  SOL   340      40.002  11.045  31.130  1.00  0.00           O
ATOM   1019  HW1 SOL   340      39.728  11.868  30.725  1.00  0.00           H
ATOM   1020  HW2 SOL   340      40.958  11.098  31.156  1.00  0.00           H
ATOM   1021  OW  SOL   341      14.063   3.103  32.459  1.00  0.00           O
ATOM   1022  HW1 SOL   341      13.923   4.001  32.157  1.00  0.00           H
ATOM   1023  HW2 SOL   341      14.613   3.194  33.237  1.00  0.00           H
ATOM   1024  OW  SOL   342      10.631   2.863  28.283  1.00  0.00           O
ATOM   1025  HW1 SOL   342      10.921   3.162  29.145  1.00  0.00           H
ATOM   1026  HW2 SOL   342       9.792   2.431  28.449  1.00  0.00           H
ATOM   1027  OW  SOL   343      39.863  14.211  20.381  1.00  0.00           O
ATOM   1028  HW1 SOL   343      39.857  14.994  19.831  1.00  0.00           H
ATOM   1029  HW2 SOL   343      39.660  13.494  19.781  1.00  0.00           H
ATOM   1030  OW  SOL   344       2.320  19.804  33.712  1.00  0.00           O
ATOM   1031  HW1 SOL   344       2.037  20.202  34.536  1.00  0.00           H
ATOM   1032  HW2 SOL   344       1.523  19.754  33.184  1.00  0.00           H
ATOM   1033  OW  SOL   345       3.086  19.871  30.350  1.00  0.00           O
ATOM   1034  HW1 SOL   345       3.366  19.431  31.152  1.00  0.00           H
ATOM   1035  HW2 SOL   345       3.901  20.117  29.913  1.00  0.00           H
ATOM   1036  OW  SOL   346      10.210   9.182  30.339  1.00  0.00           O
ATOM   1037  HW1 SOL   346      10.114   8.240  30.199  1.00  0.00           H
ATOM   1038  HW2 SOL   346      10.104   9.296  31.284  1.00  0.00           H
ATOM   1039  OW  SOL   347       0.758  10.268  37.064  1.00  0.00           O
ATOM   1040  HW1 SOL   347       0.067   9.809  37.542  1.00  0.00           H
ATOM   1041  HW2 SOL   347       0.390  11.134  36.885  1.00  0.00           H
ATOM   1042  OW  SOL   348       0.303   6.134  35.765  1.00  0.00           O
ATOM   1043  HW1 SOL   348      -0.372   6.693  36.150  1.00  0.00           H
ATOM   1044  HW2 SOL   348       0.890   5.932  36.493  1.00  0.00           H
ATOM   1045  OW  SOL   349      21.978   6.269  35.004  1.00  0.00           O
ATOM   1046  HW1 SOL   349      22.408   5.765  34.313  1.00  0.00           H
ATOM   1047  HW2 SOL   349      22.229   5.828  35.815  1.00  0.00           H
ATOM   1048  OW  SOL   350       4.189   6.092  32.451  1.00  0.00           O
ATOM   1049  HW1 SOL   350       4.283   6.882  31.919  1.00  0.00           H
ATOM   1050  HW2 SOL   350       3.742   6.389  33.244  1.00  0.00           H
ATOM   1051  OW  SOL   351      20.273   6.763  32.898  1.00  0.00           O
ATOM   1052  HW1 SOL   351      19.420   6.445  32.600  1.00  0.00           H
ATOM   1053  HW2 SOL   351      20.249   6.660  33.849  1.00  0.00           H
ATOM   1054  OW  SOL   352       8.332  17.945  33.975  1.00  0.00           O
ATOM   1055  HW1 SOL   352       8.259  17.580  33.093  1.00  0.00           H
ATOM   1056  HW2 SOL   352       8.674  18.830  33.841  1.00  0.00           H
ATOM   1057  OW  SOL   353      37.037   3.162  37.182  1.00  0.00           O
ATOM   1058  HW1 SOL   353      36.123   3.422  37.293  1.00  0.00           H
ATOM   1059  HW2 SOL   353      37.518   3.988  37.131  1.00  0.00           H
ATOM   1060  OW  SOL   354      10.211  16.290  29.649  1.00  0.00           O
ATOM   1061  HW1 SOL   354      10.711  15.504  29.869  1.00  0.00           H
ATOM   1062  HW2 SOL   354      10.579  16.972  30.211  1.00  0.00           H
ATOM   1063  OW  SOL   355       1.032   0.733  23.039  1.00  0.00           O
ATOM   1064  HW1 SOL   355       1.400   1.557  23.358  1.00  0.00           H
ATOM   1065  HW2 SOL   355       1.719   0.363  22.484  1.00  0.00           H
ATOM   1066  OW  SOL   356       9.182  12.061  30.538  1.00  0.00           O
ATOM   1067  HW1 SOL   356       8.320  11.861  30.174  1.00  0.00           H
ATOM   1068  HW2 SOL   356       9.486  11.230  30.905  1.00  0.00           H
ATOM   1069  OW  SOL   357      13.202   9.925  30.125  1.00  0.00           O
ATOM   1070  HW1 SOL   357      12.912  10.743  30.527  1.00  0.00           H
ATOM   1071  HW2 SOL   357      12.418   9.376  30.106  1.00  0.00           H
ATOM   1072  OW  SOL   358       7.495   8.111  16.918  1.00  0.00           O
ATOM   1073  HW1 SOL   358       8.306   7.602  16.913  1.00  0.00           H
ATOM   1074  HW2 SOL   358       7.030   7.829  16.130  1.00  0.00           H
ATOM   1075  OW  SOL   359      20.822  11.983  26.620  1.00  0.00           O
ATOM   1076  HW1 SOL   359      20.178  12.114  25.923  1.00  0.00           H
ATOM   1077  HW2 SOL   359      20.628  12.670  27.258  1.00  0.00           H
ATOM   1078  OW  SOL   360      17.289  14.605  30.742  1.00  0.00           O
ATOM   1079  HW1 SOL   360      17.107  15.438  30.308  1.00  0.00           H
ATOM   1080  HW2 SOL   360      18.143  14.731  31.156  1.00  0.00           H
ATOM   1081  OW  SOL   361       0.176  10.574  31.315  1.00  0.00           O
ATOM   1082  HW1 SOL   361      -0.016   9.800  31.846  1.00  0.00           H
ATOM   1083  HW2 SOL   361       0.191  10.249  30.415  1.00  0.00           H
ATOM   1084  OW  SOL   362      12.839  15.950  36.225  1.00  0.00           O
ATOM   1085  HW1 SOL   362      12.201  15.273  35.999  1.00  0.00           H
ATOM   1086  HW2 SOL   362      13.619  15.466  36.494  1.00  0.00           H
ATOM   1087  OW  SOL   363      15.373   1.013  27.359  1.00  0.00           O
ATOM   1088  HW1 SOL   363      14.562   0.947  26.856  1.00  0.00           H
ATOM   1089  HW2 SOL   363      15.208   0.498  28.149  1.00  0.00           H
ATOM   1090  OW  SOL   364      14.843  16.220  21.272  1.00  0.00           O
ATOM   1091  HW1 SOL   364      14.440  15.552  21.826  1.00  0.00           H
ATOM   1092  HW2 SOL   364      15.230  15.729  20.547  1.00  0.00           H
ATOM   1093  OW  SOL   365       5.291  17.830  42.537  1.00  0.00           O
ATOM   1094  HW1 SOL   365       5.991  17.962  43.176  1.00  0.00           H
ATOM   1095  HW2 SOL   365       5.165  16.881  42.512  1.00  0.00           H
ATOM   1096  OW  SOL   366      20.675   8.921  28.273  1.00  0.00           O
ATOM   1097  HW1 SOL   366      19.755   8.657  28.282  1.00  0.00           H
ATOM   1098  HW2 SOL   366      20.727   9.587  27.587  1.00  0.00           H
ATOM   1099  OW  SOL   367       6.621  12.041  26.893  1.00  0.00           O
ATOM   1100  HW1 SOL   367       6.384  11.695  26.032  1.00  0.00           H
ATOM   1101  HW2 SOL   367       7.026  12.888  26.707  1.00  0.00           H
ATOM   1102  OW  SOL   368       4.310  12.599  10.551  1.00  0.00           O
ATOM   1103  HW1 SOL   368       3.711  12.179   9.934  1.00  0.00           H
ATOM   1104  HW2 SOL   368       5.169  12.535  10.133  1.00  0.00           H
ATOM   1105  OW  SOL   369      17.291  24.223  24.220  1.00  0.00           O
ATOM   1106  HW1 SOL   369      17.920  23.856  24.840  1.00  0.00           H
ATOM   1107  HW2 SOL   369      17.679  24.062  23.360  1.00  0.00           H
ATOM   1108  OW  SOL   370      18.697  11.944  29.862  1.00  0.00           O
ATOM   1109  HW1 SOL   370      18.141  11.424  29.282  1.00  0.00           H
ATOM   1110  HW2 SOL   370      18.852  12.757  29.380  1.00  0.00           H
ATOM   1111  OW  SOL   371      39.447   4.927  16.227  1.00  0.00           O
ATOM   1112  HW1 SOL   371      38.633   4.828  15.734  1.00  0.00           H
ATOM   1113  HW2 SOL   371      39.593   4.068  16.625  1.00  0.00           H
ATOM   1114  OW  SOL   372      14.654  20.498  18.460  1.00  0.00           O
ATOM   1115  HW1 SOL   372      14.569  19.544  18.462  1.00  0.00           H
ATOM   1116  HW2 SOL   372      15.504  20.665  18.867  1.00  0.00           H
ATOM   1117  OW  SOL   373      10.577   9.642  38.991  1.00  0.00           O
ATOM   1118  HW1 SOL   373      10.098  10.452  39.166  1.00  0.00           H
ATOM   1119  HW2 SOL   373       9.925   8.950  39.102  1.00  0.00           H
ATOM   1120  OW  SOL   374       7.444   8.215  29.352  1.00  0.00           O
ATOM   1121  HW1 SOL   374       7.903   8.992  29.671  1.00  0.00           H
ATOM   1122  HW2 SOL   374       6.718   8.560  28.833  1.00  0.00           H
ATOM   1123  OW  SOL   375      14.298  23.772  21.049  1.00  0.00           O
ATOM   1124  HW1 SOL   375      14.417  24.249  21.870  1.00  0.00           H
ATOM   1125  HW2 SOL   375      13.420  23.397  21.114  1.00  0.00           H
ATOM   1126  OW  SOL   376       2.083  14.774  34.192  1.00  0.00           O
ATOM   1127  HW1 SOL   376       2.234  14.094  33.536  1.00  0.00           H
ATOM   1128  HW2 SOL   376       1.174  15.041  34.056  1.00  0.00           H
ATOM   1129  OW  SOL   377      16.444  16.183  27.763  1.00  0.00           O
ATOM   1130  HW1 SOL   377      16.837  15.537  27.176  1.00  0.00           H
ATOM   1131  HW2 SOL   377      15.529  16.233  27.486  1.00  0.00           H
ATOM   1132  OW  SOL   378       2.521   7.859  28.263  1.00  0.00           O
ATOM   1133  HW1 SOL   378       2.244   7.031  27.872  1.00  0.00           H
ATOM   1134  HW2 SOL   378       3.168   8.209  27.650  1.00  0.00           H
ATOM   1135  OW  SOL   379      15.604   1.986  30.609  1.00  0.00           O
ATOM   1136  HW1 SOL   379      14.863   2.261  31.148  1.00  0.00           H
ATOM   1137  HW2 SOL   379      16.126   1.427  31.185  1.00  0.00           H
ATOM   1138  OW  SOL   380       6.574  17.185  19.183  1.00  0.00           O
ATOM   1139  HW1 SOL   380       7.275  17.198  18.532  1.00  0.00           H
ATOM   1140  HW2 SOL   380       6.557  16.282  19.501  1.00  0.00           H
ATOM   1141  OW  SOL   381      20.765   3.572  28.098  1.00  0.00           O
ATOM   1142  HW1 SOL   381      20.725   2.999  28.863  1.00  0.00           H
ATOM   1143  HW2 SOL   381      20.269   4.350  28.354  1.00  0.00           H
ATOM   1144  OW  SOL   382       1.379  14.899  11.010  1.00  0.00           O
ATOM   1145  HW1 SOL   382       2.132  15.195  11.523  1.00  0.00           H
ATOM   1146  HW2 SOL   382       1.230  14.000  11.300  1.00  0.00           H
ATOM   1147  OW  SOL   383       4.012  15.676  41.058  1.00  0.00           O
ATOM   1148  HW1 SOL   383       3.335  16.098  40.529  1.00  0.00           H
ATOM   1149  HW2 SOL   383       3.662  14.806  41.247  1.00  0.00           H
ATOM   1150  OW  SOL   384       9.191   0.583  37.740  1.00  0.00           O
ATOM   1151  HW1 SOL   384       8.679   1.377  37.895  1.00  0.00           H
ATOM   1152  HW2 SOL   384       8.574  -0.023  37.329  1.00  0.00           H
ATOM   1153  OW  SOL   385       4.575   5.118  16.560  1.00  0.00           O
ATOM   1154  HW1 SOL   385       3.926   5.501  17.150  1.00  0.00           H
ATOM   1155  HW2 SOL   385       4.395   5.522  15.711  1.00  0.00           H
ATOM   1156  OW  SOL   386       9.798   6.983  21.960  1.00  0.00           O
ATOM   1157  HW1 SOL   386       9.838   7.917  21.758  1.00  0.00           H
ATOM   1158  HW2 SOL   386       9.866   6.940  22.914  1.00  0.00           H
ATOM   1159  OW  SOL   387      38.368   1.767  14.838  1.00  0.00           O
ATOM   1160  HW1 SOL   387      38.483   1.809  15.787  1.00  0.00           H
ATOM   1161  HW2 SOL   387      38.039   2.634  14.598  1.00  0.00           H
ATOM   1162  OW  SOL   388      14.044  17.301  18.095  1.00  0.00           O
ATOM   1163  HW1 SOL   388      14.169  17.504  17.168  1.00  0.00           H
ATOM   1164  HW2 SOL   388      14.796  16.756  18.325  1.00  0.00           H
ATOM   1165  OW  SOL   389       1.480   9.300  34.393  1.00  0.00           O
ATOM   1166  HW1 SOL   389       1.303   9.803  35.188  1.00  0.00           H
ATOM   1167  HW2 SOL   389       0.623   8.974  34.120  1.00  0.00           H
ATOM   1168  OW  SOL   390       9.898  15.744  26.251  1.00  0.00           O
ATOM   1169  HW1 SOL   390       9.963  14.820  26.007  1.00  0.00           H
ATOM   1170  HW2 SOL   390      10.783  15.982  26.528  1.00  0.00           H
ATOM   1171  OW  SOL   391       3.769   2.082  34.203  1.00  0.00           O
ATOM   1172  HW1 SOL   391       2.936   1.796  34.577  1.00  0.00           H
ATOM   1173  HW2 SOL   391       4.401   1.974  34.914  1.00  0.00           H
ATOM   1174  OW  SOL   392      15.531   9.665  34.258  1.00  0.00           O
ATOM   1175  HW1 SOL   392      15.216  10.193  33.524  1.00  0.00           H
ATOM   1176  HW2 SOL   392      15.385   8.760  33.983  1.00  0.00           H
ATOM   1177  OW  SOL   393       6.725  23.306  33.453  1.00  0.00           O
ATOM   1178  HW1 SOL   393       6.647  23.892  34.205  1.00  0.00           H
ATOM   1179  HW2 SOL   393       5.822  23.132  33.188  1.00  0.00           H
ATOM   1180  OW  SOL   394      25.503  12.561  34.865  1.00  0.00           O
ATOM   1181  HW1 SOL   394      25.948  11.738  35.068  1.00  0.00           H
ATOM   1182  HW2 SOL   394      26.117  13.241  35.142  1.00  0.00           H
ATOM   1183  OW  SOL   395      11.879   0.904  32.192  1.00  0.00           O
ATOM   1184  HW1 SOL   395      12.671   1.404  31.995  1.00  0.00           H
ATOM   1185  HW2 SOL   395      12.164  -0.010  32.186  1.00  0.00           H
ATOM   1186  OW  SOL   396       8.777  12.028  23.951  1.00  0.00           O
ATOM   1187  HW1 SOL   396       9.016  11.989  23.025  1.00  0.00           H
ATOM   1188  HW2 SOL   396       7.853  11.780  23.971  1.00  0.00           H
ATOM   1189  OW  SOL   397      29.011   6.886  40.216  1.00  0.00           O
ATOM   1190  HW1 SOL   397      29.009   7.786  39.890  1.00  0.00           H
ATOM   1191  HW2 SOL   397      29.896   6.755  40.556  1.00  0.00           H
ATOM   1192  OW  SOL   398      19.253  11.699  32.570  1.00  0.00           O
ATOM   1193  HW1 SOL   398      19.965  11.092  32.775  1.00  0.00           H
ATOM   1194  HW2 SOL   398      19.219  11.715  31.614  1.00  0.00           H
ATOM   1195  OW  SOL   399       4.582   9.185  26.557  1.00  0.00           O
ATOM   1196  HW1 SOL   399       5.227   8.655  26.088  1.00  0.00           H
ATOM   1197  HW2 SOL   399       4.038   9.566  25.869  1.00  0.00           H
ATOM   1198  OW  SOL   400       6.796  11.211  29.511  1.00  0.00           O
ATOM   1199  HW1 SOL   400       5.903  11.320  29.838  1.00  0.00           H
ATOM   1200  HW2 SOL   400       6.771  11.564  28.622  1.00  0.00           H
ATOM   1201  OW  SOL   401      11.584  13.528  29.199  1.00  0.00           O
ATOM   1202  HW1 SOL   401      11.588  12.776  28.606  1.00  0.00           H
ATOM   1203  HW2 SOL   401      11.787  13.158  30.058  1.00  0.00           H
ATOM   1204  OW  SOL   402       7.877   5.761  20.688  1.00  0.00           O
ATOM   1205  HW1 SOL   402       8.541   6.256  21.167  1.00  0.00           H
ATOM   1206  HW2 SOL   402       8.170   4.851  20.742  1.00  0.00           H
ATOM   1207  OW  SOL   403      21.166  21.269  22.324  1.00  0.00           O
ATOM   1208  HW1 SOL   403      21.824  21.923  22.563  1.00  0.00           H
ATOM   1209  HW2 SOL   403      21.660  20.586  21.871  1.00  0.00           H
ATOM   1210  OW  SOL   404      11.467  17.937  31.417  1.00  0.00           O
ATOM   1211  HW1 SOL   404      11.727  17.774  32.323  1.00  0.00           H
ATOM   1212  HW2 SOL   404      12.291  17.962  30.931  1.00  0.00           H
ATOM   1213  OW  SOL   405       7.911  16.697  31.437  1.00  0.00           O
ATOM   1214  HW1 SOL   405       8.584  16.714  30.757  1.00  0.00           H
ATOM   1215  HW2 SOL   405       8.069  15.880  31.911  1.00  0.00           H
ATOM   1216  OW  SOL   406      21.936   1.432  24.326  1.00  0.00           O
ATOM   1217  HW1 SOL   406      21.042   1.326  24.653  1.00  0.00           H
ATOM   1218  HW2 SOL   406      22.395   1.893  25.028  1.00  0.00           H
ATOM   1219  OW  SOL   407       0.486  39.058  28.314  1.00  0.00           O
ATOM   1220  HW1 SOL   407       0.426  38.240  28.807  1.00  0.00           H
ATOM   1221  HW2 SOL   407       0.058  38.868  27.480  1.00  0.00           H
ATOM   1222  OW  SOL   408      18.472  16.437  18.301  1.00  0.00           O
ATOM   1223  HW1 SOL   408      18.176  15.736  18.882  1.00  0.00           H
ATOM   1224  HW2 SOL   408      17.815  17.125  18.401  1.00  0.00           H
ATOM   1225  OW  SOL   409      41.271   8.863  35.447  1.00  0.00           O
ATOM   1226  HW1 SOL   409      40.865   9.048  34.601  1.00  0.00           H
ATOM   1227  HW2 SOL   409      41.045   7.950  35.627  1.00  0.00           H
ATOM   1228  OW  SOL   410       1.396  17.194  28.606  1.00  0.00           O
ATOM   1229  HW1 SOL   410       2.131  16.957  29.171  1.00  0.00           H
ATOM   1230  HW2 SOL   410       1.025  16.355  28.331  1.00  0.00           H
ATOM   1231  OW  SOL   411      18.542   5.696  28.128  1.00  0.00           O
ATOM   1232  HW1 SOL   411      18.080   6.513  28.317  1.00  0.00           H
ATOM   1233  HW2 SOL   411      17.968   5.011  28.470  1.00  0.00           H
ATOM   1234  OW  SOL   412       1.010   6.620  30.796  1.00  0.00           O
ATOM   1235  HW1 SOL   412       0.680   5.803  31.172  1.00  0.00           H
ATOM   1236  HW2 SOL   412       0.929   6.498  29.850  1.00  0.00           H
ATOM   1237  OW  SOL   413       0.805   7.100  24.295  1.00  0.00           O
ATOM   1238  HW1 SOL   413       1.550   7.514  23.859  1.00  0.00           H
ATOM   1239  HW2 SOL   413       1.195   6.411  24.833  1.00  0.00           H
ATOM   1240  OW  SOL   414       4.736  18.967  32.790  1.00  0.00           O
ATOM   1241  HW1 SOL   414       3.968  19.450  33.097  1.00  0.00           H
ATOM   1242  HW2 SOL   414       5.285  19.631  32.372  1.00  0.00           H
ATOM   1243  OW  SOL   415      12.350   2.661  26.266  1.00  0.00           O
ATOM   1244  HW1 SOL   415      12.322   1.794  25.862  1.00  0.00           H
ATOM   1245  HW2 SOL   415      11.754   2.598  27.012  1.00  0.00           H
ATOM   1246  OW  SOL   416       8.099   6.324  27.317  1.00  0.00           O
ATOM   1247  HW1 SOL   416       8.075   7.043  27.948  1.00  0.00           H
ATOM   1248  HW2 SOL   416       8.987   5.975  27.383  1.00  0.00           H
ATOM   1249  OW  SOL   417      14.534   2.268  21.058  1.00  0.00           O
ATOM   1250  HW1 SOL   417      14.531   1.392  21.444  1.00  0.00           H
ATOM   1251  HW2 SOL   417      15.461   2.490  20.972  1.00  0.00           H
ATOM   1252  OW  SOL   418       3.634  10.224  24.306  1.00  0.00           O
ATOM   1253  HW1 SOL   418       3.434   9.443  23.790  1.00  0.00           H
ATOM   1254  HW2 SOL   418       2.922  10.832  24.106  1.00  0.00           H
ATOM   1255  OW  SOL   419       4.158  19.709  21.101  1.00  0.00           O
ATOM   1256  HW1 SOL   419       3.700  20.513  21.345  1.00  0.00           H
ATOM   1257  HW2 SOL   419       4.394  19.305  21.936  1.00  0.00           H
ATOM   1258  OW  SOL   420      41.925   9.704  39.261  1.00  0.00           O
ATOM   1259  HW1 SOL   420      42.668   9.330  39.735  1.00  0.00           H
ATOM   1260  HW2 SOL   420      41.817  10.578  39.635  1.00  0.00           H
ATOM   1261  OW  SOL   421      17.395   1.599  39.884  1.00  0.00           O
ATOM   1262  HW1 SOL   421      17.864   2.433  39.891  1.00  0.00           H
ATOM   1263  HW2 SOL   421      17.643   1.178  40.707  1.00  0.00           H
ATOM   1264  OW  SOL   422       1.436  17.889  40.283  1.00  0.00           O
ATOM   1265  HW1 SOL   422       2.110  18.429  40.696  1.00  0.00           H
ATOM   1266  HW2 SOL   422       0.855  17.639  41.001  1.00  0.00           H
ATOM   1267  OW  SOL   423       3.841  11.959   3.224  1.00  0.00           O
ATOM   1268  HW1 SOL   423       3.351  12.539   3.808  1.00  0.00           H
ATOM   1269  HW2 SOL   423       4.759  12.111   3.449  1.00  0.00           H
ATOM   1270  OW  SOL   424      13.589  13.407  39.930  1.00  0.00           O
ATOM   1271  HW1 SOL   424      12.988  13.843  39.326  1.00  0.00           H
ATOM   1272  HW2 SOL   424      13.024  13.055  40.618  1.00  0.00           H
ATOM   1273  OW  SOL   425       6.069  18.250  38.564  1.00  0.00           O
ATOM   1274  HW1 SOL   425       6.166  18.290  37.612  1.00  0.00           H
ATOM   1275  HW2 SOL   425       5.306  17.689  38.704  1.00  0.00           H
ATOM   1276  OW  SOL   426      15.500   3.800  41.337  1.00  0.00           O
ATOM   1277  HW1 SOL   426      15.209   3.839  40.426  1.00  0.00           H
ATOM   1278  HW2 SOL   426      16.400   4.125  41.317  1.00  0.00           H
ATOM   1279  OW  SOL   427       9.021  10.836   0.361  1.00  0.00           O
ATOM   1280  HW1 SOL   427       9.239  11.660  -0.074  1.00  0.00           H
ATOM   1281  HW2 SOL   427       8.301  10.475  -0.155  1.00  0.00           H
ATOM   1282  OW  SOL   428      12.675  40.210  41.059  1.00  0.00           O
ATOM   1283  HW1 SOL   428      11.894  40.763  41.032  1.00  0.00           H
ATOM   1284  HW2 SOL   428      13.393  40.795  40.818  1.00  0.00           H
ATOM   1285  OW  SOL   429       5.166  12.090   0.362  1.00  0.00           O
ATOM   1286  HW1 SOL   429       6.041  12.354   0.076  1.00  0.00           H
ATOM   1287  HW2 SOL   429       5.107  11.163   0.128  1.00  0.00           H
ATOM   1288  OW  SOL   430       9.720  12.079  36.967  1.00  0.00           O
ATOM   1289  HW1 SOL   430       9.002  12.667  37.201  1.00  0.00           H
ATOM   1290  HW2 SOL   430       9.307  11.220  36.875  1.00  0.00           H
ATOM   1291  OW  SOL   431      13.507  21.513  31.600  1.00  0.00           O
ATOM   1292  HW1 SOL   431      13.227  20.906  32.285  1.00  0.00           H
ATOM   1293  HW2 SOL   431      14.179  21.035  31.115  1.00  0.00           H
ATOM   1294  OW  SOL   432      13.883  40.263  36.936  1.00  0.00           O
ATOM   1295  HW1 SOL   432      13.791  39.828  37.784  1.00  0.00           H
ATOM   1296  HW2 SOL   432      13.550  39.627  36.303  1.00  0.00           H
ATOM   1297  OW  SOL   433      10.639  14.351  35.515  1.00  0.00           O
ATOM   1298  HW1 SOL   433      10.063  15.073  35.770  1.00  0.00           H
ATOM   1299  HW2 SOL   433      10.476  13.672  36.169  1.00  0.00           H
ATOM   1300  OW  SOL   434       7.907  14.073  37.362  1.00  0.00           O
ATOM   1301  HW1 SOL   434       6.972  13.868  37.377  1.00  0.00           H
ATOM   1302  HW2 SOL   434       7.961  14.915  36.910  1.00  0.00           H
ATOM   1303  OW  SOL   435      16.369  13.366  35.272  1.00  0.00           O
ATOM   1304  HW1 SOL   435      16.333  12.421  35.124  1.00  0.00           H
ATOM   1305  HW2 SOL   435      16.814  13.713  34.499  1.00  0.00           H
ATOM   1306  OW  SOL   436      15.576   6.924  33.998  1.00  0.00           O
ATOM   1307  HW1 SOL   436      14.779   6.788  34.511  1.00  0.00           H
ATOM   1308  HW2 SOL   436      16.179   6.248  34.309  1.00  0.00           H
ATOM   1309  OW  SOL   437      38.786  16.751   2.555  1.00  0.00           O
ATOM   1310  HW1 SOL   437      38.717  16.613   3.500  1.00  0.00           H
ATOM   1311  HW2 SOL   437      39.026  15.893   2.205  1.00  0.00           H
ATOM   1312  OW  SOL   438       7.047   0.004  35.550  1.00  0.00           O
ATOM   1313  HW1 SOL   438       6.241   0.384  35.898  1.00  0.00           H
ATOM   1314  HW2 SOL   438       7.281   0.570  34.814  1.00  0.00           H
ATOM   1315  OW  SOL   439      19.205   6.906  35.771  1.00  0.00           O
ATOM   1316  HW1 SOL   439      20.100   6.567  35.797  1.00  0.00           H
ATOM   1317  HW2 SOL   439      19.228   7.686  36.326  1.00  0.00           H
ATOM   1318  OW  SOL   440       5.178  11.756  34.642  1.00  0.00           O
ATOM   1319  HW1 SOL   440       6.006  11.346  34.393  1.00  0.00           H
ATOM   1320  HW2 SOL   440       4.520  11.316  34.103  1.00  0.00           H
ATOM   1321  OW  SOL   441      11.542   6.772  41.063  1.00  0.00           O
ATOM   1322  HW1 SOL   441      11.241   7.362  40.372  1.00  0.00           H
ATOM   1323  HW2 SOL   441      12.497   6.828  41.027  1.00  0.00           H
ATOM   1324  OW  SOL   442       0.201  16.419   7.737  1.00  0.00           O
ATOM   1325  HW1 SOL   442      -0.182  16.351   6.862  1.00  0.00           H
ATOM   1326  HW2 SOL   442      -0.037  15.599   8.168  1.00  0.00           H
ATOM   1327  OW  SOL   443      13.414  16.298   2.744  1.00  0.00           O
ATOM   1328  HW1 SOL   443      12.700  16.405   3.373  1.00  0.00           H
ATOM   1329  HW2 SOL   443      14.155  15.998   3.270  1.00  0.00           H
ATOM   1330  OW  SOL   444      12.442   8.414  37.266  1.00  0.00           O
ATOM   1331  HW1 SOL   444      13.058   9.124  37.450  1.00  0.00           H
ATOM   1332  HW2 SOL   444      11.718   8.561  37.875  1.00  0.00           H
ATOM   1333  OW  SOL   445      16.100   9.647  36.931  1.00  0.00           O
ATOM   1334  HW1 SOL   445      15.677   9.748  36.079  1.00  0.00           H
ATOM   1335  HW2 SOL   445      16.650  10.425  37.020  1.00  0.00           H
ATOM   1336  OW  SOL   446       6.327  14.539  40.489  1.00  0.00           O
ATOM   1337  HW1 SOL   446       5.436  14.872  40.389  1.00  0.00           H
ATOM   1338  HW2 SOL   446       6.876  15.323  40.501  1.00  0.00           H
ATOM   1339  OW  SOL   447      19.637   4.137  38.088  1.00  0.00           O
ATOM   1340  HW1 SOL   447      19.460   3.829  38.977  1.00  0.00           H
ATOM   1341  HW2 SOL   447      19.913   5.047  38.200  1.00  0.00           H
ATOM   1342  OW  SOL   448       8.021   2.901  38.363  1.00  0.00           O
ATOM   1343  HW1 SOL   448       7.847   2.728  39.288  1.00  0.00           H
ATOM   1344  HW2 SOL   448       7.199   3.259  38.027  1.00  0.00           H
ATOM   1345  OW  SOL   449       6.055   9.533   2.571  1.00  0.00           O
ATOM   1346  HW1 SOL   449       6.511  10.230   3.043  1.00  0.00           H
ATOM   1347  HW2 SOL   449       5.193   9.488   2.984  1.00  0.00           H
ATOM   1348  OW  SOL   450       3.363  17.131   3.880  1.00  0.00           O
ATOM   1349  HW1 SOL   450       3.905  16.644   4.501  1.00  0.00           H
ATOM   1350  HW2 SOL   450       2.915  16.455   3.372  1.00  0.00           H
ATOM   1351  OW  SOL   451      13.023  17.185   7.420  1.00  0.00           O
ATOM   1352  HW1 SOL   451      13.174  17.364   8.348  1.00  0.00           H
ATOM   1353  HW2 SOL   451      12.913  16.235   7.373  1.00  0.00           H
ATOM   1354  OW  SOL   452      13.172  11.072  38.334  1.00  0.00           O
ATOM   1355  HW1 SOL   452      12.259  10.960  38.599  1.00  0.00           H
ATOM   1356  HW2 SOL   452      13.545  11.654  38.995  1.00  0.00           H
ATOM   1357  OW  SOL   453      11.674  11.913  41.587  1.00  0.00           O
ATOM   1358  HW1 SOL   453      10.866  11.559  41.214  1.00  0.00           H
ATOM   1359  HW2 SOL   453      11.413  12.746  41.978  1.00  0.00           H
ATOM   1360  OW  SOL   454       9.850   4.466  41.050  1.00  0.00           O
ATOM   1361  HW1 SOL   454      10.444   4.692  41.766  1.00  0.00           H
ATOM   1362  HW2 SOL   454       9.824   5.251  40.503  1.00  0.00           H
ATOM   1363  OW  SOL   455      22.211   3.389  37.933  1.00  0.00           O
ATOM   1364  HW1 SOL   455      22.291   2.802  38.685  1.00  0.00           H
ATOM   1365  HW2 SOL   455      21.268   3.480  37.799  1.00  0.00           H
ATOM   1366  OW  SOL   456      13.427  10.103   0.091  1.00  0.00           O
ATOM   1367  HW1 SOL   456      14.222  10.625   0.198  1.00  0.00           H
ATOM   1368  HW2 SOL   456      12.861  10.639  -0.465  1.00  0.00           H
ATOM   1369  OW  SOL   457      14.072   6.425  40.700  1.00  0.00           O
ATOM   1370  HW1 SOL   457      14.603   7.136  40.341  1.00  0.00           H
ATOM   1371  HW2 SOL   457      14.709   5.809  41.061  1.00  0.00           H
ATOM   1372  OW  SOL   458       7.942   5.021   0.507  1.00  0.00           O
ATOM   1373  HW1 SOL   458       8.381   5.839   0.273  1.00  0.00           H
ATOM   1374  HW2 SOL   458       8.200   4.406  -0.180  1.00  0.00           H
ATOM   1375  OW  SOL   459      10.392   4.468  38.221  1.00  0.00           O
ATOM   1376  HW1 SOL   459       9.593   3.942  38.237  1.00  0.00           H
ATOM   1377  HW2 SOL   459      10.719   4.434  39.120  1.00  0.00           H
ATOM   1378  OW  SOL   460      13.609   6.261  35.927  1.00  0.00           O
ATOM   1379  HW1 SOL   460      13.192   6.909  36.494  1.00  0.00           H
ATOM   1380  HW2 SOL   460      12.912   5.638  35.722  1.00  0.00           H
ATOM   1381  OW  SOL   461      13.920  16.078  40.515  1.00  0.00           O
ATOM   1382  HW1 SOL   461      14.231  15.194  40.319  1.00  0.00           H
ATOM   1383  HW2 SOL   461      13.495  15.999  41.369  1.00  0.00           H
ATOM   1384  OW  SOL   462      14.013  11.962  35.870  1.00  0.00           O
ATOM   1385  HW1 SOL   462      13.926  11.450  36.674  1.00  0.00           H
ATOM   1386  HW2 SOL   462      14.757  12.541  36.034  1.00  0.00           H
ATOM   1387  OW  SOL   463      21.759   9.190  34.530  1.00  0.00           O
ATOM   1388  HW1 SOL   463      22.171   8.336  34.660  1.00  0.00           H
ATOM   1389  HW2 SOL   463      20.982   9.003  34.003  1.00  0.00           H
ATOM   1390  OW  SOL   464       9.838  10.463  32.899  1.00  0.00           O
ATOM   1391  HW1 SOL   464      10.382  10.420  33.685  1.00  0.00           H
ATOM   1392  HW2 SOL   464       9.193  11.143  33.091  1.00  0.00           H
ATOM   1393  OW  SOL   465      13.470  19.606   3.157  1.00  0.00           O
ATOM   1394  HW1 SOL   465      13.118  20.480   2.986  1.00  0.00           H
ATOM   1395  HW2 SOL   465      12.989  19.033   2.561  1.00  0.00           H
ATOM   1396  OW  SOL   466       9.612  18.545   0.544  1.00  0.00           O
ATOM   1397  HW1 SOL   466       9.617  19.502   0.538  1.00  0.00           H
ATOM   1398  HW2 SOL   466       8.770  18.312   0.935  1.00  0.00           H
ATOM   1399  OW  SOL   467       6.553   9.933  41.539  1.00  0.00           O
ATOM   1400  HW1 SOL   467       6.947   9.121  41.220  1.00  0.00           H
ATOM   1401  HW2 SOL   467       6.504  10.495  40.766  1.00  0.00           H
ATOM   1402  OW  SOL   468      36.579   2.270  42.356  1.00  0.00           O
ATOM   1403  HW1 SOL   468      36.529   1.408  42.768  1.00  0.00           H
ATOM   1404  HW2 SOL   468      36.381   2.108  41.433  1.00  0.00           H
ATOM   1405  OW  SOL   469      42.663   4.112  39.837  1.00  0.00           O
ATOM   1406  HW1 SOL   469      42.559   4.960  40.268  1.00  0.00           H
ATOM   1407  HW2 SOL   469      41.791   3.904  39.502  1.00  0.00           H
ATOM   1408  OW  SOL   470      11.417  14.710  38.659  1.00  0.00           O
ATOM   1409  HW1 SOL   470      11.673  15.509  39.118  1.00  0.00           H
ATOM   1410  HW2 SOL   470      10.460  14.731  38.655  1.00  0.00           H
ATOM   1411  OW  SOL   471      19.182   3.697  40.546  1.00  0.00           O
ATOM   1412  HW1 SOL   471      18.656   4.490  40.435  1.00  0.00           H
ATOM   1413  HW2 SOL   471      20.007   4.007  40.918  1.00  0.00           H
ATOM   1414  OW  SOL   472       3.783   9.646  42.181  1.00  0.00           O
ATOM   1415  HW1 SOL   472       4.714   9.436  42.260  1.00  0.00           H
ATOM   1416  HW2 SOL   472       3.339   8.962  42.682  1.00  0.00           H
ATOM   1417  OW  SOL   473      10.924  14.383  42.413  1.00  0.00           O
ATOM   1418  HW1 SOL   473      10.636  14.887  43.174  1.00  0.00           H
ATOM   1419  HW2 SOL   473      10.625  14.892  41.660  1.00  0.00           H
ATOM   1420  OW  SOL   474      10.400  16.539  40.918  1.00  0.00           O
ATOM   1421  HW1 SOL   474       9.452  16.637  40.825  1.00  0.00           H
ATOM   1422  HW2 SOL   474      10.699  17.390  41.238  1.00  0.00           H
ATOM   1423  OW  SOL   475       7.714   1.717  40.965  1.00  0.00           O
ATOM   1424  HW1 SOL   475       8.427   1.593  41.592  1.00  0.00           H
ATOM   1425  HW2 SOL   475       7.062   1.061  41.211  1.00  0.00           H
ATOM   1426  OW  SOL   476      41.879  16.198   1.920  1.00  0.00           O
ATOM   1427  HW1 SOL   476      41.479  15.542   2.492  1.00  0.00           H
ATOM   1428  HW2 SOL   476      41.439  16.082   1.078  1.00  0.00           H
ATOM   1429  OW  SOL   477      15.858   1.667   0.307  1.00  0.00           O
ATOM   1430  HW1 SOL   477      15.555   1.035  -0.344  1.00  0.00           H
ATOM   1431  HW2 SOL   477      15.944   2.488  -0.178  1.00  0.00           H
ATOM   1432  OW  SOL   478       0.146   9.981   0.360  1.00  0.00           O
ATOM   1433  HW1 SOL   478      -0.632   9.424   0.328  1.00  0.00           H
ATOM   1434  HW2 SOL   478       0.607   9.797  -0.459  1.00  0.00           H
ATOM   1435  OW  SOL   479      12.262  17.820  42.765  1.00  0.00           O
ATOM   1436  HW1 SOL   479      12.286  16.895  43.009  1.00  0.00           H
ATOM   1437  HW2 SOL   479      11.414  18.131  43.081  1.00  0.00           H
ATOM   1438  OW  SOL   480      33.978  23.572  41.213  1.00  0.00           O
ATOM   1439  HW1 SOL   480      34.178  23.273  42.101  1.00  0.00           H
ATOM   1440  HW2 SOL   480      33.350  22.930  40.880  1.00  0.00           H
ATOM   1441  OW  SOL   481      42.557  20.791  13.134  1.00  0.00           O
ATOM   1442  HW1 SOL   481      42.607  20.666  12.187  1.00  0.00           H
ATOM   1443  HW2 SOL   481      41.793  21.353  13.262  1.00  0.00           H
ATOM   1444  OW  SOL   482       4.661  23.604   4.716  1.00  0.00           O
ATOM   1445  HW1 SOL   482       4.635  22.861   5.319  1.00  0.00           H
ATOM   1446  HW2 SOL   482       5.577  23.880   4.715  1.00  0.00           H
ATOM   1447  OW  SOL   483       1.377  30.066  15.567  1.00  0.00           O
ATOM   1448  HW1 SOL   483       1.020  30.945  15.434  1.00  0.00           H
ATOM   1449  HW2 SOL   483       2.288  30.131  15.280  1.00  0.00           H
ATOM   1450  OW  SOL   484      13.528  35.403   4.559  1.00  0.00           O
ATOM   1451  HW1 SOL   484      14.005  34.982   3.844  1.00  0.00           H
ATOM   1452  HW2 SOL   484      12.636  35.503   4.226  1.00  0.00           H
ATOM   1453  OW  SOL   485      14.880  27.996   5.417  1.00  0.00           O
ATOM   1454  HW1 SOL   485      15.378  27.239   5.724  1.00  0.00           H
ATOM   1455  HW2 SOL   485      14.978  28.646   6.113  1.00  0.00           H
ATOM   1456  OW  SOL   486      17.864  21.755   0.533  1.00  0.00           O
ATOM   1457  HW1 SOL   486      18.532  22.086  -0.068  1.00  0.00           H
ATOM   1458  HW2 SOL   486      17.945  22.308   1.310  1.00  0.00           H
ATOM   1459  OW  SOL   487       4.048  25.225   6.710  1.00  0.00           O
ATOM   1460  HW1 SOL   487       4.587  24.706   7.306  1.00  0.00           H
ATOM   1461  HW2 SOL   487       4.145  24.793   5.861  1.00  0.00           H
ATOM   1462  OW  SOL   488      13.342  24.168  13.725  1.00  0.00           O
ATOM   1463  HW1 SOL   488      12.617  24.037  13.113  1.00  0.00           H
ATOM   1464  HW2 SOL   488      13.984  23.501  13.483  1.00  0.00           H
ATOM   1465  OW  SOL   489      40.998  26.458   9.205  1.00  0.00           O
ATOM   1466  HW1 SOL   489      41.670  25.806   9.007  1.00  0.00           H
ATOM   1467  HW2 SOL   489      40.763  26.827   8.353  1.00  0.00           H
ATOM   1468  OW  SOL   490      16.790  26.412  20.725  1.00  0.00           O
ATOM   1469  HW1 SOL   490      16.416  26.143  19.886  1.00  0.00           H
ATOM   1470  HW2 SOL   490      16.057  26.370  21.339  1.00  0.00           H
ATOM   1471  OW  SOL   491      42.119  26.259   0.505  1.00  0.00           O
ATOM   1472  HW1 SOL   491      42.033  25.540  -0.121  1.00  0.00           H
ATOM   1473  HW2 SOL   491      43.022  26.200   0.816  1.00  0.00           H
ATOM   1474  OW  SOL   492      13.922  36.770   8.865  1.00  0.00           O
ATOM   1475  HW1 SOL   492      13.943  36.037   9.481  1.00  0.00           H
ATOM   1476  HW2 SOL   492      13.013  37.068   8.878  1.00  0.00           H
ATOM   1477  OW  SOL   493       5.544  23.963  15.116  1.00  0.00           O
ATOM   1478  HW1 SOL   493       5.832  24.353  15.941  1.00  0.00           H
ATOM   1479  HW2 SOL   493       5.463  24.705  14.516  1.00  0.00           H
ATOM   1480  OW  SOL   494      15.488  22.691   6.615  1.00  0.00           O
ATOM   1481  HW1 SOL   494      15.719  22.025   7.261  1.00  0.00           H
ATOM   1482  HW2 SOL   494      16.329  23.021   6.298  1.00  0.00           H
ATOM   1483  OW  SOL   495       5.025  33.281  42.550  1.00  0.00           O
ATOM   1484  HW1 SOL   495       4.166  33.675  42.700  1.00  0.00           H
ATOM   1485  HW2 SOL   495       5.007  33.008  41.633  1.00  0.00           H
ATOM   1486  OW  SOL   496       6.194  28.593  15.651  1.00  0.00           O
ATOM   1487  HW1 SOL   496       7.020  28.219  15.343  1.00  0.00           H
ATOM   1488  HW2 SOL   496       6.455  29.322  16.213  1.00  0.00           H
ATOM   1489  OW  SOL   497      42.499  29.400  13.040  1.00  0.00           O
ATOM   1490  HW1 SOL   497      42.994  28.582  13.003  1.00  0.00           H
ATOM   1491  HW2 SOL   497      43.008  29.962  13.626  1.00  0.00           H
ATOM   1492  OW  SOL   498       7.664  27.699   9.497  1.00  0.00           O
ATOM   1493  HW1 SOL   498       6.931  28.084   9.016  1.00  0.00           H
ATOM   1494  HW2 SOL   498       7.349  27.628  10.398  1.00  0.00           H
ATOM   1495  OW  SOL   499       5.915  31.910   7.771  1.00  0.00           O
ATOM   1496  HW1 SOL   499       6.622  32.231   7.212  1.00  0.00           H
ATOM   1497  HW2 SOL   499       5.569  31.148   7.307  1.00  0.00           H
ATOM   1498  OW  SOL   500       7.114  28.448   6.514  1.00  0.00           O
ATOM   1499  HW1 SOL   500       6.365  28.994   6.277  1.00  0.00           H
ATOM   1500  HW2 SOL   500       7.774  29.067   6.824  1.00  0.00           H
ATOM   1501  OW  SOL   501      20.053  10.083  14.858  1.00  0.00           O
ATOM   1502  HW1 SOL   501      20.449  10.706  14.248  1.00  0.00           H
ATOM   1503  HW2 SOL   501      20.638   9.326  14.841  1.00  0.00           H
ATOM   1504  OW  SOL   502       1.685  27.257  12.884  1.00  0.00           O
ATOM   1505  HW1 SOL   502       2.425  27.856  12.982  1.00  0.00           H
ATOM   1506  HW2 SOL   502       1.646  26.785  13.715  1.00  0.00           H
ATOM   1507  OW  SOL   503      17.129  33.647   7.225  1.00  0.00           O
ATOM   1508  HW1 SOL   503      17.171  33.643   8.181  1.00  0.00           H
ATOM   1509  HW2 SOL   503      16.447  34.285   7.018  1.00  0.00           H
ATOM   1510  OW  SOL   504      10.615  31.096  40.018  1.00  0.00           O
ATOM   1511  HW1 SOL   504       9.934  30.593  39.571  1.00  0.00           H
ATOM   1512  HW2 SOL   504      10.693  31.901  39.506  1.00  0.00           H
ATOM   1513  OW  SOL   505      10.900  33.869  10.562  1.00  0.00           O
ATOM   1514  HW1 SOL   505      10.404  34.084  11.351  1.00  0.00           H
ATOM   1515  HW2 SOL   505      10.853  34.660  10.025  1.00  0.00           H
ATOM   1516  OW  SOL   506      19.247  33.359   0.177  1.00  0.00           O
ATOM   1517  HW1 SOL   506      18.507  33.764  -0.277  1.00  0.00           H
ATOM   1518  HW2 SOL   506      18.997  33.371   1.101  1.00  0.00           H
ATOM   1519  OW  SOL   507       5.452  29.239   9.165  1.00  0.00           O
ATOM   1520  HW1 SOL   507       4.687  28.978   8.653  1.00  0.00           H
ATOM   1521  HW2 SOL   507       5.268  30.142   9.427  1.00  0.00           H
ATOM   1522  OW  SOL   508      19.402  26.535   7.029  1.00  0.00           O
ATOM   1523  HW1 SOL   508      19.957  27.086   6.475  1.00  0.00           H
ATOM   1524  HW2 SOL   508      19.878  25.708   7.097  1.00  0.00           H
ATOM   1525  OW  SOL   509       4.763  21.410   6.426  1.00  0.00           O
ATOM   1526  HW1 SOL   509       5.176  20.612   6.095  1.00  0.00           H
ATOM   1527  HW2 SOL   509       3.917  21.119   6.767  1.00  0.00           H
ATOM   1528  OW  SOL   510       4.280  23.216  17.505  1.00  0.00           O
ATOM   1529  HW1 SOL   510       4.729  23.100  16.668  1.00  0.00           H
ATOM   1530  HW2 SOL   510       4.145  24.161  17.576  1.00  0.00           H
ATOM   1531  OW  SOL   511      18.245  30.789  41.940  1.00  0.00           O
ATOM   1532  HW1 SOL   511      18.279  29.842  42.073  1.00  0.00           H
ATOM   1533  HW2 SOL   511      18.252  31.157  42.824  1.00  0.00           H
ATOM   1534  OW  SOL   512       6.246  36.340  18.099  1.00  0.00           O
ATOM   1535  HW1 SOL   512       6.032  35.456  17.801  1.00  0.00           H
ATOM   1536  HW2 SOL   512       6.726  36.730  17.369  1.00  0.00           H
ATOM   1537  OW  SOL   513       0.587  16.335  14.084  1.00  0.00           O
ATOM   1538  HW1 SOL   513       1.537  16.451  14.085  1.00  0.00           H
ATOM   1539  HW2 SOL   513       0.306  16.654  13.227  1.00  0.00           H
ATOM   1540  OW  SOL   514      13.175  41.133  11.151  1.00  0.00           O
ATOM   1541  HW1 SOL   514      13.688  41.073  11.957  1.00  0.00           H
ATOM   1542  HW2 SOL   514      12.970  42.064  11.066  1.00  0.00           H
ATOM   1543  OW  SOL   515       2.717  17.628   7.533  1.00  0.00           O
ATOM   1544  HW1 SOL   515       3.363  17.071   7.969  1.00  0.00           H
ATOM   1545  HW2 SOL   515       1.894  17.146   7.610  1.00  0.00           H
ATOM   1546  OW  SOL   516      29.149  35.179   5.694  1.00  0.00           O
ATOM   1547  HW1 SOL   516      29.250  35.244   4.744  1.00  0.00           H
ATOM   1548  HW2 SOL   516      29.427  36.034   6.024  1.00  0.00           H
ATOM   1549  OW  SOL   517       8.160  23.481  13.435  1.00  0.00           O
ATOM   1550  HW1 SOL   517       7.309  23.745  13.786  1.00  0.00           H
ATOM   1551  HW2 SOL   517       8.743  23.481  14.194  1.00  0.00           H
ATOM   1552  OW  SOL   518      20.330  22.720  15.535  1.00  0.00           O
ATOM   1553  HW1 SOL   518      20.934  23.244  15.008  1.00  0.00           H
ATOM   1554  HW2 SOL   518      20.079  23.296  16.257  1.00  0.00           H
ATOM   1555  OW  SOL   519      15.550  18.346  12.317  1.00  0.00           O
ATOM   1556  HW1 SOL   519      15.551  19.185  11.856  1.00  0.00           H
ATOM   1557  HW2 SOL   519      16.370  17.927  12.057  1.00  0.00           H
ATOM   1558  OW  SOL   520       5.429  19.260   4.902  1.00  0.00           O
ATOM   1559  HW1 SOL   520       5.735  19.797   4.171  1.00  0.00           H
ATOM   1560  HW2 SOL   520       4.502  19.110   4.719  1.00  0.00           H
ATOM   1561  OW  SOL   521       4.565  26.223   2.676  1.00  0.00           O
ATOM   1562  HW1 SOL   521       5.091  26.250   1.876  1.00  0.00           H
ATOM   1563  HW2 SOL   521       5.199  26.062   3.375  1.00  0.00           H
ATOM   1564  OW  SOL   522      38.812  24.365   8.456  1.00  0.00           O
ATOM   1565  HW1 SOL   522      39.122  24.084   9.317  1.00  0.00           H
ATOM   1566  HW2 SOL   522      39.360  25.119   8.238  1.00  0.00           H
ATOM   1567  OW  SOL   523      42.356  31.579  18.077  1.00  0.00           O
ATOM   1568  HW1 SOL   523      42.800  30.840  18.493  1.00  0.00           H
ATOM   1569  HW2 SOL   523      41.441  31.490  18.344  1.00  0.00           H
ATOM   1570  OW  SOL   524       3.796  19.490  40.530  1.00  0.00           O
ATOM   1571  HW1 SOL   524       4.126  19.083  39.729  1.00  0.00           H
ATOM   1572  HW2 SOL   524       4.301  19.079  41.233  1.00  0.00           H
ATOM   1573  OW  SOL   525      14.293  29.567  11.410  1.00  0.00           O
ATOM   1574  HW1 SOL   525      13.837  30.359  11.123  1.00  0.00           H
ATOM   1575  HW2 SOL   525      15.153  29.876  11.696  1.00  0.00           H
ATOM   1576  OW  SOL   526       5.599  27.309   0.032  1.00  0.00           O
ATOM   1577  HW1 SOL   526       6.456  27.065  -0.318  1.00  0.00           H
ATOM   1578  HW2 SOL   526       4.972  26.864  -0.537  1.00  0.00           H
ATOM   1579  OW  SOL   527       0.373  22.191   6.355  1.00  0.00           O
ATOM   1580  HW1 SOL   527       1.234  21.792   6.480  1.00  0.00           H
ATOM   1581  HW2 SOL   527       0.354  22.919   6.976  1.00  0.00           H
ATOM   1582  OW  SOL   528      16.374  30.091   2.593  1.00  0.00           O
ATOM   1583  HW1 SOL   528      15.444  29.976   2.398  1.00  0.00           H
ATOM   1584  HW2 SOL   528      16.418  30.115   3.549  1.00  0.00           H
ATOM   1585  OW  SOL   529      41.907  29.908   3.428  1.00  0.00           O
ATOM   1586  HW1 SOL   529      41.861  30.857   3.313  1.00  0.00           H
ATOM   1587  HW2 SOL   529      41.631  29.762   4.333  1.00  0.00           H
ATOM   1588  OW  SOL   530      16.684  34.215   9.994  1.00  0.00           O
ATOM   1589  HW1 SOL   530      17.278  33.888  10.670  1.00  0.00           H
ATOM   1590  HW2 SOL   530      16.455  35.098  10.283  1.00  0.00           H
ATOM   1591  OW  SOL   531      16.073  36.016  14.227  1.00  0.00           O
ATOM   1592  HW1 SOL   531      15.269  35.760  14.679  1.00  0.00           H
ATOM   1593  HW2 SOL   531      16.778  35.711  14.798  1.00  0.00           H
ATOM   1594  OW  SOL   532      39.287  26.006  40.964  1.00  0.00           O
ATOM   1595  HW1 SOL   532      39.321  26.271  41.883  1.00  0.00           H
ATOM   1596  HW2 SOL   532      40.101  25.522  40.824  1.00  0.00           H
ATOM   1597  OW  SOL   533      16.512  30.347   5.315  1.00  0.00           O
ATOM   1598  HW1 SOL   533      16.867  29.791   6.009  1.00  0.00           H
ATOM   1599  HW2 SOL   533      15.680  30.666   5.666  1.00  0.00           H
ATOM   1600  OW  SOL   534       3.056  28.181  20.292  1.00  0.00           O
ATOM   1601  HW1 SOL   534       2.122  28.287  20.112  1.00  0.00           H
ATOM   1602  HW2 SOL   534       3.493  28.594  19.548  1.00  0.00           H
ATOM   1603  OW  SOL   535      20.787   1.167   2.726  1.00  0.00           O
ATOM   1604  HW1 SOL   535      19.838   1.037   2.723  1.00  0.00           H
ATOM   1605  HW2 SOL   535      21.134   0.408   2.258  1.00  0.00           H
ATOM   1606  OW  SOL   536      42.311  22.438  18.745  1.00  0.00           O
ATOM   1607  HW1 SOL   536      41.732  21.743  18.434  1.00  0.00           H
ATOM   1608  HW2 SOL   536      41.864  22.798  19.511  1.00  0.00           H
ATOM   1609  OW  SOL   537      14.973  34.334   2.044  1.00  0.00           O
ATOM   1610  HW1 SOL   537      15.239  33.541   1.578  1.00  0.00           H
ATOM   1611  HW2 SOL   537      14.018  34.278   2.088  1.00  0.00           H
ATOM   1612  OW  SOL   538       4.405  25.402  41.249  1.00  0.00           O
ATOM   1613  HW1 SOL   538       3.770  25.575  40.553  1.00  0.00           H
ATOM   1614  HW2 SOL   538       5.130  24.959  40.808  1.00  0.00           H
ATOM   1615  OW  SOL   539      16.343  19.539   3.671  1.00  0.00           O
ATOM   1616  HW1 SOL   539      16.066  19.140   4.496  1.00  0.00           H
ATOM   1617  HW2 SOL   539      15.529  19.825   3.258  1.00  0.00           H
ATOM   1618  OW  SOL   540       1.004  31.872  13.032  1.00  0.00           O
ATOM   1619  HW1 SOL   540       1.713  32.507  13.133  1.00  0.00           H
ATOM   1620  HW2 SOL   540       0.922  31.752  12.086  1.00  0.00           H
ATOM   1621  OW  SOL   541      11.797  27.343   6.591  1.00  0.00           O
ATOM   1622  HW1 SOL   541      11.508  27.736   7.414  1.00  0.00           H
ATOM   1623  HW2 SOL   541      12.744  27.481   6.579  1.00  0.00           H
ATOM   1624  OW  SOL   542      29.091  27.102   8.955  1.00  0.00           O
ATOM   1625  HW1 SOL   542      29.405  27.566   9.731  1.00  0.00           H
ATOM   1626  HW2 SOL   542      29.547  26.260   8.979  1.00  0.00           H
ATOM   1627  OW  SOL   543      21.044   7.490  20.452  1.00  0.00           O
ATOM   1628  HW1 SOL   543      21.350   7.632  21.348  1.00  0.00           H
ATOM   1629  HW2 SOL   543      21.780   7.063  20.012  1.00  0.00           H
ATOM   1630  OW  SOL   544       3.904  15.009   5.613  1.00  0.00           O
ATOM   1631  HW1 SOL   544       3.963  15.709   6.264  1.00  0.00           H
ATOM   1632  HW2 SOL   544       2.984  14.748   5.624  1.00  0.00           H
ATOM   1633  OW  SOL   545      13.383  23.574   9.026  1.00  0.00           O
ATOM   1634  HW1 SOL   545      13.751  24.288   8.505  1.00  0.00           H
ATOM   1635  HW2 SOL   545      13.516  22.792   8.490  1.00  0.00           H
ATOM   1636  OW  SOL   546       7.057  28.213  12.124  1.00  0.00           O
ATOM   1637  HW1 SOL   546       7.703  28.220  12.830  1.00  0.00           H
ATOM   1638  HW2 SOL   546       6.740  29.115  12.080  1.00  0.00           H
ATOM   1639  OW  SOL   547      15.484  16.078  10.599  1.00  0.00           O
ATOM   1640  HW1 SOL   547      14.927  16.809  10.869  1.00  0.00           H
ATOM   1641  HW2 SOL   547      14.880  15.453  10.196  1.00  0.00           H
ATOM   1642  OW  SOL   548      10.158  32.035  14.476  1.00  0.00           O
ATOM   1643  HW1 SOL   548      10.083  32.180  15.419  1.00  0.00           H
ATOM   1644  HW2 SOL   548      11.101  31.984  14.316  1.00  0.00           H
ATOM   1645  OW  SOL   549       9.228  21.429   0.740  1.00  0.00           O
ATOM   1646  HW1 SOL   549       9.528  21.985   0.021  1.00  0.00           H
ATOM   1647  HW2 SOL   549       9.654  21.791   1.517  1.00  0.00           H
ATOM   1648  OW  SOL   550      10.878  20.494   4.627  1.00  0.00           O
ATOM   1649  HW1 SOL   550      11.149  19.682   5.055  1.00  0.00           H
ATOM   1650  HW2 SOL   550      11.319  21.185   5.120  1.00  0.00           H
ATOM   1651  OW  SOL   551      18.438  29.056  35.622  1.00  0.00           O
ATOM   1652  HW1 SOL   551      18.366  29.302  34.700  1.00  0.00           H
ATOM   1653  HW2 SOL   551      17.808  29.620  36.071  1.00  0.00           H
ATOM   1654  OW  SOL   552       2.433  11.866   8.158  1.00  0.00           O
ATOM   1655  HW1 SOL   552       2.101  11.066   8.565  1.00  0.00           H
ATOM   1656  HW2 SOL   552       1.817  12.047   7.447  1.00  0.00           H
ATOM   1657  OW  SOL   553      15.439  20.932   0.485  1.00  0.00           O
ATOM   1658  HW1 SOL   553      15.101  21.671   0.990  1.00  0.00           H
ATOM   1659  HW2 SOL   553      16.390  20.986   0.588  1.00  0.00           H
ATOM   1660  OW  SOL   554       8.191  20.171   3.671  1.00  0.00           O
ATOM   1661  HW1 SOL   554       9.143  20.198   3.762  1.00  0.00           H
ATOM   1662  HW2 SOL   554       7.879  19.831   4.510  1.00  0.00           H
ATOM   1663  OW  SOL   555      10.515  37.972   3.381  1.00  0.00           O
ATOM   1664  HW1 SOL   555      11.031  38.748   3.599  1.00  0.00           H
ATOM   1665  HW2 SOL   555       9.609  38.232   3.550  1.00  0.00           H
ATOM   1666  OW  SOL   556       2.058  23.724   4.152  1.00  0.00           O
ATOM   1667  HW1 SOL   556       1.874  22.802   3.973  1.00  0.00           H
ATOM   1668  HW2 SOL   556       3.014  23.779   4.170  1.00  0.00           H
ATOM   1669  OW  SOL   557      13.352  34.060  39.300  1.00  0.00           O
ATOM   1670  HW1 SOL   557      13.375  34.449  40.174  1.00  0.00           H
ATOM   1671  HW2 SOL   557      13.878  34.650  38.760  1.00  0.00           H
ATOM   1672  OW  SOL   558       2.032  16.123   1.589  1.00  0.00           O
ATOM   1673  HW1 SOL   558       2.369  15.290   1.259  1.00  0.00           H
ATOM   1674  HW2 SOL   558       1.083  16.004   1.613  1.00  0.00           H
ATOM   1675  OW  SOL   559      36.845  22.576  15.825  1.00  0.00           O
ATOM   1676  HW1 SOL   559      36.519  23.459  15.651  1.00  0.00           H
ATOM   1677  HW2 SOL   559      36.961  22.187  14.958  1.00  0.00           H
ATOM   1678  OW  SOL   560      39.950  18.168  10.399  1.00  0.00           O
ATOM   1679  HW1 SOL   560      40.751  17.717  10.664  1.00  0.00           H
ATOM   1680  HW2 SOL   560      40.252  19.004  10.043  1.00  0.00           H
ATOM   1681  OW  SOL   561       4.169  23.305   1.794  1.00  0.00           O
ATOM   1682  HW1 SOL   561       4.695  23.564   2.551  1.00  0.00           H
ATOM   1683  HW2 SOL   561       3.333  23.754   1.918  1.00  0.00           H
ATOM   1684  OW  SOL   562      12.194  20.856   0.871  1.00  0.00           O
ATOM   1685  HW1 SOL   562      12.025  21.763   1.126  1.00  0.00           H
ATOM   1686  HW2 SOL   562      11.570  20.684   0.167  1.00  0.00           H
ATOM   1687  OW  SOL   563      15.534  24.718  10.895  1.00  0.00           O
ATOM   1688  HW1 SOL   563      14.620  24.456  11.002  1.00  0.00           H
ATOM   1689  HW2 SOL   563      15.489  25.585  10.492  1.00  0.00           H
ATOM   1690  OW  SOL   564      11.168  24.388  38.484  1.00  0.00           O
ATOM   1691  HW1 SOL   564      11.419  25.286  38.265  1.00  0.00           H
ATOM   1692  HW2 SOL   564      10.259  24.457  38.776  1.00  0.00           H
ATOM   1693  OW  SOL   565      12.421  24.899  42.018  1.00  0.00           O
ATOM   1694  HW1 SOL   565      12.950  24.207  42.414  1.00  0.00           H
ATOM   1695  HW2 SOL   565      11.537  24.533  41.982  1.00  0.00           H
ATOM   1696  OW  SOL   566       0.105  25.547   4.614  1.00  0.00           O
ATOM   1697  HW1 SOL   566       0.580  24.725   4.728  1.00  0.00           H
ATOM   1698  HW2 SOL   566       0.066  25.672   3.666  1.00  0.00           H
ATOM   1699  OW  SOL   567      10.062  36.285   9.446  1.00  0.00           O
ATOM   1700  HW1 SOL   567      10.368  37.010   8.901  1.00  0.00           H
ATOM   1701  HW2 SOL   567       9.244  36.603   9.829  1.00  0.00           H
ATOM   1702  OW  SOL   568      11.674  15.302  10.600  1.00  0.00           O
ATOM   1703  HW1 SOL   568      11.744  16.030  11.217  1.00  0.00           H
ATOM   1704  HW2 SOL   568      11.016  14.723  10.986  1.00  0.00           H
ATOM   1705  OW  SOL   569       6.273  21.472  42.524  1.00  0.00           O
ATOM   1706  HW1 SOL   569       7.112  21.343  42.967  1.00  0.00           H
ATOM   1707  HW2 SOL   569       6.446  21.241  41.611  1.00  0.00           H
ATOM   1708  OW  SOL   570      14.254  32.460   8.249  1.00  0.00           O
ATOM   1709  HW1 SOL   570      14.639  33.140   8.802  1.00  0.00           H
ATOM   1710  HW2 SOL   570      14.423  32.756   7.354  1.00  0.00           H
ATOM   1711  OW  SOL   571       2.882  23.533   9.142  1.00  0.00           O
ATOM   1712  HW1 SOL   571       2.710  23.943   9.989  1.00  0.00           H
ATOM   1713  HW2 SOL   571       2.265  23.953   8.542  1.00  0.00           H
ATOM   1714  OW  SOL   572      11.657  36.267  18.985  1.00  0.00           O
ATOM   1715  HW1 SOL   572      10.990  35.581  19.005  1.00  0.00           H
ATOM   1716  HW2 SOL   572      11.350  36.880  18.318  1.00  0.00           H
ATOM   1717  OW  SOL   573       9.094  26.834   5.920  1.00  0.00           O
ATOM   1718  HW1 SOL   573      10.016  26.917   6.162  1.00  0.00           H
ATOM   1719  HW2 SOL   573       8.713  27.688   6.124  1.00  0.00           H
ATOM   1720  OW  SOL   574      11.559  38.508   8.154  1.00  0.00           O
ATOM   1721  HW1 SOL   574      12.013  38.922   7.420  1.00  0.00           H
ATOM   1722  HW2 SOL   574      11.251  39.240   8.689  1.00  0.00           H
ATOM   1723  OW  SOL   575       9.050  18.612  12.598  1.00  0.00           O
ATOM   1724  HW1 SOL   575       8.174  18.451  12.946  1.00  0.00           H
ATOM   1725  HW2 SOL   575       8.898  19.032  11.751  1.00  0.00           H
ATOM   1726  OW  SOL   576       1.896  26.200   1.793  1.00  0.00           O
ATOM   1727  HW1 SOL   576       2.837  26.223   1.964  1.00  0.00           H
ATOM   1728  HW2 SOL   576       1.610  27.107   1.904  1.00  0.00           H
ATOM   1729  OW  SOL   577       9.414  23.190  10.938  1.00  0.00           O
ATOM   1730  HW1 SOL   577       9.011  23.179  11.806  1.00  0.00           H
ATOM   1731  HW2 SOL   577       8.872  23.792  10.429  1.00  0.00           H
ATOM   1732  OW  SOL   578      10.065  16.253   8.372  1.00  0.00           O
ATOM   1733  HW1 SOL   578      10.083  15.763   7.550  1.00  0.00           H
ATOM   1734  HW2 SOL   578      10.678  15.788   8.942  1.00  0.00           H
ATOM   1735  OW  SOL   579      39.202  33.659  18.051  1.00  0.00           O
ATOM   1736  HW1 SOL   579      39.120  32.727  18.256  1.00  0.00           H
ATOM   1737  HW2 SOL   579      40.128  33.778  17.840  1.00  0.00           H
ATOM   1738  OW  SOL   580       1.927  25.396  10.856  1.00  0.00           O
ATOM   1739  HW1 SOL   580       2.068  24.841  11.623  1.00  0.00           H
ATOM   1740  HW2 SOL   580       1.798  26.274  11.215  1.00  0.00           H
ATOM   1741  OW  SOL   581       9.231  24.586   4.139  1.00  0.00           O
ATOM   1742  HW1 SOL   581       8.764  25.321   4.537  1.00  0.00           H
ATOM   1743  HW2 SOL   581       9.310  23.943   4.844  1.00  0.00           H
ATOM   1744  OW  SOL   582      25.440  36.074   4.857  1.00  0.00           O
ATOM   1745  HW1 SOL   582      24.823  35.425   5.194  1.00  0.00           H
ATOM   1746  HW2 SOL   582      25.178  36.894   5.276  1.00  0.00           H
ATOM   1747  OW  SOL   583       8.293  34.073   7.520  1.00  0.00           O
ATOM   1748  HW1 SOL   583       9.099  34.566   7.365  1.00  0.00           H
ATOM   1749  HW2 SOL   583       8.476  33.555   8.304  1.00  0.00           H
ATOM   1750  OW  SOL   584      20.045  31.189   6.586  1.00  0.00           O
ATOM   1751  HW1 SOL   584      19.340  30.553   6.713  1.00  0.00           H
ATOM   1752  HW2 SOL   584      19.628  31.922   6.133  1.00  0.00           H
ATOM   1753  OW  SOL   585       6.223  31.267  13.374  1.00  0.00           O
ATOM   1754  HW1 SOL   585       5.993  31.593  14.244  1.00  0.00           H
ATOM   1755  HW2 SOL   585       5.594  31.687  12.787  1.00  0.00           H
ATOM   1756  OW  SOL   586      12.848  22.554  18.067  1.00  0.00           O
ATOM   1757  HW1 SOL   586      12.097  21.966  17.988  1.00  0.00           H
ATOM   1758  HW2 SOL   586      13.576  21.982  18.309  1.00  0.00           H
ATOM   1759  OW  SOL   587      16.046  23.648  15.653  1.00  0.00           O
ATOM   1760  HW1 SOL   587      15.471  23.174  15.052  1.00  0.00           H
ATOM   1761  HW2 SOL   587      16.635  24.141  15.082  1.00  0.00           H
ATOM   1762  OW  SOL   588      13.026  18.308  10.168  1.00  0.00           O
ATOM   1763  HW1 SOL   588      12.303  18.089  10.756  1.00  0.00           H
ATOM   1764  HW2 SOL   588      13.383  19.124  10.520  1.00  0.00           H
ATOM   1765  OW  SOL   589       1.128  23.108  14.656  1.00  0.00           O
ATOM   1766  HW1 SOL   589       1.682  23.243  13.888  1.00  0.00           H
ATOM   1767  HW2 SOL   589       0.871  22.188  14.608  1.00  0.00           H
ATOM   1768  OW  SOL   590      13.384  18.729  13.828  1.00  0.00           O
ATOM   1769  HW1 SOL   590      14.153  18.611  13.271  1.00  0.00           H
ATOM   1770  HW2 SOL   590      13.739  19.007  14.672  1.00  0.00           H
ATOM   1771  OW  SOL   591      14.577  26.006   8.189  1.00  0.00           O
ATOM   1772  HW1 SOL   591      14.593  26.473   9.025  1.00  0.00           H
ATOM   1773  HW2 SOL   591      15.435  26.177   7.802  1.00  0.00           H
ATOM   1774  OW  SOL   592      38.372  12.831  11.318  1.00  0.00           O
ATOM   1775  HW1 SOL   592      39.120  12.246  11.190  1.00  0.00           H
ATOM   1776  HW2 SOL   592      38.733  13.582  11.788  1.00  0.00           H
ATOM   1777  OW  SOL   593      41.723  35.170  17.069  1.00  0.00           O
ATOM   1778  HW1 SOL   593      41.827  36.093  17.300  1.00  0.00           H
ATOM   1779  HW2 SOL   593      41.649  35.167  16.115  1.00  0.00           H
ATOM   1780  OW  SOL   594       1.898  18.785   9.961  1.00  0.00           O
ATOM   1781  HW1 SOL   594       2.088  18.305   9.155  1.00  0.00           H
ATOM   1782  HW2 SOL   594       2.312  19.639   9.835  1.00  0.00           H
ATOM   1783  OW  SOL   595      18.246  19.320  15.862  1.00  0.00           O
ATOM   1784  HW1 SOL   595      19.172  19.431  15.648  1.00  0.00           H
ATOM   1785  HW2 SOL   595      18.067  19.998  16.514  1.00  0.00           H
ATOM   1786  OW  SOL   596      41.407  21.317  42.366  1.00  0.00           O
ATOM   1787  HW1 SOL   596      42.276  21.020  42.095  1.00  0.00           H
ATOM   1788  HW2 SOL   596      40.813  20.633  42.057  1.00  0.00           H
ATOM   1789  OW  SOL   597      14.826  24.331  38.434  1.00  0.00           O
ATOM   1790  HW1 SOL   597      14.370  23.633  38.903  1.00  0.00           H
ATOM   1791  HW2 SOL   597      14.171  24.683  37.831  1.00  0.00           H
ATOM   1792  OW  SOL   598      17.949  29.284   7.524  1.00  0.00           O
ATOM   1793  HW1 SOL   598      17.358  29.770   8.098  1.00  0.00           H
ATOM   1794  HW2 SOL   598      18.410  28.682   8.109  1.00  0.00           H
ATOM   1795  OW  SOL   599       8.934  30.639  12.291  1.00  0.00           O
ATOM   1796  HW1 SOL   599       7.989  30.619  12.443  1.00  0.00           H
ATOM   1797  HW2 SOL   599       9.264  31.284  12.916  1.00  0.00           H
ATOM   1798  OW  SOL   600      18.676  32.436  21.650  1.00  0.00           O
ATOM   1799  HW1 SOL   600      17.865  32.724  22.068  1.00  0.00           H
ATOM   1800  HW2 SOL   600      19.368  32.896  22.126  1.00  0.00           H
ATOM   1801  OW  SOL   601       8.309  27.174  14.782  1.00  0.00           O
ATOM   1802  HW1 SOL   601       8.628  26.448  15.319  1.00  0.00           H
ATOM   1803  HW2 SOL   601       9.092  27.513  14.348  1.00  0.00           H
ATOM   1804  OW  SOL   602      12.561  20.329  36.923  1.00  0.00           O
ATOM   1805  HW1 SOL   602      13.318  20.051  37.439  1.00  0.00           H
ATOM   1806  HW2 SOL   602      11.982  19.567  36.916  1.00  0.00           H
ATOM   1807  OW  SOL   603       7.439  32.265   5.143  1.00  0.00           O
ATOM   1808  HW1 SOL   603       7.705  31.649   5.826  1.00  0.00           H
ATOM   1809  HW2 SOL   603       8.228  32.396   4.617  1.00  0.00           H
ATOM   1810  OW  SOL   604      39.757  30.972  18.450  1.00  0.00           O
ATOM   1811  HW1 SOL   604      39.682  30.032  18.287  1.00  0.00           H
ATOM   1812  HW2 SOL   604      39.229  31.123  19.234  1.00  0.00           H
ATOM   1813  OW  SOL   605      42.766  26.647  19.249  1.00  0.00           O
ATOM   1814  HW1 SOL   605      42.377  26.080  18.583  1.00  0.00           H
ATOM   1815  HW2 SOL   605      43.301  26.058  19.782  1.00  0.00           H
ATOM   1816  OW  SOL   606      14.821  18.820   5.914  1.00  0.00           O
ATOM   1817  HW1 SOL   606      14.184  18.348   6.450  1.00  0.00           H
ATOM   1818  HW2 SOL   606      14.306  19.492   5.466  1.00  0.00           H
ATOM   1819  OW  SOL   607      11.379  17.644  17.753  1.00  0.00           O
ATOM   1820  HW1 SOL   607      11.416  17.327  16.851  1.00  0.00           H
ATOM   1821  HW2 SOL   607      12.286  17.615  18.055  1.00  0.00           H
ATOM   1822  OW  SOL   608       1.339  23.731  41.468  1.00  0.00           O
ATOM   1823  HW1 SOL   608       1.783  23.009  41.024  1.00  0.00           H
ATOM   1824  HW2 SOL   608       1.721  23.744  42.346  1.00  0.00           H
ATOM   1825  OW  SOL   609       3.045  27.486   4.752  1.00  0.00           O
ATOM   1826  HW1 SOL   609       3.464  26.931   4.094  1.00  0.00           H
ATOM   1827  HW2 SOL   609       2.209  27.736   4.358  1.00  0.00           H
ATOM   1828  OW  SOL   610       2.638  28.897  42.181  1.00  0.00           O
ATOM   1829  HW1 SOL   610       2.726  28.830  43.132  1.00  0.00           H
ATOM   1830  HW2 SOL   610       3.510  29.149  41.877  1.00  0.00           H
ATOM   1831  OW  SOL   611       5.826  21.975  11.454  1.00  0.00           O
ATOM   1832  HW1 SOL   611       6.630  21.560  11.140  1.00  0.00           H
ATOM   1833  HW2 SOL   611       6.092  22.864  11.690  1.00  0.00           H
ATOM   1834  OW  SOL   612       2.870  17.268  25.706  1.00  0.00           O
ATOM   1835  HW1 SOL   612       3.577  16.689  25.992  1.00  0.00           H
ATOM   1836  HW2 SOL   612       2.419  17.514  26.513  1.00  0.00           H
ATOM   1837  OW  SOL   613       9.558  21.968  15.519  1.00  0.00           O
ATOM   1838  HW1 SOL   613       9.018  21.599  16.218  1.00  0.00           H
ATOM   1839  HW2 SOL   613      10.056  21.223  15.182  1.00  0.00           H
ATOM   1840  OW  SOL   614      18.015  34.730  15.788  1.00  0.00           O
ATOM   1841  HW1 SOL   614      17.673  33.888  16.090  1.00  0.00           H
ATOM   1842  HW2 SOL   614      18.930  34.552  15.570  1.00  0.00           H
ATOM   1843  OW  SOL   615      14.552  28.191  34.263  1.00  0.00           O
ATOM   1844  HW1 SOL   615      13.819  28.561  34.755  1.00  0.00           H
ATOM   1845  HW2 SOL   615      14.355  28.395  33.349  1.00  0.00           H
ATOM   1846  OW  SOL   616      16.383  20.087   8.178  1.00  0.00           O
ATOM   1847  HW1 SOL   616      16.068  19.980   7.281  1.00  0.00           H
ATOM   1848  HW2 SOL   616      17.317  19.883   8.131  1.00  0.00           H
ATOM   1849  OW  SOL   617       0.191  34.016  19.175  1.00  0.00           O
ATOM   1850  HW1 SOL   617      -0.527  34.313  18.616  1.00  0.00           H
ATOM   1851  HW2 SOL   617       0.217  33.068  19.050  1.00  0.00           H
ATOM   1852  OW  SOL   618       6.199  15.922  14.879  1.00  0.00           O
ATOM   1853  HW1 SOL   618       7.014  15.421  14.900  1.00  0.00           H
ATOM   1854  HW2 SOL   618       6.478  16.836  14.929  1.00  0.00           H
ATOM   1855  OW  SOL   619       8.958  31.883   9.866  1.00  0.00           O
ATOM   1856  HW1 SOL   619       8.595  31.593  10.703  1.00  0.00           H
ATOM   1857  HW2 SOL   619       9.800  32.277  10.094  1.00  0.00           H
ATOM   1858  OW  SOL   620       8.438  25.192  39.698  1.00  0.00           O
ATOM   1859  HW1 SOL   620       8.784  25.754  40.392  1.00  0.00           H
ATOM   1860  HW2 SOL   620       7.975  25.791  39.113  1.00  0.00           H
ATOM   1861  OW  SOL   621       3.092  23.527  12.577  1.00  0.00           O
ATOM   1862  HW1 SOL   621       3.562  22.880  12.051  1.00  0.00           H
ATOM   1863  HW2 SOL   621       3.775  24.116  12.898  1.00  0.00           H
ATOM   1864  OW  SOL   622      16.383  30.464  12.884  1.00  0.00           O
ATOM   1865  HW1 SOL   622      17.301  30.523  13.146  1.00  0.00           H
ATOM   1866  HW2 SOL   622      15.931  30.142  13.664  1.00  0.00           H
ATOM   1867  OW  SOL   623      13.892  22.756  34.797  1.00  0.00           O
ATOM   1868  HW1 SOL   623      13.172  22.944  35.400  1.00  0.00           H
ATOM   1869  HW2 SOL   623      13.583  22.011  34.281  1.00  0.00           H
ATOM   1870  OW  SOL   624      12.244   0.825  11.764  1.00  0.00           O
ATOM   1871  HW1 SOL   624      12.774   1.394  12.322  1.00  0.00           H
ATOM   1872  HW2 SOL   624      11.340   1.014  12.017  1.00  0.00           H
ATOM   1873  OW  SOL   625       8.287  40.219   8.604  1.00  0.00           O
ATOM   1874  HW1 SOL   625       9.234  40.340   8.668  1.00  0.00           H
ATOM   1875  HW2 SOL   625       8.056  40.586   7.751  1.00  0.00           H
ATOM   1876  OW  SOL   626       3.730  29.692  14.265  1.00  0.00           O
ATOM   1877  HW1 SOL   626       4.596  29.407  14.554  1.00  0.00           H
ATOM   1878  HW2 SOL   626       3.687  29.436  13.344  1.00  0.00           H
ATOM   1879  OW  SOL   627      10.155  30.378  18.792  1.00  0.00           O
ATOM   1880  HW1 SOL   627      10.490  29.483  18.852  1.00  0.00           H
ATOM   1881  HW2 SOL   627       9.682  30.512  19.613  1.00  0.00           H
ATOM   1882  OW  SOL   628      13.623  19.809  41.242  1.00  0.00           O
ATOM   1883  HW1 SOL   628      14.175  20.391  41.766  1.00  0.00           H
ATOM   1884  HW2 SOL   628      13.450  19.063  41.816  1.00  0.00           H
ATOM   1885  OW  SOL   629      13.580  22.600  40.088  1.00  0.00           O
ATOM   1886  HW1 SOL   629      12.712  22.814  40.432  1.00  0.00           H
ATOM   1887  HW2 SOL   629      13.627  21.645  40.131  1.00  0.00           H
ATOM   1888  OW  SOL   630      13.692  39.904   6.830  1.00  0.00           O
ATOM   1889  HW1 SOL   630      14.390  39.277   6.640  1.00  0.00           H
ATOM   1890  HW2 SOL   630      14.047  40.455   7.528  1.00  0.00           H
ATOM   1891  OW  SOL   631       2.569  33.539  23.510  1.00  0.00           O
ATOM   1892  HW1 SOL   631       2.004  32.959  23.000  1.00  0.00           H
ATOM   1893  HW2 SOL   631       2.652  33.108  24.360  1.00  0.00           H
ATOM   1894  OW  SOL   632      11.458  31.488   3.513  1.00  0.00           O
ATOM   1895  HW1 SOL   632      10.990  30.900   4.105  1.00  0.00           H
ATOM   1896  HW2 SOL   632      10.965  31.446   2.693  1.00  0.00           H
ATOM   1897  OW  SOL   633       5.659  21.433  14.345  1.00  0.00           O
ATOM   1898  HW1 SOL   633       5.531  22.329  14.659  1.00  0.00           H
ATOM   1899  HW2 SOL   633       5.632  21.507  13.391  1.00  0.00           H
ATOM   1900  OW  SOL   634       6.765  30.756   2.645  1.00  0.00           O
ATOM   1901  HW1 SOL   634       7.134  31.202   1.883  1.00  0.00           H
ATOM   1902  HW2 SOL   634       7.130  31.223   3.396  1.00  0.00           H
ATOM   1903  OW  SOL   635      15.258  33.053  12.615  1.00  0.00           O
ATOM   1904  HW1 SOL   635      16.197  33.162  12.765  1.00  0.00           H
ATOM   1905  HW2 SOL   635      15.131  32.106  12.567  1.00  0.00           H
ATOM   1906  OW  SOL   636       9.389  16.301   5.464  1.00  0.00           O
ATOM   1907  HW1 SOL   636       9.019  15.453   5.222  1.00  0.00           H
ATOM   1908  HW2 SOL   636       8.669  16.765   5.891  1.00  0.00           H
ATOM   1909  OW  SOL   637      33.858  15.233  10.234  1.00  0.00           O
ATOM   1910  HW1 SOL   637      33.807  15.097  11.180  1.00  0.00           H
ATOM   1911  HW2 SOL   637      32.945  15.272   9.948  1.00  0.00           H
ATOM   1912  OW  SOL   638      16.056  30.948  37.304  1.00  0.00           O
ATOM   1913  HW1 SOL   638      16.564  31.164  38.086  1.00  0.00           H
ATOM   1914  HW2 SOL   638      15.149  31.136  37.549  1.00  0.00           H
ATOM   1915  OW  SOL   639       8.477  22.773   6.121  1.00  0.00           O
ATOM   1916  HW1 SOL   639       8.026  21.944   6.277  1.00  0.00           H
ATOM   1917  HW2 SOL   639       9.406  22.542   6.112  1.00  0.00           H
ATOM   1918  OW  SOL   640       9.999  25.608   1.566  1.00  0.00           O
ATOM   1919  HW1 SOL   640      10.533  26.270   2.006  1.00  0.00           H
ATOM   1920  HW2 SOL   640       9.483  25.211   2.268  1.00  0.00           H
ATOM   1921  OW  SOL   641      16.123  38.222   6.673  1.00  0.00           O
ATOM   1922  HW1 SOL   641      16.970  38.654   6.565  1.00  0.00           H
ATOM   1923  HW2 SOL   641      16.336  37.371   7.056  1.00  0.00           H
ATOM   1924  OW  SOL   642      41.452  33.361  23.659  1.00  0.00           O
ATOM   1925  HW1 SOL   642      41.808  33.807  22.890  1.00  0.00           H
ATOM   1926  HW2 SOL   642      40.998  34.048  24.147  1.00  0.00           H
ATOM   1927  OW  SOL   643      16.332  36.360  11.514  1.00  0.00           O
ATOM   1928  HW1 SOL   643      16.179  35.958  12.369  1.00  0.00           H
ATOM   1929  HW2 SOL   643      15.459  36.597  11.201  1.00  0.00           H
ATOM   1930  OW  SOL   644      14.794  29.715   7.721  1.00  0.00           O
ATOM   1931  HW1 SOL   644      15.396  29.364   8.378  1.00  0.00           H
ATOM   1932  HW2 SOL   644      14.444  30.512   8.118  1.00  0.00           H
ATOM   1933  OW  SOL   645       7.518  16.610   9.517  1.00  0.00           O
ATOM   1934  HW1 SOL   645       7.536  16.574  10.473  1.00  0.00           H
ATOM   1935  HW2 SOL   645       8.427  16.470   9.254  1.00  0.00           H
ATOM   1936  OW  SOL   646       5.212  29.901  41.595  1.00  0.00           O
ATOM   1937  HW1 SOL   646       5.201  29.129  42.161  1.00  0.00           H
ATOM   1938  HW2 SOL   646       6.089  29.904  41.211  1.00  0.00           H
ATOM   1939  OW  SOL   647      13.763  22.743   4.662  1.00  0.00           O
ATOM   1940  HW1 SOL   647      14.419  22.509   5.318  1.00  0.00           H
ATOM   1941  HW2 SOL   647      14.269  22.921   3.869  1.00  0.00           H
ATOM   1942  OW  SOL   648      40.889  29.801   5.883  1.00  0.00           O
ATOM   1943  HW1 SOL   648      40.855  30.752   5.992  1.00  0.00           H
ATOM   1944  HW2 SOL   648      40.204  29.468   6.462  1.00  0.00           H
ATOM   1945  OW  SOL   649       0.940  30.265  26.920  1.00  0.00           O
ATOM   1946  HW1 SOL   649       0.582  30.287  27.807  1.00  0.00           H
ATOM   1947  HW2 SOL   649       0.170  30.267  26.351  1.00  0.00           H
ATOM   1948  OW  SOL   650       2.142  20.004   6.542  1.00  0.00           O
ATOM   1949  HW1 SOL   650       1.467  19.830   5.886  1.00  0.00           H
ATOM   1950  HW2 SOL   650       2.294  19.157   6.961  1.00  0.00           H
ATOM   1951  OW  SOL   651       9.875  28.799  10.685  1.00  0.00           O
ATOM   1952  HW1 SOL   651       9.146  28.395  10.213  1.00  0.00           H
ATOM   1953  HW2 SOL   651       9.499  29.584  11.081  1.00  0.00           H
ATOM   1954  OW  SOL   652       0.827  21.516   2.195  1.00  0.00           O
ATOM   1955  HW1 SOL   652       0.384  20.997   1.524  1.00  0.00           H
ATOM   1956  HW2 SOL   652       1.758  21.426   1.991  1.00  0.00           H
ATOM   1957  OW  SOL   653      11.427  27.343   3.249  1.00  0.00           O
ATOM   1958  HW1 SOL   653      11.447  27.291   4.204  1.00  0.00           H
ATOM   1959  HW2 SOL   653      12.315  27.603   3.004  1.00  0.00           H
ATOM   1960  OW  SOL   654       6.253  23.499   7.710  1.00  0.00           O
ATOM   1961  HW1 SOL   654       7.067  23.352   7.229  1.00  0.00           H
ATOM   1962  HW2 SOL   654       5.670  22.801   7.414  1.00  0.00           H
ATOM   1963  OW  SOL   655      12.343   2.055   3.828  1.00  0.00           O
ATOM   1964  HW1 SOL   655      12.624   1.634   3.016  1.00  0.00           H
ATOM   1965  HW2 SOL   655      12.863   2.857   3.875  1.00  0.00           H
ATOM   1966  OW  SOL   656      15.365  22.096  13.078  1.00  0.00           O
ATOM   1967  HW1 SOL   656      14.552  21.602  13.182  1.00  0.00           H
ATOM   1968  HW2 SOL   656      15.809  21.675  12.342  1.00  0.00           H
ATOM   1969  OW  SOL   657      12.760  31.462  10.213  1.00  0.00           O
ATOM   1970  HW1 SOL   657      12.102  32.104  10.479  1.00  0.00           H
ATOM   1971  HW2 SOL   657      13.284  31.914   9.552  1.00  0.00           H
ATOM   1972  OW  SOL   658       5.297  32.597  15.632  1.00  0.00           O
ATOM   1973  HW1 SOL   658       5.085  33.505  15.849  1.00  0.00           H
ATOM   1974  HW2 SOL   658       4.754  32.076  16.223  1.00  0.00           H
ATOM   1975  OW  SOL   659      13.576  31.820   5.378  1.00  0.00           O
ATOM   1976  HW1 SOL   659      13.104  32.646   5.273  1.00  0.00           H
ATOM   1977  HW2 SOL   659      13.222  31.252   4.694  1.00  0.00           H
ATOM   1978  OW  SOL   660      11.558  23.003   6.113  1.00  0.00           O
ATOM   1979  HW1 SOL   660      12.093  23.096   5.324  1.00  0.00           H
ATOM   1980  HW2 SOL   660      11.871  23.694   6.697  1.00  0.00           H
ATOM   1981  OW  SOL   661       5.461  25.319  11.998  1.00  0.00           O
ATOM   1982  HW1 SOL   661       6.309  25.454  11.574  1.00  0.00           H
ATOM   1983  HW2 SOL   661       5.226  26.180  12.344  1.00  0.00           H
ATOM   1984  OW  SOL   662      16.136  18.388  20.564  1.00  0.00           O
ATOM   1985  HW1 SOL   662      16.166  18.348  21.520  1.00  0.00           H
ATOM   1986  HW2 SOL   662      15.232  18.166  20.343  1.00  0.00           H
ATOM   1987  OW  SOL   663      11.500  30.730   7.080  1.00  0.00           O
ATOM   1988  HW1 SOL   663      12.376  30.980   6.785  1.00  0.00           H
ATOM   1989  HW2 SOL   663      11.645  30.299   7.922  1.00  0.00           H
ATOM   1990  OW  SOL   664      15.126  39.136   9.672  1.00  0.00           O
ATOM   1991  HW1 SOL   664      14.863  38.893  10.560  1.00  0.00           H
ATOM   1992  HW2 SOL   664      14.507  38.677   9.105  1.00  0.00           H
ATOM   1993  OW  SOL   665       8.733  30.654   7.338  1.00  0.00           O
ATOM   1994  HW1 SOL   665       8.587  31.146   8.146  1.00  0.00           H
ATOM   1995  HW2 SOL   665       9.665  30.767   7.153  1.00  0.00           H
ATOM   1996  OW  SOL   666       6.853  16.998   6.037  1.00  0.00           O
ATOM   1997  HW1 SOL   666       6.372  16.597   6.760  1.00  0.00           H
ATOM   1998  HW2 SOL   666       6.486  17.879   5.964  1.00  0.00           H
ATOM   1999  OW  SOL   667      14.517  33.985  36.617  1.00  0.00           O
ATOM   2000  HW1 SOL   667      14.004  33.177  36.647  1.00  0.00           H
ATOM   2001  HW2 SOL   667      15.089  33.877  35.857  1.00  0.00           H
ATOM   2002  OW  SOL   668      18.831  37.271   7.209  1.00  0.00           O
ATOM   2003  HW1 SOL   668      19.346  36.519   6.918  1.00  0.00           H
ATOM   2004  HW2 SOL   668      18.642  37.092   8.130  1.00  0.00           H
ATOM   2005  OW  SOL   669      41.380  36.414  27.713  1.00  0.00           O
ATOM   2006  HW1 SOL   669      41.551  35.707  27.090  1.00  0.00           H
ATOM   2007  HW2 SOL   669      41.151  37.166  27.166  1.00  0.00           H
ATOM   2008  OW  SOL   670      40.686  26.995   6.609  1.00  0.00           O
ATOM   2009  HW1 SOL   670      40.845  26.335   5.934  1.00  0.00           H
ATOM   2010  HW2 SOL   670      40.932  27.823   6.198  1.00  0.00           H
ATOM   2011  OW  SOL   671      10.989  27.755  18.001  1.00  0.00           O
ATOM   2012  HW1 SOL   671      10.174  27.952  17.539  1.00  0.00           H
ATOM   2013  HW2 SOL   671      11.571  27.410  17.325  1.00  0.00           H
ATOM   2014  OW  SOL   672      21.012  13.969   3.362  1.00  0.00           O
ATOM   2015  HW1 SOL   672      20.896  13.986   4.312  1.00  0.00           H
ATOM   2016  HW2 SOL   672      21.960  14.011   3.235  1.00  0.00           H
ATOM   2017  OW  SOL   673      10.018  23.498  41.846  1.00  0.00           O
ATOM   2018  HW1 SOL   673       9.432  23.773  41.141  1.00  0.00           H
ATOM   2019  HW2 SOL   673       9.766  24.042  42.592  1.00  0.00           H
ATOM   2020  OW  SOL   674      22.191  33.673  11.087  1.00  0.00           O
ATOM   2021  HW1 SOL   674      23.062  34.069  11.090  1.00  0.00           H
ATOM   2022  HW2 SOL   674      22.233  32.996  11.762  1.00  0.00           H
ATOM   2023  OW  SOL   675       6.955  18.638  14.505  1.00  0.00           O
ATOM   2024  HW1 SOL   675       7.585  19.240  14.900  1.00  0.00           H
ATOM   2025  HW2 SOL   675       6.150  18.771  15.006  1.00  0.00           H
ATOM   2026  OW  SOL   676       8.114  19.909   6.688  1.00  0.00           O
ATOM   2027  HW1 SOL   676       7.438  19.772   7.352  1.00  0.00           H
ATOM   2028  HW2 SOL   676       8.939  19.776   7.155  1.00  0.00           H
ATOM   2029  OW  SOL   677       7.225  24.596   0.386  1.00  0.00           O
ATOM   2030  HW1 SOL   677       6.395  24.128   0.290  1.00  0.00           H
ATOM   2031  HW2 SOL   677       7.539  24.350   1.257  1.00  0.00           H
ATOM   2032  OW  SOL   678       6.526  19.103   8.749  1.00  0.00           O
ATOM   2033  HW1 SOL   678       6.897  18.255   8.993  1.00  0.00           H
ATOM   2034  HW2 SOL   678       5.580  18.983   8.829  1.00  0.00           H
ATOM   2035  OW  SOL   679      11.692  23.462   1.706  1.00  0.00           O
ATOM   2036  HW1 SOL   679      11.488  24.389   1.579  1.00  0.00           H
ATOM   2037  HW2 SOL   679      12.340  23.454   2.411  1.00  0.00           H
ATOM   2038  OW  SOL   680       1.452  32.742  16.661  1.00  0.00           O
ATOM   2039  HW1 SOL   680       0.775  32.489  17.289  1.00  0.00           H
ATOM   2040  HW2 SOL   680       1.073  33.480  16.184  1.00  0.00           H
ATOM   2041  OW  SOL   681       7.626  17.193  40.736  1.00  0.00           O
ATOM   2042  HW1 SOL   681       7.276  17.891  41.290  1.00  0.00           H
ATOM   2043  HW2 SOL   681       7.548  17.532  39.844  1.00  0.00           H
ATOM   2044  OW  SOL   682      11.866  17.510   4.876  1.00  0.00           O
ATOM   2045  HW1 SOL   682      12.273  17.370   5.731  1.00  0.00           H
ATOM   2046  HW2 SOL   682      11.017  17.073   4.940  1.00  0.00           H
ATOM   2047  OW  SOL   683      18.828  21.877   7.648  1.00  0.00           O
ATOM   2048  HW1 SOL   683      18.440  22.501   8.262  1.00  0.00           H
ATOM   2049  HW2 SOL   683      19.420  21.350   8.184  1.00  0.00           H
ATOM   2050  OW  SOL   684      40.564  23.435   1.406  1.00  0.00           O
ATOM   2051  HW1 SOL   684      40.472  22.899   2.194  1.00  0.00           H
ATOM   2052  HW2 SOL   684      40.967  22.849   0.764  1.00  0.00           H
ATOM   2053  OW  SOL   685       4.814  30.084   6.275  1.00  0.00           O
ATOM   2054  HW1 SOL   685       4.091  29.863   6.863  1.00  0.00           H
ATOM   2055  HW2 SOL   685       4.422  30.085   5.402  1.00  0.00           H
ATOM   2056  OW  SOL   686       6.917  25.308  17.409  1.00  0.00           O
ATOM   2057  HW1 SOL   686       6.618  24.876  18.209  1.00  0.00           H
ATOM   2058  HW2 SOL   686       6.859  26.243  17.606  1.00  0.00           H
ATOM   2059  OW  SOL   687       1.835  25.038  20.521  1.00  0.00           O
ATOM   2060  HW1 SOL   687       2.540  25.273  21.124  1.00  0.00           H
ATOM   2061  HW2 SOL   687       1.805  24.082  20.548  1.00  0.00           H
ATOM   2062  OW  SOL   688      36.157  20.798  30.100  1.00  0.00           O
ATOM   2063  HW1 SOL   688      35.292  20.851  29.692  1.00  0.00           H
ATOM   2064  HW2 SOL   688      36.063  21.276  30.924  1.00  0.00           H
ATOM   2065  OW  SOL   689       6.920  36.722  37.503  1.00  0.00           O
ATOM   2066  HW1 SOL   689       7.026  35.779  37.381  1.00  0.00           H
ATOM   2067  HW2 SOL   689       7.566  36.952  38.171  1.00  0.00           H
ATOM   2068  OW  SOL   690      15.679  34.288  27.679  1.00  0.00           O
ATOM   2069  HW1 SOL   690      16.105  33.856  28.420  1.00  0.00           H
ATOM   2070  HW2 SOL   690      15.808  33.687  26.945  1.00  0.00           H
ATOM   2071  OW  SOL   691      17.988  27.830  27.164  1.00  0.00           O
ATOM   2072  HW1 SOL   691      17.206  27.278  27.149  1.00  0.00           H
ATOM   2073  HW2 SOL   691      18.176  27.954  28.094  1.00  0.00           H
ATOM   2074  OW  SOL   692      26.315  23.435  24.274  1.00  0.00           O
ATOM   2075  HW1 SOL   692      25.984  22.822  24.931  1.00  0.00           H
ATOM   2076  HW2 SOL   692      25.629  24.098  24.196  1.00  0.00           H
ATOM   2077  OW  SOL   693      11.389  34.767  32.072  1.00  0.00           O
ATOM   2078  HW1 SOL   693      10.465  34.518  32.063  1.00  0.00           H
ATOM   2079  HW2 SOL   693      11.401  35.633  32.479  1.00  0.00           H
ATOM   2080  OW  SOL   694      17.423  22.044  33.120  1.00  0.00           O
ATOM   2081  HW1 SOL   694      17.512  21.138  33.415  1.00  0.00           H
ATOM   2082  HW2 SOL   694      17.643  22.569  33.889  1.00  0.00           H
ATOM   2083  OW  SOL   695      12.105  28.983   9.221  1.00  0.00           O
ATOM   2084  HW1 SOL   695      12.716  29.429   9.807  1.00  0.00           H
ATOM   2085  HW2 SOL   695      11.319  28.849   9.751  1.00  0.00           H
ATOM   2086  OW  SOL   696      12.150  27.581  41.533  1.00  0.00           O
ATOM   2087  HW1 SOL   696      12.303  27.460  40.596  1.00  0.00           H
ATOM   2088  HW2 SOL   696      12.288  26.713  41.913  1.00  0.00           H
ATOM   2089  OW  SOL   697       9.070  30.722  21.213  1.00  0.00           O
ATOM   2090  HW1 SOL   697       9.403  30.197  21.940  1.00  0.00           H
ATOM   2091  HW2 SOL   697       8.523  31.389  21.628  1.00  0.00           H
ATOM   2092  OW  SOL   698      20.808  30.745  41.269  1.00  0.00           O
ATOM   2093  HW1 SOL   698      19.859  30.721  41.392  1.00  0.00           H
ATOM   2094  HW2 SOL   698      20.990  31.638  40.976  1.00  0.00           H
ATOM   2095  OW  SOL   699       6.419  23.477  30.349  1.00  0.00           O
ATOM   2096  HW1 SOL   699       5.981  23.882  29.600  1.00  0.00           H
ATOM   2097  HW2 SOL   699       6.009  23.881  31.114  1.00  0.00           H
ATOM   2098  OW  SOL   700       9.378  27.034  25.755  1.00  0.00           O
ATOM   2099  HW1 SOL   700       9.969  26.701  25.080  1.00  0.00           H
ATOM   2100  HW2 SOL   700       9.951  27.481  26.377  1.00  0.00           H
ATOM   2101  OW  SOL   701       3.128  42.524  21.547  1.00  0.00           O
ATOM   2102  HW1 SOL   701       3.093  41.648  21.164  1.00  0.00           H
ATOM   2103  HW2 SOL   701       2.697  43.085  20.902  1.00  0.00           H
ATOM   2104  OW  SOL   702      19.422  29.324  38.128  1.00  0.00           O
ATOM   2105  HW1 SOL   702      19.208  28.857  37.320  1.00  0.00           H
ATOM   2106  HW2 SOL   702      18.783  29.006  38.766  1.00  0.00           H
ATOM   2107  OW  SOL   703      40.579  39.505  21.718  1.00  0.00           O
ATOM   2108  HW1 SOL   703      40.310  39.631  20.809  1.00  0.00           H
ATOM   2109  HW2 SOL   703      41.435  39.931  21.776  1.00  0.00           H
ATOM   2110  OW  SOL   704      38.546  30.714  28.943  1.00  0.00           O
ATOM   2111  HW1 SOL   704      38.327  30.793  29.872  1.00  0.00           H
ATOM   2112  HW2 SOL   704      38.686  29.777  28.809  1.00  0.00           H
ATOM   2113  OW  SOL   705       4.934   0.991  31.815  1.00  0.00           O
ATOM   2114  HW1 SOL   705       4.905   1.346  32.704  1.00  0.00           H
ATOM   2115  HW2 SOL   705       4.015   0.878  31.572  1.00  0.00           H
ATOM   2116  OW  SOL   706       9.531  24.677  15.931  1.00  0.00           O
ATOM   2117  HW1 SOL   706       9.818  23.765  15.881  1.00  0.00           H
ATOM   2118  HW2 SOL   706       8.603  24.624  16.161  1.00  0.00           H
ATOM   2119  OW  SOL   707      24.695  17.790  27.043  1.00  0.00           O
ATOM   2120  HW1 SOL   707      24.778  18.377  27.794  1.00  0.00           H
ATOM   2121  HW2 SOL   707      25.042  18.293  26.306  1.00  0.00           H
ATOM   2122  OW  SOL   708       4.837  22.307  25.467  1.00  0.00           O
ATOM   2123  HW1 SOL   708       5.545  22.569  26.055  1.00  0.00           H
ATOM   2124  HW2 SOL   708       5.082  21.431  25.171  1.00  0.00           H
ATOM   2125  OW  SOL   709      16.600  33.068  25.349  1.00  0.00           O
ATOM   2126  HW1 SOL   709      17.537  33.112  25.537  1.00  0.00           H
ATOM   2127  HW2 SOL   709      16.474  33.670  24.616  1.00  0.00           H
ATOM   2128  OW  SOL   710       6.641  34.924  23.713  1.00  0.00           O
ATOM   2129  HW1 SOL   710       6.059  34.525  24.360  1.00  0.00           H
ATOM   2130  HW2 SOL   710       7.413  35.187  24.214  1.00  0.00           H
ATOM   2131  OW  SOL   711      16.609  22.572  19.725  1.00  0.00           O
ATOM   2132  HW1 SOL   711      15.822  23.015  20.042  1.00  0.00           H
ATOM   2133  HW2 SOL   711      17.267  22.737  20.400  1.00  0.00           H
ATOM   2134  OW  SOL   712      12.640  30.811  30.415  1.00  0.00           O
ATOM   2135  HW1 SOL   712      12.896  31.285  31.206  1.00  0.00           H
ATOM   2136  HW2 SOL   712      11.891  30.280  30.684  1.00  0.00           H
ATOM   2137  OW  SOL   713       3.443  31.981  30.370  1.00  0.00           O
ATOM   2138  HW1 SOL   713       3.514  32.527  29.587  1.00  0.00           H
ATOM   2139  HW2 SOL   713       3.553  32.592  31.099  1.00  0.00           H
ATOM   2140  OW  SOL   714       6.839  27.665  18.956  1.00  0.00           O
ATOM   2141  HW1 SOL   714       6.773  28.611  18.829  1.00  0.00           H
ATOM   2142  HW2 SOL   714       7.503  27.560  19.638  1.00  0.00           H
ATOM   2143  OW  SOL   715       7.738  29.861  31.968  1.00  0.00           O
ATOM   2144  HW1 SOL   715       7.990  29.395  31.171  1.00  0.00           H
ATOM   2145  HW2 SOL   715       6.785  29.938  31.910  1.00  0.00           H
ATOM   2146  OW  SOL   716       5.595  21.012  18.693  1.00  0.00           O
ATOM   2147  HW1 SOL   716       5.297  21.740  18.148  1.00  0.00           H
ATOM   2148  HW2 SOL   716       4.813  20.735  19.171  1.00  0.00           H
ATOM   2149  OW  SOL   717       2.542  26.933  24.639  1.00  0.00           O
ATOM   2150  HW1 SOL   717       2.834  26.057  24.891  1.00  0.00           H
ATOM   2151  HW2 SOL   717       3.287  27.500  24.837  1.00  0.00           H
ATOM   2152  OW  SOL   718      15.494  30.377  20.655  1.00  0.00           O
ATOM   2153  HW1 SOL   718      14.773  29.905  20.238  1.00  0.00           H
ATOM   2154  HW2 SOL   718      15.194  30.531  21.551  1.00  0.00           H
ATOM   2155  OW  SOL   719      12.375  38.232  35.766  1.00  0.00           O
ATOM   2156  HW1 SOL   719      11.507  38.485  36.083  1.00  0.00           H
ATOM   2157  HW2 SOL   719      12.603  37.460  36.284  1.00  0.00           H
ATOM   2158  OW  SOL   720      36.757  18.561  40.028  1.00  0.00           O
ATOM   2159  HW1 SOL   720      37.020  19.431  40.329  1.00  0.00           H
ATOM   2160  HW2 SOL   720      37.397  17.967  40.422  1.00  0.00           H
ATOM   2161  OW  SOL   721      19.143  27.527  22.069  1.00  0.00           O
ATOM   2162  HW1 SOL   721      19.098  28.435  21.771  1.00  0.00           H
ATOM   2163  HW2 SOL   721      18.285  27.161  21.854  1.00  0.00           H
ATOM   2164  OW  SOL   722      15.363  41.081  29.070  1.00  0.00           O
ATOM   2165  HW1 SOL   722      15.591  40.152  29.036  1.00  0.00           H
ATOM   2166  HW2 SOL   722      14.416  41.091  29.210  1.00  0.00           H
ATOM   2167  OW  SOL   723      12.185  23.026  11.403  1.00  0.00           O
ATOM   2168  HW1 SOL   723      12.553  23.161  10.530  1.00  0.00           H
ATOM   2169  HW2 SOL   723      11.263  22.824  11.247  1.00  0.00           H
ATOM   2170  OW  SOL   724      11.343  29.987  25.210  1.00  0.00           O
ATOM   2171  HW1 SOL   724      10.394  30.060  25.109  1.00  0.00           H
ATOM   2172  HW2 SOL   724      11.466  29.679  26.108  1.00  0.00           H
ATOM   2173  OW  SOL   725      15.145  28.193  23.915  1.00  0.00           O
ATOM   2174  HW1 SOL   725      14.462  28.826  24.136  1.00  0.00           H
ATOM   2175  HW2 SOL   725      15.950  28.578  24.261  1.00  0.00           H
ATOM   2176  OW  SOL   726      10.482  23.417  25.241  1.00  0.00           O
ATOM   2177  HW1 SOL   726       9.688  23.152  24.776  1.00  0.00           H
ATOM   2178  HW2 SOL   726      10.401  24.367  25.331  1.00  0.00           H
ATOM   2179  OW  SOL   727      17.033  19.184  33.760  1.00  0.00           O
ATOM   2180  HW1 SOL   727      16.756  18.307  33.495  1.00  0.00           H
ATOM   2181  HW2 SOL   727      16.592  19.332  34.597  1.00  0.00           H
ATOM   2182  OW  SOL   728       9.641  31.368  30.312  1.00  0.00           O
ATOM   2183  HW1 SOL   728       9.220  31.225  31.160  1.00  0.00           H
ATOM   2184  HW2 SOL   728      10.256  32.085  30.467  1.00  0.00           H
ATOM   2185  OW  SOL   729      11.911  20.965  23.449  1.00  0.00           O
ATOM   2186  HW1 SOL   729      11.955  20.868  22.498  1.00  0.00           H
ATOM   2187  HW2 SOL   729      11.039  20.646  23.683  1.00  0.00           H
ATOM   2188  OW  SOL   730      13.313  25.501  18.207  1.00  0.00           O
ATOM   2189  HW1 SOL   730      13.599  24.692  18.630  1.00  0.00           H
ATOM   2190  HW2 SOL   730      12.678  25.217  17.549  1.00  0.00           H
ATOM   2191  OW  SOL   731       1.939  27.034  30.418  1.00  0.00           O
ATOM   2192  HW1 SOL   731       2.100  27.159  29.483  1.00  0.00           H
ATOM   2193  HW2 SOL   731       1.400  26.244  30.465  1.00  0.00           H
ATOM   2194  OW  SOL   732      34.282  36.367  36.055  1.00  0.00           O
ATOM   2195  HW1 SOL   732      33.551  36.121  36.622  1.00  0.00           H
ATOM   2196  HW2 SOL   732      34.330  37.320  36.125  1.00  0.00           H
ATOM   2197  OW  SOL   733      23.391  19.829  20.503  1.00  0.00           O
ATOM   2198  HW1 SOL   733      24.315  20.078  20.509  1.00  0.00           H
ATOM   2199  HW2 SOL   733      23.065  20.135  19.656  1.00  0.00           H
ATOM   2200  OW  SOL   734      14.251  28.317  31.449  1.00  0.00           O
ATOM   2201  HW1 SOL   734      13.893  27.619  30.901  1.00  0.00           H
ATOM   2202  HW2 SOL   734      14.515  28.997  30.829  1.00  0.00           H
ATOM   2203  OW  SOL   735       9.410  34.270  19.552  1.00  0.00           O
ATOM   2204  HW1 SOL   735       9.417  34.709  20.402  1.00  0.00           H
ATOM   2205  HW2 SOL   735       9.977  33.508  19.670  1.00  0.00           H
ATOM   2206  OW  SOL   736      14.253  34.306  22.416  1.00  0.00           O
ATOM   2207  HW1 SOL   736      14.038  34.697  21.569  1.00  0.00           H
ATOM   2208  HW2 SOL   736      13.532  34.564  22.989  1.00  0.00           H
ATOM   2209  OW  SOL   737       9.004  40.130  22.612  1.00  0.00           O
ATOM   2210  HW1 SOL   737       9.709  40.697  22.925  1.00  0.00           H
ATOM   2211  HW2 SOL   737       8.252  40.713  22.515  1.00  0.00           H
ATOM   2212  OW  SOL   738      16.090  30.077  29.708  1.00  0.00           O
ATOM   2213  HW1 SOL   738      15.999  31.029  29.664  1.00  0.00           H
ATOM   2214  HW2 SOL   738      15.608  29.755  28.946  1.00  0.00           H
ATOM   2215  OW  SOL   739      19.753  34.710   6.557  1.00  0.00           O
ATOM   2216  HW1 SOL   739      20.319  34.621   7.324  1.00  0.00           H
ATOM   2217  HW2 SOL   739      18.955  34.235   6.791  1.00  0.00           H
ATOM   2218  OW  SOL   740       6.266  28.787  22.354  1.00  0.00           O
ATOM   2219  HW1 SOL   740       6.408  27.917  21.982  1.00  0.00           H
ATOM   2220  HW2 SOL   740       6.107  29.350  21.596  1.00  0.00           H
ATOM   2221  OW  SOL   741      21.242  29.561  25.793  1.00  0.00           O
ATOM   2222  HW1 SOL   741      22.113  29.855  26.058  1.00  0.00           H
ATOM   2223  HW2 SOL   741      20.973  28.954  26.483  1.00  0.00           H
ATOM   2224  OW  SOL   742       4.511  32.327  40.012  1.00  0.00           O
ATOM   2225  HW1 SOL   742       4.490  31.430  40.347  1.00  0.00           H
ATOM   2226  HW2 SOL   742       4.546  32.227  39.061  1.00  0.00           H
ATOM   2227  OW  SOL   743       1.401  35.840  24.100  1.00  0.00           O
ATOM   2228  HW1 SOL   743       2.109  35.204  24.002  1.00  0.00           H
ATOM   2229  HW2 SOL   743       1.007  35.897  23.230  1.00  0.00           H
ATOM   2230  OW  SOL   744       1.289  28.540  34.566  1.00  0.00           O
ATOM   2231  HW1 SOL   744       1.093  28.288  33.664  1.00  0.00           H
ATOM   2232  HW2 SOL   744       1.173  29.490  34.580  1.00  0.00           H
ATOM   2233  OW  SOL   745      16.782  31.753  16.979  1.00  0.00           O
ATOM   2234  HW1 SOL   745      16.543  32.084  17.845  1.00  0.00           H
ATOM   2235  HW2 SOL   745      17.548  31.201  17.136  1.00  0.00           H
ATOM   2236  OW  SOL   746      39.101   1.397  22.990  1.00  0.00           O
ATOM   2237  HW1 SOL   746      38.732   2.210  22.642  1.00  0.00           H
ATOM   2238  HW2 SOL   746      38.692   1.298  23.850  1.00  0.00           H
ATOM   2239  OW  SOL   747      20.365  20.313  18.418  1.00  0.00           O
ATOM   2240  HW1 SOL   747      19.949  19.995  19.219  1.00  0.00           H
ATOM   2241  HW2 SOL   747      19.818  21.046  18.138  1.00  0.00           H
ATOM   2242  OW  SOL   748       0.638  33.323  32.574  1.00  0.00           O
ATOM   2243  HW1 SOL   748       0.429  32.762  31.827  1.00  0.00           H
ATOM   2244  HW2 SOL   748       0.956  34.136  32.181  1.00  0.00           H
ATOM   2245  OW  SOL   749      12.249  27.135  20.380  1.00  0.00           O
ATOM   2246  HW1 SOL   749      11.413  27.316  19.950  1.00  0.00           H
ATOM   2247  HW2 SOL   749      12.709  26.554  19.775  1.00  0.00           H
ATOM   2248  OW  SOL   750       8.084  21.073  17.584  1.00  0.00           O
ATOM   2249  HW1 SOL   750       8.541  20.388  18.071  1.00  0.00           H
ATOM   2250  HW2 SOL   750       7.318  21.279  18.121  1.00  0.00           H
ATOM   2251  OW  SOL   751      19.616  19.954  33.202  1.00  0.00           O
ATOM   2252  HW1 SOL   751      18.749  19.671  33.490  1.00  0.00           H
ATOM   2253  HW2 SOL   751      20.212  19.289  33.548  1.00  0.00           H
ATOM   2254  OW  SOL   752      13.356  21.449  15.138  1.00  0.00           O
ATOM   2255  HW1 SOL   752      14.015  20.836  15.464  1.00  0.00           H
ATOM   2256  HW2 SOL   752      13.142  21.996  15.894  1.00  0.00           H
ATOM   2257  OW  SOL   753       9.224  16.548  36.317  1.00  0.00           O
ATOM   2258  HW1 SOL   753       9.409  17.257  35.701  1.00  0.00           H
ATOM   2259  HW2 SOL   753       9.418  16.921  37.177  1.00  0.00           H
ATOM   2260  OW  SOL   754       6.893  35.236  29.877  1.00  0.00           O
ATOM   2261  HW1 SOL   754       6.856  35.247  30.834  1.00  0.00           H
ATOM   2262  HW2 SOL   754       7.073  36.143  29.633  1.00  0.00           H
ATOM   2263  OW  SOL   755       9.020  21.806  28.723  1.00  0.00           O
ATOM   2264  HW1 SOL   755       8.914  21.136  29.398  1.00  0.00           H
ATOM   2265  HW2 SOL   755       9.525  21.375  28.034  1.00  0.00           H
ATOM   2266  OW  SOL   756       7.326  36.212  32.686  1.00  0.00           O
ATOM   2267  HW1 SOL   756       7.942  36.814  32.267  1.00  0.00           H
ATOM   2268  HW2 SOL   756       6.963  36.712  33.417  1.00  0.00           H
ATOM   2269  OW  SOL   757       8.619  23.059  23.220  1.00  0.00           O
ATOM   2270  HW1 SOL   757       7.791  23.417  22.898  1.00  0.00           H
ATOM   2271  HW2 SOL   757       9.222  23.148  22.482  1.00  0.00           H
ATOM   2272  OW  SOL   758       0.164  19.416  31.872  1.00  0.00           O
ATOM   2273  HW1 SOL   758       0.459  19.181  30.992  1.00  0.00           H
ATOM   2274  HW2 SOL   758      -0.695  19.815  31.738  1.00  0.00           H
ATOM   2275  OW  SOL   759      19.572  24.669  18.280  1.00  0.00           O
ATOM   2276  HW1 SOL   759      18.621  24.780  18.285  1.00  0.00           H
ATOM   2277  HW2 SOL   759      19.803  24.538  19.200  1.00  0.00           H
ATOM   2278  OW  SOL   760       3.496  19.486  24.074  1.00  0.00           O
ATOM   2279  HW1 SOL   760       3.219  18.811  24.693  1.00  0.00           H
ATOM   2280  HW2 SOL   760       2.886  20.209  24.217  1.00  0.00           H
ATOM   2281  OW  SOL   761      15.886  25.798  17.466  1.00  0.00           O
ATOM   2282  HW1 SOL   761      15.900  25.034  16.890  1.00  0.00           H
ATOM   2283  HW2 SOL   761      14.975  25.865  17.753  1.00  0.00           H
ATOM   2284  OW  SOL   762       9.938  26.675  34.147  1.00  0.00           O
ATOM   2285  HW1 SOL   762      10.064  25.797  34.506  1.00  0.00           H
ATOM   2286  HW2 SOL   762       9.090  26.634  33.705  1.00  0.00           H
ATOM   2287  OW  SOL   763      10.206  42.139  28.067  1.00  0.00           O
ATOM   2288  HW1 SOL   763       9.508  42.084  27.415  1.00  0.00           H
ATOM   2289  HW2 SOL   763       9.960  42.880  28.621  1.00  0.00           H
ATOM   2290  OW  SOL   764      12.285  30.593  21.434  1.00  0.00           O
ATOM   2291  HW1 SOL   764      13.048  31.113  21.684  1.00  0.00           H
ATOM   2292  HW2 SOL   764      12.356  30.503  20.483  1.00  0.00           H
ATOM   2293  OW  SOL   765       9.800  34.971  22.126  1.00  0.00           O
ATOM   2294  HW1 SOL   765       9.329  35.720  22.489  1.00  0.00           H
ATOM   2295  HW2 SOL   765      10.551  34.855  22.709  1.00  0.00           H
ATOM   2296  OW  SOL   766      13.999  26.847  13.862  1.00  0.00           O
ATOM   2297  HW1 SOL   766      13.703  25.938  13.814  1.00  0.00           H
ATOM   2298  HW2 SOL   766      13.233  27.362  13.610  1.00  0.00           H
ATOM   2299  OW  SOL   767       6.160  21.185  31.658  1.00  0.00           O
ATOM   2300  HW1 SOL   767       6.396  21.710  30.893  1.00  0.00           H
ATOM   2301  HW2 SOL   767       6.542  21.656  32.399  1.00  0.00           H
ATOM   2302  OW  SOL   768      40.703  19.251  29.778  1.00  0.00           O
ATOM   2303  HW1 SOL   768      40.252  18.678  29.158  1.00  0.00           H
ATOM   2304  HW2 SOL   768      40.487  20.137  29.487  1.00  0.00           H
ATOM   2305  OW  SOL   769      11.161  20.482  17.478  1.00  0.00           O
ATOM   2306  HW1 SOL   769      11.395  19.559  17.573  1.00  0.00           H
ATOM   2307  HW2 SOL   769      10.711  20.530  16.635  1.00  0.00           H
ATOM   2308  OW  SOL   770      13.787  14.767  28.061  1.00  0.00           O
ATOM   2309  HW1 SOL   770      13.142  14.316  28.606  1.00  0.00           H
ATOM   2310  HW2 SOL   770      14.448  14.102  27.872  1.00  0.00           H
ATOM   2311  OW  SOL   771      12.329  37.922  24.203  1.00  0.00           O
ATOM   2312  HW1 SOL   771      12.673  37.723  25.074  1.00  0.00           H
ATOM   2313  HW2 SOL   771      11.746  38.669  24.340  1.00  0.00           H
ATOM   2314  OW  SOL   772      13.689  31.694  28.035  1.00  0.00           O
ATOM   2315  HW1 SOL   772      13.011  32.369  28.022  1.00  0.00           H
ATOM   2316  HW2 SOL   772      13.351  31.026  28.632  1.00  0.00           H
ATOM   2317  OW  SOL   773      22.492  23.744  17.559  1.00  0.00           O
ATOM   2318  HW1 SOL   773      22.567  22.790  17.560  1.00  0.00           H
ATOM   2319  HW2 SOL   773      21.596  23.915  17.849  1.00  0.00           H
ATOM   2320  OW  SOL   774       3.734  31.940  20.219  1.00  0.00           O
ATOM   2321  HW1 SOL   774       3.104  31.706  20.900  1.00  0.00           H
ATOM   2322  HW2 SOL   774       4.241  32.659  20.597  1.00  0.00           H
ATOM   2323  OW  SOL   775      18.368  32.070  29.056  1.00  0.00           O
ATOM   2324  HW1 SOL   775      18.790  32.872  28.749  1.00  0.00           H
ATOM   2325  HW2 SOL   775      18.313  31.514  28.279  1.00  0.00           H
ATOM   2326  OW  SOL   776      16.517  27.491  13.439  1.00  0.00           O
ATOM   2327  HW1 SOL   776      16.731  27.955  14.248  1.00  0.00           H
ATOM   2328  HW2 SOL   776      15.577  27.321  13.502  1.00  0.00           H
ATOM   2329  OW  SOL   777       1.178  19.103  21.706  1.00  0.00           O
ATOM   2330  HW1 SOL   777       2.117  18.941  21.615  1.00  0.00           H
ATOM   2331  HW2 SOL   777       0.827  18.988  20.823  1.00  0.00           H
ATOM   2332  OW  SOL   778      20.024  36.005  40.910  1.00  0.00           O
ATOM   2333  HW1 SOL   778      19.126  35.679  40.966  1.00  0.00           H
ATOM   2334  HW2 SOL   778      20.139  36.235  39.987  1.00  0.00           H
ATOM   2335  OW  SOL   779      17.811  30.349  33.203  1.00  0.00           O
ATOM   2336  HW1 SOL   779      17.494  29.713  32.562  1.00  0.00           H
ATOM   2337  HW2 SOL   779      17.067  30.934  33.349  1.00  0.00           H
ATOM   2338  OW  SOL   780       8.874  31.206  34.071  1.00  0.00           O
ATOM   2339  HW1 SOL   780       8.431  31.395  34.898  1.00  0.00           H
ATOM   2340  HW2 SOL   780       8.213  30.763  33.539  1.00  0.00           H
ATOM   2341  OW  SOL   781      17.998  28.736  24.449  1.00  0.00           O
ATOM   2342  HW1 SOL   781      18.416  28.083  23.887  1.00  0.00           H
ATOM   2343  HW2 SOL   781      18.180  28.437  25.340  1.00  0.00           H
ATOM   2344  OW  SOL   782      17.443  14.171  22.968  1.00  0.00           O
ATOM   2345  HW1 SOL   782      17.346  14.827  23.658  1.00  0.00           H
ATOM   2346  HW2 SOL   782      16.547  13.903  22.764  1.00  0.00           H
ATOM   2347  OW  SOL   783       9.151  28.865  35.595  1.00  0.00           O
ATOM   2348  HW1 SOL   783       9.085  29.364  34.780  1.00  0.00           H
ATOM   2349  HW2 SOL   783       9.299  27.963  35.312  1.00  0.00           H
ATOM   2350  OW  SOL   784      11.937  28.093  12.517  1.00  0.00           O
ATOM   2351  HW1 SOL   784      12.411  28.756  12.015  1.00  0.00           H
ATOM   2352  HW2 SOL   784      11.026  28.187  12.239  1.00  0.00           H
ATOM   2353  OW  SOL   785       3.060  31.837  25.660  1.00  0.00           O
ATOM   2354  HW1 SOL   785       3.642  31.340  25.086  1.00  0.00           H
ATOM   2355  HW2 SOL   785       2.404  31.201  25.946  1.00  0.00           H
ATOM   2356  OW  SOL   786      16.101  16.822  32.477  1.00  0.00           O
ATOM   2357  HW1 SOL   786      15.404  16.238  32.178  1.00  0.00           H
ATOM   2358  HW2 SOL   786      16.660  16.942  31.709  1.00  0.00           H
ATOM   2359  OW  SOL   787      37.948  35.198  34.987  1.00  0.00           O
ATOM   2360  HW1 SOL   787      38.528  34.570  35.418  1.00  0.00           H
ATOM   2361  HW2 SOL   787      38.506  35.953  34.802  1.00  0.00           H
ATOM   2362  OW  SOL   788      12.035  25.742  15.753  1.00  0.00           O
ATOM   2363  HW1 SOL   788      11.179  25.360  15.949  1.00  0.00           H
ATOM   2364  HW2 SOL   788      12.425  25.144  15.116  1.00  0.00           H
ATOM   2365  OW  SOL   789       4.886  19.578  16.414  1.00  0.00           O
ATOM   2366  HW1 SOL   789       5.366  19.838  17.200  1.00  0.00           H
ATOM   2367  HW2 SOL   789       5.177  20.195  15.741  1.00  0.00           H
ATOM   2368  OW  SOL   790      16.763  35.574  19.377  1.00  0.00           O
ATOM   2369  HW1 SOL   790      17.069  34.670  19.300  1.00  0.00           H
ATOM   2370  HW2 SOL   790      15.862  35.496  19.690  1.00  0.00           H
ATOM   2371  OW  SOL   791      13.788  31.238  38.992  1.00  0.00           O
ATOM   2372  HW1 SOL   791      13.485  32.144  39.054  1.00  0.00           H
ATOM   2373  HW2 SOL   791      13.935  30.971  39.899  1.00  0.00           H
ATOM   2374  OW  SOL   792      12.052  20.625  26.334  1.00  0.00           O
ATOM   2375  HW1 SOL   792      12.044  20.543  25.381  1.00  0.00           H
ATOM   2376  HW2 SOL   792      11.134  20.752  26.573  1.00  0.00           H
ATOM   2377  OW  SOL   793      10.634  33.024  37.516  1.00  0.00           O
ATOM   2378  HW1 SOL   793      10.764  33.216  36.588  1.00  0.00           H
ATOM   2379  HW2 SOL   793      11.157  33.683  37.973  1.00  0.00           H
ATOM   2380  OW  SOL   794      11.052  22.405  36.456  1.00  0.00           O
ATOM   2381  HW1 SOL   794      11.083  23.083  37.130  1.00  0.00           H
ATOM   2382  HW2 SOL   794      11.546  21.674  36.828  1.00  0.00           H
ATOM   2383  OW  SOL   795      22.145  30.489  29.966  1.00  0.00           O
ATOM   2384  HW1 SOL   795      22.597  31.299  29.729  1.00  0.00           H
ATOM   2385  HW2 SOL   795      21.378  30.778  30.461  1.00  0.00           H
ATOM   2386  OW  SOL   796       8.323  18.169  28.578  1.00  0.00           O
ATOM   2387  HW1 SOL   796       8.896  18.752  29.076  1.00  0.00           H
ATOM   2388  HW2 SOL   796       8.692  17.297  28.714  1.00  0.00           H
ATOM   2389  OW  SOL   797       4.334  22.331  35.373  1.00  0.00           O
ATOM   2390  HW1 SOL   797       3.870  22.694  36.127  1.00  0.00           H
ATOM   2391  HW2 SOL   797       5.236  22.225  35.676  1.00  0.00           H
ATOM   2392  OW  SOL   798       7.683  32.211  23.235  1.00  0.00           O
ATOM   2393  HW1 SOL   798       6.842  32.655  23.348  1.00  0.00           H
ATOM   2394  HW2 SOL   798       8.336  32.867  23.481  1.00  0.00           H
ATOM   2395  OW  SOL   799      14.426  31.639  22.715  1.00  0.00           O
ATOM   2396  HW1 SOL   799      14.541  32.589  22.748  1.00  0.00           H
ATOM   2397  HW2 SOL   799      14.035  31.416  23.560  1.00  0.00           H
ATOM   2398  OW  SOL   800      13.592  16.835  24.224  1.00  0.00           O
ATOM   2399  HW1 SOL   800      12.916  16.917  24.897  1.00  0.00           H
ATOM   2400  HW2 SOL   800      13.220  17.269  23.457  1.00  0.00           H
ATOM   2401  OW  SOL   801      41.147  23.252  32.350  1.00  0.00           O
ATOM   2402  HW1 SOL   801      41.133  23.945  33.010  1.00  0.00           H
ATOM   2403  HW2 SOL   801      41.924  22.734  32.563  1.00  0.00           H
ATOM   2404  OW  SOL   802      11.113  33.923  28.152  1.00  0.00           O
ATOM   2405  HW1 SOL   802      11.503  34.459  28.843  1.00  0.00           H
ATOM   2406  HW2 SOL   802      11.274  34.415  27.347  1.00  0.00           H
ATOM   2407  OW  SOL   803      10.201  26.064  22.292  1.00  0.00           O
ATOM   2408  HW1 SOL   803      10.747  26.838  22.430  1.00  0.00           H
ATOM   2409  HW2 SOL   803      10.801  25.325  22.399  1.00  0.00           H
ATOM   2410  OW  SOL   804      10.526  27.276  30.477  1.00  0.00           O
ATOM   2411  HW1 SOL   804      10.671  27.525  29.564  1.00  0.00           H
ATOM   2412  HW2 SOL   804      10.201  26.377  30.432  1.00  0.00           H
ATOM   2413  OW  SOL   805       0.631  22.733  27.760  1.00  0.00           O
ATOM   2414  HW1 SOL   805      -0.262  22.801  27.422  1.00  0.00           H
ATOM   2415  HW2 SOL   805       0.767  21.795  27.894  1.00  0.00           H
ATOM   2416  OW  SOL   806      27.422  27.684  22.020  1.00  0.00           O
ATOM   2417  HW1 SOL   806      28.318  28.018  21.975  1.00  0.00           H
ATOM   2418  HW2 SOL   806      27.444  26.869  21.518  1.00  0.00           H
ATOM   2419  OW  SOL   807      14.534  26.381  22.177  1.00  0.00           O
ATOM   2420  HW1 SOL   807      14.671  27.211  22.635  1.00  0.00           H
ATOM   2421  HW2 SOL   807      13.666  26.466  21.783  1.00  0.00           H
ATOM   2422  OW  SOL   808      17.229  34.946  40.688  1.00  0.00           O
ATOM   2423  HW1 SOL   808      17.462  34.022  40.591  1.00  0.00           H
ATOM   2424  HW2 SOL   808      16.825  35.180  39.853  1.00  0.00           H
ATOM   2425  OW  SOL   809      25.484  37.537  33.629  1.00  0.00           O
ATOM   2426  HW1 SOL   809      25.288  38.435  33.362  1.00  0.00           H
ATOM   2427  HW2 SOL   809      25.135  37.470  34.518  1.00  0.00           H
ATOM   2428  OW  SOL   810      12.199  28.656  35.450  1.00  0.00           O
ATOM   2429  HW1 SOL   810      12.063  28.841  36.379  1.00  0.00           H
ATOM   2430  HW2 SOL   810      11.388  28.939  35.028  1.00  0.00           H
ATOM   2431  OW  SOL   811      16.231  20.706  10.773  1.00  0.00           O
ATOM   2432  HW1 SOL   811      17.130  20.602  11.085  1.00  0.00           H
ATOM   2433  HW2 SOL   811      16.296  20.622   9.821  1.00  0.00           H
ATOM   2434  OW  SOL   812       7.727  24.963   9.855  1.00  0.00           O
ATOM   2435  HW1 SOL   812       7.164  24.674   9.137  1.00  0.00           H
ATOM   2436  HW2 SOL   812       7.801  25.910   9.736  1.00  0.00           H
ATOM   2437  OW  SOL   813      12.137  35.209  23.702  1.00  0.00           O
ATOM   2438  HW1 SOL   813      12.610  35.009  24.509  1.00  0.00           H
ATOM   2439  HW2 SOL   813      12.106  36.165  23.672  1.00  0.00           H
ATOM   2440  OW  SOL   814       8.408  34.954  25.814  1.00  0.00           O
ATOM   2441  HW1 SOL   814       7.944  34.643  26.591  1.00  0.00           H
ATOM   2442  HW2 SOL   814       9.032  34.257  25.611  1.00  0.00           H
ATOM   2443  OW  SOL   815       4.955  27.614  25.941  1.00  0.00           O
ATOM   2444  HW1 SOL   815       5.227  28.258  26.596  1.00  0.00           H
ATOM   2445  HW2 SOL   815       5.772  27.324  25.535  1.00  0.00           H
ATOM   2446  OW  SOL   816      17.916  17.887  36.720  1.00  0.00           O
ATOM   2447  HW1 SOL   816      17.284  17.454  37.295  1.00  0.00           H
ATOM   2448  HW2 SOL   816      17.784  17.477  35.866  1.00  0.00           H
ATOM   2449  OW  SOL   817      12.813  20.022  33.901  1.00  0.00           O
ATOM   2450  HW1 SOL   817      12.931  19.094  33.697  1.00  0.00           H
ATOM   2451  HW2 SOL   817      13.128  20.113  34.800  1.00  0.00           H
ATOM   2452  OW  SOL   818       2.832  24.344  25.779  1.00  0.00           O
ATOM   2453  HW1 SOL   818       3.505  23.847  25.314  1.00  0.00           H
ATOM   2454  HW2 SOL   818       2.463  23.721  26.405  1.00  0.00           H
ATOM   2455  OW  SOL   819       9.834  32.689  25.279  1.00  0.00           O
ATOM   2456  HW1 SOL   819      10.307  32.520  26.094  1.00  0.00           H
ATOM   2457  HW2 SOL   819      10.021  31.927  24.731  1.00  0.00           H
ATOM   2458  OW  SOL   820      11.555  27.644  27.562  1.00  0.00           O
ATOM   2459  HW1 SOL   820      11.724  26.850  27.056  1.00  0.00           H
ATOM   2460  HW2 SOL   820      12.366  27.796  28.048  1.00  0.00           H
ATOM   2461  OW  SOL   821      11.513  28.327  22.993  1.00  0.00           O
ATOM   2462  HW1 SOL   821      11.527  29.038  22.352  1.00  0.00           H
ATOM   2463  HW2 SOL   821      11.406  28.767  23.836  1.00  0.00           H
ATOM   2464  OW  SOL   822       4.777  24.912  28.800  1.00  0.00           O
ATOM   2465  HW1 SOL   822       4.153  24.217  29.010  1.00  0.00           H
ATOM   2466  HW2 SOL   822       4.853  24.885  27.846  1.00  0.00           H
ATOM   2467  OW  SOL   823      13.732  17.902  29.996  1.00  0.00           O
ATOM   2468  HW1 SOL   823      13.980  17.010  29.751  1.00  0.00           H
ATOM   2469  HW2 SOL   823      14.254  18.462  29.421  1.00  0.00           H
ATOM   2470  OW  SOL   824      16.149  20.210  31.225  1.00  0.00           O
ATOM   2471  HW1 SOL   824      16.466  21.032  31.601  1.00  0.00           H
ATOM   2472  HW2 SOL   824      16.255  19.568  31.927  1.00  0.00           H
ATOM   2473  OW  SOL   825       7.417  26.303  22.378  1.00  0.00           O
ATOM   2474  HW1 SOL   825       7.332  26.005  23.284  1.00  0.00           H
ATOM   2475  HW2 SOL   825       8.360  26.407  22.247  1.00  0.00           H
ATOM   2476  OW  SOL   826      11.979  23.677  22.902  1.00  0.00           O
ATOM   2477  HW1 SOL   826      12.426  23.858  23.728  1.00  0.00           H
ATOM   2478  HW2 SOL   826      11.583  22.815  23.026  1.00  0.00           H
ATOM   2479  OW  SOL   827      38.854  39.206  36.933  1.00  0.00           O
ATOM   2480  HW1 SOL   827      39.720  39.162  37.338  1.00  0.00           H
ATOM   2481  HW2 SOL   827      38.947  39.856  36.237  1.00  0.00           H
ATOM   2482  OW  SOL   828       9.290  19.944  26.584  1.00  0.00           O
ATOM   2483  HW1 SOL   828       9.096  20.175  25.676  1.00  0.00           H
ATOM   2484  HW2 SOL   828       8.473  19.573  26.917  1.00  0.00           H
ATOM   2485  OW  SOL   829      13.713  37.981  33.127  1.00  0.00           O
ATOM   2486  HW1 SOL   829      12.971  38.067  33.726  1.00  0.00           H
ATOM   2487  HW2 SOL   829      14.156  38.828  33.171  1.00  0.00           H
ATOM   2488  OW  SOL   830      39.141  14.703  13.878  1.00  0.00           O
ATOM   2489  HW1 SOL   830      38.645  14.145  14.478  1.00  0.00           H
ATOM   2490  HW2 SOL   830      40.055  14.572  14.129  1.00  0.00           H
ATOM   2491  OW  SOL   831       4.629  35.372  33.647  1.00  0.00           O
ATOM   2492  HW1 SOL   831       4.880  36.057  34.267  1.00  0.00           H
ATOM   2493  HW2 SOL   831       4.751  35.771  32.785  1.00  0.00           H
ATOM   2494  OW  SOL   832       9.268  29.941  27.562  1.00  0.00           O
ATOM   2495  HW1 SOL   832       8.505  29.365  27.610  1.00  0.00           H
ATOM   2496  HW2 SOL   832       9.352  30.303  28.444  1.00  0.00           H
ATOM   2497  OW  SOL   833      16.017  25.950  26.961  1.00  0.00           O
ATOM   2498  HW1 SOL   833      15.861  25.199  27.533  1.00  0.00           H
ATOM   2499  HW2 SOL   833      16.605  25.618  26.283  1.00  0.00           H
ATOM   2500  OW  SOL   834      21.467  35.715  34.852  1.00  0.00           O
ATOM   2501  HW1 SOL   834      21.173  35.020  34.263  1.00  0.00           H
ATOM   2502  HW2 SOL   834      21.172  36.524  34.434  1.00  0.00           H
ATOM   2503  OW  SOL   835      13.442  38.492  21.776  1.00  0.00           O
ATOM   2504  HW1 SOL   835      13.797  39.317  22.110  1.00  0.00           H
ATOM   2505  HW2 SOL   835      12.808  38.218  22.438  1.00  0.00           H
ATOM   2506  OW  SOL   836       4.728  30.102  24.132  1.00  0.00           O
ATOM   2507  HW1 SOL   836       5.235  29.571  23.517  1.00  0.00           H
ATOM   2508  HW2 SOL   836       5.311  30.222  24.882  1.00  0.00           H
ATOM   2509  OW  SOL   837      10.221  34.572  40.084  1.00  0.00           O
ATOM   2510  HW1 SOL   837      10.315  34.783  41.013  1.00  0.00           H
ATOM   2511  HW2 SOL   837       9.506  33.935  40.054  1.00  0.00           H
ATOM   2512  OW  SOL   838      12.257  40.961  27.124  1.00  0.00           O
ATOM   2513  HW1 SOL   838      11.623  41.651  27.321  1.00  0.00           H
ATOM   2514  HW2 SOL   838      12.032  40.250  27.723  1.00  0.00           H
ATOM   2515  OW  SOL   839       8.583  38.083  39.394  1.00  0.00           O
ATOM   2516  HW1 SOL   839       9.347  37.507  39.376  1.00  0.00           H
ATOM   2517  HW2 SOL   839       8.531  38.384  40.301  1.00  0.00           H
ATOM   2518  OW  SOL   840       6.448  30.867  26.211  1.00  0.00           O
ATOM   2519  HW1 SOL   840       7.387  30.897  26.029  1.00  0.00           H
ATOM   2520  HW2 SOL   840       6.347  31.349  27.032  1.00  0.00           H
ATOM   2521  OW  SOL   841      10.562  34.024  34.764  1.00  0.00           O
ATOM   2522  HW1 SOL   841      10.182  34.895  34.645  1.00  0.00           H
ATOM   2523  HW2 SOL   841      10.395  33.575  33.935  1.00  0.00           H
ATOM   2524  OW  SOL   842       6.341  30.297  19.638  1.00  0.00           O
ATOM   2525  HW1 SOL   842       6.293  30.558  18.718  1.00  0.00           H
ATOM   2526  HW2 SOL   842       5.702  30.856  20.080  1.00  0.00           H
ATOM   2527  OW  SOL   843      11.722  29.058  32.345  1.00  0.00           O
ATOM   2528  HW1 SOL   843      12.608  28.771  32.124  1.00  0.00           H
ATOM   2529  HW2 SOL   843      11.151  28.395  31.958  1.00  0.00           H
ATOM   2530  OW  SOL   844      14.462  24.703  24.352  1.00  0.00           O
ATOM   2531  HW1 SOL   844      14.552  25.409  23.711  1.00  0.00           H
ATOM   2532  HW2 SOL   844      15.361  24.481  24.593  1.00  0.00           H
ATOM   2533  OW  SOL   845      41.419  25.283  22.413  1.00  0.00           O
ATOM   2534  HW1 SOL   845      41.896  25.774  23.082  1.00  0.00           H
ATOM   2535  HW2 SOL   845      41.713  24.379  22.523  1.00  0.00           H
ATOM   2536  OW  SOL   846      17.140  24.773  13.610  1.00  0.00           O
ATOM   2537  HW1 SOL   846      16.614  24.616  12.825  1.00  0.00           H
ATOM   2538  HW2 SOL   846      17.432  25.680  13.525  1.00  0.00           H
ATOM   2539  OW  SOL   847      15.648  23.508  28.311  1.00  0.00           O
ATOM   2540  HW1 SOL   847      15.025  23.326  27.608  1.00  0.00           H
ATOM   2541  HW2 SOL   847      16.095  22.675  28.458  1.00  0.00           H
ATOM   2542  OW  SOL   848      13.047  32.036  14.225  1.00  0.00           O
ATOM   2543  HW1 SOL   848      13.810  31.571  14.567  1.00  0.00           H
ATOM   2544  HW2 SOL   848      13.385  32.542  13.486  1.00  0.00           H
ATOM   2545  OW  SOL   849      20.490  27.875   9.381  1.00  0.00           O
ATOM   2546  HW1 SOL   849      19.854  27.312   8.939  1.00  0.00           H
ATOM   2547  HW2 SOL   849      20.094  28.062  10.232  1.00  0.00           H
ATOM   2548  OW  SOL   850       7.546  35.217   1.863  1.00  0.00           O
ATOM   2549  HW1 SOL   850       7.215  34.397   1.496  1.00  0.00           H
ATOM   2550  HW2 SOL   850       7.128  35.900   1.339  1.00  0.00           H
ATOM   2551  OW  SOL   851      13.498  31.229  35.574  1.00  0.00           O
ATOM   2552  HW1 SOL   851      12.855  31.455  34.902  1.00  0.00           H
ATOM   2553  HW2 SOL   851      13.235  30.359  35.875  1.00  0.00           H
ATOM   2554  OW  SOL   852       8.097  37.600  25.700  1.00  0.00           O
ATOM   2555  HW1 SOL   852       8.211  37.508  24.754  1.00  0.00           H
ATOM   2556  HW2 SOL   852       8.456  36.790  26.065  1.00  0.00           H
ATOM   2557  OW  SOL   853      14.853  13.691  22.705  1.00  0.00           O
ATOM   2558  HW1 SOL   853      14.185  13.543  23.374  1.00  0.00           H
ATOM   2559  HW2 SOL   853      14.584  13.139  21.971  1.00  0.00           H
ATOM   2560  OW  SOL   854      16.375  20.740  28.531  1.00  0.00           O
ATOM   2561  HW1 SOL   854      16.221  20.386  29.407  1.00  0.00           H
ATOM   2562  HW2 SOL   854      17.275  20.486  28.324  1.00  0.00           H
ATOM   2563  OW  SOL   855      13.510  29.589  18.833  1.00  0.00           O
ATOM   2564  HW1 SOL   855      13.095  28.750  19.033  1.00  0.00           H
ATOM   2565  HW2 SOL   855      13.427  29.678  17.884  1.00  0.00           H
ATOM   2566  OW  SOL   856       7.123  27.941  28.255  1.00  0.00           O
ATOM   2567  HW1 SOL   856       7.693  27.178  28.157  1.00  0.00           H
ATOM   2568  HW2 SOL   856       6.404  27.634  28.807  1.00  0.00           H
ATOM   2569  OW  SOL   857      14.114  19.391  27.755  1.00  0.00           O
ATOM   2570  HW1 SOL   857      13.272  19.770  27.500  1.00  0.00           H
ATOM   2571  HW2 SOL   857      14.683  20.147  27.901  1.00  0.00           H
ATOM   2572  OW  SOL   858      37.800  20.318  25.457  1.00  0.00           O
ATOM   2573  HW1 SOL   858      37.779  21.025  24.812  1.00  0.00           H
ATOM   2574  HW2 SOL   858      38.007  19.535  24.947  1.00  0.00           H
ATOM   2575  OW  SOL   859       9.806  24.677  29.863  1.00  0.00           O
ATOM   2576  HW1 SOL   859      10.597  24.153  29.740  1.00  0.00           H
ATOM   2577  HW2 SOL   859       9.097  24.119  29.543  1.00  0.00           H
ATOM   2578  OW  SOL   860      42.451  26.474  24.655  1.00  0.00           O
ATOM   2579  HW1 SOL   860      43.377  26.541  24.425  1.00  0.00           H
ATOM   2580  HW2 SOL   860      42.449  26.265  25.589  1.00  0.00           H
ATOM   2581  OW  SOL   861      15.044  30.265  15.314  1.00  0.00           O
ATOM   2582  HW1 SOL   861      14.949  29.456  15.817  1.00  0.00           H
ATOM   2583  HW2 SOL   861      15.651  30.797  15.830  1.00  0.00           H
ATOM   2584  OW  SOL   862       7.140  25.340  26.459  1.00  0.00           O
ATOM   2585  HW1 SOL   862       7.943  25.770  26.165  1.00  0.00           H
ATOM   2586  HW2 SOL   862       6.713  25.051  25.652  1.00  0.00           H
ATOM   2587  OW  SOL   863       7.224  41.696  28.084  1.00  0.00           O
ATOM   2588  HW1 SOL   863       7.069  42.019  28.972  1.00  0.00           H
ATOM   2589  HW2 SOL   863       6.651  40.934  28.003  1.00  0.00           H
ATOM   2590  OW  SOL   864      13.277  23.088  26.882  1.00  0.00           O
ATOM   2591  HW1 SOL   864      13.282  22.135  26.789  1.00  0.00           H
ATOM   2592  HW2 SOL   864      12.385  23.347  26.652  1.00  0.00           H
ATOM   2593  OW  SOL   865      14.368  28.683  27.787  1.00  0.00           O
ATOM   2594  HW1 SOL   865      14.786  27.822  27.791  1.00  0.00           H
ATOM   2595  HW2 SOL   865      14.155  28.843  26.868  1.00  0.00           H
ATOM   2596  OW  SOL   866       5.599  36.096  40.831  1.00  0.00           O
ATOM   2597  HW1 SOL   866       4.677  35.978  40.602  1.00  0.00           H
ATOM   2598  HW2 SOL   866       6.037  35.327  40.465  1.00  0.00           H
ATOM   2599  OW  SOL   867      19.411  23.750  25.789  1.00  0.00           O
ATOM   2600  HW1 SOL   867      19.194  24.228  26.589  1.00  0.00           H
ATOM   2601  HW2 SOL   867      20.352  23.587  25.855  1.00  0.00           H
ATOM   2602  OW  SOL   868      12.417  25.848  25.676  1.00  0.00           O
ATOM   2603  HW1 SOL   868      12.909  25.031  25.592  1.00  0.00           H
ATOM   2604  HW2 SOL   868      12.745  26.400  24.968  1.00  0.00           H
ATOM   2605  OW  SOL   869       8.827  30.087  24.088  1.00  0.00           O
ATOM   2606  HW1 SOL   869       8.307  30.880  23.952  1.00  0.00           H
ATOM   2607  HW2 SOL   869       8.250  29.373  23.818  1.00  0.00           H
ATOM   2608  OW  SOL   870      17.673  17.347  30.147  1.00  0.00           O
ATOM   2609  HW1 SOL   870      18.600  17.520  29.985  1.00  0.00           H
ATOM   2610  HW2 SOL   870      17.286  17.276  29.275  1.00  0.00           H
ATOM   2611  OW  SOL   871      12.339  26.197  33.230  1.00  0.00           O
ATOM   2612  HW1 SOL   871      11.434  26.360  32.965  1.00  0.00           H
ATOM   2613  HW2 SOL   871      12.531  26.887  33.865  1.00  0.00           H
ATOM   2614  OW  SOL   872       6.667  33.293  19.161  1.00  0.00           O
ATOM   2615  HW1 SOL   872       7.388  33.921  19.120  1.00  0.00           H
ATOM   2616  HW2 SOL   872       6.228  33.486  19.990  1.00  0.00           H
ATOM   2617  OW  SOL   873       5.262  37.546  25.463  1.00  0.00           O
ATOM   2618  HW1 SOL   873       5.217  37.666  24.515  1.00  0.00           H
ATOM   2619  HW2 SOL   873       6.199  37.500  25.655  1.00  0.00           H
ATOM   2620  OW  SOL   874       6.784  22.798  27.312  1.00  0.00           O
ATOM   2621  HW1 SOL   874       7.370  22.613  28.046  1.00  0.00           H
ATOM   2622  HW2 SOL   874       6.894  23.735  27.147  1.00  0.00           H
ATOM   2623  OW  SOL   875      10.758  19.720  14.607  1.00  0.00           O
ATOM   2624  HW1 SOL   875      11.647  19.709  14.253  1.00  0.00           H
ATOM   2625  HW2 SOL   875      10.205  19.448  13.875  1.00  0.00           H
ATOM   2626  OW  SOL   876      19.739  34.049  27.669  1.00  0.00           O
ATOM   2627  HW1 SOL   876      20.009  34.096  26.752  1.00  0.00           H
ATOM   2628  HW2 SOL   876      20.558  34.097  28.162  1.00  0.00           H
ATOM   2629  OW  SOL   877       9.767  38.428  36.376  1.00  0.00           O
ATOM   2630  HW1 SOL   877       9.560  38.102  37.252  1.00  0.00           H
ATOM   2631  HW2 SOL   877       9.168  39.163  36.246  1.00  0.00           H
ATOM   2632  OW  SOL   878       4.319  40.223  31.582  1.00  0.00           O
ATOM   2633  HW1 SOL   878       4.003  40.267  30.679  1.00  0.00           H
ATOM   2634  HW2 SOL   878       3.704  40.764  32.077  1.00  0.00           H
ATOM   2635  OW  SOL   879      15.774  37.977  40.853  1.00  0.00           O
ATOM   2636  HW1 SOL   879      16.156  37.453  41.557  1.00  0.00           H
ATOM   2637  HW2 SOL   879      15.162  38.566  41.296  1.00  0.00           H
ATOM   2638  OW  SOL   880      20.668  12.895  19.687  1.00  0.00           O
ATOM   2639  HW1 SOL   880      20.765  12.039  20.104  1.00  0.00           H
ATOM   2640  HW2 SOL   880      21.127  12.808  18.851  1.00  0.00           H
ATOM   2641  OW  SOL   881       5.615  18.332  29.946  1.00  0.00           O
ATOM   2642  HW1 SOL   881       6.328  18.340  29.307  1.00  0.00           H
ATOM   2643  HW2 SOL   881       6.053  18.248  30.793  1.00  0.00           H
ATOM   2644  OW  SOL   882      17.818  37.546  27.685  1.00  0.00           O
ATOM   2645  HW1 SOL   882      17.226  36.841  27.423  1.00  0.00           H
ATOM   2646  HW2 SOL   882      17.261  38.163  28.159  1.00  0.00           H
ATOM   2647  OW  SOL   883       7.709  26.124  30.953  1.00  0.00           O
ATOM   2648  HW1 SOL   883       8.363  26.301  30.276  1.00  0.00           H
ATOM   2649  HW2 SOL   883       7.390  25.243  30.754  1.00  0.00           H
ATOM   2650  OW  SOL   884       0.779  38.499  24.050  1.00  0.00           O
ATOM   2651  HW1 SOL   884       1.452  38.796  24.662  1.00  0.00           H
ATOM   2652  HW2 SOL   884       0.742  37.551  24.176  1.00  0.00           H
ATOM   2653  OW  SOL   885      12.295  16.744  26.902  1.00  0.00           O
ATOM   2654  HW1 SOL   885      12.468  17.616  27.259  1.00  0.00           H
ATOM   2655  HW2 SOL   885      12.887  16.166  27.382  1.00  0.00           H
ATOM   2656  OW  SOL   886      16.002  13.113  28.673  1.00  0.00           O
ATOM   2657  HW1 SOL   886      16.722  13.293  28.068  1.00  0.00           H
ATOM   2658  HW2 SOL   886      16.098  13.770  29.362  1.00  0.00           H
ATOM   2659  OW  SOL   887      16.836  34.575  23.010  1.00  0.00           O
ATOM   2660  HW1 SOL   887      17.199  35.452  22.887  1.00  0.00           H
ATOM   2661  HW2 SOL   887      15.927  34.648  22.720  1.00  0.00           H
ATOM   2662  OW  SOL   888      15.415  39.775  34.130  1.00  0.00           O
ATOM   2663  HW1 SOL   888      15.608  40.668  34.415  1.00  0.00           H
ATOM   2664  HW2 SOL   888      16.027  39.229  34.623  1.00  0.00           H
ATOM   2665  OW  SOL   889      20.107  14.806  12.191  1.00  0.00           O
ATOM   2666  HW1 SOL   889      19.228  15.182  12.216  1.00  0.00           H
ATOM   2667  HW2 SOL   889      20.522  15.109  12.998  1.00  0.00           H
ATOM   2668  OW  SOL   890      11.130  14.310  21.371  1.00  0.00           O
ATOM   2669  HW1 SOL   890      11.499  14.340  22.254  1.00  0.00           H
ATOM   2670  HW2 SOL   890      10.240  14.647  21.472  1.00  0.00           H
ATOM   2671  OW  SOL   891      18.397  17.763  25.457  1.00  0.00           O
ATOM   2672  HW1 SOL   891      17.469  17.894  25.656  1.00  0.00           H
ATOM   2673  HW2 SOL   891      18.510  18.137  24.583  1.00  0.00           H
ATOM   2674  OW  SOL   892       4.164  26.053  22.172  1.00  0.00           O
ATOM   2675  HW1 SOL   892       4.297  26.401  21.291  1.00  0.00           H
ATOM   2676  HW2 SOL   892       3.578  26.682  22.593  1.00  0.00           H
ATOM   2677  OW  SOL   893       8.468  37.433  22.949  1.00  0.00           O
ATOM   2678  HW1 SOL   893       7.730  37.436  22.339  1.00  0.00           H
ATOM   2679  HW2 SOL   893       8.910  38.268  22.796  1.00  0.00           H
ATOM   2680  OW  SOL   894       9.335  29.498   3.020  1.00  0.00           O
ATOM   2681  HW1 SOL   894       8.407  29.263   2.989  1.00  0.00           H
ATOM   2682  HW2 SOL   894       9.787  28.668   3.173  1.00  0.00           H
ATOM   2683  OW  SOL   895      15.594  24.162  42.077  1.00  0.00           O
ATOM   2684  HW1 SOL   895      15.011  24.190  41.319  1.00  0.00           H
ATOM   2685  HW2 SOL   895      16.443  24.446  41.738  1.00  0.00           H
ATOM   2686  OW  SOL   896      11.686  42.780  36.434  1.00  0.00           O
ATOM   2687  HW1 SOL   896      10.908  43.200  36.801  1.00  0.00           H
ATOM   2688  HW2 SOL   896      11.755  41.949  36.904  1.00  0.00           H
ATOM   2689  OW  SOL   897      12.161  30.470  42.111  1.00  0.00           O
ATOM   2690  HW1 SOL   897      12.464  29.622  41.787  1.00  0.00           H
ATOM   2691  HW2 SOL   897      11.585  30.798  41.420  1.00  0.00           H
ATOM   2692  OW  SOL   898       5.794  26.681  35.789  1.00  0.00           O
ATOM   2693  HW1 SOL   898       6.259  26.882  34.976  1.00  0.00           H
ATOM   2694  HW2 SOL   898       4.868  26.772  35.564  1.00  0.00           H
ATOM   2695  OW  SOL   899      21.532  38.265   6.268  1.00  0.00           O
ATOM   2696  HW1 SOL   899      22.083  38.900   6.725  1.00  0.00           H
ATOM   2697  HW2 SOL   899      20.846  38.045   6.898  1.00  0.00           H
ATOM   2698  OW  SOL   900       3.307  37.621  38.867  1.00  0.00           O
ATOM   2699  HW1 SOL   900       4.077  37.933  39.342  1.00  0.00           H
ATOM   2700  HW2 SOL   900       3.176  36.727  39.183  1.00  0.00           H
ATOM   2701  OW  SOL   901      14.257  28.107   2.845  1.00  0.00           O
ATOM   2702  HW1 SOL   901      14.577  27.258   2.540  1.00  0.00           H
ATOM   2703  HW2 SOL   901      14.526  28.150   3.763  1.00  0.00           H
ATOM   2704  OW  SOL   902      23.756  33.949   1.300  1.00  0.00           O
ATOM   2705  HW1 SOL   902      24.424  33.317   1.036  1.00  0.00           H
ATOM   2706  HW2 SOL   902      23.105  33.428   1.770  1.00  0.00           H
ATOM   2707  OW  SOL   903       0.952  19.757  42.539  1.00  0.00           O
ATOM   2708  HW1 SOL   903       1.351  19.431  43.345  1.00  0.00           H
ATOM   2709  HW2 SOL   903       1.643  20.269  42.118  1.00  0.00           H
ATOM   2710  OW  SOL   904      22.031  28.688  36.352  1.00  0.00           O
ATOM   2711  HW1 SOL   904      21.502  29.378  36.752  1.00  0.00           H
ATOM   2712  HW2 SOL   904      21.842  28.755  35.416  1.00  0.00           H
ATOM   2713  OW  SOL   905       9.014  27.200  41.840  1.00  0.00           O
ATOM   2714  HW1 SOL   905       9.900  27.552  41.757  1.00  0.00           H
ATOM   2715  HW2 SOL   905       9.069  26.580  42.567  1.00  0.00           H
ATOM   2716  OW  SOL   906      18.893  38.111   4.396  1.00  0.00           O
ATOM   2717  HW1 SOL   906      18.567  38.709   5.069  1.00  0.00           H
ATOM   2718  HW2 SOL   906      19.841  38.096   4.527  1.00  0.00           H
ATOM   2719  OW  SOL   907       7.270  20.118  40.124  1.00  0.00           O
ATOM   2720  HW1 SOL   907       6.713  19.630  39.518  1.00  0.00           H
ATOM   2721  HW2 SOL   907       8.128  19.700  40.051  1.00  0.00           H
ATOM   2722  OW  SOL   908       7.708  29.260  40.272  1.00  0.00           O
ATOM   2723  HW1 SOL   908       8.198  29.614  39.531  1.00  0.00           H
ATOM   2724  HW2 SOL   908       8.242  28.531  40.588  1.00  0.00           H
ATOM   2725  OW  SOL   909      16.994  34.987  37.935  1.00  0.00           O
ATOM   2726  HW1 SOL   909      16.153  35.431  37.824  1.00  0.00           H
ATOM   2727  HW2 SOL   909      16.784  34.055  37.867  1.00  0.00           H
ATOM   2728  OW  SOL   910       5.829  29.582  34.034  1.00  0.00           O
ATOM   2729  HW1 SOL   910       5.292  29.464  33.251  1.00  0.00           H
ATOM   2730  HW2 SOL   910       6.558  28.972  33.920  1.00  0.00           H
ATOM   2731  OW  SOL   911      13.698  15.109   0.184  1.00  0.00           O
ATOM   2732  HW1 SOL   911      13.751  15.625   0.989  1.00  0.00           H
ATOM   2733  HW2 SOL   911      12.963  14.513   0.329  1.00  0.00           H
ATOM   2734  OW  SOL   912       3.428  21.908  42.298  1.00  0.00           O
ATOM   2735  HW1 SOL   912       4.090  21.225  42.192  1.00  0.00           H
ATOM   2736  HW2 SOL   912       3.816  22.526  42.918  1.00  0.00           H
ATOM   2737  OW  SOL   913       6.716  27.040  33.126  1.00  0.00           O
ATOM   2738  HW1 SOL   913       7.150  26.871  32.289  1.00  0.00           H
ATOM   2739  HW2 SOL   913       5.784  26.928  32.939  1.00  0.00           H
ATOM   2740  OW  SOL   914      19.478  31.887  35.021  1.00  0.00           O
ATOM   2741  HW1 SOL   914      18.545  31.749  34.860  1.00  0.00           H
ATOM   2742  HW2 SOL   914      19.916  31.276  34.429  1.00  0.00           H
ATOM   2743  OW  SOL   915      38.429  20.199   6.561  1.00  0.00           O
ATOM   2744  HW1 SOL   915      37.792  20.867   6.814  1.00  0.00           H
ATOM   2745  HW2 SOL   915      38.782  20.508   5.727  1.00  0.00           H
ATOM   2746  OW  SOL   916       2.473  18.948   1.817  1.00  0.00           O
ATOM   2747  HW1 SOL   916       3.263  19.121   2.329  1.00  0.00           H
ATOM   2748  HW2 SOL   916       2.359  17.999   1.865  1.00  0.00           H
ATOM   2749  OW  SOL   917       1.679  28.885   9.537  1.00  0.00           O
ATOM   2750  HW1 SOL   917       1.920  28.322   8.802  1.00  0.00           H
ATOM   2751  HW2 SOL   917       0.771  29.131   9.364  1.00  0.00           H
ATOM   2752  OW  SOL   918      15.316  28.394  41.294  1.00  0.00           O
ATOM   2753  HW1 SOL   918      15.591  28.727  42.148  1.00  0.00           H
ATOM   2754  HW2 SOL   918      14.427  28.070  41.437  1.00  0.00           H
ATOM   2755  OW  SOL   919       9.480  23.908  34.758  1.00  0.00           O
ATOM   2756  HW1 SOL   919      10.072  23.306  35.208  1.00  0.00           H
ATOM   2757  HW2 SOL   919       8.651  23.828  35.230  1.00  0.00           H
ATOM   2758  OW  SOL   920      15.950  34.952  34.254  1.00  0.00           O
ATOM   2759  HW1 SOL   920      16.872  35.016  34.501  1.00  0.00           H
ATOM   2760  HW2 SOL   920      15.962  34.579  33.373  1.00  0.00           H
ATOM   2761  OW  SOL   921       4.972  29.756  31.484  1.00  0.00           O
ATOM   2762  HW1 SOL   921       4.564  30.445  30.961  1.00  0.00           H
ATOM   2763  HW2 SOL   921       4.933  28.978  30.929  1.00  0.00           H
ATOM   2764  OW  SOL   922      21.667  28.745  33.608  1.00  0.00           O
ATOM   2765  HW1 SOL   922      21.463  29.546  33.126  1.00  0.00           H
ATOM   2766  HW2 SOL   922      21.183  28.059  33.147  1.00  0.00           H
ATOM   2767  OW  SOL   923      10.010  20.312  33.992  1.00  0.00           O
ATOM   2768  HW1 SOL   923       9.570  21.054  33.576  1.00  0.00           H
ATOM   2769  HW2 SOL   923      10.943  20.510  33.913  1.00  0.00           H
ATOM   2770  OW  SOL   924       6.778  27.145  38.366  1.00  0.00           O
ATOM   2771  HW1 SOL   924       6.606  26.977  37.440  1.00  0.00           H
ATOM   2772  HW2 SOL   924       6.743  28.098  38.448  1.00  0.00           H
ATOM   2773  OW  SOL   925      42.004  31.766  40.993  1.00  0.00           O
ATOM   2774  HW1 SOL   925      41.203  31.275  40.809  1.00  0.00           H
ATOM   2775  HW2 SOL   925      41.877  32.110  41.877  1.00  0.00           H
ATOM   2776  OW  SOL   926      19.779  31.229  31.129  1.00  0.00           O
ATOM   2777  HW1 SOL   926      19.179  31.155  31.871  1.00  0.00           H
ATOM   2778  HW2 SOL   926      19.237  31.567  30.416  1.00  0.00           H
ATOM   2779  OW  SOL   927      16.742  26.596  33.372  1.00  0.00           O
ATOM   2780  HW1 SOL   927      16.239  27.099  34.012  1.00  0.00           H
ATOM   2781  HW2 SOL   927      16.187  25.843  33.169  1.00  0.00           H
ATOM   2782  OW  SOL   928       9.491  19.904  36.538  1.00  0.00           O
ATOM   2783  HW1 SOL   928       9.726  19.871  35.611  1.00  0.00           H
ATOM   2784  HW2 SOL   928       9.438  20.839  36.738  1.00  0.00           H
ATOM   2785  OW  SOL   929      14.692  24.878  33.304  1.00  0.00           O
ATOM   2786  HW1 SOL   929      14.470  24.118  33.842  1.00  0.00           H
ATOM   2787  HW2 SOL   929      13.856  25.320  33.156  1.00  0.00           H
ATOM   2788  OW  SOL   930      12.568  18.192  39.275  1.00  0.00           O
ATOM   2789  HW1 SOL   930      12.872  18.880  39.867  1.00  0.00           H
ATOM   2790  HW2 SOL   930      12.904  17.381  39.656  1.00  0.00           H
ATOM   2791  OW  SOL   931      13.563  26.262  29.680  1.00  0.00           O
ATOM   2792  HW1 SOL   931      13.079  25.498  29.994  1.00  0.00           H
ATOM   2793  HW2 SOL   931      14.187  25.907  29.047  1.00  0.00           H
ATOM   2794  OW  SOL   932       7.293  31.547  36.359  1.00  0.00           O
ATOM   2795  HW1 SOL   932       6.702  30.872  36.693  1.00  0.00           H
ATOM   2796  HW2 SOL   932       6.783  32.001  35.688  1.00  0.00           H
ATOM   2797  OW  SOL   933       2.013  21.474  39.685  1.00  0.00           O
ATOM   2798  HW1 SOL   933       2.684  20.843  39.945  1.00  0.00           H
ATOM   2799  HW2 SOL   933       1.428  20.979  39.111  1.00  0.00           H
ATOM   2800  OW  SOL   934       3.962  22.971  38.168  1.00  0.00           O
ATOM   2801  HW1 SOL   934       3.253  22.465  38.567  1.00  0.00           H
ATOM   2802  HW2 SOL   934       4.762  22.558  38.492  1.00  0.00           H
ATOM   2803  OW  SOL   935      20.117  32.015  37.649  1.00  0.00           O
ATOM   2804  HW1 SOL   935      19.886  31.108  37.852  1.00  0.00           H
ATOM   2805  HW2 SOL   935      20.136  32.050  36.693  1.00  0.00           H
ATOM   2806  OW  SOL   936      18.246  22.729  36.101  1.00  0.00           O
ATOM   2807  HW1 SOL   936      18.900  22.835  36.792  1.00  0.00           H
ATOM   2808  HW2 SOL   936      18.302  23.537  35.592  1.00  0.00           H
ATOM   2809  OW  SOL   937      18.750  28.159  42.302  1.00  0.00           O
ATOM   2810  HW1 SOL   937      19.486  27.971  42.884  1.00  0.00           H
ATOM   2811  HW2 SOL   937      18.989  27.744  41.473  1.00  0.00           H
ATOM   2812  OW  SOL   938      12.361  35.719  36.704  1.00  0.00           O
ATOM   2813  HW1 SOL   938      13.285  35.501  36.581  1.00  0.00           H
ATOM   2814  HW2 SOL   938      11.887  34.968  36.345  1.00  0.00           H
ATOM   2815  OW  SOL   939      19.078  37.868  33.776  1.00  0.00           O
ATOM   2816  HW1 SOL   939      18.916  37.044  33.317  1.00  0.00           H
ATOM   2817  HW2 SOL   939      18.398  37.906  34.448  1.00  0.00           H
ATOM   2818  OW  SOL   940      12.789  26.853  38.987  1.00  0.00           O
ATOM   2819  HW1 SOL   940      12.983  25.935  38.799  1.00  0.00           H
ATOM   2820  HW2 SOL   940      13.405  27.345  38.444  1.00  0.00           H
ATOM   2821  OW  SOL   941      14.862  42.732  37.454  1.00  0.00           O
ATOM   2822  HW1 SOL   941      14.134  43.316  37.668  1.00  0.00           H
ATOM   2823  HW2 SOL   941      14.443  41.931  37.141  1.00  0.00           H
ATOM   2824  OW  SOL   942       5.315  29.464  37.363  1.00  0.00           O
ATOM   2825  HW1 SOL   942       4.401  29.183  37.403  1.00  0.00           H
ATOM   2826  HW2 SOL   942       5.631  29.135  36.521  1.00  0.00           H
ATOM   2827  OW  SOL   943      10.791  36.789  38.785  1.00  0.00           O
ATOM   2828  HW1 SOL   943      10.694  36.039  39.371  1.00  0.00           H
ATOM   2829  HW2 SOL   943      11.434  36.504  38.135  1.00  0.00           H
ATOM   2830  OW  SOL   944      35.095  20.596  37.236  1.00  0.00           O
ATOM   2831  HW1 SOL   944      35.784  21.166  37.578  1.00  0.00           H
ATOM   2832  HW2 SOL   944      35.539  19.770  37.045  1.00  0.00           H
ATOM   2833  OW  SOL   945       0.566  22.323  34.299  1.00  0.00           O
ATOM   2834  HW1 SOL   945       0.583  23.142  34.793  1.00  0.00           H
ATOM   2835  HW2 SOL   945       0.649  21.639  34.963  1.00  0.00           H
ATOM   2836  OW  SOL   946      12.507  23.977  30.949  1.00  0.00           O
ATOM   2837  HW1 SOL   946      12.571  24.644  31.633  1.00  0.00           H
ATOM   2838  HW2 SOL   946      12.940  23.209  31.322  1.00  0.00           H
ATOM   2839  OW  SOL   947       9.552  18.228  38.639  1.00  0.00           O
ATOM   2840  HW1 SOL   947       9.489  18.863  37.926  1.00  0.00           H
ATOM   2841  HW2 SOL   947      10.492  18.119  38.782  1.00  0.00           H
ATOM   2842  OW  SOL   948       4.852  20.497   2.335  1.00  0.00           O
ATOM   2843  HW1 SOL   948       5.168  20.114   1.516  1.00  0.00           H
ATOM   2844  HW2 SOL   948       4.668  21.411   2.117  1.00  0.00           H
ATOM   2845  OW  SOL   949      17.219  28.115  39.316  1.00  0.00           O
ATOM   2846  HW1 SOL   949      16.649  28.333  40.053  1.00  0.00           H
ATOM   2847  HW2 SOL   949      17.203  27.159  39.274  1.00  0.00           H
ATOM   2848  OW  SOL   950      12.874  25.427  36.450  1.00  0.00           O
ATOM   2849  HW1 SOL   950      13.185  26.332  36.472  1.00  0.00           H
ATOM   2850  HW2 SOL   950      12.957  25.167  35.532  1.00  0.00           H
ATOM   2851  OW  SOL   951       6.909  23.802  36.078  1.00  0.00           O
ATOM   2852  HW1 SOL   951       6.513  24.672  36.129  1.00  0.00           H
ATOM   2853  HW2 SOL   951       6.996  23.523  36.989  1.00  0.00           H
ATOM   2854  OW  SOL   952      11.556  40.291   4.496  1.00  0.00           O
ATOM   2855  HW1 SOL   952      11.491  41.243   4.578  1.00  0.00           H
ATOM   2856  HW2 SOL   952      12.065  40.018   5.259  1.00  0.00           H
ATOM   2857  OW  SOL   953      15.692  14.602   3.909  1.00  0.00           O
ATOM   2858  HW1 SOL   953      16.107  14.368   3.079  1.00  0.00           H
ATOM   2859  HW2 SOL   953      15.781  13.817   4.450  1.00  0.00           H
ATOM   2860  OW  SOL   954       0.888  33.627  39.180  1.00  0.00           O
ATOM   2861  HW1 SOL   954       0.335  32.941  39.554  1.00  0.00           H
ATOM   2862  HW2 SOL   954       1.361  33.193  38.470  1.00  0.00           H
ATOM   2863  OW  SOL   955      12.958  38.492  39.031  1.00  0.00           O
ATOM   2864  HW1 SOL   955      12.835  38.898  39.889  1.00  0.00           H
ATOM   2865  HW2 SOL   955      12.133  38.039  38.860  1.00  0.00           H
ATOM   2866  OW  SOL   956      41.120  37.819  11.106  1.00  0.00           O
ATOM   2867  HW1 SOL   956      40.272  38.146  10.807  1.00  0.00           H
ATOM   2868  HW2 SOL   956      41.682  37.867  10.333  1.00  0.00           H
ATOM   2869  OW  SOL   957      35.569  36.565   8.569  1.00  0.00           O
ATOM   2870  HW1 SOL   957      36.476  36.260   8.588  1.00  0.00           H
ATOM   2871  HW2 SOL   957      35.183  36.124   7.812  1.00  0.00           H
ATOM   2872  OW  SOL   958      16.614   6.981   1.666  1.00  0.00           O
ATOM   2873  HW1 SOL   958      17.100   6.980   0.841  1.00  0.00           H
ATOM   2874  HW2 SOL   958      15.700   7.097   1.406  1.00  0.00           H
ATOM   2875  OW  SOL   959       7.726  37.749  14.550  1.00  0.00           O
ATOM   2876  HW1 SOL   959       7.489  37.678  15.474  1.00  0.00           H
ATOM   2877  HW2 SOL   959       8.504  38.306  14.543  1.00  0.00           H
ATOM   2878  OW  SOL   960      12.962   2.142   0.145  1.00  0.00           O
ATOM   2879  HW1 SOL   960      13.099   1.838  -0.752  1.00  0.00           H
ATOM   2880  HW2 SOL   960      13.844   2.284   0.488  1.00  0.00           H
ATOM   2881  OW  SOL   961      13.981  34.931  10.996  1.00  0.00           O
ATOM   2882  HW1 SOL   961      14.476  34.280  11.494  1.00  0.00           H
ATOM   2883  HW2 SOL   961      13.198  35.092  11.524  1.00  0.00           H
ATOM   2884  OW  SOL   962       2.420  34.049  12.558  1.00  0.00           O
ATOM   2885  HW1 SOL   962       2.343  34.598  11.778  1.00  0.00           H
ATOM   2886  HW2 SOL   962       1.628  34.235  13.062  1.00  0.00           H
ATOM   2887  OW  SOL   963       7.711  37.162  10.783  1.00  0.00           O
ATOM   2888  HW1 SOL   963       7.216  36.343  10.826  1.00  0.00           H
ATOM   2889  HW2 SOL   963       7.047  37.836  10.640  1.00  0.00           H
ATOM   2890  OW  SOL   964      41.313  38.853  26.254  1.00  0.00           O
ATOM   2891  HW1 SOL   964      41.724  38.732  25.398  1.00  0.00           H
ATOM   2892  HW2 SOL   964      40.586  39.453  26.089  1.00  0.00           H
ATOM   2893  OW  SOL   965       9.827  41.779   2.515  1.00  0.00           O
ATOM   2894  HW1 SOL   965       9.348  42.235   3.207  1.00  0.00           H
ATOM   2895  HW2 SOL   965       9.762  40.853   2.749  1.00  0.00           H
ATOM   2896  OW  SOL   966      18.487  37.216  13.737  1.00  0.00           O
ATOM   2897  HW1 SOL   966      18.778  36.575  13.088  1.00  0.00           H
ATOM   2898  HW2 SOL   966      17.555  37.032  13.854  1.00  0.00           H
ATOM   2899  OW  SOL   967       6.743  40.698   2.774  1.00  0.00           O
ATOM   2900  HW1 SOL   967       6.707  41.135   1.924  1.00  0.00           H
ATOM   2901  HW2 SOL   967       6.404  41.346   3.392  1.00  0.00           H
ATOM   2902  OW  SOL   968       5.541  42.464  42.630  1.00  0.00           O
ATOM   2903  HW1 SOL   968       5.833  41.865  41.943  1.00  0.00           H
ATOM   2904  HW2 SOL   968       4.637  42.676  42.396  1.00  0.00           H
ATOM   2905  OW  SOL   969      14.176  29.986   0.858  1.00  0.00           O
ATOM   2906  HW1 SOL   969      13.414  30.155   0.305  1.00  0.00           H
ATOM   2907  HW2 SOL   969      13.855  29.388   1.534  1.00  0.00           H
ATOM   2908  OW  SOL   970      10.830   0.329  20.071  1.00  0.00           O
ATOM   2909  HW1 SOL   970       9.942   0.238  19.727  1.00  0.00           H
ATOM   2910  HW2 SOL   970      10.921   1.264  20.256  1.00  0.00           H
ATOM   2911  OW  SOL   971       6.275  37.227   0.367  1.00  0.00           O
ATOM   2912  HW1 SOL   971       6.089  36.947  -0.530  1.00  0.00           H
ATOM   2913  HW2 SOL   971       5.477  37.673   0.650  1.00  0.00           H
ATOM   2914  OW  SOL   972       0.357  40.882  10.653  1.00  0.00           O
ATOM   2915  HW1 SOL   972       0.237  40.806  11.600  1.00  0.00           H
ATOM   2916  HW2 SOL   972       0.020  41.751  10.438  1.00  0.00           H
ATOM   2917  OW  SOL   973      15.267   4.973   6.571  1.00  0.00           O
ATOM   2918  HW1 SOL   973      15.168   4.990   7.523  1.00  0.00           H
ATOM   2919  HW2 SOL   973      16.077   5.455   6.405  1.00  0.00           H
ATOM   2920  OW  SOL   974       9.810  32.587  17.066  1.00  0.00           O
ATOM   2921  HW1 SOL   974       9.697  33.227  17.769  1.00  0.00           H
ATOM   2922  HW2 SOL   974      10.155  31.808  17.503  1.00  0.00           H
ATOM   2923  OW  SOL   975       8.816  30.320  38.130  1.00  0.00           O
ATOM   2924  HW1 SOL   975       8.178  30.951  37.796  1.00  0.00           H
ATOM   2925  HW2 SOL   975       9.187  29.915  37.346  1.00  0.00           H
ATOM   2926  OW  SOL   976       9.226  34.484  12.588  1.00  0.00           O
ATOM   2927  HW1 SOL   976       9.492  33.721  13.102  1.00  0.00           H
ATOM   2928  HW2 SOL   976       8.310  34.627  12.826  1.00  0.00           H
ATOM   2929  OW  SOL   977       8.286  39.769  19.376  1.00  0.00           O
ATOM   2930  HW1 SOL   977       8.872  39.111  19.001  1.00  0.00           H
ATOM   2931  HW2 SOL   977       8.795  40.171  20.079  1.00  0.00           H
ATOM   2932  OW  SOL   978      10.387  39.415   0.704  1.00  0.00           O
ATOM   2933  HW1 SOL   978      11.081  40.059   0.845  1.00  0.00           H
ATOM   2934  HW2 SOL   978      10.778  38.581   0.966  1.00  0.00           H
ATOM   2935  OW  SOL   979       8.712   1.399   0.681  1.00  0.00           O
ATOM   2936  HW1 SOL   979       8.745   0.443   0.729  1.00  0.00           H
ATOM   2937  HW2 SOL   979       9.423   1.693   1.251  1.00  0.00           H
ATOM   2938  OW  SOL   980      10.181  35.200   2.888  1.00  0.00           O
ATOM   2939  HW1 SOL   980       9.296  34.862   2.755  1.00  0.00           H
ATOM   2940  HW2 SOL   980      10.069  36.148   2.951  1.00  0.00           H
ATOM   2941  OW  SOL   981      42.237  37.679  20.837  1.00  0.00           O
ATOM   2942  HW1 SOL   981      41.508  38.212  21.155  1.00  0.00           H
ATOM   2943  HW2 SOL   981      43.017  38.203  21.022  1.00  0.00           H
ATOM   2944  OW  SOL   982       5.614  35.261  10.865  1.00  0.00           O
ATOM   2945  HW1 SOL   982       5.296  35.015   9.996  1.00  0.00           H
ATOM   2946  HW2 SOL   982       5.473  34.481  11.402  1.00  0.00           H
ATOM   2947  OW  SOL   983      15.972   0.191  11.480  1.00  0.00           O
ATOM   2948  HW1 SOL   983      16.555   0.919  11.266  1.00  0.00           H
ATOM   2949  HW2 SOL   983      16.528  -0.431  11.949  1.00  0.00           H
ATOM   2950  OW  SOL   984       9.952  39.833  12.130  1.00  0.00           O
ATOM   2951  HW1 SOL   984       9.630  38.976  11.851  1.00  0.00           H
ATOM   2952  HW2 SOL   984      10.094  40.313  11.314  1.00  0.00           H
ATOM   2953  OW  SOL   985      41.967  36.702   1.748  1.00  0.00           O
ATOM   2954  HW1 SOL   985      41.049  36.953   1.638  1.00  0.00           H
ATOM   2955  HW2 SOL   985      41.945  35.750   1.845  1.00  0.00           H
ATOM   2956  OW  SOL   986       6.169  26.075   4.941  1.00  0.00           O
ATOM   2957  HW1 SOL   986       6.861  26.651   5.267  1.00  0.00           H
ATOM   2958  HW2 SOL   986       5.533  26.036   5.655  1.00  0.00           H
ATOM   2959  OW  SOL   987       1.263  31.796   6.400  1.00  0.00           O
ATOM   2960  HW1 SOL   987       0.360  32.051   6.214  1.00  0.00           H
ATOM   2961  HW2 SOL   987       1.574  32.452   7.024  1.00  0.00           H
ATOM   2962  OW  SOL   988      16.102  27.540  10.341  1.00  0.00           O
ATOM   2963  HW1 SOL   988      16.951  27.854  10.651  1.00  0.00           H
ATOM   2964  HW2 SOL   988      15.463  27.995  10.890  1.00  0.00           H
ATOM   2965  OW  SOL   989       3.724  31.687  17.531  1.00  0.00           O
ATOM   2966  HW1 SOL   989       3.765  31.834  18.476  1.00  0.00           H
ATOM   2967  HW2 SOL   989       2.956  32.182  17.245  1.00  0.00           H
ATOM   2968  OW  SOL   990       4.376  35.157  15.911  1.00  0.00           O
ATOM   2969  HW1 SOL   990       3.427  35.073  15.999  1.00  0.00           H
ATOM   2970  HW2 SOL   990       4.510  36.058  15.617  1.00  0.00           H
ATOM   2971  OW  SOL   991      41.437  41.596   6.886  1.00  0.00           O
ATOM   2972  HW1 SOL   991      41.133  42.437   6.542  1.00  0.00           H
ATOM   2973  HW2 SOL   991      40.905  40.944   6.430  1.00  0.00           H
ATOM   2974  OW  SOL   992      10.436  31.967   0.898  1.00  0.00           O
ATOM   2975  HW1 SOL   992       9.603  31.569   0.649  1.00  0.00           H
ATOM   2976  HW2 SOL   992      11.100  31.381   0.535  1.00  0.00           H
ATOM   2977  OW  SOL   993       5.898  39.217   9.910  1.00  0.00           O
ATOM   2978  HW1 SOL   993       6.584  39.664   9.414  1.00  0.00           H
ATOM   2979  HW2 SOL   993       5.123  39.272   9.350  1.00  0.00           H
ATOM   2980  OW  SOL   994      12.432  33.920   2.289  1.00  0.00           O
ATOM   2981  HW1 SOL   994      12.408  33.035   2.654  1.00  0.00           H
ATOM   2982  HW2 SOL   994      11.521  34.212   2.309  1.00  0.00           H
ATOM   2983  OW  SOL   995      39.592  31.830   7.123  1.00  0.00           O
ATOM   2984  HW1 SOL   995      39.351  31.834   8.050  1.00  0.00           H
ATOM   2985  HW2 SOL   995      38.806  31.523   6.672  1.00  0.00           H
ATOM   2986  OW  SOL   996       6.762  37.700  20.510  1.00  0.00           O
ATOM   2987  HW1 SOL   996       6.678  37.092  19.775  1.00  0.00           H
ATOM   2988  HW2 SOL   996       7.175  38.477  20.133  1.00  0.00           H
ATOM   2989  OW  SOL   997       5.428  38.165  12.600  1.00  0.00           O
ATOM   2990  HW1 SOL   997       5.377  38.156  11.644  1.00  0.00           H
ATOM   2991  HW2 SOL   997       6.314  37.860  12.795  1.00  0.00           H
ATOM   2992  OW  SOL   998       3.471   5.725   8.409  1.00  0.00           O
ATOM   2993  HW1 SOL   998       4.068   5.059   8.749  1.00  0.00           H
ATOM   2994  HW2 SOL   998       3.113   6.148   9.190  1.00  0.00           H
ATOM   2995  OW  SOL   999       4.159  37.743  14.959  1.00  0.00           O
ATOM   2996  HW1 SOL   999       4.320  37.859  14.023  1.00  0.00           H
ATOM   2997  HW2 SOL   999       4.023  38.630  15.291  1.00  0.00           H
ATOM   2998  OW  SOL  1000      36.858  37.741   2.080  1.00  0.00           O
ATOM   2999  HW1 SOL  1000      36.683  37.885   3.010  1.00  0.00           H
ATOM   3000  HW2 SOL  1000      36.336  36.971   1.854  1.00  0.00           H
ATOM   3001  OW  SOL  1001      14.222   0.584  17.077  1.00  0.00           O
ATOM   3002  HW1 SOL  1001      14.560   1.048  16.311  1.00  0.00           H
ATOM   3003  HW2 SOL  1001      14.009   1.278  17.702  1.00  0.00           H
ATOM   3004  OW  SOL  1002       0.165  38.683   9.065  1.00  0.00           O
ATOM   3005  HW1 SOL  1002       0.063  39.350   9.743  1.00  0.00           H
ATOM   3006  HW2 SOL  1002       0.395  39.174   8.276  1.00  0.00           H
ATOM   3007  OW  SOL  1003      14.863  36.448  38.889  1.00  0.00           O
ATOM   3008  HW1 SOL  1003      14.065  36.847  38.542  1.00  0.00           H
ATOM   3009  HW2 SOL  1003      15.286  37.148  39.386  1.00  0.00           H
ATOM   3010  OW  SOL  1004      13.630   0.334  40.514  1.00  0.00           O
ATOM   3011  HW1 SOL  1004      12.683   0.331  40.375  1.00  0.00           H
ATOM   3012  HW2 SOL  1004      13.987   0.747  39.727  1.00  0.00           H
ATOM   3013  OW  SOL  1005      19.673   1.458   6.012  1.00  0.00           O
ATOM   3014  HW1 SOL  1005      18.732   1.625   6.055  1.00  0.00           H
ATOM   3015  HW2 SOL  1005      19.776   0.856   5.275  1.00  0.00           H
ATOM   3016  OW  SOL  1006       3.943  30.274   2.115  1.00  0.00           O
ATOM   3017  HW1 SOL  1006       4.896  30.222   2.031  1.00  0.00           H
ATOM   3018  HW2 SOL  1006       3.800  30.651   2.983  1.00  0.00           H
ATOM   3019  OW  SOL  1007       1.532  36.430  11.095  1.00  0.00           O
ATOM   3020  HW1 SOL  1007       1.096  36.905  11.802  1.00  0.00           H
ATOM   3021  HW2 SOL  1007       2.107  37.078  10.688  1.00  0.00           H
ATOM   3022  OW  SOL  1008       6.166  41.219  21.839  1.00  0.00           O
ATOM   3023  HW1 SOL  1008       5.381  40.988  22.335  1.00  0.00           H
ATOM   3024  HW2 SOL  1008       6.144  40.645  21.073  1.00  0.00           H
ATOM   3025  OW  SOL  1009       4.402  32.778  11.329  1.00  0.00           O
ATOM   3026  HW1 SOL  1009       3.565  32.972  11.751  1.00  0.00           H
ATOM   3027  HW2 SOL  1009       4.215  32.034  10.756  1.00  0.00           H
ATOM   3028  OW  SOL  1010      36.614  36.732   4.823  1.00  0.00           O
ATOM   3029  HW1 SOL  1010      35.982  36.416   5.469  1.00  0.00           H
ATOM   3030  HW2 SOL  1010      37.293  36.057   4.801  1.00  0.00           H
ATOM   3031  OW  SOL  1011       7.460  33.460  40.234  1.00  0.00           O
ATOM   3032  HW1 SOL  1011       7.796  33.474  39.337  1.00  0.00           H
ATOM   3033  HW2 SOL  1011       6.889  32.692  40.264  1.00  0.00           H
ATOM   3034  OW  SOL  1012       3.334  40.856  19.429  1.00  0.00           O
ATOM   3035  HW1 SOL  1012       3.584  39.999  19.085  1.00  0.00           H
ATOM   3036  HW2 SOL  1012       2.535  41.082  18.954  1.00  0.00           H
ATOM   3037  OW  SOL  1013      21.474  38.292   9.468  1.00  0.00           O
ATOM   3038  HW1 SOL  1013      20.888  37.539   9.398  1.00  0.00           H
ATOM   3039  HW2 SOL  1013      22.109  38.041  10.139  1.00  0.00           H
ATOM   3040  OW  SOL  1014       1.362  40.106  42.529  1.00  0.00           O
ATOM   3041  HW1 SOL  1014       0.897  40.395  43.314  1.00  0.00           H
ATOM   3042  HW2 SOL  1014       0.725  39.570  42.056  1.00  0.00           H
ATOM   3043  OW  SOL  1015       0.328  34.942  14.406  1.00  0.00           O
ATOM   3044  HW1 SOL  1015      -0.521  34.651  14.074  1.00  0.00           H
ATOM   3045  HW2 SOL  1015       0.437  35.822  14.047  1.00  0.00           H
ATOM   3046  OW  SOL  1016      10.860  40.847   9.519  1.00  0.00           O
ATOM   3047  HW1 SOL  1016      11.643  40.901  10.067  1.00  0.00           H
ATOM   3048  HW2 SOL  1016      10.498  41.733   9.530  1.00  0.00           H
ATOM   3049  OW  SOL  1017       3.282  31.127   9.086  1.00  0.00           O
ATOM   3050  HW1 SOL  1017       3.119  31.647   8.299  1.00  0.00           H
ATOM   3051  HW2 SOL  1017       2.539  30.526   9.135  1.00  0.00           H
ATOM   3052  OW  SOL  1018      14.995  35.289   6.884  1.00  0.00           O
ATOM   3053  HW1 SOL  1018      14.588  35.868   7.529  1.00  0.00           H
ATOM   3054  HW2 SOL  1018      14.492  35.433   6.082  1.00  0.00           H
ATOM   3055  OW  SOL  1019       7.344  40.470   5.797  1.00  0.00           O
ATOM   3056  HW1 SOL  1019       6.503  40.421   6.252  1.00  0.00           H
ATOM   3057  HW2 SOL  1019       7.129  40.306   4.878  1.00  0.00           H
ATOM   3058  OW  SOL  1020       3.619  37.619   8.972  1.00  0.00           O
ATOM   3059  HW1 SOL  1020       4.217  36.872   8.964  1.00  0.00           H
ATOM   3060  HW2 SOL  1020       2.852  37.318   8.484  1.00  0.00           H
ATOM   3061  OW  SOL  1021       2.512  42.293  27.229  1.00  0.00           O
ATOM   3062  HW1 SOL  1021       3.392  42.123  26.893  1.00  0.00           H
ATOM   3063  HW2 SOL  1021       2.489  43.239  27.373  1.00  0.00           H
ATOM   3064  OW  SOL  1022      41.421   1.904  21.635  1.00  0.00           O
ATOM   3065  HW1 SOL  1022      40.644   1.762  22.175  1.00  0.00           H
ATOM   3066  HW2 SOL  1022      42.153   1.653  22.198  1.00  0.00           H
ATOM   3067  OW  SOL  1023       7.914   1.539  28.405  1.00  0.00           O
ATOM   3068  HW1 SOL  1023       7.426   0.763  28.132  1.00  0.00           H
ATOM   3069  HW2 SOL  1023       7.336   1.980  29.027  1.00  0.00           H
ATOM   3070  OW  SOL  1024       2.369   1.189  37.896  1.00  0.00           O
ATOM   3071  HW1 SOL  1024       2.728   1.664  38.645  1.00  0.00           H
ATOM   3072  HW2 SOL  1024       3.091   0.641  37.590  1.00  0.00           H
ATOM   3073  OW  SOL  1025      16.513   4.043  28.840  1.00  0.00           O
ATOM   3074  HW1 SOL  1025      15.773   4.433  28.375  1.00  0.00           H
ATOM   3075  HW2 SOL  1025      16.207   3.172  29.090  1.00  0.00           H
ATOM   3076  OW  SOL  1026      14.773  36.316  31.132  1.00  0.00           O
ATOM   3077  HW1 SOL  1026      14.251  36.835  31.744  1.00  0.00           H
ATOM   3078  HW2 SOL  1026      15.664  36.649  31.234  1.00  0.00           H
ATOM   3079  OW  SOL  1027      38.248   3.729  21.562  1.00  0.00           O
ATOM   3080  HW1 SOL  1027      38.876   4.105  22.179  1.00  0.00           H
ATOM   3081  HW2 SOL  1027      37.411   4.128  21.800  1.00  0.00           H
ATOM   3082  OW  SOL  1028      10.454   1.765  23.707  1.00  0.00           O
ATOM   3083  HW1 SOL  1028      10.151   1.365  24.522  1.00  0.00           H
ATOM   3084  HW2 SOL  1028      10.045   2.630  23.697  1.00  0.00           H
ATOM   3085  OW  SOL  1029      42.216  39.050  35.834  1.00  0.00           O
ATOM   3086  HW1 SOL  1029      43.143  39.035  35.595  1.00  0.00           H
ATOM   3087  HW2 SOL  1029      41.993  39.980  35.867  1.00  0.00           H
ATOM   3088  OW  SOL  1030      10.258  40.138  30.185  1.00  0.00           O
ATOM   3089  HW1 SOL  1030      11.182  40.387  30.184  1.00  0.00           H
ATOM   3090  HW2 SOL  1030       9.786  40.967  30.107  1.00  0.00           H
ATOM   3091  OW  SOL  1031      13.539  32.936  32.613  1.00  0.00           O
ATOM   3092  HW1 SOL  1031      13.024  33.683  32.308  1.00  0.00           H
ATOM   3093  HW2 SOL  1031      12.888  32.304  32.918  1.00  0.00           H
ATOM   3094  OW  SOL  1032      38.010   5.888  37.033  1.00  0.00           O
ATOM   3095  HW1 SOL  1032      37.673   6.196  37.874  1.00  0.00           H
ATOM   3096  HW2 SOL  1032      37.643   6.496  36.391  1.00  0.00           H
ATOM   3097  OW  SOL  1033       2.291   1.394  31.256  1.00  0.00           O
ATOM   3098  HW1 SOL  1033       2.437   2.253  31.652  1.00  0.00           H
ATOM   3099  HW2 SOL  1033       1.504   1.506  30.723  1.00  0.00           H
ATOM   3100  OW  SOL  1034      18.460   4.536  31.306  1.00  0.00           O
ATOM   3101  HW1 SOL  1034      17.744   4.369  30.693  1.00  0.00           H
ATOM   3102  HW2 SOL  1034      18.024   4.738  32.134  1.00  0.00           H
ATOM   3103  OW  SOL  1035       5.524  40.276  34.690  1.00  0.00           O
ATOM   3104  HW1 SOL  1035       6.457  40.446  34.562  1.00  0.00           H
ATOM   3105  HW2 SOL  1035       5.089  40.829  34.041  1.00  0.00           H
ATOM   3106  OW  SOL  1036      38.026  33.448  31.284  1.00  0.00           O
ATOM   3107  HW1 SOL  1036      37.399  33.551  30.568  1.00  0.00           H
ATOM   3108  HW2 SOL  1036      38.193  34.341  31.586  1.00  0.00           H
ATOM   3109  OW  SOL  1037      13.381  33.461  16.757  1.00  0.00           O
ATOM   3110  HW1 SOL  1037      13.231  33.056  15.903  1.00  0.00           H
ATOM   3111  HW2 SOL  1037      13.346  34.402  16.586  1.00  0.00           H
ATOM   3112  OW  SOL  1038      14.225   6.004  31.799  1.00  0.00           O
ATOM   3113  HW1 SOL  1038      14.808   6.234  32.522  1.00  0.00           H
ATOM   3114  HW2 SOL  1038      14.544   6.522  31.060  1.00  0.00           H
ATOM   3115  OW  SOL  1039       4.705  26.715  14.576  1.00  0.00           O
ATOM   3116  HW1 SOL  1039       3.927  26.823  15.124  1.00  0.00           H
ATOM   3117  HW2 SOL  1039       5.279  27.438  14.830  1.00  0.00           H
ATOM   3118  OW  SOL  1040      14.632  41.228   0.130  1.00  0.00           O
ATOM   3119  HW1 SOL  1040      13.845  40.941   0.592  1.00  0.00           H
ATOM   3120  HW2 SOL  1040      14.325  41.910  -0.467  1.00  0.00           H
ATOM   3121  OW  SOL  1041      18.023   8.258  32.152  1.00  0.00           O
ATOM   3122  HW1 SOL  1041      17.709   7.598  32.770  1.00  0.00           H
ATOM   3123  HW2 SOL  1041      18.947   8.375  32.374  1.00  0.00           H
ATOM   3124  OW  SOL  1042      41.779  34.864  21.435  1.00  0.00           O
ATOM   3125  HW1 SOL  1042      41.584  35.719  21.052  1.00  0.00           H
ATOM   3126  HW2 SOL  1042      42.455  34.495  20.867  1.00  0.00           H
ATOM   3127  OW  SOL  1043       1.290  41.877  17.794  1.00  0.00           O
ATOM   3128  HW1 SOL  1043       1.335  42.410  17.001  1.00  0.00           H
ATOM   3129  HW2 SOL  1043       0.417  42.048  18.149  1.00  0.00           H
ATOM   3130  OW  SOL  1044       2.459  36.942  29.270  1.00  0.00           O
ATOM   3131  HW1 SOL  1044       3.178  37.040  29.895  1.00  0.00           H
ATOM   3132  HW2 SOL  1044       2.868  36.560  28.493  1.00  0.00           H
ATOM   3133  OW  SOL  1045       5.326   0.823  38.960  1.00  0.00           O
ATOM   3134  HW1 SOL  1045       5.903   0.323  39.537  1.00  0.00           H
ATOM   3135  HW2 SOL  1045       4.630   1.142  39.535  1.00  0.00           H
ATOM   3136  OW  SOL  1046       3.408  36.144  26.764  1.00  0.00           O
ATOM   3137  HW1 SOL  1046       2.771  35.921  26.085  1.00  0.00           H
ATOM   3138  HW2 SOL  1046       4.051  36.695  26.319  1.00  0.00           H
ATOM   3139  OW  SOL  1047      10.473  37.694  28.266  1.00  0.00           O
ATOM   3140  HW1 SOL  1047      10.144  38.494  28.676  1.00  0.00           H
ATOM   3141  HW2 SOL  1047       9.727  37.095  28.274  1.00  0.00           H
ATOM   3142  OW  SOL  1048      23.467  11.079  26.416  1.00  0.00           O
ATOM   3143  HW1 SOL  1048      22.765  11.713  26.266  1.00  0.00           H
ATOM   3144  HW2 SOL  1048      24.270  11.597  26.380  1.00  0.00           H
ATOM   3145  OW  SOL  1049      40.776  39.607  16.542  1.00  0.00           O
ATOM   3146  HW1 SOL  1049      40.362  39.361  15.715  1.00  0.00           H
ATOM   3147  HW2 SOL  1049      40.761  40.564  16.543  1.00  0.00           H
ATOM   3148  OW  SOL  1050      11.890  29.638  37.893  1.00  0.00           O
ATOM   3149  HW1 SOL  1050      12.705  30.017  38.224  1.00  0.00           H
ATOM   3150  HW2 SOL  1050      11.205  30.038  38.429  1.00  0.00           H
ATOM   3151  OW  SOL  1051      15.333   3.420  35.073  1.00  0.00           O
ATOM   3152  HW1 SOL  1051      14.710   3.920  35.601  1.00  0.00           H
ATOM   3153  HW2 SOL  1051      15.774   2.847  35.701  1.00  0.00           H
ATOM   3154  OW  SOL  1052       7.822  37.803  28.958  1.00  0.00           O
ATOM   3155  HW1 SOL  1052       8.108  38.595  29.412  1.00  0.00           H
ATOM   3156  HW2 SOL  1052       7.422  38.122  28.149  1.00  0.00           H
ATOM   3157  OW  SOL  1053      11.148  42.230  39.403  1.00  0.00           O
ATOM   3158  HW1 SOL  1053      10.255  42.083  39.093  1.00  0.00           H
ATOM   3159  HW2 SOL  1053      11.168  43.155  39.650  1.00  0.00           H
ATOM   3160  OW  SOL  1054       0.745   1.878  41.265  1.00  0.00           O
ATOM   3161  HW1 SOL  1054       0.067   1.909  41.940  1.00  0.00           H
ATOM   3162  HW2 SOL  1054       0.501   2.569  40.648  1.00  0.00           H
ATOM   3163  OW  SOL  1055       1.084  37.786  33.228  1.00  0.00           O
ATOM   3164  HW1 SOL  1055       0.746  36.979  32.840  1.00  0.00           H
ATOM   3165  HW2 SOL  1055       1.490  37.507  34.049  1.00  0.00           H
ATOM   3166  OW  SOL  1056       0.150   3.269  26.690  1.00  0.00           O
ATOM   3167  HW1 SOL  1056      -0.707   2.931  26.950  1.00  0.00           H
ATOM   3168  HW2 SOL  1056       0.126   3.272  25.733  1.00  0.00           H
ATOM   3169  OW  SOL  1057      39.285  35.254  24.885  1.00  0.00           O
ATOM   3170  HW1 SOL  1057      39.570  35.964  24.310  1.00  0.00           H
ATOM   3171  HW2 SOL  1057      38.386  35.070  24.611  1.00  0.00           H
ATOM   3172  OW  SOL  1058      14.391  39.758  19.665  1.00  0.00           O
ATOM   3173  HW1 SOL  1058      13.564  40.209  19.495  1.00  0.00           H
ATOM   3174  HW2 SOL  1058      14.171  39.090  20.315  1.00  0.00           H
ATOM   3175  OW  SOL  1059      13.172   1.346  29.101  1.00  0.00           O
ATOM   3176  HW1 SOL  1059      12.958   2.222  28.779  1.00  0.00           H
ATOM   3177  HW2 SOL  1059      14.112   1.379  29.279  1.00  0.00           H
ATOM   3178  OW  SOL  1060       5.176   2.836  27.148  1.00  0.00           O
ATOM   3179  HW1 SOL  1060       5.454   3.428  27.848  1.00  0.00           H
ATOM   3180  HW2 SOL  1060       4.321   2.513  27.433  1.00  0.00           H
ATOM   3181  OW  SOL  1061      15.328   4.647  38.238  1.00  0.00           O
ATOM   3182  HW1 SOL  1061      14.565   5.021  38.678  1.00  0.00           H
ATOM   3183  HW2 SOL  1061      15.898   5.397  38.067  1.00  0.00           H
ATOM   3184  OW  SOL  1062      17.945  37.904  38.940  1.00  0.00           O
ATOM   3185  HW1 SOL  1062      17.459  37.478  39.645  1.00  0.00           H
ATOM   3186  HW2 SOL  1062      18.370  38.652  39.359  1.00  0.00           H
ATOM   3187  OW  SOL  1063      42.059   1.600  32.533  1.00  0.00           O
ATOM   3188  HW1 SOL  1063      42.271   0.825  33.053  1.00  0.00           H
ATOM   3189  HW2 SOL  1063      41.772   1.252  31.689  1.00  0.00           H
ATOM   3190  OW  SOL  1064       1.972  41.403  32.372  1.00  0.00           O
ATOM   3191  HW1 SOL  1064       1.858  42.267  31.975  1.00  0.00           H
ATOM   3192  HW2 SOL  1064       1.553  41.476  33.230  1.00  0.00           H
ATOM   3193  OW  SOL  1065      11.321  42.043  22.597  1.00  0.00           O
ATOM   3194  HW1 SOL  1065      11.250  42.951  22.891  1.00  0.00           H
ATOM   3195  HW2 SOL  1065      11.181  42.084  21.651  1.00  0.00           H
ATOM   3196  OW  SOL  1066      15.164   7.471  29.708  1.00  0.00           O
ATOM   3197  HW1 SOL  1066      15.549   6.986  28.977  1.00  0.00           H
ATOM   3198  HW2 SOL  1066      14.268   7.658  29.426  1.00  0.00           H
ATOM   3199  OW  SOL  1067       8.379   1.461  25.628  1.00  0.00           O
ATOM   3200  HW1 SOL  1067       8.271   1.347  26.572  1.00  0.00           H
ATOM   3201  HW2 SOL  1067       8.195   2.388  25.475  1.00  0.00           H
ATOM   3202  OW  SOL  1068      21.720  36.654  27.514  1.00  0.00           O
ATOM   3203  HW1 SOL  1068      21.111  37.387  27.606  1.00  0.00           H
ATOM   3204  HW2 SOL  1068      21.552  36.313  26.636  1.00  0.00           H
ATOM   3205  OW  SOL  1069      13.649   1.042  24.384  1.00  0.00           O
ATOM   3206  HW1 SOL  1069      14.103   0.367  23.880  1.00  0.00           H
ATOM   3207  HW2 SOL  1069      14.195   1.822  24.287  1.00  0.00           H
ATOM   3208  OW  SOL  1070      37.315   1.784  25.188  1.00  0.00           O
ATOM   3209  HW1 SOL  1070      36.690   1.469  24.535  1.00  0.00           H
ATOM   3210  HW2 SOL  1070      36.813   2.400  25.722  1.00  0.00           H
ATOM   3211  OW  SOL  1071      12.681  37.380  27.024  1.00  0.00           O
ATOM   3212  HW1 SOL  1071      11.838  37.217  27.447  1.00  0.00           H
ATOM   3213  HW2 SOL  1071      13.038  36.508  26.856  1.00  0.00           H
ATOM   3214  OW  SOL  1072      19.389   2.010  25.633  1.00  0.00           O
ATOM   3215  HW1 SOL  1072      19.309   1.501  26.440  1.00  0.00           H
ATOM   3216  HW2 SOL  1072      19.501   2.913  25.929  1.00  0.00           H
ATOM   3217  OW  SOL  1073       7.852  34.046  37.484  1.00  0.00           O
ATOM   3218  HW1 SOL  1073       7.619  33.329  36.894  1.00  0.00           H
ATOM   3219  HW2 SOL  1073       8.808  34.082  37.454  1.00  0.00           H
ATOM   3220  OW  SOL  1074      42.187   5.492  22.359  1.00  0.00           O
ATOM   3221  HW1 SOL  1074      42.583   6.316  22.642  1.00  0.00           H
ATOM   3222  HW2 SOL  1074      42.076   5.591  21.413  1.00  0.00           H
ATOM   3223  OW  SOL  1075      41.730   0.395  19.289  1.00  0.00           O
ATOM   3224  HW1 SOL  1075      41.857   0.873  20.109  1.00  0.00           H
ATOM   3225  HW2 SOL  1075      41.077  -0.273  19.500  1.00  0.00           H
ATOM   3226  OW  SOL  1076       2.879   6.932  34.468  1.00  0.00           O
ATOM   3227  HW1 SOL  1076       2.293   6.317  34.907  1.00  0.00           H
ATOM   3228  HW2 SOL  1076       2.552   7.796  34.720  1.00  0.00           H
ATOM   3229  OW  SOL  1077       6.211   1.312  20.957  1.00  0.00           O
ATOM   3230  HW1 SOL  1077       5.936   1.035  20.083  1.00  0.00           H
ATOM   3231  HW2 SOL  1077       6.073   0.541  21.507  1.00  0.00           H
ATOM   3232  OW  SOL  1078      14.112   5.429  24.104  1.00  0.00           O
ATOM   3233  HW1 SOL  1078      13.453   4.847  23.724  1.00  0.00           H
ATOM   3234  HW2 SOL  1078      14.636   4.862  24.669  1.00  0.00           H
ATOM   3235  OW  SOL  1079      12.496  41.520  30.160  1.00  0.00           O
ATOM   3236  HW1 SOL  1079      13.183  41.466  30.825  1.00  0.00           H
ATOM   3237  HW2 SOL  1079      12.638  42.366  29.737  1.00  0.00           H
ATOM   3238  OW  SOL  1080       7.149   4.007  25.542  1.00  0.00           O
ATOM   3239  HW1 SOL  1080       6.369   3.674  25.986  1.00  0.00           H
ATOM   3240  HW2 SOL  1080       7.500   4.669  26.138  1.00  0.00           H
ATOM   3241  OW  SOL  1081      41.648  41.861  33.798  1.00  0.00           O
ATOM   3242  HW1 SOL  1081      41.335  41.766  34.697  1.00  0.00           H
ATOM   3243  HW2 SOL  1081      40.988  41.416  33.266  1.00  0.00           H
ATOM   3244  OW  SOL  1082      13.752  35.153  25.857  1.00  0.00           O
ATOM   3245  HW1 SOL  1082      14.376  35.756  25.453  1.00  0.00           H
ATOM   3246  HW2 SOL  1082      14.267  34.674  26.506  1.00  0.00           H
ATOM   3247  OW  SOL  1083      13.513  35.230  28.986  1.00  0.00           O
ATOM   3248  HW1 SOL  1083      13.637  35.371  29.924  1.00  0.00           H
ATOM   3249  HW2 SOL  1083      14.340  34.850  28.689  1.00  0.00           H
ATOM   3250  OW  SOL  1084       1.929  35.946  18.008  1.00  0.00           O
ATOM   3251  HW1 SOL  1084       1.298  36.663  17.944  1.00  0.00           H
ATOM   3252  HW2 SOL  1084       1.465  35.259  18.485  1.00  0.00           H
ATOM   3253  OW  SOL  1085      11.358   4.347  30.727  1.00  0.00           O
ATOM   3254  HW1 SOL  1085      12.240   4.601  31.002  1.00  0.00           H
ATOM   3255  HW2 SOL  1085      10.860   5.165  30.734  1.00  0.00           H
ATOM   3256  OW  SOL  1086      15.131  38.269  28.585  1.00  0.00           O
ATOM   3257  HW1 SOL  1086      14.964  37.651  29.297  1.00  0.00           H
ATOM   3258  HW2 SOL  1086      14.298  38.326  28.116  1.00  0.00           H
ATOM   3259  OW  SOL  1087      14.859  37.783   1.908  1.00  0.00           O
ATOM   3260  HW1 SOL  1087      15.225  37.534   2.756  1.00  0.00           H
ATOM   3261  HW2 SOL  1087      15.132  37.083   1.314  1.00  0.00           H
ATOM   3262  OW  SOL  1088       8.942  12.201  39.994  1.00  0.00           O
ATOM   3263  HW1 SOL  1088       8.067  11.812  39.993  1.00  0.00           H
ATOM   3264  HW2 SOL  1088       8.821  13.063  39.595  1.00  0.00           H
ATOM   3265  OW  SOL  1089      13.234  35.063  41.794  1.00  0.00           O
ATOM   3266  HW1 SOL  1089      13.343  36.012  41.726  1.00  0.00           H
ATOM   3267  HW2 SOL  1089      12.310  34.943  42.010  1.00  0.00           H
ATOM   3268  OW  SOL  1090      12.850  40.168   1.937  1.00  0.00           O
ATOM   3269  HW1 SOL  1090      13.526  39.493   1.984  1.00  0.00           H
ATOM   3270  HW2 SOL  1090      12.757  40.480   2.837  1.00  0.00           H
ATOM   3271  OW  SOL  1091      20.395   0.327  36.621  1.00  0.00           O
ATOM   3272  HW1 SOL  1091      20.101  -0.185  35.867  1.00  0.00           H
ATOM   3273  HW2 SOL  1091      19.701   0.217  37.270  1.00  0.00           H
ATOM   3274  OW  SOL  1092       6.527  39.788  38.580  1.00  0.00           O
ATOM   3275  HW1 SOL  1092       7.162  39.213  39.008  1.00  0.00           H
ATOM   3276  HW2 SOL  1092       5.757  39.236  38.445  1.00  0.00           H
ATOM   3277  OW  SOL  1093      11.491  31.449  33.506  1.00  0.00           O
ATOM   3278  HW1 SOL  1093      11.485  30.553  33.169  1.00  0.00           H
ATOM   3279  HW2 SOL  1093      10.570  31.648  33.675  1.00  0.00           H
ATOM   3280  OW  SOL  1094       4.235  36.465   4.132  1.00  0.00           O
ATOM   3281  HW1 SOL  1094       4.104  35.728   3.534  1.00  0.00           H
ATOM   3282  HW2 SOL  1094       4.972  36.199   4.682  1.00  0.00           H
ATOM   3283  OW  SOL  1095       9.996  37.021  33.783  1.00  0.00           O
ATOM   3284  HW1 SOL  1095       9.955  37.499  34.611  1.00  0.00           H
ATOM   3285  HW2 SOL  1095       9.418  37.508  33.196  1.00  0.00           H
ATOM   3286  OW  SOL  1096       1.896  37.274  36.122  1.00  0.00           O
ATOM   3287  HW1 SOL  1096       1.078  37.082  36.580  1.00  0.00           H
ATOM   3288  HW2 SOL  1096       2.393  37.816  36.734  1.00  0.00           H
ATOM   3289  OW  SOL  1097      11.397  42.721   0.468  1.00  0.00           O
ATOM   3290  HW1 SOL  1097      10.964  42.411   1.264  1.00  0.00           H
ATOM   3291  HW2 SOL  1097      11.956  43.439   0.763  1.00  0.00           H
ATOM   3292  OW  SOL  1098      17.130   0.528  32.756  1.00  0.00           O
ATOM   3293  HW1 SOL  1098      17.985   0.921  32.930  1.00  0.00           H
ATOM   3294  HW2 SOL  1098      16.748   0.391  33.623  1.00  0.00           H
ATOM   3295  OW  SOL  1099      16.061  35.926   0.034  1.00  0.00           O
ATOM   3296  HW1 SOL  1099      16.554  35.432  -0.621  1.00  0.00           H
ATOM   3297  HW2 SOL  1099      15.511  35.271   0.464  1.00  0.00           H
ATOM   3298  OW  SOL  1100       5.412   1.980  36.598  1.00  0.00           O
ATOM   3299  HW1 SOL  1100       5.383   1.562  37.458  1.00  0.00           H
ATOM   3300  HW2 SOL  1100       5.544   2.909  36.787  1.00  0.00           H
ATOM   3301  OW  SOL  1101       3.227  34.987  39.769  1.00  0.00           O
ATOM   3302  HW1 SOL  1101       3.592  34.153  39.474  1.00  0.00           H
ATOM   3303  HW2 SOL  1101       2.318  34.970  39.469  1.00  0.00           H
ATOM   3304  OW  SOL  1102      15.874  31.869  33.997  1.00  0.00           O
ATOM   3305  HW1 SOL  1102      15.358  31.441  34.680  1.00  0.00           H
ATOM   3306  HW2 SOL  1102      15.248  32.433  33.541  1.00  0.00           H
ATOM   3307  OW  SOL  1103      10.660  34.376  42.740  1.00  0.00           O
ATOM   3308  HW1 SOL  1103      10.685  34.941  43.512  1.00  0.00           H
ATOM   3309  HW2 SOL  1103      10.485  33.502  43.087  1.00  0.00           H
ATOM   3310  OW  SOL  1104      15.920  32.543   0.190  1.00  0.00           O
ATOM   3311  HW1 SOL  1104      15.894  32.996  -0.653  1.00  0.00           H
ATOM   3312  HW2 SOL  1104      15.589  31.665   0.001  1.00  0.00           H
ATOM   3313  OW  SOL  1105      12.820   1.974  38.439  1.00  0.00           O
ATOM   3314  HW1 SOL  1105      12.483   2.029  37.545  1.00  0.00           H
ATOM   3315  HW2 SOL  1105      12.103   2.292  38.987  1.00  0.00           H
ATOM   3316  OW  SOL  1106      17.834   4.958   9.337  1.00  0.00           O
ATOM   3317  HW1 SOL  1106      17.603   5.780   9.769  1.00  0.00           H
ATOM   3318  HW2 SOL  1106      17.928   5.190   8.414  1.00  0.00           H
ATOM   3319  OW  SOL  1107       9.910   2.342   7.626  1.00  0.00           O
ATOM   3320  HW1 SOL  1107      10.367   1.563   7.943  1.00  0.00           H
ATOM   3321  HW2 SOL  1107      10.608   2.921   7.319  1.00  0.00           H
ATOM   3322  OW  SOL  1108      23.313  12.518   8.923  1.00  0.00           O
ATOM   3323  HW1 SOL  1108      23.219  12.945   9.775  1.00  0.00           H
ATOM   3324  HW2 SOL  1108      23.274  11.582   9.118  1.00  0.00           H
ATOM   3325  OW  SOL  1109      26.910  17.076   3.246  1.00  0.00           O
ATOM   3326  HW1 SOL  1109      27.053  16.416   3.923  1.00  0.00           H
ATOM   3327  HW2 SOL  1109      26.120  17.539   3.525  1.00  0.00           H
ATOM   3328  OW  SOL  1110      34.148  11.653   3.760  1.00  0.00           O
ATOM   3329  HW1 SOL  1110      34.135  11.784   4.708  1.00  0.00           H
ATOM   3330  HW2 SOL  1110      33.861  10.748   3.638  1.00  0.00           H
ATOM   3331  OW  SOL  1111      36.642   3.323   2.778  1.00  0.00           O
ATOM   3332  HW1 SOL  1111      36.843   3.393   3.711  1.00  0.00           H
ATOM   3333  HW2 SOL  1111      36.319   2.429   2.668  1.00  0.00           H
ATOM   3334  OW  SOL  1112      25.296   9.640   7.795  1.00  0.00           O
ATOM   3335  HW1 SOL  1112      25.751  10.482   7.806  1.00  0.00           H
ATOM   3336  HW2 SOL  1112      24.440   9.824   8.180  1.00  0.00           H
ATOM   3337  OW  SOL  1113      25.935   8.584  13.504  1.00  0.00           O
ATOM   3338  HW1 SOL  1113      26.876   8.436  13.415  1.00  0.00           H
ATOM   3339  HW2 SOL  1113      25.552   7.707  13.497  1.00  0.00           H
ATOM   3340  OW  SOL  1114      26.374   2.861   9.124  1.00  0.00           O
ATOM   3341  HW1 SOL  1114      27.181   2.353   9.038  1.00  0.00           H
ATOM   3342  HW2 SOL  1114      26.076   2.991   8.224  1.00  0.00           H
ATOM   3343  OW  SOL  1115      21.502  10.601  12.052  1.00  0.00           O
ATOM   3344  HW1 SOL  1115      21.907  10.391  11.210  1.00  0.00           H
ATOM   3345  HW2 SOL  1115      21.884   9.973  12.665  1.00  0.00           H
ATOM   3346  OW  SOL  1116      28.611   6.024  16.878  1.00  0.00           O
ATOM   3347  HW1 SOL  1116      28.276   5.779  16.016  1.00  0.00           H
ATOM   3348  HW2 SOL  1116      29.144   6.802  16.716  1.00  0.00           H
ATOM   3349  OW  SOL  1117       9.885  39.897  14.891  1.00  0.00           O
ATOM   3350  HW1 SOL  1117       9.516  40.700  15.260  1.00  0.00           H
ATOM   3351  HW2 SOL  1117       9.926  40.064  13.949  1.00  0.00           H
ATOM   3352  OW  SOL  1118      30.442   1.360   4.561  1.00  0.00           O
ATOM   3353  HW1 SOL  1118      30.659   1.346   3.629  1.00  0.00           H
ATOM   3354  HW2 SOL  1118      31.290   1.390   5.005  1.00  0.00           H
ATOM   3355  OW  SOL  1119      19.954   8.564  10.390  1.00  0.00           O
ATOM   3356  HW1 SOL  1119      20.314   8.861  11.225  1.00  0.00           H
ATOM   3357  HW2 SOL  1119      20.666   8.070   9.983  1.00  0.00           H
ATOM   3358  OW  SOL  1120      29.019   8.297  12.886  1.00  0.00           O
ATOM   3359  HW1 SOL  1120      29.114   7.416  12.525  1.00  0.00           H
ATOM   3360  HW2 SOL  1120      29.771   8.401  13.468  1.00  0.00           H
ATOM   3361  OW  SOL  1121      23.030  16.337   4.175  1.00  0.00           O
ATOM   3362  HW1 SOL  1121      22.236  16.669   4.594  1.00  0.00           H
ATOM   3363  HW2 SOL  1121      23.659  17.055   4.250  1.00  0.00           H
ATOM   3364  OW  SOL  1122      25.149  18.131   7.598  1.00  0.00           O
ATOM   3365  HW1 SOL  1122      24.999  17.809   8.487  1.00  0.00           H
ATOM   3366  HW2 SOL  1122      26.034  17.837   7.383  1.00  0.00           H
ATOM   3367  OW  SOL  1123      26.539  12.631  14.670  1.00  0.00           O
ATOM   3368  HW1 SOL  1123      26.701  12.677  13.728  1.00  0.00           H
ATOM   3369  HW2 SOL  1123      26.988  13.397  15.028  1.00  0.00           H
ATOM   3370  OW  SOL  1124      22.909   9.770   9.569  1.00  0.00           O
ATOM   3371  HW1 SOL  1124      22.702   8.847   9.422  1.00  0.00           H
ATOM   3372  HW2 SOL  1124      23.464   9.771  10.349  1.00  0.00           H
ATOM   3373  OW  SOL  1125      34.627   3.368  14.734  1.00  0.00           O
ATOM   3374  HW1 SOL  1125      35.254   4.014  15.059  1.00  0.00           H
ATOM   3375  HW2 SOL  1125      34.952   3.133  13.865  1.00  0.00           H
ATOM   3376  OW  SOL  1126      17.693  10.557   0.248  1.00  0.00           O
ATOM   3377  HW1 SOL  1126      17.685  11.514   0.218  1.00  0.00           H
ATOM   3378  HW2 SOL  1126      16.847  10.322   0.632  1.00  0.00           H
ATOM   3379  OW  SOL  1127      36.711  18.500   2.150  1.00  0.00           O
ATOM   3380  HW1 SOL  1127      37.426  17.916   2.404  1.00  0.00           H
ATOM   3381  HW2 SOL  1127      36.153  18.547   2.926  1.00  0.00           H
ATOM   3382  OW  SOL  1128      16.250  17.702  40.747  1.00  0.00           O
ATOM   3383  HW1 SOL  1128      16.312  17.620  41.699  1.00  0.00           H
ATOM   3384  HW2 SOL  1128      15.522  17.129  40.504  1.00  0.00           H
ATOM   3385  OW  SOL  1129      42.007   2.467   0.594  1.00  0.00           O
ATOM   3386  HW1 SOL  1129      41.076   2.266   0.688  1.00  0.00           H
ATOM   3387  HW2 SOL  1129      42.039   3.419   0.497  1.00  0.00           H
ATOM   3388  OW  SOL  1130      29.825   4.201   1.977  1.00  0.00           O
ATOM   3389  HW1 SOL  1130      30.303   3.412   2.231  1.00  0.00           H
ATOM   3390  HW2 SOL  1130      29.287   3.926   1.234  1.00  0.00           H
ATOM   3391  OW  SOL  1131      17.808   7.141  15.970  1.00  0.00           O
ATOM   3392  HW1 SOL  1131      17.412   8.011  16.017  1.00  0.00           H
ATOM   3393  HW2 SOL  1131      18.713   7.273  16.254  1.00  0.00           H
ATOM   3394  OW  SOL  1132      17.513   6.351   6.783  1.00  0.00           O
ATOM   3395  HW1 SOL  1132      17.162   7.112   7.246  1.00  0.00           H
ATOM   3396  HW2 SOL  1132      18.363   6.642   6.454  1.00  0.00           H
ATOM   3397  OW  SOL  1133      32.611   5.397  15.117  1.00  0.00           O
ATOM   3398  HW1 SOL  1133      33.273   4.770  15.409  1.00  0.00           H
ATOM   3399  HW2 SOL  1133      31.980   4.870  14.627  1.00  0.00           H
ATOM   3400  OW  SOL  1134      23.620  40.471  40.542  1.00  0.00           O
ATOM   3401  HW1 SOL  1134      23.370  40.902  39.725  1.00  0.00           H
ATOM   3402  HW2 SOL  1134      23.504  39.537  40.366  1.00  0.00           H
ATOM   3403  OW  SOL  1135      17.251  10.326  13.434  1.00  0.00           O
ATOM   3404  HW1 SOL  1135      17.556   9.942  14.256  1.00  0.00           H
ATOM   3405  HW2 SOL  1135      17.832  11.072  13.287  1.00  0.00           H
ATOM   3406  OW  SOL  1136      35.697  10.014  39.859  1.00  0.00           O
ATOM   3407  HW1 SOL  1136      35.000   9.362  39.779  1.00  0.00           H
ATOM   3408  HW2 SOL  1136      35.803  10.363  38.974  1.00  0.00           H
ATOM   3409  OW  SOL  1137      26.362  17.126  18.354  1.00  0.00           O
ATOM   3410  HW1 SOL  1137      25.675  17.094  19.020  1.00  0.00           H
ATOM   3411  HW2 SOL  1137      27.179  17.099  18.852  1.00  0.00           H
ATOM   3412  OW  SOL  1138      15.636   2.683  25.053  1.00  0.00           O
ATOM   3413  HW1 SOL  1138      16.424   3.226  25.005  1.00  0.00           H
ATOM   3414  HW2 SOL  1138      15.626   2.355  25.952  1.00  0.00           H
ATOM   3415  OW  SOL  1139      32.403   9.553   3.875  1.00  0.00           O
ATOM   3416  HW1 SOL  1139      32.272   8.605   3.856  1.00  0.00           H
ATOM   3417  HW2 SOL  1139      31.556   9.917   3.618  1.00  0.00           H
ATOM   3418  OW  SOL  1140      31.679  14.186   1.199  1.00  0.00           O
ATOM   3419  HW1 SOL  1140      31.705  15.140   1.268  1.00  0.00           H
ATOM   3420  HW2 SOL  1140      32.536  13.947   0.846  1.00  0.00           H
ATOM   3421  OW  SOL  1141      12.072   0.887   8.195  1.00  0.00           O
ATOM   3422  HW1 SOL  1141      11.954   0.680   9.122  1.00  0.00           H
ATOM   3423  HW2 SOL  1141      12.644   1.655   8.191  1.00  0.00           H
ATOM   3424  OW  SOL  1142      30.521  39.738  11.915  1.00  0.00           O
ATOM   3425  HW1 SOL  1142      31.035  39.561  11.126  1.00  0.00           H
ATOM   3426  HW2 SOL  1142      29.683  39.304  11.757  1.00  0.00           H
ATOM   3427  OW  SOL  1143      31.103  17.849   5.281  1.00  0.00           O
ATOM   3428  HW1 SOL  1143      31.843  18.442   5.146  1.00  0.00           H
ATOM   3429  HW2 SOL  1143      30.352  18.317   4.916  1.00  0.00           H
ATOM   3430  OW  SOL  1144      24.384   2.112  14.895  1.00  0.00           O
ATOM   3431  HW1 SOL  1144      23.578   1.811  14.475  1.00  0.00           H
ATOM   3432  HW2 SOL  1144      24.123   2.894  15.382  1.00  0.00           H
ATOM   3433  OW  SOL  1145      26.366  40.874  17.071  1.00  0.00           O
ATOM   3434  HW1 SOL  1145      26.279  40.593  17.982  1.00  0.00           H
ATOM   3435  HW2 SOL  1145      26.247  41.823  17.100  1.00  0.00           H
ATOM   3436  OW  SOL  1146      27.081   2.936  18.663  1.00  0.00           O
ATOM   3437  HW1 SOL  1146      27.387   2.811  17.765  1.00  0.00           H
ATOM   3438  HW2 SOL  1146      26.143   2.749  18.626  1.00  0.00           H
ATOM   3439  OW  SOL  1147      32.372   1.520  13.111  1.00  0.00           O
ATOM   3440  HW1 SOL  1147      32.329   2.406  13.470  1.00  0.00           H
ATOM   3441  HW2 SOL  1147      32.074   1.612  12.206  1.00  0.00           H
ATOM   3442  OW  SOL  1148      25.687   6.422  42.458  1.00  0.00           O
ATOM   3443  HW1 SOL  1148      25.101   7.165  42.595  1.00  0.00           H
ATOM   3444  HW2 SOL  1148      26.459   6.623  42.987  1.00  0.00           H
ATOM   3445  OW  SOL  1149      13.762   8.743   6.686  1.00  0.00           O
ATOM   3446  HW1 SOL  1149      14.130   9.626   6.657  1.00  0.00           H
ATOM   3447  HW2 SOL  1149      14.157   8.342   7.460  1.00  0.00           H
ATOM   3448  OW  SOL  1150      18.664   6.312  19.669  1.00  0.00           O
ATOM   3449  HW1 SOL  1150      18.592   6.805  18.852  1.00  0.00           H
ATOM   3450  HW2 SOL  1150      19.339   6.773  20.168  1.00  0.00           H
ATOM   3451  OW  SOL  1151      24.739   3.561   4.123  1.00  0.00           O
ATOM   3452  HW1 SOL  1151      24.903   3.304   3.215  1.00  0.00           H
ATOM   3453  HW2 SOL  1151      24.195   2.858   4.477  1.00  0.00           H
ATOM   3454  OW  SOL  1152      33.857   9.383  19.225  1.00  0.00           O
ATOM   3455  HW1 SOL  1152      32.962   9.048  19.163  1.00  0.00           H
ATOM   3456  HW2 SOL  1152      34.262   8.859  19.916  1.00  0.00           H
ATOM   3457  OW  SOL  1153      39.130  14.584   1.088  1.00  0.00           O
ATOM   3458  HW1 SOL  1153      38.647  13.873   1.510  1.00  0.00           H
ATOM   3459  HW2 SOL  1153      39.672  14.148   0.430  1.00  0.00           H
ATOM   3460  OW  SOL  1154      25.299   0.011  11.654  1.00  0.00           O
ATOM   3461  HW1 SOL  1154      26.253   0.081  11.684  1.00  0.00           H
ATOM   3462  HW2 SOL  1154      25.012   0.822  11.233  1.00  0.00           H
ATOM   3463  OW  SOL  1155      21.396  18.234   7.851  1.00  0.00           O
ATOM   3464  HW1 SOL  1155      22.349  18.265   7.766  1.00  0.00           H
ATOM   3465  HW2 SOL  1155      21.129  17.502   7.295  1.00  0.00           H
ATOM   3466  OW  SOL  1156      24.271  17.225   9.968  1.00  0.00           O
ATOM   3467  HW1 SOL  1156      24.906  16.700  10.456  1.00  0.00           H
ATOM   3468  HW2 SOL  1156      23.420  16.871  10.224  1.00  0.00           H
ATOM   3469  OW  SOL  1157      31.435   1.997   1.629  1.00  0.00           O
ATOM   3470  HW1 SOL  1157      32.214   2.023   1.074  1.00  0.00           H
ATOM   3471  HW2 SOL  1157      31.116   1.098   1.554  1.00  0.00           H
ATOM   3472  OW  SOL  1158      30.679  13.971  20.510  1.00  0.00           O
ATOM   3473  HW1 SOL  1158      30.383  13.324  19.870  1.00  0.00           H
ATOM   3474  HW2 SOL  1158      31.316  14.504  20.035  1.00  0.00           H
ATOM   3475  OW  SOL  1159      23.769  10.174   1.959  1.00  0.00           O
ATOM   3476  HW1 SOL  1159      23.086  10.716   2.355  1.00  0.00           H
ATOM   3477  HW2 SOL  1159      23.546   9.280   2.218  1.00  0.00           H
ATOM   3478  OW  SOL  1160      29.343   3.942   7.068  1.00  0.00           O
ATOM   3479  HW1 SOL  1160      28.826   3.334   6.539  1.00  0.00           H
ATOM   3480  HW2 SOL  1160      30.249   3.776   6.807  1.00  0.00           H
ATOM   3481  OW  SOL  1161      24.537  10.189  15.705  1.00  0.00           O
ATOM   3482  HW1 SOL  1161      25.268   9.925  15.147  1.00  0.00           H
ATOM   3483  HW2 SOL  1161      24.912  10.234  16.585  1.00  0.00           H
ATOM   3484  OW  SOL  1162      33.468  20.043  39.445  1.00  0.00           O
ATOM   3485  HW1 SOL  1162      33.570  19.161  39.803  1.00  0.00           H
ATOM   3486  HW2 SOL  1162      34.065  20.068  38.696  1.00  0.00           H
ATOM   3487  OW  SOL  1163      17.653   8.738  22.089  1.00  0.00           O
ATOM   3488  HW1 SOL  1163      17.686   9.337  21.343  1.00  0.00           H
ATOM   3489  HW2 SOL  1163      16.719   8.583  22.231  1.00  0.00           H
ATOM   3490  OW  SOL  1164      36.289  15.094   0.299  1.00  0.00           O
ATOM   3491  HW1 SOL  1164      35.542  14.681   0.731  1.00  0.00           H
ATOM   3492  HW2 SOL  1164      37.028  14.922   0.883  1.00  0.00           H
ATOM   3493  OW  SOL  1165      17.445  24.947  39.567  1.00  0.00           O
ATOM   3494  HW1 SOL  1165      18.010  24.188  39.421  1.00  0.00           H
ATOM   3495  HW2 SOL  1165      16.674  24.780  39.025  1.00  0.00           H
ATOM   3496  OW  SOL  1166      34.759   6.156  41.234  1.00  0.00           O
ATOM   3497  HW1 SOL  1166      34.204   6.442  41.959  1.00  0.00           H
ATOM   3498  HW2 SOL  1166      35.551   6.688  41.314  1.00  0.00           H
ATOM   3499  OW  SOL  1167      21.287  18.537  12.949  1.00  0.00           O
ATOM   3500  HW1 SOL  1167      21.707  17.835  13.446  1.00  0.00           H
ATOM   3501  HW2 SOL  1167      20.835  19.061  13.610  1.00  0.00           H
ATOM   3502  OW  SOL  1168      19.448  21.783   4.859  1.00  0.00           O
ATOM   3503  HW1 SOL  1168      19.279  21.702   5.798  1.00  0.00           H
ATOM   3504  HW2 SOL  1168      19.998  21.029   4.648  1.00  0.00           H
ATOM   3505  OW  SOL  1169      20.772   2.813   0.286  1.00  0.00           O
ATOM   3506  HW1 SOL  1169      21.489   3.446   0.252  1.00  0.00           H
ATOM   3507  HW2 SOL  1169      21.207   1.961   0.326  1.00  0.00           H
ATOM   3508  OW  SOL  1170      35.381   0.478  20.777  1.00  0.00           O
ATOM   3509  HW1 SOL  1170      35.330   1.292  20.276  1.00  0.00           H
ATOM   3510  HW2 SOL  1170      34.749  -0.104  20.356  1.00  0.00           H
ATOM   3511  OW  SOL  1171      29.574  38.579   6.556  1.00  0.00           O
ATOM   3512  HW1 SOL  1171      29.941  39.437   6.346  1.00  0.00           H
ATOM   3513  HW2 SOL  1171      28.814  38.496   5.980  1.00  0.00           H
ATOM   3514  OW  SOL  1172      22.044  42.131  15.222  1.00  0.00           O
ATOM   3515  HW1 SOL  1172      21.217  41.727  15.484  1.00  0.00           H
ATOM   3516  HW2 SOL  1172      22.435  41.504  14.614  1.00  0.00           H
ATOM   3517  OW  SOL  1173      27.951  16.181  13.143  1.00  0.00           O
ATOM   3518  HW1 SOL  1173      28.131  15.792  13.999  1.00  0.00           H
ATOM   3519  HW2 SOL  1173      27.763  17.100  13.332  1.00  0.00           H
ATOM   3520  OW  SOL  1174      34.892   1.859  17.445  1.00  0.00           O
ATOM   3521  HW1 SOL  1174      34.438   1.024  17.557  1.00  0.00           H
ATOM   3522  HW2 SOL  1174      34.620   2.165  16.580  1.00  0.00           H
ATOM   3523  OW  SOL  1175      28.332  10.088  10.828  1.00  0.00           O
ATOM   3524  HW1 SOL  1175      27.981   9.462  10.194  1.00  0.00           H
ATOM   3525  HW2 SOL  1175      28.533   9.560  11.600  1.00  0.00           H
ATOM   3526  OW  SOL  1176      20.726   5.099   7.522  1.00  0.00           O
ATOM   3527  HW1 SOL  1176      20.595   6.036   7.381  1.00  0.00           H
ATOM   3528  HW2 SOL  1176      21.032   4.769   6.677  1.00  0.00           H
ATOM   3529  OW  SOL  1177      20.000   6.594   1.292  1.00  0.00           O
ATOM   3530  HW1 SOL  1177      20.871   6.344   0.983  1.00  0.00           H
ATOM   3531  HW2 SOL  1177      19.665   5.810   1.726  1.00  0.00           H
ATOM   3532  OW  SOL  1178      33.509   8.965  34.633  1.00  0.00           O
ATOM   3533  HW1 SOL  1178      32.562   8.826  34.644  1.00  0.00           H
ATOM   3534  HW2 SOL  1178      33.629   9.763  34.120  1.00  0.00           H
ATOM   3535  OW  SOL  1179      26.035  40.526  41.574  1.00  0.00           O
ATOM   3536  HW1 SOL  1179      26.657  39.977  41.097  1.00  0.00           H
ATOM   3537  HW2 SOL  1179      25.361  40.740  40.929  1.00  0.00           H
ATOM   3538  OW  SOL  1180      20.505  41.176   1.794  1.00  0.00           O
ATOM   3539  HW1 SOL  1180      21.315  40.840   1.412  1.00  0.00           H
ATOM   3540  HW2 SOL  1180      19.860  41.105   1.089  1.00  0.00           H
ATOM   3541  OW  SOL  1181      26.021   5.496  18.538  1.00  0.00           O
ATOM   3542  HW1 SOL  1181      26.744   5.009  18.934  1.00  0.00           H
ATOM   3543  HW2 SOL  1181      26.408   6.332  18.280  1.00  0.00           H
ATOM   3544  OW  SOL  1182      35.843   9.504  11.688  1.00  0.00           O
ATOM   3545  HW1 SOL  1182      35.111   9.308  12.271  1.00  0.00           H
ATOM   3546  HW2 SOL  1182      36.147   8.648  11.387  1.00  0.00           H
ATOM   3547  OW  SOL  1183      26.444   6.607   7.048  1.00  0.00           O
ATOM   3548  HW1 SOL  1183      26.848   5.746   6.945  1.00  0.00           H
ATOM   3549  HW2 SOL  1183      26.425   6.971   6.162  1.00  0.00           H
ATOM   3550  OW  SOL  1184      30.659  19.370  15.366  1.00  0.00           O
ATOM   3551  HW1 SOL  1184      29.933  19.366  15.989  1.00  0.00           H
ATOM   3552  HW2 SOL  1184      30.305  18.950  14.582  1.00  0.00           H
ATOM   3553  OW  SOL  1185      27.277  11.314  42.107  1.00  0.00           O
ATOM   3554  HW1 SOL  1185      27.351  12.231  42.373  1.00  0.00           H
ATOM   3555  HW2 SOL  1185      26.339  11.178  41.974  1.00  0.00           H
ATOM   3556  OW  SOL  1186      17.321  42.619   6.976  1.00  0.00           O
ATOM   3557  HW1 SOL  1186      17.272  43.571   7.057  1.00  0.00           H
ATOM   3558  HW2 SOL  1186      17.086  42.291   7.844  1.00  0.00           H
ATOM   3559  OW  SOL  1187      22.365   7.166   9.553  1.00  0.00           O
ATOM   3560  HW1 SOL  1187      22.065   6.283   9.768  1.00  0.00           H
ATOM   3561  HW2 SOL  1187      23.301   7.157   9.755  1.00  0.00           H
ATOM   3562  OW  SOL  1188      20.312   5.279  10.505  1.00  0.00           O
ATOM   3563  HW1 SOL  1188      20.578   4.973   9.638  1.00  0.00           H
ATOM   3564  HW2 SOL  1188      19.363   5.158  10.521  1.00  0.00           H
ATOM   3565  OW  SOL  1189      31.865  39.275   9.589  1.00  0.00           O
ATOM   3566  HW1 SOL  1189      32.719  39.532   9.242  1.00  0.00           H
ATOM   3567  HW2 SOL  1189      31.377  38.971   8.824  1.00  0.00           H
ATOM   3568  OW  SOL  1190      36.054   6.604   1.861  1.00  0.00           O
ATOM   3569  HW1 SOL  1190      35.551   5.800   1.989  1.00  0.00           H
ATOM   3570  HW2 SOL  1190      36.838   6.324   1.388  1.00  0.00           H
ATOM   3571  OW  SOL  1191      34.939  40.224  10.872  1.00  0.00           O
ATOM   3572  HW1 SOL  1191      35.328  39.811  10.101  1.00  0.00           H
ATOM   3573  HW2 SOL  1191      34.366  39.551  11.241  1.00  0.00           H
ATOM   3574  OW  SOL  1192      33.052  38.760   3.773  1.00  0.00           O
ATOM   3575  HW1 SOL  1192      32.842  37.831   3.861  1.00  0.00           H
ATOM   3576  HW2 SOL  1192      33.404  38.844   2.887  1.00  0.00           H
ATOM   3577  OW  SOL  1193      23.825  20.919   3.433  1.00  0.00           O
ATOM   3578  HW1 SOL  1193      23.607  20.992   2.503  1.00  0.00           H
ATOM   3579  HW2 SOL  1193      22.987  20.751   3.863  1.00  0.00           H
ATOM   3580  OW  SOL  1194      34.648  11.042   6.366  1.00  0.00           O
ATOM   3581  HW1 SOL  1194      35.501  11.455   6.503  1.00  0.00           H
ATOM   3582  HW2 SOL  1194      34.020  11.658   6.743  1.00  0.00           H
ATOM   3583  OW  SOL  1195      31.403   2.092  39.761  1.00  0.00           O
ATOM   3584  HW1 SOL  1195      32.105   1.848  40.364  1.00  0.00           H
ATOM   3585  HW2 SOL  1195      30.641   1.601  40.068  1.00  0.00           H
ATOM   3586  OW  SOL  1196      21.414  33.574  41.265  1.00  0.00           O
ATOM   3587  HW1 SOL  1196      21.233  34.435  40.889  1.00  0.00           H
ATOM   3588  HW2 SOL  1196      20.862  33.532  42.046  1.00  0.00           H
ATOM   3589  OW  SOL  1197      31.608   7.891  14.436  1.00  0.00           O
ATOM   3590  HW1 SOL  1197      31.217   8.117  15.280  1.00  0.00           H
ATOM   3591  HW2 SOL  1197      31.759   6.947  14.487  1.00  0.00           H
ATOM   3592  OW  SOL  1198      28.508   4.240  10.875  1.00  0.00           O
ATOM   3593  HW1 SOL  1198      28.917   5.058  10.594  1.00  0.00           H
ATOM   3594  HW2 SOL  1198      27.922   4.006  10.155  1.00  0.00           H
ATOM   3595  OW  SOL  1199      31.348   6.829   8.083  1.00  0.00           O
ATOM   3596  HW1 SOL  1199      31.264   6.236   7.336  1.00  0.00           H
ATOM   3597  HW2 SOL  1199      32.167   7.298   7.925  1.00  0.00           H
ATOM   3598  OW  SOL  1200      42.348   8.524  11.437  1.00  0.00           O
ATOM   3599  HW1 SOL  1200      42.962   8.202  12.097  1.00  0.00           H
ATOM   3600  HW2 SOL  1200      41.617   7.907  11.468  1.00  0.00           H
ATOM   3601  OW  SOL  1201      33.342   6.224  11.092  1.00  0.00           O
ATOM   3602  HW1 SOL  1201      32.571   5.962  10.589  1.00  0.00           H
ATOM   3603  HW2 SOL  1201      33.755   5.398  11.346  1.00  0.00           H
ATOM   3604  OW  SOL  1202      30.282  39.508  14.714  1.00  0.00           O
ATOM   3605  HW1 SOL  1202      30.623  39.464  13.821  1.00  0.00           H
ATOM   3606  HW2 SOL  1202      29.356  39.721  14.607  1.00  0.00           H
ATOM   3607  OW  SOL  1203      31.987   1.910  21.210  1.00  0.00           O
ATOM   3608  HW1 SOL  1203      31.313   1.732  20.555  1.00  0.00           H
ATOM   3609  HW2 SOL  1203      32.717   2.276  20.711  1.00  0.00           H
ATOM   3610  OW  SOL  1204      29.138  10.238   5.057  1.00  0.00           O
ATOM   3611  HW1 SOL  1204      28.276   9.987   4.727  1.00  0.00           H
ATOM   3612  HW2 SOL  1204      29.571  10.651   4.310  1.00  0.00           H
ATOM   3613  OW  SOL  1205      17.660   7.197  10.940  1.00  0.00           O
ATOM   3614  HW1 SOL  1205      18.553   7.528  11.036  1.00  0.00           H
ATOM   3615  HW2 SOL  1205      17.105   7.970  11.046  1.00  0.00           H
ATOM   3616  OW  SOL  1206      35.252  33.981  18.065  1.00  0.00           O
ATOM   3617  HW1 SOL  1206      35.906  34.676  18.137  1.00  0.00           H
ATOM   3618  HW2 SOL  1206      35.421  33.581  17.212  1.00  0.00           H
ATOM   3619  OW  SOL  1207      22.801   8.158  17.648  1.00  0.00           O
ATOM   3620  HW1 SOL  1207      23.362   7.617  18.204  1.00  0.00           H
ATOM   3621  HW2 SOL  1207      23.358   8.891  17.385  1.00  0.00           H
ATOM   3622  OW  SOL  1208      23.342   6.283   4.811  1.00  0.00           O
ATOM   3623  HW1 SOL  1208      23.585   5.371   4.649  1.00  0.00           H
ATOM   3624  HW2 SOL  1208      22.414   6.246   5.043  1.00  0.00           H
ATOM   3625  OW  SOL  1209      17.225   2.420   9.769  1.00  0.00           O
ATOM   3626  HW1 SOL  1209      17.508   3.326   9.653  1.00  0.00           H
ATOM   3627  HW2 SOL  1209      18.026   1.904   9.675  1.00  0.00           H
ATOM   3628  OW  SOL  1210      31.375  14.759   9.230  1.00  0.00           O
ATOM   3629  HW1 SOL  1210      31.309  13.810   9.342  1.00  0.00           H
ATOM   3630  HW2 SOL  1210      30.503  15.087   9.450  1.00  0.00           H
ATOM   3631  OW  SOL  1211      27.566  13.903   9.181  1.00  0.00           O
ATOM   3632  HW1 SOL  1211      27.508  12.953   9.078  1.00  0.00           H
ATOM   3633  HW2 SOL  1211      28.300  14.160   8.622  1.00  0.00           H
ATOM   3634  OW  SOL  1212      27.642   8.919   3.356  1.00  0.00           O
ATOM   3635  HW1 SOL  1212      28.072   8.291   2.776  1.00  0.00           H
ATOM   3636  HW2 SOL  1212      26.834   8.481   3.626  1.00  0.00           H
ATOM   3637  OW  SOL  1213      17.474  14.192  15.070  1.00  0.00           O
ATOM   3638  HW1 SOL  1213      18.377  14.437  15.270  1.00  0.00           H
ATOM   3639  HW2 SOL  1213      17.347  14.465  14.161  1.00  0.00           H
ATOM   3640  OW  SOL  1214      28.930   7.544  20.137  1.00  0.00           O
ATOM   3641  HW1 SOL  1214      28.301   7.197  20.770  1.00  0.00           H
ATOM   3642  HW2 SOL  1214      28.390   7.883  19.423  1.00  0.00           H
ATOM   3643  OW  SOL  1215      33.969  42.028  18.485  1.00  0.00           O
ATOM   3644  HW1 SOL  1215      33.136  41.556  18.475  1.00  0.00           H
ATOM   3645  HW2 SOL  1215      34.427  41.723  17.703  1.00  0.00           H
ATOM   3646  OW  SOL  1216      23.723  40.598  13.146  1.00  0.00           O
ATOM   3647  HW1 SOL  1216      24.198  40.372  13.945  1.00  0.00           H
ATOM   3648  HW2 SOL  1216      24.297  41.214  12.691  1.00  0.00           H
ATOM   3649  OW  SOL  1217      12.613   5.516  13.572  1.00  0.00           O
ATOM   3650  HW1 SOL  1217      13.198   4.883  13.155  1.00  0.00           H
ATOM   3651  HW2 SOL  1217      13.197   6.103  14.052  1.00  0.00           H
ATOM   3652  OW  SOL  1218      25.452  13.399   7.430  1.00  0.00           O
ATOM   3653  HW1 SOL  1218      24.846  13.207   8.145  1.00  0.00           H
ATOM   3654  HW2 SOL  1218      26.269  13.643   7.865  1.00  0.00           H
ATOM   3655  OW  SOL  1219      31.009   2.954  10.670  1.00  0.00           O
ATOM   3656  HW1 SOL  1219      30.903   2.360   9.927  1.00  0.00           H
ATOM   3657  HW2 SOL  1219      30.294   3.583  10.578  1.00  0.00           H
ATOM   3658  OW  SOL  1220      21.402  41.841   6.299  1.00  0.00           O
ATOM   3659  HW1 SOL  1220      21.356  41.765   7.252  1.00  0.00           H
ATOM   3660  HW2 SOL  1220      21.237  40.954   5.980  1.00  0.00           H
ATOM   3661  OW  SOL  1221      28.033   2.326   5.372  1.00  0.00           O
ATOM   3662  HW1 SOL  1221      27.790   2.572   4.480  1.00  0.00           H
ATOM   3663  HW2 SOL  1221      28.900   1.931   5.284  1.00  0.00           H
ATOM   3664  OW  SOL  1222      20.780  16.405   5.763  1.00  0.00           O
ATOM   3665  HW1 SOL  1222      21.128  15.630   6.205  1.00  0.00           H
ATOM   3666  HW2 SOL  1222      19.967  16.104   5.358  1.00  0.00           H
ATOM   3667  OW  SOL  1223      27.877   5.584  14.212  1.00  0.00           O
ATOM   3668  HW1 SOL  1223      28.157   4.669  14.219  1.00  0.00           H
ATOM   3669  HW2 SOL  1223      26.925   5.542  14.123  1.00  0.00           H
ATOM   3670  OW  SOL  1224       1.031   3.193  13.109  1.00  0.00           O
ATOM   3671  HW1 SOL  1224       1.200   2.614  12.365  1.00  0.00           H
ATOM   3672  HW2 SOL  1224       0.145   2.968  13.392  1.00  0.00           H
ATOM   3673  OW  SOL  1225      22.642   6.051   0.329  1.00  0.00           O
ATOM   3674  HW1 SOL  1225      22.507   6.537  -0.484  1.00  0.00           H
ATOM   3675  HW2 SOL  1225      23.438   5.542   0.175  1.00  0.00           H
ATOM   3676  OW  SOL  1226      39.019  39.620   2.308  1.00  0.00           O
ATOM   3677  HW1 SOL  1226      38.207  39.119   2.241  1.00  0.00           H
ATOM   3678  HW2 SOL  1226      39.569  39.280   1.602  1.00  0.00           H
ATOM   3679  OW  SOL  1227      33.979  42.733  10.596  1.00  0.00           O
ATOM   3680  HW1 SOL  1227      34.368  41.858  10.581  1.00  0.00           H
ATOM   3681  HW2 SOL  1227      34.476  43.205  11.263  1.00  0.00           H
ATOM   3682  OW  SOL  1228      24.642  10.229  18.416  1.00  0.00           O
ATOM   3683  HW1 SOL  1228      24.754  11.179  18.416  1.00  0.00           H
ATOM   3684  HW2 SOL  1228      24.226  10.036  19.256  1.00  0.00           H
ATOM   3685  OW  SOL  1229      34.138   7.904  13.303  1.00  0.00           O
ATOM   3686  HW1 SOL  1229      33.777   7.277  12.677  1.00  0.00           H
ATOM   3687  HW2 SOL  1229      33.498   7.930  14.014  1.00  0.00           H
ATOM   3688  OW  SOL  1230      23.366  15.318  16.538  1.00  0.00           O
ATOM   3689  HW1 SOL  1230      22.818  14.692  17.011  1.00  0.00           H
ATOM   3690  HW2 SOL  1230      24.180  14.844  16.368  1.00  0.00           H
ATOM   3691  OW  SOL  1231      32.667  39.544   6.500  1.00  0.00           O
ATOM   3692  HW1 SOL  1231      33.058  39.049   5.780  1.00  0.00           H
ATOM   3693  HW2 SOL  1231      32.159  40.232   6.071  1.00  0.00           H
ATOM   3694  OW  SOL  1232      30.604  15.536  41.477  1.00  0.00           O
ATOM   3695  HW1 SOL  1232      30.442  15.622  42.416  1.00  0.00           H
ATOM   3696  HW2 SOL  1232      31.522  15.271  41.415  1.00  0.00           H
ATOM   3697  OW  SOL  1233      27.547   8.306   8.920  1.00  0.00           O
ATOM   3698  HW1 SOL  1233      27.950   7.732   8.268  1.00  0.00           H
ATOM   3699  HW2 SOL  1233      26.734   8.599   8.510  1.00  0.00           H
ATOM   3700  OW  SOL  1234      26.298  15.873  10.734  1.00  0.00           O
ATOM   3701  HW1 SOL  1234      26.665  15.443   9.961  1.00  0.00           H
ATOM   3702  HW2 SOL  1234      26.988  15.810  11.394  1.00  0.00           H
ATOM   3703  OW  SOL  1235      23.808  13.709   4.693  1.00  0.00           O
ATOM   3704  HW1 SOL  1235      23.993  13.622   5.629  1.00  0.00           H
ATOM   3705  HW2 SOL  1235      23.696  14.650   4.557  1.00  0.00           H
ATOM   3706  OW  SOL  1236      29.460   0.573  16.182  1.00  0.00           O
ATOM   3707  HW1 SOL  1236      28.565   0.906  16.109  1.00  0.00           H
ATOM   3708  HW2 SOL  1236      29.748   0.458  15.276  1.00  0.00           H
ATOM   3709  OW  SOL  1237      30.054  38.059  16.923  1.00  0.00           O
ATOM   3710  HW1 SOL  1237      30.282  38.511  16.110  1.00  0.00           H
ATOM   3711  HW2 SOL  1237      29.809  38.761  17.526  1.00  0.00           H
ATOM   3712  OW  SOL  1238      18.767  12.539   2.358  1.00  0.00           O
ATOM   3713  HW1 SOL  1238      19.399  12.853   3.005  1.00  0.00           H
ATOM   3714  HW2 SOL  1238      18.350  11.786   2.776  1.00  0.00           H
ATOM   3715  OW  SOL  1239      17.791  15.929   8.773  1.00  0.00           O
ATOM   3716  HW1 SOL  1239      17.561  16.610   8.141  1.00  0.00           H
ATOM   3717  HW2 SOL  1239      16.976  15.749   9.240  1.00  0.00           H
ATOM   3718  OW  SOL  1240      27.174  12.850  11.907  1.00  0.00           O
ATOM   3719  HW1 SOL  1240      27.938  13.427  11.889  1.00  0.00           H
ATOM   3720  HW2 SOL  1240      27.537  11.970  11.809  1.00  0.00           H
ATOM   3721  OW  SOL  1241      34.886   3.824  11.212  1.00  0.00           O
ATOM   3722  HW1 SOL  1241      34.641   2.901  11.264  1.00  0.00           H
ATOM   3723  HW2 SOL  1241      35.179   3.944  10.309  1.00  0.00           H
ATOM   3724  OW  SOL  1242      11.036   4.054   0.862  1.00  0.00           O
ATOM   3725  HW1 SOL  1242      11.761   3.713   0.339  1.00  0.00           H
ATOM   3726  HW2 SOL  1242      11.147   3.649   1.721  1.00  0.00           H
ATOM   3727  OW  SOL  1243      15.185   8.286   8.919  1.00  0.00           O
ATOM   3728  HW1 SOL  1243      15.730   8.653   9.615  1.00  0.00           H
ATOM   3729  HW2 SOL  1243      14.516   7.780   9.379  1.00  0.00           H
ATOM   3730  OW  SOL  1244      32.984   5.595  18.137  1.00  0.00           O
ATOM   3731  HW1 SOL  1244      32.387   5.743  18.871  1.00  0.00           H
ATOM   3732  HW2 SOL  1244      32.411   5.510  17.375  1.00  0.00           H
ATOM   3733  OW  SOL  1245      28.462   2.857   0.122  1.00  0.00           O
ATOM   3734  HW1 SOL  1245      27.869   3.450  -0.339  1.00  0.00           H
ATOM   3735  HW2 SOL  1245      27.929   2.477   0.820  1.00  0.00           H
ATOM   3736  OW  SOL  1246      30.411   6.102   4.586  1.00  0.00           O
ATOM   3737  HW1 SOL  1246      30.748   5.215   4.713  1.00  0.00           H
ATOM   3738  HW2 SOL  1246      29.761   6.213   5.280  1.00  0.00           H
ATOM   3739  OW  SOL  1247      25.114   5.542  13.991  1.00  0.00           O
ATOM   3740  HW1 SOL  1247      24.714   5.128  14.756  1.00  0.00           H
ATOM   3741  HW2 SOL  1247      24.652   5.164  13.243  1.00  0.00           H
ATOM   3742  OW  SOL  1248      18.833   1.347  14.040  1.00  0.00           O
ATOM   3743  HW1 SOL  1248      18.159   1.165  14.695  1.00  0.00           H
ATOM   3744  HW2 SOL  1248      18.735   2.279  13.847  1.00  0.00           H
ATOM   3745  OW  SOL  1249      31.345  12.122  14.450  1.00  0.00           O
ATOM   3746  HW1 SOL  1249      31.349  11.390  13.833  1.00  0.00           H
ATOM   3747  HW2 SOL  1249      31.222  12.897  13.903  1.00  0.00           H
ATOM   3748  OW  SOL  1250      20.755  38.208  42.366  1.00  0.00           O
ATOM   3749  HW1 SOL  1250      21.672  38.084  42.612  1.00  0.00           H
ATOM   3750  HW2 SOL  1250      20.415  37.320  42.255  1.00  0.00           H
ATOM   3751  OW  SOL  1251      19.976   7.483   5.996  1.00  0.00           O
ATOM   3752  HW1 SOL  1251      19.958   7.918   5.143  1.00  0.00           H
ATOM   3753  HW2 SOL  1251      20.221   8.172   6.613  1.00  0.00           H
ATOM   3754  OW  SOL  1252      28.551   1.150   8.939  1.00  0.00           O
ATOM   3755  HW1 SOL  1252      28.239   0.261   8.769  1.00  0.00           H
ATOM   3756  HW2 SOL  1252      29.343   1.233   8.408  1.00  0.00           H
ATOM   3757  OW  SOL  1253      29.450   9.719  42.764  1.00  0.00           O
ATOM   3758  HW1 SOL  1253      29.764  10.004  43.621  1.00  0.00           H
ATOM   3759  HW2 SOL  1253      28.691  10.276  42.589  1.00  0.00           H
ATOM   3760  OW  SOL  1254      40.547   9.820   4.365  1.00  0.00           O
ATOM   3761  HW1 SOL  1254      39.632  10.017   4.166  1.00  0.00           H
ATOM   3762  HW2 SOL  1254      40.543   9.567   5.288  1.00  0.00           H
ATOM   3763  OW  SOL  1255      28.907  17.200  19.430  1.00  0.00           O
ATOM   3764  HW1 SOL  1255      29.011  18.101  19.734  1.00  0.00           H
ATOM   3765  HW2 SOL  1255      29.404  16.675  20.058  1.00  0.00           H
ATOM   3766  OW  SOL  1256      21.259  13.247   6.379  1.00  0.00           O
ATOM   3767  HW1 SOL  1256      20.513  13.121   6.966  1.00  0.00           H
ATOM   3768  HW2 SOL  1256      22.019  12.984   6.896  1.00  0.00           H
ATOM   3769  OW  SOL  1257      27.602  10.898  16.511  1.00  0.00           O
ATOM   3770  HW1 SOL  1257      27.221  11.477  15.850  1.00  0.00           H
ATOM   3771  HW2 SOL  1257      28.235  11.446  16.974  1.00  0.00           H
ATOM   3772  OW  SOL  1258      30.210  41.640   6.096  1.00  0.00           O
ATOM   3773  HW1 SOL  1258      29.408  41.832   6.581  1.00  0.00           H
ATOM   3774  HW2 SOL  1258      30.279  42.349   5.457  1.00  0.00           H
ATOM   3775  OW  SOL  1259      41.343  38.627  13.948  1.00  0.00           O
ATOM   3776  HW1 SOL  1259      40.524  39.120  13.915  1.00  0.00           H
ATOM   3777  HW2 SOL  1259      41.419  38.229  13.081  1.00  0.00           H
ATOM   3778  OW  SOL  1260      29.062  16.780   1.154  1.00  0.00           O
ATOM   3779  HW1 SOL  1260      28.654  16.611   2.004  1.00  0.00           H
ATOM   3780  HW2 SOL  1260      28.465  16.385   0.519  1.00  0.00           H
ATOM   3781  OW  SOL  1261      19.172  16.369  15.702  1.00  0.00           O
ATOM   3782  HW1 SOL  1261      18.919  16.301  16.623  1.00  0.00           H
ATOM   3783  HW2 SOL  1261      18.514  16.946  15.315  1.00  0.00           H
ATOM   3784  OW  SOL  1262      33.805  12.980  42.082  1.00  0.00           O
ATOM   3785  HW1 SOL  1262      33.745  13.886  41.779  1.00  0.00           H
ATOM   3786  HW2 SOL  1262      32.990  12.573  41.789  1.00  0.00           H
ATOM   3787  OW  SOL  1263      24.258  13.127  11.409  1.00  0.00           O
ATOM   3788  HW1 SOL  1263      25.147  12.787  11.300  1.00  0.00           H
ATOM   3789  HW2 SOL  1263      24.315  13.707  12.168  1.00  0.00           H
ATOM   3790  OW  SOL  1264      26.011  25.774  42.563  1.00  0.00           O
ATOM   3791  HW1 SOL  1264      26.884  25.842  42.949  1.00  0.00           H
ATOM   3792  HW2 SOL  1264      26.166  25.444  41.678  1.00  0.00           H
ATOM   3793  OW  SOL  1265      38.151  26.127  19.827  1.00  0.00           O
ATOM   3794  HW1 SOL  1265      38.594  26.440  19.038  1.00  0.00           H
ATOM   3795  HW2 SOL  1265      38.357  25.193  19.864  1.00  0.00           H
ATOM   3796  OW  SOL  1266      38.931  39.750  14.459  1.00  0.00           O
ATOM   3797  HW1 SOL  1266      38.494  40.204  15.179  1.00  0.00           H
ATOM   3798  HW2 SOL  1266      38.224  39.517  13.858  1.00  0.00           H
ATOM   3799  OW  SOL  1267      20.105   8.407   3.330  1.00  0.00           O
ATOM   3800  HW1 SOL  1267      20.172   7.761   2.627  1.00  0.00           H
ATOM   3801  HW2 SOL  1267      19.187   8.679   3.318  1.00  0.00           H
ATOM   3802  OW  SOL  1268      33.225  10.369   0.669  1.00  0.00           O
ATOM   3803  HW1 SOL  1268      32.513  10.756   1.178  1.00  0.00           H
ATOM   3804  HW2 SOL  1268      33.327  10.953  -0.083  1.00  0.00           H
ATOM   3805  OW  SOL  1269      22.503   4.471  13.899  1.00  0.00           O
ATOM   3806  HW1 SOL  1269      22.729   4.619  12.980  1.00  0.00           H
ATOM   3807  HW2 SOL  1269      21.854   3.768  13.876  1.00  0.00           H
ATOM   3808  OW  SOL  1270      31.025  10.634   7.133  1.00  0.00           O
ATOM   3809  HW1 SOL  1270      30.524  10.372   6.361  1.00  0.00           H
ATOM   3810  HW2 SOL  1270      31.467   9.833   7.415  1.00  0.00           H
ATOM   3811  OW  SOL  1271      37.936   9.434   2.661  1.00  0.00           O
ATOM   3812  HW1 SOL  1271      37.161   9.249   2.132  1.00  0.00           H
ATOM   3813  HW2 SOL  1271      38.499   9.956   2.089  1.00  0.00           H
ATOM   3814  OW  SOL  1272      20.839   9.950   7.609  1.00  0.00           O
ATOM   3815  HW1 SOL  1272      21.321  10.378   8.317  1.00  0.00           H
ATOM   3816  HW2 SOL  1272      21.367  10.111   6.827  1.00  0.00           H
ATOM   3817  OW  SOL  1273      40.734  10.009   9.433  1.00  0.00           O
ATOM   3818  HW1 SOL  1273      41.225  10.831   9.448  1.00  0.00           H
ATOM   3819  HW2 SOL  1273      41.250   9.411   9.974  1.00  0.00           H
ATOM   3820  OW  SOL  1274      28.272   7.308   0.736  1.00  0.00           O
ATOM   3821  HW1 SOL  1274      29.021   6.720   0.832  1.00  0.00           H
ATOM   3822  HW2 SOL  1274      28.604   8.034   0.208  1.00  0.00           H
ATOM   3823  OW  SOL  1275      25.672   3.016   6.578  1.00  0.00           O
ATOM   3824  HW1 SOL  1275      25.344   3.660   5.950  1.00  0.00           H
ATOM   3825  HW2 SOL  1275      26.492   2.703   6.194  1.00  0.00           H
ATOM   3826  OW  SOL  1276      28.298  13.014   1.637  1.00  0.00           O
ATOM   3827  HW1 SOL  1276      27.591  12.370   1.676  1.00  0.00           H
ATOM   3828  HW2 SOL  1276      27.982  13.681   1.028  1.00  0.00           H
ATOM   3829  OW  SOL  1277      37.461   5.845   6.586  1.00  0.00           O
ATOM   3830  HW1 SOL  1277      38.271   5.944   7.086  1.00  0.00           H
ATOM   3831  HW2 SOL  1277      37.480   6.565   5.955  1.00  0.00           H
ATOM   3832  OW  SOL  1278      17.939  19.849  40.763  1.00  0.00           O
ATOM   3833  HW1 SOL  1278      17.643  20.310  41.547  1.00  0.00           H
ATOM   3834  HW2 SOL  1278      17.220  19.255  40.548  1.00  0.00           H
ATOM   3835  OW  SOL  1279      17.843   9.848   7.366  1.00  0.00           O
ATOM   3836  HW1 SOL  1279      18.609  10.127   7.868  1.00  0.00           H
ATOM   3837  HW2 SOL  1279      17.670   8.956   7.669  1.00  0.00           H
ATOM   3838  OW  SOL  1280      26.595  40.212  19.660  1.00  0.00           O
ATOM   3839  HW1 SOL  1280      26.435  40.836  20.368  1.00  0.00           H
ATOM   3840  HW2 SOL  1280      25.770  39.734  19.571  1.00  0.00           H
ATOM   3841  OW  SOL  1281      23.100   7.763   2.431  1.00  0.00           O
ATOM   3842  HW1 SOL  1281      23.049   7.170   3.181  1.00  0.00           H
ATOM   3843  HW2 SOL  1281      23.004   7.194   1.668  1.00  0.00           H
ATOM   3844  OW  SOL  1282      35.599   1.535  12.682  1.00  0.00           O
ATOM   3845  HW1 SOL  1282      36.299   0.984  13.032  1.00  0.00           H
ATOM   3846  HW2 SOL  1282      34.839   1.334  13.228  1.00  0.00           H
ATOM   3847  OW  SOL  1283      17.337  37.982  36.078  1.00  0.00           O
ATOM   3848  HW1 SOL  1283      17.600  38.038  36.997  1.00  0.00           H
ATOM   3849  HW2 SOL  1283      16.452  37.619  36.103  1.00  0.00           H
ATOM   3850  OW  SOL  1284      32.890   7.680   0.325  1.00  0.00           O
ATOM   3851  HW1 SOL  1284      33.098   8.559   0.640  1.00  0.00           H
ATOM   3852  HW2 SOL  1284      32.598   7.208   1.106  1.00  0.00           H
ATOM   3853  OW  SOL  1285      21.741   1.766  13.987  1.00  0.00           O
ATOM   3854  HW1 SOL  1285      21.789   1.077  14.650  1.00  0.00           H
ATOM   3855  HW2 SOL  1285      20.810   1.834  13.779  1.00  0.00           H
ATOM   3856  OW  SOL  1286      29.891   6.631  10.426  1.00  0.00           O
ATOM   3857  HW1 SOL  1286      29.544   7.520  10.347  1.00  0.00           H
ATOM   3858  HW2 SOL  1286      30.535   6.561   9.722  1.00  0.00           H
ATOM   3859  OW  SOL  1287      21.406   3.845  16.469  1.00  0.00           O
ATOM   3860  HW1 SOL  1287      21.895   4.092  15.684  1.00  0.00           H
ATOM   3861  HW2 SOL  1287      20.608   3.435  16.136  1.00  0.00           H
ATOM   3862  OW  SOL  1288      34.184   5.499   5.375  1.00  0.00           O
ATOM   3863  HW1 SOL  1288      34.848   5.546   6.063  1.00  0.00           H
ATOM   3864  HW2 SOL  1288      34.684   5.381   4.567  1.00  0.00           H
ATOM   3865  OW  SOL  1289      21.193  16.969  19.127  1.00  0.00           O
ATOM   3866  HW1 SOL  1289      20.406  16.452  18.952  1.00  0.00           H
ATOM   3867  HW2 SOL  1289      20.932  17.872  18.948  1.00  0.00           H
ATOM   3868  OW  SOL  1290       1.064   7.339  13.309  1.00  0.00           O
ATOM   3869  HW1 SOL  1290       1.750   6.686  13.448  1.00  0.00           H
ATOM   3870  HW2 SOL  1290       0.301   6.988  13.767  1.00  0.00           H
ATOM   3871  OW  SOL  1291      26.778  42.048   5.630  1.00  0.00           O
ATOM   3872  HW1 SOL  1291      25.913  42.402   5.833  1.00  0.00           H
ATOM   3873  HW2 SOL  1291      27.276  42.799   5.307  1.00  0.00           H
ATOM   3874  OW  SOL  1292      28.103   0.844  11.611  1.00  0.00           O
ATOM   3875  HW1 SOL  1292      28.651   0.097  11.850  1.00  0.00           H
ATOM   3876  HW2 SOL  1292      28.390   1.081  10.729  1.00  0.00           H
ATOM   3877  OW  SOL  1293      39.133  12.054  18.519  1.00  0.00           O
ATOM   3878  HW1 SOL  1293      38.390  11.558  18.862  1.00  0.00           H
ATOM   3879  HW2 SOL  1293      38.736  12.805  18.077  1.00  0.00           H
ATOM   3880  OW  SOL  1294      31.022   1.102   7.879  1.00  0.00           O
ATOM   3881  HW1 SOL  1294      31.169   0.213   8.203  1.00  0.00           H
ATOM   3882  HW2 SOL  1294      31.900   1.446   7.717  1.00  0.00           H
ATOM   3883  OW  SOL  1295      26.905  20.324  41.257  1.00  0.00           O
ATOM   3884  HW1 SOL  1295      26.726  19.417  41.506  1.00  0.00           H
ATOM   3885  HW2 SOL  1295      26.063  20.770  41.355  1.00  0.00           H
ATOM   3886  OW  SOL  1296      24.855  18.532   4.354  1.00  0.00           O
ATOM   3887  HW1 SOL  1296      24.732  18.804   5.264  1.00  0.00           H
ATOM   3888  HW2 SOL  1296      24.815  19.346   3.853  1.00  0.00           H
ATOM   3889  OW  SOL  1297      36.604   3.701   9.048  1.00  0.00           O
ATOM   3890  HW1 SOL  1297      36.559   4.642   8.881  1.00  0.00           H
ATOM   3891  HW2 SOL  1297      36.465   3.298   8.192  1.00  0.00           H
ATOM   3892  OW  SOL  1298      24.806   8.511   5.148  1.00  0.00           O
ATOM   3893  HW1 SOL  1298      24.989   8.532   6.087  1.00  0.00           H
ATOM   3894  HW2 SOL  1298      24.310   7.702   5.018  1.00  0.00           H
ATOM   3895  OW  SOL  1299      33.425  16.621   3.461  1.00  0.00           O
ATOM   3896  HW1 SOL  1299      32.682  16.698   2.863  1.00  0.00           H
ATOM   3897  HW2 SOL  1299      33.991  15.963   3.057  1.00  0.00           H
ATOM   3898  OW  SOL  1300      30.905   9.602  19.943  1.00  0.00           O
ATOM   3899  HW1 SOL  1300      31.494  10.003  20.583  1.00  0.00           H
ATOM   3900  HW2 SOL  1300      30.671   8.758  20.330  1.00  0.00           H
ATOM   3901  OW  SOL  1301      24.734   9.026  42.247  1.00  0.00           O
ATOM   3902  HW1 SOL  1301      24.444   9.069  43.158  1.00  0.00           H
ATOM   3903  HW2 SOL  1301      25.625   9.375  42.262  1.00  0.00           H
ATOM   3904  OW  SOL  1302      24.315  10.012  11.817  1.00  0.00           O
ATOM   3905  HW1 SOL  1302      24.742   9.396  12.412  1.00  0.00           H
ATOM   3906  HW2 SOL  1302      24.765  10.843  11.968  1.00  0.00           H
ATOM   3907  OW  SOL  1303      36.355  36.783  15.232  1.00  0.00           O
ATOM   3908  HW1 SOL  1303      35.522  36.442  15.556  1.00  0.00           H
ATOM   3909  HW2 SOL  1303      36.764  37.187  15.998  1.00  0.00           H
ATOM   3910  OW  SOL  1304      18.202  40.256   6.000  1.00  0.00           O
ATOM   3911  HW1 SOL  1304      17.788  41.114   6.093  1.00  0.00           H
ATOM   3912  HW2 SOL  1304      18.871  40.236   6.683  1.00  0.00           H
ATOM   3913  OW  SOL  1305      38.971  10.817   6.605  1.00  0.00           O
ATOM   3914  HW1 SOL  1305      38.358  11.020   7.311  1.00  0.00           H
ATOM   3915  HW2 SOL  1305      39.600  10.213   6.999  1.00  0.00           H
ATOM   3916  OW  SOL  1306      25.167   6.701   9.476  1.00  0.00           O
ATOM   3917  HW1 SOL  1306      26.080   6.868   9.710  1.00  0.00           H
ATOM   3918  HW2 SOL  1306      25.128   6.863   8.533  1.00  0.00           H
ATOM   3919  OW  SOL  1307      24.033  16.181   0.612  1.00  0.00           O
ATOM   3920  HW1 SOL  1307      23.704  16.589   1.413  1.00  0.00           H
ATOM   3921  HW2 SOL  1307      24.550  15.436   0.918  1.00  0.00           H
ATOM   3922  OW  SOL  1308      33.820   0.688   7.976  1.00  0.00           O
ATOM   3923  HW1 SOL  1308      34.722   1.004   7.932  1.00  0.00           H
ATOM   3924  HW2 SOL  1308      33.718   0.375   8.874  1.00  0.00           H
ATOM   3925  OW  SOL  1309      34.728  39.070  15.712  1.00  0.00           O
ATOM   3926  HW1 SOL  1309      34.926  39.982  15.926  1.00  0.00           H
ATOM   3927  HW2 SOL  1309      35.245  38.891  14.927  1.00  0.00           H
ATOM   3928  OW  SOL  1310      27.507   5.612   3.823  1.00  0.00           O
ATOM   3929  HW1 SOL  1310      26.971   4.900   3.473  1.00  0.00           H
ATOM   3930  HW2 SOL  1310      28.374   5.468   3.444  1.00  0.00           H
ATOM   3931  OW  SOL  1311      23.265  12.564  14.461  1.00  0.00           O
ATOM   3932  HW1 SOL  1311      22.983  12.482  13.550  1.00  0.00           H
ATOM   3933  HW2 SOL  1311      24.087  12.075  14.504  1.00  0.00           H
ATOM   3934  OW  SOL  1312      25.166  41.879  36.365  1.00  0.00           O
ATOM   3935  HW1 SOL  1312      25.775  42.473  36.804  1.00  0.00           H
ATOM   3936  HW2 SOL  1312      24.989  42.296  35.522  1.00  0.00           H
ATOM   3937  OW  SOL  1313      23.946   1.812   9.749  1.00  0.00           O
ATOM   3938  HW1 SOL  1313      23.285   1.919   9.065  1.00  0.00           H
ATOM   3939  HW2 SOL  1313      24.747   2.170   9.368  1.00  0.00           H
ATOM   3940  OW  SOL  1314      31.201  38.931   0.264  1.00  0.00           O
ATOM   3941  HW1 SOL  1314      30.865  39.469   0.981  1.00  0.00           H
ATOM   3942  HW2 SOL  1314      30.418  38.635  -0.201  1.00  0.00           H
ATOM   3943  OW  SOL  1315      21.434   9.426  39.910  1.00  0.00           O
ATOM   3944  HW1 SOL  1315      21.722   8.524  40.052  1.00  0.00           H
ATOM   3945  HW2 SOL  1315      20.891   9.383  39.123  1.00  0.00           H
ATOM   3946  OW  SOL  1316      25.800  20.976  12.791  1.00  0.00           O
ATOM   3947  HW1 SOL  1316      25.024  20.559  12.417  1.00  0.00           H
ATOM   3948  HW2 SOL  1316      25.969  21.726  12.220  1.00  0.00           H
ATOM   3949  OW  SOL  1317      24.878   4.113  16.608  1.00  0.00           O
ATOM   3950  HW1 SOL  1317      25.214   4.829  17.147  1.00  0.00           H
ATOM   3951  HW2 SOL  1317      24.468   3.515  17.232  1.00  0.00           H
ATOM   3952  OW  SOL  1318      26.919   8.120  36.899  1.00  0.00           O
ATOM   3953  HW1 SOL  1318      27.329   8.151  36.035  1.00  0.00           H
ATOM   3954  HW2 SOL  1318      26.723   9.034  37.106  1.00  0.00           H
ATOM   3955  OW  SOL  1319      10.677   5.961  27.467  1.00  0.00           O
ATOM   3956  HW1 SOL  1319      11.201   5.173  27.611  1.00  0.00           H
ATOM   3957  HW2 SOL  1319      11.167   6.658  27.903  1.00  0.00           H
ATOM   3958  OW  SOL  1320      22.158  15.028  39.424  1.00  0.00           O
ATOM   3959  HW1 SOL  1320      22.044  14.144  39.775  1.00  0.00           H
ATOM   3960  HW2 SOL  1320      21.890  14.959  38.508  1.00  0.00           H
ATOM   3961  OW  SOL  1321      33.856  14.300  15.884  1.00  0.00           O
ATOM   3962  HW1 SOL  1321      34.580  14.084  16.472  1.00  0.00           H
ATOM   3963  HW2 SOL  1321      33.847  15.257  15.856  1.00  0.00           H
ATOM   3964  OW  SOL  1322      35.831   4.879  22.366  1.00  0.00           O
ATOM   3965  HW1 SOL  1322      35.976   5.090  23.288  1.00  0.00           H
ATOM   3966  HW2 SOL  1322      34.882   4.774  22.291  1.00  0.00           H
ATOM   3967  OW  SOL  1323      39.451   9.191  15.820  1.00  0.00           O
ATOM   3968  HW1 SOL  1323      39.664  10.075  15.521  1.00  0.00           H
ATOM   3969  HW2 SOL  1323      38.704   9.310  16.407  1.00  0.00           H
ATOM   3970  OW  SOL  1324      25.686  14.670  30.238  1.00  0.00           O
ATOM   3971  HW1 SOL  1324      26.265  15.243  30.741  1.00  0.00           H
ATOM   3972  HW2 SOL  1324      24.967  15.238  29.962  1.00  0.00           H
ATOM   3973  OW  SOL  1325      27.747  14.801  42.391  1.00  0.00           O
ATOM   3974  HW1 SOL  1325      28.257  14.521  41.631  1.00  0.00           H
ATOM   3975  HW2 SOL  1325      26.963  15.203  42.019  1.00  0.00           H
ATOM   3976  OW  SOL  1326      32.308   7.942  27.346  1.00  0.00           O
ATOM   3977  HW1 SOL  1326      33.018   7.670  27.928  1.00  0.00           H
ATOM   3978  HW2 SOL  1326      32.513   8.850  27.126  1.00  0.00           H
ATOM   3979  OW  SOL  1327      30.945  13.879  37.985  1.00  0.00           O
ATOM   3980  HW1 SOL  1327      31.055  14.492  37.258  1.00  0.00           H
ATOM   3981  HW2 SOL  1327      30.133  13.414  37.786  1.00  0.00           H
ATOM   3982  OW  SOL  1328      27.779  14.545  32.953  1.00  0.00           O
ATOM   3983  HW1 SOL  1328      27.645  14.952  32.097  1.00  0.00           H
ATOM   3984  HW2 SOL  1328      28.008  15.273  33.531  1.00  0.00           H
ATOM   3985  OW  SOL  1329      30.882   7.997  32.350  1.00  0.00           O
ATOM   3986  HW1 SOL  1329      31.020   7.107  32.674  1.00  0.00           H
ATOM   3987  HW2 SOL  1329      30.656   7.884  31.427  1.00  0.00           H
ATOM   3988  OW  SOL  1330      25.583   6.992  39.120  1.00  0.00           O
ATOM   3989  HW1 SOL  1330      25.997   7.501  38.423  1.00  0.00           H
ATOM   3990  HW2 SOL  1330      26.308   6.728  39.687  1.00  0.00           H
ATOM   3991  OW  SOL  1331      29.499  40.215  27.530  1.00  0.00           O
ATOM   3992  HW1 SOL  1331      29.283  39.599  26.830  1.00  0.00           H
ATOM   3993  HW2 SOL  1331      30.296  40.651  27.228  1.00  0.00           H
ATOM   3994  OW  SOL  1332      25.950  20.733  19.995  1.00  0.00           O
ATOM   3995  HW1 SOL  1332      26.830  21.053  20.195  1.00  0.00           H
ATOM   3996  HW2 SOL  1332      26.002  20.442  19.084  1.00  0.00           H
ATOM   3997  OW  SOL  1333      33.528  14.248  38.687  1.00  0.00           O
ATOM   3998  HW1 SOL  1333      32.687  13.976  38.320  1.00  0.00           H
ATOM   3999  HW2 SOL  1333      34.135  13.552  38.437  1.00  0.00           H
ATOM   4000  OW  SOL  1334      20.075  15.646  26.289  1.00  0.00           O
ATOM   4001  HW1 SOL  1334      20.929  16.076  26.317  1.00  0.00           H
ATOM   4002  HW2 SOL  1334      19.519  16.248  25.795  1.00  0.00           H
ATOM   4003  OW  SOL  1335      27.148   6.750  21.895  1.00  0.00           O
ATOM   4004  HW1 SOL  1335      26.886   5.915  21.508  1.00  0.00           H
ATOM   4005  HW2 SOL  1335      26.399   7.014  22.429  1.00  0.00           H
ATOM   4006  OW  SOL  1336      20.567  17.700  30.272  1.00  0.00           O
ATOM   4007  HW1 SOL  1336      21.310  17.665  30.874  1.00  0.00           H
ATOM   4008  HW2 SOL  1336      20.756  18.444  29.700  1.00  0.00           H
ATOM   4009  OW  SOL  1337      24.570  12.972  19.120  1.00  0.00           O
ATOM   4010  HW1 SOL  1337      23.911  13.591  19.436  1.00  0.00           H
ATOM   4011  HW2 SOL  1337      25.368  13.494  19.034  1.00  0.00           H
ATOM   4012  OW  SOL  1338      30.514   0.126  25.480  1.00  0.00           O
ATOM   4013  HW1 SOL  1338      30.847  -0.021  26.366  1.00  0.00           H
ATOM   4014  HW2 SOL  1338      29.562   0.112  25.576  1.00  0.00           H
ATOM   4015  OW  SOL  1339      26.179   9.544  32.042  1.00  0.00           O
ATOM   4016  HW1 SOL  1339      26.297  10.379  31.589  1.00  0.00           H
ATOM   4017  HW2 SOL  1339      25.569   9.742  32.753  1.00  0.00           H
ATOM   4018  OW  SOL  1340      32.643  17.327  17.853  1.00  0.00           O
ATOM   4019  HW1 SOL  1340      32.002  16.971  17.238  1.00  0.00           H
ATOM   4020  HW2 SOL  1340      33.377  17.600  17.303  1.00  0.00           H
ATOM   4021  OW  SOL  1341      21.977   8.111  22.770  1.00  0.00           O
ATOM   4022  HW1 SOL  1341      22.361   8.774  23.344  1.00  0.00           H
ATOM   4023  HW2 SOL  1341      21.907   7.330  23.318  1.00  0.00           H
ATOM   4024  OW  SOL  1342      36.409  11.151  18.635  1.00  0.00           O
ATOM   4025  HW1 SOL  1342      36.728  10.441  18.078  1.00  0.00           H
ATOM   4026  HW2 SOL  1342      35.738  10.744  19.183  1.00  0.00           H
ATOM   4027  OW  SOL  1343      28.830   4.752  25.000  1.00  0.00           O
ATOM   4028  HW1 SOL  1343      28.030   4.844  25.517  1.00  0.00           H
ATOM   4029  HW2 SOL  1343      28.784   3.866  24.641  1.00  0.00           H
ATOM   4030  OW  SOL  1344      18.993  12.728  37.340  1.00  0.00           O
ATOM   4031  HW1 SOL  1344      19.812  13.220  37.283  1.00  0.00           H
ATOM   4032  HW2 SOL  1344      18.559  12.886  36.502  1.00  0.00           H
ATOM   4033  OW  SOL  1345      27.840  16.295  30.780  1.00  0.00           O
ATOM   4034  HW1 SOL  1345      28.561  16.695  30.294  1.00  0.00           H
ATOM   4035  HW2 SOL  1345      27.093  16.871  30.619  1.00  0.00           H
ATOM   4036  OW  SOL  1346      36.891  12.404  29.680  1.00  0.00           O
ATOM   4037  HW1 SOL  1346      36.572  13.260  29.393  1.00  0.00           H
ATOM   4038  HW2 SOL  1346      36.869  11.863  28.891  1.00  0.00           H
ATOM   4039  OW  SOL  1347      26.390  41.931  21.972  1.00  0.00           O
ATOM   4040  HW1 SOL  1347      25.552  41.684  22.361  1.00  0.00           H
ATOM   4041  HW2 SOL  1347      27.046  41.517  22.533  1.00  0.00           H
ATOM   4042  OW  SOL  1348      25.684  12.300  25.825  1.00  0.00           O
ATOM   4043  HW1 SOL  1348      25.724  13.203  26.139  1.00  0.00           H
ATOM   4044  HW2 SOL  1348      26.182  12.308  25.007  1.00  0.00           H
ATOM   4045  OW  SOL  1349      32.320   1.155  16.418  1.00  0.00           O
ATOM   4046  HW1 SOL  1349      31.427   0.892  16.194  1.00  0.00           H
ATOM   4047  HW2 SOL  1349      32.215   1.980  16.891  1.00  0.00           H
ATOM   4048  OW  SOL  1350      33.009  21.252  30.137  1.00  0.00           O
ATOM   4049  HW1 SOL  1350      33.051  21.947  29.480  1.00  0.00           H
ATOM   4050  HW2 SOL  1350      32.657  21.681  30.917  1.00  0.00           H
ATOM   4051  OW  SOL  1351      25.614   6.926  32.395  1.00  0.00           O
ATOM   4052  HW1 SOL  1351      24.668   6.888  32.536  1.00  0.00           H
ATOM   4053  HW2 SOL  1351      25.797   7.854  32.247  1.00  0.00           H
ATOM   4054  OW  SOL  1352      33.614  16.367  28.595  1.00  0.00           O
ATOM   4055  HW1 SOL  1352      33.464  17.272  28.867  1.00  0.00           H
ATOM   4056  HW2 SOL  1352      32.769  15.936  28.719  1.00  0.00           H
ATOM   4057  OW  SOL  1353      35.946  15.231  23.001  1.00  0.00           O
ATOM   4058  HW1 SOL  1353      35.204  14.646  22.850  1.00  0.00           H
ATOM   4059  HW2 SOL  1353      35.607  16.104  22.804  1.00  0.00           H
ATOM   4060  OW  SOL  1354      23.863   6.159  20.015  1.00  0.00           O
ATOM   4061  HW1 SOL  1354      23.484   5.438  20.519  1.00  0.00           H
ATOM   4062  HW2 SOL  1354      24.644   5.783  19.609  1.00  0.00           H
ATOM   4063  OW  SOL  1355      36.084   2.794  27.431  1.00  0.00           O
ATOM   4064  HW1 SOL  1355      35.749   2.064  27.951  1.00  0.00           H
ATOM   4065  HW2 SOL  1355      36.496   3.375  28.070  1.00  0.00           H
ATOM   4066  OW  SOL  1356      38.796  20.132  15.530  1.00  0.00           O
ATOM   4067  HW1 SOL  1356      38.343  19.290  15.504  1.00  0.00           H
ATOM   4068  HW2 SOL  1356      38.221  20.729  15.051  1.00  0.00           H
ATOM   4069  OW  SOL  1357      28.741  42.688  34.413  1.00  0.00           O
ATOM   4070  HW1 SOL  1357      28.361  42.067  35.035  1.00  0.00           H
ATOM   4071  HW2 SOL  1357      28.865  43.490  34.920  1.00  0.00           H
ATOM   4072  OW  SOL  1358      31.289  40.313  35.573  1.00  0.00           O
ATOM   4073  HW1 SOL  1358      30.427  39.950  35.774  1.00  0.00           H
ATOM   4074  HW2 SOL  1358      31.106  41.087  35.040  1.00  0.00           H
ATOM   4075  OW  SOL  1359      28.381   5.680  36.512  1.00  0.00           O
ATOM   4076  HW1 SOL  1359      29.291   5.543  36.774  1.00  0.00           H
ATOM   4077  HW2 SOL  1359      28.118   6.480  36.966  1.00  0.00           H
ATOM   4078  OW  SOL  1360      32.367   2.627  30.105  1.00  0.00           O
ATOM   4079  HW1 SOL  1360      32.212   2.933  29.211  1.00  0.00           H
ATOM   4080  HW2 SOL  1360      31.515   2.705  30.536  1.00  0.00           H
ATOM   4081  OW  SOL  1361      26.199   5.511  26.022  1.00  0.00           O
ATOM   4082  HW1 SOL  1361      25.449   4.982  25.749  1.00  0.00           H
ATOM   4083  HW2 SOL  1361      26.222   5.422  26.974  1.00  0.00           H
ATOM   4084  OW  SOL  1362      20.733   9.659  31.534  1.00  0.00           O
ATOM   4085  HW1 SOL  1362      21.545   9.350  31.935  1.00  0.00           H
ATOM   4086  HW2 SOL  1362      20.984   9.916  30.647  1.00  0.00           H
ATOM   4087  OW  SOL  1363      14.180  14.787  31.535  1.00  0.00           O
ATOM   4088  HW1 SOL  1363      14.512  14.144  32.162  1.00  0.00           H
ATOM   4089  HW2 SOL  1363      13.230  14.678  31.560  1.00  0.00           H
ATOM   4090  OW  SOL  1364      22.337  41.456  20.208  1.00  0.00           O
ATOM   4091  HW1 SOL  1364      22.289  42.256  20.732  1.00  0.00           H
ATOM   4092  HW2 SOL  1364      22.452  41.764  19.310  1.00  0.00           H
ATOM   4093  OW  SOL  1365      34.335   0.170  36.013  1.00  0.00           O
ATOM   4094  HW1 SOL  1365      35.127  -0.190  36.411  1.00  0.00           H
ATOM   4095  HW2 SOL  1365      34.656   0.798  35.365  1.00  0.00           H
ATOM   4096  OW  SOL  1366      31.578  13.107  17.642  1.00  0.00           O
ATOM   4097  HW1 SOL  1366      32.255  13.155  18.317  1.00  0.00           H
ATOM   4098  HW2 SOL  1366      32.049  13.236  16.819  1.00  0.00           H
ATOM   4099  OW  SOL  1367      22.711   4.111  21.723  1.00  0.00           O
ATOM   4100  HW1 SOL  1367      22.868   3.213  21.433  1.00  0.00           H
ATOM   4101  HW2 SOL  1367      21.892   4.064  22.217  1.00  0.00           H
ATOM   4102  OW  SOL  1368      21.060  19.661  27.972  1.00  0.00           O
ATOM   4103  HW1 SOL  1368      20.811  20.168  28.745  1.00  0.00           H
ATOM   4104  HW2 SOL  1368      20.688  20.148  27.237  1.00  0.00           H
ATOM   4105  OW  SOL  1369      19.050  19.374  23.259  1.00  0.00           O
ATOM   4106  HW1 SOL  1369      19.682  20.067  23.069  1.00  0.00           H
ATOM   4107  HW2 SOL  1369      18.429  19.774  23.868  1.00  0.00           H
ATOM   4108  OW  SOL  1370      33.500  10.614  27.130  1.00  0.00           O
ATOM   4109  HW1 SOL  1370      34.247  10.240  26.662  1.00  0.00           H
ATOM   4110  HW2 SOL  1370      33.666  11.557  27.132  1.00  0.00           H
ATOM   4111  OW  SOL  1371      27.320  22.392  37.223  1.00  0.00           O
ATOM   4112  HW1 SOL  1371      26.510  22.396  37.734  1.00  0.00           H
ATOM   4113  HW2 SOL  1371      27.380  23.276  36.862  1.00  0.00           H
ATOM   4114  OW  SOL  1372      25.614  15.087  26.592  1.00  0.00           O
ATOM   4115  HW1 SOL  1372      25.679  16.002  26.317  1.00  0.00           H
ATOM   4116  HW2 SOL  1372      24.861  15.067  27.183  1.00  0.00           H
ATOM   4117  OW  SOL  1373      31.912  17.224  23.406  1.00  0.00           O
ATOM   4118  HW1 SOL  1373      32.861  17.141  23.313  1.00  0.00           H
ATOM   4119  HW2 SOL  1373      31.766  18.160  23.544  1.00  0.00           H
ATOM   4120  OW  SOL  1374      30.994  12.156  42.096  1.00  0.00           O
ATOM   4121  HW1 SOL  1374      30.825  12.626  42.912  1.00  0.00           H
ATOM   4122  HW2 SOL  1374      30.196  12.273  41.581  1.00  0.00           H
ATOM   4123  OW  SOL  1375      32.407  19.661  21.584  1.00  0.00           O
ATOM   4124  HW1 SOL  1375      31.717  20.325  21.599  1.00  0.00           H
ATOM   4125  HW2 SOL  1375      32.901  19.811  22.390  1.00  0.00           H
ATOM   4126  OW  SOL  1376      22.880   6.684  32.110  1.00  0.00           O
ATOM   4127  HW1 SOL  1376      22.820   6.865  31.172  1.00  0.00           H
ATOM   4128  HW2 SOL  1376      21.974   6.714  32.419  1.00  0.00           H
ATOM   4129  OW  SOL  1377      31.403  10.473  16.596  1.00  0.00           O
ATOM   4130  HW1 SOL  1377      31.811  11.052  17.241  1.00  0.00           H
ATOM   4131  HW2 SOL  1377      31.199  11.045  15.856  1.00  0.00           H
ATOM   4132  OW  SOL  1378      25.839  13.916  23.239  1.00  0.00           O
ATOM   4133  HW1 SOL  1378      26.710  13.968  23.633  1.00  0.00           H
ATOM   4134  HW2 SOL  1378      25.339  14.609  23.670  1.00  0.00           H
ATOM   4135  OW  SOL  1379      15.649  15.250  24.973  1.00  0.00           O
ATOM   4136  HW1 SOL  1379      15.335  14.732  24.232  1.00  0.00           H
ATOM   4137  HW2 SOL  1379      15.182  16.083  24.898  1.00  0.00           H
ATOM   4138  OW  SOL  1380      30.611  19.788  25.729  1.00  0.00           O
ATOM   4139  HW1 SOL  1380      30.164  20.299  25.055  1.00  0.00           H
ATOM   4140  HW2 SOL  1380      31.540  19.866  25.512  1.00  0.00           H
ATOM   4141  OW  SOL  1381      24.206   4.726  30.786  1.00  0.00           O
ATOM   4142  HW1 SOL  1381      24.307   4.155  31.547  1.00  0.00           H
ATOM   4143  HW2 SOL  1381      23.992   5.583  31.156  1.00  0.00           H
ATOM   4144  OW  SOL  1382      28.319   2.516  39.238  1.00  0.00           O
ATOM   4145  HW1 SOL  1382      28.139   3.409  39.532  1.00  0.00           H
ATOM   4146  HW2 SOL  1382      28.798   2.116  39.964  1.00  0.00           H
ATOM   4147  OW  SOL  1383      15.404   1.300  14.750  1.00  0.00           O
ATOM   4148  HW1 SOL  1383      15.510   0.403  14.432  1.00  0.00           H
ATOM   4149  HW2 SOL  1383      16.268   1.538  15.087  1.00  0.00           H
ATOM   4150  OW  SOL  1384      26.660   1.013  37.531  1.00  0.00           O
ATOM   4151  HW1 SOL  1384      27.486   1.337  37.890  1.00  0.00           H
ATOM   4152  HW2 SOL  1384      26.270   1.775  37.102  1.00  0.00           H
ATOM   4153  OW  SOL  1385      27.958  10.752  34.929  1.00  0.00           O
ATOM   4154  HW1 SOL  1385      27.986   9.938  34.425  1.00  0.00           H
ATOM   4155  HW2 SOL  1385      28.320  11.412  34.339  1.00  0.00           H
ATOM   4156  OW  SOL  1386      38.140  40.364  27.559  1.00  0.00           O
ATOM   4157  HW1 SOL  1386      37.908  41.129  27.033  1.00  0.00           H
ATOM   4158  HW2 SOL  1386      38.900  40.645  28.069  1.00  0.00           H
ATOM   4159  OW  SOL  1387      25.362  17.042  34.465  1.00  0.00           O
ATOM   4160  HW1 SOL  1387      26.244  16.953  34.105  1.00  0.00           H
ATOM   4161  HW2 SOL  1387      25.500  17.324  35.370  1.00  0.00           H
ATOM   4162  OW  SOL  1388      29.386   6.744  26.988  1.00  0.00           O
ATOM   4163  HW1 SOL  1388      29.388   6.037  26.343  1.00  0.00           H
ATOM   4164  HW2 SOL  1388      30.310   6.970  27.100  1.00  0.00           H
ATOM   4165  OW  SOL  1389      12.453   3.438  22.665  1.00  0.00           O
ATOM   4166  HW1 SOL  1389      11.873   2.951  23.251  1.00  0.00           H
ATOM   4167  HW2 SOL  1389      13.009   2.768  22.266  1.00  0.00           H
ATOM   4168  OW  SOL  1390      30.935   5.718  19.855  1.00  0.00           O
ATOM   4169  HW1 SOL  1390      30.221   6.355  19.862  1.00  0.00           H
ATOM   4170  HW2 SOL  1390      30.571   4.954  19.408  1.00  0.00           H
ATOM   4171  OW  SOL  1391      19.517  41.362  17.166  1.00  0.00           O
ATOM   4172  HW1 SOL  1391      19.807  40.452  17.104  1.00  0.00           H
ATOM   4173  HW2 SOL  1391      18.886  41.462  16.453  1.00  0.00           H
ATOM   4174  OW  SOL  1392      20.298   4.112  22.779  1.00  0.00           O
ATOM   4175  HW1 SOL  1392      19.908   4.984  22.843  1.00  0.00           H
ATOM   4176  HW2 SOL  1392      20.177   3.730  23.649  1.00  0.00           H
ATOM   4177  OW  SOL  1393      31.214   5.558  36.198  1.00  0.00           O
ATOM   4178  HW1 SOL  1393      31.806   5.026  36.728  1.00  0.00           H
ATOM   4179  HW2 SOL  1393      31.481   6.461  36.373  1.00  0.00           H
ATOM   4180  OW  SOL  1394      39.072  16.295  25.689  1.00  0.00           O
ATOM   4181  HW1 SOL  1394      38.981  16.431  24.746  1.00  0.00           H
ATOM   4182  HW2 SOL  1394      38.467  15.580  25.888  1.00  0.00           H
ATOM   4183  OW  SOL  1395      21.067  10.127  20.081  1.00  0.00           O
ATOM   4184  HW1 SOL  1395      21.999   9.921  20.148  1.00  0.00           H
ATOM   4185  HW2 SOL  1395      20.625   9.293  20.243  1.00  0.00           H
ATOM   4186  OW  SOL  1396      30.459  17.123  26.327  1.00  0.00           O
ATOM   4187  HW1 SOL  1396      30.409  17.080  27.282  1.00  0.00           H
ATOM   4188  HW2 SOL  1396      30.482  18.059  26.129  1.00  0.00           H
ATOM   4189  OW  SOL  1397      30.870   3.784  13.439  1.00  0.00           O
ATOM   4190  HW1 SOL  1397      30.922   3.575  12.506  1.00  0.00           H
ATOM   4191  HW2 SOL  1397      29.936   3.729  13.645  1.00  0.00           H
ATOM   4192  OW  SOL  1398      23.015   6.484  24.699  1.00  0.00           O
ATOM   4193  HW1 SOL  1398      23.301   7.280  25.149  1.00  0.00           H
ATOM   4194  HW2 SOL  1398      23.749   5.877  24.796  1.00  0.00           H
ATOM   4195  OW  SOL  1399      35.059  41.112  32.880  1.00  0.00           O
ATOM   4196  HW1 SOL  1399      34.260  40.762  32.486  1.00  0.00           H
ATOM   4197  HW2 SOL  1399      34.977  40.907  33.812  1.00  0.00           H
ATOM   4198  OW  SOL  1400      30.951   3.216  26.800  1.00  0.00           O
ATOM   4199  HW1 SOL  1400      30.293   2.646  27.198  1.00  0.00           H
ATOM   4200  HW2 SOL  1400      31.365   2.672  26.129  1.00  0.00           H
ATOM   4201  OW  SOL  1401      31.682  42.306  27.816  1.00  0.00           O
ATOM   4202  HW1 SOL  1401      32.619  42.156  27.946  1.00  0.00           H
ATOM   4203  HW2 SOL  1401      31.341  42.468  28.696  1.00  0.00           H
ATOM   4204  OW  SOL  1402      30.776  14.947  24.974  1.00  0.00           O
ATOM   4205  HW1 SOL  1402      30.584  15.758  25.444  1.00  0.00           H
ATOM   4206  HW2 SOL  1402      31.184  15.234  24.157  1.00  0.00           H
ATOM   4207  OW  SOL  1403      34.189  12.096  22.840  1.00  0.00           O
ATOM   4208  HW1 SOL  1403      33.686  12.906  22.919  1.00  0.00           H
ATOM   4209  HW2 SOL  1403      33.624  11.424  23.224  1.00  0.00           H
ATOM   4210  OW  SOL  1404      29.536  12.337  29.731  1.00  0.00           O
ATOM   4211  HW1 SOL  1404      30.492  12.369  29.783  1.00  0.00           H
ATOM   4212  HW2 SOL  1404      29.335  12.620  28.839  1.00  0.00           H
ATOM   4213  OW  SOL  1405      29.766  16.512  21.871  1.00  0.00           O
ATOM   4214  HW1 SOL  1405      30.448  16.861  22.446  1.00  0.00           H
ATOM   4215  HW2 SOL  1405      29.954  15.576  21.816  1.00  0.00           H
ATOM   4216  OW  SOL  1406      35.661   6.685  18.173  1.00  0.00           O
ATOM   4217  HW1 SOL  1406      35.857   6.809  19.102  1.00  0.00           H
ATOM   4218  HW2 SOL  1406      34.705   6.693  18.127  1.00  0.00           H
ATOM   4219  OW  SOL  1407      20.183   1.092  18.022  1.00  0.00           O
ATOM   4220  HW1 SOL  1407      19.796   0.232  17.860  1.00  0.00           H
ATOM   4221  HW2 SOL  1407      19.588   1.509  18.646  1.00  0.00           H
ATOM   4222  OW  SOL  1408      36.119  17.477  34.106  1.00  0.00           O
ATOM   4223  HW1 SOL  1408      35.487  17.284  34.798  1.00  0.00           H
ATOM   4224  HW2 SOL  1408      35.843  18.326  33.759  1.00  0.00           H
ATOM   4225  OW  SOL  1409      32.535  13.143  34.140  1.00  0.00           O
ATOM   4226  HW1 SOL  1409      33.346  12.809  34.522  1.00  0.00           H
ATOM   4227  HW2 SOL  1409      32.130  12.379  33.729  1.00  0.00           H
ATOM   4228  OW  SOL  1410      31.720  21.442  41.111  1.00  0.00           O
ATOM   4229  HW1 SOL  1410      32.298  20.721  40.862  1.00  0.00           H
ATOM   4230  HW2 SOL  1410      31.251  21.119  41.880  1.00  0.00           H
ATOM   4231  OW  SOL  1411      27.320   8.066  25.579  1.00  0.00           O
ATOM   4232  HW1 SOL  1411      28.136   8.414  25.941  1.00  0.00           H
ATOM   4233  HW2 SOL  1411      27.426   7.116  25.619  1.00  0.00           H
ATOM   4234  OW  SOL  1412      24.632   3.137  28.541  1.00  0.00           O
ATOM   4235  HW1 SOL  1412      24.754   3.967  28.079  1.00  0.00           H
ATOM   4236  HW2 SOL  1412      24.436   3.392  29.443  1.00  0.00           H
ATOM   4237  OW  SOL  1413      28.466  13.765  24.287  1.00  0.00           O
ATOM   4238  HW1 SOL  1413      28.900  12.994  23.921  1.00  0.00           H
ATOM   4239  HW2 SOL  1413      29.182  14.312  24.609  1.00  0.00           H
ATOM   4240  OW  SOL  1414      28.111   7.994  34.377  1.00  0.00           O
ATOM   4241  HW1 SOL  1414      28.704   7.297  34.657  1.00  0.00           H
ATOM   4242  HW2 SOL  1414      27.431   7.542  33.877  1.00  0.00           H
ATOM   4243  OW  SOL  1415      40.036  39.823  32.837  1.00  0.00           O
ATOM   4244  HW1 SOL  1415      40.736  39.376  32.361  1.00  0.00           H
ATOM   4245  HW2 SOL  1415      39.231  39.540  32.403  1.00  0.00           H
ATOM   4246  OW  SOL  1416      24.032  12.328  32.483  1.00  0.00           O
ATOM   4247  HW1 SOL  1416      24.634  12.692  33.131  1.00  0.00           H
ATOM   4248  HW2 SOL  1416      24.565  12.215  31.696  1.00  0.00           H
ATOM   4249  OW  SOL  1417      16.720   3.458  20.070  1.00  0.00           O
ATOM   4250  HW1 SOL  1417      16.624   4.138  19.403  1.00  0.00           H
ATOM   4251  HW2 SOL  1417      17.666   3.359  20.178  1.00  0.00           H
ATOM   4252  OW  SOL  1418      24.767   4.528  23.666  1.00  0.00           O
ATOM   4253  HW1 SOL  1418      25.568   4.662  23.160  1.00  0.00           H
ATOM   4254  HW2 SOL  1418      24.059   4.684  23.041  1.00  0.00           H
ATOM   4255  OW  SOL  1419      29.399  12.241  26.758  1.00  0.00           O
ATOM   4256  HW1 SOL  1419      29.845  11.829  26.018  1.00  0.00           H
ATOM   4257  HW2 SOL  1419      29.210  13.131  26.459  1.00  0.00           H
ATOM   4258  OW  SOL  1420      36.345  15.120  29.174  1.00  0.00           O
ATOM   4259  HW1 SOL  1420      36.389  15.199  28.221  1.00  0.00           H
ATOM   4260  HW2 SOL  1420      35.589  15.650  29.424  1.00  0.00           H
ATOM   4261  OW  SOL  1421      31.721  11.344  24.726  1.00  0.00           O
ATOM   4262  HW1 SOL  1421      31.823  10.419  24.500  1.00  0.00           H
ATOM   4263  HW2 SOL  1421      31.261  11.724  23.978  1.00  0.00           H
ATOM   4264  OW  SOL  1422      22.195  14.300  32.552  1.00  0.00           O
ATOM   4265  HW1 SOL  1422      22.574  13.540  32.111  1.00  0.00           H
ATOM   4266  HW2 SOL  1422      22.868  14.576  33.175  1.00  0.00           H
ATOM   4267  OW  SOL  1423      25.766   3.533  36.987  1.00  0.00           O
ATOM   4268  HW1 SOL  1423      25.604   3.780  36.076  1.00  0.00           H
ATOM   4269  HW2 SOL  1423      26.388   4.185  37.306  1.00  0.00           H
ATOM   4270  OW  SOL  1424      34.455   6.434  33.675  1.00  0.00           O
ATOM   4271  HW1 SOL  1424      34.088   6.312  32.799  1.00  0.00           H
ATOM   4272  HW2 SOL  1424      34.048   7.238  33.996  1.00  0.00           H
ATOM   4273  OW  SOL  1425      30.059  42.398  31.809  1.00  0.00           O
ATOM   4274  HW1 SOL  1425      29.548  41.612  31.612  1.00  0.00           H
ATOM   4275  HW2 SOL  1425      29.636  42.770  32.583  1.00  0.00           H
ATOM   4276  OW  SOL  1426      23.226   0.127  32.009  1.00  0.00           O
ATOM   4277  HW1 SOL  1426      23.226   1.014  31.649  1.00  0.00           H
ATOM   4278  HW2 SOL  1426      23.890   0.147  32.698  1.00  0.00           H
ATOM   4279  OW  SOL  1427      25.394   8.021  23.739  1.00  0.00           O
ATOM   4280  HW1 SOL  1427      24.767   8.744  23.736  1.00  0.00           H
ATOM   4281  HW2 SOL  1427      25.915   8.159  24.530  1.00  0.00           H
ATOM   4282  OW  SOL  1428      29.991   2.540  31.397  1.00  0.00           O
ATOM   4283  HW1 SOL  1428      29.948   1.601  31.580  1.00  0.00           H
ATOM   4284  HW2 SOL  1428      29.295   2.921  31.932  1.00  0.00           H
ATOM   4285  OW  SOL  1429      34.459   2.997  19.819  1.00  0.00           O
ATOM   4286  HW1 SOL  1429      34.974   3.745  20.122  1.00  0.00           H
ATOM   4287  HW2 SOL  1429      34.486   3.059  18.864  1.00  0.00           H
ATOM   4288  OW  SOL  1430      26.578   1.206  29.456  1.00  0.00           O
ATOM   4289  HW1 SOL  1430      26.180   0.393  29.144  1.00  0.00           H
ATOM   4290  HW2 SOL  1430      26.021   1.898  29.098  1.00  0.00           H
ATOM   4291  OW  SOL  1431      28.885  12.009  32.425  1.00  0.00           O
ATOM   4292  HW1 SOL  1431      28.755  12.956  32.475  1.00  0.00           H
ATOM   4293  HW2 SOL  1431      28.929  11.822  31.487  1.00  0.00           H
ATOM   4294  OW  SOL  1432      40.673   8.531   0.220  1.00  0.00           O
ATOM   4295  HW1 SOL  1432      40.016   9.174  -0.048  1.00  0.00           H
ATOM   4296  HW2 SOL  1432      40.250   8.031   0.917  1.00  0.00           H
ATOM   4297  OW  SOL  1433      26.032   1.964  32.129  1.00  0.00           O
ATOM   4298  HW1 SOL  1433      26.266   1.687  31.243  1.00  0.00           H
ATOM   4299  HW2 SOL  1433      26.865   2.212  32.531  1.00  0.00           H
ATOM   4300  OW  SOL  1434      32.208  42.235  23.047  1.00  0.00           O
ATOM   4301  HW1 SOL  1434      32.413  43.064  22.615  1.00  0.00           H
ATOM   4302  HW2 SOL  1434      31.772  42.489  23.860  1.00  0.00           H
ATOM   4303  OW  SOL  1435      26.705   8.172  29.250  1.00  0.00           O
ATOM   4304  HW1 SOL  1435      26.232   8.564  29.984  1.00  0.00           H
ATOM   4305  HW2 SOL  1435      26.928   8.913  28.686  1.00  0.00           H
ATOM   4306  OW  SOL  1436      30.961  14.826  29.074  1.00  0.00           O
ATOM   4307  HW1 SOL  1436      30.076  14.624  28.772  1.00  0.00           H
ATOM   4308  HW2 SOL  1436      31.323  13.981  29.339  1.00  0.00           H
ATOM   4309  OW  SOL  1437      41.539  17.632  38.686  1.00  0.00           O
ATOM   4310  HW1 SOL  1437      40.712  17.153  38.739  1.00  0.00           H
ATOM   4311  HW2 SOL  1437      41.811  17.540  37.772  1.00  0.00           H
ATOM   4312  OW  SOL  1438      26.040  11.841  30.404  1.00  0.00           O
ATOM   4313  HW1 SOL  1438      26.636  11.450  29.766  1.00  0.00           H
ATOM   4314  HW2 SOL  1438      26.093  12.782  30.237  1.00  0.00           H
ATOM   4315  OW  SOL  1439      27.044  37.198  18.494  1.00  0.00           O
ATOM   4316  HW1 SOL  1439      26.836  37.164  19.428  1.00  0.00           H
ATOM   4317  HW2 SOL  1439      27.746  37.846  18.428  1.00  0.00           H
ATOM   4318  OW  SOL  1440      37.803   3.634   5.203  1.00  0.00           O
ATOM   4319  HW1 SOL  1440      38.719   3.366   5.123  1.00  0.00           H
ATOM   4320  HW2 SOL  1440      37.813   4.329   5.861  1.00  0.00           H
ATOM   4321  OW  SOL  1441      31.802   7.934  37.189  1.00  0.00           O
ATOM   4322  HW1 SOL  1441      31.628   8.733  36.691  1.00  0.00           H
ATOM   4323  HW2 SOL  1441      31.203   7.981  37.935  1.00  0.00           H
ATOM   4324  OW  SOL  1442      32.003   5.635  25.988  1.00  0.00           O
ATOM   4325  HW1 SOL  1442      31.557   4.994  26.542  1.00  0.00           H
ATOM   4326  HW2 SOL  1442      32.122   6.399  26.553  1.00  0.00           H
ATOM   4327  OW  SOL  1443      25.693   5.790  28.707  1.00  0.00           O
ATOM   4328  HW1 SOL  1443      25.592   5.457  29.598  1.00  0.00           H
ATOM   4329  HW2 SOL  1443      25.851   6.727  28.816  1.00  0.00           H
ATOM   4330  OW  SOL  1444      33.486   1.862  33.206  1.00  0.00           O
ATOM   4331  HW1 SOL  1444      32.753   2.251  32.728  1.00  0.00           H
ATOM   4332  HW2 SOL  1444      33.390   2.189  34.100  1.00  0.00           H
ATOM   4333  OW  SOL  1445      37.171   0.271  37.164  1.00  0.00           O
ATOM   4334  HW1 SOL  1445      38.046  -0.080  37.002  1.00  0.00           H
ATOM   4335  HW2 SOL  1445      37.313   1.202  37.332  1.00  0.00           H
ATOM   4336  OW  SOL  1446      20.373   7.650  25.747  1.00  0.00           O
ATOM   4337  HW1 SOL  1446      20.990   7.679  26.478  1.00  0.00           H
ATOM   4338  HW2 SOL  1446      20.138   6.726  25.667  1.00  0.00           H
ATOM   4339  OW  SOL  1447      14.550  21.756  24.749  1.00  0.00           O
ATOM   4340  HW1 SOL  1447      14.464  22.708  24.715  1.00  0.00           H
ATOM   4341  HW2 SOL  1447      13.716  21.427  24.413  1.00  0.00           H
ATOM   4342  OW  SOL  1448      22.139  17.069  27.491  1.00  0.00           O
ATOM   4343  HW1 SOL  1448      22.981  17.376  27.153  1.00  0.00           H
ATOM   4344  HW2 SOL  1448      21.610  17.862  27.573  1.00  0.00           H
ATOM   4345  OW  SOL  1449      31.460   5.059  33.502  1.00  0.00           O
ATOM   4346  HW1 SOL  1449      31.231   5.191  34.422  1.00  0.00           H
ATOM   4347  HW2 SOL  1449      32.379   4.792  33.519  1.00  0.00           H
ATOM   4348  OW  SOL  1450      23.906   8.342  26.716  1.00  0.00           O
ATOM   4349  HW1 SOL  1450      23.685   9.271  26.776  1.00  0.00           H
ATOM   4350  HW2 SOL  1450      24.855   8.328  26.593  1.00  0.00           H
ATOM   4351  OW  SOL  1451      23.298   3.244  41.745  1.00  0.00           O
ATOM   4352  HW1 SOL  1451      22.838   2.475  41.409  1.00  0.00           H
ATOM   4353  HW2 SOL  1451      23.787   3.578  40.993  1.00  0.00           H
ATOM   4354  OW  SOL  1452      34.377  15.751  32.446  1.00  0.00           O
ATOM   4355  HW1 SOL  1452      34.550  14.834  32.659  1.00  0.00           H
ATOM   4356  HW2 SOL  1452      35.245  16.144  32.356  1.00  0.00           H
ATOM   4357  OW  SOL  1453      27.130   2.490  15.850  1.00  0.00           O
ATOM   4358  HW1 SOL  1453      26.239   2.833  15.921  1.00  0.00           H
ATOM   4359  HW2 SOL  1453      27.280   2.403  14.909  1.00  0.00           H
ATOM   4360  OW  SOL  1454      32.686   3.926  37.731  1.00  0.00           O
ATOM   4361  HW1 SOL  1454      32.176   3.155  37.977  1.00  0.00           H
ATOM   4362  HW2 SOL  1454      33.416   3.939  38.350  1.00  0.00           H
ATOM   4363  OW  SOL  1455      19.784  15.501  32.050  1.00  0.00           O
ATOM   4364  HW1 SOL  1455      19.960  16.137  31.357  1.00  0.00           H
ATOM   4365  HW2 SOL  1455      20.622  15.060  32.188  1.00  0.00           H
ATOM   4366  OW  SOL  1456      25.566   4.597  34.349  1.00  0.00           O
ATOM   4367  HW1 SOL  1456      25.061   4.079  33.722  1.00  0.00           H
ATOM   4368  HW2 SOL  1456      25.582   5.478  33.974  1.00  0.00           H
ATOM   4369  OW  SOL  1457      28.554  16.819  34.346  1.00  0.00           O
ATOM   4370  HW1 SOL  1457      28.915  17.091  33.502  1.00  0.00           H
ATOM   4371  HW2 SOL  1457      28.875  17.474  34.967  1.00  0.00           H
ATOM   4372  OW  SOL  1458      25.410   0.773  17.511  1.00  0.00           O
ATOM   4373  HW1 SOL  1458      24.512   0.445  17.461  1.00  0.00           H
ATOM   4374  HW2 SOL  1458      25.574   1.156  16.649  1.00  0.00           H
ATOM   4375  OW  SOL  1459      27.089  10.976  27.968  1.00  0.00           O
ATOM   4376  HW1 SOL  1459      27.988  11.138  27.682  1.00  0.00           H
ATOM   4377  HW2 SOL  1459      26.546  11.396  27.302  1.00  0.00           H
ATOM   4378  OW  SOL  1460      26.351  11.215  21.061  1.00  0.00           O
ATOM   4379  HW1 SOL  1460      25.732  11.107  21.783  1.00  0.00           H
ATOM   4380  HW2 SOL  1460      26.051  12.000  20.603  1.00  0.00           H
ATOM   4381  OW  SOL  1461      36.455   9.151  22.896  1.00  0.00           O
ATOM   4382  HW1 SOL  1461      36.719   9.846  22.293  1.00  0.00           H
ATOM   4383  HW2 SOL  1461      37.261   8.665  23.069  1.00  0.00           H
ATOM   4384  OW  SOL  1462      38.140  15.072  32.245  1.00  0.00           O
ATOM   4385  HW1 SOL  1462      38.167  15.970  31.914  1.00  0.00           H
ATOM   4386  HW2 SOL  1462      38.297  15.157  33.185  1.00  0.00           H
ATOM   4387  OW  SOL  1463      29.955  17.330  29.292  1.00  0.00           O
ATOM   4388  HW1 SOL  1463      30.220  16.414  29.210  1.00  0.00           H
ATOM   4389  HW2 SOL  1463      30.776  17.810  29.395  1.00  0.00           H
ATOM   4390  OW  SOL  1464      12.497  12.754  23.877  1.00  0.00           O
ATOM   4391  HW1 SOL  1464      12.072  12.959  24.710  1.00  0.00           H
ATOM   4392  HW2 SOL  1464      12.508  11.798  23.842  1.00  0.00           H
ATOM   4393  OW  SOL  1465      21.298  18.238  34.554  1.00  0.00           O
ATOM   4394  HW1 SOL  1465      21.098  18.439  35.469  1.00  0.00           H
ATOM   4395  HW2 SOL  1465      21.325  17.282  34.520  1.00  0.00           H
ATOM   4396  OW  SOL  1466      41.514  10.976  17.419  1.00  0.00           O
ATOM   4397  HW1 SOL  1466      40.964  10.264  17.092  1.00  0.00           H
ATOM   4398  HW2 SOL  1466      40.920  11.517  17.940  1.00  0.00           H
ATOM   4399  OW  SOL  1467      27.587  18.819  28.176  1.00  0.00           O
ATOM   4400  HW1 SOL  1467      28.175  19.541  28.398  1.00  0.00           H
ATOM   4401  HW2 SOL  1467      28.150  18.177  27.742  1.00  0.00           H
ATOM   4402  OW  SOL  1468      18.284  13.555  40.016  1.00  0.00           O
ATOM   4403  HW1 SOL  1468      17.548  13.003  40.279  1.00  0.00           H
ATOM   4404  HW2 SOL  1468      18.464  13.301  39.111  1.00  0.00           H
ATOM   4405  OW  SOL  1469      28.415   9.444  22.255  1.00  0.00           O
ATOM   4406  HW1 SOL  1469      28.092   8.551  22.372  1.00  0.00           H
ATOM   4407  HW2 SOL  1469      27.803   9.842  21.636  1.00  0.00           H
ATOM   4408  OW  SOL  1470      31.128  10.631  33.387  1.00  0.00           O
ATOM   4409  HW1 SOL  1470      31.107   9.755  33.002  1.00  0.00           H
ATOM   4410  HW2 SOL  1470      30.316  11.043  33.092  1.00  0.00           H
ATOM   4411  OW  SOL  1471      23.267  18.421  16.621  1.00  0.00           O
ATOM   4412  HW1 SOL  1471      22.349  18.214  16.443  1.00  0.00           H
ATOM   4413  HW2 SOL  1471      23.660  17.583  16.863  1.00  0.00           H
ATOM   4414  OW  SOL  1472      34.821  23.781  35.825  1.00  0.00           O
ATOM   4415  HW1 SOL  1472      35.715  23.446  35.893  1.00  0.00           H
ATOM   4416  HW2 SOL  1472      34.709  23.978  34.895  1.00  0.00           H
ATOM   4417  OW  SOL  1473      37.540   8.774  17.934  1.00  0.00           O
ATOM   4418  HW1 SOL  1473      38.196   8.307  18.450  1.00  0.00           H
ATOM   4419  HW2 SOL  1473      36.889   8.108  17.712  1.00  0.00           H
ATOM   4420  OW  SOL  1474      18.602  41.407  31.098  1.00  0.00           O
ATOM   4421  HW1 SOL  1474      18.577  41.924  30.293  1.00  0.00           H
ATOM   4422  HW2 SOL  1474      17.949  41.816  31.666  1.00  0.00           H
ATOM   4423  OW  SOL  1475      27.066   9.042  18.604  1.00  0.00           O
ATOM   4424  HW1 SOL  1475      27.292   9.659  17.908  1.00  0.00           H
ATOM   4425  HW2 SOL  1475      26.125   9.157  18.730  1.00  0.00           H
ATOM   4426  OW  SOL  1476      30.428  11.317   2.355  1.00  0.00           O
ATOM   4427  HW1 SOL  1476      29.602  11.663   2.017  1.00  0.00           H
ATOM   4428  HW2 SOL  1476      30.927  12.093   2.608  1.00  0.00           H
ATOM   4429  OW  SOL  1477      33.127   5.425  22.124  1.00  0.00           O
ATOM   4430  HW1 SOL  1477      32.850   5.233  21.228  1.00  0.00           H
ATOM   4431  HW2 SOL  1477      32.360   5.830  22.530  1.00  0.00           H
ATOM   4432  OW  SOL  1478      35.859  13.780  17.819  1.00  0.00           O
ATOM   4433  HW1 SOL  1478      36.680  14.265  17.731  1.00  0.00           H
ATOM   4434  HW2 SOL  1478      36.128  12.897  18.071  1.00  0.00           H
ATOM   4435  OW  SOL  1479      16.999  16.006  38.598  1.00  0.00           O
ATOM   4436  HW1 SOL  1479      17.004  16.769  39.175  1.00  0.00           H
ATOM   4437  HW2 SOL  1479      17.387  15.305  39.123  1.00  0.00           H
ATOM   4438  OW  SOL  1480      33.027  19.748   4.806  1.00  0.00           O
ATOM   4439  HW1 SOL  1480      32.693  19.489   3.947  1.00  0.00           H
ATOM   4440  HW2 SOL  1480      33.544  20.535   4.635  1.00  0.00           H
ATOM   4441  OW  SOL  1481      31.003   9.158  23.279  1.00  0.00           O
ATOM   4442  HW1 SOL  1481      30.848   8.213  23.269  1.00  0.00           H
ATOM   4443  HW2 SOL  1481      30.132   9.545  23.194  1.00  0.00           H
ATOM   4444  OW  SOL  1482      30.223   0.867  19.159  1.00  0.00           O
ATOM   4445  HW1 SOL  1482      29.492   1.170  19.697  1.00  0.00           H
ATOM   4446  HW2 SOL  1482      29.942   1.029  18.259  1.00  0.00           H
ATOM   4447  OW  SOL  1483      24.070  21.418  27.322  1.00  0.00           O
ATOM   4448  HW1 SOL  1483      24.498  22.230  27.593  1.00  0.00           H
ATOM   4449  HW2 SOL  1483      24.618  21.084  26.611  1.00  0.00           H
ATOM   4450  OW  SOL  1484      34.422  36.780  31.512  1.00  0.00           O
ATOM   4451  HW1 SOL  1484      34.675  37.404  30.832  1.00  0.00           H
ATOM   4452  HW2 SOL  1484      34.834  37.114  32.309  1.00  0.00           H
ATOM   4453  OW  SOL  1485      22.032  14.477  24.814  1.00  0.00           O
ATOM   4454  HW1 SOL  1485      21.294  14.754  25.357  1.00  0.00           H
ATOM   4455  HW2 SOL  1485      21.798  13.596  24.522  1.00  0.00           H
ATOM   4456  OW  SOL  1486      31.650   8.046  40.794  1.00  0.00           O
ATOM   4457  HW1 SOL  1486      32.008   7.712  41.617  1.00  0.00           H
ATOM   4458  HW2 SOL  1486      31.050   8.743  41.060  1.00  0.00           H
ATOM   4459  OW  SOL  1487      31.411  41.862  39.294  1.00  0.00           O
ATOM   4460  HW1 SOL  1487      31.315  42.626  39.862  1.00  0.00           H
ATOM   4461  HW2 SOL  1487      31.750  41.176  39.870  1.00  0.00           H
ATOM   4462  OW  SOL  1488      19.072   4.038  13.604  1.00  0.00           O
ATOM   4463  HW1 SOL  1488      19.227   4.886  13.189  1.00  0.00           H
ATOM   4464  HW2 SOL  1488      18.197   4.114  13.985  1.00  0.00           H
ATOM   4465  OW  SOL  1489      30.598   6.353  23.712  1.00  0.00           O
ATOM   4466  HW1 SOL  1489      29.825   5.789  23.708  1.00  0.00           H
ATOM   4467  HW2 SOL  1489      31.014   6.184  24.557  1.00  0.00           H
ATOM   4468  OW  SOL  1490      18.403   6.240  23.036  1.00  0.00           O
ATOM   4469  HW1 SOL  1490      18.486   7.178  22.864  1.00  0.00           H
ATOM   4470  HW2 SOL  1490      17.863   5.911  22.317  1.00  0.00           H
ATOM   4471  OW  SOL  1491      28.994  11.645  19.881  1.00  0.00           O
ATOM   4472  HW1 SOL  1491      29.459  10.814  19.782  1.00  0.00           H
ATOM   4473  HW2 SOL  1491      28.082  11.393  20.025  1.00  0.00           H
ATOM   4474  OW  SOL  1492      33.730   3.853  35.162  1.00  0.00           O
ATOM   4475  HW1 SOL  1492      34.101   4.693  34.891  1.00  0.00           H
ATOM   4476  HW2 SOL  1492      33.433   4.000  36.060  1.00  0.00           H
ATOM   4477  OW  SOL  1493      34.707   6.670  26.598  1.00  0.00           O
ATOM   4478  HW1 SOL  1493      35.531   7.128  26.432  1.00  0.00           H
ATOM   4479  HW2 SOL  1493      34.466   6.295  25.751  1.00  0.00           H
ATOM   4480  OW  SOL  1494      27.039   1.676   2.416  1.00  0.00           O
ATOM   4481  HW1 SOL  1494      26.131   1.977   2.384  1.00  0.00           H
ATOM   4482  HW2 SOL  1494      27.009   0.783   2.072  1.00  0.00           H
ATOM   4483  OW  SOL  1495      34.452  12.039  37.085  1.00  0.00           O
ATOM   4484  HW1 SOL  1495      34.494  11.083  37.064  1.00  0.00           H
ATOM   4485  HW2 SOL  1495      34.601  12.305  36.178  1.00  0.00           H
ATOM   4486  OW  SOL  1496      23.053  20.539  39.015  1.00  0.00           O
ATOM   4487  HW1 SOL  1496      22.124  20.738  39.131  1.00  0.00           H
ATOM   4488  HW2 SOL  1496      23.065  19.652  38.656  1.00  0.00           H
ATOM   4489  OW  SOL  1497      36.264   4.560  32.370  1.00  0.00           O
ATOM   4490  HW1 SOL  1497      35.802   4.096  31.672  1.00  0.00           H
ATOM   4491  HW2 SOL  1497      35.576   5.024  32.847  1.00  0.00           H
ATOM   4492  OW  SOL  1498      33.445   2.847  25.609  1.00  0.00           O
ATOM   4493  HW1 SOL  1498      33.090   3.728  25.488  1.00  0.00           H
ATOM   4494  HW2 SOL  1498      34.223   2.975  26.153  1.00  0.00           H
ATOM   4495  OW  SOL  1499      23.712  10.148  23.729  1.00  0.00           O
ATOM   4496  HW1 SOL  1499      23.678  10.277  24.677  1.00  0.00           H
ATOM   4497  HW2 SOL  1499      23.733  11.034  23.367  1.00  0.00           H
ATOM   4498  OW  SOL  1500      35.922  13.279  32.144  1.00  0.00           O
ATOM   4499  HW1 SOL  1500      36.715  13.799  32.016  1.00  0.00           H
ATOM   4500  HW2 SOL  1500      35.996  12.568  31.507  1.00  0.00           H
ATOM   4501  OW  SOL  1501      39.076  10.012  33.412  1.00  0.00           O
ATOM   4502  HW1 SOL  1501      39.293  10.521  32.630  1.00  0.00           H
ATOM   4503  HW2 SOL  1501      38.616   9.242  33.077  1.00  0.00           H
ATOM   4504  OW  SOL  1502      23.140  15.161  19.850  1.00  0.00           O
ATOM   4505  HW1 SOL  1502      22.325  15.624  19.654  1.00  0.00           H
ATOM   4506  HW2 SOL  1502      23.707  15.828  20.237  1.00  0.00           H
ATOM   4507  OW  SOL  1503      22.635  15.686  29.985  1.00  0.00           O
ATOM   4508  HW1 SOL  1503      22.688  16.322  30.698  1.00  0.00           H
ATOM   4509  HW2 SOL  1503      22.510  16.217  29.198  1.00  0.00           H
ATOM   4510  OW  SOL  1504      28.309   5.449  29.276  1.00  0.00           O
ATOM   4511  HW1 SOL  1504      27.529   5.142  28.814  1.00  0.00           H
ATOM   4512  HW2 SOL  1504      28.716   6.071  28.673  1.00  0.00           H
ATOM   4513  OW  SOL  1505      28.226   3.043  13.340  1.00  0.00           O
ATOM   4514  HW1 SOL  1505      28.284   3.671  12.619  1.00  0.00           H
ATOM   4515  HW2 SOL  1505      28.159   2.190  12.910  1.00  0.00           H
ATOM   4516  OW  SOL  1506      31.212  15.242  33.064  1.00  0.00           O
ATOM   4517  HW1 SOL  1506      30.933  15.004  32.180  1.00  0.00           H
ATOM   4518  HW2 SOL  1506      31.551  14.428  33.436  1.00  0.00           H
ATOM   4519  OW  SOL  1507      21.565  12.448  39.654  1.00  0.00           O
ATOM   4520  HW1 SOL  1507      21.288  11.673  40.143  1.00  0.00           H
ATOM   4521  HW2 SOL  1507      21.929  12.099  38.840  1.00  0.00           H
ATOM   4522  OW  SOL  1508      22.185  12.352  17.133  1.00  0.00           O
ATOM   4523  HW1 SOL  1508      22.392  12.441  16.203  1.00  0.00           H
ATOM   4524  HW2 SOL  1508      22.757  11.648  17.440  1.00  0.00           H
ATOM   4525  OW  SOL  1509      22.646  17.533  32.253  1.00  0.00           O
ATOM   4526  HW1 SOL  1509      23.594  17.609  32.365  1.00  0.00           H
ATOM   4527  HW2 SOL  1509      22.283  17.801  33.098  1.00  0.00           H
ATOM   4528  OW  SOL  1510      37.369   4.473  29.002  1.00  0.00           O
ATOM   4529  HW1 SOL  1510      37.432   5.387  28.727  1.00  0.00           H
ATOM   4530  HW2 SOL  1510      37.710   4.467  29.897  1.00  0.00           H
ATOM   4531  OW  SOL  1511      22.863   2.957  18.618  1.00  0.00           O
ATOM   4532  HW1 SOL  1511      22.457   2.092  18.660  1.00  0.00           H
ATOM   4533  HW2 SOL  1511      22.384   3.414  17.926  1.00  0.00           H
ATOM   4534  OW  SOL  1512      32.149  12.606  30.124  1.00  0.00           O
ATOM   4535  HW1 SOL  1512      32.602  13.184  30.738  1.00  0.00           H
ATOM   4536  HW2 SOL  1512      32.590  11.762  30.218  1.00  0.00           H
ATOM   4537  OW  SOL  1513      19.542   1.947  33.273  1.00  0.00           O
ATOM   4538  HW1 SOL  1513      19.939   2.688  32.815  1.00  0.00           H
ATOM   4539  HW2 SOL  1513      19.370   2.275  34.155  1.00  0.00           H
ATOM   4540  OW  SOL  1514      22.032  23.587  26.010  1.00  0.00           O
ATOM   4541  HW1 SOL  1514      22.739  23.848  26.601  1.00  0.00           H
ATOM   4542  HW2 SOL  1514      22.326  22.758  25.634  1.00  0.00           H
ATOM   4543  OW  SOL  1515      30.504  41.343  20.827  1.00  0.00           O
ATOM   4544  HW1 SOL  1515      30.527  42.133  20.286  1.00  0.00           H
ATOM   4545  HW2 SOL  1515      31.125  41.519  21.534  1.00  0.00           H
ATOM   4546  OW  SOL  1516      24.443  42.307  25.577  1.00  0.00           O
ATOM   4547  HW1 SOL  1516      24.192  43.159  25.220  1.00  0.00           H
ATOM   4548  HW2 SOL  1516      24.013  42.269  26.432  1.00  0.00           H
ATOM   4549  OW  SOL  1517      28.208  14.773  28.150  1.00  0.00           O
ATOM   4550  HW1 SOL  1517      27.485  14.918  27.539  1.00  0.00           H
ATOM   4551  HW2 SOL  1517      27.808  14.849  29.016  1.00  0.00           H
ATOM   4552  OW  SOL  1518      21.762  23.006  40.068  1.00  0.00           O
ATOM   4553  HW1 SOL  1518      22.648  22.794  40.363  1.00  0.00           H
ATOM   4554  HW2 SOL  1518      21.888  23.457  39.234  1.00  0.00           H
ATOM   4555  OW  SOL  1519      32.512  34.886  21.272  1.00  0.00           O
ATOM   4556  HW1 SOL  1519      32.484  34.660  20.343  1.00  0.00           H
ATOM   4557  HW2 SOL  1519      33.445  34.962  21.472  1.00  0.00           H
ATOM   4558  OW  SOL  1520      27.886   1.031  20.608  1.00  0.00           O
ATOM   4559  HW1 SOL  1520      27.265   1.150  19.889  1.00  0.00           H
ATOM   4560  HW2 SOL  1520      27.393   0.550  21.273  1.00  0.00           H
ATOM   4561  OW  SOL  1521      36.423  41.324  23.500  1.00  0.00           O
ATOM   4562  HW1 SOL  1521      35.936  42.020  23.941  1.00  0.00           H
ATOM   4563  HW2 SOL  1521      35.799  40.954  22.875  1.00  0.00           H
ATOM   4564  OW  SOL  1522      23.617  12.690  22.395  1.00  0.00           O
ATOM   4565  HW1 SOL  1522      24.395  13.232  22.524  1.00  0.00           H
ATOM   4566  HW2 SOL  1522      22.961  13.292  22.043  1.00  0.00           H
ATOM   4567  OW  SOL  1523      25.520  17.710  30.002  1.00  0.00           O
ATOM   4568  HW1 SOL  1523      24.805  18.341  30.087  1.00  0.00           H
ATOM   4569  HW2 SOL  1523      26.169  18.155  29.457  1.00  0.00           H
ATOM   4570  OW  SOL  1524      21.093   6.190  39.132  1.00  0.00           O
ATOM   4571  HW1 SOL  1524      21.382   6.864  38.516  1.00  0.00           H
ATOM   4572  HW2 SOL  1524      21.655   6.308  39.898  1.00  0.00           H
ATOM   4573  OW  SOL  1525      34.456   3.682  39.857  1.00  0.00           O
ATOM   4574  HW1 SOL  1525      34.597   4.423  40.446  1.00  0.00           H
ATOM   4575  HW2 SOL  1525      35.254   3.159  39.934  1.00  0.00           H
ATOM   4576  OW  SOL  1526      29.763  19.531   0.432  1.00  0.00           O
ATOM   4577  HW1 SOL  1526      29.095  18.900   0.702  1.00  0.00           H
ATOM   4578  HW2 SOL  1526      30.177  19.806   1.249  1.00  0.00           H
ATOM   4579  OW  SOL  1527      18.034  17.348   2.586  1.00  0.00           O
ATOM   4580  HW1 SOL  1527      17.246  17.443   2.051  1.00  0.00           H
ATOM   4581  HW2 SOL  1527      18.615  16.797   2.060  1.00  0.00           H
ATOM   4582  OW  SOL  1528      24.362   2.784   1.333  1.00  0.00           O
ATOM   4583  HW1 SOL  1528      24.004   3.070   0.493  1.00  0.00           H
ATOM   4584  HW2 SOL  1528      24.003   1.906   1.461  1.00  0.00           H
ATOM   4585  OW  SOL  1529      39.944  20.332  34.973  1.00  0.00           O
ATOM   4586  HW1 SOL  1529      40.515  20.680  35.659  1.00  0.00           H
ATOM   4587  HW2 SOL  1529      39.062  20.592  35.241  1.00  0.00           H
ATOM   4588  OW  SOL  1530      18.881  22.552  39.335  1.00  0.00           O
ATOM   4589  HW1 SOL  1530      18.581  21.705  39.663  1.00  0.00           H
ATOM   4590  HW2 SOL  1530      19.769  22.386  39.016  1.00  0.00           H
ATOM   4591  OW  SOL  1531      30.675   4.418  41.269  1.00  0.00           O
ATOM   4592  HW1 SOL  1531      30.009   3.756  41.455  1.00  0.00           H
ATOM   4593  HW2 SOL  1531      31.137   4.084  40.500  1.00  0.00           H
ATOM   4594  OW  SOL  1532      39.088  16.203  38.100  1.00  0.00           O
ATOM   4595  HW1 SOL  1532      38.852  16.585  37.255  1.00  0.00           H
ATOM   4596  HW2 SOL  1532      38.701  15.328  38.084  1.00  0.00           H
ATOM   4597  OW  SOL  1533      28.746  38.460  41.453  1.00  0.00           O
ATOM   4598  HW1 SOL  1533      28.280  37.676  41.743  1.00  0.00           H
ATOM   4599  HW2 SOL  1533      28.802  38.368  40.502  1.00  0.00           H
ATOM   4600  OW  SOL  1534      42.258  12.398  39.595  1.00  0.00           O
ATOM   4601  HW1 SOL  1534      41.650  13.043  39.957  1.00  0.00           H
ATOM   4602  HW2 SOL  1534      43.103  12.846  39.581  1.00  0.00           H
ATOM   4603  OW  SOL  1535      20.384  42.526  40.357  1.00  0.00           O
ATOM   4604  HW1 SOL  1535      19.674  42.716  40.970  1.00  0.00           H
ATOM   4605  HW2 SOL  1535      20.250  41.611  40.110  1.00  0.00           H
ATOM   4606  OW  SOL  1536      32.156  20.150  36.418  1.00  0.00           O
ATOM   4607  HW1 SOL  1536      33.037  20.521  36.463  1.00  0.00           H
ATOM   4608  HW2 SOL  1536      31.702  20.518  37.175  1.00  0.00           H
ATOM   4609  OW  SOL  1537      28.911  41.080  42.281  1.00  0.00           O
ATOM   4610  HW1 SOL  1537      29.061  40.182  41.986  1.00  0.00           H
ATOM   4611  HW2 SOL  1537      27.971  41.121  42.457  1.00  0.00           H
ATOM   4612  OW  SOL  1538      19.464  10.092  38.137  1.00  0.00           O
ATOM   4613  HW1 SOL  1538      19.305  10.783  37.494  1.00  0.00           H
ATOM   4614  HW2 SOL  1538      18.789  10.224  38.803  1.00  0.00           H
ATOM   4615  OW  SOL  1539      29.758  23.476  34.791  1.00  0.00           O
ATOM   4616  HW1 SOL  1539      28.810  23.398  34.680  1.00  0.00           H
ATOM   4617  HW2 SOL  1539      29.955  24.379  34.540  1.00  0.00           H
ATOM   4618  OW  SOL  1540      34.529  14.150   2.451  1.00  0.00           O
ATOM   4619  HW1 SOL  1540      35.308  13.784   2.871  1.00  0.00           H
ATOM   4620  HW2 SOL  1540      33.881  13.447   2.494  1.00  0.00           H
ATOM   4621  OW  SOL  1541      18.920  20.616  11.294  1.00  0.00           O
ATOM   4622  HW1 SOL  1541      19.224  21.088  12.069  1.00  0.00           H
ATOM   4623  HW2 SOL  1541      19.649  20.675  10.676  1.00  0.00           H
ATOM   4624  OW  SOL  1542      36.985  38.413  42.135  1.00  0.00           O
ATOM   4625  HW1 SOL  1542      36.849  38.086  43.023  1.00  0.00           H
ATOM   4626  HW2 SOL  1542      37.716  37.895  41.797  1.00  0.00           H
ATOM   4627  OW  SOL  1543      21.703  14.487  36.691  1.00  0.00           O
ATOM   4628  HW1 SOL  1543      20.974  14.205  36.139  1.00  0.00           H
ATOM   4629  HW2 SOL  1543      22.480  14.123  36.266  1.00  0.00           H
ATOM   4630  OW  SOL  1544      19.316  40.462  35.020  1.00  0.00           O
ATOM   4631  HW1 SOL  1544      19.796  41.076  34.465  1.00  0.00           H
ATOM   4632  HW2 SOL  1544      19.103  39.731  34.440  1.00  0.00           H
ATOM   4633  OW  SOL  1545      30.829  10.013  35.932  1.00  0.00           O
ATOM   4634  HW1 SOL  1545      30.883  10.344  35.035  1.00  0.00           H
ATOM   4635  HW2 SOL  1545      30.520  10.759  36.445  1.00  0.00           H
ATOM   4636  OW  SOL  1546      18.078   0.708   1.940  1.00  0.00           O
ATOM   4637  HW1 SOL  1546      17.512   1.366   1.536  1.00  0.00           H
ATOM   4638  HW2 SOL  1546      17.549  -0.090   1.949  1.00  0.00           H
ATOM   4639  OW  SOL  1547      16.495   2.365  37.368  1.00  0.00           O
ATOM   4640  HW1 SOL  1547      15.926   2.987  37.821  1.00  0.00           H
ATOM   4641  HW2 SOL  1547      16.654   1.674  38.011  1.00  0.00           H
ATOM   4642  OW  SOL  1548      27.003  12.419   5.015  1.00  0.00           O
ATOM   4643  HW1 SOL  1548      26.849  13.341   5.218  1.00  0.00           H
ATOM   4644  HW2 SOL  1548      26.385  12.221   4.312  1.00  0.00           H
ATOM   4645  OW  SOL  1549      26.206  27.319  35.818  1.00  0.00           O
ATOM   4646  HW1 SOL  1549      25.658  27.649  36.530  1.00  0.00           H
ATOM   4647  HW2 SOL  1549      27.095  27.333  36.173  1.00  0.00           H
ATOM   4648  OW  SOL  1550      23.046   7.335  40.728  1.00  0.00           O
ATOM   4649  HW1 SOL  1550      23.357   8.182  41.048  1.00  0.00           H
ATOM   4650  HW2 SOL  1550      23.722   7.047  40.114  1.00  0.00           H
ATOM   4651  OW  SOL  1551      36.561  11.669  42.197  1.00  0.00           O
ATOM   4652  HW1 SOL  1551      36.143  10.906  41.798  1.00  0.00           H
ATOM   4653  HW2 SOL  1551      35.834  12.195  42.529  1.00  0.00           H
ATOM   4654  OW  SOL  1552      28.223  22.372  40.168  1.00  0.00           O
ATOM   4655  HW1 SOL  1552      27.901  21.491  40.361  1.00  0.00           H
ATOM   4656  HW2 SOL  1552      28.539  22.319  39.265  1.00  0.00           H
ATOM   4657  OW  SOL  1553      37.112   8.282  32.526  1.00  0.00           O
ATOM   4658  HW1 SOL  1553      37.565   7.700  31.914  1.00  0.00           H
ATOM   4659  HW2 SOL  1553      36.737   8.967  31.972  1.00  0.00           H
ATOM   4660  OW  SOL  1554      22.482   1.345  39.652  1.00  0.00           O
ATOM   4661  HW1 SOL  1554      21.540   1.211  39.757  1.00  0.00           H
ATOM   4662  HW2 SOL  1554      22.815   0.495  39.364  1.00  0.00           H
ATOM   4663  OW  SOL  1555      24.935   3.657  39.578  1.00  0.00           O
ATOM   4664  HW1 SOL  1555      25.132   3.288  38.717  1.00  0.00           H
ATOM   4665  HW2 SOL  1555      25.767   3.621  40.050  1.00  0.00           H
ATOM   4666  OW  SOL  1556      23.364  17.816  39.628  1.00  0.00           O
ATOM   4667  HW1 SOL  1556      23.034  16.918  39.594  1.00  0.00           H
ATOM   4668  HW2 SOL  1556      22.933  18.201  40.391  1.00  0.00           H
ATOM   4669  OW  SOL  1557      30.773  21.677  38.462  1.00  0.00           O
ATOM   4670  HW1 SOL  1557      30.215  20.912  38.600  1.00  0.00           H
ATOM   4671  HW2 SOL  1557      31.068  21.922  39.339  1.00  0.00           H
ATOM   4672  OW  SOL  1558      33.185   1.573   5.368  1.00  0.00           O
ATOM   4673  HW1 SOL  1558      33.685   1.338   6.150  1.00  0.00           H
ATOM   4674  HW2 SOL  1558      33.826   1.546   4.657  1.00  0.00           H
ATOM   4675  OW  SOL  1559      27.484   4.710  41.068  1.00  0.00           O
ATOM   4676  HW1 SOL  1559      26.728   5.277  41.221  1.00  0.00           H
ATOM   4677  HW2 SOL  1559      28.204   5.315  40.886  1.00  0.00           H
ATOM   4678  OW  SOL  1560      31.842   1.082  36.775  1.00  0.00           O
ATOM   4679  HW1 SOL  1560      32.764   0.987  36.537  1.00  0.00           H
ATOM   4680  HW2 SOL  1560      31.693   0.404  37.434  1.00  0.00           H
ATOM   4681  OW  SOL  1561      33.025   1.730  42.272  1.00  0.00           O
ATOM   4682  HW1 SOL  1561      33.792   2.261  42.059  1.00  0.00           H
ATOM   4683  HW2 SOL  1561      33.173   0.901  41.817  1.00  0.00           H
ATOM   4684  OW  SOL  1562      33.796   8.181  39.376  1.00  0.00           O
ATOM   4685  HW1 SOL  1562      33.436   7.974  38.513  1.00  0.00           H
ATOM   4686  HW2 SOL  1562      33.056   8.084  39.975  1.00  0.00           H
ATOM   4687  OW  SOL  1563      17.453  13.710   0.187  1.00  0.00           O
ATOM   4688  HW1 SOL  1563      18.007  13.657   0.966  1.00  0.00           H
ATOM   4689  HW2 SOL  1563      17.855  14.395  -0.348  1.00  0.00           H
ATOM   4690  OW  SOL  1564      22.481   1.962  35.373  1.00  0.00           O
ATOM   4691  HW1 SOL  1564      21.825   1.332  35.672  1.00  0.00           H
ATOM   4692  HW2 SOL  1564      22.659   2.506  36.141  1.00  0.00           H
ATOM   4693  OW  SOL  1565      36.809  12.886   2.337  1.00  0.00           O
ATOM   4694  HW1 SOL  1565      36.499  12.128   1.841  1.00  0.00           H
ATOM   4695  HW2 SOL  1565      36.877  12.572   3.239  1.00  0.00           H
ATOM   4696  OW  SOL  1566      35.904  40.359  36.017  1.00  0.00           O
ATOM   4697  HW1 SOL  1566      36.035  39.823  36.800  1.00  0.00           H
ATOM   4698  HW2 SOL  1566      36.785  40.638  35.768  1.00  0.00           H
ATOM   4699  OW  SOL  1567      30.936  17.389  39.304  1.00  0.00           O
ATOM   4700  HW1 SOL  1567      31.145  16.522  39.653  1.00  0.00           H
ATOM   4701  HW2 SOL  1567      31.733  17.664  38.852  1.00  0.00           H
ATOM   4702  OW  SOL  1568      29.276  19.334  38.742  1.00  0.00           O
ATOM   4703  HW1 SOL  1568      29.844  18.753  39.247  1.00  0.00           H
ATOM   4704  HW2 SOL  1568      28.456  19.357  39.235  1.00  0.00           H
ATOM   4705  OW  SOL  1569      26.312  24.201  39.955  1.00  0.00           O
ATOM   4706  HW1 SOL  1569      27.007  23.621  40.265  1.00  0.00           H
ATOM   4707  HW2 SOL  1569      25.652  23.611  39.591  1.00  0.00           H
ATOM   4708  OW  SOL  1570      26.281  11.249   2.361  1.00  0.00           O
ATOM   4709  HW1 SOL  1570      25.364  10.975   2.388  1.00  0.00           H
ATOM   4710  HW2 SOL  1570      26.755  10.543   2.802  1.00  0.00           H
ATOM   4711  OW  SOL  1571      30.817  28.744  34.070  1.00  0.00           O
ATOM   4712  HW1 SOL  1571      31.159  28.800  34.962  1.00  0.00           H
ATOM   4713  HW2 SOL  1571      29.897  28.996  34.149  1.00  0.00           H
ATOM   4714  OW  SOL  1572      25.916  17.309  37.097  1.00  0.00           O
ATOM   4715  HW1 SOL  1572      25.381  17.445  37.879  1.00  0.00           H
ATOM   4716  HW2 SOL  1572      26.141  18.192  36.803  1.00  0.00           H
ATOM   4717  OW  SOL  1573      25.761  15.319  40.520  1.00  0.00           O
ATOM   4718  HW1 SOL  1573      25.528  14.404  40.680  1.00  0.00           H
ATOM   4719  HW2 SOL  1573      24.932  15.742  40.297  1.00  0.00           H
ATOM   4720  OW  SOL  1574      24.847   0.724  34.184  1.00  0.00           O
ATOM   4721  HW1 SOL  1574      25.335   1.224  33.529  1.00  0.00           H
ATOM   4722  HW2 SOL  1574      24.207   1.345  34.532  1.00  0.00           H
ATOM   4723  OW  SOL  1575      16.986   6.761  37.584  1.00  0.00           O
ATOM   4724  HW1 SOL  1575      17.627   6.613  36.889  1.00  0.00           H
ATOM   4725  HW2 SOL  1575      16.689   7.661  37.447  1.00  0.00           H
ATOM   4726  OW  SOL  1576      26.542  10.750  38.292  1.00  0.00           O
ATOM   4727  HW1 SOL  1576      25.754  10.620  38.820  1.00  0.00           H
ATOM   4728  HW2 SOL  1576      27.265  10.574  38.894  1.00  0.00           H
ATOM   4729  OW  SOL  1577      31.812  11.235  38.501  1.00  0.00           O
ATOM   4730  HW1 SOL  1577      32.700  11.497  38.261  1.00  0.00           H
ATOM   4731  HW2 SOL  1577      31.275  12.005  38.313  1.00  0.00           H
ATOM   4732  OW  SOL  1578      23.967   0.026   3.012  1.00  0.00           O
ATOM   4733  HW1 SOL  1578      23.266   0.487   3.471  1.00  0.00           H
ATOM   4734  HW2 SOL  1578      23.766  -0.902   3.136  1.00  0.00           H
ATOM   4735  OW  SOL  1579      28.716  12.580  36.988  1.00  0.00           O
ATOM   4736  HW1 SOL  1579      28.616  11.756  36.511  1.00  0.00           H
ATOM   4737  HW2 SOL  1579      28.020  13.141  36.647  1.00  0.00           H
ATOM   4738  OW  SOL  1580      24.738  11.954  41.365  1.00  0.00           O
ATOM   4739  HW1 SOL  1580      24.336  11.185  40.961  1.00  0.00           H
ATOM   4740  HW2 SOL  1580      23.999  12.517  41.597  1.00  0.00           H
ATOM   4741  OW  SOL  1581      22.719  13.450  42.481  1.00  0.00           O
ATOM   4742  HW1 SOL  1581      22.884  13.990  43.254  1.00  0.00           H
ATOM   4743  HW2 SOL  1581      21.819  13.658  42.230  1.00  0.00           H
ATOM   4744  OW  SOL  1582      29.066  13.436  40.247  1.00  0.00           O
ATOM   4745  HW1 SOL  1582      28.444  13.518  39.523  1.00  0.00           H
ATOM   4746  HW2 SOL  1582      29.786  14.021  40.012  1.00  0.00           H
ATOM   4747  OW  SOL  1583      32.362  39.690  40.718  1.00  0.00           O
ATOM   4748  HW1 SOL  1583      33.076  39.067  40.854  1.00  0.00           H
ATOM   4749  HW2 SOL  1583      31.851  39.650  41.526  1.00  0.00           H
ATOM   4750  OW  SOL  1584      20.668  18.671  40.643  1.00  0.00           O
ATOM   4751  HW1 SOL  1584      19.716  18.767  40.661  1.00  0.00           H
ATOM   4752  HW2 SOL  1584      20.919  18.598  41.564  1.00  0.00           H
ATOM   4753  OW  SOL  1585      29.315   9.557  39.141  1.00  0.00           O
ATOM   4754  HW1 SOL  1585      28.972  10.013  38.373  1.00  0.00           H
ATOM   4755  HW2 SOL  1585      30.111  10.037  39.370  1.00  0.00           H
ATOM   4756  OW  SOL  1586      16.780  16.698   5.884  1.00  0.00           O
ATOM   4757  HW1 SOL  1586      16.585  17.615   5.691  1.00  0.00           H
ATOM   4758  HW2 SOL  1586      16.510  16.225   5.098  1.00  0.00           H
ATOM   4759  OW  SOL  1587      17.789  22.995   3.081  1.00  0.00           O
ATOM   4760  HW1 SOL  1587      18.353  22.478   3.656  1.00  0.00           H
ATOM   4761  HW2 SOL  1587      17.322  23.587   3.671  1.00  0.00           H
ATOM   4762  OW  SOL  1588      18.441  24.796   0.282  1.00  0.00           O
ATOM   4763  HW1 SOL  1588      18.976  25.583   0.180  1.00  0.00           H
ATOM   4764  HW2 SOL  1588      18.041  24.888   1.146  1.00  0.00           H
ATOM   4765  OW  SOL  1589      18.529  27.829  11.419  1.00  0.00           O
ATOM   4766  HW1 SOL  1589      18.064  27.836  12.255  1.00  0.00           H
ATOM   4767  HW2 SOL  1589      18.722  26.905  11.258  1.00  0.00           H
ATOM   4768  OW  SOL  1590      30.312  33.770  16.241  1.00  0.00           O
ATOM   4769  HW1 SOL  1590      29.520  34.085  16.676  1.00  0.00           H
ATOM   4770  HW2 SOL  1590      30.988  33.808  16.917  1.00  0.00           H
ATOM   4771  OW  SOL  1591      29.455  28.667   6.784  1.00  0.00           O
ATOM   4772  HW1 SOL  1591      29.019  28.554   7.629  1.00  0.00           H
ATOM   4773  HW2 SOL  1591      29.476  27.788   6.406  1.00  0.00           H
ATOM   4774  OW  SOL  1592      31.758  17.173   1.235  1.00  0.00           O
ATOM   4775  HW1 SOL  1592      32.236  17.981   1.049  1.00  0.00           H
ATOM   4776  HW2 SOL  1592      30.836  17.413   1.144  1.00  0.00           H
ATOM   4777  OW  SOL  1593      22.726  32.804  13.982  1.00  0.00           O
ATOM   4778  HW1 SOL  1593      22.745  31.929  14.368  1.00  0.00           H
ATOM   4779  HW2 SOL  1593      21.858  32.871  13.582  1.00  0.00           H
ATOM   4780  OW  SOL  1594      26.983  17.797  22.186  1.00  0.00           O
ATOM   4781  HW1 SOL  1594      27.688  17.185  22.400  1.00  0.00           H
ATOM   4782  HW2 SOL  1594      27.430  18.621  21.996  1.00  0.00           H
ATOM   4783  OW  SOL  1595      21.221  25.925   4.050  1.00  0.00           O
ATOM   4784  HW1 SOL  1595      21.285  26.636   4.689  1.00  0.00           H
ATOM   4785  HW2 SOL  1595      22.044  25.446   4.141  1.00  0.00           H
ATOM   4786  OW  SOL  1596      21.131  32.515  23.410  1.00  0.00           O
ATOM   4787  HW1 SOL  1596      21.766  31.879  23.740  1.00  0.00           H
ATOM   4788  HW2 SOL  1596      20.356  32.385  23.956  1.00  0.00           H
ATOM   4789  OW  SOL  1597      22.961  36.075   6.472  1.00  0.00           O
ATOM   4790  HW1 SOL  1597      22.725  35.660   5.642  1.00  0.00           H
ATOM   4791  HW2 SOL  1597      22.516  36.922   6.452  1.00  0.00           H
ATOM   4792  OW  SOL  1598      36.463  33.082  20.326  1.00  0.00           O
ATOM   4793  HW1 SOL  1598      35.803  33.513  19.783  1.00  0.00           H
ATOM   4794  HW2 SOL  1598      37.113  33.762  20.500  1.00  0.00           H
ATOM   4795  OW  SOL  1599      20.113  25.605  12.184  1.00  0.00           O
ATOM   4796  HW1 SOL  1599      20.236  24.960  11.488  1.00  0.00           H
ATOM   4797  HW2 SOL  1599      20.276  25.119  12.993  1.00  0.00           H
ATOM   4798  OW  SOL  1600      32.052  25.478   9.025  1.00  0.00           O
ATOM   4799  HW1 SOL  1600      31.689  25.188   8.188  1.00  0.00           H
ATOM   4800  HW2 SOL  1600      31.881  24.752   9.625  1.00  0.00           H
ATOM   4801  OW  SOL  1601      21.603  34.907   4.473  1.00  0.00           O
ATOM   4802  HW1 SOL  1601      21.282  35.336   3.680  1.00  0.00           H
ATOM   4803  HW2 SOL  1601      20.818  34.544   4.884  1.00  0.00           H
ATOM   4804  OW  SOL  1602      28.851  34.779  27.586  1.00  0.00           O
ATOM   4805  HW1 SOL  1602      28.666  35.011  28.496  1.00  0.00           H
ATOM   4806  HW2 SOL  1602      28.742  35.597  27.102  1.00  0.00           H
ATOM   4807  OW  SOL  1603      20.140  35.858   2.193  1.00  0.00           O
ATOM   4808  HW1 SOL  1603      20.205  36.768   1.903  1.00  0.00           H
ATOM   4809  HW2 SOL  1603      19.203  35.667   2.174  1.00  0.00           H
ATOM   4810  OW  SOL  1604      18.790  31.140   2.202  1.00  0.00           O
ATOM   4811  HW1 SOL  1604      18.999  31.601   3.015  1.00  0.00           H
ATOM   4812  HW2 SOL  1604      17.953  30.710   2.378  1.00  0.00           H
ATOM   4813  OW  SOL  1605      24.951  41.146   9.258  1.00  0.00           O
ATOM   4814  HW1 SOL  1605      25.174  41.807   9.913  1.00  0.00           H
ATOM   4815  HW2 SOL  1605      25.778  40.700   9.077  1.00  0.00           H
ATOM   4816  OW  SOL  1606      22.988  41.361  37.892  1.00  0.00           O
ATOM   4817  HW1 SOL  1606      23.634  41.802  37.340  1.00  0.00           H
ATOM   4818  HW2 SOL  1606      22.168  41.429  37.403  1.00  0.00           H
ATOM   4819  OW  SOL  1607      34.802  26.773  17.511  1.00  0.00           O
ATOM   4820  HW1 SOL  1607      34.671  26.489  18.416  1.00  0.00           H
ATOM   4821  HW2 SOL  1607      34.771  27.729  17.553  1.00  0.00           H
ATOM   4822  OW  SOL  1608      20.165  26.869   1.658  1.00  0.00           O
ATOM   4823  HW1 SOL  1608      20.827  26.428   1.126  1.00  0.00           H
ATOM   4824  HW2 SOL  1608      20.507  26.824   2.551  1.00  0.00           H
ATOM   4825  OW  SOL  1609      38.420  38.106  10.691  1.00  0.00           O
ATOM   4826  HW1 SOL  1609      38.507  38.812  10.051  1.00  0.00           H
ATOM   4827  HW2 SOL  1609      37.901  38.487  11.400  1.00  0.00           H
ATOM   4828  OW  SOL  1610      23.257  31.423   3.071  1.00  0.00           O
ATOM   4829  HW1 SOL  1610      22.522  31.306   2.469  1.00  0.00           H
ATOM   4830  HW2 SOL  1610      23.864  30.718   2.848  1.00  0.00           H
ATOM   4831  OW  SOL  1611      29.743  18.589   8.608  1.00  0.00           O
ATOM   4832  HW1 SOL  1611      29.755  18.103   9.432  1.00  0.00           H
ATOM   4833  HW2 SOL  1611      29.185  19.347   8.784  1.00  0.00           H
ATOM   4834  OW  SOL  1612      36.641  31.070  10.695  1.00  0.00           O
ATOM   4835  HW1 SOL  1612      35.774  30.952  10.307  1.00  0.00           H
ATOM   4836  HW2 SOL  1612      36.579  30.648  11.552  1.00  0.00           H
ATOM   4837  OW  SOL  1613      18.822  22.779  12.879  1.00  0.00           O
ATOM   4838  HW1 SOL  1613      18.035  23.276  13.103  1.00  0.00           H
ATOM   4839  HW2 SOL  1613      19.330  22.754  13.690  1.00  0.00           H
ATOM   4840  OW  SOL  1614      24.830  30.691  12.185  1.00  0.00           O
ATOM   4841  HW1 SOL  1614      25.047  30.771  13.114  1.00  0.00           H
ATOM   4842  HW2 SOL  1614      24.672  31.590  11.897  1.00  0.00           H
ATOM   4843  OW  SOL  1615      20.993  34.301  18.905  1.00  0.00           O
ATOM   4844  HW1 SOL  1615      21.530  33.953  19.618  1.00  0.00           H
ATOM   4845  HW2 SOL  1615      20.775  35.191  19.181  1.00  0.00           H
ATOM   4846  OW  SOL  1616      20.364  18.841   0.718  1.00  0.00           O
ATOM   4847  HW1 SOL  1616      20.271  18.338   1.527  1.00  0.00           H
ATOM   4848  HW2 SOL  1616      19.526  19.294   0.619  1.00  0.00           H
ATOM   4849  OW  SOL  1617      22.498  22.122  11.734  1.00  0.00           O
ATOM   4850  HW1 SOL  1617      22.677  22.689  12.484  1.00  0.00           H
ATOM   4851  HW2 SOL  1617      22.614  21.234  12.071  1.00  0.00           H
ATOM   4852  OW  SOL  1618      26.895  33.089   4.371  1.00  0.00           O
ATOM   4853  HW1 SOL  1618      26.173  33.638   4.676  1.00  0.00           H
ATOM   4854  HW2 SOL  1618      27.607  33.265   4.986  1.00  0.00           H
ATOM   4855  OW  SOL  1619      29.025  24.330  24.515  1.00  0.00           O
ATOM   4856  HW1 SOL  1619      28.090  24.167  24.639  1.00  0.00           H
ATOM   4857  HW2 SOL  1619      29.440  23.482  24.678  1.00  0.00           H
ATOM   4858  OW  SOL  1620      40.129  28.292  18.037  1.00  0.00           O
ATOM   4859  HW1 SOL  1620      40.984  28.052  17.681  1.00  0.00           H
ATOM   4860  HW2 SOL  1620      39.647  28.645  17.289  1.00  0.00           H
ATOM   4861  OW  SOL  1621      42.183  30.465   9.429  1.00  0.00           O
ATOM   4862  HW1 SOL  1621      41.236  30.584   9.346  1.00  0.00           H
ATOM   4863  HW2 SOL  1621      42.526  31.349   9.551  1.00  0.00           H
ATOM   4864  OW  SOL  1622      23.934  23.805  41.949  1.00  0.00           O
ATOM   4865  HW1 SOL  1622      24.245  22.917  42.121  1.00  0.00           H
ATOM   4866  HW2 SOL  1622      24.693  24.363  42.120  1.00  0.00           H
ATOM   4867  OW  SOL  1623      25.696  20.817   8.288  1.00  0.00           O
ATOM   4868  HW1 SOL  1623      25.439  19.900   8.190  1.00  0.00           H
ATOM   4869  HW2 SOL  1623      24.944  21.233   8.709  1.00  0.00           H
ATOM   4870  OW  SOL  1624       1.176  28.639   2.535  1.00  0.00           O
ATOM   4871  HW1 SOL  1624       1.734  29.417   2.550  1.00  0.00           H
ATOM   4872  HW2 SOL  1624       0.352  28.928   2.928  1.00  0.00           H
ATOM   4873  OW  SOL  1625      28.886  23.714  10.267  1.00  0.00           O
ATOM   4874  HW1 SOL  1625      28.429  24.169  10.974  1.00  0.00           H
ATOM   4875  HW2 SOL  1625      29.715  23.435  10.658  1.00  0.00           H
ATOM   4876  OW  SOL  1626      34.714  19.209  19.900  1.00  0.00           O
ATOM   4877  HW1 SOL  1626      33.782  19.360  20.062  1.00  0.00           H
ATOM   4878  HW2 SOL  1626      35.086  19.058  20.769  1.00  0.00           H
ATOM   4879  OW  SOL  1627      26.337  31.325  21.862  1.00  0.00           O
ATOM   4880  HW1 SOL  1627      26.762  31.941  22.459  1.00  0.00           H
ATOM   4881  HW2 SOL  1627      26.981  30.627  21.739  1.00  0.00           H
ATOM   4882  OW  SOL  1628      29.589  20.242  11.738  1.00  0.00           O
ATOM   4883  HW1 SOL  1628      30.401  19.847  11.421  1.00  0.00           H
ATOM   4884  HW2 SOL  1628      29.096  20.447  10.944  1.00  0.00           H
ATOM   4885  OW  SOL  1629      25.994  27.184   9.253  1.00  0.00           O
ATOM   4886  HW1 SOL  1629      25.483  27.852   8.797  1.00  0.00           H
ATOM   4887  HW2 SOL  1629      26.904  27.457   9.137  1.00  0.00           H
ATOM   4888  OW  SOL  1630      17.797  23.250   9.742  1.00  0.00           O
ATOM   4889  HW1 SOL  1630      17.997  22.775  10.549  1.00  0.00           H
ATOM   4890  HW2 SOL  1630      16.908  23.579   9.870  1.00  0.00           H
ATOM   4891  OW  SOL  1631      17.380  41.659  19.991  1.00  0.00           O
ATOM   4892  HW1 SOL  1631      16.956  41.324  19.201  1.00  0.00           H
ATOM   4893  HW2 SOL  1631      16.657  41.851  20.589  1.00  0.00           H
ATOM   4894  OW  SOL  1632      30.928  27.865   3.294  1.00  0.00           O
ATOM   4895  HW1 SOL  1632      30.169  28.236   2.845  1.00  0.00           H
ATOM   4896  HW2 SOL  1632      30.657  27.796   4.209  1.00  0.00           H
ATOM   4897  OW  SOL  1633      35.403  22.045  20.212  1.00  0.00           O
ATOM   4898  HW1 SOL  1633      35.261  21.288  19.643  1.00  0.00           H
ATOM   4899  HW2 SOL  1633      34.650  22.045  20.803  1.00  0.00           H
ATOM   4900  OW  SOL  1634      33.884  30.548  11.670  1.00  0.00           O
ATOM   4901  HW1 SOL  1634      34.301  29.756  12.009  1.00  0.00           H
ATOM   4902  HW2 SOL  1634      33.345  30.242  10.940  1.00  0.00           H
ATOM   4903  OW  SOL  1635      20.480  15.199   8.738  1.00  0.00           O
ATOM   4904  HW1 SOL  1635      19.578  15.435   8.952  1.00  0.00           H
ATOM   4905  HW2 SOL  1635      21.014  15.718   9.340  1.00  0.00           H
ATOM   4906  OW  SOL  1636      29.112  37.274  11.429  1.00  0.00           O
ATOM   4907  HW1 SOL  1636      28.670  36.491  11.755  1.00  0.00           H
ATOM   4908  HW2 SOL  1636      30.016  36.996  11.283  1.00  0.00           H
ATOM   4909  OW  SOL  1637      19.934  30.690   9.872  1.00  0.00           O
ATOM   4910  HW1 SOL  1637      20.157  30.557   8.951  1.00  0.00           H
ATOM   4911  HW2 SOL  1637      20.443  30.029  10.341  1.00  0.00           H
ATOM   4912  OW  SOL  1638      37.781  28.975  12.306  1.00  0.00           O
ATOM   4913  HW1 SOL  1638      38.598  29.082  11.820  1.00  0.00           H
ATOM   4914  HW2 SOL  1638      37.563  28.048  12.207  1.00  0.00           H
ATOM   4915  OW  SOL  1639      30.294  34.189  22.873  1.00  0.00           O
ATOM   4916  HW1 SOL  1639      31.051  34.280  22.294  1.00  0.00           H
ATOM   4917  HW2 SOL  1639      30.651  33.813  23.677  1.00  0.00           H
ATOM   4918  OW  SOL  1640      17.075  27.470   1.856  1.00  0.00           O
ATOM   4919  HW1 SOL  1640      16.766  28.360   2.025  1.00  0.00           H
ATOM   4920  HW2 SOL  1640      17.711  27.567   1.147  1.00  0.00           H
ATOM   4921  OW  SOL  1641      17.910  39.311  16.188  1.00  0.00           O
ATOM   4922  HW1 SOL  1641      18.206  39.144  15.294  1.00  0.00           H
ATOM   4923  HW2 SOL  1641      18.190  38.541  16.682  1.00  0.00           H
ATOM   4924  OW  SOL  1642      32.004  29.289   8.714  1.00  0.00           O
ATOM   4925  HW1 SOL  1642      31.405  29.301   9.460  1.00  0.00           H
ATOM   4926  HW2 SOL  1642      31.451  29.064   7.966  1.00  0.00           H
ATOM   4927  OW  SOL  1643      20.921  20.211  15.290  1.00  0.00           O
ATOM   4928  HW1 SOL  1643      21.868  20.341  15.337  1.00  0.00           H
ATOM   4929  HW2 SOL  1643      20.558  21.097  15.274  1.00  0.00           H
ATOM   4930  OW  SOL  1644      29.722  36.160  39.112  1.00  0.00           O
ATOM   4931  HW1 SOL  1644      28.842  36.159  39.489  1.00  0.00           H
ATOM   4932  HW2 SOL  1644      30.100  35.322  39.379  1.00  0.00           H
ATOM   4933  OW  SOL  1645      30.649  42.050   1.634  1.00  0.00           O
ATOM   4934  HW1 SOL  1645      29.976  41.957   0.959  1.00  0.00           H
ATOM   4935  HW2 SOL  1645      30.544  41.274   2.185  1.00  0.00           H
ATOM   4936  OW  SOL  1646      31.668  14.853   5.332  1.00  0.00           O
ATOM   4937  HW1 SOL  1646      31.916  15.735   5.057  1.00  0.00           H
ATOM   4938  HW2 SOL  1646      31.223  14.480   4.571  1.00  0.00           H
ATOM   4939  OW  SOL  1647      14.629   1.891   8.903  1.00  0.00           O
ATOM   4940  HW1 SOL  1647      14.505   0.991   8.603  1.00  0.00           H
ATOM   4941  HW2 SOL  1647      15.579   2.002   8.941  1.00  0.00           H
ATOM   4942  OW  SOL  1648      28.899  32.141  11.354  1.00  0.00           O
ATOM   4943  HW1 SOL  1648      29.329  31.535  10.751  1.00  0.00           H
ATOM   4944  HW2 SOL  1648      29.533  32.848  11.476  1.00  0.00           H
ATOM   4945  OW  SOL  1649      22.562  21.173   0.928  1.00  0.00           O
ATOM   4946  HW1 SOL  1649      21.972  21.924   0.872  1.00  0.00           H
ATOM   4947  HW2 SOL  1649      22.011  20.419   0.717  1.00  0.00           H
ATOM   4948  OW  SOL  1650      30.379  19.458  19.545  1.00  0.00           O
ATOM   4949  HW1 SOL  1650      31.180  19.180  19.990  1.00  0.00           H
ATOM   4950  HW2 SOL  1650      30.673  19.748  18.681  1.00  0.00           H
ATOM   4951  OW  SOL  1651      29.298  13.690   4.108  1.00  0.00           O
ATOM   4952  HW1 SOL  1651      29.050  13.966   3.225  1.00  0.00           H
ATOM   4953  HW2 SOL  1651      28.803  12.884   4.255  1.00  0.00           H
ATOM   4954  OW  SOL  1652      23.384  21.140  14.760  1.00  0.00           O
ATOM   4955  HW1 SOL  1652      24.228  20.734  14.561  1.00  0.00           H
ATOM   4956  HW2 SOL  1652      23.523  21.585  15.596  1.00  0.00           H
ATOM   4957  OW  SOL  1653      34.355  37.295  11.168  1.00  0.00           O
ATOM   4958  HW1 SOL  1653      33.918  36.702  11.779  1.00  0.00           H
ATOM   4959  HW2 SOL  1653      34.398  36.805  10.347  1.00  0.00           H
ATOM   4960  OW  SOL  1654      35.422  29.480  16.429  1.00  0.00           O
ATOM   4961  HW1 SOL  1654      35.670  29.802  17.296  1.00  0.00           H
ATOM   4962  HW2 SOL  1654      36.140  29.752  15.858  1.00  0.00           H
ATOM   4963  OW  SOL  1655      24.402  35.060  11.352  1.00  0.00           O
ATOM   4964  HW1 SOL  1655      24.507  34.856  12.281  1.00  0.00           H
ATOM   4965  HW2 SOL  1655      25.281  34.969  10.985  1.00  0.00           H
ATOM   4966  OW  SOL  1656      29.409  14.266   6.918  1.00  0.00           O
ATOM   4967  HW1 SOL  1656      30.256  14.668   6.726  1.00  0.00           H
ATOM   4968  HW2 SOL  1656      29.110  13.923   6.076  1.00  0.00           H
ATOM   4969  OW  SOL  1657      33.941  24.508   2.388  1.00  0.00           O
ATOM   4970  HW1 SOL  1657      33.115  24.493   2.871  1.00  0.00           H
ATOM   4971  HW2 SOL  1657      34.131  25.439   2.267  1.00  0.00           H
ATOM   4972  OW  SOL  1658      18.851  18.817   4.662  1.00  0.00           O
ATOM   4973  HW1 SOL  1658      18.411  19.594   4.318  1.00  0.00           H
ATOM   4974  HW2 SOL  1658      18.562  18.105   4.091  1.00  0.00           H
ATOM   4975  OW  SOL  1659      27.868  17.775   6.708  1.00  0.00           O
ATOM   4976  HW1 SOL  1659      28.107  18.372   5.999  1.00  0.00           H
ATOM   4977  HW2 SOL  1659      28.535  17.918   7.378  1.00  0.00           H
ATOM   4978  OW  SOL  1660      22.057  27.701  16.211  1.00  0.00           O
ATOM   4979  HW1 SOL  1660      21.744  28.380  16.809  1.00  0.00           H
ATOM   4980  HW2 SOL  1660      21.342  27.065  16.174  1.00  0.00           H
ATOM   4981  OW  SOL  1661      23.635  26.987  13.453  1.00  0.00           O
ATOM   4982  HW1 SOL  1661      22.697  27.178  13.463  1.00  0.00           H
ATOM   4983  HW2 SOL  1661      23.846  26.773  14.362  1.00  0.00           H
ATOM   4984  OW  SOL  1662      24.496  29.583   1.413  1.00  0.00           O
ATOM   4985  HW1 SOL  1662      23.831  29.151   1.949  1.00  0.00           H
ATOM   4986  HW2 SOL  1662      24.323  29.275   0.523  1.00  0.00           H
ATOM   4987  OW  SOL  1663      24.295   0.361   6.272  1.00  0.00           O
ATOM   4988  HW1 SOL  1663      24.379   1.301   6.431  1.00  0.00           H
ATOM   4989  HW2 SOL  1663      23.360   0.183   6.373  1.00  0.00           H
ATOM   4990  OW  SOL  1664      28.751  19.121   4.034  1.00  0.00           O
ATOM   4991  HW1 SOL  1664      28.553  19.999   3.706  1.00  0.00           H
ATOM   4992  HW2 SOL  1664      28.108  18.555   3.608  1.00  0.00           H
ATOM   4993  OW  SOL  1665      17.760  11.733  10.440  1.00  0.00           O
ATOM   4994  HW1 SOL  1665      16.825  11.901  10.558  1.00  0.00           H
ATOM   4995  HW2 SOL  1665      18.053  11.401  11.289  1.00  0.00           H
ATOM   4996  OW  SOL  1666      26.868  15.254  16.319  1.00  0.00           O
ATOM   4997  HW1 SOL  1666      27.632  14.864  16.745  1.00  0.00           H
ATOM   4998  HW2 SOL  1666      26.552  15.906  16.945  1.00  0.00           H
ATOM   4999  OW  SOL  1667      21.385  16.701  10.952  1.00  0.00           O
ATOM   5000  HW1 SOL  1667      21.049  15.852  11.240  1.00  0.00           H
ATOM   5001  HW2 SOL  1667      21.119  17.310  11.641  1.00  0.00           H
ATOM   5002  OW  SOL  1668      27.803  11.388   7.515  1.00  0.00           O
ATOM   5003  HW1 SOL  1668      28.651  11.114   7.166  1.00  0.00           H
ATOM   5004  HW2 SOL  1668      27.354  11.787   6.770  1.00  0.00           H
ATOM   5005  OW  SOL  1669      23.265  25.508  10.533  1.00  0.00           O
ATOM   5006  HW1 SOL  1669      23.303  26.073  11.305  1.00  0.00           H
ATOM   5007  HW2 SOL  1669      22.333  25.448  10.326  1.00  0.00           H
ATOM   5008  OW  SOL  1670      32.377  27.135  16.047  1.00  0.00           O
ATOM   5009  HW1 SOL  1670      33.167  26.633  16.247  1.00  0.00           H
ATOM   5010  HW2 SOL  1670      31.971  27.294  16.899  1.00  0.00           H
ATOM   5011  OW  SOL  1671      30.530  28.443  11.049  1.00  0.00           O
ATOM   5012  HW1 SOL  1671      30.024  28.305  11.850  1.00  0.00           H
ATOM   5013  HW2 SOL  1671      31.368  28.014  11.218  1.00  0.00           H
ATOM   5014  OW  SOL  1672      30.471  32.396   7.264  1.00  0.00           O
ATOM   5015  HW1 SOL  1672      30.631  31.831   6.508  1.00  0.00           H
ATOM   5016  HW2 SOL  1672      29.603  32.140   7.576  1.00  0.00           H
ATOM   5017  OW  SOL  1673      33.407  27.813   7.035  1.00  0.00           O
ATOM   5018  HW1 SOL  1673      33.010  27.970   7.892  1.00  0.00           H
ATOM   5019  HW2 SOL  1673      32.829  27.175   6.616  1.00  0.00           H
ATOM   5020  OW  SOL  1674      25.960  26.590  12.083  1.00  0.00           O
ATOM   5021  HW1 SOL  1674      25.047  26.605  12.372  1.00  0.00           H
ATOM   5022  HW2 SOL  1674      25.927  26.870  11.169  1.00  0.00           H
ATOM   5023  OW  SOL  1675      26.843  21.491   3.552  1.00  0.00           O
ATOM   5024  HW1 SOL  1675      26.950  21.125   2.674  1.00  0.00           H
ATOM   5025  HW2 SOL  1675      25.896  21.514   3.688  1.00  0.00           H
ATOM   5026  OW  SOL  1676      30.476  35.390  14.110  1.00  0.00           O
ATOM   5027  HW1 SOL  1676      30.438  35.029  14.996  1.00  0.00           H
ATOM   5028  HW2 SOL  1676      30.038  36.239  14.177  1.00  0.00           H
ATOM   5029  OW  SOL  1677      27.566  32.745  24.072  1.00  0.00           O
ATOM   5030  HW1 SOL  1677      28.521  32.765  24.006  1.00  0.00           H
ATOM   5031  HW2 SOL  1677      27.338  33.563  24.512  1.00  0.00           H
ATOM   5032  OW  SOL  1678      32.081  32.593   9.624  1.00  0.00           O
ATOM   5033  HW1 SOL  1678      31.625  33.042  10.336  1.00  0.00           H
ATOM   5034  HW2 SOL  1678      31.405  32.441   8.964  1.00  0.00           H
ATOM   5035  OW  SOL  1679      25.480  33.016  15.989  1.00  0.00           O
ATOM   5036  HW1 SOL  1679      26.288  33.230  16.457  1.00  0.00           H
ATOM   5037  HW2 SOL  1679      25.671  32.189  15.547  1.00  0.00           H
ATOM   5038  OW  SOL  1680      31.014  31.701  14.133  1.00  0.00           O
ATOM   5039  HW1 SOL  1680      31.218  31.631  13.201  1.00  0.00           H
ATOM   5040  HW2 SOL  1680      30.553  32.535  14.216  1.00  0.00           H
ATOM   5041  OW  SOL  1681      37.226   5.996  11.710  1.00  0.00           O
ATOM   5042  HW1 SOL  1681      36.617   5.620  12.345  1.00  0.00           H
ATOM   5043  HW2 SOL  1681      36.679   6.225  10.958  1.00  0.00           H
ATOM   5044  OW  SOL  1682      30.872  31.358  21.645  1.00  0.00           O
ATOM   5045  HW1 SOL  1682      30.231  31.428  22.352  1.00  0.00           H
ATOM   5046  HW2 SOL  1682      31.720  31.443  22.081  1.00  0.00           H
ATOM   5047  OW  SOL  1683      25.824  23.298   6.921  1.00  0.00           O
ATOM   5048  HW1 SOL  1683      26.508  23.913   7.186  1.00  0.00           H
ATOM   5049  HW2 SOL  1683      26.025  22.494   7.399  1.00  0.00           H
ATOM   5050  OW  SOL  1684      17.238  28.295  16.035  1.00  0.00           O
ATOM   5051  HW1 SOL  1684      17.430  29.016  16.635  1.00  0.00           H
ATOM   5052  HW2 SOL  1684      16.565  27.782  16.484  1.00  0.00           H
ATOM   5053  OW  SOL  1685      28.769  21.731  13.897  1.00  0.00           O
ATOM   5054  HW1 SOL  1685      29.044  22.648  13.927  1.00  0.00           H
ATOM   5055  HW2 SOL  1685      29.168  21.387  13.098  1.00  0.00           H
ATOM   5056  OW  SOL  1686      15.907  41.726   9.110  1.00  0.00           O
ATOM   5057  HW1 SOL  1686      15.509  40.896   9.372  1.00  0.00           H
ATOM   5058  HW2 SOL  1686      16.006  42.214   9.927  1.00  0.00           H
ATOM   5059  OW  SOL  1687      18.062  33.519  12.423  1.00  0.00           O
ATOM   5060  HW1 SOL  1687      18.753  32.858  12.451  1.00  0.00           H
ATOM   5061  HW2 SOL  1687      18.515  34.348  12.580  1.00  0.00           H
[truncated: 218,921 more chars]
