# Supplementary material for: Best Practices in Constant pH MD Simulations: Accuracy and Sampling
Source: J Chem Theory Comput. 2022 Sep 15;18(10):6134–47. doi: 10.1021/acs.jctc.2c00517 (PMC9558372; doi:10.1021/acs.jctc.2c00517)
Supplement: Supplementary file 1 — ct2c00517_si_001.zip [file ct2c00517_si_001.zip › best_practices_simulations/buffer_param/water/NVT.pdb]

TITLE     CARDIOTOXIN V IN WATER in water
REMARK    THIS IS A SIMULATION BOX
CRYST1   43.296   43.296   43.296  90.00  90.00  90.00 P 1           1
MODEL        1
ATOM      1  OW  SOL     1       3.357   7.909  40.791  1.00  0.00           O
ATOM      2  HW1 SOL     1       2.411   7.808  40.891  1.00  0.00           H
ATOM      3  HW2 SOL     1       3.688   7.014  40.718  1.00  0.00           H
ATOM      4  OW  SOL     2       0.562   2.223  11.741  1.00  0.00           O
ATOM      5  HW1 SOL     2      -0.087   1.526  11.835  1.00  0.00           H
ATOM      6  HW2 SOL     2       0.798   2.455  12.639  1.00  0.00           H
ATOM      7  OW  SOL     3      42.763  13.267  41.452  1.00  0.00           O
ATOM      8  HW1 SOL     3      42.880  12.820  42.290  1.00  0.00           H
ATOM      9  HW2 SOL     3      42.079  12.767  41.006  1.00  0.00           H
ATOM     10  OW  SOL     4       8.410  10.022  11.714  1.00  0.00           O
ATOM     11  HW1 SOL     4       7.638  10.201  12.251  1.00  0.00           H
ATOM     12  HW2 SOL     4       8.336  10.627  10.976  1.00  0.00           H
ATOM     13  OW  SOL     5      20.125  14.786   4.492  1.00  0.00           O
ATOM     14  HW1 SOL     5      19.267  14.687   4.905  1.00  0.00           H
ATOM     15  HW2 SOL     5      20.121  14.153   3.774  1.00  0.00           H
ATOM     16  OW  SOL     6       6.735   4.451   6.212  1.00  0.00           O
ATOM     17  HW1 SOL     6       6.738   4.143   5.305  1.00  0.00           H
ATOM     18  HW2 SOL     6       6.969   3.679   6.728  1.00  0.00           H
ATOM     19  OW  SOL     7      14.071   6.714   0.623  1.00  0.00           O
ATOM     20  HW1 SOL     7      14.559   6.427  -0.149  1.00  0.00           H
ATOM     21  HW2 SOL     7      13.552   7.457   0.316  1.00  0.00           H
ATOM     22  OW  SOL     8      10.743   9.115  10.575  1.00  0.00           O
ATOM     23  HW1 SOL     8       9.973   9.624  10.828  1.00  0.00           H
ATOM     24  HW2 SOL     8      11.478   9.573  10.982  1.00  0.00           H
ATOM     25  OW  SOL     9       6.351  11.098  21.734  1.00  0.00           O
ATOM     26  HW1 SOL     9       6.773  11.436  22.524  1.00  0.00           H
ATOM     27  HW2 SOL     9       5.432  11.349  21.827  1.00  0.00           H
ATOM     28  OW  SOL    10      12.485   9.364   7.526  1.00  0.00           O
ATOM     29  HW1 SOL    10      11.723   8.865   7.818  1.00  0.00           H
ATOM     30  HW2 SOL    10      12.211  10.279   7.588  1.00  0.00           H
ATOM     31  OW  SOL    11      12.837  11.808  20.754  1.00  0.00           O
ATOM     32  HW1 SOL    11      13.516  11.227  20.411  1.00  0.00           H
ATOM     33  HW2 SOL    11      13.201  12.688  20.656  1.00  0.00           H
ATOM     34  OW  SOL    12      40.036  16.134   6.979  1.00  0.00           O
ATOM     35  HW1 SOL    12      40.005  16.368   6.052  1.00  0.00           H
ATOM     36  HW2 SOL    12      39.454  16.763   7.406  1.00  0.00           H
ATOM     37  OW  SOL    13      18.399  12.629  10.042  1.00  0.00           O
ATOM     38  HW1 SOL    13      19.177  13.132   9.801  1.00  0.00           H
ATOM     39  HW2 SOL    13      18.641  12.189  10.857  1.00  0.00           H
ATOM     40  OW  SOL    14       1.262   0.076  10.168  1.00  0.00           O
ATOM     41  HW1 SOL    14       1.153   1.000  10.393  1.00  0.00           H
ATOM     42  HW2 SOL    14       1.809  -0.279  10.868  1.00  0.00           H
ATOM     43  OW  SOL    15      15.449   3.527   2.252  1.00  0.00           O
ATOM     44  HW1 SOL    15      15.587   3.053   3.072  1.00  0.00           H
ATOM     45  HW2 SOL    15      16.123   4.207   2.251  1.00  0.00           H
ATOM     46  OW  SOL    16       1.097  19.735   5.156  1.00  0.00           O
ATOM     47  HW1 SOL    16       0.943  20.631   5.455  1.00  0.00           H
ATOM     48  HW2 SOL    16       1.207  19.813   4.209  1.00  0.00           H
ATOM     49  OW  SOL    17      17.795  18.471  19.404  1.00  0.00           O
ATOM     50  HW1 SOL    17      17.404  17.800  18.843  1.00  0.00           H
ATOM     51  HW2 SOL    17      17.725  18.114  20.289  1.00  0.00           H
ATOM     52  OW  SOL    18       1.716  17.615   6.970  1.00  0.00           O
ATOM     53  HW1 SOL    18       1.780  16.880   6.360  1.00  0.00           H
ATOM     54  HW2 SOL    18       1.138  18.240   6.532  1.00  0.00           H
ATOM     55  OW  SOL    19       5.120  12.134   9.952  1.00  0.00           O
ATOM     56  HW1 SOL    19       4.842  11.758   9.117  1.00  0.00           H
ATOM     57  HW2 SOL    19       6.031  12.391   9.809  1.00  0.00           H
ATOM     58  OW  SOL    20       2.287  19.814  15.090  1.00  0.00           O
ATOM     59  HW1 SOL    20       2.031  20.163  15.944  1.00  0.00           H
ATOM     60  HW2 SOL    20       3.227  19.987  15.032  1.00  0.00           H
ATOM     61  OW  SOL    21       5.596  10.008   4.128  1.00  0.00           O
ATOM     62  HW1 SOL    21       6.241   9.960   3.423  1.00  0.00           H
ATOM     63  HW2 SOL    21       5.537   9.113   4.462  1.00  0.00           H
ATOM     64  OW  SOL    22      12.167   1.132  12.891  1.00  0.00           O
ATOM     65  HW1 SOL    22      12.412   1.491  12.039  1.00  0.00           H
ATOM     66  HW2 SOL    22      12.945   1.255  13.435  1.00  0.00           H
ATOM     67  OW  SOL    23       0.433  14.087   5.860  1.00  0.00           O
ATOM     68  HW1 SOL    23       0.025  14.216   5.003  1.00  0.00           H
ATOM     69  HW2 SOL    23       0.341  13.150   6.031  1.00  0.00           H
ATOM     70  OW  SOL    24      23.793  15.364   3.770  1.00  0.00           O
ATOM     71  HW1 SOL    24      22.866  15.389   3.534  1.00  0.00           H
ATOM     72  HW2 SOL    24      24.008  14.431   3.797  1.00  0.00           H
ATOM     73  OW  SOL    25       3.997  16.160   4.992  1.00  0.00           O
ATOM     74  HW1 SOL    25       4.322  16.427   5.852  1.00  0.00           H
ATOM     75  HW2 SOL    25       3.669  15.271   5.125  1.00  0.00           H
ATOM     76  OW  SOL    26      11.729   8.361   4.576  1.00  0.00           O
ATOM     77  HW1 SOL    26      11.034   8.339   5.234  1.00  0.00           H
ATOM     78  HW2 SOL    26      11.697   9.250   4.222  1.00  0.00           H
ATOM     79  OW  SOL    27      17.651   5.292   2.180  1.00  0.00           O
ATOM     80  HW1 SOL    27      17.808   6.226   2.044  1.00  0.00           H
ATOM     81  HW2 SOL    27      17.862   4.888   1.339  1.00  0.00           H
ATOM     82  OW  SOL    28       7.637   2.613  10.231  1.00  0.00           O
ATOM     83  HW1 SOL    28       7.701   1.756   9.808  1.00  0.00           H
ATOM     84  HW2 SOL    28       7.628   2.418  11.168  1.00  0.00           H
ATOM     85  OW  SOL    29      19.460  11.950  13.384  1.00  0.00           O
ATOM     86  HW1 SOL    29      18.833  11.375  13.822  1.00  0.00           H
ATOM     87  HW2 SOL    29      20.137  11.359  13.053  1.00  0.00           H
ATOM     88  OW  SOL    30      11.129  37.542   2.423  1.00  0.00           O
ATOM     89  HW1 SOL    30      10.328  37.203   2.823  1.00  0.00           H
ATOM     90  HW2 SOL    30      10.828  38.223   1.822  1.00  0.00           H
ATOM     91  OW  SOL    31       8.949  13.085  16.001  1.00  0.00           O
ATOM     92  HW1 SOL    31       9.835  13.425  15.877  1.00  0.00           H
ATOM     93  HW2 SOL    31       8.879  12.362  15.378  1.00  0.00           H
ATOM     94  OW  SOL    32      14.226   7.511   3.410  1.00  0.00           O
ATOM     95  HW1 SOL    32      14.304   7.136   2.533  1.00  0.00           H
ATOM     96  HW2 SOL    32      13.286   7.647   3.530  1.00  0.00           H
ATOM     97  OW  SOL    33      17.565  14.073  14.868  1.00  0.00           O
ATOM     98  HW1 SOL    33      18.101  14.545  15.505  1.00  0.00           H
ATOM     99  HW2 SOL    33      16.808  13.769  15.370  1.00  0.00           H
ATOM    100  OW  SOL    34       4.150  42.623  19.426  1.00  0.00           O
ATOM    101  HW1 SOL    34       3.263  42.331  19.637  1.00  0.00           H
ATOM    102  HW2 SOL    34       4.482  41.963  18.817  1.00  0.00           H
ATOM    103  OW  SOL    35      13.770  13.410  10.245  1.00  0.00           O
ATOM    104  HW1 SOL    35      14.400  13.205   9.554  1.00  0.00           H
ATOM    105  HW2 SOL    35      14.264  13.938  10.872  1.00  0.00           H
ATOM    106  OW  SOL    36      22.011  18.184   5.295  1.00  0.00           O
ATOM    107  HW1 SOL    36      22.739  18.384   4.707  1.00  0.00           H
ATOM    108  HW2 SOL    36      22.044  17.233   5.404  1.00  0.00           H
ATOM    109  OW  SOL    37       2.147   3.786  41.421  1.00  0.00           O
ATOM    110  HW1 SOL    37       1.651   3.010  41.680  1.00  0.00           H
ATOM    111  HW2 SOL    37       1.833   4.477  42.004  1.00  0.00           H
ATOM    112  OW  SOL    38       7.528   2.007   7.089  1.00  0.00           O
ATOM    113  HW1 SOL    38       8.078   1.394   6.600  1.00  0.00           H
ATOM    114  HW2 SOL    38       7.156   1.482   7.798  1.00  0.00           H
ATOM    115  OW  SOL    39      22.208  20.249   6.859  1.00  0.00           O
ATOM    116  HW1 SOL    39      22.179  19.485   6.283  1.00  0.00           H
ATOM    117  HW2 SOL    39      23.125  20.522   6.849  1.00  0.00           H
ATOM    118  OW  SOL    40       5.204  40.941  12.370  1.00  0.00           O
ATOM    119  HW1 SOL    40       5.749  40.263  12.768  1.00  0.00           H
ATOM    120  HW2 SOL    40       5.159  40.702  11.444  1.00  0.00           H
ATOM    121  OW  SOL    41      15.035   7.846  24.184  1.00  0.00           O
ATOM    122  HW1 SOL    41      14.949   6.935  23.903  1.00  0.00           H
ATOM    123  HW2 SOL    41      15.384   8.301  23.418  1.00  0.00           H
ATOM    124  OW  SOL    42      18.496   9.198  17.229  1.00  0.00           O
ATOM    125  HW1 SOL    42      18.401   8.275  16.996  1.00  0.00           H
ATOM    126  HW2 SOL    42      18.535   9.202  18.186  1.00  0.00           H
ATOM    127  OW  SOL    43       2.687   2.862   7.513  1.00  0.00           O
ATOM    128  HW1 SOL    43       2.082   3.604   7.502  1.00  0.00           H
ATOM    129  HW2 SOL    43       3.025   2.840   8.408  1.00  0.00           H
ATOM    130  OW  SOL    44       8.910   5.234   4.000  1.00  0.00           O
ATOM    131  HW1 SOL    44       8.242   4.564   3.851  1.00  0.00           H
ATOM    132  HW2 SOL    44       9.331   5.345   3.147  1.00  0.00           H
ATOM    133  OW  SOL    45       1.381   8.052   7.752  1.00  0.00           O
ATOM    134  HW1 SOL    45       2.109   7.893   7.151  1.00  0.00           H
ATOM    135  HW2 SOL    45       1.723   8.687   8.381  1.00  0.00           H
ATOM    136  OW  SOL    46       0.415  14.614  15.244  1.00  0.00           O
ATOM    137  HW1 SOL    46       0.575  13.699  15.479  1.00  0.00           H
ATOM    138  HW2 SOL    46       1.157  15.090  15.617  1.00  0.00           H
ATOM    139  OW  SOL    47       6.634  41.875  40.660  1.00  0.00           O
ATOM    140  HW1 SOL    47       7.120  42.037  39.851  1.00  0.00           H
ATOM    141  HW2 SOL    47       6.931  41.014  40.951  1.00  0.00           H
ATOM    142  OW  SOL    48      18.971   4.436  17.457  1.00  0.00           O
ATOM    143  HW1 SOL    48      19.634   3.793  17.708  1.00  0.00           H
ATOM    144  HW2 SOL    48      19.148   5.193  18.016  1.00  0.00           H
ATOM    145  OW  SOL    49      14.966   9.732   5.658  1.00  0.00           O
ATOM    146  HW1 SOL    49      15.490   9.078   5.194  1.00  0.00           H
ATOM    147  HW2 SOL    49      14.104   9.327   5.751  1.00  0.00           H
ATOM    148  OW  SOL    50       1.042   6.576   2.399  1.00  0.00           O
ATOM    149  HW1 SOL    50       1.628   7.314   2.569  1.00  0.00           H
ATOM    150  HW2 SOL    50       1.082   6.050   3.198  1.00  0.00           H
ATOM    151  OW  SOL    51      13.425  12.999   2.405  1.00  0.00           O
ATOM    152  HW1 SOL    51      14.318  13.064   2.743  1.00  0.00           H
ATOM    153  HW2 SOL    51      12.954  12.491   3.067  1.00  0.00           H
ATOM    154  OW  SOL    52       5.358  19.932   9.673  1.00  0.00           O
ATOM    155  HW1 SOL    52       5.071  19.324   8.991  1.00  0.00           H
ATOM    156  HW2 SOL    52       5.404  20.781   9.233  1.00  0.00           H
ATOM    157  OW  SOL    53      10.754   5.359  10.649  1.00  0.00           O
ATOM    158  HW1 SOL    53      10.697   5.400  11.603  1.00  0.00           H
ATOM    159  HW2 SOL    53       9.852   5.221  10.360  1.00  0.00           H
ATOM    160  OW  SOL    54      14.235  15.492  16.696  1.00  0.00           O
ATOM    161  HW1 SOL    54      14.358  15.973  15.877  1.00  0.00           H
ATOM    162  HW2 SOL    54      14.753  15.976  17.338  1.00  0.00           H
ATOM    163  OW  SOL    55       2.145  13.279  37.638  1.00  0.00           O
ATOM    164  HW1 SOL    55       2.005  14.225  37.590  1.00  0.00           H
ATOM    165  HW2 SOL    55       2.779  13.166  38.346  1.00  0.00           H
ATOM    166  OW  SOL    56      14.932   6.443   6.681  1.00  0.00           O
ATOM    167  HW1 SOL    56      14.585   6.299   7.562  1.00  0.00           H
ATOM    168  HW2 SOL    56      14.192   6.266   6.100  1.00  0.00           H
ATOM    169  OW  SOL    57      13.812   9.195  14.698  1.00  0.00           O
ATOM    170  HW1 SOL    57      14.600   9.712  14.529  1.00  0.00           H
ATOM    171  HW2 SOL    57      13.171   9.830  15.016  1.00  0.00           H
ATOM    172  OW  SOL    58      15.500  12.297   6.406  1.00  0.00           O
ATOM    173  HW1 SOL    58      15.417  11.400   6.083  1.00  0.00           H
ATOM    174  HW2 SOL    58      15.719  12.200   7.332  1.00  0.00           H
ATOM    175  OW  SOL    59       6.312   1.895  16.018  1.00  0.00           O
ATOM    176  HW1 SOL    59       6.557   0.982  16.168  1.00  0.00           H
ATOM    177  HW2 SOL    59       6.572   2.348  16.819  1.00  0.00           H
ATOM    178  OW  SOL    60      15.511   9.415   1.389  1.00  0.00           O
ATOM    179  HW1 SOL    60      15.573  10.153   0.783  1.00  0.00           H
ATOM    180  HW2 SOL    60      14.571   9.292   1.522  1.00  0.00           H
ATOM    181  OW  SOL    61      11.862  14.659   8.813  1.00  0.00           O
ATOM    182  HW1 SOL    61      11.571  15.413   9.327  1.00  0.00           H
ATOM    183  HW2 SOL    61      12.346  14.117   9.436  1.00  0.00           H
ATOM    184  OW  SOL    62      13.193  38.997   3.387  1.00  0.00           O
ATOM    185  HW1 SOL    62      12.384  38.807   2.912  1.00  0.00           H
ATOM    186  HW2 SOL    62      13.769  39.390   2.731  1.00  0.00           H
ATOM    187  OW  SOL    63       1.624  16.622   9.424  1.00  0.00           O
ATOM    188  HW1 SOL    63       1.753  15.673   9.411  1.00  0.00           H
ATOM    189  HW2 SOL    63       1.549  16.866   8.502  1.00  0.00           H
ATOM    190  OW  SOL    64      12.805  24.130   5.801  1.00  0.00           O
ATOM    191  HW1 SOL    64      13.127  23.971   4.914  1.00  0.00           H
ATOM    192  HW2 SOL    64      12.781  23.264   6.207  1.00  0.00           H
ATOM    193  OW  SOL    65       3.246  10.859   1.592  1.00  0.00           O
ATOM    194  HW1 SOL    65       2.303  10.697   1.542  1.00  0.00           H
ATOM    195  HW2 SOL    65       3.638   9.986   1.610  1.00  0.00           H
ATOM    196  OW  SOL    66      16.880   0.108  23.243  1.00  0.00           O
ATOM    197  HW1 SOL    66      16.497  -0.757  23.392  1.00  0.00           H
ATOM    198  HW2 SOL    66      16.295   0.711  23.702  1.00  0.00           H
ATOM    199  OW  SOL    67       3.329   0.762   0.262  1.00  0.00           O
ATOM    200  HW1 SOL    67       2.607   1.225  -0.162  1.00  0.00           H
ATOM    201  HW2 SOL    67       4.051   1.390   0.261  1.00  0.00           H
ATOM    202  OW  SOL    68       5.038  39.350  20.046  1.00  0.00           O
ATOM    203  HW1 SOL    68       4.533  39.674  20.793  1.00  0.00           H
ATOM    204  HW2 SOL    68       4.405  38.852  19.528  1.00  0.00           H
ATOM    205  OW  SOL    69       7.485  16.045  12.565  1.00  0.00           O
ATOM    206  HW1 SOL    69       7.907  16.440  13.328  1.00  0.00           H
ATOM    207  HW2 SOL    69       7.742  16.604  11.832  1.00  0.00           H
ATOM    208  OW  SOL    70      11.540   2.617  16.940  1.00  0.00           O
ATOM    209  HW1 SOL    70      10.732   2.136  16.756  1.00  0.00           H
ATOM    210  HW2 SOL    70      11.244   3.473  17.249  1.00  0.00           H
ATOM    211  OW  SOL    71      11.335  20.302  10.035  1.00  0.00           O
ATOM    212  HW1 SOL    71      12.044  19.684  10.219  1.00  0.00           H
ATOM    213  HW2 SOL    71      10.844  19.897   9.320  1.00  0.00           H
ATOM    214  OW  SOL    72      42.228   4.550   2.636  1.00  0.00           O
ATOM    215  HW1 SOL    72      42.437   4.738   3.551  1.00  0.00           H
ATOM    216  HW2 SOL    72      41.655   5.268   2.368  1.00  0.00           H
ATOM    217  OW  SOL    73       3.441   0.032   3.219  1.00  0.00           O
ATOM    218  HW1 SOL    73       3.437   0.409   2.340  1.00  0.00           H
ATOM    219  HW2 SOL    73       4.363  -0.150   3.398  1.00  0.00           H
ATOM    220  OW  SOL    74      20.069   8.009  42.329  1.00  0.00           O
ATOM    221  HW1 SOL    74      19.762   8.752  41.810  1.00  0.00           H
ATOM    222  HW2 SOL    74      21.023   8.040  42.252  1.00  0.00           H
ATOM    223  OW  SOL    75      41.987  40.284   3.102  1.00  0.00           O
ATOM    224  HW1 SOL    75      42.456  41.114   3.190  1.00  0.00           H
ATOM    225  HW2 SOL    75      42.063  40.062   2.174  1.00  0.00           H
ATOM    226  OW  SOL    76       4.962  12.906  39.323  1.00  0.00           O
ATOM    227  HW1 SOL    76       5.456  12.995  38.508  1.00  0.00           H
ATOM    228  HW2 SOL    76       4.704  11.985  39.347  1.00  0.00           H
ATOM    229  OW  SOL    77      15.636   7.909  16.842  1.00  0.00           O
ATOM    230  HW1 SOL    77      14.777   7.533  16.653  1.00  0.00           H
ATOM    231  HW2 SOL    77      16.239   7.429  16.274  1.00  0.00           H
ATOM    232  OW  SOL    78      17.940  15.056  12.318  1.00  0.00           O
ATOM    233  HW1 SOL    78      18.810  14.900  11.951  1.00  0.00           H
ATOM    234  HW2 SOL    78      18.003  14.750  13.223  1.00  0.00           H
ATOM    235  OW  SOL    79       5.220  10.920   7.031  1.00  0.00           O
ATOM    236  HW1 SOL    79       5.255  11.871   6.928  1.00  0.00           H
ATOM    237  HW2 SOL    79       5.195  10.583   6.135  1.00  0.00           H
ATOM    238  OW  SOL    80      15.483  16.700   7.564  1.00  0.00           O
ATOM    239  HW1 SOL    80      15.256  17.428   8.142  1.00  0.00           H
ATOM    240  HW2 SOL    80      16.005  16.113   8.111  1.00  0.00           H
ATOM    241  OW  SOL    81       2.160  10.040   5.142  1.00  0.00           O
ATOM    242  HW1 SOL    81       2.317   9.133   5.404  1.00  0.00           H
ATOM    243  HW2 SOL    81       2.817  10.212   4.467  1.00  0.00           H
ATOM    244  OW  SOL    82       3.236   1.475  15.947  1.00  0.00           O
ATOM    245  HW1 SOL    82       2.804   2.009  15.280  1.00  0.00           H
ATOM    246  HW2 SOL    82       4.156   1.733  15.901  1.00  0.00           H
ATOM    247  OW  SOL    83       1.875  39.678  11.620  1.00  0.00           O
ATOM    248  HW1 SOL    83       2.224  40.568  11.671  1.00  0.00           H
ATOM    249  HW2 SOL    83       2.370  39.266  10.911  1.00  0.00           H
ATOM    250  OW  SOL    84       6.136  42.736   3.831  1.00  0.00           O
ATOM    251  HW1 SOL    84       6.897  42.775   4.410  1.00  0.00           H
ATOM    252  HW2 SOL    84       6.348  42.047   3.202  1.00  0.00           H
ATOM    253  OW  SOL    85      16.369   2.713   5.531  1.00  0.00           O
ATOM    254  HW1 SOL    85      15.984   2.955   6.373  1.00  0.00           H
ATOM    255  HW2 SOL    85      16.946   3.445   5.311  1.00  0.00           H
ATOM    256  OW  SOL    86      17.034  10.491   3.340  1.00  0.00           O
ATOM    257  HW1 SOL    86      16.484  10.156   2.632  1.00  0.00           H
ATOM    258  HW2 SOL    86      17.191   9.732   3.902  1.00  0.00           H
ATOM    259  OW  SOL    87       9.732   3.297   7.815  1.00  0.00           O
ATOM    260  HW1 SOL    87       9.076   2.792   7.334  1.00  0.00           H
ATOM    261  HW2 SOL    87      10.348   2.641   8.141  1.00  0.00           H
ATOM    262  OW  SOL    88      23.968   3.128   4.919  1.00  0.00           O
ATOM    263  HW1 SOL    88      23.750   3.245   3.994  1.00  0.00           H
ATOM    264  HW2 SOL    88      23.850   3.996   5.305  1.00  0.00           H
ATOM    265  OW  SOL    89       8.885  12.964   6.905  1.00  0.00           O
ATOM    266  HW1 SOL    89       8.512  12.448   6.191  1.00  0.00           H
ATOM    267  HW2 SOL    89       8.309  12.793   7.651  1.00  0.00           H
ATOM    268  OW  SOL    90      19.712   8.101   4.117  1.00  0.00           O
ATOM    269  HW1 SOL    90      18.905   7.878   3.653  1.00  0.00           H
ATOM    270  HW2 SOL    90      19.608   7.710   4.984  1.00  0.00           H
ATOM    271  OW  SOL    91       7.922   0.867   1.928  1.00  0.00           O
ATOM    272  HW1 SOL    91       7.228   0.233   2.110  1.00  0.00           H
ATOM    273  HW2 SOL    91       8.439   0.464   1.231  1.00  0.00           H
ATOM    274  OW  SOL    92       8.148  39.618   6.515  1.00  0.00           O
ATOM    275  HW1 SOL    92       7.900  39.604   7.440  1.00  0.00           H
ATOM    276  HW2 SOL    92       7.329  39.465   6.044  1.00  0.00           H
ATOM    277  OW  SOL    93      17.545   7.492  12.329  1.00  0.00           O
ATOM    278  HW1 SOL    93      16.822   7.062  12.785  1.00  0.00           H
ATOM    279  HW2 SOL    93      17.154   8.277  11.945  1.00  0.00           H
ATOM    280  OW  SOL    94      14.974  10.494  17.396  1.00  0.00           O
ATOM    281  HW1 SOL    94      14.993   9.605  17.043  1.00  0.00           H
ATOM    282  HW2 SOL    94      14.518  10.411  18.233  1.00  0.00           H
ATOM    283  OW  SOL    95      20.967  13.980  14.256  1.00  0.00           O
ATOM    284  HW1 SOL    95      20.416  13.265  13.938  1.00  0.00           H
ATOM    285  HW2 SOL    95      21.074  13.803  15.191  1.00  0.00           H
ATOM    286  OW  SOL    96      11.570  13.934  15.008  1.00  0.00           O
ATOM    287  HW1 SOL    96      11.490  14.583  15.707  1.00  0.00           H
ATOM    288  HW2 SOL    96      11.737  14.451  14.219  1.00  0.00           H
ATOM    289  OW  SOL    97      14.510   8.549  11.966  1.00  0.00           O
ATOM    290  HW1 SOL    97      13.730   9.082  12.119  1.00  0.00           H
ATOM    291  HW2 SOL    97      14.556   7.968  12.725  1.00  0.00           H
ATOM    292  OW  SOL    98       9.212  36.709  12.705  1.00  0.00           O
ATOM    293  HW1 SOL    98       9.479  36.169  11.961  1.00  0.00           H
ATOM    294  HW2 SOL    98       9.996  36.770  13.251  1.00  0.00           H
ATOM    295  OW  SOL    99      16.134  16.134  18.668  1.00  0.00           O
ATOM    296  HW1 SOL    99      16.909  15.869  18.173  1.00  0.00           H
ATOM    297  HW2 SOL    99      16.402  16.077  19.585  1.00  0.00           H
ATOM    298  OW  SOL   100      11.760  15.703   4.608  1.00  0.00           O
ATOM    299  HW1 SOL   100      11.612  15.073   5.313  1.00  0.00           H
ATOM    300  HW2 SOL   100      12.710  15.714   4.491  1.00  0.00           H
ATOM    301  OW  SOL   101       3.931   5.416  13.066  1.00  0.00           O
ATOM    302  HW1 SOL   101       4.594   5.283  12.389  1.00  0.00           H
ATOM    303  HW2 SOL   101       4.046   6.326  13.340  1.00  0.00           H
ATOM    304  OW  SOL   102       7.463   0.791  13.264  1.00  0.00           O
ATOM    305  HW1 SOL   102       7.405   0.386  14.129  1.00  0.00           H
ATOM    306  HW2 SOL   102       7.503   0.054  12.655  1.00  0.00           H
ATOM    307  OW  SOL   103      35.894  17.888  13.810  1.00  0.00           O
ATOM    308  HW1 SOL   103      36.440  18.597  14.149  1.00  0.00           H
ATOM    309  HW2 SOL   103      36.508  17.300  13.371  1.00  0.00           H
ATOM    310  OW  SOL   104      11.378  13.703   6.206  1.00  0.00           O
ATOM    311  HW1 SOL   104      10.457  13.474   6.331  1.00  0.00           H
ATOM    312  HW2 SOL   104      11.698  13.900   7.087  1.00  0.00           H
ATOM    313  OW  SOL   105      40.210   7.700   5.022  1.00  0.00           O
ATOM    314  HW1 SOL   105      40.884   7.369   5.615  1.00  0.00           H
ATOM    315  HW2 SOL   105      39.617   6.960   4.896  1.00  0.00           H
ATOM    316  OW  SOL   106      12.539  10.963  11.528  1.00  0.00           O
ATOM    317  HW1 SOL   106      13.105  10.972  12.300  1.00  0.00           H
ATOM    318  HW2 SOL   106      12.757  11.771  11.063  1.00  0.00           H
ATOM    319  OW  SOL   107      12.543  15.509  13.144  1.00  0.00           O
ATOM    320  HW1 SOL   107      13.455  15.509  12.853  1.00  0.00           H
ATOM    321  HW2 SOL   107      12.337  16.432  13.289  1.00  0.00           H
ATOM    322  OW  SOL   108       9.654   7.361   1.608  1.00  0.00           O
ATOM    323  HW1 SOL   108       9.150   7.383   0.795  1.00  0.00           H
ATOM    324  HW2 SOL   108       9.433   8.180   2.051  1.00  0.00           H
ATOM    325  OW  SOL   109       2.435  15.381  13.342  1.00  0.00           O
ATOM    326  HW1 SOL   109       3.026  16.083  13.071  1.00  0.00           H
ATOM    327  HW2 SOL   109       2.979  14.802  13.876  1.00  0.00           H
ATOM    328  OW  SOL   110       6.523   8.123  16.033  1.00  0.00           O
ATOM    329  HW1 SOL   110       6.914   8.617  16.754  1.00  0.00           H
ATOM    330  HW2 SOL   110       7.093   7.362  15.927  1.00  0.00           H
ATOM    331  OW  SOL   111      17.631   6.803  15.261  1.00  0.00           O
ATOM    332  HW1 SOL   111      18.006   6.110  15.804  1.00  0.00           H
ATOM    333  HW2 SOL   111      18.242   6.892  14.530  1.00  0.00           H
ATOM    334  OW  SOL   112      11.594  40.258  16.375  1.00  0.00           O
ATOM    335  HW1 SOL   112      12.115  39.456  16.331  1.00  0.00           H
ATOM    336  HW2 SOL   112      12.095  40.898  15.869  1.00  0.00           H
ATOM    337  OW  SOL   113       5.598  38.572  14.277  1.00  0.00           O
ATOM    338  HW1 SOL   113       5.107  38.925  15.019  1.00  0.00           H
ATOM    339  HW2 SOL   113       4.944  38.103  13.759  1.00  0.00           H
ATOM    340  OW  SOL   114       6.021   7.501   4.840  1.00  0.00           O
ATOM    341  HW1 SOL   114       6.311   7.166   3.991  1.00  0.00           H
ATOM    342  HW2 SOL   114       6.308   6.840   5.470  1.00  0.00           H
ATOM    343  OW  SOL   115       7.122   2.848   3.795  1.00  0.00           O
ATOM    344  HW1 SOL   115       7.260   2.280   3.037  1.00  0.00           H
ATOM    345  HW2 SOL   115       6.606   2.317   4.402  1.00  0.00           H
ATOM    346  OW  SOL   116       4.219  40.601   7.283  1.00  0.00           O
ATOM    347  HW1 SOL   116       4.192  41.558   7.293  1.00  0.00           H
ATOM    348  HW2 SOL   116       3.300  40.336   7.255  1.00  0.00           H
ATOM    349  OW  SOL   117       0.831  13.575  12.028  1.00  0.00           O
ATOM    350  HW1 SOL   117      -0.067  13.859  12.201  1.00  0.00           H
ATOM    351  HW2 SOL   117       1.357  14.033  12.684  1.00  0.00           H
ATOM    352  OW  SOL   118      10.545   5.425  13.571  1.00  0.00           O
ATOM    353  HW1 SOL   118       9.920   5.756  14.217  1.00  0.00           H
ATOM    354  HW2 SOL   118      10.431   4.475  13.592  1.00  0.00           H
ATOM    355  OW  SOL   119      22.519   9.446  18.370  1.00  0.00           O
ATOM    356  HW1 SOL   119      23.178  10.118  18.194  1.00  0.00           H
ATOM    357  HW2 SOL   119      21.939   9.474  17.609  1.00  0.00           H
ATOM    358  OW  SOL   120       3.637  38.764   2.947  1.00  0.00           O
ATOM    359  HW1 SOL   120       3.014  39.204   2.368  1.00  0.00           H
ATOM    360  HW2 SOL   120       3.272  37.888   3.069  1.00  0.00           H
ATOM    361  OW  SOL   121      11.602   5.353   1.464  1.00  0.00           O
ATOM    362  HW1 SOL   121      11.099   6.133   1.695  1.00  0.00           H
ATOM    363  HW2 SOL   121      12.437   5.692   1.140  1.00  0.00           H
ATOM    364  OW  SOL   122       3.116   3.225  10.436  1.00  0.00           O
ATOM    365  HW1 SOL   122       3.836   3.028  11.035  1.00  0.00           H
ATOM    366  HW2 SOL   122       2.325   3.039  10.942  1.00  0.00           H
ATOM    367  OW  SOL   123      14.889  13.008  15.879  1.00  0.00           O
ATOM    368  HW1 SOL   123      14.951  12.244  16.451  1.00  0.00           H
ATOM    369  HW2 SOL   123      14.555  13.705  16.443  1.00  0.00           H
ATOM    370  OW  SOL   124      19.676  12.409  17.275  1.00  0.00           O
ATOM    371  HW1 SOL   124      19.527  11.760  16.586  1.00  0.00           H
ATOM    372  HW2 SOL   124      20.509  12.818  17.043  1.00  0.00           H
ATOM    373  OW  SOL   125       9.657   7.101  18.662  1.00  0.00           O
ATOM    374  HW1 SOL   125       8.761   7.435  18.619  1.00  0.00           H
ATOM    375  HW2 SOL   125      10.182   7.761  18.209  1.00  0.00           H
ATOM    376  OW  SOL   126       9.389   4.568  43.191  1.00  0.00           O
ATOM    377  HW1 SOL   126      10.141   4.834  43.720  1.00  0.00           H
ATOM    378  HW2 SOL   126       9.739   4.478  42.305  1.00  0.00           H
ATOM    379  OW  SOL   127       9.652   9.982  41.164  1.00  0.00           O
ATOM    380  HW1 SOL   127       8.933  10.169  41.768  1.00  0.00           H
ATOM    381  HW2 SOL   127       9.678   9.027  41.111  1.00  0.00           H
ATOM    382  OW  SOL   128      11.542  16.739  10.878  1.00  0.00           O
ATOM    383  HW1 SOL   128      12.351  17.241  10.980  1.00  0.00           H
ATOM    384  HW2 SOL   128      11.633  16.010  11.491  1.00  0.00           H
ATOM    385  OW  SOL   129      41.915   9.722   3.596  1.00  0.00           O
ATOM    386  HW1 SOL   129      41.504   9.048   4.137  1.00  0.00           H
ATOM    387  HW2 SOL   129      42.595   9.258   3.108  1.00  0.00           H
ATOM    388  OW  SOL   130       2.845   7.403   5.097  1.00  0.00           O
ATOM    389  HW1 SOL   130       2.708   6.487   4.856  1.00  0.00           H
ATOM    390  HW2 SOL   130       3.695   7.626   4.719  1.00  0.00           H
ATOM    391  OW  SOL   131       6.788  42.510  15.731  1.00  0.00           O
ATOM    392  HW1 SOL   131       7.567  41.960  15.808  1.00  0.00           H
ATOM    393  HW2 SOL   131       6.056  41.893  15.743  1.00  0.00           H
ATOM    394  OW  SOL   132       7.076  39.081   8.950  1.00  0.00           O
ATOM    395  HW1 SOL   132       7.496  39.526   9.687  1.00  0.00           H
ATOM    396  HW2 SOL   132       6.480  38.453   9.358  1.00  0.00           H
ATOM    397  OW  SOL   133      36.653  16.493   8.437  1.00  0.00           O
ATOM    398  HW1 SOL   133      37.061  15.829   8.992  1.00  0.00           H
ATOM    399  HW2 SOL   133      37.373  16.839   7.908  1.00  0.00           H
ATOM    400  OW  SOL   134      42.978  22.047  12.382  1.00  0.00           O
ATOM    401  HW1 SOL   134      43.883  21.819  12.596  1.00  0.00           H
ATOM    402  HW2 SOL   134      42.458  21.330  12.745  1.00  0.00           H
ATOM    403  OW  SOL   135       2.928  14.512   6.950  1.00  0.00           O
ATOM    404  HW1 SOL   135       2.142  14.234   6.481  1.00  0.00           H
ATOM    405  HW2 SOL   135       2.803  14.187   7.842  1.00  0.00           H
ATOM    406  OW  SOL   136       8.057   8.089   8.849  1.00  0.00           O
ATOM    407  HW1 SOL   136       8.176   7.170   8.608  1.00  0.00           H
ATOM    408  HW2 SOL   136       8.558   8.191   9.659  1.00  0.00           H
ATOM    409  OW  SOL   137       3.794   9.283  11.701  1.00  0.00           O
ATOM    410  HW1 SOL   137       3.143   8.726  11.274  1.00  0.00           H
ATOM    411  HW2 SOL   137       3.816  10.078  11.169  1.00  0.00           H
ATOM    412  OW  SOL   138       6.807   7.053  18.996  1.00  0.00           O
ATOM    413  HW1 SOL   138       6.337   6.248  18.779  1.00  0.00           H
ATOM    414  HW2 SOL   138       6.121   7.714  19.090  1.00  0.00           H
ATOM    415  OW  SOL   139      12.993   6.350  15.440  1.00  0.00           O
ATOM    416  HW1 SOL   139      12.215   6.091  14.947  1.00  0.00           H
ATOM    417  HW2 SOL   139      13.169   7.247  15.157  1.00  0.00           H
ATOM    418  OW  SOL   140       3.511   8.194   2.039  1.00  0.00           O
ATOM    419  HW1 SOL   140       3.187   7.312   1.855  1.00  0.00           H
ATOM    420  HW2 SOL   140       4.447   8.077   2.200  1.00  0.00           H
ATOM    421  OW  SOL   141      14.470   6.301  10.373  1.00  0.00           O
ATOM    422  HW1 SOL   141      13.559   6.008  10.353  1.00  0.00           H
ATOM    423  HW2 SOL   141      14.462   7.075  10.935  1.00  0.00           H
ATOM    424  OW  SOL   142       6.192  15.409  17.118  1.00  0.00           O
ATOM    425  HW1 SOL   142       6.257  15.093  16.217  1.00  0.00           H
ATOM    426  HW2 SOL   142       6.292  14.624  17.656  1.00  0.00           H
ATOM    427  OW  SOL   143       8.503  40.430  10.919  1.00  0.00           O
ATOM    428  HW1 SOL   143       8.276  40.180  11.815  1.00  0.00           H
ATOM    429  HW2 SOL   143       9.030  41.223  11.017  1.00  0.00           H
ATOM    430  OW  SOL   144       6.836  18.011  17.945  1.00  0.00           O
ATOM    431  HW1 SOL   144       6.793  17.130  17.574  1.00  0.00           H
ATOM    432  HW2 SOL   144       7.299  18.528  17.285  1.00  0.00           H
ATOM    433  OW  SOL   145       6.562   7.266   2.173  1.00  0.00           O
ATOM    434  HW1 SOL   145       7.261   7.917   2.239  1.00  0.00           H
ATOM    435  HW2 SOL   145       6.740   6.805   1.353  1.00  0.00           H
ATOM    436  OW  SOL   146       4.432   7.906  14.170  1.00  0.00           O
ATOM    437  HW1 SOL   146       5.081   8.153  14.829  1.00  0.00           H
ATOM    438  HW2 SOL   146       4.006   8.730  13.932  1.00  0.00           H
ATOM    439  OW  SOL   147       8.074   5.379   9.149  1.00  0.00           O
ATOM    440  HW1 SOL   147       7.385   5.209   8.507  1.00  0.00           H
ATOM    441  HW2 SOL   147       8.626   4.597   9.122  1.00  0.00           H
ATOM    442  OW  SOL   148       8.199   9.624   2.842  1.00  0.00           O
ATOM    443  HW1 SOL   148       8.452  10.260   2.173  1.00  0.00           H
ATOM    444  HW2 SOL   148       8.664   9.905   3.630  1.00  0.00           H
ATOM    445  OW  SOL   149      18.911  17.048   8.312  1.00  0.00           O
ATOM    446  HW1 SOL   149      18.444  16.528   8.966  1.00  0.00           H
ATOM    447  HW2 SOL   149      19.778  17.188   8.692  1.00  0.00           H
ATOM    448  OW  SOL   150      15.033  15.773  12.067  1.00  0.00           O
ATOM    449  HW1 SOL   150      15.585  15.067  12.403  1.00  0.00           H
ATOM    450  HW2 SOL   150      15.602  16.542  12.063  1.00  0.00           H
ATOM    451  OW  SOL   151       5.255   8.026   8.988  1.00  0.00           O
ATOM    452  HW1 SOL   151       6.205   8.015   9.100  1.00  0.00           H
ATOM    453  HW2 SOL   151       5.055   8.924   8.721  1.00  0.00           H
ATOM    454  OW  SOL   152       9.319  16.825  19.047  1.00  0.00           O
ATOM    455  HW1 SOL   152       9.239  16.133  19.703  1.00  0.00           H
ATOM    456  HW2 SOL   152       8.447  16.890  18.658  1.00  0.00           H
ATOM    457  OW  SOL   153       1.967  39.897   0.984  1.00  0.00           O
ATOM    458  HW1 SOL   153       1.969  39.114   0.433  1.00  0.00           H
ATOM    459  HW2 SOL   153       1.394  40.512   0.526  1.00  0.00           H
ATOM    460  OW  SOL   154      14.213  43.288   2.008  1.00  0.00           O
ATOM    461  HW1 SOL   154      14.778  42.604   1.649  1.00  0.00           H
ATOM    462  HW2 SOL   154      13.612  43.502   1.293  1.00  0.00           H
ATOM    463  OW  SOL   155      12.422   8.772  43.219  1.00  0.00           O
ATOM    464  HW1 SOL   155      11.599   8.512  42.806  1.00  0.00           H
ATOM    465  HW2 SOL   155      12.598   9.647  42.873  1.00  0.00           H
ATOM    466  OW  SOL   156      43.176  14.365  18.583  1.00  0.00           O
ATOM    467  HW1 SOL   156      43.147  14.830  19.419  1.00  0.00           H
ATOM    468  HW2 SOL   156      43.244  15.058  17.925  1.00  0.00           H
ATOM    469  OW  SOL   157      11.551   5.102   6.574  1.00  0.00           O
ATOM    470  HW1 SOL   157      11.149   5.895   6.220  1.00  0.00           H
ATOM    471  HW2 SOL   157      10.812   4.559   6.847  1.00  0.00           H
ATOM    472  OW  SOL   158       6.239   4.854  11.801  1.00  0.00           O
ATOM    473  HW1 SOL   158       6.711   4.786  10.971  1.00  0.00           H
ATOM    474  HW2 SOL   158       6.677   5.565  12.268  1.00  0.00           H
ATOM    475  OW  SOL   159       4.574  18.359   2.693  1.00  0.00           O
ATOM    476  HW1 SOL   159       4.467  17.661   2.047  1.00  0.00           H
ATOM    477  HW2 SOL   159       4.242  17.983   3.509  1.00  0.00           H
ATOM    478  OW  SOL   160      16.830  14.899   9.641  1.00  0.00           O
ATOM    479  HW1 SOL   160      17.180  14.015   9.748  1.00  0.00           H
ATOM    480  HW2 SOL   160      17.036  15.340  10.465  1.00  0.00           H
ATOM    481  OW  SOL   161      19.453   6.914   6.599  1.00  0.00           O
ATOM    482  HW1 SOL   161      18.914   7.532   7.094  1.00  0.00           H
ATOM    483  HW2 SOL   161      20.304   6.933   7.037  1.00  0.00           H
ATOM    484  OW  SOL   162       2.508   2.469   4.806  1.00  0.00           O
ATOM    485  HW1 SOL   162       3.405   2.281   4.530  1.00  0.00           H
ATOM    486  HW2 SOL   162       2.591   2.749   5.718  1.00  0.00           H
ATOM    487  OW  SOL   163      11.187  22.184   7.380  1.00  0.00           O
ATOM    488  HW1 SOL   163      11.889  21.653   7.002  1.00  0.00           H
ATOM    489  HW2 SOL   163      11.123  21.885   8.287  1.00  0.00           H
ATOM    490  OW  SOL   164      11.879  10.954  15.451  1.00  0.00           O
ATOM    491  HW1 SOL   164      11.868  11.882  15.219  1.00  0.00           H
ATOM    492  HW2 SOL   164      11.001  10.641  15.233  1.00  0.00           H
ATOM    493  OW  SOL   165       9.415   7.422   6.167  1.00  0.00           O
ATOM    494  HW1 SOL   165       9.277   6.918   5.365  1.00  0.00           H
ATOM    495  HW2 SOL   165       8.693   7.163   6.740  1.00  0.00           H
ATOM    496  OW  SOL   166      14.507  14.752   4.846  1.00  0.00           O
ATOM    497  HW1 SOL   166      14.724  14.118   5.529  1.00  0.00           H
ATOM    498  HW2 SOL   166      15.054  14.500   4.102  1.00  0.00           H
ATOM    499  OW  SOL   167       9.008  10.335  15.113  1.00  0.00           O
ATOM    500  HW1 SOL   167       8.609   9.746  14.473  1.00  0.00           H
ATOM    501  HW2 SOL   167       8.486  10.216  15.907  1.00  0.00           H
ATOM    502  OW  SOL   168      15.920  11.895   9.277  1.00  0.00           O
ATOM    503  HW1 SOL   168      15.800  10.946   9.276  1.00  0.00           H
ATOM    504  HW2 SOL   168      16.773  12.029   9.690  1.00  0.00           H
ATOM    505  OW  SOL   169      16.999   7.957   7.972  1.00  0.00           O
ATOM    506  HW1 SOL   169      16.677   7.176   7.520  1.00  0.00           H
ATOM    507  HW2 SOL   169      16.219   8.494   8.107  1.00  0.00           H
ATOM    508  OW  SOL   170      12.724   4.650   9.029  1.00  0.00           O
ATOM    509  HW1 SOL   170      12.436   4.954   8.168  1.00  0.00           H
ATOM    510  HW2 SOL   170      12.098   5.038   9.641  1.00  0.00           H
ATOM    511  OW  SOL   171       3.966  19.463   6.049  1.00  0.00           O
ATOM    512  HW1 SOL   171       3.044  19.220   5.961  1.00  0.00           H
ATOM    513  HW2 SOL   171       4.360  18.736   6.531  1.00  0.00           H
ATOM    514  OW  SOL   172      16.626   4.329  10.742  1.00  0.00           O
ATOM    515  HW1 SOL   172      16.029   4.984  11.104  1.00  0.00           H
ATOM    516  HW2 SOL   172      17.378   4.336  11.334  1.00  0.00           H
ATOM    517  OW  SOL   173      41.081  26.734  42.301  1.00  0.00           O
ATOM    518  HW1 SOL   173      40.831  27.331  41.595  1.00  0.00           H
ATOM    519  HW2 SOL   173      40.388  26.831  42.954  1.00  0.00           H
ATOM    520  OW  SOL   174       4.531   9.274  18.596  1.00  0.00           O
ATOM    521  HW1 SOL   174       4.979  10.113  18.704  1.00  0.00           H
ATOM    522  HW2 SOL   174       4.523   9.126  17.650  1.00  0.00           H
ATOM    523  OW  SOL   175       9.919   2.773  13.398  1.00  0.00           O
ATOM    524  HW1 SOL   175      10.611   2.114  13.445  1.00  0.00           H
ATOM    525  HW2 SOL   175       9.106   2.274  13.488  1.00  0.00           H
ATOM    526  OW  SOL   176      42.765  11.845   0.527  1.00  0.00           O
ATOM    527  HW1 SOL   176      42.326  11.073   0.171  1.00  0.00           H
ATOM    528  HW2 SOL   176      42.162  12.180   1.191  1.00  0.00           H
ATOM    529  OW  SOL   177      10.873   9.475  17.695  1.00  0.00           O
ATOM    530  HW1 SOL   177      11.334   9.777  18.478  1.00  0.00           H
ATOM    531  HW2 SOL   177      11.356   9.865  16.967  1.00  0.00           H
ATOM    532  OW  SOL   178       5.658  39.489   5.201  1.00  0.00           O
ATOM    533  HW1 SOL   178       5.242  40.296   5.504  1.00  0.00           H
ATOM    534  HW2 SOL   178       5.029  39.113   4.585  1.00  0.00           H
ATOM    535  OW  SOL   179      12.404  11.605   4.878  1.00  0.00           O
ATOM    536  HW1 SOL   179      12.308  12.433   5.348  1.00  0.00           H
ATOM    537  HW2 SOL   179      13.151  11.177   5.298  1.00  0.00           H
ATOM    538  OW  SOL   180       9.373   4.607  17.810  1.00  0.00           O
ATOM    539  HW1 SOL   180       8.512   4.267  18.051  1.00  0.00           H
ATOM    540  HW2 SOL   180       9.397   5.488  18.183  1.00  0.00           H
ATOM    541  OW  SOL   181      17.578  14.315   5.651  1.00  0.00           O
ATOM    542  HW1 SOL   181      17.232  13.476   5.954  1.00  0.00           H
ATOM    543  HW2 SOL   181      17.102  14.969   6.163  1.00  0.00           H
ATOM    544  OW  SOL   182       5.391   2.308  11.946  1.00  0.00           O
ATOM    545  HW1 SOL   182       6.091   1.901  12.457  1.00  0.00           H
ATOM    546  HW2 SOL   182       5.675   3.214  11.828  1.00  0.00           H
ATOM    547  OW  SOL   183      15.593  13.608  20.126  1.00  0.00           O
ATOM    548  HW1 SOL   183      16.108  12.916  19.710  1.00  0.00           H
ATOM    549  HW2 SOL   183      15.549  14.303  19.469  1.00  0.00           H
ATOM    550  OW  SOL   184      40.082  18.760  16.424  1.00  0.00           O
ATOM    551  HW1 SOL   184      40.715  18.513  15.750  1.00  0.00           H
ATOM    552  HW2 SOL   184      39.821  17.931  16.825  1.00  0.00           H
ATOM    553  OW  SOL   185      13.029   0.522  16.805  1.00  0.00           O
ATOM    554  HW1 SOL   185      12.689   0.125  17.606  1.00  0.00           H
ATOM    555  HW2 SOL   185      12.605   1.379  16.763  1.00  0.00           H
ATOM    556  OW  SOL   186       9.232  42.026   7.066  1.00  0.00           O
ATOM    557  HW1 SOL   186       8.775  41.263   6.712  1.00  0.00           H
ATOM    558  HW2 SOL   186       9.612  42.454   6.299  1.00  0.00           H
ATOM    559  OW  SOL   187       2.829  10.292   8.492  1.00  0.00           O
ATOM    560  HW1 SOL   187       2.011  10.693   8.784  1.00  0.00           H
ATOM    561  HW2 SOL   187       2.858  10.465   7.551  1.00  0.00           H
ATOM    562  OW  SOL   188      14.240   4.174  17.554  1.00  0.00           O
ATOM    563  HW1 SOL   188      13.955   4.672  16.788  1.00  0.00           H
ATOM    564  HW2 SOL   188      15.168   4.002  17.397  1.00  0.00           H
ATOM    565  OW  SOL   189      15.287   6.205  13.664  1.00  0.00           O
ATOM    566  HW1 SOL   189      14.600   5.763  14.162  1.00  0.00           H
ATOM    567  HW2 SOL   189      16.037   5.613  13.711  1.00  0.00           H
ATOM    568  OW  SOL   190       8.162  17.309   3.796  1.00  0.00           O
ATOM    569  HW1 SOL   190       7.570  18.041   3.969  1.00  0.00           H
ATOM    570  HW2 SOL   190       8.825  17.671   3.207  1.00  0.00           H
ATOM    571  OW  SOL   191       5.437  13.079  12.592  1.00  0.00           O
ATOM    572  HW1 SOL   191       6.050  13.804  12.716  1.00  0.00           H
ATOM    573  HW2 SOL   191       5.467  12.898  11.652  1.00  0.00           H
ATOM    574  OW  SOL   192       7.545  10.771   8.619  1.00  0.00           O
ATOM    575  HW1 SOL   192       8.019   9.950   8.483  1.00  0.00           H
ATOM    576  HW2 SOL   192       6.901  10.795   7.911  1.00  0.00           H
ATOM    577  OW  SOL   193      20.856  12.739   2.696  1.00  0.00           O
ATOM    578  HW1 SOL   193      20.378  12.746   1.866  1.00  0.00           H
ATOM    579  HW2 SOL   193      20.265  12.305   3.310  1.00  0.00           H
ATOM    580  OW  SOL   194       3.924  11.824  17.453  1.00  0.00           O
ATOM    581  HW1 SOL   194       3.978  12.294  16.621  1.00  0.00           H
ATOM    582  HW2 SOL   194       2.986  11.701  17.599  1.00  0.00           H
ATOM    583  OW  SOL   195       3.546  13.542   4.053  1.00  0.00           O
ATOM    584  HW1 SOL   195       3.181  12.695   3.794  1.00  0.00           H
ATOM    585  HW2 SOL   195       4.279  13.321   4.628  1.00  0.00           H
ATOM    586  OW  SOL   196      11.129  15.450  17.278  1.00  0.00           O
ATOM    587  HW1 SOL   196      11.617  15.048  17.997  1.00  0.00           H
ATOM    588  HW2 SOL   196      10.643  16.166  17.688  1.00  0.00           H
ATOM    589  OW  SOL   197      12.813   1.787  10.228  1.00  0.00           O
ATOM    590  HW1 SOL   197      12.602   2.646   9.863  1.00  0.00           H
ATOM    591  HW2 SOL   197      13.750   1.829  10.415  1.00  0.00           H
ATOM    592  OW  SOL   198       4.381  41.239   0.506  1.00  0.00           O
ATOM    593  HW1 SOL   198       3.712  40.729   0.964  1.00  0.00           H
ATOM    594  HW2 SOL   198       3.908  41.989   0.147  1.00  0.00           H
ATOM    595  OW  SOL   199      14.709   9.368   9.066  1.00  0.00           O
ATOM    596  HW1 SOL   199      14.129   9.176   8.329  1.00  0.00           H
ATOM    597  HW2 SOL   199      14.329   8.888   9.802  1.00  0.00           H
ATOM    598  OW  SOL   200       8.585   5.754  15.522  1.00  0.00           O
ATOM    599  HW1 SOL   200       7.767   5.382  15.191  1.00  0.00           H
ATOM    600  HW2 SOL   200       8.871   5.140  16.199  1.00  0.00           H
ATOM    601  OW  SOL   201       9.679  19.202   8.088  1.00  0.00           O
ATOM    602  HW1 SOL   201       9.478  18.276   7.949  1.00  0.00           H
ATOM    603  HW2 SOL   201       9.090  19.667   7.494  1.00  0.00           H
ATOM    604  OW  SOL   202       4.741   0.389  10.112  1.00  0.00           O
ATOM    605  HW1 SOL   202       4.902   1.157  10.660  1.00  0.00           H
ATOM    606  HW2 SOL   202       4.067  -0.103  10.580  1.00  0.00           H
ATOM    607  OW  SOL   203       7.473   0.070   9.123  1.00  0.00           O
ATOM    608  HW1 SOL   203       6.672  -0.428   9.289  1.00  0.00           H
ATOM    609  HW2 SOL   203       8.052  -0.549   8.680  1.00  0.00           H
ATOM    610  OW  SOL   204      16.238  13.277   3.409  1.00  0.00           O
ATOM    611  HW1 SOL   204      16.814  13.747   4.012  1.00  0.00           H
ATOM    612  HW2 SOL   204      16.596  12.390   3.377  1.00  0.00           H
ATOM    613  OW  SOL   205       6.761  14.302  14.714  1.00  0.00           O
ATOM    614  HW1 SOL   205       7.366  14.756  14.128  1.00  0.00           H
ATOM    615  HW2 SOL   205       7.321  13.928  15.394  1.00  0.00           H
ATOM    616  OW  SOL   206      17.916  42.966  37.428  1.00  0.00           O
ATOM    617  HW1 SOL   206      18.227  42.195  37.902  1.00  0.00           H
ATOM    618  HW2 SOL   206      17.404  42.610  36.702  1.00  0.00           H
ATOM    619  OW  SOL   207      11.384   1.893   4.815  1.00  0.00           O
ATOM    620  HW1 SOL   207      11.737   2.510   4.174  1.00  0.00           H
ATOM    621  HW2 SOL   207      11.146   2.437   5.566  1.00  0.00           H
ATOM    622  OW  SOL   208      11.048   0.678   8.013  1.00  0.00           O
ATOM    623  HW1 SOL   208      10.708  -0.175   7.743  1.00  0.00           H
ATOM    624  HW2 SOL   208      11.797   0.472   8.572  1.00  0.00           H
ATOM    625  OW  SOL   209       1.135  16.713   3.955  1.00  0.00           O
ATOM    626  HW1 SOL   209       1.061  17.664   3.873  1.00  0.00           H
ATOM    627  HW2 SOL   209       2.071  16.536   3.862  1.00  0.00           H
ATOM    628  OW  SOL   210       7.821  15.028   5.208  1.00  0.00           O
ATOM    629  HW1 SOL   210       8.350  14.563   4.559  1.00  0.00           H
ATOM    630  HW2 SOL   210       7.804  15.934   4.899  1.00  0.00           H
ATOM    631  OW  SOL   211       3.970   0.765  24.773  1.00  0.00           O
ATOM    632  HW1 SOL   211       4.075  -0.091  24.358  1.00  0.00           H
ATOM    633  HW2 SOL   211       4.665   0.800  25.430  1.00  0.00           H
ATOM    634  OW  SOL   212       2.965   4.698  33.166  1.00  0.00           O
ATOM    635  HW1 SOL   212       2.368   5.286  33.630  1.00  0.00           H
ATOM    636  HW2 SOL   212       3.779   4.739  33.667  1.00  0.00           H
ATOM    637  OW  SOL   213      41.718  16.159  26.267  1.00  0.00           O
ATOM    638  HW1 SOL   213      41.092  15.469  26.049  1.00  0.00           H
ATOM    639  HW2 SOL   213      42.109  16.402  25.428  1.00  0.00           H
ATOM    640  OW  SOL   214       5.722  11.934  30.531  1.00  0.00           O
ATOM    641  HW1 SOL   214       5.499  12.485  29.780  1.00  0.00           H
ATOM    642  HW2 SOL   214       6.544  11.511  30.282  1.00  0.00           H
ATOM    643  OW  SOL   215      17.844  19.378  28.401  1.00  0.00           O
ATOM    644  HW1 SOL   215      18.764  19.436  28.143  1.00  0.00           H
ATOM    645  HW2 SOL   215      17.358  19.459  27.581  1.00  0.00           H
ATOM    646  OW  SOL   216      10.343  12.159  25.438  1.00  0.00           O
ATOM    647  HW1 SOL   216      10.551  11.305  25.816  1.00  0.00           H
ATOM    648  HW2 SOL   216      10.462  12.777  26.159  1.00  0.00           H
ATOM    649  OW  SOL   217      18.190   8.087  23.527  1.00  0.00           O
ATOM    650  HW1 SOL   217      17.994   7.511  24.266  1.00  0.00           H
ATOM    651  HW2 SOL   217      18.896   8.651  23.843  1.00  0.00           H
ATOM    652  OW  SOL   218       5.397  11.757  24.801  1.00  0.00           O
ATOM    653  HW1 SOL   218       6.155  11.184  24.915  1.00  0.00           H
ATOM    654  HW2 SOL   218       5.752  12.548  24.397  1.00  0.00           H
ATOM    655  OW  SOL   219       2.257   3.877  38.563  1.00  0.00           O
ATOM    656  HW1 SOL   219       2.215   3.903  39.519  1.00  0.00           H
ATOM    657  HW2 SOL   219       1.520   4.415  38.275  1.00  0.00           H
ATOM    658  OW  SOL   220       8.354  11.103  29.270  1.00  0.00           O
ATOM    659  HW1 SOL   220       9.142  10.818  29.733  1.00  0.00           H
ATOM    660  HW2 SOL   220       8.328  12.051  29.400  1.00  0.00           H
ATOM    661  OW  SOL   221       9.488  14.131  37.380  1.00  0.00           O
ATOM    662  HW1 SOL   221       9.702  14.860  36.797  1.00  0.00           H
ATOM    663  HW2 SOL   221       9.720  14.447  38.253  1.00  0.00           H
ATOM    664  OW  SOL   222      40.321  22.471  31.133  1.00  0.00           O
ATOM    665  HW1 SOL   222      39.587  21.861  31.211  1.00  0.00           H
ATOM    666  HW2 SOL   222      41.070  21.990  31.485  1.00  0.00           H
ATOM    667  OW  SOL   223      17.384  15.829  31.329  1.00  0.00           O
ATOM    668  HW1 SOL   223      17.606  16.352  30.558  1.00  0.00           H
ATOM    669  HW2 SOL   223      16.430  15.758  31.304  1.00  0.00           H
ATOM    670  OW  SOL   224       0.539   1.730  37.950  1.00  0.00           O
ATOM    671  HW1 SOL   224       0.944   2.507  38.334  1.00  0.00           H
ATOM    672  HW2 SOL   224       0.358   1.976  37.043  1.00  0.00           H
ATOM    673  OW  SOL   225      17.103   5.647  28.935  1.00  0.00           O
ATOM    674  HW1 SOL   225      16.677   5.542  28.084  1.00  0.00           H
ATOM    675  HW2 SOL   225      16.868   6.532  29.213  1.00  0.00           H
ATOM    676  OW  SOL   226       3.590  14.833  23.217  1.00  0.00           O
ATOM    677  HW1 SOL   226       3.274  14.381  24.000  1.00  0.00           H
ATOM    678  HW2 SOL   226       2.797  15.159  22.792  1.00  0.00           H
ATOM    679  OW  SOL   227      14.030  14.146  40.568  1.00  0.00           O
ATOM    680  HW1 SOL   227      14.768  14.738  40.716  1.00  0.00           H
ATOM    681  HW2 SOL   227      13.267  14.722  40.515  1.00  0.00           H
ATOM    682  OW  SOL   228       1.101  15.931  27.566  1.00  0.00           O
ATOM    683  HW1 SOL   228       1.056  15.345  28.322  1.00  0.00           H
ATOM    684  HW2 SOL   228       0.207  15.947  27.222  1.00  0.00           H
ATOM    685  OW  SOL   229      43.143  18.324  24.877  1.00  0.00           O
ATOM    686  HW1 SOL   229      42.413  18.914  25.066  1.00  0.00           H
ATOM    687  HW2 SOL   229      43.730  18.420  25.627  1.00  0.00           H
ATOM    688  OW  SOL   230       6.678  22.068  32.939  1.00  0.00           O
ATOM    689  HW1 SOL   230       7.174  21.285  32.700  1.00  0.00           H
ATOM    690  HW2 SOL   230       7.230  22.797  32.659  1.00  0.00           H
ATOM    691  OW  SOL   231       8.948  10.795  20.054  1.00  0.00           O
ATOM    692  HW1 SOL   231       9.592  10.773  20.761  1.00  0.00           H
ATOM    693  HW2 SOL   231       8.105  10.686  20.493  1.00  0.00           H
ATOM    694  OW  SOL   232      10.457  42.968  35.732  1.00  0.00           O
ATOM    695  HW1 SOL   232      11.005  43.702  36.013  1.00  0.00           H
ATOM    696  HW2 SOL   232      11.079  42.268  35.532  1.00  0.00           H
ATOM    697  OW  SOL   233       1.130  11.973  27.379  1.00  0.00           O
ATOM    698  HW1 SOL   233       0.406  11.944  26.754  1.00  0.00           H
ATOM    699  HW2 SOL   233       1.442  11.069  27.428  1.00  0.00           H
ATOM    700  OW  SOL   234      24.979  11.654  20.919  1.00  0.00           O
ATOM    701  HW1 SOL   234      24.416  10.885  21.004  1.00  0.00           H
ATOM    702  HW2 SOL   234      25.165  11.916  21.821  1.00  0.00           H
ATOM    703  OW  SOL   235       1.341  20.573  22.869  1.00  0.00           O
ATOM    704  HW1 SOL   235       0.817  21.020  23.535  1.00  0.00           H
ATOM    705  HW2 SOL   235       2.039  21.192  22.658  1.00  0.00           H
ATOM    706  OW  SOL   236      19.787  14.227  24.245  1.00  0.00           O
ATOM    707  HW1 SOL   236      19.825  14.657  25.099  1.00  0.00           H
ATOM    708  HW2 SOL   236      20.703  14.135  23.982  1.00  0.00           H
ATOM    709  OW  SOL   237      14.709  14.960  23.261  1.00  0.00           O
ATOM    710  HW1 SOL   237      13.847  14.616  23.497  1.00  0.00           H
ATOM    711  HW2 SOL   237      15.280  14.192  23.254  1.00  0.00           H
ATOM    712  OW  SOL   238       6.165  10.239  32.631  1.00  0.00           O
ATOM    713  HW1 SOL   238       5.748  10.825  31.999  1.00  0.00           H
ATOM    714  HW2 SOL   238       7.097  10.448  32.574  1.00  0.00           H
ATOM    715  OW  SOL   239       5.403  15.516  27.432  1.00  0.00           O
ATOM    716  HW1 SOL   239       5.297  16.104  28.180  1.00  0.00           H
ATOM    717  HW2 SOL   239       4.535  15.135  27.302  1.00  0.00           H
ATOM    718  OW  SOL   240      15.267  11.166  36.295  1.00  0.00           O
ATOM    719  HW1 SOL   240      15.049  11.178  35.363  1.00  0.00           H
ATOM    720  HW2 SOL   240      16.031  11.738  36.370  1.00  0.00           H
ATOM    721  OW  SOL   241       4.197  35.462  31.838  1.00  0.00           O
ATOM    722  HW1 SOL   241       3.630  35.762  32.548  1.00  0.00           H
ATOM    723  HW2 SOL   241       4.930  36.077  31.839  1.00  0.00           H
ATOM    724  OW  SOL   242       5.646   5.081  29.458  1.00  0.00           O
ATOM    725  HW1 SOL   242       5.669   5.148  28.503  1.00  0.00           H
ATOM    726  HW2 SOL   242       5.223   5.890  29.745  1.00  0.00           H
ATOM    727  OW  SOL   243      16.951  12.064  18.441  1.00  0.00           O
ATOM    728  HW1 SOL   243      16.478  11.288  18.140  1.00  0.00           H
ATOM    729  HW2 SOL   243      17.826  11.971  18.064  1.00  0.00           H
ATOM    730  OW  SOL   244      14.782  13.814  36.908  1.00  0.00           O
ATOM    731  HW1 SOL   244      14.688  12.862  36.943  1.00  0.00           H
ATOM    732  HW2 SOL   244      13.884  14.145  36.916  1.00  0.00           H
ATOM    733  OW  SOL   245       3.954  35.910  36.370  1.00  0.00           O
ATOM    734  HW1 SOL   245       3.589  36.017  35.492  1.00  0.00           H
ATOM    735  HW2 SOL   245       4.588  36.622  36.455  1.00  0.00           H
ATOM    736  OW  SOL   246      16.064  17.162  24.650  1.00  0.00           O
ATOM    737  HW1 SOL   246      15.451  16.523  24.287  1.00  0.00           H
ATOM    738  HW2 SOL   246      16.519  16.688  25.347  1.00  0.00           H
ATOM    739  OW  SOL   247      19.564  23.181  23.940  1.00  0.00           O
ATOM    740  HW1 SOL   247      18.727  22.737  24.075  1.00  0.00           H
ATOM    741  HW2 SOL   247      19.335  24.108  23.871  1.00  0.00           H
ATOM    742  OW  SOL   248       7.652  40.321  19.862  1.00  0.00           O
ATOM    743  HW1 SOL   248       8.101  39.750  19.239  1.00  0.00           H
ATOM    744  HW2 SOL   248       6.870  39.831  20.117  1.00  0.00           H
ATOM    745  OW  SOL   249      13.127   6.780  29.172  1.00  0.00           O
ATOM    746  HW1 SOL   249      12.654   7.390  28.606  1.00  0.00           H
ATOM    747  HW2 SOL   249      13.475   7.327  29.877  1.00  0.00           H
ATOM    748  OW  SOL   250      20.012  10.215  19.608  1.00  0.00           O
ATOM    749  HW1 SOL   250      20.706   9.638  19.290  1.00  0.00           H
ATOM    750  HW2 SOL   250      20.377  11.096  19.531  1.00  0.00           H
ATOM    751  OW  SOL   251       2.757   1.065  32.534  1.00  0.00           O
ATOM    752  HW1 SOL   251       3.516   1.538  32.193  1.00  0.00           H
ATOM    753  HW2 SOL   251       2.094   1.742  32.669  1.00  0.00           H
ATOM    754  OW  SOL   252      11.972   8.317  33.254  1.00  0.00           O
ATOM    755  HW1 SOL   252      11.724   7.710  33.952  1.00  0.00           H
ATOM    756  HW2 SOL   252      12.442   7.775  32.620  1.00  0.00           H
ATOM    757  OW  SOL   253       5.548   2.373  27.330  1.00  0.00           O
ATOM    758  HW1 SOL   253       5.623   3.092  26.703  1.00  0.00           H
ATOM    759  HW2 SOL   253       6.446   2.064  27.449  1.00  0.00           H
ATOM    760  OW  SOL   254       9.095   6.631  25.852  1.00  0.00           O
ATOM    761  HW1 SOL   254       9.727   6.603  25.133  1.00  0.00           H
ATOM    762  HW2 SOL   254       8.260   6.395  25.446  1.00  0.00           H
ATOM    763  OW  SOL   255      39.294  15.020  28.058  1.00  0.00           O
ATOM    764  HW1 SOL   255      38.773  15.462  27.388  1.00  0.00           H
ATOM    765  HW2 SOL   255      39.345  15.650  28.777  1.00  0.00           H
ATOM    766  OW  SOL   256       4.578  22.319  40.241  1.00  0.00           O
ATOM    767  HW1 SOL   256       5.073  22.504  41.039  1.00  0.00           H
ATOM    768  HW2 SOL   256       3.766  22.816  40.342  1.00  0.00           H
ATOM    769  OW  SOL   257      19.841   7.086  34.484  1.00  0.00           O
ATOM    770  HW1 SOL   257      20.271   7.309  35.309  1.00  0.00           H
ATOM    771  HW2 SOL   257      20.384   7.497  33.811  1.00  0.00           H
ATOM    772  OW  SOL   258      16.136   8.998  22.036  1.00  0.00           O
ATOM    773  HW1 SOL   258      16.858   8.584  22.509  1.00  0.00           H
ATOM    774  HW2 SOL   258      16.531   9.760  21.614  1.00  0.00           H
ATOM    775  OW  SOL   259      43.105   5.344  27.044  1.00  0.00           O
ATOM    776  HW1 SOL   259      43.884   5.554  26.529  1.00  0.00           H
ATOM    777  HW2 SOL   259      42.540   6.111  26.949  1.00  0.00           H
ATOM    778  OW  SOL   260      11.638  16.886  21.705  1.00  0.00           O
ATOM    779  HW1 SOL   260      11.539  16.002  21.350  1.00  0.00           H
ATOM    780  HW2 SOL   260      10.773  17.105  22.050  1.00  0.00           H
ATOM    781  OW  SOL   261      41.228  18.033  28.429  1.00  0.00           O
ATOM    782  HW1 SOL   261      40.913  18.916  28.234  1.00  0.00           H
ATOM    783  HW2 SOL   261      41.086  17.543  27.620  1.00  0.00           H
ATOM    784  OW  SOL   262      17.895  12.221  24.932  1.00  0.00           O
ATOM    785  HW1 SOL   262      17.142  12.393  24.367  1.00  0.00           H
ATOM    786  HW2 SOL   262      18.628  12.652  24.493  1.00  0.00           H
ATOM    787  OW  SOL   263      12.879  13.628  32.409  1.00  0.00           O
ATOM    788  HW1 SOL   263      12.516  14.327  32.952  1.00  0.00           H
ATOM    789  HW2 SOL   263      12.234  12.923  32.462  1.00  0.00           H
ATOM    790  OW  SOL   264       6.310   4.299  18.071  1.00  0.00           O
ATOM    791  HW1 SOL   264       5.605   3.765  18.437  1.00  0.00           H
ATOM    792  HW2 SOL   264       5.951   4.641  17.252  1.00  0.00           H
ATOM    793  OW  SOL   265      12.345   9.168  23.820  1.00  0.00           O
ATOM    794  HW1 SOL   265      12.195   9.447  24.724  1.00  0.00           H
ATOM    795  HW2 SOL   265      13.286   8.997  23.775  1.00  0.00           H
ATOM    796  OW  SOL   266       5.765  13.626  34.928  1.00  0.00           O
ATOM    797  HW1 SOL   266       6.248  13.367  34.143  1.00  0.00           H
ATOM    798  HW2 SOL   266       5.143  14.286  34.621  1.00  0.00           H
ATOM    799  OW  SOL   267      16.974  22.584  24.578  1.00  0.00           O
ATOM    800  HW1 SOL   267      16.254  23.098  24.945  1.00  0.00           H
ATOM    801  HW2 SOL   267      16.825  21.696  24.903  1.00  0.00           H
ATOM    802  OW  SOL   268       0.732   3.727  35.550  1.00  0.00           O
ATOM    803  HW1 SOL   268       0.576   3.051  34.890  1.00  0.00           H
ATOM    804  HW2 SOL   268       0.920   4.517  35.044  1.00  0.00           H
ATOM    805  OW  SOL   269      21.676  10.380  15.953  1.00  0.00           O
ATOM    806  HW1 SOL   269      21.911  11.061  15.323  1.00  0.00           H
ATOM    807  HW2 SOL   269      21.686   9.569  15.445  1.00  0.00           H
ATOM    808  OW  SOL   270       5.103  20.146  24.057  1.00  0.00           O
ATOM    809  HW1 SOL   270       4.252  20.476  23.768  1.00  0.00           H
ATOM    810  HW2 SOL   270       5.129  19.242  23.743  1.00  0.00           H
ATOM    811  OW  SOL   271      11.787   1.567  23.040  1.00  0.00           O
ATOM    812  HW1 SOL   271      12.209   0.744  23.287  1.00  0.00           H
ATOM    813  HW2 SOL   271      12.221   2.230  23.579  1.00  0.00           H
ATOM    814  OW  SOL   272       2.539  17.450  31.935  1.00  0.00           O
ATOM    815  HW1 SOL   272       2.857  17.895  32.720  1.00  0.00           H
ATOM    816  HW2 SOL   272       1.853  16.863  32.252  1.00  0.00           H
ATOM    817  OW  SOL   273       5.067  19.353  27.807  1.00  0.00           O
ATOM    818  HW1 SOL   273       4.271  19.222  27.292  1.00  0.00           H
ATOM    819  HW2 SOL   273       5.153  18.552  28.324  1.00  0.00           H
ATOM    820  OW  SOL   274       1.799   5.912  25.259  1.00  0.00           O
ATOM    821  HW1 SOL   274       2.282   5.093  25.143  1.00  0.00           H
ATOM    822  HW2 SOL   274       1.436   6.101  24.394  1.00  0.00           H
ATOM    823  OW  SOL   275      15.989   2.080  35.144  1.00  0.00           O
ATOM    824  HW1 SOL   275      15.542   1.233  35.161  1.00  0.00           H
ATOM    825  HW2 SOL   275      15.861   2.436  36.023  1.00  0.00           H
ATOM    826  OW  SOL   276      43.222  38.962  22.098  1.00  0.00           O
ATOM    827  HW1 SOL   276      43.510  39.513  22.826  1.00  0.00           H
ATOM    828  HW2 SOL   276      43.046  39.577  21.386  1.00  0.00           H
ATOM    829  OW  SOL   277       7.925  42.482  38.226  1.00  0.00           O
ATOM    830  HW1 SOL   277       7.540  43.338  38.415  1.00  0.00           H
ATOM    831  HW2 SOL   277       7.362  42.111  37.545  1.00  0.00           H
ATOM    832  OW  SOL   278       8.229  12.330  23.623  1.00  0.00           O
ATOM    833  HW1 SOL   278       8.812  12.419  24.377  1.00  0.00           H
ATOM    834  HW2 SOL   278       8.813  12.344  22.865  1.00  0.00           H
ATOM    835  OW  SOL   279      11.670   1.638  33.327  1.00  0.00           O
ATOM    836  HW1 SOL   279      12.343   2.256  33.043  1.00  0.00           H
ATOM    837  HW2 SOL   279      11.121   2.141  33.929  1.00  0.00           H
ATOM    838  OW  SOL   280       6.921  16.388  25.270  1.00  0.00           O
ATOM    839  HW1 SOL   280       6.505  15.863  25.953  1.00  0.00           H
ATOM    840  HW2 SOL   280       6.877  17.286  25.597  1.00  0.00           H
ATOM    841  OW  SOL   281       7.412   3.195  30.269  1.00  0.00           O
ATOM    842  HW1 SOL   281       6.964   4.020  30.082  1.00  0.00           H
ATOM    843  HW2 SOL   281       7.856   2.972  29.451  1.00  0.00           H
ATOM    844  OW  SOL   282       4.846  37.958  25.432  1.00  0.00           O
ATOM    845  HW1 SOL   282       5.696  37.609  25.700  1.00  0.00           H
ATOM    846  HW2 SOL   282       5.021  38.872  25.210  1.00  0.00           H
ATOM    847  OW  SOL   283      14.064   9.432  19.820  1.00  0.00           O
ATOM    848  HW1 SOL   283      14.378   9.142  20.677  1.00  0.00           H
ATOM    849  HW2 SOL   283      13.901   8.622  19.337  1.00  0.00           H
ATOM    850  OW  SOL   284       6.426   0.794  21.725  1.00  0.00           O
ATOM    851  HW1 SOL   284       5.526   0.515  21.891  1.00  0.00           H
ATOM    852  HW2 SOL   284       6.552   0.654  20.787  1.00  0.00           H
ATOM    853  OW  SOL   285       5.289   4.711  26.260  1.00  0.00           O
ATOM    854  HW1 SOL   285       4.451   4.570  26.702  1.00  0.00           H
ATOM    855  HW2 SOL   285       5.165   5.519  25.762  1.00  0.00           H
ATOM    856  OW  SOL   286       7.875   5.401  34.372  1.00  0.00           O
ATOM    857  HW1 SOL   286       6.988   5.727  34.522  1.00  0.00           H
ATOM    858  HW2 SOL   286       8.375   6.177  34.117  1.00  0.00           H
ATOM    859  OW  SOL   287      10.845  14.409  20.822  1.00  0.00           O
ATOM    860  HW1 SOL   287       9.888  14.427  20.795  1.00  0.00           H
ATOM    861  HW2 SOL   287      11.063  13.494  20.996  1.00  0.00           H
ATOM    862  OW  SOL   288       4.503  12.487  27.984  1.00  0.00           O
ATOM    863  HW1 SOL   288       3.975  12.682  27.210  1.00  0.00           H
ATOM    864  HW2 SOL   288       5.059  11.755  27.717  1.00  0.00           H
ATOM    865  OW  SOL   289      15.287  25.061  22.242  1.00  0.00           O
ATOM    866  HW1 SOL   289      14.897  25.712  22.826  1.00  0.00           H
ATOM    867  HW2 SOL   289      15.910  24.587  22.792  1.00  0.00           H
ATOM    868  OW  SOL   290       9.709   0.652  20.426  1.00  0.00           O
ATOM    869  HW1 SOL   290       9.645   1.600  20.542  1.00  0.00           H
ATOM    870  HW2 SOL   290       8.914   0.414  19.950  1.00  0.00           H
ATOM    871  OW  SOL   291       4.356  10.314  40.252  1.00  0.00           O
ATOM    872  HW1 SOL   291       3.824   9.864  40.909  1.00  0.00           H
ATOM    873  HW2 SOL   291       4.398   9.702  39.517  1.00  0.00           H
ATOM    874  OW  SOL   292       6.435   0.330  30.788  1.00  0.00           O
ATOM    875  HW1 SOL   292       7.366   0.150  30.922  1.00  0.00           H
ATOM    876  HW2 SOL   292       6.393   1.274  30.636  1.00  0.00           H
ATOM    877  OW  SOL   293       4.672   7.217  24.713  1.00  0.00           O
ATOM    878  HW1 SOL   293       5.409   6.759  24.308  1.00  0.00           H
ATOM    879  HW2 SOL   293       4.160   7.548  23.975  1.00  0.00           H
ATOM    880  OW  SOL   294       7.758  41.065  29.524  1.00  0.00           O
ATOM    881  HW1 SOL   294       7.242  41.859  29.662  1.00  0.00           H
ATOM    882  HW2 SOL   294       8.354  41.033  30.272  1.00  0.00           H
ATOM    883  OW  SOL   295      10.142  15.600  25.154  1.00  0.00           O
ATOM    884  HW1 SOL   295       9.313  15.140  25.015  1.00  0.00           H
ATOM    885  HW2 SOL   295       9.891  16.515  25.276  1.00  0.00           H
ATOM    886  OW  SOL   296      12.881  11.319  28.315  1.00  0.00           O
ATOM    887  HW1 SOL   296      12.503  12.187  28.175  1.00  0.00           H
ATOM    888  HW2 SOL   296      12.669  11.109  29.225  1.00  0.00           H
ATOM    889  OW  SOL   297      18.299   8.034  26.846  1.00  0.00           O
ATOM    890  HW1 SOL   297      18.530   7.852  27.757  1.00  0.00           H
ATOM    891  HW2 SOL   297      18.191   7.170  26.449  1.00  0.00           H
ATOM    892  OW  SOL   298       8.111  14.891  20.612  1.00  0.00           O
ATOM    893  HW1 SOL   298       7.473  14.625  19.950  1.00  0.00           H
ATOM    894  HW2 SOL   298       7.607  14.937  21.425  1.00  0.00           H
ATOM    895  OW  SOL   299      20.509  17.468  24.178  1.00  0.00           O
ATOM    896  HW1 SOL   299      21.373  17.412  23.770  1.00  0.00           H
ATOM    897  HW2 SOL   299      20.563  16.884  24.934  1.00  0.00           H
ATOM    898  OW  SOL   300       8.856   4.023  23.482  1.00  0.00           O
ATOM    899  HW1 SOL   300       9.098   3.434  22.767  1.00  0.00           H
ATOM    900  HW2 SOL   300       8.985   3.503  24.275  1.00  0.00           H
ATOM    901  OW  SOL   301       5.053  39.531  29.004  1.00  0.00           O
ATOM    902  HW1 SOL   301       4.196  39.164  28.787  1.00  0.00           H
ATOM    903  HW2 SOL   301       4.859  40.262  29.591  1.00  0.00           H
ATOM    904  OW  SOL   302      14.808  11.875  33.771  1.00  0.00           O
ATOM    905  HW1 SOL   302      14.108  12.058  33.144  1.00  0.00           H
ATOM    906  HW2 SOL   302      15.568  12.344  33.426  1.00  0.00           H
ATOM    907  OW  SOL   303      13.067   9.595  36.318  1.00  0.00           O
ATOM    908  HW1 SOL   303      12.481  10.166  36.816  1.00  0.00           H
ATOM    909  HW2 SOL   303      13.910  10.049  36.328  1.00  0.00           H
ATOM    910  OW  SOL   304      16.495  14.994  35.201  1.00  0.00           O
ATOM    911  HW1 SOL   304      15.961  14.635  35.909  1.00  0.00           H
ATOM    912  HW2 SOL   304      15.879  15.491  34.664  1.00  0.00           H
ATOM    913  OW  SOL   305      15.333  12.329  29.196  1.00  0.00           O
ATOM    914  HW1 SOL   305      15.365  11.435  29.538  1.00  0.00           H
ATOM    915  HW2 SOL   305      14.751  12.275  28.438  1.00  0.00           H
ATOM    916  OW  SOL   306      24.895   6.799  30.092  1.00  0.00           O
ATOM    917  HW1 SOL   306      25.247   6.142  30.693  1.00  0.00           H
ATOM    918  HW2 SOL   306      23.965   6.584  30.020  1.00  0.00           H
ATOM    919  OW  SOL   307      11.557  42.863  31.194  1.00  0.00           O
ATOM    920  HW1 SOL   307      11.463  43.547  31.858  1.00  0.00           H
ATOM    921  HW2 SOL   307      10.797  42.296  31.324  1.00  0.00           H
ATOM    922  OW  SOL   308      15.900   4.947  38.788  1.00  0.00           O
ATOM    923  HW1 SOL   308      15.515   5.489  38.099  1.00  0.00           H
ATOM    924  HW2 SOL   308      15.490   5.258  39.595  1.00  0.00           H
ATOM    925  OW  SOL   309       7.745  10.350  17.757  1.00  0.00           O
ATOM    926  HW1 SOL   309       7.895  11.279  17.582  1.00  0.00           H
ATOM    927  HW2 SOL   309       8.383  10.128  18.435  1.00  0.00           H
ATOM    928  OW  SOL   310       4.875   7.814  33.158  1.00  0.00           O
ATOM    929  HW1 SOL   310       5.379   8.583  32.893  1.00  0.00           H
ATOM    930  HW2 SOL   310       4.392   7.561  32.371  1.00  0.00           H
ATOM    931  OW  SOL   311      10.702   4.768  31.727  1.00  0.00           O
ATOM    932  HW1 SOL   311      11.528   4.625  32.189  1.00  0.00           H
ATOM    933  HW2 SOL   311      10.109   4.107  32.086  1.00  0.00           H
ATOM    934  OW  SOL   312       6.903  16.272  35.383  1.00  0.00           O
ATOM    935  HW1 SOL   312       6.418  15.491  35.650  1.00  0.00           H
ATOM    936  HW2 SOL   312       7.763  16.172  35.791  1.00  0.00           H
ATOM    937  OW  SOL   313       3.972  11.997  20.673  1.00  0.00           O
ATOM    938  HW1 SOL   313       3.108  11.606  20.807  1.00  0.00           H
ATOM    939  HW2 SOL   313       3.793  12.835  20.248  1.00  0.00           H
ATOM    940  OW  SOL   314       6.310  10.480  27.698  1.00  0.00           O
ATOM    941  HW1 SOL   314       6.694  10.503  26.822  1.00  0.00           H
ATOM    942  HW2 SOL   314       7.050  10.619  28.289  1.00  0.00           H
ATOM    943  OW  SOL   315      12.404  13.798  24.250  1.00  0.00           O
ATOM    944  HW1 SOL   315      11.687  14.357  24.550  1.00  0.00           H
ATOM    945  HW2 SOL   315      12.064  12.907  24.333  1.00  0.00           H
ATOM    946  OW  SOL   316      15.864  10.506  31.576  1.00  0.00           O
ATOM    947  HW1 SOL   316      15.249  10.379  32.298  1.00  0.00           H
ATOM    948  HW2 SOL   316      16.290  11.342  31.768  1.00  0.00           H
ATOM    949  OW  SOL   317       9.739   3.972  26.429  1.00  0.00           O
ATOM    950  HW1 SOL   317       9.710   4.921  26.310  1.00  0.00           H
ATOM    951  HW2 SOL   317      10.312   3.842  27.184  1.00  0.00           H
ATOM    952  OW  SOL   318       3.875  19.244  33.815  1.00  0.00           O
ATOM    953  HW1 SOL   318       3.979  20.051  33.311  1.00  0.00           H
ATOM    954  HW2 SOL   318       4.752  19.054  34.148  1.00  0.00           H
ATOM    955  OW  SOL   319       7.319   8.855  36.502  1.00  0.00           O
ATOM    956  HW1 SOL   319       7.559   9.780  36.566  1.00  0.00           H
ATOM    957  HW2 SOL   319       6.387   8.864  36.287  1.00  0.00           H
ATOM    958  OW  SOL   320      20.176   7.645  37.315  1.00  0.00           O
ATOM    959  HW1 SOL   320      19.666   6.951  37.733  1.00  0.00           H
ATOM    960  HW2 SOL   320      20.949   7.743  37.871  1.00  0.00           H
ATOM    961  OW  SOL   321       7.990  42.891  34.392  1.00  0.00           O
ATOM    962  HW1 SOL   321       8.817  42.987  34.864  1.00  0.00           H
ATOM    963  HW2 SOL   321       7.702  43.789  34.227  1.00  0.00           H
ATOM    964  OW  SOL   322       9.270  41.875  31.781  1.00  0.00           O
ATOM    965  HW1 SOL   322       9.305  42.831  31.803  1.00  0.00           H
ATOM    966  HW2 SOL   322       9.015  41.624  32.669  1.00  0.00           H
ATOM    967  OW  SOL   323       7.983   9.887  25.180  1.00  0.00           O
ATOM    968  HW1 SOL   323       8.694   9.326  25.489  1.00  0.00           H
ATOM    969  HW2 SOL   323       8.381  10.422  24.493  1.00  0.00           H
ATOM    970  OW  SOL   324      15.631   8.452  26.846  1.00  0.00           O
ATOM    971  HW1 SOL   324      15.382   8.427  25.922  1.00  0.00           H
ATOM    972  HW2 SOL   324      16.587   8.490  26.836  1.00  0.00           H
ATOM    973  OW  SOL   325       4.137   0.266  28.478  1.00  0.00           O
ATOM    974  HW1 SOL   325       4.791   0.848  28.089  1.00  0.00           H
ATOM    975  HW2 SOL   325       4.511   0.016  29.323  1.00  0.00           H
ATOM    976  OW  SOL   326       2.227  41.721  32.724  1.00  0.00           O
ATOM    977  HW1 SOL   326       2.336  42.643  32.957  1.00  0.00           H
ATOM    978  HW2 SOL   326       1.858  41.739  31.840  1.00  0.00           H
ATOM    979  OW  SOL   327      42.615  17.676  30.601  1.00  0.00           O
ATOM    980  HW1 SOL   327      42.482  16.833  31.035  1.00  0.00           H
ATOM    981  HW2 SOL   327      41.988  17.675  29.878  1.00  0.00           H
ATOM    982  OW  SOL   328       4.007   2.917  30.686  1.00  0.00           O
ATOM    983  HW1 SOL   328       4.497   3.629  30.274  1.00  0.00           H
ATOM    984  HW2 SOL   328       3.217   2.830  30.152  1.00  0.00           H
ATOM    985  OW  SOL   329      18.618   5.594  38.228  1.00  0.00           O
ATOM    986  HW1 SOL   329      19.049   4.973  38.815  1.00  0.00           H
ATOM    987  HW2 SOL   329      17.857   5.901  38.721  1.00  0.00           H
ATOM    988  OW  SOL   330       2.280  38.893  29.023  1.00  0.00           O
ATOM    989  HW1 SOL   330       2.077  39.736  29.429  1.00  0.00           H
ATOM    990  HW2 SOL   330       2.166  39.044  28.085  1.00  0.00           H
ATOM    991  OW  SOL   331      12.861   6.937  19.764  1.00  0.00           O
ATOM    992  HW1 SOL   331      13.130   6.157  20.250  1.00  0.00           H
ATOM    993  HW2 SOL   331      11.925   6.813  19.610  1.00  0.00           H
ATOM    994  OW  SOL   332       9.967   3.603  34.428  1.00  0.00           O
ATOM    995  HW1 SOL   332      10.590   3.930  35.077  1.00  0.00           H
ATOM    996  HW2 SOL   332       9.228   4.209  34.479  1.00  0.00           H
ATOM    997  OW  SOL   333      12.029  16.285  36.882  1.00  0.00           O
ATOM    998  HW1 SOL   333      12.404  17.062  36.469  1.00  0.00           H
ATOM    999  HW2 SOL   333      12.150  16.430  37.820  1.00  0.00           H
ATOM   1000  OW  SOL   334      20.313  10.294  35.368  1.00  0.00           O
ATOM   1001  HW1 SOL   334      20.185   9.573  34.752  1.00  0.00           H
ATOM   1002  HW2 SOL   334      21.222  10.208  35.653  1.00  0.00           H
ATOM   1003  OW  SOL   335       7.302  11.852  36.356  1.00  0.00           O
ATOM   1004  HW1 SOL   335       6.622  12.362  35.915  1.00  0.00           H
ATOM   1005  HW2 SOL   335       7.859  12.506  36.777  1.00  0.00           H
ATOM   1006  OW  SOL   336      14.693   5.133  23.250  1.00  0.00           O
ATOM   1007  HW1 SOL   336      13.946   5.468  23.746  1.00  0.00           H
ATOM   1008  HW2 SOL   336      15.144   4.549  23.860  1.00  0.00           H
ATOM   1009  OW  SOL   337      13.145   4.440  21.112  1.00  0.00           O
ATOM   1010  HW1 SOL   337      13.662   4.448  21.917  1.00  0.00           H
ATOM   1011  HW2 SOL   337      13.675   3.938  20.492  1.00  0.00           H
ATOM   1012  OW  SOL   338      10.650  11.082  22.367  1.00  0.00           O
ATOM   1013  HW1 SOL   338      11.389  11.393  21.844  1.00  0.00           H
ATOM   1014  HW2 SOL   338      11.001  10.343  22.863  1.00  0.00           H
ATOM   1015  OW  SOL   339       1.803   9.297  27.577  1.00  0.00           O
ATOM   1016  HW1 SOL   339       2.560   8.773  27.314  1.00  0.00           H
ATOM   1017  HW2 SOL   339       1.699   9.116  28.511  1.00  0.00           H
ATOM   1018  OW  SOL   340       0.725   8.682  32.252  1.00  0.00           O
ATOM   1019  HW1 SOL   340       1.410   9.290  32.528  1.00  0.00           H
ATOM   1020  HW2 SOL   340       0.094   9.228  31.782  1.00  0.00           H
ATOM   1021  OW  SOL   341       9.044   1.618  31.882  1.00  0.00           O
ATOM   1022  HW1 SOL   341       9.598   1.961  32.583  1.00  0.00           H
ATOM   1023  HW2 SOL   341       8.586   2.385  31.539  1.00  0.00           H
ATOM   1024  OW  SOL   342      10.788   0.475  28.325  1.00  0.00           O
ATOM   1025  HW1 SOL   342      10.858   0.463  29.279  1.00  0.00           H
ATOM   1026  HW2 SOL   342      11.189  -0.348  28.045  1.00  0.00           H
ATOM   1027  OW  SOL   343      37.497  13.852  20.648  1.00  0.00           O
ATOM   1028  HW1 SOL   343      36.650  13.478  20.891  1.00  0.00           H
ATOM   1029  HW2 SOL   343      37.311  14.774  20.472  1.00  0.00           H
ATOM   1030  OW  SOL   344       3.841  21.404  32.097  1.00  0.00           O
ATOM   1031  HW1 SOL   344       4.044  21.403  31.162  1.00  0.00           H
ATOM   1032  HW2 SOL   344       4.614  21.787  32.510  1.00  0.00           H
ATOM   1033  OW  SOL   345       4.885  17.127  29.597  1.00  0.00           O
ATOM   1034  HW1 SOL   345       4.219  17.743  29.902  1.00  0.00           H
ATOM   1035  HW2 SOL   345       5.384  16.905  30.383  1.00  0.00           H
ATOM   1036  OW  SOL   346      10.048   7.457  31.010  1.00  0.00           O
ATOM   1037  HW1 SOL   346       9.448   7.716  31.710  1.00  0.00           H
ATOM   1038  HW2 SOL   346      10.263   6.545  31.203  1.00  0.00           H
ATOM   1039  OW  SOL   347       2.410  10.604  33.194  1.00  0.00           O
ATOM   1040  HW1 SOL   347       3.046  10.964  33.813  1.00  0.00           H
ATOM   1041  HW2 SOL   347       1.649  10.385  33.733  1.00  0.00           H
ATOM   1042  OW  SOL   348       3.818   6.357  37.838  1.00  0.00           O
ATOM   1043  HW1 SOL   348       3.754   5.465  38.178  1.00  0.00           H
ATOM   1044  HW2 SOL   348       3.112   6.832  38.277  1.00  0.00           H
ATOM   1045  OW  SOL   349      15.159   5.612  34.610  1.00  0.00           O
ATOM   1046  HW1 SOL   349      14.868   5.891  35.478  1.00  0.00           H
ATOM   1047  HW2 SOL   349      16.112   5.694  34.638  1.00  0.00           H
ATOM   1048  OW  SOL   350       6.974   6.049  23.526  1.00  0.00           O
ATOM   1049  HW1 SOL   350       7.587   5.341  23.725  1.00  0.00           H
ATOM   1050  HW2 SOL   350       7.199   6.318  22.635  1.00  0.00           H
ATOM   1051  OW  SOL   351      17.267   8.240  32.982  1.00  0.00           O
ATOM   1052  HW1 SOL   351      17.059   8.134  33.911  1.00  0.00           H
ATOM   1053  HW2 SOL   351      16.652   8.905  32.672  1.00  0.00           H
ATOM   1054  OW  SOL   352       7.643  13.421  32.313  1.00  0.00           O
ATOM   1055  HW1 SOL   352       8.247  14.092  32.631  1.00  0.00           H
ATOM   1056  HW2 SOL   352       7.071  13.884  31.701  1.00  0.00           H
ATOM   1057  OW  SOL   353       0.499   2.970  32.565  1.00  0.00           O
ATOM   1058  HW1 SOL   353       0.879   3.817  32.799  1.00  0.00           H
ATOM   1059  HW2 SOL   353      -0.340   3.187  32.159  1.00  0.00           H
ATOM   1060  OW  SOL   354      10.875  17.195  31.754  1.00  0.00           O
ATOM   1061  HW1 SOL   354      10.899  18.076  31.380  1.00  0.00           H
ATOM   1062  HW2 SOL   354      11.646  16.759  31.390  1.00  0.00           H
ATOM   1063  OW  SOL   355       0.981   0.389  24.630  1.00  0.00           O
ATOM   1064  HW1 SOL   355       1.936   0.443  24.665  1.00  0.00           H
ATOM   1065  HW2 SOL   355       0.779   0.315  23.697  1.00  0.00           H
ATOM   1066  OW  SOL   356       8.676  11.036  33.061  1.00  0.00           O
ATOM   1067  HW1 SOL   356       8.374  11.943  33.002  1.00  0.00           H
ATOM   1068  HW2 SOL   356       9.196  11.009  33.864  1.00  0.00           H
ATOM   1069  OW  SOL   357      11.358  10.254  30.663  1.00  0.00           O
ATOM   1070  HW1 SOL   357      11.205   9.357  30.961  1.00  0.00           H
ATOM   1071  HW2 SOL   357      11.361  10.776  31.465  1.00  0.00           H
ATOM   1072  OW  SOL   358      10.384   3.604  20.446  1.00  0.00           O
ATOM   1073  HW1 SOL   358      11.245   3.889  20.752  1.00  0.00           H
ATOM   1074  HW2 SOL   358      10.214   4.143  19.673  1.00  0.00           H
ATOM   1075  OW  SOL   359      17.602  14.043  28.742  1.00  0.00           O
ATOM   1076  HW1 SOL   359      17.288  14.928  28.558  1.00  0.00           H
ATOM   1077  HW2 SOL   359      16.831  13.577  29.065  1.00  0.00           H
ATOM   1078  OW  SOL   360      14.874  14.673  31.080  1.00  0.00           O
ATOM   1079  HW1 SOL   360      14.188  14.231  31.580  1.00  0.00           H
ATOM   1080  HW2 SOL   360      15.112  14.047  30.396  1.00  0.00           H
ATOM   1081  OW  SOL   361      42.164  11.990  31.430  1.00  0.00           O
ATOM   1082  HW1 SOL   361      41.618  11.269  31.741  1.00  0.00           H
ATOM   1083  HW2 SOL   361      42.154  11.905  30.477  1.00  0.00           H
ATOM   1084  OW  SOL   362       8.109  17.957  37.449  1.00  0.00           O
ATOM   1085  HW1 SOL   362       7.704  18.824  37.463  1.00  0.00           H
ATOM   1086  HW2 SOL   362       8.746  17.978  38.163  1.00  0.00           H
ATOM   1087  OW  SOL   363      17.364  43.186  27.529  1.00  0.00           O
ATOM   1088  HW1 SOL   363      18.180  42.687  27.530  1.00  0.00           H
ATOM   1089  HW2 SOL   363      17.630  44.081  27.742  1.00  0.00           H
ATOM   1090  OW  SOL   364      16.031  17.139  21.488  1.00  0.00           O
ATOM   1091  HW1 SOL   364      15.847  16.288  21.884  1.00  0.00           H
ATOM   1092  HW2 SOL   364      16.609  17.575  22.114  1.00  0.00           H
ATOM   1093  OW  SOL   365       6.356  18.565  42.208  1.00  0.00           O
ATOM   1094  HW1 SOL   365       5.898  17.835  42.625  1.00  0.00           H
ATOM   1095  HW2 SOL   365       6.019  18.580  41.313  1.00  0.00           H
ATOM   1096  OW  SOL   366      14.768   5.519  27.062  1.00  0.00           O
ATOM   1097  HW1 SOL   366      15.046   6.402  26.817  1.00  0.00           H
ATOM   1098  HW2 SOL   366      14.119   5.655  27.752  1.00  0.00           H
ATOM   1099  OW  SOL   367       7.932  13.893  28.759  1.00  0.00           O
ATOM   1100  HW1 SOL   367       7.331  14.203  28.082  1.00  0.00           H
ATOM   1101  HW2 SOL   367       8.293  14.692  29.144  1.00  0.00           H
ATOM   1102  OW  SOL   368       2.879  15.845  16.809  1.00  0.00           O
ATOM   1103  HW1 SOL   368       3.575  15.189  16.802  1.00  0.00           H
ATOM   1104  HW2 SOL   368       3.298  16.636  17.148  1.00  0.00           H
ATOM   1105  OW  SOL   369      12.794  20.961  33.513  1.00  0.00           O
ATOM   1106  HW1 SOL   369      12.303  20.341  32.974  1.00  0.00           H
ATOM   1107  HW2 SOL   369      13.661  20.566  33.604  1.00  0.00           H
ATOM   1108  OW  SOL   370      19.564   8.751  30.589  1.00  0.00           O
ATOM   1109  HW1 SOL   370      19.584   9.466  29.953  1.00  0.00           H
ATOM   1110  HW2 SOL   370      18.995   9.069  31.290  1.00  0.00           H
ATOM   1111  OW  SOL   371       0.201   6.162  23.064  1.00  0.00           O
ATOM   1112  HW1 SOL   371       0.171   7.055  22.722  1.00  0.00           H
ATOM   1113  HW2 SOL   371      -0.645   5.784  22.825  1.00  0.00           H
ATOM   1114  OW  SOL   372      13.784  18.863  17.325  1.00  0.00           O
ATOM   1115  HW1 SOL   372      13.602  19.788  17.164  1.00  0.00           H
ATOM   1116  HW2 SOL   372      13.801  18.784  18.279  1.00  0.00           H
ATOM   1117  OW  SOL   373      11.948  11.141  33.309  1.00  0.00           O
ATOM   1118  HW1 SOL   373      12.177  11.472  34.178  1.00  0.00           H
ATOM   1119  HW2 SOL   373      11.829  10.200  33.435  1.00  0.00           H
ATOM   1120  OW  SOL   374      11.250   7.833  27.778  1.00  0.00           O
ATOM   1121  HW1 SOL   374      10.769   7.765  28.603  1.00  0.00           H
ATOM   1122  HW2 SOL   374      10.625   7.552  27.111  1.00  0.00           H
ATOM   1123  OW  SOL   375      15.936  24.345  19.539  1.00  0.00           O
ATOM   1124  HW1 SOL   375      15.082  24.316  19.108  1.00  0.00           H
ATOM   1125  HW2 SOL   375      15.744  24.633  20.432  1.00  0.00           H
ATOM   1126  OW  SOL   376       3.847  14.849  33.525  1.00  0.00           O
ATOM   1127  HW1 SOL   376       4.256  15.530  32.991  1.00  0.00           H
ATOM   1128  HW2 SOL   376       3.407  14.280  32.893  1.00  0.00           H
ATOM   1129  OW  SOL   377      17.051  12.806  32.538  1.00  0.00           O
ATOM   1130  HW1 SOL   377      16.929  13.742  32.699  1.00  0.00           H
ATOM   1131  HW2 SOL   377      18.000  12.683  32.549  1.00  0.00           H
ATOM   1132  OW  SOL   378       4.085   7.708  30.065  1.00  0.00           O
ATOM   1133  HW1 SOL   378       3.674   8.554  30.247  1.00  0.00           H
ATOM   1134  HW2 SOL   378       4.337   7.758  29.143  1.00  0.00           H
ATOM   1135  OW  SOL   379      12.961   1.993  27.899  1.00  0.00           O
ATOM   1136  HW1 SOL   379      12.160   1.472  27.958  1.00  0.00           H
ATOM   1137  HW2 SOL   379      13.587   1.536  28.460  1.00  0.00           H
ATOM   1138  OW  SOL   380       6.577  15.051  22.848  1.00  0.00           O
ATOM   1139  HW1 SOL   380       5.652  14.810  22.884  1.00  0.00           H
ATOM   1140  HW2 SOL   380       6.737  15.515  23.670  1.00  0.00           H
ATOM   1141  OW  SOL   381      19.221   1.571  30.543  1.00  0.00           O
ATOM   1142  HW1 SOL   381      18.918   1.573  31.451  1.00  0.00           H
ATOM   1143  HW2 SOL   381      19.520   2.467  30.388  1.00  0.00           H
ATOM   1144  OW  SOL   382       6.247  13.091  18.720  1.00  0.00           O
ATOM   1145  HW1 SOL   382       5.541  12.499  18.460  1.00  0.00           H
ATOM   1146  HW2 SOL   382       6.745  12.599  19.373  1.00  0.00           H
ATOM   1147  OW  SOL   383       1.560  16.370  37.255  1.00  0.00           O
ATOM   1148  HW1 SOL   383       0.616  16.523  37.224  1.00  0.00           H
ATOM   1149  HW2 SOL   383       1.856  16.515  36.356  1.00  0.00           H
ATOM   1150  OW  SOL   384       6.510  41.127  35.674  1.00  0.00           O
ATOM   1151  HW1 SOL   384       5.746  41.692  35.564  1.00  0.00           H
ATOM   1152  HW2 SOL   384       7.145  41.456  35.038  1.00  0.00           H
ATOM   1153  OW  SOL   385       2.930  42.465  12.260  1.00  0.00           O
ATOM   1154  HW1 SOL   385       2.577  42.370  13.144  1.00  0.00           H
ATOM   1155  HW2 SOL   385       3.875  42.349  12.365  1.00  0.00           H
ATOM   1156  OW  SOL   386      16.095   8.054  29.593  1.00  0.00           O
ATOM   1157  HW1 SOL   386      16.347   8.966  29.737  1.00  0.00           H
ATOM   1158  HW2 SOL   386      15.611   8.066  28.767  1.00  0.00           H
ATOM   1159  OW  SOL   387      42.526   4.967  17.949  1.00  0.00           O
ATOM   1160  HW1 SOL   387      41.616   5.059  18.233  1.00  0.00           H
ATOM   1161  HW2 SOL   387      42.838   4.178  18.393  1.00  0.00           H
ATOM   1162  OW  SOL   388      14.002  18.627  20.119  1.00  0.00           O
ATOM   1163  HW1 SOL   388      13.369  18.350  20.782  1.00  0.00           H
ATOM   1164  HW2 SOL   388      14.854  18.406  20.493  1.00  0.00           H
ATOM   1165  OW  SOL   389       5.293   6.123  35.387  1.00  0.00           O
ATOM   1166  HW1 SOL   389       5.124   6.757  34.690  1.00  0.00           H
ATOM   1167  HW2 SOL   389       4.736   6.409  36.111  1.00  0.00           H
ATOM   1168  OW  SOL   390      14.974  18.728  29.996  1.00  0.00           O
ATOM   1169  HW1 SOL   390      14.432  19.510  29.889  1.00  0.00           H
ATOM   1170  HW2 SOL   390      15.718  19.023  30.522  1.00  0.00           H
ATOM   1171  OW  SOL   391       4.812  43.246  35.467  1.00  0.00           O
ATOM   1172  HW1 SOL   391       3.963  43.236  35.909  1.00  0.00           H
ATOM   1173  HW2 SOL   391       5.184  44.102  35.681  1.00  0.00           H
ATOM   1174  OW  SOL   392      14.428   7.018  32.040  1.00  0.00           O
ATOM   1175  HW1 SOL   392      14.667   6.568  32.851  1.00  0.00           H
ATOM   1176  HW2 SOL   392      15.265   7.232  31.628  1.00  0.00           H
ATOM   1177  OW  SOL   393       6.305  18.958  34.745  1.00  0.00           O
ATOM   1178  HW1 SOL   393       6.461  18.025  34.894  1.00  0.00           H
ATOM   1179  HW2 SOL   393       7.178  19.351  34.752  1.00  0.00           H
ATOM   1180  OW  SOL   394      25.211   9.848  36.513  1.00  0.00           O
ATOM   1181  HW1 SOL   394      25.818   9.844  37.254  1.00  0.00           H
ATOM   1182  HW2 SOL   394      25.440   9.065  36.012  1.00  0.00           H
ATOM   1183  OW  SOL   395       8.147   1.827  27.423  1.00  0.00           O
ATOM   1184  HW1 SOL   395       8.650   2.556  27.060  1.00  0.00           H
ATOM   1185  HW2 SOL   395       8.795   1.295  27.885  1.00  0.00           H
ATOM   1186  OW  SOL   396       4.553   8.125  27.465  1.00  0.00           O
ATOM   1187  HW1 SOL   396       5.228   8.793  27.585  1.00  0.00           H
ATOM   1188  HW2 SOL   396       4.665   7.831  26.561  1.00  0.00           H
ATOM   1189  OW  SOL   397      22.055   4.738  36.333  1.00  0.00           O
ATOM   1190  HW1 SOL   397      22.042   5.580  35.878  1.00  0.00           H
ATOM   1191  HW2 SOL   397      21.998   4.086  35.634  1.00  0.00           H
ATOM   1192  OW  SOL   398      21.212   8.729  32.801  1.00  0.00           O
ATOM   1193  HW1 SOL   398      21.743   9.515  32.928  1.00  0.00           H
ATOM   1194  HW2 SOL   398      20.691   8.915  32.020  1.00  0.00           H
ATOM   1195  OW  SOL   399      10.703   6.861  23.555  1.00  0.00           O
ATOM   1196  HW1 SOL   399      10.282   6.573  22.745  1.00  0.00           H
ATOM   1197  HW2 SOL   399      11.231   7.616  23.295  1.00  0.00           H
ATOM   1198  OW  SOL   400       9.921  16.409  28.953  1.00  0.00           O
ATOM   1199  HW1 SOL   400      10.724  16.799  29.296  1.00  0.00           H
ATOM   1200  HW2 SOL   400       9.548  17.085  28.387  1.00  0.00           H
ATOM   1201  OW  SOL   401      12.058   9.998  26.303  1.00  0.00           O
ATOM   1202  HW1 SOL   401      11.827   9.187  26.756  1.00  0.00           H
ATOM   1203  HW2 SOL   401      12.455  10.546  26.979  1.00  0.00           H
ATOM   1204  OW  SOL   402       9.130   6.133  21.411  1.00  0.00           O
ATOM   1205  HW1 SOL   402       9.404   5.216  21.426  1.00  0.00           H
ATOM   1206  HW2 SOL   402       8.964   6.318  20.487  1.00  0.00           H
ATOM   1207  OW  SOL   403      21.044  20.843  25.339  1.00  0.00           O
ATOM   1208  HW1 SOL   403      21.871  20.739  24.869  1.00  0.00           H
ATOM   1209  HW2 SOL   403      20.535  21.446  24.797  1.00  0.00           H
ATOM   1210  OW  SOL   404       9.497  16.661  35.504  1.00  0.00           O
ATOM   1211  HW1 SOL   404      10.333  16.433  35.909  1.00  0.00           H
ATOM   1212  HW2 SOL   404       9.128  17.333  36.077  1.00  0.00           H
ATOM   1213  OW  SOL   405       8.536  16.053  32.764  1.00  0.00           O
ATOM   1214  HW1 SOL   405       8.638  16.150  33.710  1.00  0.00           H
ATOM   1215  HW2 SOL   405       9.275  16.536  32.393  1.00  0.00           H
ATOM   1216  OW  SOL   406      23.838   3.295  28.999  1.00  0.00           O
ATOM   1217  HW1 SOL   406      23.269   3.882  29.497  1.00  0.00           H
ATOM   1218  HW2 SOL   406      23.782   2.458  29.460  1.00  0.00           H
ATOM   1219  OW  SOL   407       2.053  38.430  26.250  1.00  0.00           O
ATOM   1220  HW1 SOL   407       1.683  37.666  25.807  1.00  0.00           H
ATOM   1221  HW2 SOL   407       2.982  38.415  26.021  1.00  0.00           H
ATOM   1222  OW  SOL   408      18.205  18.327  22.657  1.00  0.00           O
ATOM   1223  HW1 SOL   408      18.174  19.282  22.599  1.00  0.00           H
ATOM   1224  HW2 SOL   408      19.012  18.142  23.136  1.00  0.00           H
ATOM   1225  OW  SOL   409       1.799   8.073  35.977  1.00  0.00           O
ATOM   1226  HW1 SOL   409       1.319   7.875  36.781  1.00  0.00           H
ATOM   1227  HW2 SOL   409       2.633   8.435  36.278  1.00  0.00           H
ATOM   1228  OW  SOL   410       4.427  17.546  23.590  1.00  0.00           O
ATOM   1229  HW1 SOL   410       3.766  17.651  22.906  1.00  0.00           H
ATOM   1230  HW2 SOL   410       4.407  16.612  23.802  1.00  0.00           H
ATOM   1231  OW  SOL   411      13.699   3.470  32.869  1.00  0.00           O
ATOM   1232  HW1 SOL   411      14.061   3.592  31.991  1.00  0.00           H
ATOM   1233  HW2 SOL   411      14.427   3.666  33.459  1.00  0.00           H
ATOM   1234  OW  SOL   412       3.051   5.126  27.851  1.00  0.00           O
ATOM   1235  HW1 SOL   412       2.646   5.236  28.711  1.00  0.00           H
ATOM   1236  HW2 SOL   412       2.614   5.772  27.296  1.00  0.00           H
ATOM   1237  OW  SOL   413       3.069  10.482  23.284  1.00  0.00           O
ATOM   1238  HW1 SOL   413       3.868  10.744  23.741  1.00  0.00           H
ATOM   1239  HW2 SOL   413       2.641  11.307  23.055  1.00  0.00           H
ATOM   1240  OW  SOL   414       5.895  16.734  32.085  1.00  0.00           O
ATOM   1241  HW1 SOL   414       6.769  16.622  32.457  1.00  0.00           H
ATOM   1242  HW2 SOL   414       5.655  17.635  32.303  1.00  0.00           H
ATOM   1243  OW  SOL   415      12.404  43.265  19.448  1.00  0.00           O
ATOM   1244  HW1 SOL   415      11.522  43.618  19.566  1.00  0.00           H
ATOM   1245  HW2 SOL   415      12.349  42.368  19.778  1.00  0.00           H
ATOM   1246  OW  SOL   416      13.399   3.059  25.181  1.00  0.00           O
ATOM   1247  HW1 SOL   416      13.272   4.006  25.127  1.00  0.00           H
ATOM   1248  HW2 SOL   416      13.397   2.870  26.119  1.00  0.00           H
ATOM   1249  OW  SOL   417      17.986   5.708  25.392  1.00  0.00           O
ATOM   1250  HW1 SOL   417      17.632   5.012  24.839  1.00  0.00           H
ATOM   1251  HW2 SOL   417      18.590   5.261  25.984  1.00  0.00           H
ATOM   1252  OW  SOL   418       4.935   8.586  21.390  1.00  0.00           O
ATOM   1253  HW1 SOL   418       4.996   9.377  20.855  1.00  0.00           H
ATOM   1254  HW2 SOL   418       5.558   8.729  22.102  1.00  0.00           H
ATOM   1255  OW  SOL   419       9.154  17.612  22.811  1.00  0.00           O
ATOM   1256  HW1 SOL   419       8.928  18.502  23.082  1.00  0.00           H
ATOM   1257  HW2 SOL   419       8.920  17.066  23.562  1.00  0.00           H
ATOM   1258  OW  SOL   420       1.398   7.253  38.641  1.00  0.00           O
ATOM   1259  HW1 SOL   420       0.809   6.557  38.349  1.00  0.00           H
ATOM   1260  HW2 SOL   420       1.419   7.166  39.594  1.00  0.00           H
ATOM   1261  OW  SOL   421      16.157   1.349  39.282  1.00  0.00           O
ATOM   1262  HW1 SOL   421      15.487   1.740  38.721  1.00  0.00           H
ATOM   1263  HW2 SOL   421      16.621   0.737  38.711  1.00  0.00           H
ATOM   1264  OW  SOL   422       5.034  16.340  43.095  1.00  0.00           O
ATOM   1265  HW1 SOL   422       5.278  15.504  42.698  1.00  0.00           H
ATOM   1266  HW2 SOL   422       4.109  16.238  43.321  1.00  0.00           H
ATOM   1267  OW  SOL   423       5.565  13.486   6.124  1.00  0.00           O
ATOM   1268  HW1 SOL   423       4.934  14.112   6.481  1.00  0.00           H
ATOM   1269  HW2 SOL   423       6.217  14.028   5.681  1.00  0.00           H
ATOM   1270  OW  SOL   424       8.497   7.611  42.062  1.00  0.00           O
ATOM   1271  HW1 SOL   424       7.583   7.737  42.319  1.00  0.00           H
ATOM   1272  HW2 SOL   424       8.585   6.665  41.948  1.00  0.00           H
ATOM   1273  OW  SOL   425       3.247  21.387  38.056  1.00  0.00           O
ATOM   1274  HW1 SOL   425       3.601  20.515  37.883  1.00  0.00           H
ATOM   1275  HW2 SOL   425       3.458  21.554  38.975  1.00  0.00           H
ATOM   1276  OW  SOL   426      15.437   5.543  41.694  1.00  0.00           O
ATOM   1277  HW1 SOL   426      15.535   4.640  41.996  1.00  0.00           H
ATOM   1278  HW2 SOL   426      16.325   5.900  41.710  1.00  0.00           H
ATOM   1279  OW  SOL   427       9.786  14.585   3.058  1.00  0.00           O
ATOM   1280  HW1 SOL   427       9.319  15.354   2.730  1.00  0.00           H
ATOM   1281  HW2 SOL   427      10.549  14.943   3.511  1.00  0.00           H
ATOM   1282  OW  SOL   428       8.387  39.930  42.863  1.00  0.00           O
ATOM   1283  HW1 SOL   428       8.862  39.337  43.445  1.00  0.00           H
ATOM   1284  HW2 SOL   428       8.297  39.442  42.044  1.00  0.00           H
ATOM   1285  OW  SOL   429       8.444  11.115   0.709  1.00  0.00           O
ATOM   1286  HW1 SOL   429       7.499  11.072   0.565  1.00  0.00           H
ATOM   1287  HW2 SOL   429       8.696  11.984   0.396  1.00  0.00           H
ATOM   1288  OW  SOL   430      11.651  12.014  37.140  1.00  0.00           O
ATOM   1289  HW1 SOL   430      11.649  11.714  38.049  1.00  0.00           H
ATOM   1290  HW2 SOL   430      10.881  12.579  37.072  1.00  0.00           H
ATOM   1291  OW  SOL   431      17.242  14.256  39.282  1.00  0.00           O
ATOM   1292  HW1 SOL   431      16.460  14.444  38.763  1.00  0.00           H
ATOM   1293  HW2 SOL   431      17.959  14.657  38.791  1.00  0.00           H
ATOM   1294  OW  SOL   432       9.826  40.595  37.922  1.00  0.00           O
ATOM   1295  HW1 SOL   432       9.230  41.292  38.195  1.00  0.00           H
ATOM   1296  HW2 SOL   432       9.337  40.109  37.257  1.00  0.00           H
ATOM   1297  OW  SOL   433       3.752  11.780  35.329  1.00  0.00           O
ATOM   1298  HW1 SOL   433       3.243  12.069  36.086  1.00  0.00           H
ATOM   1299  HW2 SOL   433       3.918  12.581  34.832  1.00  0.00           H
ATOM   1300  OW  SOL   434       8.375  14.680  40.842  1.00  0.00           O
ATOM   1301  HW1 SOL   434       7.558  14.593  41.333  1.00  0.00           H
ATOM   1302  HW2 SOL   434       8.562  15.618  40.852  1.00  0.00           H
ATOM   1303  OW  SOL   435      17.815  12.304  41.005  1.00  0.00           O
ATOM   1304  HW1 SOL   435      18.492  12.913  41.300  1.00  0.00           H
ATOM   1305  HW2 SOL   435      17.566  12.624  40.138  1.00  0.00           H
ATOM   1306  OW  SOL   436      12.413   4.587  35.915  1.00  0.00           O
ATOM   1307  HW1 SOL   436      12.116   5.487  35.781  1.00  0.00           H
ATOM   1308  HW2 SOL   436      13.293   4.566  35.537  1.00  0.00           H
ATOM   1309  OW  SOL   437      39.870  15.310   0.439  1.00  0.00           O
ATOM   1310  HW1 SOL   437      40.046  15.642  -0.441  1.00  0.00           H
ATOM   1311  HW2 SOL   437      40.409  14.522   0.510  1.00  0.00           H
ATOM   1312  OW  SOL   438       5.653  37.978  31.740  1.00  0.00           O
ATOM   1313  HW1 SOL   438       5.231  38.614  31.162  1.00  0.00           H
ATOM   1314  HW2 SOL   438       6.391  38.454  32.122  1.00  0.00           H
ATOM   1315  OW  SOL   439      19.246  10.046  40.677  1.00  0.00           O
ATOM   1316  HW1 SOL   439      19.168   9.923  39.731  1.00  0.00           H
ATOM   1317  HW2 SOL   439      18.667  10.783  40.871  1.00  0.00           H
ATOM   1318  OW  SOL   440       4.784   2.977  36.936  1.00  0.00           O
ATOM   1319  HW1 SOL   440       3.925   3.209  37.288  1.00  0.00           H
ATOM   1320  HW2 SOL   440       5.006   3.700  36.349  1.00  0.00           H
ATOM   1321  OW  SOL   441       6.300   3.191  40.372  1.00  0.00           O
ATOM   1322  HW1 SOL   441       6.529   2.511  41.006  1.00  0.00           H
ATOM   1323  HW2 SOL   441       6.355   2.753  39.522  1.00  0.00           H
ATOM   1324  OW  SOL   442       2.377  13.780   9.623  1.00  0.00           O
ATOM   1325  HW1 SOL   442       1.710  13.955  10.288  1.00  0.00           H
ATOM   1326  HW2 SOL   442       3.136  13.474  10.120  1.00  0.00           H
ATOM   1327  OW  SOL   443      13.818  11.442  40.919  1.00  0.00           O
ATOM   1328  HW1 SOL   443      13.040  11.520  41.471  1.00  0.00           H
ATOM   1329  HW2 SOL   443      13.887  12.290  40.481  1.00  0.00           H
ATOM   1330  OW  SOL   444      11.806   7.154  36.072  1.00  0.00           O
ATOM   1331  HW1 SOL   444      10.961   7.131  36.522  1.00  0.00           H
ATOM   1332  HW2 SOL   444      11.983   8.085  35.942  1.00  0.00           H
ATOM   1333  OW  SOL   445      18.268   7.879   1.617  1.00  0.00           O
ATOM   1334  HW1 SOL   445      17.422   8.190   1.292  1.00  0.00           H
ATOM   1335  HW2 SOL   445      18.879   8.055   0.902  1.00  0.00           H
ATOM   1336  OW  SOL   446       5.732  18.057  39.548  1.00  0.00           O
ATOM   1337  HW1 SOL   446       4.832  18.167  39.243  1.00  0.00           H
ATOM   1338  HW2 SOL   446       6.220  17.792  38.768  1.00  0.00           H
ATOM   1339  OW  SOL   447      14.426   6.453  37.171  1.00  0.00           O
ATOM   1340  HW1 SOL   447      13.588   6.910  37.229  1.00  0.00           H
ATOM   1341  HW2 SOL   447      15.079   7.123  37.372  1.00  0.00           H
ATOM   1342  OW  SOL   448       7.027   1.125  41.833  1.00  0.00           O
ATOM   1343  HW1 SOL   448       7.734   0.863  42.423  1.00  0.00           H
ATOM   1344  HW2 SOL   448       6.872   0.354  41.287  1.00  0.00           H
ATOM   1345  OW  SOL   449       9.730  11.845   3.990  1.00  0.00           O
ATOM   1346  HW1 SOL   449       9.685  12.662   3.493  1.00  0.00           H
ATOM   1347  HW2 SOL   449      10.667  11.677   4.092  1.00  0.00           H
ATOM   1348  OW  SOL   450       3.633  15.375   2.077  1.00  0.00           O
ATOM   1349  HW1 SOL   450       3.541  15.020   2.962  1.00  0.00           H
ATOM   1350  HW2 SOL   450       3.162  14.756   1.520  1.00  0.00           H
ATOM   1351  OW  SOL   451      11.972  11.465  43.045  1.00  0.00           O
ATOM   1352  HW1 SOL   451      11.034  11.624  43.149  1.00  0.00           H
ATOM   1353  HW2 SOL   451      12.376  11.917  43.786  1.00  0.00           H
ATOM   1354  OW  SOL   452      16.339   8.156  38.534  1.00  0.00           O
ATOM   1355  HW1 SOL   452      16.873   8.917  38.306  1.00  0.00           H
ATOM   1356  HW2 SOL   452      15.733   8.480  39.201  1.00  0.00           H
ATOM   1357  OW  SOL   453      11.802   8.218  40.184  1.00  0.00           O
ATOM   1358  HW1 SOL   453      12.747   8.268  40.043  1.00  0.00           H
ATOM   1359  HW2 SOL   453      11.495   9.118  40.075  1.00  0.00           H
ATOM   1360  OW  SOL   454      12.583   2.988   2.432  1.00  0.00           O
ATOM   1361  HW1 SOL   454      12.114   3.808   2.280  1.00  0.00           H
ATOM   1362  HW2 SOL   454      13.508   3.235   2.428  1.00  0.00           H
ATOM   1363  OW  SOL   455      14.527   3.051  37.637  1.00  0.00           O
ATOM   1364  HW1 SOL   455      15.219   3.589  38.022  1.00  0.00           H
ATOM   1365  HW2 SOL   455      13.750   3.609  37.655  1.00  0.00           H
ATOM   1366  OW  SOL   456      12.641   5.400  40.880  1.00  0.00           O
ATOM   1367  HW1 SOL   456      13.520   5.547  41.229  1.00  0.00           H
ATOM   1368  HW2 SOL   456      12.232   6.266  40.889  1.00  0.00           H
ATOM   1369  OW  SOL   457       7.205   1.881  37.635  1.00  0.00           O
ATOM   1370  HW1 SOL   457       7.686   1.693  36.829  1.00  0.00           H
ATOM   1371  HW2 SOL   457       6.524   2.499  37.371  1.00  0.00           H
ATOM   1372  OW  SOL   458       4.459   5.160  40.770  1.00  0.00           O
ATOM   1373  HW1 SOL   458       3.648   4.782  41.111  1.00  0.00           H
ATOM   1374  HW2 SOL   458       5.005   4.403  40.559  1.00  0.00           H
ATOM   1375  OW  SOL   459       9.163   7.117  37.324  1.00  0.00           O
ATOM   1376  HW1 SOL   459       9.165   7.164  38.280  1.00  0.00           H
ATOM   1377  HW2 SOL   459       8.330   7.511  37.065  1.00  0.00           H
ATOM   1378  OW  SOL   460      11.133   4.397  38.677  1.00  0.00           O
ATOM   1379  HW1 SOL   460      11.042   4.890  37.862  1.00  0.00           H
ATOM   1380  HW2 SOL   460      11.643   4.970  39.249  1.00  0.00           H
ATOM   1381  OW  SOL   461      14.613   8.928  40.474  1.00  0.00           O
ATOM   1382  HW1 SOL   461      14.894   8.622  41.337  1.00  0.00           H
ATOM   1383  HW2 SOL   461      14.318   9.827  40.622  1.00  0.00           H
ATOM   1384  OW  SOL   462       8.554  17.285  40.935  1.00  0.00           O
ATOM   1385  HW1 SOL   462       7.854  17.534  41.539  1.00  0.00           H
ATOM   1386  HW2 SOL   462       8.909  18.118  40.623  1.00  0.00           H
ATOM   1387  OW  SOL   463      17.192   8.017  35.674  1.00  0.00           O
ATOM   1388  HW1 SOL   463      18.111   8.121  35.922  1.00  0.00           H
ATOM   1389  HW2 SOL   463      16.711   8.084  36.499  1.00  0.00           H
ATOM   1390  OW  SOL   464       8.596   8.042  33.770  1.00  0.00           O
ATOM   1391  HW1 SOL   464       7.992   8.225  34.491  1.00  0.00           H
ATOM   1392  HW2 SOL   464       8.967   8.896  33.547  1.00  0.00           H
ATOM   1393  OW  SOL   465      16.078  11.659  42.976  1.00  0.00           O
ATOM   1394  HW1 SOL   465      16.652  11.605  42.213  1.00  0.00           H
ATOM   1395  HW2 SOL   465      15.470  12.369  42.771  1.00  0.00           H
ATOM   1396  OW  SOL   466       8.421  20.255   5.864  1.00  0.00           O
ATOM   1397  HW1 SOL   466       8.704  21.043   5.401  1.00  0.00           H
ATOM   1398  HW2 SOL   466       7.684  19.926   5.349  1.00  0.00           H
ATOM   1399  OW  SOL   467       5.677  11.374  43.081  1.00  0.00           O
ATOM   1400  HW1 SOL   467       5.535  10.592  42.548  1.00  0.00           H
ATOM   1401  HW2 SOL   467       4.913  11.412  43.658  1.00  0.00           H
ATOM   1402  OW  SOL   468      40.056   4.558  36.801  1.00  0.00           O
ATOM   1403  HW1 SOL   468      40.184   4.364  35.872  1.00  0.00           H
ATOM   1404  HW2 SOL   468      39.200   4.182  37.008  1.00  0.00           H
ATOM   1405  OW  SOL   469      41.879   4.776  40.514  1.00  0.00           O
ATOM   1406  HW1 SOL   469      41.042   4.312  40.547  1.00  0.00           H
ATOM   1407  HW2 SOL   469      41.809   5.445  41.195  1.00  0.00           H
ATOM   1408  OW  SOL   470      12.540  16.978  39.534  1.00  0.00           O
ATOM   1409  HW1 SOL   470      12.135  16.473  40.240  1.00  0.00           H
ATOM   1410  HW2 SOL   470      13.099  17.612  39.982  1.00  0.00           H
ATOM   1411  OW  SOL   471      11.825   1.917  37.139  1.00  0.00           O
ATOM   1412  HW1 SOL   471      11.506   2.818  37.193  1.00  0.00           H
ATOM   1413  HW2 SOL   471      12.713   1.997  36.791  1.00  0.00           H
ATOM   1414  OW  SOL   472       6.905   5.865  43.031  1.00  0.00           O
ATOM   1415  HW1 SOL   472       6.467   5.209  42.489  1.00  0.00           H
ATOM   1416  HW2 SOL   472       7.693   5.425  43.350  1.00  0.00           H
ATOM   1417  OW  SOL   473      11.862  15.416  41.708  1.00  0.00           O
ATOM   1418  HW1 SOL   473      11.645  14.488  41.790  1.00  0.00           H
ATOM   1419  HW2 SOL   473      12.617  15.538  42.285  1.00  0.00           H
ATOM   1420  OW  SOL   474      10.406  12.161  39.803  1.00  0.00           O
ATOM   1421  HW1 SOL   474       9.967  11.518  40.360  1.00  0.00           H
ATOM   1422  HW2 SOL   474      10.159  13.009  40.174  1.00  0.00           H
ATOM   1423  OW  SOL   475       5.141   2.863   0.410  1.00  0.00           O
ATOM   1424  HW1 SOL   475       5.584   2.427  -0.318  1.00  0.00           H
ATOM   1425  HW2 SOL   475       5.851   3.193   0.960  1.00  0.00           H
ATOM   1426  OW  SOL   476       5.632  13.844  42.008  1.00  0.00           O
ATOM   1427  HW1 SOL   476       5.714  13.050  42.536  1.00  0.00           H
ATOM   1428  HW2 SOL   476       5.202  13.553  41.203  1.00  0.00           H
ATOM   1429  OW  SOL   477      14.842   0.084  41.525  1.00  0.00           O
ATOM   1430  HW1 SOL   477      14.945   0.399  40.627  1.00  0.00           H
ATOM   1431  HW2 SOL   477      15.320  -0.745  41.544  1.00  0.00           H
ATOM   1432  OW  SOL   478       5.769   8.659  42.142  1.00  0.00           O
ATOM   1433  HW1 SOL   478       5.472   8.839  41.250  1.00  0.00           H
ATOM   1434  HW2 SOL   478       5.363   7.822  42.366  1.00  0.00           H
ATOM   1435  OW  SOL   479       9.510  13.320  43.076  1.00  0.00           O
ATOM   1436  HW1 SOL   479       8.925  13.883  42.570  1.00  0.00           H
ATOM   1437  HW2 SOL   479       9.488  13.685  43.961  1.00  0.00           H
ATOM   1438  OW  SOL   480      37.844  27.024  38.813  1.00  0.00           O
ATOM   1439  HW1 SOL   480      37.719  26.410  39.537  1.00  0.00           H
ATOM   1440  HW2 SOL   480      37.094  27.617  38.870  1.00  0.00           H
ATOM   1441  OW  SOL   481      38.304  21.411  12.237  1.00  0.00           O
ATOM   1442  HW1 SOL   481      38.964  20.975  11.698  1.00  0.00           H
ATOM   1443  HW2 SOL   481      38.297  20.914  13.055  1.00  0.00           H
ATOM   1444  OW  SOL   482       6.441  27.053   9.188  1.00  0.00           O
ATOM   1445  HW1 SOL   482       6.925  26.236   9.066  1.00  0.00           H
ATOM   1446  HW2 SOL   482       5.600  26.900   8.756  1.00  0.00           H
ATOM   1447  OW  SOL   483       2.635  30.617  14.194  1.00  0.00           O
ATOM   1448  HW1 SOL   483       1.914  31.036  13.723  1.00  0.00           H
ATOM   1449  HW2 SOL   483       2.340  29.718  14.333  1.00  0.00           H
ATOM   1450  OW  SOL   484      12.125  33.689   4.724  1.00  0.00           O
ATOM   1451  HW1 SOL   484      12.317  32.766   4.891  1.00  0.00           H
ATOM   1452  HW2 SOL   484      12.661  33.910   3.962  1.00  0.00           H
ATOM   1453  OW  SOL   485      10.606  28.739   4.049  1.00  0.00           O
ATOM   1454  HW1 SOL   485      11.505  28.425   4.153  1.00  0.00           H
ATOM   1455  HW2 SOL   485      10.302  28.331   3.238  1.00  0.00           H
ATOM   1456  OW  SOL   486      19.627  21.666  43.106  1.00  0.00           O
ATOM   1457  HW1 SOL   486      20.269  22.322  42.834  1.00  0.00           H
ATOM   1458  HW2 SOL   486      18.839  21.878  42.606  1.00  0.00           H
ATOM   1459  OW  SOL   487       5.893  25.302  12.176  1.00  0.00           O
ATOM   1460  HW1 SOL   487       6.082  24.794  12.965  1.00  0.00           H
ATOM   1461  HW2 SOL   487       6.536  26.011  12.187  1.00  0.00           H
ATOM   1462  OW  SOL   488      10.475  23.359  17.831  1.00  0.00           O
ATOM   1463  HW1 SOL   488      10.247  24.273  18.000  1.00  0.00           H
ATOM   1464  HW2 SOL   488      10.275  23.229  16.904  1.00  0.00           H
ATOM   1465  OW  SOL   489       1.616  24.933  12.904  1.00  0.00           O
ATOM   1466  HW1 SOL   489       0.987  24.746  12.206  1.00  0.00           H
ATOM   1467  HW2 SOL   489       2.313  25.427  12.472  1.00  0.00           H
ATOM   1468  OW  SOL   490      14.499  26.777  24.347  1.00  0.00           O
ATOM   1469  HW1 SOL   490      13.654  26.505  23.990  1.00  0.00           H
ATOM   1470  HW2 SOL   490      14.879  25.973  24.702  1.00  0.00           H
ATOM   1471  OW  SOL   491      40.628  28.068   6.147  1.00  0.00           O
ATOM   1472  HW1 SOL   491      40.812  28.973   6.400  1.00  0.00           H
ATOM   1473  HW2 SOL   491      40.155  28.143   5.318  1.00  0.00           H
ATOM   1474  OW  SOL   492      15.696  36.292  13.276  1.00  0.00           O
ATOM   1475  HW1 SOL   492      15.224  35.690  13.852  1.00  0.00           H
ATOM   1476  HW2 SOL   492      15.713  35.848  12.428  1.00  0.00           H
ATOM   1477  OW  SOL   493       3.973  22.989  17.176  1.00  0.00           O
ATOM   1478  HW1 SOL   493       3.187  22.799  16.664  1.00  0.00           H
ATOM   1479  HW2 SOL   493       4.365  23.747  16.742  1.00  0.00           H
ATOM   1480  OW  SOL   494      16.995  22.998   5.686  1.00  0.00           O
ATOM   1481  HW1 SOL   494      16.484  23.553   6.274  1.00  0.00           H
ATOM   1482  HW2 SOL   494      17.907  23.198   5.898  1.00  0.00           H
ATOM   1483  OW  SOL   495       1.110  33.660   3.344  1.00  0.00           O
ATOM   1484  HW1 SOL   495       1.875  33.484   3.892  1.00  0.00           H
ATOM   1485  HW2 SOL   495       1.436  33.592   2.447  1.00  0.00           H
ATOM   1486  OW  SOL   496       9.530  31.033  15.928  1.00  0.00           O
ATOM   1487  HW1 SOL   496      10.244  31.634  16.142  1.00  0.00           H
ATOM   1488  HW2 SOL   496       8.746  31.457  16.277  1.00  0.00           H
ATOM   1489  OW  SOL   497      41.773  31.395  10.980  1.00  0.00           O
ATOM   1490  HW1 SOL   497      41.152  32.051  11.298  1.00  0.00           H
ATOM   1491  HW2 SOL   497      41.516  31.243  10.071  1.00  0.00           H
ATOM   1492  OW  SOL   498       1.745  28.018  14.465  1.00  0.00           O
ATOM   1493  HW1 SOL   498       1.130  28.203  15.174  1.00  0.00           H
ATOM   1494  HW2 SOL   498       1.840  27.065  14.471  1.00  0.00           H
ATOM   1495  OW  SOL   499       3.802  34.457   9.483  1.00  0.00           O
ATOM   1496  HW1 SOL   499       4.079  33.791   8.854  1.00  0.00           H
ATOM   1497  HW2 SOL   499       3.731  33.987  10.314  1.00  0.00           H
ATOM   1498  OW  SOL   500       4.630  30.354   2.148  1.00  0.00           O
ATOM   1499  HW1 SOL   500       4.043  29.738   2.586  1.00  0.00           H
ATOM   1500  HW2 SOL   500       5.357  30.469   2.760  1.00  0.00           H
ATOM   1501  OW  SOL   501      18.681  15.590  17.358  1.00  0.00           O
ATOM   1502  HW1 SOL   501      19.087  15.384  18.200  1.00  0.00           H
ATOM   1503  HW2 SOL   501      19.418  15.765  16.772  1.00  0.00           H
ATOM   1504  OW  SOL   502      41.576  26.609  11.375  1.00  0.00           O
ATOM   1505  HW1 SOL   502      41.377  25.990  12.078  1.00  0.00           H
ATOM   1506  HW2 SOL   502      42.355  27.075  11.680  1.00  0.00           H
ATOM   1507  OW  SOL   503      18.987  34.833   5.955  1.00  0.00           O
ATOM   1508  HW1 SOL   503      19.579  34.397   5.343  1.00  0.00           H
ATOM   1509  HW2 SOL   503      18.717  35.631   5.501  1.00  0.00           H
ATOM   1510  OW  SOL   504       0.084  31.092   2.655  1.00  0.00           O
ATOM   1511  HW1 SOL   504       0.748  31.240   1.982  1.00  0.00           H
ATOM   1512  HW2 SOL   504       0.532  31.278   3.480  1.00  0.00           H
ATOM   1513  OW  SOL   505      15.275  28.824   9.323  1.00  0.00           O
ATOM   1514  HW1 SOL   505      14.392  28.829   9.693  1.00  0.00           H
ATOM   1515  HW2 SOL   505      15.304  29.598   8.760  1.00  0.00           H
ATOM   1516  OW  SOL   506      15.657  32.576   5.427  1.00  0.00           O
ATOM   1517  HW1 SOL   506      16.502  32.649   5.870  1.00  0.00           H
ATOM   1518  HW2 SOL   506      15.800  31.922   4.742  1.00  0.00           H
ATOM   1519  OW  SOL   507       3.625  30.782  11.341  1.00  0.00           O
ATOM   1520  HW1 SOL   507       3.448  30.528  12.247  1.00  0.00           H
ATOM   1521  HW2 SOL   507       4.492  30.423  11.155  1.00  0.00           H
ATOM   1522  OW  SOL   508      16.360  26.269  13.360  1.00  0.00           O
ATOM   1523  HW1 SOL   508      17.268  26.552  13.466  1.00  0.00           H
ATOM   1524  HW2 SOL   508      16.418  25.463  12.848  1.00  0.00           H
ATOM   1525  OW  SOL   509       6.170  22.519   9.012  1.00  0.00           O
ATOM   1526  HW1 SOL   509       6.744  23.263   9.196  1.00  0.00           H
ATOM   1527  HW2 SOL   509       6.268  22.367   8.072  1.00  0.00           H
ATOM   1528  OW  SOL   510       0.216  25.635  19.345  1.00  0.00           O
ATOM   1529  HW1 SOL   510       0.963  25.357  19.875  1.00  0.00           H
ATOM   1530  HW2 SOL   510       0.120  26.568  19.536  1.00  0.00           H
ATOM   1531  OW  SOL   511      17.258  30.955   3.680  1.00  0.00           O
ATOM   1532  HW1 SOL   511      17.807  30.846   2.904  1.00  0.00           H
ATOM   1533  HW2 SOL   511      17.848  30.795   4.416  1.00  0.00           H
ATOM   1534  OW  SOL   512       8.118  39.240  13.290  1.00  0.00           O
ATOM   1535  HW1 SOL   512       7.451  39.117  13.966  1.00  0.00           H
ATOM   1536  HW2 SOL   512       8.584  38.405  13.258  1.00  0.00           H
ATOM   1537  OW  SOL   513       4.065  18.225  17.675  1.00  0.00           O
ATOM   1538  HW1 SOL   513       4.041  18.649  16.817  1.00  0.00           H
ATOM   1539  HW2 SOL   513       4.947  17.858  17.737  1.00  0.00           H
ATOM   1540  OW  SOL   514      15.399  40.223  13.019  1.00  0.00           O
ATOM   1541  HW1 SOL   514      15.167  41.140  12.870  1.00  0.00           H
ATOM   1542  HW2 SOL   514      14.671  39.727  12.643  1.00  0.00           H
ATOM   1543  OW  SOL   515      13.106  17.656   6.123  1.00  0.00           O
ATOM   1544  HW1 SOL   515      12.908  17.144   5.339  1.00  0.00           H
ATOM   1545  HW2 SOL   515      13.776  17.147   6.579  1.00  0.00           H
ATOM   1546  OW  SOL   516      27.116  36.469   2.826  1.00  0.00           O
ATOM   1547  HW1 SOL   516      27.283  36.840   1.960  1.00  0.00           H
ATOM   1548  HW2 SOL   516      27.603  35.646   2.833  1.00  0.00           H
ATOM   1549  OW  SOL   517       4.711  19.760  12.842  1.00  0.00           O
ATOM   1550  HW1 SOL   517       5.406  19.798  12.185  1.00  0.00           H
ATOM   1551  HW2 SOL   517       4.310  18.899  12.719  1.00  0.00           H
ATOM   1552  OW  SOL   518      20.374  21.589  14.424  1.00  0.00           O
ATOM   1553  HW1 SOL   518      20.822  21.293  15.217  1.00  0.00           H
ATOM   1554  HW2 SOL   518      20.688  22.484  14.292  1.00  0.00           H
ATOM   1555  OW  SOL   519      13.390  22.276  13.676  1.00  0.00           O
ATOM   1556  HW1 SOL   519      12.657  22.241  13.060  1.00  0.00           H
ATOM   1557  HW2 SOL   519      13.797  21.412  13.613  1.00  0.00           H
ATOM   1558  OW  SOL   520       8.202  20.294  10.497  1.00  0.00           O
ATOM   1559  HW1 SOL   520       8.569  20.597   9.666  1.00  0.00           H
ATOM   1560  HW2 SOL   520       7.295  20.068  10.290  1.00  0.00           H
ATOM   1561  OW  SOL   521       6.355  29.997   9.052  1.00  0.00           O
ATOM   1562  HW1 SOL   521       6.360  29.917  10.006  1.00  0.00           H
ATOM   1563  HW2 SOL   521       6.237  29.101   8.736  1.00  0.00           H
ATOM   1564  OW  SOL   522       0.884  25.487   8.280  1.00  0.00           O
ATOM   1565  HW1 SOL   522       0.259  24.957   8.776  1.00  0.00           H
ATOM   1566  HW2 SOL   522       1.722  25.040   8.396  1.00  0.00           H
ATOM   1567  OW  SOL   523      42.919  34.331  16.291  1.00  0.00           O
ATOM   1568  HW1 SOL   523      42.565  35.112  15.865  1.00  0.00           H
ATOM   1569  HW2 SOL   523      42.179  33.966  16.777  1.00  0.00           H
ATOM   1570  OW  SOL   524       8.332  19.014   0.976  1.00  0.00           O
ATOM   1571  HW1 SOL   524       8.380  19.932   1.244  1.00  0.00           H
ATOM   1572  HW2 SOL   524       7.731  19.013   0.231  1.00  0.00           H
ATOM   1573  OW  SOL   525      16.498  27.325  15.850  1.00  0.00           O
ATOM   1574  HW1 SOL   525      15.574  27.430  16.077  1.00  0.00           H
ATOM   1575  HW2 SOL   525      16.489  27.009  14.947  1.00  0.00           H
ATOM   1576  OW  SOL   526       9.455  31.353   0.927  1.00  0.00           O
ATOM   1577  HW1 SOL   526      10.138  31.217   0.270  1.00  0.00           H
ATOM   1578  HW2 SOL   526       9.902  31.794   1.650  1.00  0.00           H
ATOM   1579  OW  SOL   527       3.367  17.264  11.554  1.00  0.00           O
ATOM   1580  HW1 SOL   527       2.796  17.237  10.787  1.00  0.00           H
ATOM   1581  HW2 SOL   527       4.106  16.700  11.323  1.00  0.00           H
ATOM   1582  OW  SOL   528      12.395  30.994   4.716  1.00  0.00           O
ATOM   1583  HW1 SOL   528      12.442  30.542   5.559  1.00  0.00           H
ATOM   1584  HW2 SOL   528      11.802  30.458   4.190  1.00  0.00           H
ATOM   1585  OW  SOL   529      40.697  30.834   2.574  1.00  0.00           O
ATOM   1586  HW1 SOL   529      40.681  30.326   1.763  1.00  0.00           H
ATOM   1587  HW2 SOL   529      41.625  30.894   2.801  1.00  0.00           H
ATOM   1588  OW  SOL   530      17.784  31.630  11.845  1.00  0.00           O
ATOM   1589  HW1 SOL   530      17.868  30.683  11.957  1.00  0.00           H
ATOM   1590  HW2 SOL   530      17.129  31.892  12.492  1.00  0.00           H
ATOM   1591  OW  SOL   531      10.499  36.779  16.811  1.00  0.00           O
ATOM   1592  HW1 SOL   531      11.439  36.606  16.857  1.00  0.00           H
ATOM   1593  HW2 SOL   531      10.382  37.252  15.988  1.00  0.00           H
ATOM   1594  OW  SOL   532      40.260  27.970   3.545  1.00  0.00           O
ATOM   1595  HW1 SOL   532      39.879  28.155   2.687  1.00  0.00           H
ATOM   1596  HW2 SOL   532      41.191  27.833   3.370  1.00  0.00           H
ATOM   1597  OW  SOL   533      13.794  27.012   7.681  1.00  0.00           O
ATOM   1598  HW1 SOL   533      13.454  26.159   7.950  1.00  0.00           H
ATOM   1599  HW2 SOL   533      14.728  26.864   7.535  1.00  0.00           H
ATOM   1600  OW  SOL   534       4.985  31.958  18.307  1.00  0.00           O
ATOM   1601  HW1 SOL   534       4.669  31.843  19.204  1.00  0.00           H
ATOM   1602  HW2 SOL   534       4.456  32.675  17.956  1.00  0.00           H
ATOM   1603  OW  SOL   535      15.307  34.922   3.792  1.00  0.00           O
ATOM   1604  HW1 SOL   535      15.529  35.306   4.641  1.00  0.00           H
ATOM   1605  HW2 SOL   535      15.228  33.984   3.966  1.00  0.00           H
ATOM   1606  OW  SOL   536      40.881  22.735  16.284  1.00  0.00           O
ATOM   1607  HW1 SOL   536      41.687  22.885  15.789  1.00  0.00           H
ATOM   1608  HW2 SOL   536      41.149  22.184  17.019  1.00  0.00           H
ATOM   1609  OW  SOL   537      17.089  34.444   1.474  1.00  0.00           O
ATOM   1610  HW1 SOL   537      16.835  35.147   0.876  1.00  0.00           H
ATOM   1611  HW2 SOL   537      16.517  34.555   2.233  1.00  0.00           H
ATOM   1612  OW  SOL   538      43.195  28.349   3.099  1.00  0.00           O
ATOM   1613  HW1 SOL   538      43.499  29.255   3.148  1.00  0.00           H
ATOM   1614  HW2 SOL   538      43.190  28.048   4.007  1.00  0.00           H
ATOM   1615  OW  SOL   539      12.888  20.191   6.572  1.00  0.00           O
ATOM   1616  HW1 SOL   539      12.949  19.277   6.295  1.00  0.00           H
ATOM   1617  HW2 SOL   539      13.782  20.425   6.824  1.00  0.00           H
ATOM   1618  OW  SOL   540      42.953  33.745   9.328  1.00  0.00           O
ATOM   1619  HW1 SOL   540      43.878  33.501   9.360  1.00  0.00           H
ATOM   1620  HW2 SOL   540      42.521  32.997   8.915  1.00  0.00           H
ATOM   1621  OW  SOL   541      12.740  29.334   7.136  1.00  0.00           O
ATOM   1622  HW1 SOL   541      11.903  29.311   7.600  1.00  0.00           H
ATOM   1623  HW2 SOL   541      13.154  28.497   7.347  1.00  0.00           H
ATOM   1624  OW  SOL   542      33.100  24.743   8.843  1.00  0.00           O
ATOM   1625  HW1 SOL   542      33.284  25.342   8.120  1.00  0.00           H
ATOM   1626  HW2 SOL   542      33.757  24.052   8.756  1.00  0.00           H
ATOM   1627  OW  SOL   543      24.544  14.592  20.594  1.00  0.00           O
ATOM   1628  HW1 SOL   543      25.129  13.837  20.533  1.00  0.00           H
ATOM   1629  HW2 SOL   543      25.124  15.351  20.535  1.00  0.00           H
ATOM   1630  OW  SOL   544       5.000  17.461   7.478  1.00  0.00           O
ATOM   1631  HW1 SOL   544       4.317  17.096   8.041  1.00  0.00           H
ATOM   1632  HW2 SOL   544       5.758  16.894   7.622  1.00  0.00           H
ATOM   1633  OW  SOL   545      10.368  22.764  15.163  1.00  0.00           O
ATOM   1634  HW1 SOL   545      10.768  23.630  15.084  1.00  0.00           H
ATOM   1635  HW2 SOL   545       9.626  22.786  14.559  1.00  0.00           H
ATOM   1636  OW  SOL   546       9.609  31.185  12.989  1.00  0.00           O
ATOM   1637  HW1 SOL   546       8.743  31.576  13.106  1.00  0.00           H
ATOM   1638  HW2 SOL   546      10.016  31.241  13.853  1.00  0.00           H
ATOM   1639  OW  SOL   547      15.816  23.497  12.376  1.00  0.00           O
ATOM   1640  HW1 SOL   547      14.861  23.507  12.427  1.00  0.00           H
ATOM   1641  HW2 SOL   547      16.086  22.886  13.062  1.00  0.00           H
ATOM   1642  OW  SOL   548      12.825  29.491  10.672  1.00  0.00           O
ATOM   1643  HW1 SOL   548      12.889  29.592  11.621  1.00  0.00           H
ATOM   1644  HW2 SOL   548      12.517  30.342  10.360  1.00  0.00           H
ATOM   1645  OW  SOL   549       5.304  25.510   5.339  1.00  0.00           O
ATOM   1646  HW1 SOL   549       5.553  24.630   5.056  1.00  0.00           H
ATOM   1647  HW2 SOL   549       5.884  26.093   4.849  1.00  0.00           H
ATOM   1648  OW  SOL   550       2.901  25.663   2.567  1.00  0.00           O
ATOM   1649  HW1 SOL   550       2.873  24.973   3.230  1.00  0.00           H
ATOM   1650  HW2 SOL   550       3.279  25.239   1.796  1.00  0.00           H
ATOM   1651  OW  SOL   551      14.380  30.948  40.690  1.00  0.00           O
ATOM   1652  HW1 SOL   551      14.027  30.213  40.188  1.00  0.00           H
ATOM   1653  HW2 SOL   551      13.993  31.724  40.284  1.00  0.00           H
ATOM   1654  OW  SOL   552       7.290  16.042   7.860  1.00  0.00           O
ATOM   1655  HW1 SOL   552       7.558  15.441   7.165  1.00  0.00           H
ATOM   1656  HW2 SOL   552       8.105  16.457   8.145  1.00  0.00           H
ATOM   1657  OW  SOL   553       7.106  23.453   6.329  1.00  0.00           O
ATOM   1658  HW1 SOL   553       6.436  22.956   5.858  1.00  0.00           H
ATOM   1659  HW2 SOL   553       7.901  23.334   5.810  1.00  0.00           H
ATOM   1660  OW  SOL   554      10.781  25.451   7.733  1.00  0.00           O
ATOM   1661  HW1 SOL   554      11.310  25.121   7.007  1.00  0.00           H
ATOM   1662  HW2 SOL   554      10.490  26.316   7.445  1.00  0.00           H
ATOM   1663  OW  SOL   555       9.055  34.646   5.070  1.00  0.00           O
ATOM   1664  HW1 SOL   555       8.355  33.998   4.996  1.00  0.00           H
ATOM   1665  HW2 SOL   555       9.759  34.302   4.521  1.00  0.00           H
ATOM   1666  OW  SOL   556       3.315  26.574  11.620  1.00  0.00           O
ATOM   1667  HW1 SOL   556       4.202  26.223  11.706  1.00  0.00           H
ATOM   1668  HW2 SOL   556       3.399  27.288  10.988  1.00  0.00           H
ATOM   1669  OW  SOL   557      10.324  33.758   2.361  1.00  0.00           O
ATOM   1670  HW1 SOL   557      11.108  33.846   2.903  1.00  0.00           H
ATOM   1671  HW2 SOL   557      10.360  34.504   1.764  1.00  0.00           H
ATOM   1672  OW  SOL   558       8.277  22.208   1.026  1.00  0.00           O
ATOM   1673  HW1 SOL   558       8.613  22.565   0.204  1.00  0.00           H
ATOM   1674  HW2 SOL   558       7.814  22.939   1.435  1.00  0.00           H
ATOM   1675  OW  SOL   559      41.239  20.417  13.858  1.00  0.00           O
ATOM   1676  HW1 SOL   559      41.925  20.146  14.468  1.00  0.00           H
ATOM   1677  HW2 SOL   559      40.423  20.144  14.277  1.00  0.00           H
ATOM   1678  OW  SOL   560       1.051  18.228  13.291  1.00  0.00           O
ATOM   1679  HW1 SOL   560       1.784  17.626  13.164  1.00  0.00           H
ATOM   1680  HW2 SOL   560       1.363  18.851  13.948  1.00  0.00           H
ATOM   1681  OW  SOL   561       4.115  26.416   7.587  1.00  0.00           O
ATOM   1682  HW1 SOL   561       3.498  25.783   7.954  1.00  0.00           H
ATOM   1683  HW2 SOL   561       4.443  25.998   6.791  1.00  0.00           H
ATOM   1684  OW  SOL   562      10.973  20.328   4.469  1.00  0.00           O
ATOM   1685  HW1 SOL   562      10.439  19.762   5.027  1.00  0.00           H
ATOM   1686  HW2 SOL   562      11.795  20.430   4.949  1.00  0.00           H
ATOM   1687  OW  SOL   563      13.724  26.941  13.580  1.00  0.00           O
ATOM   1688  HW1 SOL   563      14.592  26.746  13.225  1.00  0.00           H
ATOM   1689  HW2 SOL   563      13.160  26.254  13.224  1.00  0.00           H
ATOM   1690  OW  SOL   564      11.537  23.559   2.899  1.00  0.00           O
ATOM   1691  HW1 SOL   564      12.468  23.428   3.081  1.00  0.00           H
ATOM   1692  HW2 SOL   564      11.373  23.049   2.106  1.00  0.00           H
ATOM   1693  OW  SOL   565      13.075  27.584   4.887  1.00  0.00           O
ATOM   1694  HW1 SOL   565      13.157  27.133   5.727  1.00  0.00           H
ATOM   1695  HW2 SOL   565      13.702  28.305   4.939  1.00  0.00           H
ATOM   1696  OW  SOL   566      43.185  26.903   5.808  1.00  0.00           O
ATOM   1697  HW1 SOL   566      43.421  26.214   6.429  1.00  0.00           H
ATOM   1698  HW2 SOL   566      42.248  27.041   5.948  1.00  0.00           H
ATOM   1699  OW  SOL   567      14.770  32.005  10.832  1.00  0.00           O
ATOM   1700  HW1 SOL   567      14.071  31.366  10.972  1.00  0.00           H
ATOM   1701  HW2 SOL   567      14.842  32.077   9.881  1.00  0.00           H
ATOM   1702  OW  SOL   568       9.694  16.481   0.556  1.00  0.00           O
ATOM   1703  HW1 SOL   568       9.806  16.492  -0.394  1.00  0.00           H
ATOM   1704  HW2 SOL   568       9.224  17.292   0.752  1.00  0.00           H
ATOM   1705  OW  SOL   569       6.890  24.771   1.750  1.00  0.00           O
ATOM   1706  HW1 SOL   569       6.753  25.668   2.054  1.00  0.00           H
ATOM   1707  HW2 SOL   569       6.831  24.829   0.796  1.00  0.00           H
ATOM   1708  OW  SOL   570      15.733  34.758  11.036  1.00  0.00           O
ATOM   1709  HW1 SOL   570      14.790  34.884  11.142  1.00  0.00           H
ATOM   1710  HW2 SOL   570      15.864  33.816  11.143  1.00  0.00           H
ATOM   1711  OW  SOL   571       5.902  29.327  11.864  1.00  0.00           O
ATOM   1712  HW1 SOL   571       6.392  28.506  11.839  1.00  0.00           H
ATOM   1713  HW2 SOL   571       6.025  29.652  12.756  1.00  0.00           H
ATOM   1714  OW  SOL   572      14.115  39.656  18.176  1.00  0.00           O
ATOM   1715  HW1 SOL   572      15.007  39.932  18.388  1.00  0.00           H
ATOM   1716  HW2 SOL   572      14.163  39.370  17.264  1.00  0.00           H
ATOM   1717  OW  SOL   573       9.096  32.750  10.690  1.00  0.00           O
ATOM   1718  HW1 SOL   573       9.126  33.704  10.615  1.00  0.00           H
ATOM   1719  HW2 SOL   573       8.297  32.574  11.188  1.00  0.00           H
ATOM   1720  OW  SOL   574      11.838  33.368   7.307  1.00  0.00           O
ATOM   1721  HW1 SOL   574      11.737  33.772   6.445  1.00  0.00           H
ATOM   1722  HW2 SOL   574      12.773  33.442   7.499  1.00  0.00           H
ATOM   1723  OW  SOL   575       8.653  16.784  14.941  1.00  0.00           O
ATOM   1724  HW1 SOL   575       9.399  16.407  15.408  1.00  0.00           H
ATOM   1725  HW2 SOL   575       8.714  17.724  15.111  1.00  0.00           H
ATOM   1726  OW  SOL   576       2.614  28.078   6.078  1.00  0.00           O
ATOM   1727  HW1 SOL   576       3.085  27.718   6.830  1.00  0.00           H
ATOM   1728  HW2 SOL   576       1.689  27.979   6.305  1.00  0.00           H
ATOM   1729  OW  SOL   577       6.401  22.536  13.690  1.00  0.00           O
ATOM   1730  HW1 SOL   577       5.528  22.904  13.552  1.00  0.00           H
ATOM   1731  HW2 SOL   577       6.430  22.332  14.625  1.00  0.00           H
ATOM   1732  OW  SOL   578      13.554  18.706  10.414  1.00  0.00           O
ATOM   1733  HW1 SOL   578      13.839  18.967  11.290  1.00  0.00           H
ATOM   1734  HW2 SOL   578      14.363  18.649   9.906  1.00  0.00           H
ATOM   1735  OW  SOL   579      42.155  36.909  15.416  1.00  0.00           O
ATOM   1736  HW1 SOL   579      41.474  36.796  14.753  1.00  0.00           H
ATOM   1737  HW2 SOL   579      41.923  37.723  15.863  1.00  0.00           H
ATOM   1738  OW  SOL   580       0.442  28.152  11.926  1.00  0.00           O
ATOM   1739  HW1 SOL   580       0.231  28.849  12.547  1.00  0.00           H
ATOM   1740  HW2 SOL   580       1.113  27.631  12.368  1.00  0.00           H
ATOM   1741  OW  SOL   581       4.306  23.100  11.320  1.00  0.00           O
ATOM   1742  HW1 SOL   581       4.732  23.956  11.365  1.00  0.00           H
ATOM   1743  HW2 SOL   581       4.944  22.537  10.882  1.00  0.00           H
ATOM   1744  OW  SOL   582      22.612  36.704   4.393  1.00  0.00           O
ATOM   1745  HW1 SOL   582      22.934  36.891   5.275  1.00  0.00           H
ATOM   1746  HW2 SOL   582      22.343  37.556   4.050  1.00  0.00           H
ATOM   1747  OW  SOL   583      12.381  32.867  12.683  1.00  0.00           O
ATOM   1748  HW1 SOL   583      12.553  33.343  11.870  1.00  0.00           H
ATOM   1749  HW2 SOL   583      11.602  32.344  12.494  1.00  0.00           H
ATOM   1750  OW  SOL   584      15.474  29.312   4.868  1.00  0.00           O
ATOM   1751  HW1 SOL   584      15.950  29.830   4.219  1.00  0.00           H
ATOM   1752  HW2 SOL   584      15.686  29.724   5.706  1.00  0.00           H
ATOM   1753  OW  SOL   585       5.298  31.155  14.395  1.00  0.00           O
ATOM   1754  HW1 SOL   585       5.381  31.026  15.340  1.00  0.00           H
ATOM   1755  HW2 SOL   585       4.384  30.945  14.204  1.00  0.00           H
ATOM   1756  OW  SOL   586      10.914  18.850  19.849  1.00  0.00           O
ATOM   1757  HW1 SOL   586      10.167  18.252  19.865  1.00  0.00           H
ATOM   1758  HW2 SOL   586      11.680  18.280  19.922  1.00  0.00           H
ATOM   1759  OW  SOL   587      18.743  27.011  14.299  1.00  0.00           O
ATOM   1760  HW1 SOL   587      18.346  27.282  15.126  1.00  0.00           H
ATOM   1761  HW2 SOL   587      19.672  26.902  14.503  1.00  0.00           H
ATOM   1762  OW  SOL   588      13.310  24.342  15.497  1.00  0.00           O
ATOM   1763  HW1 SOL   588      13.447  23.454  15.168  1.00  0.00           H
ATOM   1764  HW2 SOL   588      12.840  24.789  14.792  1.00  0.00           H
ATOM   1765  OW  SOL   589      43.062  23.324  14.818  1.00  0.00           O
ATOM   1766  HW1 SOL   589      42.563  22.778  14.210  1.00  0.00           H
ATOM   1767  HW2 SOL   589      43.744  23.723  14.279  1.00  0.00           H
ATOM   1768  OW  SOL   590      11.224  22.480  11.837  1.00  0.00           O
ATOM   1769  HW1 SOL   590      10.421  22.249  12.303  1.00  0.00           H
ATOM   1770  HW2 SOL   590      11.228  21.910  11.068  1.00  0.00           H
ATOM   1771  OW  SOL   591      11.674  26.287   2.711  1.00  0.00           O
ATOM   1772  HW1 SOL   591      11.887  26.556   3.604  1.00  0.00           H
ATOM   1773  HW2 SOL   591      11.391  25.376   2.796  1.00  0.00           H
ATOM   1774  OW  SOL   592      41.527  16.018  10.757  1.00  0.00           O
ATOM   1775  HW1 SOL   592      41.900  15.568   9.999  1.00  0.00           H
ATOM   1776  HW2 SOL   592      41.820  15.505  11.510  1.00  0.00           H
ATOM   1777  OW  SOL   593      40.958  34.132  13.103  1.00  0.00           O
ATOM   1778  HW1 SOL   593      40.549  33.806  13.905  1.00  0.00           H
ATOM   1779  HW2 SOL   593      41.091  35.066  13.264  1.00  0.00           H
ATOM   1780  OW  SOL   594       2.407  21.761  12.799  1.00  0.00           O
ATOM   1781  HW1 SOL   594       2.729  20.995  13.274  1.00  0.00           H
ATOM   1782  HW2 SOL   594       3.198  22.194  12.478  1.00  0.00           H
ATOM   1783  OW  SOL   595      17.434  26.048  18.065  1.00  0.00           O
ATOM   1784  HW1 SOL   595      16.815  25.342  18.251  1.00  0.00           H
ATOM   1785  HW2 SOL   595      17.055  26.509  17.317  1.00  0.00           H
ATOM   1786  OW  SOL   596       0.354  26.164   1.151  1.00  0.00           O
ATOM   1787  HW1 SOL   596      -0.122  26.736   0.549  1.00  0.00           H
ATOM   1788  HW2 SOL   596       0.849  26.763   1.710  1.00  0.00           H
ATOM   1789  OW  SOL   597      13.745  23.008  42.980  1.00  0.00           O
ATOM   1790  HW1 SOL   597      13.642  22.109  43.293  1.00  0.00           H
ATOM   1791  HW2 SOL   597      14.386  23.396  43.576  1.00  0.00           H
ATOM   1792  OW  SOL   598      13.131  24.607   9.322  1.00  0.00           O
ATOM   1793  HW1 SOL   598      12.231  24.433   9.046  1.00  0.00           H
ATOM   1794  HW2 SOL   598      13.601  23.795   9.134  1.00  0.00           H
ATOM   1795  OW  SOL   599       6.591  27.602  16.478  1.00  0.00           O
ATOM   1796  HW1 SOL   599       6.274  28.443  16.807  1.00  0.00           H
ATOM   1797  HW2 SOL   599       7.544  27.687  16.481  1.00  0.00           H
ATOM   1798  OW  SOL   600      17.337  33.071  18.858  1.00  0.00           O
ATOM   1799  HW1 SOL   600      17.100  32.336  18.292  1.00  0.00           H
ATOM   1800  HW2 SOL   600      18.276  33.190  18.717  1.00  0.00           H
ATOM   1801  OW  SOL   601       7.110  25.293  18.588  1.00  0.00           O
ATOM   1802  HW1 SOL   601       7.726  25.183  17.864  1.00  0.00           H
ATOM   1803  HW2 SOL   601       6.896  26.226  18.581  1.00  0.00           H
ATOM   1804  OW  SOL   602      10.705  22.672  42.499  1.00  0.00           O
ATOM   1805  HW1 SOL   602      10.521  21.733  42.473  1.00  0.00           H
ATOM   1806  HW2 SOL   602      11.602  22.732  42.827  1.00  0.00           H
ATOM   1807  OW  SOL   603      11.566  31.642   9.739  1.00  0.00           O
ATOM   1808  HW1 SOL   603      10.628  31.580   9.921  1.00  0.00           H
ATOM   1809  HW2 SOL   603      11.620  32.153   8.932  1.00  0.00           H
ATOM   1810  OW  SOL   604      35.117  26.581  19.630  1.00  0.00           O
ATOM   1811  HW1 SOL   604      35.789  26.912  20.225  1.00  0.00           H
ATOM   1812  HW2 SOL   604      35.530  26.601  18.767  1.00  0.00           H
ATOM   1813  OW  SOL   605      40.873  25.127  13.651  1.00  0.00           O
ATOM   1814  HW1 SOL   605      39.996  24.769  13.784  1.00  0.00           H
ATOM   1815  HW2 SOL   605      41.454  24.515  14.102  1.00  0.00           H
ATOM   1816  OW  SOL   606      16.051  18.844   9.218  1.00  0.00           O
ATOM   1817  HW1 SOL   606      16.697  18.570   9.870  1.00  0.00           H
ATOM   1818  HW2 SOL   606      16.545  19.389   8.605  1.00  0.00           H
ATOM   1819  OW  SOL   607      13.455  18.677  13.660  1.00  0.00           O
ATOM   1820  HW1 SOL   607      14.370  18.632  13.939  1.00  0.00           H
ATOM   1821  HW2 SOL   607      12.966  18.846  14.465  1.00  0.00           H
ATOM   1822  OW  SOL   608      38.082  29.731   4.068  1.00  0.00           O
ATOM   1823  HW1 SOL   608      38.435  29.859   4.948  1.00  0.00           H
ATOM   1824  HW2 SOL   608      38.740  30.113   3.487  1.00  0.00           H
ATOM   1825  OW  SOL   609      41.351  35.759  10.364  1.00  0.00           O
ATOM   1826  HW1 SOL   609      41.250  36.583   9.888  1.00  0.00           H
ATOM   1827  HW2 SOL   609      41.945  35.240   9.822  1.00  0.00           H
ATOM   1828  OW  SOL   610       0.711  30.878   8.199  1.00  0.00           O
ATOM   1829  HW1 SOL   610      -0.246  30.894   8.238  1.00  0.00           H
ATOM   1830  HW2 SOL   610       0.944  29.969   8.386  1.00  0.00           H
ATOM   1831  OW  SOL   611       8.733  21.267  12.993  1.00  0.00           O
ATOM   1832  HW1 SOL   611       8.701  20.815  12.149  1.00  0.00           H
ATOM   1833  HW2 SOL   611       7.944  21.810  13.003  1.00  0.00           H
ATOM   1834  OW  SOL   612      41.469  24.913  22.442  1.00  0.00           O
ATOM   1835  HW1 SOL   612      41.730  25.817  22.268  1.00  0.00           H
ATOM   1836  HW2 SOL   612      40.513  24.931  22.424  1.00  0.00           H
ATOM   1837  OW  SOL   613       5.271  23.636  19.543  1.00  0.00           O
ATOM   1838  HW1 SOL   613       4.798  23.455  18.731  1.00  0.00           H
ATOM   1839  HW2 SOL   613       6.089  24.044  19.259  1.00  0.00           H
ATOM   1840  OW  SOL   614      20.534  30.590  13.726  1.00  0.00           O
ATOM   1841  HW1 SOL   614      19.649  30.306  13.494  1.00  0.00           H
ATOM   1842  HW2 SOL   614      20.407  31.212  14.441  1.00  0.00           H
ATOM   1843  OW  SOL   615       8.434  28.809   1.635  1.00  0.00           O
ATOM   1844  HW1 SOL   615       8.126  28.706   0.735  1.00  0.00           H
ATOM   1845  HW2 SOL   615       8.785  29.699   1.669  1.00  0.00           H
ATOM   1846  OW  SOL   616      15.920  23.479   8.268  1.00  0.00           O
ATOM   1847  HW1 SOL   616      16.296  23.848   9.067  1.00  0.00           H
ATOM   1848  HW2 SOL   616      15.598  22.617   8.530  1.00  0.00           H
ATOM   1849  OW  SOL   617       3.377  33.693  16.766  1.00  0.00           O
ATOM   1850  HW1 SOL   617       2.495  34.049  16.876  1.00  0.00           H
ATOM   1851  HW2 SOL   617       3.694  34.084  15.952  1.00  0.00           H
ATOM   1852  OW  SOL   618       4.890  20.010  15.603  1.00  0.00           O
ATOM   1853  HW1 SOL   618       5.213  20.040  14.702  1.00  0.00           H
ATOM   1854  HW2 SOL   618       5.615  20.348  16.129  1.00  0.00           H
ATOM   1855  OW  SOL   619       9.512  34.268  15.277  1.00  0.00           O
ATOM   1856  HW1 SOL   619       9.455  35.103  15.743  1.00  0.00           H
ATOM   1857  HW2 SOL   619       8.956  34.385  14.506  1.00  0.00           H
ATOM   1858  OW  SOL   620      11.477  27.437   0.033  1.00  0.00           O
ATOM   1859  HW1 SOL   620      11.925  27.309   0.869  1.00  0.00           H
ATOM   1860  HW2 SOL   620      10.552  27.299   0.233  1.00  0.00           H
ATOM   1861  OW  SOL   621      42.241  25.757  16.284  1.00  0.00           O
ATOM   1862  HW1 SOL   621      41.918  25.765  15.383  1.00  0.00           H
ATOM   1863  HW2 SOL   621      42.468  26.669  16.465  1.00  0.00           H
ATOM   1864  OW  SOL   622      16.083  32.691  13.881  1.00  0.00           O
ATOM   1865  HW1 SOL   622      15.414  32.332  13.297  1.00  0.00           H
ATOM   1866  HW2 SOL   622      15.681  33.476  14.252  1.00  0.00           H
ATOM   1867  OW  SOL   623      10.466  24.991  41.028  1.00  0.00           O
ATOM   1868  HW1 SOL   623      11.315  25.377  40.811  1.00  0.00           H
ATOM   1869  HW2 SOL   623      10.666  24.322  41.682  1.00  0.00           H
ATOM   1870  OW  SOL   624      15.427   1.878  11.146  1.00  0.00           O
ATOM   1871  HW1 SOL   624      16.180   1.294  11.240  1.00  0.00           H
ATOM   1872  HW2 SOL   624      15.808   2.755  11.104  1.00  0.00           H
ATOM   1873  OW  SOL   625      12.474  37.162   9.669  1.00  0.00           O
ATOM   1874  HW1 SOL   625      11.700  37.572   9.283  1.00  0.00           H
ATOM   1875  HW2 SOL   625      13.187  37.384   9.070  1.00  0.00           H
ATOM   1876  OW  SOL   626      42.953  30.549  13.322  1.00  0.00           O
ATOM   1877  HW1 SOL   626      42.571  30.687  12.455  1.00  0.00           H
ATOM   1878  HW2 SOL   626      42.221  30.251  13.862  1.00  0.00           H
ATOM   1879  OW  SOL   627       9.664  33.913  20.791  1.00  0.00           O
ATOM   1880  HW1 SOL   627       9.367  33.901  19.881  1.00  0.00           H
ATOM   1881  HW2 SOL   627       9.738  34.843  21.007  1.00  0.00           H
ATOM   1882  OW  SOL   628       9.580  22.978   5.147  1.00  0.00           O
ATOM   1883  HW1 SOL   628      10.092  22.799   5.936  1.00  0.00           H
ATOM   1884  HW2 SOL   628      10.157  22.730   4.425  1.00  0.00           H
ATOM   1885  OW  SOL   629      13.312  20.551   0.902  1.00  0.00           O
ATOM   1886  HW1 SOL   629      13.326  20.138   1.765  1.00  0.00           H
ATOM   1887  HW2 SOL   629      13.624  19.870   0.306  1.00  0.00           H
ATOM   1888  OW  SOL   630      14.429  34.644   8.324  1.00  0.00           O
ATOM   1889  HW1 SOL   630      14.314  35.588   8.212  1.00  0.00           H
ATOM   1890  HW2 SOL   630      15.377  34.518   8.342  1.00  0.00           H
ATOM   1891  OW  SOL   631       1.687  30.694  20.466  1.00  0.00           O
ATOM   1892  HW1 SOL   631       2.234  31.045  19.764  1.00  0.00           H
ATOM   1893  HW2 SOL   631       2.180  30.873  21.267  1.00  0.00           H
ATOM   1894  OW  SOL   632      14.647  31.194   7.877  1.00  0.00           O
ATOM   1895  HW1 SOL   632      14.953  31.632   7.082  1.00  0.00           H
ATOM   1896  HW2 SOL   632      13.808  30.804   7.628  1.00  0.00           H
ATOM   1897  OW  SOL   633       4.423  25.869  16.718  1.00  0.00           O
ATOM   1898  HW1 SOL   633       5.245  26.315  16.518  1.00  0.00           H
ATOM   1899  HW2 SOL   633       3.994  26.432  17.363  1.00  0.00           H
ATOM   1900  OW  SOL   634       5.017  32.413   7.868  1.00  0.00           O
ATOM   1901  HW1 SOL   634       4.787  31.874   7.111  1.00  0.00           H
ATOM   1902  HW2 SOL   634       5.430  31.804   8.480  1.00  0.00           H
ATOM   1903  OW  SOL   635      14.586  34.727  15.132  1.00  0.00           O
ATOM   1904  HW1 SOL   635      15.124  34.931  15.898  1.00  0.00           H
ATOM   1905  HW2 SOL   635      13.775  34.374  15.497  1.00  0.00           H
ATOM   1906  OW  SOL   636      16.255  17.400   4.989  1.00  0.00           O
ATOM   1907  HW1 SOL   636      16.246  16.583   4.490  1.00  0.00           H
ATOM   1908  HW2 SOL   636      15.846  17.175   5.825  1.00  0.00           H
ATOM   1909  OW  SOL   637      40.618  20.775  10.962  1.00  0.00           O
ATOM   1910  HW1 SOL   637      41.149  21.495  11.303  1.00  0.00           H
ATOM   1911  HW2 SOL   637      41.052  19.985  11.283  1.00  0.00           H
ATOM   1912  OW  SOL   638      17.445  36.641  41.478  1.00  0.00           O
ATOM   1913  HW1 SOL   638      18.078  37.073  40.905  1.00  0.00           H
ATOM   1914  HW2 SOL   638      17.515  35.712  41.255  1.00  0.00           H
ATOM   1915  OW  SOL   639       8.590  28.562  12.950  1.00  0.00           O
ATOM   1916  HW1 SOL   639       8.726  28.186  12.080  1.00  0.00           H
ATOM   1917  HW2 SOL   639       8.629  29.508  12.812  1.00  0.00           H
ATOM   1918  OW  SOL   640       7.244  30.083   3.813  1.00  0.00           O
ATOM   1919  HW1 SOL   640       7.657  29.461   3.214  1.00  0.00           H
ATOM   1920  HW2 SOL   640       7.614  29.872   4.670  1.00  0.00           H
ATOM   1921  OW  SOL   641      17.845  39.590  43.112  1.00  0.00           O
ATOM   1922  HW1 SOL   641      18.055  38.784  42.641  1.00  0.00           H
ATOM   1923  HW2 SOL   641      18.696  39.967  43.335  1.00  0.00           H
ATOM   1924  OW  SOL   642      40.563  33.152  17.814  1.00  0.00           O
ATOM   1925  HW1 SOL   642      40.469  33.856  18.455  1.00  0.00           H
ATOM   1926  HW2 SOL   642      41.075  32.482  18.266  1.00  0.00           H
ATOM   1927  OW  SOL   643      19.289  32.672  14.713  1.00  0.00           O
ATOM   1928  HW1 SOL   643      19.286  33.522  14.273  1.00  0.00           H
ATOM   1929  HW2 SOL   643      18.463  32.264  14.452  1.00  0.00           H
ATOM   1930  OW  SOL   644      12.261  25.114  12.018  1.00  0.00           O
ATOM   1931  HW1 SOL   644      12.682  24.896  11.187  1.00  0.00           H
ATOM   1932  HW2 SOL   644      11.607  24.426  12.143  1.00  0.00           H
ATOM   1933  OW  SOL   645       9.909  16.487   7.277  1.00  0.00           O
ATOM   1934  HW1 SOL   645      10.032  15.551   7.116  1.00  0.00           H
ATOM   1935  HW2 SOL   645      10.655  16.905   6.847  1.00  0.00           H
ATOM   1936  OW  SOL   646       4.483  30.602   5.750  1.00  0.00           O
ATOM   1937  HW1 SOL   646       5.212  30.097   5.390  1.00  0.00           H
ATOM   1938  HW2 SOL   646       3.769  29.970   5.829  1.00  0.00           H
ATOM   1939  OW  SOL   647      15.545  20.845   6.987  1.00  0.00           O
ATOM   1940  HW1 SOL   647      16.276  20.231   7.054  1.00  0.00           H
ATOM   1941  HW2 SOL   647      15.905  21.598   6.518  1.00  0.00           H
ATOM   1942  OW  SOL   648      38.609  30.029   6.618  1.00  0.00           O
ATOM   1943  HW1 SOL   648      37.919  30.693   6.609  1.00  0.00           H
ATOM   1944  HW2 SOL   648      38.649  29.736   7.528  1.00  0.00           H
ATOM   1945  OW  SOL   649       0.638  34.564  22.158  1.00  0.00           O
ATOM   1946  HW1 SOL   649       0.247  33.859  22.674  1.00  0.00           H
ATOM   1947  HW2 SOL   649       1.437  34.794  22.632  1.00  0.00           H
ATOM   1948  OW  SOL   650       5.547  15.892  10.290  1.00  0.00           O
ATOM   1949  HW1 SOL   650       6.126  15.981   9.533  1.00  0.00           H
ATOM   1950  HW2 SOL   650       6.117  15.576  10.992  1.00  0.00           H
ATOM   1951  OW  SOL   651      10.627  25.941  13.999  1.00  0.00           O
ATOM   1952  HW1 SOL   651      10.550  26.820  14.370  1.00  0.00           H
ATOM   1953  HW2 SOL   651      10.834  26.087  13.076  1.00  0.00           H
ATOM   1954  OW  SOL   652       4.840  22.124   5.367  1.00  0.00           O
ATOM   1955  HW1 SOL   652       4.813  22.183   4.412  1.00  0.00           H
ATOM   1956  HW2 SOL   652       4.227  21.421   5.581  1.00  0.00           H
ATOM   1957  OW  SOL   653      13.007  33.529   0.467  1.00  0.00           O
ATOM   1958  HW1 SOL   653      12.610  32.667   0.597  1.00  0.00           H
ATOM   1959  HW2 SOL   653      12.636  34.071   1.163  1.00  0.00           H
ATOM   1960  OW  SOL   654       4.264  23.796  14.291  1.00  0.00           O
ATOM   1961  HW1 SOL   654       4.279  24.621  14.776  1.00  0.00           H
ATOM   1962  HW2 SOL   654       3.334  23.611  14.162  1.00  0.00           H
ATOM   1963  OW  SOL   655      14.193  37.513   7.712  1.00  0.00           O
ATOM   1964  HW1 SOL   655      14.813  38.239   7.779  1.00  0.00           H
ATOM   1965  HW2 SOL   655      14.265  37.219   6.804  1.00  0.00           H
ATOM   1966  OW  SOL   656      12.612  21.431  17.340  1.00  0.00           O
ATOM   1967  HW1 SOL   656      11.969  22.067  17.651  1.00  0.00           H
ATOM   1968  HW2 SOL   656      12.280  21.150  16.488  1.00  0.00           H
ATOM   1969  OW  SOL   657      16.411  31.492  16.694  1.00  0.00           O
ATOM   1970  HW1 SOL   657      16.353  31.975  15.869  1.00  0.00           H
ATOM   1971  HW2 SOL   657      15.525  31.163  16.843  1.00  0.00           H
ATOM   1972  OW  SOL   658       2.972  28.326  18.412  1.00  0.00           O
ATOM   1973  HW1 SOL   658       3.511  27.784  18.988  1.00  0.00           H
ATOM   1974  HW2 SOL   658       2.079  28.206  18.736  1.00  0.00           H
ATOM   1975  OW  SOL   659      17.407  27.536  10.406  1.00  0.00           O
ATOM   1976  HW1 SOL   659      17.376  26.586  10.291  1.00  0.00           H
ATOM   1977  HW2 SOL   659      16.739  27.872   9.809  1.00  0.00           H
ATOM   1978  OW  SOL   660      10.506  28.567   8.556  1.00  0.00           O
ATOM   1979  HW1 SOL   660       9.951  29.121   9.104  1.00  0.00           H
ATOM   1980  HW2 SOL   660      11.172  28.227   9.154  1.00  0.00           H
ATOM   1981  OW  SOL   661       3.232  23.852   8.636  1.00  0.00           O
ATOM   1982  HW1 SOL   661       3.505  23.593   9.516  1.00  0.00           H
ATOM   1983  HW2 SOL   661       3.287  23.047   8.121  1.00  0.00           H
ATOM   1984  OW  SOL   662      15.640  18.729  15.165  1.00  0.00           O
ATOM   1985  HW1 SOL   662      15.096  18.591  15.940  1.00  0.00           H
ATOM   1986  HW2 SOL   662      16.539  18.646  15.484  1.00  0.00           H
ATOM   1987  OW  SOL   663      13.673  29.773  13.290  1.00  0.00           O
ATOM   1988  HW1 SOL   663      14.504  29.819  12.816  1.00  0.00           H
ATOM   1989  HW2 SOL   663      13.680  28.909  13.702  1.00  0.00           H
ATOM   1990  OW  SOL   664      12.916  34.621  10.578  1.00  0.00           O
ATOM   1991  HW1 SOL   664      12.939  34.404   9.646  1.00  0.00           H
ATOM   1992  HW2 SOL   664      12.715  35.557  10.601  1.00  0.00           H
ATOM   1993  OW  SOL   665       8.935  30.497   9.219  1.00  0.00           O
ATOM   1994  HW1 SOL   665       8.800  31.190   9.865  1.00  0.00           H
ATOM   1995  HW2 SOL   665       8.103  30.443   8.748  1.00  0.00           H
ATOM   1996  OW  SOL   666       7.915  25.083   8.220  1.00  0.00           O
ATOM   1997  HW1 SOL   666       8.816  25.036   7.899  1.00  0.00           H
ATOM   1998  HW2 SOL   666       7.404  24.598   7.572  1.00  0.00           H
ATOM   1999  OW  SOL   667      13.235  33.209  39.657  1.00  0.00           O
ATOM   2000  HW1 SOL   667      13.511  33.666  40.451  1.00  0.00           H
ATOM   2001  HW2 SOL   667      12.308  33.428  39.564  1.00  0.00           H
ATOM   2002  OW  SOL   668      17.196  33.973   7.890  1.00  0.00           O
ATOM   2003  HW1 SOL   668      17.512  33.101   8.127  1.00  0.00           H
ATOM   2004  HW2 SOL   668      17.749  34.237   7.154  1.00  0.00           H
ATOM   2005  OW  SOL   669       0.484  35.721  19.759  1.00  0.00           O
ATOM   2006  HW1 SOL   669       0.591  35.178  20.540  1.00  0.00           H
ATOM   2007  HW2 SOL   669      -0.375  36.129  19.867  1.00  0.00           H
ATOM   2008  OW  SOL   670      39.992  33.306   3.631  1.00  0.00           O
ATOM   2009  HW1 SOL   670      40.404  32.497   3.327  1.00  0.00           H
ATOM   2010  HW2 SOL   670      40.694  33.956   3.609  1.00  0.00           H
ATOM   2011  OW  SOL   671       7.698  29.496  18.428  1.00  0.00           O
ATOM   2012  HW1 SOL   671       8.453  28.919  18.541  1.00  0.00           H
ATOM   2013  HW2 SOL   671       8.029  30.223  17.900  1.00  0.00           H
ATOM   2014  OW  SOL   672      21.383  16.505   9.635  1.00  0.00           O
ATOM   2015  HW1 SOL   672      21.700  17.247  10.150  1.00  0.00           H
ATOM   2016  HW2 SOL   672      20.901  15.966  10.263  1.00  0.00           H
ATOM   2017  OW  SOL   673       6.202  27.144   2.949  1.00  0.00           O
ATOM   2018  HW1 SOL   673       5.392  27.642   3.058  1.00  0.00           H
ATOM   2019  HW2 SOL   673       6.872  27.808   2.786  1.00  0.00           H
ATOM   2020  OW  SOL   674      17.945  39.426   5.579  1.00  0.00           O
ATOM   2021  HW1 SOL   674      18.484  39.454   6.369  1.00  0.00           H
ATOM   2022  HW2 SOL   674      18.024  38.525   5.265  1.00  0.00           H
ATOM   2023  OW  SOL   675       6.488  22.175  16.448  1.00  0.00           O
ATOM   2024  HW1 SOL   675       6.716  21.763  17.281  1.00  0.00           H
ATOM   2025  HW2 SOL   675       5.650  22.605  16.614  1.00  0.00           H
ATOM   2026  OW  SOL   676       8.950  26.834  10.655  1.00  0.00           O
ATOM   2027  HW1 SOL   676       8.217  27.219  10.175  1.00  0.00           H
ATOM   2028  HW2 SOL   676       9.454  26.367   9.989  1.00  0.00           H
ATOM   2029  OW  SOL   677      14.154  21.592   9.322  1.00  0.00           O
ATOM   2030  HW1 SOL   677      13.664  20.928   9.807  1.00  0.00           H
ATOM   2031  HW2 SOL   677      14.532  21.118   8.581  1.00  0.00           H
ATOM   2032  OW  SOL   678       8.817  17.608  10.536  1.00  0.00           O
ATOM   2033  HW1 SOL   678       8.607  18.518  10.328  1.00  0.00           H
ATOM   2034  HW2 SOL   678       9.758  17.613  10.711  1.00  0.00           H
ATOM   2035  OW  SOL   679       8.607  28.954   5.949  1.00  0.00           O
ATOM   2036  HW1 SOL   679       8.818  28.821   6.873  1.00  0.00           H
ATOM   2037  HW2 SOL   679       9.440  28.840   5.493  1.00  0.00           H
ATOM   2038  OW  SOL   680       3.452  33.473  11.990  1.00  0.00           O
ATOM   2039  HW1 SOL   680       2.629  33.431  12.477  1.00  0.00           H
ATOM   2040  HW2 SOL   680       3.633  32.565  11.747  1.00  0.00           H
ATOM   2041  OW  SOL   681      13.265  17.699  43.014  1.00  0.00           O
ATOM   2042  HW1 SOL   681      12.408  17.636  43.437  1.00  0.00           H
ATOM   2043  HW2 SOL   681      13.757  16.953  43.356  1.00  0.00           H
ATOM   2044  OW  SOL   682      15.387  19.473   2.837  1.00  0.00           O
ATOM   2045  HW1 SOL   682      15.609  19.070   3.677  1.00  0.00           H
ATOM   2046  HW2 SOL   682      15.908  20.276   2.811  1.00  0.00           H
ATOM   2047  OW  SOL   683      14.204  22.527   3.839  1.00  0.00           O
ATOM   2048  HW1 SOL   683      14.356  22.128   2.982  1.00  0.00           H
ATOM   2049  HW2 SOL   683      15.026  22.399   4.312  1.00  0.00           H
ATOM   2050  OW  SOL   684      37.937  26.473   3.353  1.00  0.00           O
ATOM   2051  HW1 SOL   684      37.117  26.677   3.802  1.00  0.00           H
ATOM   2052  HW2 SOL   684      38.579  27.065   3.746  1.00  0.00           H
ATOM   2053  OW  SOL   685       6.780  34.155   9.653  1.00  0.00           O
ATOM   2054  HW1 SOL   685       7.391  34.732   9.196  1.00  0.00           H
ATOM   2055  HW2 SOL   685       6.566  33.476   9.013  1.00  0.00           H
ATOM   2056  OW  SOL   686       2.754  25.121  20.803  1.00  0.00           O
ATOM   2057  HW1 SOL   686       3.161  25.985  20.867  1.00  0.00           H
ATOM   2058  HW2 SOL   686       3.462  24.543  20.516  1.00  0.00           H
ATOM   2059  OW  SOL   687      39.887  24.120  25.276  1.00  0.00           O
ATOM   2060  HW1 SOL   687      39.264  24.670  25.751  1.00  0.00           H
ATOM   2061  HW2 SOL   687      40.745  24.480  25.500  1.00  0.00           H
ATOM   2062  OW  SOL   688      38.272  16.733  26.003  1.00  0.00           O
ATOM   2063  HW1 SOL   688      37.794  17.534  25.787  1.00  0.00           H
ATOM   2064  HW2 SOL   688      38.680  16.468  25.179  1.00  0.00           H
ATOM   2065  OW  SOL   689       5.378  32.238  33.163  1.00  0.00           O
ATOM   2066  HW1 SOL   689       4.815  31.488  33.354  1.00  0.00           H
ATOM   2067  HW2 SOL   689       5.399  32.286  32.207  1.00  0.00           H
ATOM   2068  OW  SOL   690      14.922  33.354  30.915  1.00  0.00           O
ATOM   2069  HW1 SOL   690      14.983  32.530  31.399  1.00  0.00           H
ATOM   2070  HW2 SOL   690      15.810  33.512  30.596  1.00  0.00           H
ATOM   2071  OW  SOL   691      14.899  27.927  30.520  1.00  0.00           O
ATOM   2072  HW1 SOL   691      14.748  27.249  31.178  1.00  0.00           H
ATOM   2073  HW2 SOL   691      15.346  27.474  29.806  1.00  0.00           H
ATOM   2074  OW  SOL   692      20.409  20.486  20.932  1.00  0.00           O
ATOM   2075  HW1 SOL   692      19.780  19.881  20.539  1.00  0.00           H
ATOM   2076  HW2 SOL   692      20.441  21.226  20.325  1.00  0.00           H
ATOM   2077  OW  SOL   693      10.660  34.664  31.317  1.00  0.00           O
ATOM   2078  HW1 SOL   693      10.035  34.914  30.637  1.00  0.00           H
ATOM   2079  HW2 SOL   693      10.418  35.198  32.074  1.00  0.00           H
ATOM   2080  OW  SOL   694      14.075  25.646  34.814  1.00  0.00           O
ATOM   2081  HW1 SOL   694      14.146  24.694  34.887  1.00  0.00           H
ATOM   2082  HW2 SOL   694      13.345  25.878  35.387  1.00  0.00           H
ATOM   2083  OW  SOL   695      11.910  27.589  21.096  1.00  0.00           O
ATOM   2084  HW1 SOL   695      12.568  28.156  21.498  1.00  0.00           H
ATOM   2085  HW2 SOL   695      12.004  26.752  21.550  1.00  0.00           H
ATOM   2086  OW  SOL   696      10.074  33.745  40.628  1.00  0.00           O
ATOM   2087  HW1 SOL   696      10.000  34.169  41.482  1.00  0.00           H
ATOM   2088  HW2 SOL   696       9.683  34.368  40.016  1.00  0.00           H
ATOM   2089  OW  SOL   697       9.363  30.264  29.747  1.00  0.00           O
ATOM   2090  HW1 SOL   697       8.945  30.894  30.334  1.00  0.00           H
ATOM   2091  HW2 SOL   697       9.603  30.777  28.975  1.00  0.00           H
ATOM   2092  OW  SOL   698      17.074  31.570  39.077  1.00  0.00           O
ATOM   2093  HW1 SOL   698      17.188  32.184  38.352  1.00  0.00           H
ATOM   2094  HW2 SOL   698      16.237  31.817  39.471  1.00  0.00           H
ATOM   2095  OW  SOL   699       4.870  21.271  29.510  1.00  0.00           O
ATOM   2096  HW1 SOL   699       5.331  22.026  29.146  1.00  0.00           H
ATOM   2097  HW2 SOL   699       4.985  20.581  28.857  1.00  0.00           H
ATOM   2098  OW  SOL   700       9.970  25.588  30.760  1.00  0.00           O
ATOM   2099  HW1 SOL   700       9.759  25.002  30.034  1.00  0.00           H
ATOM   2100  HW2 SOL   700      10.463  26.303  30.356  1.00  0.00           H
ATOM   2101  OW  SOL   701       0.305  42.714  22.070  1.00  0.00           O
ATOM   2102  HW1 SOL   701       0.750  42.507  21.248  1.00  0.00           H
ATOM   2103  HW2 SOL   701      -0.608  42.858  21.819  1.00  0.00           H
ATOM   2104  OW  SOL   702      13.184  30.116  37.139  1.00  0.00           O
ATOM   2105  HW1 SOL   702      13.482  31.018  37.021  1.00  0.00           H
ATOM   2106  HW2 SOL   702      12.382  30.058  36.619  1.00  0.00           H
ATOM   2107  OW  SOL   703      37.151  41.127  20.479  1.00  0.00           O
ATOM   2108  HW1 SOL   703      37.487  41.975  20.768  1.00  0.00           H
ATOM   2109  HW2 SOL   703      36.243  41.300  20.232  1.00  0.00           H
ATOM   2110  OW  SOL   704       1.323  31.232  29.818  1.00  0.00           O
ATOM   2111  HW1 SOL   704       1.894  31.945  30.105  1.00  0.00           H
ATOM   2112  HW2 SOL   704       1.640  31.009  28.942  1.00  0.00           H
ATOM   2113  OW  SOL   705       8.706  36.922  30.166  1.00  0.00           O
ATOM   2114  HW1 SOL   705       8.234  37.658  29.775  1.00  0.00           H
ATOM   2115  HW2 SOL   705       9.173  37.304  30.909  1.00  0.00           H
ATOM   2116  OW  SOL   706      10.229  26.138  17.525  1.00  0.00           O
ATOM   2117  HW1 SOL   706      10.343  26.879  18.120  1.00  0.00           H
ATOM   2118  HW2 SOL   706       9.860  26.522  16.730  1.00  0.00           H
ATOM   2119  OW  SOL   707      19.684  18.138  34.387  1.00  0.00           O
ATOM   2120  HW1 SOL   707      19.425  17.475  35.028  1.00  0.00           H
ATOM   2121  HW2 SOL   707      18.895  18.662  34.251  1.00  0.00           H
ATOM   2122  OW  SOL   708       4.313  26.281  27.318  1.00  0.00           O
ATOM   2123  HW1 SOL   708       3.818  26.862  27.896  1.00  0.00           H
ATOM   2124  HW2 SOL   708       3.740  26.148  26.563  1.00  0.00           H
ATOM   2125  OW  SOL   709      18.487  34.275  25.755  1.00  0.00           O
ATOM   2126  HW1 SOL   709      19.193  33.630  25.810  1.00  0.00           H
ATOM   2127  HW2 SOL   709      17.701  33.757  25.581  1.00  0.00           H
ATOM   2128  OW  SOL   710       4.998  31.574  21.233  1.00  0.00           O
ATOM   2129  HW1 SOL   710       5.387  32.316  21.696  1.00  0.00           H
ATOM   2130  HW2 SOL   710       4.226  31.345  21.750  1.00  0.00           H
ATOM   2131  OW  SOL   711      19.558  26.991  26.471  1.00  0.00           O
ATOM   2132  HW1 SOL   711      19.523  26.881  27.422  1.00  0.00           H
ATOM   2133  HW2 SOL   711      19.468  27.934  26.335  1.00  0.00           H
ATOM   2134  OW  SOL   712      13.149  32.968  25.966  1.00  0.00           O
ATOM   2135  HW1 SOL   712      13.255  32.310  25.279  1.00  0.00           H
ATOM   2136  HW2 SOL   712      12.290  33.355  25.798  1.00  0.00           H
ATOM   2137  OW  SOL   713       6.322  27.788  34.587  1.00  0.00           O
ATOM   2138  HW1 SOL   713       5.525  28.098  35.017  1.00  0.00           H
ATOM   2139  HW2 SOL   713       6.269  28.142  33.699  1.00  0.00           H
ATOM   2140  OW  SOL   714       6.329  29.140  20.555  1.00  0.00           O
ATOM   2141  HW1 SOL   714       6.841  29.314  19.766  1.00  0.00           H
ATOM   2142  HW2 SOL   714       6.465  29.911  21.105  1.00  0.00           H
ATOM   2143  OW  SOL   715      13.382  31.158  34.136  1.00  0.00           O
ATOM   2144  HW1 SOL   715      12.636  31.574  33.704  1.00  0.00           H
ATOM   2145  HW2 SOL   715      13.171  30.224  34.130  1.00  0.00           H
ATOM   2146  OW  SOL   716       7.706  22.940  24.253  1.00  0.00           O
ATOM   2147  HW1 SOL   716       7.290  23.796  24.151  1.00  0.00           H
ATOM   2148  HW2 SOL   716       7.201  22.359  23.683  1.00  0.00           H
ATOM   2149  OW  SOL   717       1.433  26.018  27.760  1.00  0.00           O
ATOM   2150  HW1 SOL   717       1.794  26.431  28.545  1.00  0.00           H
ATOM   2151  HW2 SOL   717       0.581  25.681  28.037  1.00  0.00           H
ATOM   2152  OW  SOL   718      13.416  32.069  20.486  1.00  0.00           O
ATOM   2153  HW1 SOL   718      13.565  31.206  20.099  1.00  0.00           H
ATOM   2154  HW2 SOL   718      12.504  32.048  20.776  1.00  0.00           H
ATOM   2155  OW  SOL   719      11.659  37.333  34.547  1.00  0.00           O
ATOM   2156  HW1 SOL   719      12.606  37.451  34.467  1.00  0.00           H
ATOM   2157  HW2 SOL   719      11.542  36.894  35.390  1.00  0.00           H
ATOM   2158  OW  SOL   720      40.547  23.804  41.827  1.00  0.00           O
ATOM   2159  HW1 SOL   720      41.456  24.058  41.987  1.00  0.00           H
ATOM   2160  HW2 SOL   720      40.068  24.137  42.586  1.00  0.00           H
ATOM   2161  OW  SOL   721      19.836  33.582  29.376  1.00  0.00           O
ATOM   2162  HW1 SOL   721      20.022  32.978  30.095  1.00  0.00           H
ATOM   2163  HW2 SOL   721      20.136  33.121  28.592  1.00  0.00           H
ATOM   2164  OW  SOL   722      12.575  41.487  27.141  1.00  0.00           O
ATOM   2165  HW1 SOL   722      13.202  42.101  26.758  1.00  0.00           H
ATOM   2166  HW2 SOL   722      12.867  40.627  26.839  1.00  0.00           H
ATOM   2167  OW  SOL   723       8.569  19.486  16.449  1.00  0.00           O
ATOM   2168  HW1 SOL   723       8.214  19.971  15.705  1.00  0.00           H
ATOM   2169  HW2 SOL   723       8.684  20.146  17.133  1.00  0.00           H
ATOM   2170  OW  SOL   724       9.817  23.709  28.531  1.00  0.00           O
ATOM   2171  HW1 SOL   724      10.364  23.629  27.750  1.00  0.00           H
ATOM   2172  HW2 SOL   724       8.993  23.284  28.292  1.00  0.00           H
ATOM   2173  OW  SOL   725      15.926  34.690  25.318  1.00  0.00           O
ATOM   2174  HW1 SOL   725      15.256  34.014  25.213  1.00  0.00           H
ATOM   2175  HW2 SOL   725      15.540  35.474  24.928  1.00  0.00           H
ATOM   2176  OW  SOL   726       9.386  21.936  30.905  1.00  0.00           O
ATOM   2177  HW1 SOL   726       9.820  22.468  30.237  1.00  0.00           H
ATOM   2178  HW2 SOL   726       8.720  21.445  30.425  1.00  0.00           H
ATOM   2179  OW  SOL   727      18.278  22.548  39.002  1.00  0.00           O
ATOM   2180  HW1 SOL   727      17.445  22.120  38.805  1.00  0.00           H
ATOM   2181  HW2 SOL   727      18.943  21.909  38.743  1.00  0.00           H
ATOM   2182  OW  SOL   728      15.101  28.197  37.049  1.00  0.00           O
ATOM   2183  HW1 SOL   728      15.340  28.120  36.125  1.00  0.00           H
ATOM   2184  HW2 SOL   728      14.385  28.833  37.058  1.00  0.00           H
ATOM   2185  OW  SOL   729      11.547  20.321  26.774  1.00  0.00           O
ATOM   2186  HW1 SOL   729      12.246  19.875  26.296  1.00  0.00           H
ATOM   2187  HW2 SOL   729      11.222  20.982  26.163  1.00  0.00           H
ATOM   2188  OW  SOL   730      10.689  23.529  21.934  1.00  0.00           O
ATOM   2189  HW1 SOL   730      10.681  22.604  21.689  1.00  0.00           H
ATOM   2190  HW2 SOL   730       9.874  23.879  21.574  1.00  0.00           H
ATOM   2191  OW  SOL   731       2.863  27.159  29.794  1.00  0.00           O
ATOM   2192  HW1 SOL   731       2.331  27.623  30.441  1.00  0.00           H
ATOM   2193  HW2 SOL   731       3.029  26.303  30.189  1.00  0.00           H
ATOM   2194  OW  SOL   732      38.027  41.314  36.124  1.00  0.00           O
ATOM   2195  HW1 SOL   732      38.630  40.730  35.665  1.00  0.00           H
ATOM   2196  HW2 SOL   732      37.590  40.754  36.765  1.00  0.00           H
ATOM   2197  OW  SOL   733      12.319  25.121  23.190  1.00  0.00           O
ATOM   2198  HW1 SOL   733      12.058  25.065  24.110  1.00  0.00           H
ATOM   2199  HW2 SOL   733      11.745  24.502  22.739  1.00  0.00           H
ATOM   2200  OW  SOL   734      17.980  25.455  38.171  1.00  0.00           O
ATOM   2201  HW1 SOL   734      17.034  25.396  38.309  1.00  0.00           H
ATOM   2202  HW2 SOL   734      18.328  24.644  38.541  1.00  0.00           H
ATOM   2203  OW  SOL   735      12.914  35.485  17.906  1.00  0.00           O
ATOM   2204  HW1 SOL   735      12.896  36.116  18.626  1.00  0.00           H
ATOM   2205  HW2 SOL   735      13.845  35.365  17.716  1.00  0.00           H
ATOM   2206  OW  SOL   736      10.919  33.911  24.519  1.00  0.00           O
ATOM   2207  HW1 SOL   736      10.711  34.598  23.885  1.00  0.00           H
ATOM   2208  HW2 SOL   736      10.230  33.977  25.180  1.00  0.00           H
ATOM   2209  OW  SOL   737       5.206  33.888  22.890  1.00  0.00           O
ATOM   2210  HW1 SOL   737       5.596  33.930  23.763  1.00  0.00           H
ATOM   2211  HW2 SOL   737       5.085  34.803  22.637  1.00  0.00           H
ATOM   2212  OW  SOL   738      14.218  31.323  27.734  1.00  0.00           O
ATOM   2213  HW1 SOL   738      15.090  31.710  27.818  1.00  0.00           H
ATOM   2214  HW2 SOL   738      13.678  32.025  27.370  1.00  0.00           H
ATOM   2215  OW  SOL   739      23.966  36.541  39.845  1.00  0.00           O
ATOM   2216  HW1 SOL   739      23.146  36.058  39.938  1.00  0.00           H
ATOM   2217  HW2 SOL   739      24.013  37.088  40.629  1.00  0.00           H
ATOM   2218  OW  SOL   740       4.106  27.548  20.682  1.00  0.00           O
ATOM   2219  HW1 SOL   740       4.945  28.003  20.749  1.00  0.00           H
ATOM   2220  HW2 SOL   740       3.533  28.009  21.296  1.00  0.00           H
ATOM   2221  OW  SOL   741      18.879  26.385  29.279  1.00  0.00           O
ATOM   2222  HW1 SOL   741      18.863  27.199  29.783  1.00  0.00           H
ATOM   2223  HW2 SOL   741      18.063  25.942  29.511  1.00  0.00           H
ATOM   2224  OW  SOL   742       1.832  34.084  41.456  1.00  0.00           O
ATOM   2225  HW1 SOL   742       2.315  34.899  41.592  1.00  0.00           H
ATOM   2226  HW2 SOL   742       1.192  34.062  42.168  1.00  0.00           H
ATOM   2227  OW  SOL   743       6.294  35.612  18.283  1.00  0.00           O
ATOM   2228  HW1 SOL   743       5.431  35.984  18.467  1.00  0.00           H
ATOM   2229  HW2 SOL   743       6.320  35.524  17.330  1.00  0.00           H
ATOM   2230  OW  SOL   744       0.080  25.170  38.721  1.00  0.00           O
ATOM   2231  HW1 SOL   744      -0.061  24.225  38.782  1.00  0.00           H
ATOM   2232  HW2 SOL   744      -0.796  25.536  38.599  1.00  0.00           H
ATOM   2233  OW  SOL   745      18.366  29.502  16.014  1.00  0.00           O
ATOM   2234  HW1 SOL   745      17.956  30.293  16.364  1.00  0.00           H
ATOM   2235  HW2 SOL   745      17.711  28.815  16.144  1.00  0.00           H
ATOM   2236  OW  SOL   746      39.984  40.000  21.408  1.00  0.00           O
ATOM   2237  HW1 SOL   746      40.528  40.783  21.317  1.00  0.00           H
ATOM   2238  HW2 SOL   746      39.097  40.337  21.533  1.00  0.00           H
ATOM   2239  OW  SOL   747      18.241  22.878  19.034  1.00  0.00           O
ATOM   2240  HW1 SOL   747      18.589  23.432  19.732  1.00  0.00           H
ATOM   2241  HW2 SOL   747      17.293  23.003  19.079  1.00  0.00           H
ATOM   2242  OW  SOL   748       0.794  35.110  31.951  1.00  0.00           O
ATOM   2243  HW1 SOL   748       0.070  35.267  31.345  1.00  0.00           H
ATOM   2244  HW2 SOL   748       1.497  34.764  31.401  1.00  0.00           H
ATOM   2245  OW  SOL   749       8.250  30.038  24.543  1.00  0.00           O
ATOM   2246  HW1 SOL   749       8.333  30.763  23.923  1.00  0.00           H
ATOM   2247  HW2 SOL   749       8.856  29.373  24.217  1.00  0.00           H
ATOM   2248  OW  SOL   750       8.301  20.158  21.078  1.00  0.00           O
ATOM   2249  HW1 SOL   750       8.417  20.391  20.157  1.00  0.00           H
ATOM   2250  HW2 SOL   750       8.280  19.201  21.083  1.00  0.00           H
ATOM   2251  OW  SOL   751      22.334  16.767  37.443  1.00  0.00           O
ATOM   2252  HW1 SOL   751      22.220  16.906  36.503  1.00  0.00           H
ATOM   2253  HW2 SOL   751      21.706  17.362  37.852  1.00  0.00           H
ATOM   2254  OW  SOL   752      12.801  21.352  20.280  1.00  0.00           O
ATOM   2255  HW1 SOL   752      13.155  21.975  19.645  1.00  0.00           H
ATOM   2256  HW2 SOL   752      13.184  20.511  20.030  1.00  0.00           H
ATOM   2257  OW  SOL   753       6.833  20.317  37.027  1.00  0.00           O
ATOM   2258  HW1 SOL   753       6.680  21.260  37.086  1.00  0.00           H
ATOM   2259  HW2 SOL   753       6.389  20.052  36.221  1.00  0.00           H
ATOM   2260  OW  SOL   754       9.328  33.377  26.465  1.00  0.00           O
ATOM   2261  HW1 SOL   754       9.259  33.836  27.302  1.00  0.00           H
ATOM   2262  HW2 SOL   754       9.308  32.449  26.699  1.00  0.00           H
ATOM   2263  OW  SOL   755      10.875  24.796  33.616  1.00  0.00           O
ATOM   2264  HW1 SOL   755      10.616  25.712  33.518  1.00  0.00           H
ATOM   2265  HW2 SOL   755      10.521  24.362  32.840  1.00  0.00           H
ATOM   2266  OW  SOL   756       8.902  34.415  29.102  1.00  0.00           O
ATOM   2267  HW1 SOL   756       8.483  35.186  29.485  1.00  0.00           H
ATOM   2268  HW2 SOL   756       8.477  33.673  29.533  1.00  0.00           H
ATOM   2269  OW  SOL   757      10.017  21.729  25.075  1.00  0.00           O
ATOM   2270  HW1 SOL   757       9.329  22.265  24.680  1.00  0.00           H
ATOM   2271  HW2 SOL   757      10.419  21.272  24.336  1.00  0.00           H
ATOM   2272  OW  SOL   758       0.938  22.110  30.100  1.00  0.00           O
ATOM   2273  HW1 SOL   758       1.356  22.484  29.325  1.00  0.00           H
ATOM   2274  HW2 SOL   758       1.420  21.300  30.266  1.00  0.00           H
ATOM   2275  OW  SOL   759      17.024  28.012  24.356  1.00  0.00           O
ATOM   2276  HW1 SOL   759      16.197  27.669  24.692  1.00  0.00           H
ATOM   2277  HW2 SOL   759      16.980  27.863  23.411  1.00  0.00           H
ATOM   2278  OW  SOL   760       1.982  22.995  27.391  1.00  0.00           O
ATOM   2279  HW1 SOL   760       1.709  23.911  27.344  1.00  0.00           H
ATOM   2280  HW2 SOL   760       2.935  23.024  27.308  1.00  0.00           H
ATOM   2281  OW  SOL   761      13.354  22.506  22.782  1.00  0.00           O
ATOM   2282  HW1 SOL   761      13.136  23.435  22.706  1.00  0.00           H
ATOM   2283  HW2 SOL   761      12.958  22.103  22.009  1.00  0.00           H
ATOM   2284  OW  SOL   762      13.314  28.401  34.224  1.00  0.00           O
ATOM   2285  HW1 SOL   762      13.337  27.781  34.953  1.00  0.00           H
ATOM   2286  HW2 SOL   762      12.642  28.056  33.637  1.00  0.00           H
ATOM   2287  OW  SOL   763      10.744  39.347  22.750  1.00  0.00           O
ATOM   2288  HW1 SOL   763      10.364  40.224  22.692  1.00  0.00           H
ATOM   2289  HW2 SOL   763      10.580  38.957  21.892  1.00  0.00           H
ATOM   2290  OW  SOL   764       9.849  27.865  23.299  1.00  0.00           O
ATOM   2291  HW1 SOL   764      10.157  27.321  24.023  1.00  0.00           H
ATOM   2292  HW2 SOL   764      10.625  28.002  22.755  1.00  0.00           H
ATOM   2293  OW  SOL   765       7.187  36.696  20.900  1.00  0.00           O
ATOM   2294  HW1 SOL   765       6.451  37.247  21.166  1.00  0.00           H
ATOM   2295  HW2 SOL   765       6.834  36.146  20.201  1.00  0.00           H
ATOM   2296  OW  SOL   766      13.041  24.618  18.045  1.00  0.00           O
ATOM   2297  HW1 SOL   766      12.105  24.423  18.103  1.00  0.00           H
ATOM   2298  HW2 SOL   766      13.235  24.586  17.108  1.00  0.00           H
ATOM   2299  OW  SOL   767       4.599  28.926  36.409  1.00  0.00           O
ATOM   2300  HW1 SOL   767       3.931  28.266  36.227  1.00  0.00           H
ATOM   2301  HW2 SOL   767       4.762  28.849  37.349  1.00  0.00           H
ATOM   2302  OW  SOL   768       1.564  19.259  29.947  1.00  0.00           O
ATOM   2303  HW1 SOL   768       0.737  18.799  30.090  1.00  0.00           H
ATOM   2304  HW2 SOL   768       2.047  19.147  30.766  1.00  0.00           H
ATOM   2305  OW  SOL   769      10.661  20.658  22.598  1.00  0.00           O
ATOM   2306  HW1 SOL   769      11.254  20.321  21.926  1.00  0.00           H
ATOM   2307  HW2 SOL   769       9.791  20.593  22.204  1.00  0.00           H
ATOM   2308  OW  SOL   770       9.436  18.333  26.478  1.00  0.00           O
ATOM   2309  HW1 SOL   770      10.168  18.940  26.366  1.00  0.00           H
ATOM   2310  HW2 SOL   770       8.656  18.871  26.342  1.00  0.00           H
ATOM   2311  OW  SOL   771      13.288  36.283  27.768  1.00  0.00           O
ATOM   2312  HW1 SOL   771      12.942  35.639  28.385  1.00  0.00           H
ATOM   2313  HW2 SOL   771      12.523  36.584  27.279  1.00  0.00           H
ATOM   2314  OW  SOL   772      13.211  30.325  30.078  1.00  0.00           O
ATOM   2315  HW1 SOL   772      13.845  29.622  30.223  1.00  0.00           H
ATOM   2316  HW2 SOL   772      13.470  30.713  29.242  1.00  0.00           H
ATOM   2317  OW  SOL   773      23.550  23.065  20.429  1.00  0.00           O
ATOM   2318  HW1 SOL   773      23.629  22.134  20.219  1.00  0.00           H
ATOM   2319  HW2 SOL   773      22.886  23.392  19.822  1.00  0.00           H
ATOM   2320  OW  SOL   774       8.909  35.065  18.376  1.00  0.00           O
ATOM   2321  HW1 SOL   774       9.383  35.699  17.837  1.00  0.00           H
ATOM   2322  HW2 SOL   774       8.182  35.564  18.749  1.00  0.00           H
ATOM   2323  OW  SOL   775      17.201  34.610  30.103  1.00  0.00           O
ATOM   2324  HW1 SOL   775      16.870  35.061  29.326  1.00  0.00           H
ATOM   2325  HW2 SOL   775      17.950  34.106  29.787  1.00  0.00           H
ATOM   2326  OW  SOL   776      14.202  28.974  22.404  1.00  0.00           O
ATOM   2327  HW1 SOL   776      14.536  28.610  23.225  1.00  0.00           H
ATOM   2328  HW2 SOL   776      14.899  29.554  22.098  1.00  0.00           H
ATOM   2329  OW  SOL   777       1.732  18.216  21.582  1.00  0.00           O
ATOM   2330  HW1 SOL   777       2.016  18.518  20.719  1.00  0.00           H
ATOM   2331  HW2 SOL   777       1.575  19.020  22.078  1.00  0.00           H
ATOM   2332  OW  SOL   778      24.628  33.401  39.703  1.00  0.00           O
ATOM   2333  HW1 SOL   778      24.129  33.229  40.502  1.00  0.00           H
ATOM   2334  HW2 SOL   778      24.614  34.354  39.614  1.00  0.00           H
ATOM   2335  OW  SOL   779       9.395  34.597  37.771  1.00  0.00           O
ATOM   2336  HW1 SOL   779      10.059  34.126  37.267  1.00  0.00           H
ATOM   2337  HW2 SOL   779       8.564  34.342  37.371  1.00  0.00           H
ATOM   2338  OW  SOL   780      15.299  35.940  34.691  1.00  0.00           O
ATOM   2339  HW1 SOL   780      15.734  35.101  34.537  1.00  0.00           H
ATOM   2340  HW2 SOL   780      15.261  36.353  33.828  1.00  0.00           H
ATOM   2341  OW  SOL   781      17.255  29.842  28.077  1.00  0.00           O
ATOM   2342  HW1 SOL   781      17.470  30.709  28.421  1.00  0.00           H
ATOM   2343  HW2 SOL   781      17.315  29.261  28.835  1.00  0.00           H
ATOM   2344  OW  SOL   782      13.140  16.682  29.969  1.00  0.00           O
ATOM   2345  HW1 SOL   782      13.617  17.466  30.239  1.00  0.00           H
ATOM   2346  HW2 SOL   782      13.751  15.962  30.127  1.00  0.00           H
ATOM   2347  OW  SOL   783      10.577  29.714  36.433  1.00  0.00           O
ATOM   2348  HW1 SOL   783      10.178  29.594  37.295  1.00  0.00           H
ATOM   2349  HW2 SOL   783       9.838  29.876  35.847  1.00  0.00           H
ATOM   2350  OW  SOL   784      10.048  28.243  19.298  1.00  0.00           O
ATOM   2351  HW1 SOL   784      10.231  29.171  19.148  1.00  0.00           H
ATOM   2352  HW2 SOL   784      10.671  27.983  19.977  1.00  0.00           H
ATOM   2353  OW  SOL   785       7.303  26.143  29.516  1.00  0.00           O
ATOM   2354  HW1 SOL   785       7.514  25.829  30.395  1.00  0.00           H
ATOM   2355  HW2 SOL   785       6.409  25.837  29.360  1.00  0.00           H
ATOM   2356  OW  SOL   786      13.465  18.435  35.803  1.00  0.00           O
ATOM   2357  HW1 SOL   786      13.111  19.172  36.300  1.00  0.00           H
ATOM   2358  HW2 SOL   786      13.887  18.837  35.044  1.00  0.00           H
ATOM   2359  OW  SOL   787      36.582  38.148  35.746  1.00  0.00           O
ATOM   2360  HW1 SOL   787      36.905  37.866  36.601  1.00  0.00           H
ATOM   2361  HW2 SOL   787      37.365  38.435  35.276  1.00  0.00           H
ATOM   2362  OW  SOL   788       7.819  24.755  21.192  1.00  0.00           O
ATOM   2363  HW1 SOL   788       7.274  24.956  20.431  1.00  0.00           H
ATOM   2364  HW2 SOL   788       7.546  25.388  21.856  1.00  0.00           H
ATOM   2365  OW  SOL   789       6.423  20.768  18.764  1.00  0.00           O
ATOM   2366  HW1 SOL   789       5.807  21.223  19.339  1.00  0.00           H
ATOM   2367  HW2 SOL   789       6.200  19.842  18.858  1.00  0.00           H
ATOM   2368  OW  SOL   790      12.029  36.703  20.250  1.00  0.00           O
ATOM   2369  HW1 SOL   790      11.342  36.344  20.812  1.00  0.00           H
ATOM   2370  HW2 SOL   790      11.807  37.630  20.161  1.00  0.00           H
ATOM   2371  OW  SOL   791      14.259  32.902  37.099  1.00  0.00           O
ATOM   2372  HW1 SOL   791      15.111  33.333  37.025  1.00  0.00           H
ATOM   2373  HW2 SOL   791      13.956  33.119  37.981  1.00  0.00           H
ATOM   2374  OW  SOL   792      15.414  22.071  28.441  1.00  0.00           O
ATOM   2375  HW1 SOL   792      16.062  22.762  28.306  1.00  0.00           H
ATOM   2376  HW2 SOL   792      15.753  21.564  29.178  1.00  0.00           H
ATOM   2377  OW  SOL   793       7.282  32.987  36.743  1.00  0.00           O
ATOM   2378  HW1 SOL   793       7.521  32.061  36.701  1.00  0.00           H
ATOM   2379  HW2 SOL   793       6.339  32.999  36.577  1.00  0.00           H
ATOM   2380  OW  SOL   794       8.494  25.408  39.298  1.00  0.00           O
ATOM   2381  HW1 SOL   794       8.927  25.154  40.113  1.00  0.00           H
ATOM   2382  HW2 SOL   794       9.212  25.601  38.695  1.00  0.00           H
ATOM   2383  OW  SOL   795      19.480  25.516  35.525  1.00  0.00           O
ATOM   2384  HW1 SOL   795      19.187  25.554  36.435  1.00  0.00           H
ATOM   2385  HW2 SOL   795      20.392  25.232  35.578  1.00  0.00           H
ATOM   2386  OW  SOL   796      11.810  15.691  33.872  1.00  0.00           O
ATOM   2387  HW1 SOL   796      11.185  16.376  33.635  1.00  0.00           H
ATOM   2388  HW2 SOL   796      12.004  15.851  34.795  1.00  0.00           H
ATOM   2389  OW  SOL   797       5.436  22.875  37.247  1.00  0.00           O
ATOM   2390  HW1 SOL   797       5.551  23.628  37.826  1.00  0.00           H
ATOM   2391  HW2 SOL   797       4.726  22.372  37.646  1.00  0.00           H
ATOM   2392  OW  SOL   798       7.200  28.807  29.188  1.00  0.00           O
ATOM   2393  HW1 SOL   798       7.504  27.942  29.466  1.00  0.00           H
ATOM   2394  HW2 SOL   798       7.934  29.391  29.379  1.00  0.00           H
ATOM   2395  OW  SOL   799      12.221  30.011  26.464  1.00  0.00           O
ATOM   2396  HW1 SOL   799      12.276  30.477  25.630  1.00  0.00           H
ATOM   2397  HW2 SOL   799      12.806  30.493  27.048  1.00  0.00           H
ATOM   2398  OW  SOL   800      13.789  22.658  26.386  1.00  0.00           O
ATOM   2399  HW1 SOL   800      14.309  22.528  27.179  1.00  0.00           H
ATOM   2400  HW2 SOL   800      13.985  21.894  25.843  1.00  0.00           H
ATOM   2401  OW  SOL   801       1.056  22.223  35.967  1.00  0.00           O
ATOM   2402  HW1 SOL   801       1.558  22.925  35.554  1.00  0.00           H
ATOM   2403  HW2 SOL   801       1.700  21.740  36.486  1.00  0.00           H
ATOM   2404  OW  SOL   802       8.297  32.527  31.024  1.00  0.00           O
ATOM   2405  HW1 SOL   802       8.556  32.866  31.881  1.00  0.00           H
ATOM   2406  HW2 SOL   802       7.345  32.619  31.008  1.00  0.00           H
ATOM   2407  OW  SOL   803      11.399  24.132  25.969  1.00  0.00           O
ATOM   2408  HW1 SOL   803      11.197  23.402  25.384  1.00  0.00           H
ATOM   2409  HW2 SOL   803      12.226  23.886  26.384  1.00  0.00           H
ATOM   2410  OW  SOL   804      15.337  25.810  38.563  1.00  0.00           O
ATOM   2411  HW1 SOL   804      15.083  26.559  38.023  1.00  0.00           H
ATOM   2412  HW2 SOL   804      14.560  25.618  39.088  1.00  0.00           H
ATOM   2413  OW  SOL   805      42.267  24.905  27.836  1.00  0.00           O
ATOM   2414  HW1 SOL   805      42.295  24.924  26.880  1.00  0.00           H
ATOM   2415  HW2 SOL   805      41.830  24.080  28.047  1.00  0.00           H
ATOM   2416  OW  SOL   806      19.709  24.489  21.196  1.00  0.00           O
ATOM   2417  HW1 SOL   806      19.378  24.232  22.056  1.00  0.00           H
ATOM   2418  HW2 SOL   806      20.157  25.321  21.350  1.00  0.00           H
ATOM   2419  OW  SOL   807      12.447  26.793  27.224  1.00  0.00           O
ATOM   2420  HW1 SOL   807      13.287  26.441  27.519  1.00  0.00           H
ATOM   2421  HW2 SOL   807      12.603  27.732  27.124  1.00  0.00           H
ATOM   2422  OW  SOL   808      17.517  34.170  40.463  1.00  0.00           O
ATOM   2423  HW1 SOL   808      18.414  34.177  40.127  1.00  0.00           H
ATOM   2424  HW2 SOL   808      17.437  33.332  40.918  1.00  0.00           H
ATOM   2425  OW  SOL   809      24.497  34.768  35.356  1.00  0.00           O
ATOM   2426  HW1 SOL   809      23.733  35.118  35.816  1.00  0.00           H
ATOM   2427  HW2 SOL   809      24.219  33.905  35.050  1.00  0.00           H
ATOM   2428  OW  SOL   810      12.432  28.882  39.542  1.00  0.00           O
ATOM   2429  HW1 SOL   810      12.682  29.258  38.698  1.00  0.00           H
ATOM   2430  HW2 SOL   810      11.486  29.020  39.595  1.00  0.00           H
ATOM   2431  OW  SOL   811      17.117  21.785  14.128  1.00  0.00           O
ATOM   2432  HW1 SOL   811      16.726  20.941  14.356  1.00  0.00           H
ATOM   2433  HW2 SOL   811      17.969  21.780  14.564  1.00  0.00           H
ATOM   2434  OW  SOL   812       9.396  28.175  15.989  1.00  0.00           O
ATOM   2435  HW1 SOL   812       9.166  28.237  15.061  1.00  0.00           H
ATOM   2436  HW2 SOL   812       9.554  29.080  16.258  1.00  0.00           H
ATOM   2437  OW  SOL   813       9.596  30.635  27.010  1.00  0.00           O
ATOM   2438  HW1 SOL   813       9.010  30.079  26.496  1.00  0.00           H
ATOM   2439  HW2 SOL   813      10.473  30.307  26.812  1.00  0.00           H
ATOM   2440  OW  SOL   814       5.287  28.102  24.963  1.00  0.00           O
ATOM   2441  HW1 SOL   814       6.212  27.930  24.784  1.00  0.00           H
ATOM   2442  HW2 SOL   814       5.111  27.639  25.782  1.00  0.00           H
ATOM   2443  OW  SOL   815       5.386  23.442  27.666  1.00  0.00           O
ATOM   2444  HW1 SOL   815       5.200  24.368  27.509  1.00  0.00           H
ATOM   2445  HW2 SOL   815       6.070  23.224  27.033  1.00  0.00           H
ATOM   2446  OW  SOL   816      15.525  18.281  38.209  1.00  0.00           O
ATOM   2447  HW1 SOL   816      15.863  18.298  37.314  1.00  0.00           H
ATOM   2448  HW2 SOL   816      14.577  18.364  38.109  1.00  0.00           H
ATOM   2449  OW  SOL   817      15.038  16.547  33.504  1.00  0.00           O
ATOM   2450  HW1 SOL   817      14.470  16.076  32.894  1.00  0.00           H
ATOM   2451  HW2 SOL   817      15.257  17.360  33.048  1.00  0.00           H
ATOM   2452  OW  SOL   818       3.011  28.545  22.961  1.00  0.00           O
ATOM   2453  HW1 SOL   818       3.575  28.379  23.716  1.00  0.00           H
ATOM   2454  HW2 SOL   818       2.553  29.357  23.177  1.00  0.00           H
ATOM   2455  OW  SOL   819       5.484  31.737  30.554  1.00  0.00           O
ATOM   2456  HW1 SOL   819       5.044  30.888  30.571  1.00  0.00           H
ATOM   2457  HW2 SOL   819       5.765  31.844  29.645  1.00  0.00           H
ATOM   2458  OW  SOL   820       6.731  30.824  27.304  1.00  0.00           O
ATOM   2459  HW1 SOL   820       7.358  30.774  26.582  1.00  0.00           H
ATOM   2460  HW2 SOL   820       6.859  30.010  27.790  1.00  0.00           H
ATOM   2461  OW  SOL   821      11.138  28.042  30.152  1.00  0.00           O
ATOM   2462  HW1 SOL   821      10.496  28.739  30.015  1.00  0.00           H
ATOM   2463  HW2 SOL   821      11.983  28.458  29.981  1.00  0.00           H
ATOM   2464  OW  SOL   822       2.156  24.575  30.960  1.00  0.00           O
ATOM   2465  HW1 SOL   822       1.842  23.703  31.201  1.00  0.00           H
ATOM   2466  HW2 SOL   822       1.980  25.115  31.731  1.00  0.00           H
ATOM   2467  OW  SOL   823      11.420  19.819  31.080  1.00  0.00           O
ATOM   2468  HW1 SOL   823      10.809  20.545  30.954  1.00  0.00           H
ATOM   2469  HW2 SOL   823      12.157  20.023  30.505  1.00  0.00           H
ATOM   2470  OW  SOL   824      16.562  21.307  35.880  1.00  0.00           O
ATOM   2471  HW1 SOL   824      16.203  21.395  36.763  1.00  0.00           H
ATOM   2472  HW2 SOL   824      16.724  22.207  35.596  1.00  0.00           H
ATOM   2473  OW  SOL   825       6.571  25.254  24.139  1.00  0.00           O
ATOM   2474  HW1 SOL   825       6.456  25.897  23.440  1.00  0.00           H
ATOM   2475  HW2 SOL   825       7.100  25.705  24.796  1.00  0.00           H
ATOM   2476  OW  SOL   826      16.511  24.549  30.781  1.00  0.00           O
ATOM   2477  HW1 SOL   826      15.740  24.848  31.263  1.00  0.00           H
ATOM   2478  HW2 SOL   826      17.198  24.485  31.445  1.00  0.00           H
ATOM   2479  OW  SOL   827      39.289  36.446  36.402  1.00  0.00           O
ATOM   2480  HW1 SOL   827      39.357  36.905  37.239  1.00  0.00           H
ATOM   2481  HW2 SOL   827      39.815  35.654  36.520  1.00  0.00           H
ATOM   2482  OW  SOL   828       8.116  21.830  27.207  1.00  0.00           O
ATOM   2483  HW1 SOL   828       7.419  21.174  27.205  1.00  0.00           H
ATOM   2484  HW2 SOL   828       8.628  21.639  26.421  1.00  0.00           H
ATOM   2485  OW  SOL   829      11.746  33.980  36.335  1.00  0.00           O
ATOM   2486  HW1 SOL   829      12.063  34.853  36.564  1.00  0.00           H
ATOM   2487  HW2 SOL   829      12.530  33.431  36.338  1.00  0.00           H
ATOM   2488  OW  SOL   830       3.010  20.136  19.582  1.00  0.00           O
ATOM   2489  HW1 SOL   830       3.273  19.382  19.055  1.00  0.00           H
ATOM   2490  HW2 SOL   830       2.806  20.817  18.941  1.00  0.00           H
ATOM   2491  OW  SOL   831       1.788  29.232  31.967  1.00  0.00           O
ATOM   2492  HW1 SOL   831       1.087  29.020  32.583  1.00  0.00           H
ATOM   2493  HW2 SOL   831       1.413  29.906  31.400  1.00  0.00           H
ATOM   2494  OW  SOL   832      11.482  31.738  31.914  1.00  0.00           O
ATOM   2495  HW1 SOL   832      11.972  31.138  31.352  1.00  0.00           H
ATOM   2496  HW2 SOL   832      11.336  32.512  31.370  1.00  0.00           H
ATOM   2497  OW  SOL   833      15.568  27.375  27.891  1.00  0.00           O
ATOM   2498  HW1 SOL   833      15.622  28.284  27.597  1.00  0.00           H
ATOM   2499  HW2 SOL   833      16.209  26.911  27.353  1.00  0.00           H
ATOM   2500  OW  SOL   834      20.472  35.465  34.463  1.00  0.00           O
ATOM   2501  HW1 SOL   834      21.074  36.133  34.135  1.00  0.00           H
ATOM   2502  HW2 SOL   834      19.614  35.733  34.135  1.00  0.00           H
ATOM   2503  OW  SOL   835      11.062  37.110  24.274  1.00  0.00           O
ATOM   2504  HW1 SOL   835      10.653  37.955  24.088  1.00  0.00           H
ATOM   2505  HW2 SOL   835      10.665  36.828  25.098  1.00  0.00           H
ATOM   2506  OW  SOL   836       2.549  31.264  23.015  1.00  0.00           O
ATOM   2507  HW1 SOL   836       3.181  31.407  23.719  1.00  0.00           H
ATOM   2508  HW2 SOL   836       1.706  31.510  23.395  1.00  0.00           H
ATOM   2509  OW  SOL   837       5.568  35.312  38.917  1.00  0.00           O
ATOM   2510  HW1 SOL   837       5.901  34.415  38.956  1.00  0.00           H
ATOM   2511  HW2 SOL   837       4.905  35.292  38.227  1.00  0.00           H
ATOM   2512  OW  SOL   838      13.772  36.695  23.365  1.00  0.00           O
ATOM   2513  HW1 SOL   838      12.860  36.688  23.655  1.00  0.00           H
ATOM   2514  HW2 SOL   838      13.874  35.878  22.877  1.00  0.00           H
ATOM   2515  OW  SOL   839       7.333  39.034  40.238  1.00  0.00           O
ATOM   2516  HW1 SOL   839       7.587  38.191  39.862  1.00  0.00           H
ATOM   2517  HW2 SOL   839       6.706  39.396  39.612  1.00  0.00           H
ATOM   2518  OW  SOL   840      15.881  27.717  34.511  1.00  0.00           O
ATOM   2519  HW1 SOL   840      15.368  26.912  34.448  1.00  0.00           H
ATOM   2520  HW2 SOL   840      15.343  28.379  34.076  1.00  0.00           H
ATOM   2521  OW  SOL   841       8.157  33.206  33.826  1.00  0.00           O
ATOM   2522  HW1 SOL   841       7.277  32.894  33.617  1.00  0.00           H
ATOM   2523  HW2 SOL   841       8.091  33.527  34.726  1.00  0.00           H
ATOM   2524  OW  SOL   842       7.704  32.197  17.354  1.00  0.00           O
ATOM   2525  HW1 SOL   842       8.013  33.099  17.431  1.00  0.00           H
ATOM   2526  HW2 SOL   842       6.822  32.212  17.724  1.00  0.00           H
ATOM   2527  OW  SOL   843      16.743  33.891  37.009  1.00  0.00           O
ATOM   2528  HW1 SOL   843      17.545  34.208  37.424  1.00  0.00           H
ATOM   2529  HW2 SOL   843      16.921  33.949  36.070  1.00  0.00           H
ATOM   2530  OW  SOL   844      16.921  24.256  28.180  1.00  0.00           O
ATOM   2531  HW1 SOL   844      17.806  23.894  28.236  1.00  0.00           H
ATOM   2532  HW2 SOL   844      16.675  24.431  29.088  1.00  0.00           H
ATOM   2533  OW  SOL   845      37.339  26.005  24.247  1.00  0.00           O
ATOM   2534  HW1 SOL   845      36.419  25.814  24.428  1.00  0.00           H
ATOM   2535  HW2 SOL   845      37.381  26.960  24.201  1.00  0.00           H
ATOM   2536  OW  SOL   846      13.712  27.687  16.520  1.00  0.00           O
ATOM   2537  HW1 SOL   846      13.264  26.896  16.821  1.00  0.00           H
ATOM   2538  HW2 SOL   846      13.521  27.729  15.583  1.00  0.00           H
ATOM   2539  OW  SOL   847      10.872  27.902  33.098  1.00  0.00           O
ATOM   2540  HW1 SOL   847      10.739  27.614  32.195  1.00  0.00           H
ATOM   2541  HW2 SOL   847      10.264  28.633  33.210  1.00  0.00           H
ATOM   2542  OW  SOL   848      10.918  31.559  21.378  1.00  0.00           O
ATOM   2543  HW1 SOL   848      10.722  31.077  20.574  1.00  0.00           H
ATOM   2544  HW2 SOL   848      10.310  32.298  21.369  1.00  0.00           H
ATOM   2545  OW  SOL   849      14.404  29.346  19.204  1.00  0.00           O
ATOM   2546  HW1 SOL   849      14.230  29.107  18.294  1.00  0.00           H
ATOM   2547  HW2 SOL   849      14.169  28.566  19.707  1.00  0.00           H
ATOM   2548  OW  SOL   850       1.711  33.646  38.373  1.00  0.00           O
ATOM   2549  HW1 SOL   850       2.108  33.780  39.234  1.00  0.00           H
ATOM   2550  HW2 SOL   850       0.859  34.077  38.432  1.00  0.00           H
ATOM   2551  OW  SOL   851      16.674  33.158  34.175  1.00  0.00           O
ATOM   2552  HW1 SOL   851      16.161  32.459  34.580  1.00  0.00           H
ATOM   2553  HW2 SOL   851      16.903  32.819  33.310  1.00  0.00           H
ATOM   2554  OW  SOL   852       7.964  32.421  22.557  1.00  0.00           O
ATOM   2555  HW1 SOL   852       8.332  32.806  21.762  1.00  0.00           H
ATOM   2556  HW2 SOL   852       7.624  33.168  23.050  1.00  0.00           H
ATOM   2557  OW  SOL   853      13.703  20.553  24.729  1.00  0.00           O
ATOM   2558  HW1 SOL   853      13.710  19.777  24.168  1.00  0.00           H
ATOM   2559  HW2 SOL   853      13.450  21.269  24.146  1.00  0.00           H
ATOM   2560  OW  SOL   854      16.031  21.201  31.063  1.00  0.00           O
ATOM   2561  HW1 SOL   854      16.966  21.064  31.216  1.00  0.00           H
ATOM   2562  HW2 SOL   854      15.866  22.093  31.370  1.00  0.00           H
ATOM   2563  OW  SOL   855       7.399  27.303  22.533  1.00  0.00           O
ATOM   2564  HW1 SOL   855       7.157  28.013  21.938  1.00  0.00           H
ATOM   2565  HW2 SOL   855       8.334  27.433  22.694  1.00  0.00           H
ATOM   2566  OW  SOL   856       9.610  30.412  33.895  1.00  0.00           O
ATOM   2567  HW1 SOL   856       9.299  31.064  34.523  1.00  0.00           H
ATOM   2568  HW2 SOL   856      10.311  30.855  33.416  1.00  0.00           H
ATOM   2569  OW  SOL   857       8.766  20.076  34.320  1.00  0.00           O
ATOM   2570  HW1 SOL   857       9.394  20.280  33.628  1.00  0.00           H
ATOM   2571  HW2 SOL   857       9.095  20.543  35.088  1.00  0.00           H
ATOM   2572  OW  SOL   858      39.401  22.030  23.618  1.00  0.00           O
ATOM   2573  HW1 SOL   858      38.548  22.394  23.378  1.00  0.00           H
ATOM   2574  HW2 SOL   858      39.734  22.624  24.291  1.00  0.00           H
ATOM   2575  OW  SOL   859      14.031  25.302  31.870  1.00  0.00           O
ATOM   2576  HW1 SOL   859      13.213  25.014  31.464  1.00  0.00           H
ATOM   2577  HW2 SOL   859      13.875  25.220  32.810  1.00  0.00           H
ATOM   2578  OW  SOL   860      37.703  22.159  26.313  1.00  0.00           O
ATOM   2579  HW1 SOL   860      38.438  22.701  26.601  1.00  0.00           H
ATOM   2580  HW2 SOL   860      37.442  21.674  27.096  1.00  0.00           H
ATOM   2581  OW  SOL   861      16.283  30.410  20.954  1.00  0.00           O
ATOM   2582  HW1 SOL   861      15.805  30.278  20.135  1.00  0.00           H
ATOM   2583  HW2 SOL   861      16.212  31.349  21.124  1.00  0.00           H
ATOM   2584  OW  SOL   862       7.045  25.138  32.311  1.00  0.00           O
ATOM   2585  HW1 SOL   862       6.596  25.526  33.062  1.00  0.00           H
ATOM   2586  HW2 SOL   862       6.348  24.960  31.680  1.00  0.00           H
ATOM   2587  OW  SOL   863      10.558  36.764  27.595  1.00  0.00           O
ATOM   2588  HW1 SOL   863      10.463  37.625  28.003  1.00  0.00           H
ATOM   2589  HW2 SOL   863      10.084  36.169  28.176  1.00  0.00           H
ATOM   2590  OW  SOL   864      12.603  22.857  35.303  1.00  0.00           O
ATOM   2591  HW1 SOL   864      12.712  22.015  34.861  1.00  0.00           H
ATOM   2592  HW2 SOL   864      12.267  23.442  34.624  1.00  0.00           H
ATOM   2593  OW  SOL   865      15.547  31.070  32.503  1.00  0.00           O
ATOM   2594  HW1 SOL   865      14.822  31.130  33.125  1.00  0.00           H
ATOM   2595  HW2 SOL   865      15.747  30.135  32.456  1.00  0.00           H
ATOM   2596  OW  SOL   866       1.022  36.004  36.885  1.00  0.00           O
ATOM   2597  HW1 SOL   866       1.802  35.485  36.689  1.00  0.00           H
ATOM   2598  HW2 SOL   866       0.295  35.481  36.548  1.00  0.00           H
ATOM   2599  OW  SOL   867      18.418  24.067  32.827  1.00  0.00           O
ATOM   2600  HW1 SOL   867      18.719  23.489  33.528  1.00  0.00           H
ATOM   2601  HW2 SOL   867      19.064  24.773  32.804  1.00  0.00           H
ATOM   2602  OW  SOL   868      15.501  24.718  25.743  1.00  0.00           O
ATOM   2603  HW1 SOL   868      16.064  24.722  26.517  1.00  0.00           H
ATOM   2604  HW2 SOL   868      14.829  24.065  25.939  1.00  0.00           H
ATOM   2605  OW  SOL   869       7.556  26.217  26.784  1.00  0.00           O
ATOM   2606  HW1 SOL   869       7.600  26.242  27.740  1.00  0.00           H
ATOM   2607  HW2 SOL   869       8.469  26.260  26.500  1.00  0.00           H
ATOM   2608  OW  SOL   870      19.140  20.214  36.569  1.00  0.00           O
ATOM   2609  HW1 SOL   870      18.191  20.176  36.692  1.00  0.00           H
ATOM   2610  HW2 SOL   870      19.257  20.717  35.763  1.00  0.00           H
ATOM   2611  OW  SOL   871      17.618  31.304  30.485  1.00  0.00           O
ATOM   2612  HW1 SOL   871      17.089  31.043  31.238  1.00  0.00           H
ATOM   2613  HW2 SOL   871      18.521  31.276  30.803  1.00  0.00           H
ATOM   2614  OW  SOL   872      11.186  30.617  18.852  1.00  0.00           O
ATOM   2615  HW1 SOL   872      11.108  31.569  18.782  1.00  0.00           H
ATOM   2616  HW2 SOL   872      11.973  30.403  18.351  1.00  0.00           H
ATOM   2617  OW  SOL   873       5.219  33.125  28.044  1.00  0.00           O
ATOM   2618  HW1 SOL   873       4.533  32.525  28.337  1.00  0.00           H
ATOM   2619  HW2 SOL   873       5.742  32.610  27.430  1.00  0.00           H
ATOM   2620  OW  SOL   874      10.065  26.424  25.701  1.00  0.00           O
ATOM   2621  HW1 SOL   874      10.723  26.840  26.257  1.00  0.00           H
ATOM   2622  HW2 SOL   874      10.305  25.497  25.698  1.00  0.00           H
ATOM   2623  OW  SOL   875       9.379  20.746  18.539  1.00  0.00           O
ATOM   2624  HW1 SOL   875       9.803  21.603  18.495  1.00  0.00           H
ATOM   2625  HW2 SOL   875      10.083  20.141  18.774  1.00  0.00           H
ATOM   2626  OW  SOL   876      21.549  33.300  33.431  1.00  0.00           O
ATOM   2627  HW1 SOL   876      21.096  33.948  33.970  1.00  0.00           H
ATOM   2628  HW2 SOL   876      21.747  33.762  32.616  1.00  0.00           H
ATOM   2629  OW  SOL   877       2.315  38.268  38.519  1.00  0.00           O
ATOM   2630  HW1 SOL   877       1.857  37.741  39.174  1.00  0.00           H
ATOM   2631  HW2 SOL   877       2.724  37.627  37.938  1.00  0.00           H
ATOM   2632  OW  SOL   878      42.453  37.708  26.043  1.00  0.00           O
ATOM   2633  HW1 SOL   878      42.649  37.595  26.973  1.00  0.00           H
ATOM   2634  HW2 SOL   878      41.973  38.535  25.997  1.00  0.00           H
ATOM   2635  OW  SOL   879      12.001  39.776  40.495  1.00  0.00           O
ATOM   2636  HW1 SOL   879      11.104  39.792  40.162  1.00  0.00           H
ATOM   2637  HW2 SOL   879      12.493  39.286  39.836  1.00  0.00           H
ATOM   2638  OW  SOL   880      20.385  14.191  29.388  1.00  0.00           O
ATOM   2639  HW1 SOL   880      19.537  13.797  29.182  1.00  0.00           H
ATOM   2640  HW2 SOL   880      20.345  15.064  28.996  1.00  0.00           H
ATOM   2641  OW  SOL   881       6.988  19.227  25.908  1.00  0.00           O
ATOM   2642  HW1 SOL   881       6.338  19.704  25.391  1.00  0.00           H
ATOM   2643  HW2 SOL   881       6.585  19.133  26.771  1.00  0.00           H
ATOM   2644  OW  SOL   882      17.664  37.978  31.287  1.00  0.00           O
ATOM   2645  HW1 SOL   882      17.010  37.292  31.422  1.00  0.00           H
ATOM   2646  HW2 SOL   882      17.194  38.669  30.819  1.00  0.00           H
ATOM   2647  OW  SOL   883       5.024  24.614  30.401  1.00  0.00           O
ATOM   2648  HW1 SOL   883       4.900  24.267  29.517  1.00  0.00           H
ATOM   2649  HW2 SOL   883       4.156  24.564  30.802  1.00  0.00           H
ATOM   2650  OW  SOL   884       4.847  36.713  22.995  1.00  0.00           O
ATOM   2651  HW1 SOL   884       4.783  37.084  23.875  1.00  0.00           H
ATOM   2652  HW2 SOL   884       4.140  37.133  22.505  1.00  0.00           H
ATOM   2653  OW  SOL   885      12.911  20.957  29.052  1.00  0.00           O
ATOM   2654  HW1 SOL   885      13.748  21.376  28.853  1.00  0.00           H
ATOM   2655  HW2 SOL   885      12.409  21.025  28.240  1.00  0.00           H
ATOM   2656  OW  SOL   886      11.721  13.742  27.586  1.00  0.00           O
ATOM   2657  HW1 SOL   886      11.229  14.432  28.031  1.00  0.00           H
ATOM   2658  HW2 SOL   886      12.048  14.157  26.788  1.00  0.00           H
ATOM   2659  OW  SOL   887      12.057  31.420  23.943  1.00  0.00           O
ATOM   2660  HW1 SOL   887      11.764  31.357  23.034  1.00  0.00           H
ATOM   2661  HW2 SOL   887      11.636  32.211  24.278  1.00  0.00           H
ATOM   2662  OW  SOL   888      10.414  37.439  32.208  1.00  0.00           O
ATOM   2663  HW1 SOL   888      11.269  37.494  31.782  1.00  0.00           H
ATOM   2664  HW2 SOL   888      10.612  37.443  33.144  1.00  0.00           H
ATOM   2665  OW  SOL   889      19.229  19.577  12.725  1.00  0.00           O
ATOM   2666  HW1 SOL   889      19.540  20.315  13.248  1.00  0.00           H
ATOM   2667  HW2 SOL   889      18.886  18.955  13.367  1.00  0.00           H
ATOM   2668  OW  SOL   890      13.456  18.348  23.242  1.00  0.00           O
ATOM   2669  HW1 SOL   890      14.095  17.637  23.291  1.00  0.00           H
ATOM   2670  HW2 SOL   890      12.641  17.921  22.979  1.00  0.00           H
ATOM   2671  OW  SOL   891      16.567  20.001  25.116  1.00  0.00           O
ATOM   2672  HW1 SOL   891      16.869  19.126  24.872  1.00  0.00           H
ATOM   2673  HW2 SOL   891      15.661  20.036  24.810  1.00  0.00           H
ATOM   2674  OW  SOL   892       3.451  25.001  24.985  1.00  0.00           O
ATOM   2675  HW1 SOL   892       2.841  24.494  24.450  1.00  0.00           H
ATOM   2676  HW2 SOL   892       4.300  24.883  24.558  1.00  0.00           H
ATOM   2677  OW  SOL   893       9.764  36.503  21.757  1.00  0.00           O
ATOM   2678  HW1 SOL   893       8.829  36.704  21.715  1.00  0.00           H
ATOM   2679  HW2 SOL   893      10.042  36.831  22.612  1.00  0.00           H
ATOM   2680  OW  SOL   894       5.310  31.264  42.970  1.00  0.00           O
ATOM   2681  HW1 SOL   894       6.226  31.005  42.868  1.00  0.00           H
ATOM   2682  HW2 SOL   894       5.082  30.996  43.860  1.00  0.00           H
ATOM   2683  OW  SOL   895      17.101  22.578  41.490  1.00  0.00           O
ATOM   2684  HW1 SOL   895      17.754  22.675  40.797  1.00  0.00           H
ATOM   2685  HW2 SOL   895      16.640  23.417  41.505  1.00  0.00           H
ATOM   2686  OW  SOL   896       4.915  39.094  38.688  1.00  0.00           O
ATOM   2687  HW1 SOL   896       4.982  38.932  37.747  1.00  0.00           H
ATOM   2688  HW2 SOL   896       3.989  38.959  38.889  1.00  0.00           H
ATOM   2689  OW  SOL   897       5.206  34.104   0.069  1.00  0.00           O
ATOM   2690  HW1 SOL   897       5.923  34.002   0.696  1.00  0.00           H
ATOM   2691  HW2 SOL   897       5.289  33.349  -0.513  1.00  0.00           H
ATOM   2692  OW  SOL   898       7.563  28.975  42.196  1.00  0.00           O
ATOM   2693  HW1 SOL   898       7.302  28.532  41.388  1.00  0.00           H
ATOM   2694  HW2 SOL   898       7.977  29.786  41.901  1.00  0.00           H
ATOM   2695  OW  SOL   899      20.074  41.508   1.892  1.00  0.00           O
ATOM   2696  HW1 SOL   899      19.909  42.204   1.256  1.00  0.00           H
ATOM   2697  HW2 SOL   899      19.316  41.530   2.475  1.00  0.00           H
ATOM   2698  OW  SOL   900       0.595  36.942  40.032  1.00  0.00           O
ATOM   2699  HW1 SOL   900       0.504  36.057  39.679  1.00  0.00           H
ATOM   2700  HW2 SOL   900      -0.299  37.282  40.063  1.00  0.00           H
ATOM   2701  OW  SOL   901      15.757  24.835   0.627  1.00  0.00           O
ATOM   2702  HW1 SOL   901      15.627  25.588   1.204  1.00  0.00           H
ATOM   2703  HW2 SOL   901      16.101  25.210  -0.183  1.00  0.00           H
ATOM   2704  OW  SOL   902      24.683  35.645   0.192  1.00  0.00           O
ATOM   2705  HW1 SOL   902      24.445  34.718   0.203  1.00  0.00           H
ATOM   2706  HW2 SOL   902      25.456  35.700   0.754  1.00  0.00           H
ATOM   2707  OW  SOL   903       4.903  23.168   2.861  1.00  0.00           O
ATOM   2708  HW1 SOL   903       5.383  22.776   2.131  1.00  0.00           H
ATOM   2709  HW2 SOL   903       5.103  24.102   2.805  1.00  0.00           H
ATOM   2710  OW  SOL   904      16.192  28.490   0.045  1.00  0.00           O
ATOM   2711  HW1 SOL   904      15.972  29.380  -0.230  1.00  0.00           H
ATOM   2712  HW2 SOL   904      15.591  28.307   0.768  1.00  0.00           H
ATOM   2713  OW  SOL   905       5.783  25.106  38.821  1.00  0.00           O
ATOM   2714  HW1 SOL   905       5.837  24.806  39.728  1.00  0.00           H
ATOM   2715  HW2 SOL   905       6.683  25.334  38.590  1.00  0.00           H
ATOM   2716  OW  SOL   906      15.207  37.018  43.212  1.00  0.00           O
ATOM   2717  HW1 SOL   906      14.802  37.884  43.239  1.00  0.00           H
ATOM   2718  HW2 SOL   906      15.914  37.104  42.572  1.00  0.00           H
ATOM   2719  OW  SOL   907      10.295  18.553  39.192  1.00  0.00           O
ATOM   2720  HW1 SOL   907      10.786  19.321  39.486  1.00  0.00           H
ATOM   2721  HW2 SOL   907      10.953  17.862  39.115  1.00  0.00           H
ATOM   2722  OW  SOL   908       3.677  29.380  41.956  1.00  0.00           O
ATOM   2723  HW1 SOL   908       2.982  29.912  41.568  1.00  0.00           H
ATOM   2724  HW2 SOL   908       4.310  30.017  42.287  1.00  0.00           H
ATOM   2725  OW  SOL   909      19.521  38.120  39.725  1.00  0.00           O
ATOM   2726  HW1 SOL   909      20.266  38.325  40.289  1.00  0.00           H
ATOM   2727  HW2 SOL   909      19.893  38.071  38.844  1.00  0.00           H
ATOM   2728  OW  SOL   910       6.364  32.726  39.635  1.00  0.00           O
ATOM   2729  HW1 SOL   910       6.554  32.108  38.929  1.00  0.00           H
ATOM   2730  HW2 SOL   910       5.431  32.610  39.810  1.00  0.00           H
ATOM   2731  OW  SOL   911      13.971  15.032   0.191  1.00  0.00           O
ATOM   2732  HW1 SOL   911      14.724  14.577  -0.185  1.00  0.00           H
ATOM   2733  HW2 SOL   911      13.704  14.484   0.929  1.00  0.00           H
ATOM   2734  OW  SOL   912       3.590  20.710   1.237  1.00  0.00           O
ATOM   2735  HW1 SOL   912       4.209  21.001   0.568  1.00  0.00           H
ATOM   2736  HW2 SOL   912       4.139  20.475   1.986  1.00  0.00           H
ATOM   2737  OW  SOL   913       7.437  25.606  35.841  1.00  0.00           O
ATOM   2738  HW1 SOL   913       7.162  26.446  35.474  1.00  0.00           H
ATOM   2739  HW2 SOL   913       6.685  25.029  35.708  1.00  0.00           H
ATOM   2740  OW  SOL   914      16.949  28.697  39.151  1.00  0.00           O
ATOM   2741  HW1 SOL   914      16.587  28.513  38.284  1.00  0.00           H
ATOM   2742  HW2 SOL   914      16.951  29.652  39.212  1.00  0.00           H
ATOM   2743  OW  SOL   915      38.740  19.799   1.275  1.00  0.00           O
ATOM   2744  HW1 SOL   915      38.056  20.449   1.436  1.00  0.00           H
ATOM   2745  HW2 SOL   915      39.246  19.775   2.087  1.00  0.00           H
ATOM   2746  OW  SOL   916       6.203  20.001   4.358  1.00  0.00           O
ATOM   2747  HW1 SOL   916       5.514  19.799   4.991  1.00  0.00           H
ATOM   2748  HW2 SOL   916       5.985  19.473   3.590  1.00  0.00           H
ATOM   2749  OW  SOL   917       0.772  28.249   8.836  1.00  0.00           O
ATOM   2750  HW1 SOL   917       0.490  27.370   8.584  1.00  0.00           H
ATOM   2751  HW2 SOL   917       0.738  28.248   9.793  1.00  0.00           H
ATOM   2752  OW  SOL   918      14.022  34.841  41.714  1.00  0.00           O
ATOM   2753  HW1 SOL   918      14.401  35.652  42.054  1.00  0.00           H
ATOM   2754  HW2 SOL   918      13.812  34.330  42.495  1.00  0.00           H
ATOM   2755  OW  SOL   919       9.979  25.558  36.864  1.00  0.00           O
ATOM   2756  HW1 SOL   919      10.394  24.725  36.640  1.00  0.00           H
ATOM   2757  HW2 SOL   919       9.139  25.538  36.405  1.00  0.00           H
ATOM   2758  OW  SOL   920      20.159  34.598  39.927  1.00  0.00           O
ATOM   2759  HW1 SOL   920      20.728  34.619  39.157  1.00  0.00           H
ATOM   2760  HW2 SOL   920      20.227  33.700  40.252  1.00  0.00           H
ATOM   2761  OW  SOL   921       7.527  27.894  39.619  1.00  0.00           O
ATOM   2762  HW1 SOL   921       6.574  27.930  39.536  1.00  0.00           H
ATOM   2763  HW2 SOL   921       7.737  26.962  39.567  1.00  0.00           H
ATOM   2764  OW  SOL   922      22.575  27.238  36.867  1.00  0.00           O
ATOM   2765  HW1 SOL   922      22.066  27.236  37.677  1.00  0.00           H
ATOM   2766  HW2 SOL   922      22.062  27.772  36.261  1.00  0.00           H
ATOM   2767  OW  SOL   923       7.268  23.928  42.172  1.00  0.00           O
ATOM   2768  HW1 SOL   923       7.989  24.557  42.157  1.00  0.00           H
ATOM   2769  HW2 SOL   923       6.498  24.439  41.920  1.00  0.00           H
ATOM   2770  OW  SOL   924       8.401  31.409  40.767  1.00  0.00           O
ATOM   2771  HW1 SOL   924       7.645  31.995  40.743  1.00  0.00           H
ATOM   2772  HW2 SOL   924       9.158  31.994  40.747  1.00  0.00           H
ATOM   2773  OW  SOL   925      41.828  31.561  40.949  1.00  0.00           O
ATOM   2774  HW1 SOL   925      40.898  31.335  40.972  1.00  0.00           H
ATOM   2775  HW2 SOL   925      41.947  32.163  41.684  1.00  0.00           H
ATOM   2776  OW  SOL   926      13.200  25.981  40.323  1.00  0.00           O
ATOM   2777  HW1 SOL   926      13.759  26.036  41.098  1.00  0.00           H
ATOM   2778  HW2 SOL   926      12.842  26.863  40.222  1.00  0.00           H
ATOM   2779  OW  SOL   927      13.502  22.768  40.143  1.00  0.00           O
ATOM   2780  HW1 SOL   927      13.606  22.853  41.090  1.00  0.00           H
ATOM   2781  HW2 SOL   927      13.204  23.631  39.856  1.00  0.00           H
ATOM   2782  OW  SOL   928      11.767  20.574  40.303  1.00  0.00           O
ATOM   2783  HW1 SOL   928      12.369  20.084  40.864  1.00  0.00           H
ATOM   2784  HW2 SOL   928      11.947  21.492  40.502  1.00  0.00           H
ATOM   2785  OW  SOL   929      15.820  21.279  38.586  1.00  0.00           O
ATOM   2786  HW1 SOL   929      15.158  21.671  39.156  1.00  0.00           H
ATOM   2787  HW2 SOL   929      15.648  20.339  38.630  1.00  0.00           H
ATOM   2788  OW  SOL   930      17.531  17.880  39.793  1.00  0.00           O
ATOM   2789  HW1 SOL   930      16.620  18.115  39.617  1.00  0.00           H
ATOM   2790  HW2 SOL   930      17.698  17.127  39.226  1.00  0.00           H
ATOM   2791  OW  SOL   931      16.424  24.417  36.011  1.00  0.00           O
ATOM   2792  HW1 SOL   931      15.898  24.810  36.708  1.00  0.00           H
ATOM   2793  HW2 SOL   931      16.895  25.153  35.622  1.00  0.00           H
ATOM   2794  OW  SOL   932       2.479  31.531  36.829  1.00  0.00           O
ATOM   2795  HW1 SOL   932       3.342  31.679  36.442  1.00  0.00           H
ATOM   2796  HW2 SOL   932       2.387  32.225  37.482  1.00  0.00           H
ATOM   2797  OW  SOL   933       5.371  25.991  42.187  1.00  0.00           O
ATOM   2798  HW1 SOL   933       4.997  26.869  42.119  1.00  0.00           H
ATOM   2799  HW2 SOL   933       4.663  25.456  42.547  1.00  0.00           H
ATOM   2800  OW  SOL   934       2.387  27.050  38.599  1.00  0.00           O
ATOM   2801  HW1 SOL   934       2.017  27.838  38.201  1.00  0.00           H
ATOM   2802  HW2 SOL   934       1.624  26.530  38.854  1.00  0.00           H
ATOM   2803  OW  SOL   935      18.129  27.492  41.673  1.00  0.00           O
ATOM   2804  HW1 SOL   935      17.826  27.870  42.498  1.00  0.00           H
ATOM   2805  HW2 SOL   935      17.817  28.098  41.001  1.00  0.00           H
ATOM   2806  OW  SOL   936      16.202  19.831  41.800  1.00  0.00           O
ATOM   2807  HW1 SOL   936      16.928  19.751  42.418  1.00  0.00           H
ATOM   2808  HW2 SOL   936      16.117  20.773  41.650  1.00  0.00           H
ATOM   2809  OW  SOL   937      18.999  32.435   1.727  1.00  0.00           O
ATOM   2810  HW1 SOL   937      18.479  33.236   1.657  1.00  0.00           H
ATOM   2811  HW2 SOL   937      19.517  32.554   2.523  1.00  0.00           H
ATOM   2812  OW  SOL   938       8.210  36.553  39.435  1.00  0.00           O
ATOM   2813  HW1 SOL   938       8.620  36.084  38.708  1.00  0.00           H
ATOM   2814  HW2 SOL   938       7.292  36.285  39.406  1.00  0.00           H
ATOM   2815  OW  SOL   939      18.278  37.348  34.354  1.00  0.00           O
ATOM   2816  HW1 SOL   939      17.942  38.180  34.687  1.00  0.00           H
ATOM   2817  HW2 SOL   939      18.275  37.452  33.402  1.00  0.00           H
ATOM   2818  OW  SOL   940      11.630  30.109  43.154  1.00  0.00           O
ATOM   2819  HW1 SOL   940      11.277  29.223  43.235  1.00  0.00           H
ATOM   2820  HW2 SOL   940      12.107  30.102  42.324  1.00  0.00           H
ATOM   2821  OW  SOL   941      18.441  36.116  36.743  1.00  0.00           O
ATOM   2822  HW1 SOL   941      18.465  36.629  35.935  1.00  0.00           H
ATOM   2823  HW2 SOL   941      19.304  36.248  37.137  1.00  0.00           H
ATOM   2824  OW  SOL   942       1.671  30.512  40.493  1.00  0.00           O
ATOM   2825  HW1 SOL   942       1.214  29.713  40.231  1.00  0.00           H
ATOM   2826  HW2 SOL   942       0.973  31.143  40.667  1.00  0.00           H
ATOM   2827  OW  SOL   943       3.912  36.061  41.055  1.00  0.00           O
ATOM   2828  HW1 SOL   943       4.297  36.495  41.816  1.00  0.00           H
ATOM   2829  HW2 SOL   943       4.659  35.860  40.490  1.00  0.00           H
ATOM   2830  OW  SOL   944      38.737  22.311  40.553  1.00  0.00           O
ATOM   2831  HW1 SOL   944      38.746  22.647  39.657  1.00  0.00           H
ATOM   2832  HW2 SOL   944      39.222  22.964  41.058  1.00  0.00           H
ATOM   2833  OW  SOL   945       1.926  23.271  40.449  1.00  0.00           O
ATOM   2834  HW1 SOL   945       1.167  23.429  41.011  1.00  0.00           H
ATOM   2835  HW2 SOL   945       1.552  22.969  39.620  1.00  0.00           H
ATOM   2836  OW  SOL   946      12.747  20.572  37.189  1.00  0.00           O
ATOM   2837  HW1 SOL   946      12.320  20.706  38.035  1.00  0.00           H
ATOM   2838  HW2 SOL   946      12.830  21.451  36.820  1.00  0.00           H
ATOM   2839  OW  SOL   947      14.026  18.878  40.772  1.00  0.00           O
ATOM   2840  HW1 SOL   947      14.922  19.179  40.928  1.00  0.00           H
ATOM   2841  HW2 SOL   947      13.746  18.515  41.612  1.00  0.00           H
ATOM   2842  OW  SOL   948       3.802  28.059   3.486  1.00  0.00           O
ATOM   2843  HW1 SOL   948       3.475  27.988   4.382  1.00  0.00           H
ATOM   2844  HW2 SOL   948       3.413  27.315   3.028  1.00  0.00           H
ATOM   2845  OW  SOL   949      15.443  31.353  43.075  1.00  0.00           O
ATOM   2846  HW1 SOL   949      14.681  31.773  43.474  1.00  0.00           H
ATOM   2847  HW2 SOL   949      15.113  30.986  42.254  1.00  0.00           H
ATOM   2848  OW  SOL   950      12.014  27.126  36.240  1.00  0.00           O
ATOM   2849  HW1 SOL   950      11.183  26.659  36.326  1.00  0.00           H
ATOM   2850  HW2 SOL   950      11.766  28.050  36.196  1.00  0.00           H
ATOM   2851  OW  SOL   951       5.535  21.476  42.790  1.00  0.00           O
ATOM   2852  HW1 SOL   951       5.741  20.702  42.266  1.00  0.00           H
ATOM   2853  HW2 SOL   951       6.361  21.957  42.842  1.00  0.00           H
ATOM   2854  OW  SOL   952       7.423  33.278   1.408  1.00  0.00           O
ATOM   2855  HW1 SOL   952       7.864  32.450   1.217  1.00  0.00           H
ATOM   2856  HW2 SOL   952       8.006  33.948   1.050  1.00  0.00           H
ATOM   2857  OW  SOL   953      16.590  14.847  42.130  1.00  0.00           O
ATOM   2858  HW1 SOL   953      17.248  15.506  42.351  1.00  0.00           H
ATOM   2859  HW2 SOL   953      16.823  14.562  41.246  1.00  0.00           H
ATOM   2860  OW  SOL   954       3.747  32.343  40.432  1.00  0.00           O
ATOM   2861  HW1 SOL   954       3.228  31.566  40.225  1.00  0.00           H
ATOM   2862  HW2 SOL   954       3.125  32.944  40.842  1.00  0.00           H
ATOM   2863  OW  SOL   955      11.637  37.825  37.935  1.00  0.00           O
ATOM   2864  HW1 SOL   955      11.347  37.147  38.545  1.00  0.00           H
ATOM   2865  HW2 SOL   955      12.377  37.431  37.472  1.00  0.00           H
ATOM   2866  OW  SOL   956      42.124   0.886   7.927  1.00  0.00           O
ATOM   2867  HW1 SOL   956      42.571   0.104   7.604  1.00  0.00           H
ATOM   2868  HW2 SOL   956      42.789   1.351   8.434  1.00  0.00           H
ATOM   2869  OW  SOL   957      42.327  39.442   5.636  1.00  0.00           O
ATOM   2870  HW1 SOL   957      42.317  39.729   4.723  1.00  0.00           H
ATOM   2871  HW2 SOL   957      41.423  39.183   5.816  1.00  0.00           H
ATOM   2872  OW  SOL   958      15.209   2.816  42.710  1.00  0.00           O
ATOM   2873  HW1 SOL   958      15.204   2.739  43.664  1.00  0.00           H
ATOM   2874  HW2 SOL   958      14.713   2.055  42.406  1.00  0.00           H
ATOM   2875  OW  SOL   959       8.955  40.726  16.214  1.00  0.00           O
ATOM   2876  HW1 SOL   959       8.715  40.140  16.932  1.00  0.00           H
ATOM   2877  HW2 SOL   959       9.876  40.934  16.373  1.00  0.00           H
ATOM   2878  OW  SOL   960      13.038  43.042   4.899  1.00  0.00           O
ATOM   2879  HW1 SOL   960      12.452  43.787   5.030  1.00  0.00           H
ATOM   2880  HW2 SOL   960      13.289  43.093   3.976  1.00  0.00           H
ATOM   2881  OW  SOL   961      11.106  38.235  14.098  1.00  0.00           O
ATOM   2882  HW1 SOL   961      11.648  38.243  13.309  1.00  0.00           H
ATOM   2883  HW2 SOL   961      10.908  39.157  14.262  1.00  0.00           H
ATOM   2884  OW  SOL   962      43.003  38.664  12.995  1.00  0.00           O
ATOM   2885  HW1 SOL   962      43.747  39.060  12.542  1.00  0.00           H
ATOM   2886  HW2 SOL   962      43.210  37.730  13.027  1.00  0.00           H
ATOM   2887  OW  SOL   963       0.324  38.803   8.768  1.00  0.00           O
ATOM   2888  HW1 SOL   963       0.445  38.675   7.827  1.00  0.00           H
ATOM   2889  HW2 SOL   963       0.927  38.180   9.175  1.00  0.00           H
ATOM   2890  OW  SOL   964       1.815  41.216  19.994  1.00  0.00           O
ATOM   2891  HW1 SOL   964       1.522  40.668  19.267  1.00  0.00           H
ATOM   2892  HW2 SOL   964       2.280  40.615  20.576  1.00  0.00           H
ATOM   2893  OW  SOL   965       9.972  38.396   9.105  1.00  0.00           O
ATOM   2894  HW1 SOL   965       9.315  38.399   9.801  1.00  0.00           H
ATOM   2895  HW2 SOL   965       9.491  38.131   8.321  1.00  0.00           H
ATOM   2896  OW  SOL   966      14.042  38.956  15.483  1.00  0.00           O
ATOM   2897  HW1 SOL   966      14.266  39.757  15.010  1.00  0.00           H
ATOM   2898  HW2 SOL   966      14.265  38.249  14.877  1.00  0.00           H
ATOM   2899  OW  SOL   967       4.947  37.129   6.518  1.00  0.00           O
ATOM   2900  HW1 SOL   967       5.395  37.807   6.013  1.00  0.00           H
ATOM   2901  HW2 SOL   967       5.379  36.314   6.262  1.00  0.00           H
ATOM   2902  OW  SOL   968       1.736  41.136  40.977  1.00  0.00           O
ATOM   2903  HW1 SOL   968       1.141  41.670  41.503  1.00  0.00           H
ATOM   2904  HW2 SOL   968       1.752  40.287  41.418  1.00  0.00           H
ATOM   2905  OW  SOL   969       7.124  33.002   4.182  1.00  0.00           O
ATOM   2906  HW1 SOL   969       7.249  33.432   3.336  1.00  0.00           H
ATOM   2907  HW2 SOL   969       7.576  32.163   4.093  1.00  0.00           H
ATOM   2908  OW  SOL   970      13.218  39.739  24.080  1.00  0.00           O
ATOM   2909  HW1 SOL   970      13.634  38.890  24.228  1.00  0.00           H
ATOM   2910  HW2 SOL   970      12.447  39.539  23.548  1.00  0.00           H
ATOM   2911  OW  SOL   971       3.297  35.960   1.056  1.00  0.00           O
ATOM   2912  HW1 SOL   971       3.864  35.591   0.379  1.00  0.00           H
ATOM   2913  HW2 SOL   971       3.812  35.899   1.861  1.00  0.00           H
ATOM   2914  OW  SOL   972      42.492  40.039  15.481  1.00  0.00           O
ATOM   2915  HW1 SOL   972      42.672  39.562  14.671  1.00  0.00           H
ATOM   2916  HW2 SOL   972      41.613  39.758  15.734  1.00  0.00           H
ATOM   2917  OW  SOL   973      14.853   0.262   7.428  1.00  0.00           O
ATOM   2918  HW1 SOL   973      14.355   0.000   6.653  1.00  0.00           H
ATOM   2919  HW2 SOL   973      14.850   1.219   7.402  1.00  0.00           H
ATOM   2920  OW  SOL   974      11.056  33.280  18.053  1.00  0.00           O
ATOM   2921  HW1 SOL   974      10.287  33.838  17.938  1.00  0.00           H
ATOM   2922  HW2 SOL   974      11.786  33.807  17.726  1.00  0.00           H
ATOM   2923  OW  SOL   975       9.645  29.625  39.178  1.00  0.00           O
ATOM   2924  HW1 SOL   975       9.347  30.430  39.602  1.00  0.00           H
ATOM   2925  HW2 SOL   975       8.958  28.986  39.365  1.00  0.00           H
ATOM   2926  OW  SOL   976      12.095  33.072  15.417  1.00  0.00           O
ATOM   2927  HW1 SOL   976      12.381  32.916  14.517  1.00  0.00           H
ATOM   2928  HW2 SOL   976      11.217  33.443  15.329  1.00  0.00           H
ATOM   2929  OW  SOL   977      11.738  39.360  19.666  1.00  0.00           O
ATOM   2930  HW1 SOL   977      12.643  39.246  19.376  1.00  0.00           H
ATOM   2931  HW2 SOL   977      11.759  40.145  20.214  1.00  0.00           H
ATOM   2932  OW  SOL   978       6.332  37.542   2.641  1.00  0.00           O
ATOM   2933  HW1 SOL   978       5.770  36.944   3.135  1.00  0.00           H
ATOM   2934  HW2 SOL   978       5.784  38.310   2.483  1.00  0.00           H
ATOM   2935  OW  SOL   979       7.065  41.450   1.692  1.00  0.00           O
ATOM   2936  HW1 SOL   979       6.243  41.676   1.257  1.00  0.00           H
ATOM   2937  HW2 SOL   979       7.439  40.755   1.151  1.00  0.00           H
ATOM   2938  OW  SOL   980       4.641  35.692   3.657  1.00  0.00           O
ATOM   2939  HW1 SOL   980       3.717  35.444   3.696  1.00  0.00           H
ATOM   2940  HW2 SOL   980       5.053  35.197   4.365  1.00  0.00           H
ATOM   2941  OW  SOL   981       1.005  39.629  17.721  1.00  0.00           O
ATOM   2942  HW1 SOL   981       0.426  39.690  16.962  1.00  0.00           H
ATOM   2943  HW2 SOL   981       1.726  39.071  17.429  1.00  0.00           H
ATOM   2944  OW  SOL   982       6.983  35.209  12.546  1.00  0.00           O
ATOM   2945  HW1 SOL   982       6.844  34.913  11.646  1.00  0.00           H
ATOM   2946  HW2 SOL   982       7.804  35.700  12.513  1.00  0.00           H
ATOM   2947  OW  SOL   983       9.944  35.263  10.719  1.00  0.00           O
ATOM   2948  HW1 SOL   983       9.876  35.258   9.764  1.00  0.00           H
ATOM   2949  HW2 SOL   983      10.651  34.647  10.912  1.00  0.00           H
ATOM   2950  OW  SOL   984      10.553  42.716  10.666  1.00  0.00           O
ATOM   2951  HW1 SOL   984      11.209  42.649  11.360  1.00  0.00           H
ATOM   2952  HW2 SOL   984      10.665  43.598  10.313  1.00  0.00           H
ATOM   2953  OW  SOL   985       0.459  37.730   2.784  1.00  0.00           O
ATOM   2954  HW1 SOL   985      -0.163  37.295   2.201  1.00  0.00           H
ATOM   2955  HW2 SOL   985      -0.083  38.301   3.329  1.00  0.00           H
ATOM   2956  OW  SOL   986       7.011  32.366  12.611  1.00  0.00           O
ATOM   2957  HW1 SOL   986       6.330  32.062  13.211  1.00  0.00           H
ATOM   2958  HW2 SOL   986       6.907  33.318  12.592  1.00  0.00           H
ATOM   2959  OW  SOL   987       2.003  36.786  10.388  1.00  0.00           O
ATOM   2960  HW1 SOL   987       1.498  36.423  11.115  1.00  0.00           H
ATOM   2961  HW2 SOL   987       2.457  36.032  10.011  1.00  0.00           H
ATOM   2962  OW  SOL   988      13.882  31.105  15.992  1.00  0.00           O
ATOM   2963  HW1 SOL   988      13.897  30.717  15.117  1.00  0.00           H
ATOM   2964  HW2 SOL   988      13.189  31.764  15.951  1.00  0.00           H
ATOM   2965  OW  SOL   989       1.745  30.916  17.523  1.00  0.00           O
ATOM   2966  HW1 SOL   989       2.211  31.460  16.888  1.00  0.00           H
ATOM   2967  HW2 SOL   989       2.073  30.030  17.367  1.00  0.00           H
ATOM   2968  OW  SOL   990       0.782  33.665  13.459  1.00  0.00           O
ATOM   2969  HW1 SOL   990       0.609  33.827  14.386  1.00  0.00           H
ATOM   2970  HW2 SOL   990       0.018  33.175  13.155  1.00  0.00           H
ATOM   2971  OW  SOL   991       3.494   0.116   7.564  1.00  0.00           O
ATOM   2972  HW1 SOL   991       3.829   0.266   8.447  1.00  0.00           H
ATOM   2973  HW2 SOL   991       3.099   0.951   7.312  1.00  0.00           H
ATOM   2974  OW  SOL   992       3.427  33.108   4.353  1.00  0.00           O
ATOM   2975  HW1 SOL   992       4.074  32.951   3.665  1.00  0.00           H
ATOM   2976  HW2 SOL   992       3.697  32.534   5.070  1.00  0.00           H
ATOM   2977  OW  SOL   993       9.608  34.694   7.983  1.00  0.00           O
ATOM   2978  HW1 SOL   993       9.221  34.636   7.109  1.00  0.00           H
ATOM   2979  HW2 SOL   993      10.406  34.168   7.927  1.00  0.00           H
ATOM   2980  OW  SOL   994      12.865  35.404   2.391  1.00  0.00           O
ATOM   2981  HW1 SOL   994      12.296  36.167   2.483  1.00  0.00           H
ATOM   2982  HW2 SOL   994      13.663  35.641   2.863  1.00  0.00           H
ATOM   2983  OW  SOL   995      40.452  36.730   5.645  1.00  0.00           O
ATOM   2984  HW1 SOL   995      39.949  37.370   5.142  1.00  0.00           H
ATOM   2985  HW2 SOL   995      40.570  35.993   5.045  1.00  0.00           H
ATOM   2986  OW  SOL   996       9.170  38.674  18.349  1.00  0.00           O
ATOM   2987  HW1 SOL   996       9.948  38.974  18.818  1.00  0.00           H
ATOM   2988  HW2 SOL   996       9.471  37.921  17.841  1.00  0.00           H
ATOM   2989  OW  SOL   997       3.456  37.526  12.643  1.00  0.00           O
ATOM   2990  HW1 SOL   997       3.014  38.375  12.604  1.00  0.00           H
ATOM   2991  HW2 SOL   997       3.221  37.095  11.821  1.00  0.00           H
ATOM   2992  OW  SOL   998       1.345   5.042   4.691  1.00  0.00           O
ATOM   2993  HW1 SOL   998       1.374   4.115   4.457  1.00  0.00           H
ATOM   2994  HW2 SOL   998       1.195   5.048   5.636  1.00  0.00           H
ATOM   2995  OW  SOL   999       3.796  35.135  14.350  1.00  0.00           O
ATOM   2996  HW1 SOL   999       4.104  34.443  13.765  1.00  0.00           H
ATOM   2997  HW2 SOL   999       3.817  35.929  13.815  1.00  0.00           H
ATOM   2998  OW  SOL  1000       1.917  36.067   4.171  1.00  0.00           O
ATOM   2999  HW1 SOL  1000       1.396  35.327   3.858  1.00  0.00           H
ATOM   3000  HW2 SOL  1000       1.616  36.810   3.647  1.00  0.00           H
ATOM   3001  OW  SOL  1001      14.858   1.403  14.750  1.00  0.00           O
ATOM   3002  HW1 SOL  1001      14.487   1.991  15.408  1.00  0.00           H
ATOM   3003  HW2 SOL  1001      15.783   1.644  14.707  1.00  0.00           H
ATOM   3004  OW  SOL  1002       2.170  37.044   6.819  1.00  0.00           O
ATOM   3005  HW1 SOL  1002       2.195  36.676   5.935  1.00  0.00           H
ATOM   3006  HW2 SOL  1002       3.084  37.049   7.103  1.00  0.00           H
ATOM   3007  OW  SOL  1003      16.432  37.832  37.562  1.00  0.00           O
ATOM   3008  HW1 SOL  1003      16.995  37.208  37.104  1.00  0.00           H
ATOM   3009  HW2 SOL  1003      15.692  37.307  37.868  1.00  0.00           H
ATOM   3010  OW  SOL  1004      14.848  40.370   1.418  1.00  0.00           O
ATOM   3011  HW1 SOL  1004      14.163  40.157   0.784  1.00  0.00           H
ATOM   3012  HW2 SOL  1004      15.658  40.358   0.909  1.00  0.00           H
ATOM   3013  OW  SOL  1005      16.790  40.472   9.807  1.00  0.00           O
ATOM   3014  HW1 SOL  1005      16.432  40.142   8.983  1.00  0.00           H
ATOM   3015  HW2 SOL  1005      16.064  40.951  10.208  1.00  0.00           H
ATOM   3016  OW  SOL  1006       0.557  30.810   5.487  1.00  0.00           O
ATOM   3017  HW1 SOL  1006       0.215  31.696   5.367  1.00  0.00           H
ATOM   3018  HW2 SOL  1006       0.697  30.733   6.431  1.00  0.00           H
ATOM   3019  OW  SOL  1007       4.462  39.845   9.966  1.00  0.00           O
ATOM   3020  HW1 SOL  1007       4.306  40.366   9.178  1.00  0.00           H
ATOM   3021  HW2 SOL  1007       4.725  38.985   9.637  1.00  0.00           H
ATOM   3022  OW  SOL  1008      12.283  41.349  21.225  1.00  0.00           O
ATOM   3023  HW1 SOL  1008      11.395  41.687  21.345  1.00  0.00           H
ATOM   3024  HW2 SOL  1008      12.738  41.577  22.035  1.00  0.00           H
ATOM   3025  OW  SOL  1009       7.179  36.288  15.248  1.00  0.00           O
ATOM   3026  HW1 SOL  1009       7.086  36.061  14.323  1.00  0.00           H
ATOM   3027  HW2 SOL  1009       6.878  37.195  15.304  1.00  0.00           H
ATOM   3028  OW  SOL  1010      40.273  41.696   0.674  1.00  0.00           O
ATOM   3029  HW1 SOL  1010      40.061  42.013   1.552  1.00  0.00           H
ATOM   3030  HW2 SOL  1010      39.636  41.001   0.509  1.00  0.00           H
ATOM   3031  OW  SOL  1011       2.643  32.151   1.568  1.00  0.00           O
ATOM   3032  HW1 SOL  1011       3.096  32.756   0.980  1.00  0.00           H
ATOM   3033  HW2 SOL  1011       3.102  31.318   1.455  1.00  0.00           H
ATOM   3034  OW  SOL  1012       4.512  40.959  15.717  1.00  0.00           O
ATOM   3035  HW1 SOL  1012       3.994  40.265  16.125  1.00  0.00           H
ATOM   3036  HW2 SOL  1012       3.869  41.622  15.465  1.00  0.00           H
ATOM   3037  OW  SOL  1013      22.199  32.609  17.760  1.00  0.00           O
ATOM   3038  HW1 SOL  1013      23.096  32.618  17.427  1.00  0.00           H
ATOM   3039  HW2 SOL  1013      21.892  31.717  17.599  1.00  0.00           H
ATOM   3040  OW  SOL  1014       0.975  41.779   3.210  1.00  0.00           O
ATOM   3041  HW1 SOL  1014       1.684  42.392   3.017  1.00  0.00           H
ATOM   3042  HW2 SOL  1014       1.372  40.914   3.111  1.00  0.00           H
ATOM   3043  OW  SOL  1015       0.083  35.985  12.250  1.00  0.00           O
ATOM   3044  HW1 SOL  1015       0.341  35.130  12.595  1.00  0.00           H
ATOM   3045  HW2 SOL  1015      -0.741  35.820  11.792  1.00  0.00           H
ATOM   3046  OW  SOL  1016      12.912  39.113  11.863  1.00  0.00           O
ATOM   3047  HW1 SOL  1016      12.918  38.358  11.275  1.00  0.00           H
ATOM   3048  HW2 SOL  1016      12.800  39.867  11.285  1.00  0.00           H
ATOM   3049  OW  SOL  1017       5.362  36.973   9.349  1.00  0.00           O
ATOM   3050  HW1 SOL  1017       5.208  36.885   8.408  1.00  0.00           H
ATOM   3051  HW2 SOL  1017       5.430  36.073   9.667  1.00  0.00           H
ATOM   3052  OW  SOL  1018      18.875  37.190   4.265  1.00  0.00           O
ATOM   3053  HW1 SOL  1018      19.810  37.387   4.324  1.00  0.00           H
ATOM   3054  HW2 SOL  1018      18.566  37.713   3.526  1.00  0.00           H
ATOM   3055  OW  SOL  1019       8.736   0.534   4.773  1.00  0.00           O
ATOM   3056  HW1 SOL  1019       8.335   0.756   3.932  1.00  0.00           H
ATOM   3057  HW2 SOL  1019       9.638   0.844   4.698  1.00  0.00           H
ATOM   3058  OW  SOL  1020      14.482  41.913   9.887  1.00  0.00           O
ATOM   3059  HW1 SOL  1020      14.952  42.412   9.218  1.00  0.00           H
ATOM   3060  HW2 SOL  1020      13.726  41.549   9.427  1.00  0.00           H
ATOM   3061  OW  SOL  1021       1.391  40.100  24.205  1.00  0.00           O
ATOM   3062  HW1 SOL  1021       1.829  39.877  25.027  1.00  0.00           H
ATOM   3063  HW2 SOL  1021       0.668  40.671  24.466  1.00  0.00           H
ATOM   3064  OW  SOL  1022      39.890   1.847  23.896  1.00  0.00           O
ATOM   3065  HW1 SOL  1022      39.726   1.767  24.836  1.00  0.00           H
ATOM   3066  HW2 SOL  1022      40.791   2.166  23.836  1.00  0.00           H
ATOM   3067  OW  SOL  1023       7.270  43.102  25.636  1.00  0.00           O
ATOM   3068  HW1 SOL  1023       7.343  43.990  25.987  1.00  0.00           H
ATOM   3069  HW2 SOL  1023       8.173  42.787  25.591  1.00  0.00           H
ATOM   3070  OW  SOL  1024       4.574  41.385  30.731  1.00  0.00           O
ATOM   3071  HW1 SOL  1024       5.287  41.977  30.971  1.00  0.00           H
ATOM   3072  HW2 SOL  1024       3.824  41.696  31.237  1.00  0.00           H
ATOM   3073  OW  SOL  1025      14.905   0.138  26.381  1.00  0.00           O
ATOM   3074  HW1 SOL  1025      14.834   1.052  26.653  1.00  0.00           H
ATOM   3075  HW2 SOL  1025      15.736  -0.159  26.751  1.00  0.00           H
ATOM   3076  OW  SOL  1026      12.979  41.354  34.918  1.00  0.00           O
ATOM   3077  HW1 SOL  1026      12.978  40.889  35.754  1.00  0.00           H
ATOM   3078  HW2 SOL  1026      13.166  40.678  34.267  1.00  0.00           H
ATOM   3079  OW  SOL  1027      40.869   5.187  22.615  1.00  0.00           O
ATOM   3080  HW1 SOL  1027      40.137   5.042  23.216  1.00  0.00           H
ATOM   3081  HW2 SOL  1027      41.449   4.440  22.760  1.00  0.00           H
ATOM   3082  OW  SOL  1028       5.399  41.398  23.875  1.00  0.00           O
ATOM   3083  HW1 SOL  1028       5.793  42.261  23.746  1.00  0.00           H
ATOM   3084  HW2 SOL  1028       5.331  41.305  24.825  1.00  0.00           H
ATOM   3085  OW  SOL  1029      39.293  39.008  34.925  1.00  0.00           O
ATOM   3086  HW1 SOL  1029      39.930  38.676  34.293  1.00  0.00           H
ATOM   3087  HW2 SOL  1029      39.554  38.613  35.758  1.00  0.00           H
ATOM   3088  OW  SOL  1030       9.315  39.270  25.943  1.00  0.00           O
ATOM   3089  HW1 SOL  1030       9.109  40.098  25.509  1.00  0.00           H
ATOM   3090  HW2 SOL  1030       8.794  39.284  26.746  1.00  0.00           H
ATOM   3091  OW  SOL  1031      12.805  40.578  37.716  1.00  0.00           O
ATOM   3092  HW1 SOL  1031      12.915  41.399  38.196  1.00  0.00           H
ATOM   3093  HW2 SOL  1031      11.886  40.345  37.847  1.00  0.00           H
ATOM   3094  OW  SOL  1032       0.903   6.292  34.097  1.00  0.00           O
ATOM   3095  HW1 SOL  1032       1.170   6.726  34.908  1.00  0.00           H
ATOM   3096  HW2 SOL  1032       0.646   7.008  33.515  1.00  0.00           H
ATOM   3097  OW  SOL  1033       7.683  38.841  28.019  1.00  0.00           O
ATOM   3098  HW1 SOL  1033       7.767  39.649  28.526  1.00  0.00           H
ATOM   3099  HW2 SOL  1033       6.747  38.641  28.041  1.00  0.00           H
ATOM   3100  OW  SOL  1034      15.518  41.435  32.618  1.00  0.00           O
ATOM   3101  HW1 SOL  1034      15.239  42.349  32.669  1.00  0.00           H
ATOM   3102  HW2 SOL  1034      16.278  41.448  32.036  1.00  0.00           H
ATOM   3103  OW  SOL  1035       3.235  33.191  30.490  1.00  0.00           O
ATOM   3104  HW1 SOL  1035       4.031  32.694  30.301  1.00  0.00           H
ATOM   3105  HW2 SOL  1035       3.521  33.887  31.082  1.00  0.00           H
ATOM   3106  OW  SOL  1036      38.526  33.333  30.722  1.00  0.00           O
ATOM   3107  HW1 SOL  1036      38.024  33.794  30.050  1.00  0.00           H
ATOM   3108  HW2 SOL  1036      39.416  33.676  30.634  1.00  0.00           H
ATOM   3109  OW  SOL  1037      15.601  35.466  17.535  1.00  0.00           O
ATOM   3110  HW1 SOL  1037      15.935  36.363  17.547  1.00  0.00           H
ATOM   3111  HW2 SOL  1037      16.324  34.937  17.871  1.00  0.00           H
ATOM   3112  OW  SOL  1038      14.526   0.780  32.801  1.00  0.00           O
ATOM   3113  HW1 SOL  1038      13.714   0.295  32.946  1.00  0.00           H
ATOM   3114  HW2 SOL  1038      14.241   1.671  32.598  1.00  0.00           H
ATOM   3115  OW  SOL  1039       4.824  29.646  16.857  1.00  0.00           O
ATOM   3116  HW1 SOL  1039       4.973  30.366  17.471  1.00  0.00           H
ATOM   3117  HW2 SOL  1039       4.017  29.233  17.163  1.00  0.00           H
ATOM   3118  OW  SOL  1040       8.969  38.345  36.408  1.00  0.00           O
ATOM   3119  HW1 SOL  1040       9.723  38.159  36.967  1.00  0.00           H
ATOM   3120  HW2 SOL  1040       9.294  38.219  35.517  1.00  0.00           H
ATOM   3121  OW  SOL  1041      18.278   5.598  32.564  1.00  0.00           O
ATOM   3122  HW1 SOL  1041      18.803   5.509  33.360  1.00  0.00           H
ATOM   3123  HW2 SOL  1041      18.259   6.540  32.394  1.00  0.00           H
ATOM   3124  OW  SOL  1042       1.066  36.761  17.030  1.00  0.00           O
ATOM   3125  HW1 SOL  1042       0.708  36.310  17.794  1.00  0.00           H
ATOM   3126  HW2 SOL  1042       0.478  36.523  16.313  1.00  0.00           H
ATOM   3127  OW  SOL  1043      40.901  36.423  18.820  1.00  0.00           O
ATOM   3128  HW1 SOL  1043      40.341  37.148  18.543  1.00  0.00           H
ATOM   3129  HW2 SOL  1043      40.291  35.720  19.044  1.00  0.00           H
ATOM   3130  OW  SOL  1044       1.393  36.010  25.188  1.00  0.00           O
ATOM   3131  HW1 SOL  1044       1.854  35.315  25.657  1.00  0.00           H
ATOM   3132  HW2 SOL  1044       0.473  35.747  25.214  1.00  0.00           H
ATOM   3133  OW  SOL  1045       1.020  41.790  35.277  1.00  0.00           O
ATOM   3134  HW1 SOL  1045       1.693  42.149  34.699  1.00  0.00           H
ATOM   3135  HW2 SOL  1045       1.217  42.164  36.136  1.00  0.00           H
ATOM   3136  OW  SOL  1046       5.620  35.867  27.945  1.00  0.00           O
ATOM   3137  HW1 SOL  1046       4.876  36.029  28.526  1.00  0.00           H
ATOM   3138  HW2 SOL  1046       5.628  34.917  27.825  1.00  0.00           H
ATOM   3139  OW  SOL  1047       7.456  36.752  26.135  1.00  0.00           O
ATOM   3140  HW1 SOL  1047       6.923  36.406  26.852  1.00  0.00           H
ATOM   3141  HW2 SOL  1047       8.133  37.272  26.568  1.00  0.00           H
ATOM   3142  OW  SOL  1048      17.332   3.166  27.759  1.00  0.00           O
ATOM   3143  HW1 SOL  1048      17.366   3.998  28.230  1.00  0.00           H
ATOM   3144  HW2 SOL  1048      18.241   2.991  27.514  1.00  0.00           H
ATOM   3145  OW  SOL  1049       3.479  38.368  16.472  1.00  0.00           O
ATOM   3146  HW1 SOL  1049       3.044  37.719  15.918  1.00  0.00           H
ATOM   3147  HW2 SOL  1049       3.876  37.855  17.176  1.00  0.00           H
ATOM   3148  OW  SOL  1050      13.548  36.093  36.702  1.00  0.00           O
ATOM   3149  HW1 SOL  1050      14.153  36.058  35.961  1.00  0.00           H
ATOM   3150  HW2 SOL  1050      14.058  35.770  37.444  1.00  0.00           H
ATOM   3151  OW  SOL  1051      14.110  42.858  29.998  1.00  0.00           O
ATOM   3152  HW1 SOL  1051      14.701  43.549  30.297  1.00  0.00           H
ATOM   3153  HW2 SOL  1051      13.318  42.978  30.521  1.00  0.00           H
ATOM   3154  OW  SOL  1052       3.338  36.281  29.386  1.00  0.00           O
ATOM   3155  HW1 SOL  1052       3.612  36.176  30.297  1.00  0.00           H
ATOM   3156  HW2 SOL  1052       3.220  37.225  29.279  1.00  0.00           H
ATOM   3157  OW  SOL  1053      11.448  41.905  42.041  1.00  0.00           O
ATOM   3158  HW1 SOL  1053      11.605  41.259  41.352  1.00  0.00           H
ATOM   3159  HW2 SOL  1053      12.152  42.545  41.936  1.00  0.00           H
ATOM   3160  OW  SOL  1054       4.127  42.343  39.619  1.00  0.00           O
ATOM   3161  HW1 SOL  1054       3.420  41.802  39.972  1.00  0.00           H
ATOM   3162  HW2 SOL  1054       4.906  42.063  40.099  1.00  0.00           H
ATOM   3163  OW  SOL  1055      42.598  37.906  31.451  1.00  0.00           O
ATOM   3164  HW1 SOL  1055      42.356  36.994  31.611  1.00  0.00           H
ATOM   3165  HW2 SOL  1055      43.329  38.069  32.047  1.00  0.00           H
ATOM   3166  OW  SOL  1056       0.976   3.375  29.569  1.00  0.00           O
ATOM   3167  HW1 SOL  1056       0.888   4.304  29.353  1.00  0.00           H
ATOM   3168  HW2 SOL  1056       0.883   3.341  30.521  1.00  0.00           H
ATOM   3169  OW  SOL  1057       2.279  37.197  21.289  1.00  0.00           O
ATOM   3170  HW1 SOL  1057       1.696  36.607  20.812  1.00  0.00           H
ATOM   3171  HW2 SOL  1057       1.707  37.654  21.905  1.00  0.00           H
ATOM   3172  OW  SOL  1058      12.998  42.595  23.850  1.00  0.00           O
ATOM   3173  HW1 SOL  1058      13.002  41.674  24.109  1.00  0.00           H
ATOM   3174  HW2 SOL  1058      13.711  42.989  24.353  1.00  0.00           H
ATOM   3175  OW  SOL  1059       9.726  41.903  24.879  1.00  0.00           O
ATOM   3176  HW1 SOL  1059       9.573  42.051  23.945  1.00  0.00           H
ATOM   3177  HW2 SOL  1059      10.648  42.123  25.009  1.00  0.00           H
ATOM   3178  OW  SOL  1060       1.269  42.127  30.077  1.00  0.00           O
ATOM   3179  HW1 SOL  1060       1.785  42.310  29.292  1.00  0.00           H
ATOM   3180  HW2 SOL  1060       0.570  42.781  30.063  1.00  0.00           H
ATOM   3181  OW  SOL  1061      12.042  43.061  38.853  1.00  0.00           O
ATOM   3182  HW1 SOL  1061      11.222  42.703  38.512  1.00  0.00           H
ATOM   3183  HW2 SOL  1061      12.158  43.886  38.382  1.00  0.00           H
ATOM   3184  OW  SOL  1062      15.470  40.435  36.891  1.00  0.00           O
ATOM   3185  HW1 SOL  1062      15.828  39.605  37.206  1.00  0.00           H
ATOM   3186  HW2 SOL  1062      14.637  40.528  37.353  1.00  0.00           H
ATOM   3187  OW  SOL  1063      43.076  40.964  26.256  1.00  0.00           O
ATOM   3188  HW1 SOL  1063      42.531  40.647  26.976  1.00  0.00           H
ATOM   3189  HW2 SOL  1063      43.813  41.398  26.686  1.00  0.00           H
ATOM   3190  OW  SOL  1064       2.601  36.437  34.004  1.00  0.00           O
ATOM   3191  HW1 SOL  1064       1.727  36.092  33.825  1.00  0.00           H
ATOM   3192  HW2 SOL  1064       2.476  37.384  34.066  1.00  0.00           H
ATOM   3193  OW  SOL  1065       3.550  40.217  22.316  1.00  0.00           O
ATOM   3194  HW1 SOL  1065       4.337  40.451  22.808  1.00  0.00           H
ATOM   3195  HW2 SOL  1065       2.833  40.331  22.940  1.00  0.00           H
ATOM   3196  OW  SOL  1066      16.284   4.244  31.404  1.00  0.00           O
ATOM   3197  HW1 SOL  1066      16.584   4.882  30.757  1.00  0.00           H
ATOM   3198  HW2 SOL  1066      16.906   4.326  32.128  1.00  0.00           H
ATOM   3199  OW  SOL  1067       1.812  42.437  27.326  1.00  0.00           O
ATOM   3200  HW1 SOL  1067       1.455  43.074  26.705  1.00  0.00           H
ATOM   3201  HW2 SOL  1067       2.479  42.923  27.810  1.00  0.00           H
ATOM   3202  OW  SOL  1068      15.800  38.590  28.202  1.00  0.00           O
ATOM   3203  HW1 SOL  1068      14.979  38.981  28.501  1.00  0.00           H
ATOM   3204  HW2 SOL  1068      15.561  37.699  27.947  1.00  0.00           H
ATOM   3205  OW  SOL  1069      18.517  38.891  27.569  1.00  0.00           O
ATOM   3206  HW1 SOL  1069      18.792  38.025  27.269  1.00  0.00           H
ATOM   3207  HW2 SOL  1069      17.609  38.772  27.847  1.00  0.00           H
ATOM   3208  OW  SOL  1070      39.504  40.576  25.099  1.00  0.00           O
ATOM   3209  HW1 SOL  1070      40.122  39.847  25.044  1.00  0.00           H
ATOM   3210  HW2 SOL  1070      38.642  40.162  25.078  1.00  0.00           H
ATOM   3211  OW  SOL  1071       7.248  34.139  24.770  1.00  0.00           O
ATOM   3212  HW1 SOL  1071       7.128  35.045  25.057  1.00  0.00           H
ATOM   3213  HW2 SOL  1071       7.988  33.820  25.287  1.00  0.00           H
ATOM   3214  OW  SOL  1072      20.122  41.158  27.014  1.00  0.00           O
ATOM   3215  HW1 SOL  1072      20.149  41.473  27.917  1.00  0.00           H
ATOM   3216  HW2 SOL  1072      19.979  40.215  27.092  1.00  0.00           H
ATOM   3217  OW  SOL  1073       4.684  33.105  35.957  1.00  0.00           O
ATOM   3218  HW1 SOL  1073       4.435  34.000  36.187  1.00  0.00           H
ATOM   3219  HW2 SOL  1073       4.675  33.092  35.000  1.00  0.00           H
ATOM   3220  OW  SOL  1074       4.682   1.857  18.497  1.00  0.00           O
ATOM   3221  HW1 SOL  1074       3.841   2.104  18.113  1.00  0.00           H
ATOM   3222  HW2 SOL  1074       4.628   0.906  18.598  1.00  0.00           H
ATOM   3223  OW  SOL  1075      40.439   0.015  21.180  1.00  0.00           O
ATOM   3224  HW1 SOL  1075      39.786   0.081  20.483  1.00  0.00           H
ATOM   3225  HW2 SOL  1075      40.015   0.404  21.944  1.00  0.00           H
ATOM   3226  OW  SOL  1076       6.441   2.631  34.227  1.00  0.00           O
ATOM   3227  HW1 SOL  1076       5.991   3.032  33.483  1.00  0.00           H
ATOM   3228  HW2 SOL  1076       6.880   3.361  34.663  1.00  0.00           H
ATOM   3229  OW  SOL  1077       9.530  41.556  21.743  1.00  0.00           O
ATOM   3230  HW1 SOL  1077       9.452  42.500  21.608  1.00  0.00           H
ATOM   3231  HW2 SOL  1077       8.873  41.175  21.161  1.00  0.00           H
ATOM   3232  OW  SOL  1078      15.508   2.235  29.643  1.00  0.00           O
ATOM   3233  HW1 SOL  1078      15.900   2.847  30.266  1.00  0.00           H
ATOM   3234  HW2 SOL  1078      15.944   2.426  28.813  1.00  0.00           H
ATOM   3235  OW  SOL  1079      13.956  39.229  32.949  1.00  0.00           O
ATOM   3236  HW1 SOL  1079      13.501  39.061  32.124  1.00  0.00           H
ATOM   3237  HW2 SOL  1079      14.566  39.938  32.746  1.00  0.00           H
ATOM   3238  OW  SOL  1080       4.427  41.248  26.476  1.00  0.00           O
ATOM   3239  HW1 SOL  1080       3.705  41.801  26.775  1.00  0.00           H
ATOM   3240  HW2 SOL  1080       4.904  41.025  27.275  1.00  0.00           H
ATOM   3241  OW  SOL  1081      41.159  43.144  31.083  1.00  0.00           O
ATOM   3242  HW1 SOL  1081      41.820  43.293  30.406  1.00  0.00           H
ATOM   3243  HW2 SOL  1081      40.365  43.552  30.737  1.00  0.00           H
ATOM   3244  OW  SOL  1082      13.059  35.192  30.331  1.00  0.00           O
ATOM   3245  HW1 SOL  1082      13.526  34.366  30.455  1.00  0.00           H
ATOM   3246  HW2 SOL  1082      12.259  35.095  30.847  1.00  0.00           H
ATOM   3247  OW  SOL  1083      12.676  38.119  30.535  1.00  0.00           O
ATOM   3248  HW1 SOL  1083      12.974  37.212  30.465  1.00  0.00           H
ATOM   3249  HW2 SOL  1083      13.216  38.598  29.906  1.00  0.00           H
ATOM   3250  OW  SOL  1084       3.678  36.881  18.944  1.00  0.00           O
ATOM   3251  HW1 SOL  1084       3.260  37.105  19.776  1.00  0.00           H
ATOM   3252  HW2 SOL  1084       3.058  36.290  18.516  1.00  0.00           H
ATOM   3253  OW  SOL  1085      11.660   4.615  28.181  1.00  0.00           O
ATOM   3254  HW1 SOL  1085      12.155   3.795  28.176  1.00  0.00           H
ATOM   3255  HW2 SOL  1085      12.239   5.243  28.613  1.00  0.00           H
ATOM   3256  OW  SOL  1086      13.903  40.214  29.355  1.00  0.00           O
ATOM   3257  HW1 SOL  1086      13.309  40.844  28.947  1.00  0.00           H
ATOM   3258  HW2 SOL  1086      14.462  40.744  29.924  1.00  0.00           H
ATOM   3259  OW  SOL  1087       9.609  35.167  43.005  1.00  0.00           O
ATOM   3260  HW1 SOL  1087       8.787  35.612  43.211  1.00  0.00           H
ATOM   3261  HW2 SOL  1087      10.195  35.866  42.717  1.00  0.00           H
ATOM   3262  OW  SOL  1088      11.397   2.991  41.770  1.00  0.00           O
ATOM   3263  HW1 SOL  1088      11.995   3.673  41.462  1.00  0.00           H
ATOM   3264  HW2 SOL  1088      10.895   2.744  40.993  1.00  0.00           H
ATOM   3265  OW  SOL  1089      10.937  39.035  43.212  1.00  0.00           O
ATOM   3266  HW1 SOL  1089      11.145  39.969  43.180  1.00  0.00           H
ATOM   3267  HW2 SOL  1089      11.257  38.689  42.379  1.00  0.00           H
ATOM   3268  OW  SOL  1090       8.711  36.481   2.973  1.00  0.00           O
ATOM   3269  HW1 SOL  1090       8.717  36.009   3.805  1.00  0.00           H
ATOM   3270  HW2 SOL  1090       7.936  37.040   3.019  1.00  0.00           H
ATOM   3271  OW  SOL  1091      14.675  43.025  35.991  1.00  0.00           O
ATOM   3272  HW1 SOL  1091      15.214  42.600  36.659  1.00  0.00           H
ATOM   3273  HW2 SOL  1091      14.315  42.302  35.478  1.00  0.00           H
ATOM   3274  OW  SOL  1092       8.872  42.581  42.772  1.00  0.00           O
ATOM   3275  HW1 SOL  1092       9.808  42.506  42.588  1.00  0.00           H
ATOM   3276  HW2 SOL  1092       8.591  41.685  42.956  1.00  0.00           H
ATOM   3277  OW  SOL  1093       5.527  38.113  35.972  1.00  0.00           O
ATOM   3278  HW1 SOL  1093       5.425  39.059  35.866  1.00  0.00           H
ATOM   3279  HW2 SOL  1093       6.471  37.966  35.919  1.00  0.00           H
ATOM   3280  OW  SOL  1094       5.680  34.518   5.956  1.00  0.00           O
ATOM   3281  HW1 SOL  1094       5.292  33.898   6.573  1.00  0.00           H
ATOM   3282  HW2 SOL  1094       5.864  33.996   5.175  1.00  0.00           H
ATOM   3283  OW  SOL  1095      11.724  36.468  41.736  1.00  0.00           O
ATOM   3284  HW1 SOL  1095      12.322  35.806  41.390  1.00  0.00           H
ATOM   3285  HW2 SOL  1095      12.083  36.691  42.595  1.00  0.00           H
ATOM   3286  OW  SOL  1096       0.219  38.848  36.289  1.00  0.00           O
ATOM   3287  HW1 SOL  1096       0.374  39.717  36.658  1.00  0.00           H
ATOM   3288  HW2 SOL  1096       0.923  38.307  36.645  1.00  0.00           H
ATOM   3289  OW  SOL  1097      12.478   1.131   0.201  1.00  0.00           O
ATOM   3290  HW1 SOL  1097      12.536   1.645   1.007  1.00  0.00           H
ATOM   3291  HW2 SOL  1097      12.142   1.745  -0.452  1.00  0.00           H
ATOM   3292  OW  SOL  1098      22.434  37.499  32.846  1.00  0.00           O
ATOM   3293  HW1 SOL  1098      21.947  38.261  32.529  1.00  0.00           H
ATOM   3294  HW2 SOL  1098      22.149  36.781  32.281  1.00  0.00           H
ATOM   3295  OW  SOL  1099      18.008  40.720  39.019  1.00  0.00           O
ATOM   3296  HW1 SOL  1099      18.106  39.788  39.213  1.00  0.00           H
ATOM   3297  HW2 SOL  1099      18.634  41.154  39.598  1.00  0.00           H
ATOM   3298  OW  SOL  1100       1.438  39.029  33.234  1.00  0.00           O
ATOM   3299  HW1 SOL  1100       1.959  39.825  33.132  1.00  0.00           H
ATOM   3300  HW2 SOL  1100       0.923  39.180  34.027  1.00  0.00           H
ATOM   3301  OW  SOL  1101      41.746  36.821  37.998  1.00  0.00           O
ATOM   3302  HW1 SOL  1101      42.165  37.035  37.165  1.00  0.00           H
ATOM   3303  HW2 SOL  1101      42.012  35.919  38.176  1.00  0.00           H
ATOM   3304  OW  SOL  1102      15.111  35.788  39.326  1.00  0.00           O
ATOM   3305  HW1 SOL  1102      14.512  35.554  40.035  1.00  0.00           H
ATOM   3306  HW2 SOL  1102      15.972  35.510  39.639  1.00  0.00           H
ATOM   3307  OW  SOL  1103       7.389  36.335   0.471  1.00  0.00           O
ATOM   3308  HW1 SOL  1103       7.186  36.947   1.179  1.00  0.00           H
ATOM   3309  HW2 SOL  1103       6.537  35.999   0.193  1.00  0.00           H
ATOM   3310  OW  SOL  1104      14.361  39.621  42.267  1.00  0.00           O
ATOM   3311  HW1 SOL  1104      13.689  39.708  41.591  1.00  0.00           H
ATOM   3312  HW2 SOL  1104      15.167  39.915  41.843  1.00  0.00           H
ATOM   3313  OW  SOL  1105      18.357   3.605   0.319  1.00  0.00           O
ATOM   3314  HW1 SOL  1105      18.472   3.295  -0.579  1.00  0.00           H
ATOM   3315  HW2 SOL  1105      19.196   3.425   0.744  1.00  0.00           H
ATOM   3316  OW  SOL  1106      21.385   5.519  10.958  1.00  0.00           O
ATOM   3317  HW1 SOL  1106      22.135   5.436  10.368  1.00  0.00           H
ATOM   3318  HW2 SOL  1106      20.634   5.244  10.432  1.00  0.00           H
ATOM   3319  OW  SOL  1107      15.006   3.287   8.110  1.00  0.00           O
ATOM   3320  HW1 SOL  1107      15.723   3.634   8.641  1.00  0.00           H
ATOM   3321  HW2 SOL  1107      14.212   3.598   8.546  1.00  0.00           H
ATOM   3322  OW  SOL  1108      25.206   8.968  12.248  1.00  0.00           O
ATOM   3323  HW1 SOL  1108      25.746   8.198  12.070  1.00  0.00           H
ATOM   3324  HW2 SOL  1108      24.322   8.620  12.361  1.00  0.00           H
ATOM   3325  OW  SOL  1109      33.748  18.714   4.617  1.00  0.00           O
ATOM   3326  HW1 SOL  1109      33.249  18.743   3.801  1.00  0.00           H
ATOM   3327  HW2 SOL  1109      33.700  17.799   4.895  1.00  0.00           H
ATOM   3328  OW  SOL  1110      35.581  11.264   1.481  1.00  0.00           O
ATOM   3329  HW1 SOL  1110      36.263  11.930   1.568  1.00  0.00           H
ATOM   3330  HW2 SOL  1110      35.358  11.029   2.382  1.00  0.00           H
ATOM   3331  OW  SOL  1111      39.932   3.090   4.354  1.00  0.00           O
ATOM   3332  HW1 SOL  1111      39.648   3.984   4.546  1.00  0.00           H
ATOM   3333  HW2 SOL  1111      40.866   3.085   4.559  1.00  0.00           H
ATOM   3334  OW  SOL  1112      25.525   7.929   9.040  1.00  0.00           O
ATOM   3335  HW1 SOL  1112      25.545   7.481   9.886  1.00  0.00           H
ATOM   3336  HW2 SOL  1112      24.595   8.077   8.868  1.00  0.00           H
ATOM   3337  OW  SOL  1113      27.325   3.768  17.133  1.00  0.00           O
ATOM   3338  HW1 SOL  1113      27.274   4.092  16.234  1.00  0.00           H
ATOM   3339  HW2 SOL  1113      27.085   2.844  17.069  1.00  0.00           H
ATOM   3340  OW  SOL  1114      30.357   8.784   8.057  1.00  0.00           O
ATOM   3341  HW1 SOL  1114      30.890   8.128   8.507  1.00  0.00           H
ATOM   3342  HW2 SOL  1114      29.751   8.273   7.520  1.00  0.00           H
ATOM   3343  OW  SOL  1115      24.873  13.747  12.599  1.00  0.00           O
ATOM   3344  HW1 SOL  1115      24.616  13.713  11.677  1.00  0.00           H
ATOM   3345  HW2 SOL  1115      25.819  13.598  12.589  1.00  0.00           H
ATOM   3346  OW  SOL  1116      30.336  12.306  14.444  1.00  0.00           O
ATOM   3347  HW1 SOL  1116      30.600  11.732  13.725  1.00  0.00           H
ATOM   3348  HW2 SOL  1116      31.011  12.984  14.470  1.00  0.00           H
ATOM   3349  OW  SOL  1117      17.613   1.725  14.020  1.00  0.00           O
ATOM   3350  HW1 SOL  1117      18.250   1.049  14.251  1.00  0.00           H
ATOM   3351  HW2 SOL  1117      17.621   1.745  13.063  1.00  0.00           H
ATOM   3352  OW  SOL  1118      34.190   5.488   1.702  1.00  0.00           O
ATOM   3353  HW1 SOL  1118      34.456   4.755   1.147  1.00  0.00           H
ATOM   3354  HW2 SOL  1118      33.363   5.206   2.094  1.00  0.00           H
ATOM   3355  OW  SOL  1119      20.765  14.617  11.539  1.00  0.00           O
ATOM   3356  HW1 SOL  1119      21.659  14.323  11.364  1.00  0.00           H
ATOM   3357  HW2 SOL  1119      20.713  14.675  12.493  1.00  0.00           H
ATOM   3358  OW  SOL  1120      30.398  11.264  11.311  1.00  0.00           O
ATOM   3359  HW1 SOL  1120      31.018  11.989  11.234  1.00  0.00           H
ATOM   3360  HW2 SOL  1120      30.908  10.487  11.084  1.00  0.00           H
ATOM   3361  OW  SOL  1121      23.114  12.780   5.275  1.00  0.00           O
ATOM   3362  HW1 SOL  1121      23.084  13.137   6.163  1.00  0.00           H
ATOM   3363  HW2 SOL  1121      22.233  12.922   4.929  1.00  0.00           H
ATOM   3364  OW  SOL  1122      23.243  13.984   7.840  1.00  0.00           O
ATOM   3365  HW1 SOL  1122      24.093  13.616   7.599  1.00  0.00           H
ATOM   3366  HW2 SOL  1122      23.456  14.771   8.341  1.00  0.00           H
ATOM   3367  OW  SOL  1123      27.227  13.020  14.388  1.00  0.00           O
ATOM   3368  HW1 SOL  1123      28.081  12.709  14.087  1.00  0.00           H
ATOM   3369  HW2 SOL  1123      27.395  13.904  14.714  1.00  0.00           H
ATOM   3370  OW  SOL  1124      26.723   5.718   7.563  1.00  0.00           O
ATOM   3371  HW1 SOL  1124      26.008   5.082   7.591  1.00  0.00           H
ATOM   3372  HW2 SOL  1124      26.324   6.540   7.850  1.00  0.00           H
ATOM   3373  OW  SOL  1125      39.788   6.038  14.765  1.00  0.00           O
ATOM   3374  HW1 SOL  1125      40.057   5.891  13.858  1.00  0.00           H
ATOM   3375  HW2 SOL  1125      39.066   5.424  14.904  1.00  0.00           H
ATOM   3376  OW  SOL  1126      18.241   4.765   4.940  1.00  0.00           O
ATOM   3377  HW1 SOL  1126      17.673   5.031   4.217  1.00  0.00           H
ATOM   3378  HW2 SOL  1126      18.557   5.589   5.312  1.00  0.00           H
ATOM   3379  OW  SOL  1127      38.100  16.760   1.836  1.00  0.00           O
ATOM   3380  HW1 SOL  1127      38.862  16.521   1.309  1.00  0.00           H
ATOM   3381  HW2 SOL  1127      38.072  17.716   1.800  1.00  0.00           H
ATOM   3382  OW  SOL  1128      20.977  16.330   0.555  1.00  0.00           O
ATOM   3383  HW1 SOL  1128      20.810  16.867  -0.220  1.00  0.00           H
ATOM   3384  HW2 SOL  1128      20.208  16.464   1.109  1.00  0.00           H
ATOM   3385  OW  SOL  1129      41.273   6.476  42.887  1.00  0.00           O
ATOM   3386  HW1 SOL  1129      40.385   6.711  42.618  1.00  0.00           H
ATOM   3387  HW2 SOL  1129      41.235   6.451  43.843  1.00  0.00           H
ATOM   3388  OW  SOL  1130      37.134   5.510  42.675  1.00  0.00           O
ATOM   3389  HW1 SOL  1130      36.704   4.929  42.048  1.00  0.00           H
ATOM   3390  HW2 SOL  1130      37.007   5.085  43.523  1.00  0.00           H
ATOM   3391  OW  SOL  1131      17.080  10.297  14.739  1.00  0.00           O
ATOM   3392  HW1 SOL  1131      17.465   9.422  14.686  1.00  0.00           H
ATOM   3393  HW2 SOL  1131      16.821  10.391  15.655  1.00  0.00           H
ATOM   3394  OW  SOL  1132      20.310  13.915   8.439  1.00  0.00           O
ATOM   3395  HW1 SOL  1132      21.260  13.901   8.328  1.00  0.00           H
ATOM   3396  HW2 SOL  1132      20.038  14.756   8.072  1.00  0.00           H
ATOM   3397  OW  SOL  1133      32.603   9.541  14.643  1.00  0.00           O
ATOM   3398  HW1 SOL  1133      32.653   9.413  15.590  1.00  0.00           H
ATOM   3399  HW2 SOL  1133      31.691   9.353  14.423  1.00  0.00           H
ATOM   3400  OW  SOL  1134      26.186  42.757  42.548  1.00  0.00           O
ATOM   3401  HW1 SOL  1134      26.126  41.828  42.324  1.00  0.00           H
ATOM   3402  HW2 SOL  1134      27.031  43.034  42.194  1.00  0.00           H
ATOM   3403  OW  SOL  1135      14.646  11.686  13.349  1.00  0.00           O
ATOM   3404  HW1 SOL  1135      14.408  12.220  14.108  1.00  0.00           H
ATOM   3405  HW2 SOL  1135      15.601  11.734  13.313  1.00  0.00           H
ATOM   3406  OW  SOL  1136      35.624   7.522  39.481  1.00  0.00           O
ATOM   3407  HW1 SOL  1136      36.197   6.855  39.104  1.00  0.00           H
ATOM   3408  HW2 SOL  1136      36.221   8.155  39.878  1.00  0.00           H
ATOM   3409  OW  SOL  1137      29.283  17.162  19.769  1.00  0.00           O
ATOM   3410  HW1 SOL  1137      29.157  18.070  19.495  1.00  0.00           H
ATOM   3411  HW2 SOL  1137      29.631  16.724  18.992  1.00  0.00           H
ATOM   3412  OW  SOL  1138      16.788   3.283  21.200  1.00  0.00           O
ATOM   3413  HW1 SOL  1138      16.554   4.202  21.325  1.00  0.00           H
ATOM   3414  HW2 SOL  1138      16.042   2.906  20.734  1.00  0.00           H
ATOM   3415  OW  SOL  1139      34.843  11.355   6.782  1.00  0.00           O
ATOM   3416  HW1 SOL  1139      33.920  11.136   6.915  1.00  0.00           H
ATOM   3417  HW2 SOL  1139      35.317  10.746   7.349  1.00  0.00           H
ATOM   3418  OW  SOL  1140      30.839  17.364   6.111  1.00  0.00           O
ATOM   3419  HW1 SOL  1140      31.311  17.036   5.346  1.00  0.00           H
ATOM   3420  HW2 SOL  1140      29.972  17.597   5.777  1.00  0.00           H
ATOM   3421  OW  SOL  1141      16.684   0.712   3.804  1.00  0.00           O
ATOM   3422  HW1 SOL  1141      15.791   0.417   3.623  1.00  0.00           H
ATOM   3423  HW2 SOL  1141      16.606   1.240   4.598  1.00  0.00           H
ATOM   3424  OW  SOL  1142      30.280  40.888   9.078  1.00  0.00           O
ATOM   3425  HW1 SOL  1142      30.246  40.855   8.122  1.00  0.00           H
ATOM   3426  HW2 SOL  1142      29.512  40.392   9.363  1.00  0.00           H
ATOM   3427  OW  SOL  1143      32.672  18.158   0.503  1.00  0.00           O
ATOM   3428  HW1 SOL  1143      33.517  18.095   0.058  1.00  0.00           H
ATOM   3429  HW2 SOL  1143      32.032  17.891  -0.158  1.00  0.00           H
ATOM   3430  OW  SOL  1144      28.832   6.362  12.605  1.00  0.00           O
ATOM   3431  HW1 SOL  1144      29.749   6.250  12.355  1.00  0.00           H
ATOM   3432  HW2 SOL  1144      28.782   7.259  12.935  1.00  0.00           H
ATOM   3433  OW  SOL  1145      30.426   3.420  14.544  1.00  0.00           O
ATOM   3434  HW1 SOL  1145      30.857   3.750  15.333  1.00  0.00           H
ATOM   3435  HW2 SOL  1145      29.600   3.902  14.502  1.00  0.00           H
ATOM   3436  OW  SOL  1146      29.053   9.009  19.812  1.00  0.00           O
ATOM   3437  HW1 SOL  1146      28.807   8.475  19.057  1.00  0.00           H
ATOM   3438  HW2 SOL  1146      28.280   8.997  20.377  1.00  0.00           H
ATOM   3439  OW  SOL  1147      33.297   5.940  15.079  1.00  0.00           O
ATOM   3440  HW1 SOL  1147      33.253   6.562  15.805  1.00  0.00           H
ATOM   3441  HW2 SOL  1147      33.762   6.411  14.387  1.00  0.00           H
ATOM   3442  OW  SOL  1148      25.550   6.427   4.028  1.00  0.00           O
ATOM   3443  HW1 SOL  1148      26.214   6.612   3.364  1.00  0.00           H
ATOM   3444  HW2 SOL  1148      24.760   6.222   3.527  1.00  0.00           H
ATOM   3445  OW  SOL  1149      16.653   7.302   4.633  1.00  0.00           O
ATOM   3446  HW1 SOL  1149      15.940   7.299   3.994  1.00  0.00           H
ATOM   3447  HW2 SOL  1149      16.323   6.780   5.364  1.00  0.00           H
ATOM   3448  OW  SOL  1150      20.172  15.363  19.780  1.00  0.00           O
ATOM   3449  HW1 SOL  1150      20.755  14.610  19.874  1.00  0.00           H
ATOM   3450  HW2 SOL  1150      19.647  15.362  20.581  1.00  0.00           H
ATOM   3451  OW  SOL  1151      29.183   5.353   4.356  1.00  0.00           O
ATOM   3452  HW1 SOL  1151      29.306   5.823   5.181  1.00  0.00           H
ATOM   3453  HW2 SOL  1151      28.789   4.519   4.612  1.00  0.00           H
ATOM   3454  OW  SOL  1152      36.120   8.396  17.723  1.00  0.00           O
ATOM   3455  HW1 SOL  1152      36.264   8.741  16.842  1.00  0.00           H
ATOM   3456  HW2 SOL  1152      35.446   8.964  18.096  1.00  0.00           H
ATOM   3457  OW  SOL  1153      37.999  10.505  43.226  1.00  0.00           O
ATOM   3458  HW1 SOL  1153      37.256  10.624  43.818  1.00  0.00           H
ATOM   3459  HW2 SOL  1153      38.203  11.388  42.917  1.00  0.00           H
ATOM   3460  OW  SOL  1154      28.135   3.928   9.341  1.00  0.00           O
ATOM   3461  HW1 SOL  1154      27.671   4.344   8.614  1.00  0.00           H
ATOM   3462  HW2 SOL  1154      28.634   4.637   9.745  1.00  0.00           H
ATOM   3463  OW  SOL  1155      27.257  14.205   2.715  1.00  0.00           O
ATOM   3464  HW1 SOL  1155      26.654  13.694   3.255  1.00  0.00           H
ATOM   3465  HW2 SOL  1155      26.700  14.843   2.270  1.00  0.00           H
ATOM   3466  OW  SOL  1156      23.129  13.535  10.557  1.00  0.00           O
ATOM   3467  HW1 SOL  1156      22.998  13.142   9.695  1.00  0.00           H
ATOM   3468  HW2 SOL  1156      23.426  14.426  10.373  1.00  0.00           H
ATOM   3469  OW  SOL  1157      36.556   7.291   2.005  1.00  0.00           O
ATOM   3470  HW1 SOL  1157      35.913   6.585   1.932  1.00  0.00           H
ATOM   3471  HW2 SOL  1157      37.190   7.112   1.311  1.00  0.00           H
ATOM   3472  OW  SOL  1158      32.587  18.435  17.334  1.00  0.00           O
ATOM   3473  HW1 SOL  1158      32.044  18.987  16.771  1.00  0.00           H
ATOM   3474  HW2 SOL  1158      32.390  17.541  17.055  1.00  0.00           H
ATOM   3475  OW  SOL  1159      23.658   6.846   2.182  1.00  0.00           O
ATOM   3476  HW1 SOL  1159      24.343   7.417   1.833  1.00  0.00           H
ATOM   3477  HW2 SOL  1159      23.215   6.501   1.407  1.00  0.00           H
ATOM   3478  OW  SOL  1160      34.472   6.034   4.671  1.00  0.00           O
ATOM   3479  HW1 SOL  1160      34.543   5.889   3.727  1.00  0.00           H
ATOM   3480  HW2 SOL  1160      35.162   5.490   5.050  1.00  0.00           H
ATOM   3481  OW  SOL  1161      24.122  11.612  18.103  1.00  0.00           O
ATOM   3482  HW1 SOL  1161      23.901  11.961  18.966  1.00  0.00           H
ATOM   3483  HW2 SOL  1161      25.057  11.793  18.004  1.00  0.00           H
ATOM   3484  OW  SOL  1162      28.491  17.762   4.913  1.00  0.00           O
ATOM   3485  HW1 SOL  1162      27.840  17.114   5.184  1.00  0.00           H
ATOM   3486  HW2 SOL  1162      28.568  17.643   3.967  1.00  0.00           H
ATOM   3487  OW  SOL  1163      14.330   2.412  19.674  1.00  0.00           O
ATOM   3488  HW1 SOL  1163      14.166   2.672  18.768  1.00  0.00           H
ATOM   3489  HW2 SOL  1163      13.726   1.685  19.828  1.00  0.00           H
ATOM   3490  OW  SOL  1164      38.465  14.584  39.310  1.00  0.00           O
ATOM   3491  HW1 SOL  1164      38.557  14.755  38.373  1.00  0.00           H
ATOM   3492  HW2 SOL  1164      37.967  15.331  39.643  1.00  0.00           H
ATOM   3493  OW  SOL  1165      22.958  18.307   2.314  1.00  0.00           O
ATOM   3494  HW1 SOL  1165      23.644  17.660   2.149  1.00  0.00           H
ATOM   3495  HW2 SOL  1165      22.209  17.999   1.803  1.00  0.00           H
ATOM   3496  OW  SOL  1166      34.317   6.713  41.728  1.00  0.00           O
ATOM   3497  HW1 SOL  1166      34.593   5.830  41.972  1.00  0.00           H
ATOM   3498  HW2 SOL  1166      34.807   6.906  40.929  1.00  0.00           H
ATOM   3499  OW  SOL  1167      20.604  16.657  15.590  1.00  0.00           O
ATOM   3500  HW1 SOL  1167      20.636  15.883  15.028  1.00  0.00           H
ATOM   3501  HW2 SOL  1167      21.357  17.182  15.317  1.00  0.00           H
ATOM   3502  OW  SOL  1168      27.079  16.231   7.677  1.00  0.00           O
ATOM   3503  HW1 SOL  1168      27.902  15.747   7.610  1.00  0.00           H
ATOM   3504  HW2 SOL  1168      26.697  16.177   6.801  1.00  0.00           H
ATOM   3505  OW  SOL  1169      22.182   0.884   1.010  1.00  0.00           O
ATOM   3506  HW1 SOL  1169      21.691   1.616   1.382  1.00  0.00           H
ATOM   3507  HW2 SOL  1169      23.004   1.273   0.711  1.00  0.00           H
ATOM   3508  OW  SOL  1170      34.240  41.573  15.461  1.00  0.00           O
ATOM   3509  HW1 SOL  1170      33.686  40.877  15.813  1.00  0.00           H
ATOM   3510  HW2 SOL  1170      35.133  41.298  15.669  1.00  0.00           H
ATOM   3511  OW  SOL  1171      29.717  40.093   4.246  1.00  0.00           O
ATOM   3512  HW1 SOL  1171      28.923  40.510   4.582  1.00  0.00           H
ATOM   3513  HW2 SOL  1171      29.989  39.498   4.945  1.00  0.00           H
ATOM   3514  OW  SOL  1172      23.944   2.065  15.979  1.00  0.00           O
ATOM   3515  HW1 SOL  1172      23.142   1.596  15.750  1.00  0.00           H
ATOM   3516  HW2 SOL  1172      24.589   1.763  15.338  1.00  0.00           H
ATOM   3517  OW  SOL  1173      26.841  15.673  12.359  1.00  0.00           O
ATOM   3518  HW1 SOL  1173      27.191  15.450  13.222  1.00  0.00           H
ATOM   3519  HW2 SOL  1173      26.050  16.180  12.545  1.00  0.00           H
ATOM   3520  OW  SOL  1174      32.792   3.712  13.259  1.00  0.00           O
ATOM   3521  HW1 SOL  1174      31.954   3.460  13.646  1.00  0.00           H
ATOM   3522  HW2 SOL  1174      33.182   4.309  13.897  1.00  0.00           H
ATOM   3523  OW  SOL  1175      27.987  14.083  10.301  1.00  0.00           O
ATOM   3524  HW1 SOL  1175      27.786  13.169  10.502  1.00  0.00           H
ATOM   3525  HW2 SOL  1175      27.321  14.584  10.772  1.00  0.00           H
ATOM   3526  OW  SOL  1176      27.412   1.997   7.110  1.00  0.00           O
ATOM   3527  HW1 SOL  1176      28.234   2.398   6.826  1.00  0.00           H
ATOM   3528  HW2 SOL  1176      27.564   1.761   8.025  1.00  0.00           H
ATOM   3529  OW  SOL  1177      17.654  41.359   3.396  1.00  0.00           O
ATOM   3530  HW1 SOL  1177      17.375  42.177   3.808  1.00  0.00           H
ATOM   3531  HW2 SOL  1177      17.542  40.697   4.077  1.00  0.00           H
ATOM   3532  OW  SOL  1178      31.515   8.568  42.209  1.00  0.00           O
ATOM   3533  HW1 SOL  1178      32.358   8.679  42.647  1.00  0.00           H
ATOM   3534  HW2 SOL  1178      30.924   8.262  42.897  1.00  0.00           H
ATOM   3535  OW  SOL  1179      23.019  42.777   4.778  1.00  0.00           O
ATOM   3536  HW1 SOL  1179      22.505  42.053   5.135  1.00  0.00           H
ATOM   3537  HW2 SOL  1179      22.386  43.484   4.657  1.00  0.00           H
ATOM   3538  OW  SOL  1180      21.512   1.879   4.511  1.00  0.00           O
ATOM   3539  HW1 SOL  1180      20.963   2.423   5.076  1.00  0.00           H
ATOM   3540  HW2 SOL  1180      22.408   2.093   4.771  1.00  0.00           H
ATOM   3541  OW  SOL  1181      27.829   9.364  15.679  1.00  0.00           O
ATOM   3542  HW1 SOL  1181      27.002   9.427  15.200  1.00  0.00           H
ATOM   3543  HW2 SOL  1181      27.668   8.699  16.348  1.00  0.00           H
ATOM   3544  OW  SOL  1182      32.248  10.525   6.977  1.00  0.00           O
ATOM   3545  HW1 SOL  1182      31.379  10.196   7.205  1.00  0.00           H
ATOM   3546  HW2 SOL  1182      32.776   9.738   6.843  1.00  0.00           H
ATOM   3547  OW  SOL  1183      27.004   9.931   7.909  1.00  0.00           O
ATOM   3548  HW1 SOL  1183      26.911   9.475   7.072  1.00  0.00           H
ATOM   3549  HW2 SOL  1183      26.475   9.419   8.521  1.00  0.00           H
ATOM   3550  OW  SOL  1184      28.593  19.014  11.455  1.00  0.00           O
ATOM   3551  HW1 SOL  1184      28.011  19.744  11.244  1.00  0.00           H
ATOM   3552  HW2 SOL  1184      28.553  18.445  10.686  1.00  0.00           H
ATOM   3553  OW  SOL  1185      26.927   9.852  41.254  1.00  0.00           O
ATOM   3554  HW1 SOL  1185      27.387  10.258  41.989  1.00  0.00           H
ATOM   3555  HW2 SOL  1185      26.505   9.081  41.632  1.00  0.00           H
ATOM   3556  OW  SOL  1186      19.988   6.312  13.107  1.00  0.00           O
ATOM   3557  HW1 SOL  1186      20.635   6.199  12.411  1.00  0.00           H
ATOM   3558  HW2 SOL  1186      19.186   6.565  12.651  1.00  0.00           H
ATOM   3559  OW  SOL  1187      25.132   1.465  10.805  1.00  0.00           O
ATOM   3560  HW1 SOL  1187      24.463   0.941  11.246  1.00  0.00           H
ATOM   3561  HW2 SOL  1187      25.642   0.829  10.303  1.00  0.00           H
ATOM   3562  OW  SOL  1188      25.121   3.356   8.072  1.00  0.00           O
ATOM   3563  HW1 SOL  1188      25.887   3.060   7.580  1.00  0.00           H
ATOM   3564  HW2 SOL  1188      24.711   2.550   8.385  1.00  0.00           H
ATOM   3565  OW  SOL  1189      27.647  41.227   5.739  1.00  0.00           O
ATOM   3566  HW1 SOL  1189      27.641  41.382   6.683  1.00  0.00           H
ATOM   3567  HW2 SOL  1189      26.748  41.400   5.461  1.00  0.00           H
ATOM   3568  OW  SOL  1190      36.707  11.324   4.706  1.00  0.00           O
ATOM   3569  HW1 SOL  1190      36.045  11.519   5.369  1.00  0.00           H
ATOM   3570  HW2 SOL  1190      37.037  10.458   4.943  1.00  0.00           H
ATOM   3571  OW  SOL  1191      35.294   2.454   7.047  1.00  0.00           O
ATOM   3572  HW1 SOL  1191      36.169   2.131   7.263  1.00  0.00           H
ATOM   3573  HW2 SOL  1191      34.752   1.667   7.004  1.00  0.00           H
ATOM   3574  OW  SOL  1192      39.087   0.986   5.707  1.00  0.00           O
ATOM   3575  HW1 SOL  1192      39.845   0.416   5.575  1.00  0.00           H
ATOM   3576  HW2 SOL  1192      39.373   1.843   5.392  1.00  0.00           H
ATOM   3577  OW  SOL  1193      25.370  15.497   1.303  1.00  0.00           O
ATOM   3578  HW1 SOL  1193      25.592  15.148   0.440  1.00  0.00           H
ATOM   3579  HW2 SOL  1193      24.534  15.083   1.521  1.00  0.00           H
ATOM   3580  OW  SOL  1194      38.999  12.653   3.938  1.00  0.00           O
ATOM   3581  HW1 SOL  1194      38.120  12.278   3.877  1.00  0.00           H
ATOM   3582  HW2 SOL  1194      39.196  12.649   4.875  1.00  0.00           H
ATOM   3583  OW  SOL  1195      28.224   2.936   0.672  1.00  0.00           O
ATOM   3584  HW1 SOL  1195      28.188   2.876   1.627  1.00  0.00           H
ATOM   3585  HW2 SOL  1195      27.326   3.138   0.410  1.00  0.00           H
ATOM   3586  OW  SOL  1196      24.946  41.207   6.108  1.00  0.00           O
ATOM   3587  HW1 SOL  1196      24.222  40.741   6.527  1.00  0.00           H
ATOM   3588  HW2 SOL  1196      24.527  41.933   5.645  1.00  0.00           H
ATOM   3589  OW  SOL  1197      37.793  13.759  15.094  1.00  0.00           O
ATOM   3590  HW1 SOL  1197      37.906  14.475  14.469  1.00  0.00           H
ATOM   3591  HW2 SOL  1197      37.224  14.120  15.773  1.00  0.00           H
ATOM   3592  OW  SOL  1198      30.000   9.277  13.950  1.00  0.00           O
ATOM   3593  HW1 SOL  1198      29.759  10.014  13.389  1.00  0.00           H
ATOM   3594  HW2 SOL  1198      29.272   9.197  14.567  1.00  0.00           H
ATOM   3595  OW  SOL  1199      34.971  12.141  12.747  1.00  0.00           O
ATOM   3596  HW1 SOL  1199      34.174  12.099  12.219  1.00  0.00           H
ATOM   3597  HW2 SOL  1199      35.322  13.016  12.581  1.00  0.00           H
ATOM   3598  OW  SOL  1200      35.025  10.446   9.614  1.00  0.00           O
ATOM   3599  HW1 SOL  1200      34.305   9.952  10.008  1.00  0.00           H
ATOM   3600  HW2 SOL  1200      35.801   9.909   9.775  1.00  0.00           H
ATOM   3601  OW  SOL  1201      36.262   8.212   7.158  1.00  0.00           O
ATOM   3602  HW1 SOL  1201      36.729   8.327   6.330  1.00  0.00           H
ATOM   3603  HW2 SOL  1201      36.763   7.544   7.625  1.00  0.00           H
ATOM   3604  OW  SOL  1202      29.844   0.871  10.696  1.00  0.00           O
ATOM   3605  HW1 SOL  1202      29.678   0.860  11.639  1.00  0.00           H
ATOM   3606  HW2 SOL  1202      30.765   1.117  10.617  1.00  0.00           H
ATOM   3607  OW  SOL  1203      31.810   4.423  20.203  1.00  0.00           O
ATOM   3608  HW1 SOL  1203      31.420   4.785  20.999  1.00  0.00           H
ATOM   3609  HW2 SOL  1203      31.063   4.162  19.666  1.00  0.00           H
ATOM   3610  OW  SOL  1204      31.582   7.876   4.396  1.00  0.00           O
ATOM   3611  HW1 SOL  1204      32.291   8.366   4.813  1.00  0.00           H
ATOM   3612  HW2 SOL  1204      31.859   7.783   3.484  1.00  0.00           H
ATOM   3613  OW  SOL  1205      21.624   8.144  14.129  1.00  0.00           O
ATOM   3614  HW1 SOL  1205      21.051   7.406  13.923  1.00  0.00           H
ATOM   3615  HW2 SOL  1205      22.436   7.739  14.435  1.00  0.00           H
ATOM   3616  OW  SOL  1206      32.266  35.917  20.733  1.00  0.00           O
ATOM   3617  HW1 SOL  1206      31.444  35.998  20.250  1.00  0.00           H
ATOM   3618  HW2 SOL  1206      32.233  35.041  21.117  1.00  0.00           H
ATOM   3619  OW  SOL  1207      22.373  13.598  16.725  1.00  0.00           O
ATOM   3620  HW1 SOL  1207      22.971  12.871  16.895  1.00  0.00           H
ATOM   3621  HW2 SOL  1207      22.652  14.285  17.330  1.00  0.00           H
ATOM   3622  OW  SOL  1208      20.916   3.216   2.189  1.00  0.00           O
ATOM   3623  HW1 SOL  1208      20.859   4.139   2.435  1.00  0.00           H
ATOM   3624  HW2 SOL  1208      20.924   2.745   3.022  1.00  0.00           H
ATOM   3625  OW  SOL  1209      23.347   5.531   8.916  1.00  0.00           O
ATOM   3626  HW1 SOL  1209      23.229   6.044   8.117  1.00  0.00           H
ATOM   3627  HW2 SOL  1209      23.870   4.778   8.643  1.00  0.00           H
ATOM   3628  OW  SOL  1210      34.553  16.229   5.336  1.00  0.00           O
ATOM   3629  HW1 SOL  1210      33.901  15.726   4.850  1.00  0.00           H
ATOM   3630  HW2 SOL  1210      34.896  15.614   5.985  1.00  0.00           H
ATOM   3631  OW  SOL  1211      32.277  13.375  10.791  1.00  0.00           O
ATOM   3632  HW1 SOL  1211      32.661  13.277   9.920  1.00  0.00           H
ATOM   3633  HW2 SOL  1211      31.610  14.053  10.685  1.00  0.00           H
ATOM   3634  OW  SOL  1212      29.049   8.770   3.989  1.00  0.00           O
ATOM   3635  HW1 SOL  1212      29.746   8.227   4.358  1.00  0.00           H
ATOM   3636  HW2 SOL  1212      28.279   8.565   4.519  1.00  0.00           H
ATOM   3637  OW  SOL  1213      18.353  18.329  15.644  1.00  0.00           O
ATOM   3638  HW1 SOL  1213      18.955  17.585  15.612  1.00  0.00           H
ATOM   3639  HW2 SOL  1213      18.710  18.897  16.327  1.00  0.00           H
ATOM   3640  OW  SOL  1214      26.346   6.967  25.127  1.00  0.00           O
ATOM   3641  HW1 SOL  1214      27.296   7.009  25.014  1.00  0.00           H
ATOM   3642  HW2 SOL  1214      26.128   6.046  24.988  1.00  0.00           H
ATOM   3643  OW  SOL  1215      36.479   2.122  17.586  1.00  0.00           O
ATOM   3644  HW1 SOL  1215      36.351   2.438  18.480  1.00  0.00           H
ATOM   3645  HW2 SOL  1215      35.600   1.894  17.284  1.00  0.00           H
ATOM   3646  OW  SOL  1216      20.467   2.389  18.428  1.00  0.00           O
ATOM   3647  HW1 SOL  1216      20.559   1.461  18.214  1.00  0.00           H
ATOM   3648  HW2 SOL  1216      21.293   2.783  18.146  1.00  0.00           H
ATOM   3649  OW  SOL  1217      16.640   3.014  16.874  1.00  0.00           O
ATOM   3650  HW1 SOL  1217      16.703   2.093  17.125  1.00  0.00           H
ATOM   3651  HW2 SOL  1217      17.537   3.342  16.938  1.00  0.00           H
ATOM   3652  OW  SOL  1218      22.821   7.816  11.396  1.00  0.00           O
ATOM   3653  HW1 SOL  1218      22.564   6.895  11.359  1.00  0.00           H
ATOM   3654  HW2 SOL  1218      22.423   8.208  10.618  1.00  0.00           H
ATOM   3655  OW  SOL  1219      32.829   3.676  10.137  1.00  0.00           O
ATOM   3656  HW1 SOL  1219      32.692   2.750   9.936  1.00  0.00           H
ATOM   3657  HW2 SOL  1219      32.932   3.702  11.088  1.00  0.00           H
ATOM   3658  OW  SOL  1220      26.816   2.810   2.869  1.00  0.00           O
ATOM   3659  HW1 SOL  1220      26.847   1.941   3.268  1.00  0.00           H
ATOM   3660  HW2 SOL  1220      25.884   2.978   2.732  1.00  0.00           H
ATOM   3661  OW  SOL  1221      27.130   0.099   9.464  1.00  0.00           O
ATOM   3662  HW1 SOL  1221      26.876  -0.808   9.297  1.00  0.00           H
ATOM   3663  HW2 SOL  1221      28.045   0.046   9.740  1.00  0.00           H
ATOM   3664  OW  SOL  1222      19.475  11.276   7.204  1.00  0.00           O
ATOM   3665  HW1 SOL  1222      19.278  10.856   8.041  1.00  0.00           H
ATOM   3666  HW2 SOL  1222      19.374  12.213   7.376  1.00  0.00           H
ATOM   3667  OW  SOL  1223      26.108   6.131  11.900  1.00  0.00           O
ATOM   3668  HW1 SOL  1223      27.048   6.305  11.947  1.00  0.00           H
ATOM   3669  HW2 SOL  1223      26.046   5.197  11.700  1.00  0.00           H
ATOM   3670  OW  SOL  1224      37.170   4.569  15.671  1.00  0.00           O
ATOM   3671  HW1 SOL  1224      37.096   5.168  16.414  1.00  0.00           H
ATOM   3672  HW2 SOL  1224      37.656   3.819  16.015  1.00  0.00           H
ATOM   3673  OW  SOL  1225      20.514   3.802   6.126  1.00  0.00           O
ATOM   3674  HW1 SOL  1225      19.800   4.249   5.673  1.00  0.00           H
ATOM   3675  HW2 SOL  1225      21.128   4.500   6.354  1.00  0.00           H
ATOM   3676  OW  SOL  1226      38.295   2.709  43.018  1.00  0.00           O
ATOM   3677  HW1 SOL  1226      39.085   2.223  43.256  1.00  0.00           H
ATOM   3678  HW2 SOL  1226      38.021   3.134  43.831  1.00  0.00           H
ATOM   3679  OW  SOL  1227      32.758   0.771  10.187  1.00  0.00           O
ATOM   3680  HW1 SOL  1227      33.683   0.968  10.041  1.00  0.00           H
ATOM   3681  HW2 SOL  1227      32.678  -0.163   9.994  1.00  0.00           H
ATOM   3682  OW  SOL  1228      29.389  11.133  17.064  1.00  0.00           O
ATOM   3683  HW1 SOL  1228      29.492  11.790  16.375  1.00  0.00           H
ATOM   3684  HW2 SOL  1228      28.745  10.517  16.715  1.00  0.00           H
ATOM   3685  OW  SOL  1229      37.706  15.794  13.444  1.00  0.00           O
ATOM   3686  HW1 SOL  1229      38.215  16.308  12.817  1.00  0.00           H
ATOM   3687  HW2 SOL  1229      37.078  15.312  12.906  1.00  0.00           H
ATOM   3688  OW  SOL  1230      26.933   9.680  21.296  1.00  0.00           O
ATOM   3689  HW1 SOL  1230      27.210   9.842  22.198  1.00  0.00           H
ATOM   3690  HW2 SOL  1230      26.358  10.415  21.086  1.00  0.00           H
ATOM   3691  OW  SOL  1231      34.055   2.167   0.271  1.00  0.00           O
ATOM   3692  HW1 SOL  1231      33.269   1.848   0.714  1.00  0.00           H
ATOM   3693  HW2 SOL  1231      33.793   2.259  -0.645  1.00  0.00           H
ATOM   3694  OW  SOL  1232      31.717  12.808   2.561  1.00  0.00           O
ATOM   3695  HW1 SOL  1232      31.117  12.269   3.077  1.00  0.00           H
ATOM   3696  HW2 SOL  1232      31.882  13.575   3.108  1.00  0.00           H
ATOM   3697  OW  SOL  1233      29.555  14.767   7.265  1.00  0.00           O
ATOM   3698  HW1 SOL  1233      29.629  14.584   6.328  1.00  0.00           H
ATOM   3699  HW2 SOL  1233      30.364  14.418   7.641  1.00  0.00           H
ATOM   3700  OW  SOL  1234      25.814  12.957   7.534  1.00  0.00           O
ATOM   3701  HW1 SOL  1234      26.022  12.171   8.039  1.00  0.00           H
ATOM   3702  HW2 SOL  1234      26.642  13.434   7.483  1.00  0.00           H
ATOM   3703  OW  SOL  1235      21.792   8.181   7.150  1.00  0.00           O
ATOM   3704  HW1 SOL  1235      21.865   8.402   8.078  1.00  0.00           H
ATOM   3705  HW2 SOL  1235      21.814   9.026   6.700  1.00  0.00           H
ATOM   3706  OW  SOL  1236      31.171   1.628  18.220  1.00  0.00           O
ATOM   3707  HW1 SOL  1236      31.361   1.668  19.157  1.00  0.00           H
ATOM   3708  HW2 SOL  1236      30.535   2.328  18.073  1.00  0.00           H
ATOM   3709  OW  SOL  1237      29.538  41.582  14.524  1.00  0.00           O
ATOM   3710  HW1 SOL  1237      28.688  41.703  14.948  1.00  0.00           H
ATOM   3711  HW2 SOL  1237      29.656  42.370  13.995  1.00  0.00           H
ATOM   3712  OW  SOL  1238      22.811  10.692   1.724  1.00  0.00           O
ATOM   3713  HW1 SOL  1238      22.813   9.913   2.279  1.00  0.00           H
ATOM   3714  HW2 SOL  1238      22.095  11.228   2.065  1.00  0.00           H
ATOM   3715  OW  SOL  1239      20.872  21.519  11.068  1.00  0.00           O
ATOM   3716  HW1 SOL  1239      21.481  22.096  11.529  1.00  0.00           H
ATOM   3717  HW2 SOL  1239      20.177  21.347  11.703  1.00  0.00           H
ATOM   3718  OW  SOL  1240      27.325  11.377  11.139  1.00  0.00           O
ATOM   3719  HW1 SOL  1240      28.242  11.256  11.384  1.00  0.00           H
ATOM   3720  HW2 SOL  1240      26.931  10.511  11.244  1.00  0.00           H
ATOM   3721  OW  SOL  1241      31.299   8.430  11.359  1.00  0.00           O
ATOM   3722  HW1 SOL  1241      31.203   7.481  11.435  1.00  0.00           H
ATOM   3723  HW2 SOL  1241      31.476   8.726  12.252  1.00  0.00           H
ATOM   3724  OW  SOL  1242      18.939   5.309   9.530  1.00  0.00           O
ATOM   3725  HW1 SOL  1242      18.640   6.190   9.302  1.00  0.00           H
ATOM   3726  HW2 SOL  1242      18.156   4.866   9.854  1.00  0.00           H
ATOM   3727  OW  SOL  1243      16.901  10.371  11.682  1.00  0.00           O
ATOM   3728  HW1 SOL  1243      16.937  10.814  12.529  1.00  0.00           H
ATOM   3729  HW2 SOL  1243      16.011  10.021  11.632  1.00  0.00           H
ATOM   3730  OW  SOL  1244      34.864  11.585  15.479  1.00  0.00           O
ATOM   3731  HW1 SOL  1244      33.983  11.225  15.581  1.00  0.00           H
ATOM   3732  HW2 SOL  1244      34.903  11.868  14.565  1.00  0.00           H
ATOM   3733  OW  SOL  1245      31.548   5.021   2.986  1.00  0.00           O
ATOM   3734  HW1 SOL  1245      30.895   5.198   3.664  1.00  0.00           H
ATOM   3735  HW2 SOL  1245      31.044   4.979   2.174  1.00  0.00           H
ATOM   3736  OW  SOL  1246      33.791   8.359   6.026  1.00  0.00           O
ATOM   3737  HW1 SOL  1246      34.592   8.429   6.545  1.00  0.00           H
ATOM   3738  HW2 SOL  1246      33.959   7.637   5.421  1.00  0.00           H
ATOM   3739  OW  SOL  1247      23.110  11.730  14.079  1.00  0.00           O
ATOM   3740  HW1 SOL  1247      23.320  12.470  13.509  1.00  0.00           H
ATOM   3741  HW2 SOL  1247      23.951  11.470  14.455  1.00  0.00           H
ATOM   3742  OW  SOL  1248      25.703   0.879  14.187  1.00  0.00           O
ATOM   3743  HW1 SOL  1248      25.410   0.126  13.674  1.00  0.00           H
ATOM   3744  HW2 SOL  1248      26.305   1.345  13.607  1.00  0.00           H
ATOM   3745  OW  SOL  1249      32.090  16.067  15.707  1.00  0.00           O
ATOM   3746  HW1 SOL  1249      32.978  15.733  15.580  1.00  0.00           H
ATOM   3747  HW2 SOL  1249      31.600  15.740  14.952  1.00  0.00           H
ATOM   3748  OW  SOL  1250      19.616  41.289  41.073  1.00  0.00           O
ATOM   3749  HW1 SOL  1250      19.745  42.089  41.582  1.00  0.00           H
ATOM   3750  HW2 SOL  1250      20.501  40.958  40.918  1.00  0.00           H
ATOM   3751  OW  SOL  1251      18.645   9.676   9.427  1.00  0.00           O
ATOM   3752  HW1 SOL  1251      18.085   8.933   9.204  1.00  0.00           H
ATOM   3753  HW2 SOL  1251      18.387   9.912  10.319  1.00  0.00           H
ATOM   3754  OW  SOL  1252      36.356   3.543   4.765  1.00  0.00           O
ATOM   3755  HW1 SOL  1252      35.869   3.120   5.472  1.00  0.00           H
ATOM   3756  HW2 SOL  1252      35.996   3.161   3.964  1.00  0.00           H
ATOM   3757  OW  SOL  1253      27.632   6.571   2.408  1.00  0.00           O
ATOM   3758  HW1 SOL  1253      28.353   6.586   1.778  1.00  0.00           H
ATOM   3759  HW2 SOL  1253      27.894   5.916   3.055  1.00  0.00           H
ATOM   3760  OW  SOL  1254      42.380  15.084   8.149  1.00  0.00           O
ATOM   3761  HW1 SOL  1254      41.657  15.436   7.629  1.00  0.00           H
ATOM   3762  HW2 SOL  1254      43.114  15.036   7.536  1.00  0.00           H
ATOM   3763  OW  SOL  1255      32.028  17.562  12.198  1.00  0.00           O
ATOM   3764  HW1 SOL  1255      31.866  18.377  11.721  1.00  0.00           H
ATOM   3765  HW2 SOL  1255      31.419  16.933  11.811  1.00  0.00           H
ATOM   3766  OW  SOL  1256      19.246  11.345   4.404  1.00  0.00           O
ATOM   3767  HW1 SOL  1256      19.377  10.820   5.194  1.00  0.00           H
ATOM   3768  HW2 SOL  1256      18.386  11.080   4.079  1.00  0.00           H
ATOM   3769  OW  SOL  1257      26.759  12.324  17.051  1.00  0.00           O
ATOM   3770  HW1 SOL  1257      26.812  12.519  16.116  1.00  0.00           H
ATOM   3771  HW2 SOL  1257      27.542  11.805  17.234  1.00  0.00           H
ATOM   3772  OW  SOL  1258      26.687   0.243   4.138  1.00  0.00           O
ATOM   3773  HW1 SOL  1258      27.123  -0.431   3.618  1.00  0.00           H
ATOM   3774  HW2 SOL  1258      27.295   0.424   4.855  1.00  0.00           H
ATOM   3775  OW  SOL  1259      38.460  39.905   9.019  1.00  0.00           O
ATOM   3776  HW1 SOL  1259      38.147  39.728   8.131  1.00  0.00           H
ATOM   3777  HW2 SOL  1259      39.360  40.209   8.900  1.00  0.00           H
ATOM   3778  OW  SOL  1260      29.659  14.408   4.398  1.00  0.00           O
ATOM   3779  HW1 SOL  1260      29.738  13.467   4.554  1.00  0.00           H
ATOM   3780  HW2 SOL  1260      28.755  14.528   4.106  1.00  0.00           H
ATOM   3781  OW  SOL  1261      18.788  15.694  22.149  1.00  0.00           O
ATOM   3782  HW1 SOL  1261      18.593  16.577  22.466  1.00  0.00           H
ATOM   3783  HW2 SOL  1261      19.222  15.265  22.886  1.00  0.00           H
ATOM   3784  OW  SOL  1262      35.026   9.901  41.920  1.00  0.00           O
ATOM   3785  HW1 SOL  1262      34.599  10.754  42.010  1.00  0.00           H
ATOM   3786  HW2 SOL  1262      34.999   9.526  42.801  1.00  0.00           H
ATOM   3787  OW  SOL  1263      25.812  10.881  14.157  1.00  0.00           O
ATOM   3788  HW1 SOL  1263      25.567  10.638  13.264  1.00  0.00           H
ATOM   3789  HW2 SOL  1263      26.380  11.644  14.052  1.00  0.00           H
ATOM   3790  OW  SOL  1264      26.507  18.069   0.914  1.00  0.00           O
ATOM   3791  HW1 SOL  1264      26.689  18.182  -0.019  1.00  0.00           H
ATOM   3792  HW2 SOL  1264      26.019  17.247   0.965  1.00  0.00           H
ATOM   3793  OW  SOL  1265      36.596  25.820  17.426  1.00  0.00           O
ATOM   3794  HW1 SOL  1265      36.137  24.993  17.571  1.00  0.00           H
ATOM   3795  HW2 SOL  1265      37.522  25.602  17.526  1.00  0.00           H
ATOM   3796  OW  SOL  1266      35.699   0.854  10.061  1.00  0.00           O
ATOM   3797  HW1 SOL  1266      36.397   1.099   9.454  1.00  0.00           H
ATOM   3798  HW2 SOL  1266      35.813   1.443  10.808  1.00  0.00           H
ATOM   3799  OW  SOL  1267      21.669   5.956   4.103  1.00  0.00           O
ATOM   3800  HW1 SOL  1267      21.027   6.661   4.192  1.00  0.00           H
ATOM   3801  HW2 SOL  1267      22.099   6.128   3.266  1.00  0.00           H
ATOM   3802  OW  SOL  1268      29.723  11.603   4.403  1.00  0.00           O
ATOM   3803  HW1 SOL  1268      29.434  11.602   5.315  1.00  0.00           H
ATOM   3804  HW2 SOL  1268      29.789  10.677   4.171  1.00  0.00           H
ATOM   3805  OW  SOL  1269      23.931   6.136  13.923  1.00  0.00           O
ATOM   3806  HW1 SOL  1269      23.421   5.620  13.299  1.00  0.00           H
ATOM   3807  HW2 SOL  1269      24.841   5.898  13.744  1.00  0.00           H
ATOM   3808  OW  SOL  1270      29.683   8.640   1.239  1.00  0.00           O
ATOM   3809  HW1 SOL  1270      29.528   8.606   2.183  1.00  0.00           H
ATOM   3810  HW2 SOL  1270      29.262   9.452   0.956  1.00  0.00           H
ATOM   3811  OW  SOL  1271      37.619  13.134   1.579  1.00  0.00           O
ATOM   3812  HW1 SOL  1271      38.017  13.825   1.050  1.00  0.00           H
ATOM   3813  HW2 SOL  1271      38.243  12.986   2.290  1.00  0.00           H
ATOM   3814  OW  SOL  1272      21.419   9.379   9.670  1.00  0.00           O
ATOM   3815  HW1 SOL  1272      20.534   9.624   9.398  1.00  0.00           H
ATOM   3816  HW2 SOL  1272      21.494   9.707  10.566  1.00  0.00           H
ATOM   3817  OW  SOL  1273      37.276   8.930  10.490  1.00  0.00           O
ATOM   3818  HW1 SOL  1273      38.010   9.126   9.908  1.00  0.00           H
ATOM   3819  HW2 SOL  1273      36.968   8.069  10.204  1.00  0.00           H
ATOM   3820  OW  SOL  1274      34.050   8.357   0.614  1.00  0.00           O
ATOM   3821  HW1 SOL  1274      34.855   8.097   1.061  1.00  0.00           H
ATOM   3822  HW2 SOL  1274      34.037   7.828  -0.184  1.00  0.00           H
ATOM   3823  OW  SOL  1275      29.707   3.371   6.375  1.00  0.00           O
ATOM   3824  HW1 SOL  1275      30.394   4.015   6.207  1.00  0.00           H
ATOM   3825  HW2 SOL  1275      30.081   2.539   6.083  1.00  0.00           H
ATOM   3826  OW  SOL  1276      28.972  11.601   6.834  1.00  0.00           O
ATOM   3827  HW1 SOL  1276      29.329  11.929   7.660  1.00  0.00           H
ATOM   3828  HW2 SOL  1276      28.226  11.061   7.092  1.00  0.00           H
ATOM   3829  OW  SOL  1277      42.212   7.062   6.817  1.00  0.00           O
ATOM   3830  HW1 SOL  1277      43.096   7.421   6.895  1.00  0.00           H
ATOM   3831  HW2 SOL  1277      41.801   7.252   7.660  1.00  0.00           H
ATOM   3832  OW  SOL  1278      22.897  14.425   1.172  1.00  0.00           O
ATOM   3833  HW1 SOL  1278      22.679  13.611   1.627  1.00  0.00           H
ATOM   3834  HW2 SOL  1278      22.049  14.810   0.951  1.00  0.00           H
ATOM   3835  OW  SOL  1279      21.404  10.275  12.352  1.00  0.00           O
ATOM   3836  HW1 SOL  1279      21.845  10.765  13.045  1.00  0.00           H
ATOM   3837  HW2 SOL  1279      21.324   9.387  12.699  1.00  0.00           H
ATOM   3838  OW  SOL  1280      27.247  41.688  16.581  1.00  0.00           O
ATOM   3839  HW1 SOL  1280      26.312  41.713  16.375  1.00  0.00           H
ATOM   3840  HW2 SOL  1280      27.367  42.377  17.234  1.00  0.00           H
ATOM   3841  OW  SOL  1281      20.946   6.154   1.153  1.00  0.00           O
ATOM   3842  HW1 SOL  1281      20.042   6.461   1.074  1.00  0.00           H
ATOM   3843  HW2 SOL  1281      21.102   5.659   0.349  1.00  0.00           H
ATOM   3844  OW  SOL  1282      37.286   3.179  13.217  1.00  0.00           O
ATOM   3845  HW1 SOL  1282      36.429   2.874  12.918  1.00  0.00           H
ATOM   3846  HW2 SOL  1282      37.106   3.636  14.038  1.00  0.00           H
ATOM   3847  OW  SOL  1283      17.104  40.323  34.729  1.00  0.00           O
ATOM   3848  HW1 SOL  1283      16.504  40.652  34.059  1.00  0.00           H
ATOM   3849  HW2 SOL  1283      16.566  40.246  35.516  1.00  0.00           H
ATOM   3850  OW  SOL  1284      33.081  11.466   0.155  1.00  0.00           O
ATOM   3851  HW1 SOL  1284      32.523  12.050   0.669  1.00  0.00           H
ATOM   3852  HW2 SOL  1284      33.905  11.432   0.642  1.00  0.00           H
ATOM   3853  OW  SOL  1285      27.692   4.437  14.213  1.00  0.00           O
ATOM   3854  HW1 SOL  1285      27.235   3.886  13.577  1.00  0.00           H
ATOM   3855  HW2 SOL  1285      27.852   5.257  13.747  1.00  0.00           H
ATOM   3856  OW  SOL  1286      32.025  13.231   7.306  1.00  0.00           O
ATOM   3857  HW1 SOL  1286      32.767  13.774   7.039  1.00  0.00           H
ATOM   3858  HW2 SOL  1286      32.326  12.332   7.174  1.00  0.00           H
ATOM   3859  OW  SOL  1287      25.860   6.804  16.359  1.00  0.00           O
ATOM   3860  HW1 SOL  1287      25.219   6.660  15.662  1.00  0.00           H
ATOM   3861  HW2 SOL  1287      25.402   6.557  17.162  1.00  0.00           H
ATOM   3862  OW  SOL  1288      39.529  11.959  13.923  1.00  0.00           O
ATOM   3863  HW1 SOL  1288      38.957  12.453  14.510  1.00  0.00           H
ATOM   3864  HW2 SOL  1288      38.946  11.337  13.487  1.00  0.00           H
ATOM   3865  OW  SOL  1289      23.693  15.961  17.505  1.00  0.00           O
ATOM   3866  HW1 SOL  1289      24.285  16.673  17.748  1.00  0.00           H
ATOM   3867  HW2 SOL  1289      23.779  15.891  16.555  1.00  0.00           H
ATOM   3868  OW  SOL  1290       0.594   7.070  11.259  1.00  0.00           O
ATOM   3869  HW1 SOL  1290       1.409   6.771  10.855  1.00  0.00           H
ATOM   3870  HW2 SOL  1290       0.618   6.705  12.144  1.00  0.00           H
ATOM   3871  OW  SOL  1291      34.082  42.555   2.627  1.00  0.00           O
ATOM   3872  HW1 SOL  1291      33.342  42.845   3.160  1.00  0.00           H
ATOM   3873  HW2 SOL  1291      33.690  42.304   1.790  1.00  0.00           H
ATOM   3874  OW  SOL  1292      31.475   5.798  11.982  1.00  0.00           O
ATOM   3875  HW1 SOL  1292      32.385   5.904  12.258  1.00  0.00           H
ATOM   3876  HW2 SOL  1292      31.397   4.870  11.762  1.00  0.00           H
ATOM   3877  OW  SOL  1293      36.847   9.797  15.196  1.00  0.00           O
ATOM   3878  HW1 SOL  1293      37.335  10.110  14.435  1.00  0.00           H
ATOM   3879  HW2 SOL  1293      36.181  10.468  15.348  1.00  0.00           H
ATOM   3880  OW  SOL  1294      33.749   7.089   9.733  1.00  0.00           O
ATOM   3881  HW1 SOL  1294      34.088   6.321   9.273  1.00  0.00           H
ATOM   3882  HW2 SOL  1294      32.812   7.092   9.536  1.00  0.00           H
ATOM   3883  OW  SOL  1295      25.312  11.538   1.089  1.00  0.00           O
ATOM   3884  HW1 SOL  1295      25.085  12.114   1.819  1.00  0.00           H
ATOM   3885  HW2 SOL  1295      24.480  11.375   0.644  1.00  0.00           H
ATOM   3886  OW  SOL  1296      24.170  15.978  10.570  1.00  0.00           O
ATOM   3887  HW1 SOL  1296      23.818  16.817  10.869  1.00  0.00           H
ATOM   3888  HW2 SOL  1296      25.037  16.191  10.226  1.00  0.00           H
ATOM   3889  OW  SOL  1297      35.075   4.631   8.673  1.00  0.00           O
ATOM   3890  HW1 SOL  1297      35.221   3.951   8.015  1.00  0.00           H
ATOM   3891  HW2 SOL  1297      34.354   4.297   9.206  1.00  0.00           H
ATOM   3892  OW  SOL  1298      26.749   8.562   5.681  1.00  0.00           O
ATOM   3893  HW1 SOL  1298      26.405   7.755   5.297  1.00  0.00           H
ATOM   3894  HW2 SOL  1298      26.162   9.248   5.364  1.00  0.00           H
ATOM   3895  OW  SOL  1299      32.279  15.404   4.227  1.00  0.00           O
ATOM   3896  HW1 SOL  1299      32.075  16.185   3.712  1.00  0.00           H
ATOM   3897  HW2 SOL  1299      31.431  15.105   4.555  1.00  0.00           H
ATOM   3898  OW  SOL  1300      27.274  14.057  22.050  1.00  0.00           O
ATOM   3899  HW1 SOL  1300      27.267  13.209  22.493  1.00  0.00           H
ATOM   3900  HW2 SOL  1300      27.566  13.861  21.159  1.00  0.00           H
ATOM   3901  OW  SOL  1301      24.089   6.493   6.382  1.00  0.00           O
ATOM   3902  HW1 SOL  1301      23.258   6.873   6.093  1.00  0.00           H
ATOM   3903  HW2 SOL  1301      24.611   6.422   5.583  1.00  0.00           H
ATOM   3904  OW  SOL  1302      28.651   7.545  17.457  1.00  0.00           O
ATOM   3905  HW1 SOL  1302      28.136   6.874  17.009  1.00  0.00           H
ATOM   3906  HW2 SOL  1302      29.530   7.172  17.517  1.00  0.00           H
ATOM   3907  OW  SOL  1303      34.844   2.088  12.425  1.00  0.00           O
ATOM   3908  HW1 SOL  1303      34.400   1.263  12.618  1.00  0.00           H
ATOM   3909  HW2 SOL  1303      34.233   2.764  12.718  1.00  0.00           H
ATOM   3910  OW  SOL  1304      21.799   0.477   7.922  1.00  0.00           O
ATOM   3911  HW1 SOL  1304      22.045  -0.443   8.022  1.00  0.00           H
ATOM   3912  HW2 SOL  1304      22.549   0.880   7.485  1.00  0.00           H
ATOM   3913  OW  SOL  1305      37.938  10.851   7.624  1.00  0.00           O
ATOM   3914  HW1 SOL  1305      38.489  10.156   7.984  1.00  0.00           H
ATOM   3915  HW2 SOL  1305      38.555  11.529   7.350  1.00  0.00           H
ATOM   3916  OW  SOL  1306      26.544   3.574  11.847  1.00  0.00           O
ATOM   3917  HW1 SOL  1306      25.825   2.984  11.622  1.00  0.00           H
ATOM   3918  HW2 SOL  1306      27.123   3.550  11.085  1.00  0.00           H
ATOM   3919  OW  SOL  1307      25.496  12.499   3.850  1.00  0.00           O
ATOM   3920  HW1 SOL  1307      24.701  12.509   4.383  1.00  0.00           H
ATOM   3921  HW2 SOL  1307      25.641  11.573   3.654  1.00  0.00           H
ATOM   3922  OW  SOL  1308      31.528   6.251   8.640  1.00  0.00           O
ATOM   3923  HW1 SOL  1308      31.361   6.107   7.708  1.00  0.00           H
ATOM   3924  HW2 SOL  1308      31.715   5.379   8.988  1.00  0.00           H
ATOM   3925  OW  SOL  1309      32.734  41.087   9.922  1.00  0.00           O
ATOM   3926  HW1 SOL  1309      31.801  40.925   9.785  1.00  0.00           H
ATOM   3927  HW2 SOL  1309      32.963  40.549  10.680  1.00  0.00           H
ATOM   3928  OW  SOL  1310      29.266   6.673   6.804  1.00  0.00           O
ATOM   3929  HW1 SOL  1310      28.482   7.155   6.543  1.00  0.00           H
ATOM   3930  HW2 SOL  1310      28.935   5.833   7.125  1.00  0.00           H
ATOM   3931  OW  SOL  1311      23.981  15.431  14.769  1.00  0.00           O
ATOM   3932  HW1 SOL  1311      23.337  14.731  14.877  1.00  0.00           H
ATOM   3933  HW2 SOL  1311      24.508  15.159  14.018  1.00  0.00           H
ATOM   3934  OW  SOL  1312      29.808  38.900  39.887  1.00  0.00           O
ATOM   3935  HW1 SOL  1312      29.783  39.711  39.379  1.00  0.00           H
ATOM   3936  HW2 SOL  1312      30.701  38.859  40.230  1.00  0.00           H
ATOM   3937  OW  SOL  1313      31.782   5.281   5.919  1.00  0.00           O
ATOM   3938  HW1 SOL  1313      31.635   6.138   5.520  1.00  0.00           H
ATOM   3939  HW2 SOL  1313      32.727   5.142   5.850  1.00  0.00           H
ATOM   3940  OW  SOL  1314      32.159   1.764   2.141  1.00  0.00           O
ATOM   3941  HW1 SOL  1314      31.811   2.543   2.576  1.00  0.00           H
ATOM   3942  HW2 SOL  1314      31.391   1.217   1.977  1.00  0.00           H
ATOM   3943  OW  SOL  1315      22.358   8.766   3.612  1.00  0.00           O
ATOM   3944  HW1 SOL  1315      21.460   8.438   3.584  1.00  0.00           H
ATOM   3945  HW2 SOL  1315      22.901   7.992   3.461  1.00  0.00           H
ATOM   3946  OW  SOL  1316      27.026  18.735   9.080  1.00  0.00           O
ATOM   3947  HW1 SOL  1316      27.117  19.332   8.337  1.00  0.00           H
ATOM   3948  HW2 SOL  1316      26.947  17.868   8.683  1.00  0.00           H
ATOM   3949  OW  SOL  1317      23.180   9.491  21.023  1.00  0.00           O
ATOM   3950  HW1 SOL  1317      22.846   9.616  20.134  1.00  0.00           H
ATOM   3951  HW2 SOL  1317      22.852   8.630  21.283  1.00  0.00           H
ATOM   3952  OW  SOL  1318      23.135   6.274  34.262  1.00  0.00           O
ATOM   3953  HW1 SOL  1318      22.568   5.680  33.769  1.00  0.00           H
ATOM   3954  HW2 SOL  1318      23.254   7.027  33.683  1.00  0.00           H
ATOM   3955  OW  SOL  1319      12.757   5.784  24.947  1.00  0.00           O
ATOM   3956  HW1 SOL  1319      11.987   5.965  24.409  1.00  0.00           H
ATOM   3957  HW2 SOL  1319      12.506   6.062  25.828  1.00  0.00           H
ATOM   3958  OW  SOL  1320      26.751  10.542  38.491  1.00  0.00           O
ATOM   3959  HW1 SOL  1320      27.422  11.221  38.434  1.00  0.00           H
ATOM   3960  HW2 SOL  1320      26.565  10.466  39.427  1.00  0.00           H
ATOM   3961  OW  SOL  1321      35.133  17.704  17.699  1.00  0.00           O
ATOM   3962  HW1 SOL  1321      35.274  18.376  18.366  1.00  0.00           H
ATOM   3963  HW2 SOL  1321      34.367  18.007  17.210  1.00  0.00           H
ATOM   3964  OW  SOL  1322      33.556   6.930  24.352  1.00  0.00           O
ATOM   3965  HW1 SOL  1322      34.434   7.210  24.096  1.00  0.00           H
ATOM   3966  HW2 SOL  1322      33.623   6.760  25.292  1.00  0.00           H
ATOM   3967  OW  SOL  1323       0.822   6.143  13.734  1.00  0.00           O
ATOM   3968  HW1 SOL  1323       0.288   6.580  14.398  1.00  0.00           H
ATOM   3969  HW2 SOL  1323       1.645   5.945  14.182  1.00  0.00           H
ATOM   3970  OW  SOL  1324      22.323  11.541  32.330  1.00  0.00           O
ATOM   3971  HW1 SOL  1324      22.719  12.297  32.762  1.00  0.00           H
ATOM   3972  HW2 SOL  1324      22.256  11.798  31.410  1.00  0.00           H
ATOM   3973  OW  SOL  1325      27.899  11.069   0.327  1.00  0.00           O
ATOM   3974  HW1 SOL  1325      27.087  11.489   0.610  1.00  0.00           H
ATOM   3975  HW2 SOL  1325      28.529  11.787   0.259  1.00  0.00           H
ATOM   3976  OW  SOL  1326      29.666  10.226  30.024  1.00  0.00           O
ATOM   3977  HW1 SOL  1326      30.366   9.860  29.484  1.00  0.00           H
ATOM   3978  HW2 SOL  1326      29.491  11.085  29.642  1.00  0.00           H
ATOM   3979  OW  SOL  1327      35.528  13.605  40.180  1.00  0.00           O
ATOM   3980  HW1 SOL  1327      35.809  14.519  40.158  1.00  0.00           H
ATOM   3981  HW2 SOL  1327      35.309  13.443  41.098  1.00  0.00           H
ATOM   3982  OW  SOL  1328      22.892  10.953  35.972  1.00  0.00           O
ATOM   3983  HW1 SOL  1328      23.635  10.469  36.332  1.00  0.00           H
ATOM   3984  HW2 SOL  1328      23.103  11.872  36.132  1.00  0.00           H
ATOM   3985  OW  SOL  1329      32.677  11.255  36.490  1.00  0.00           O
ATOM   3986  HW1 SOL  1329      33.171  11.486  37.277  1.00  0.00           H
ATOM   3987  HW2 SOL  1329      31.794  11.066  36.807  1.00  0.00           H
ATOM   3988  OW  SOL  1330      24.350   2.896  37.143  1.00  0.00           O
ATOM   3989  HW1 SOL  1330      23.711   3.558  36.880  1.00  0.00           H
ATOM   3990  HW2 SOL  1330      24.859   2.725  36.351  1.00  0.00           H
ATOM   3991  OW  SOL  1331      34.113   6.768  27.192  1.00  0.00           O
ATOM   3992  HW1 SOL  1331      34.111   5.876  26.843  1.00  0.00           H
ATOM   3993  HW2 SOL  1331      34.444   6.676  28.085  1.00  0.00           H
ATOM   3994  OW  SOL  1332      24.735  20.439  24.563  1.00  0.00           O
ATOM   3995  HW1 SOL  1332      24.593  21.035  23.827  1.00  0.00           H
ATOM   3996  HW2 SOL  1332      25.017  19.620  24.157  1.00  0.00           H
ATOM   3997  OW  SOL  1333      30.148  16.121  39.774  1.00  0.00           O
ATOM   3998  HW1 SOL  1333      30.349  15.206  39.579  1.00  0.00           H
ATOM   3999  HW2 SOL  1333      30.689  16.328  40.537  1.00  0.00           H
ATOM   4000  OW  SOL  1334      20.587  16.859  28.976  1.00  0.00           O
ATOM   4001  HW1 SOL  1334      20.613  17.813  28.902  1.00  0.00           H
ATOM   4002  HW2 SOL  1334      20.355  16.695  29.890  1.00  0.00           H
ATOM   4003  OW  SOL  1335      25.789   4.223  25.561  1.00  0.00           O
ATOM   4004  HW1 SOL  1335      25.804   4.447  26.492  1.00  0.00           H
ATOM   4005  HW2 SOL  1335      24.885   3.954  25.394  1.00  0.00           H
ATOM   4006  OW  SOL  1336      19.633  22.366  34.853  1.00  0.00           O
ATOM   4007  HW1 SOL  1336      19.870  22.680  35.726  1.00  0.00           H
ATOM   4008  HW2 SOL  1336      20.355  21.791  34.600  1.00  0.00           H
ATOM   4009  OW  SOL  1337      23.454  10.784  23.822  1.00  0.00           O
ATOM   4010  HW1 SOL  1337      23.708   9.972  23.384  1.00  0.00           H
ATOM   4011  HW2 SOL  1337      23.631  10.622  24.749  1.00  0.00           H
ATOM   4012  OW  SOL  1338      31.516   2.983  27.259  1.00  0.00           O
ATOM   4013  HW1 SOL  1338      32.452   2.961  27.460  1.00  0.00           H
ATOM   4014  HW2 SOL  1338      31.331   2.123  26.882  1.00  0.00           H
ATOM   4015  OW  SOL  1339      20.887   7.244  28.658  1.00  0.00           O
ATOM   4016  HW1 SOL  1339      21.254   7.665  27.881  1.00  0.00           H
ATOM   4017  HW2 SOL  1339      20.761   7.960  29.281  1.00  0.00           H
ATOM   4018  OW  SOL  1340      36.814  16.505  19.819  1.00  0.00           O
ATOM   4019  HW1 SOL  1340      36.736  17.030  19.022  1.00  0.00           H
ATOM   4020  HW2 SOL  1340      37.105  17.126  20.487  1.00  0.00           H
ATOM   4021  OW  SOL  1341      18.125  11.154  21.580  1.00  0.00           O
ATOM   4022  HW1 SOL  1341      19.041  11.056  21.840  1.00  0.00           H
ATOM   4023  HW2 SOL  1341      18.141  11.116  20.624  1.00  0.00           H
ATOM   4024  OW  SOL  1342      33.950   9.358  19.513  1.00  0.00           O
ATOM   4025  HW1 SOL  1342      33.913   8.835  20.314  1.00  0.00           H
ATOM   4026  HW2 SOL  1342      33.493  10.169  19.735  1.00  0.00           H
ATOM   4027  OW  SOL  1343      31.999  10.877  22.988  1.00  0.00           O
ATOM   4028  HW1 SOL  1343      31.466  11.036  22.209  1.00  0.00           H
ATOM   4029  HW2 SOL  1343      32.663  11.566  22.969  1.00  0.00           H
ATOM   4030  OW  SOL  1344      18.447   9.804  37.896  1.00  0.00           O
ATOM   4031  HW1 SOL  1344      18.291  10.329  37.111  1.00  0.00           H
ATOM   4032  HW2 SOL  1344      18.989   9.076  37.593  1.00  0.00           H
ATOM   4033  OW  SOL  1345      22.923  14.327  27.624  1.00  0.00           O
ATOM   4034  HW1 SOL  1345      22.866  13.755  28.390  1.00  0.00           H
ATOM   4035  HW2 SOL  1345      23.609  14.956  27.846  1.00  0.00           H
ATOM   4036  OW  SOL  1346      34.193  10.402  31.049  1.00  0.00           O
ATOM   4037  HW1 SOL  1346      34.351  10.997  31.782  1.00  0.00           H
ATOM   4038  HW2 SOL  1346      34.037   9.552  31.459  1.00  0.00           H
ATOM   4039  OW  SOL  1347      22.152   1.346  21.712  1.00  0.00           O
ATOM   4040  HW1 SOL  1347      22.561   0.522  21.448  1.00  0.00           H
ATOM   4041  HW2 SOL  1347      21.220   1.220  21.532  1.00  0.00           H
ATOM   4042  OW  SOL  1348      23.333  12.348  29.631  1.00  0.00           O
ATOM   4043  HW1 SOL  1348      24.084  12.883  29.891  1.00  0.00           H
ATOM   4044  HW2 SOL  1348      23.703  11.482  29.462  1.00  0.00           H
ATOM   4045  OW  SOL  1349      33.364   7.242  17.516  1.00  0.00           O
ATOM   4046  HW1 SOL  1349      32.848   8.046  17.569  1.00  0.00           H
ATOM   4047  HW2 SOL  1349      33.851   7.215  18.340  1.00  0.00           H
ATOM   4048  OW  SOL  1350      32.012  19.480  30.542  1.00  0.00           O
ATOM   4049  HW1 SOL  1350      31.070  19.651  30.529  1.00  0.00           H
ATOM   4050  HW2 SOL  1350      32.083  18.526  30.521  1.00  0.00           H
ATOM   4051  OW  SOL  1351      18.204   4.920  35.348  1.00  0.00           O
ATOM   4052  HW1 SOL  1351      18.299   4.771  36.288  1.00  0.00           H
ATOM   4053  HW2 SOL  1351      18.573   5.791  35.204  1.00  0.00           H
ATOM   4054  OW  SOL  1352      34.820  16.414  31.487  1.00  0.00           O
ATOM   4055  HW1 SOL  1352      35.014  15.485  31.615  1.00  0.00           H
ATOM   4056  HW2 SOL  1352      33.952  16.425  31.085  1.00  0.00           H
ATOM   4057  OW  SOL  1353      32.468  17.343  28.073  1.00  0.00           O
ATOM   4058  HW1 SOL  1353      32.173  16.897  28.867  1.00  0.00           H
ATOM   4059  HW2 SOL  1353      31.933  18.135  28.029  1.00  0.00           H
ATOM   4060  OW  SOL  1354      23.907   7.686  23.856  1.00  0.00           O
ATOM   4061  HW1 SOL  1354      24.040   7.338  22.974  1.00  0.00           H
ATOM   4062  HW2 SOL  1354      24.791   7.797  24.206  1.00  0.00           H
ATOM   4063  OW  SOL  1355      34.305   4.364  25.600  1.00  0.00           O
ATOM   4064  HW1 SOL  1355      34.933   3.866  25.075  1.00  0.00           H
ATOM   4065  HW2 SOL  1355      33.869   3.705  26.140  1.00  0.00           H
ATOM   4066  OW  SOL  1356      35.693  19.784  19.249  1.00  0.00           O
ATOM   4067  HW1 SOL  1356      35.933  19.581  20.153  1.00  0.00           H
ATOM   4068  HW2 SOL  1356      36.022  20.672  19.108  1.00  0.00           H
ATOM   4069  OW  SOL  1357      25.888   2.323  35.040  1.00  0.00           O
ATOM   4070  HW1 SOL  1357      25.470   2.673  34.253  1.00  0.00           H
ATOM   4071  HW2 SOL  1357      26.824   2.340  34.842  1.00  0.00           H
ATOM   4072  OW  SOL  1358      33.542   2.665  32.913  1.00  0.00           O
ATOM   4073  HW1 SOL  1358      32.590   2.646  32.820  1.00  0.00           H
ATOM   4074  HW2 SOL  1358      33.692   3.092  33.757  1.00  0.00           H
ATOM   4075  OW  SOL  1359      29.770  10.972  36.738  1.00  0.00           O
ATOM   4076  HW1 SOL  1359      29.513  10.138  37.130  1.00  0.00           H
ATOM   4077  HW2 SOL  1359      29.310  10.995  35.899  1.00  0.00           H
ATOM   4078  OW  SOL  1360      30.218   4.376  29.116  1.00  0.00           O
ATOM   4079  HW1 SOL  1360      30.251   3.622  28.527  1.00  0.00           H
ATOM   4080  HW2 SOL  1360      29.834   5.076  28.588  1.00  0.00           H
ATOM   4081  OW  SOL  1361      28.393   6.972  23.283  1.00  0.00           O
ATOM   4082  HW1 SOL  1361      29.169   7.517  23.414  1.00  0.00           H
ATOM   4083  HW2 SOL  1361      28.673   6.092  23.535  1.00  0.00           H
ATOM   4084  OW  SOL  1362      20.394  10.876  29.238  1.00  0.00           O
ATOM   4085  HW1 SOL  1362      21.137  11.467  29.360  1.00  0.00           H
ATOM   4086  HW2 SOL  1362      19.904  11.255  28.508  1.00  0.00           H
ATOM   4087  OW  SOL  1363      16.962  17.976  35.858  1.00  0.00           O
ATOM   4088  HW1 SOL  1363      16.751  17.113  35.502  1.00  0.00           H
ATOM   4089  HW2 SOL  1363      16.303  18.559  35.480  1.00  0.00           H
ATOM   4090  OW  SOL  1364      26.335   2.864  19.532  1.00  0.00           O
ATOM   4091  HW1 SOL  1364      26.205   3.427  20.295  1.00  0.00           H
ATOM   4092  HW2 SOL  1364      26.740   3.435  18.879  1.00  0.00           H
ATOM   4093  OW  SOL  1365      34.782   5.392  32.217  1.00  0.00           O
ATOM   4094  HW1 SOL  1365      35.424   4.984  31.635  1.00  0.00           H
ATOM   4095  HW2 SOL  1365      35.210   5.404  33.074  1.00  0.00           H
ATOM   4096  OW  SOL  1366      34.209  15.365  19.113  1.00  0.00           O
ATOM   4097  HW1 SOL  1366      34.522  15.601  18.240  1.00  0.00           H
ATOM   4098  HW2 SOL  1366      34.968  15.492  19.683  1.00  0.00           H
ATOM   4099  OW  SOL  1367      23.182   2.853  25.917  1.00  0.00           O
ATOM   4100  HW1 SOL  1367      22.290   2.780  25.577  1.00  0.00           H
ATOM   4101  HW2 SOL  1367      23.070   2.966  26.861  1.00  0.00           H
ATOM   4102  OW  SOL  1368      23.822  20.120  27.151  1.00  0.00           O
ATOM   4103  HW1 SOL  1368      23.975  20.230  26.213  1.00  0.00           H
ATOM   4104  HW2 SOL  1368      23.990  19.192  27.314  1.00  0.00           H
ATOM   4105  OW  SOL  1369      20.731  19.536  27.901  1.00  0.00           O
ATOM   4106  HW1 SOL  1369      20.996  19.710  26.997  1.00  0.00           H
ATOM   4107  HW2 SOL  1369      21.245  20.152  28.423  1.00  0.00           H
ATOM   4108  OW  SOL  1370      36.573  12.807  24.876  1.00  0.00           O
ATOM   4109  HW1 SOL  1370      35.706  12.597  25.224  1.00  0.00           H
ATOM   4110  HW2 SOL  1370      36.917  11.968  24.567  1.00  0.00           H
ATOM   4111  OW  SOL  1371      30.009  17.726  35.317  1.00  0.00           O
ATOM   4112  HW1 SOL  1371      30.920  17.915  35.090  1.00  0.00           H
ATOM   4113  HW2 SOL  1371      30.045  16.879  35.762  1.00  0.00           H
ATOM   4114  OW  SOL  1372      21.946   8.613  26.064  1.00  0.00           O
ATOM   4115  HW1 SOL  1372      22.431   8.401  25.266  1.00  0.00           H
ATOM   4116  HW2 SOL  1372      21.156   9.055  25.754  1.00  0.00           H
ATOM   4117  OW  SOL  1373      31.002  15.360  22.289  1.00  0.00           O
ATOM   4118  HW1 SOL  1373      31.179  16.272  22.522  1.00  0.00           H
ATOM   4119  HW2 SOL  1373      30.915  15.369  21.336  1.00  0.00           H
ATOM   4120  OW  SOL  1374      30.518  13.500  38.379  1.00  0.00           O
ATOM   4121  HW1 SOL  1374      30.770  12.878  37.697  1.00  0.00           H
ATOM   4122  HW2 SOL  1374      29.633  13.236  38.629  1.00  0.00           H
ATOM   4123  OW  SOL  1375      31.204  18.268  22.432  1.00  0.00           O
ATOM   4124  HW1 SOL  1375      30.481  18.834  22.702  1.00  0.00           H
ATOM   4125  HW2 SOL  1375      31.564  18.694  21.654  1.00  0.00           H
ATOM   4126  OW  SOL  1376      21.556   4.044  32.825  1.00  0.00           O
ATOM   4127  HW1 SOL  1376      20.670   4.165  32.483  1.00  0.00           H
ATOM   4128  HW2 SOL  1376      21.466   3.358  33.487  1.00  0.00           H
ATOM   4129  OW  SOL  1377      35.189  13.187  17.694  1.00  0.00           O
ATOM   4130  HW1 SOL  1377      35.407  12.583  16.983  1.00  0.00           H
ATOM   4131  HW2 SOL  1377      35.837  13.888  17.621  1.00  0.00           H
ATOM   4132  OW  SOL  1378      25.055  14.781  24.057  1.00  0.00           O
ATOM   4133  HW1 SOL  1378      25.632  14.607  24.801  1.00  0.00           H
ATOM   4134  HW2 SOL  1378      25.604  14.633  23.287  1.00  0.00           H
ATOM   4135  OW  SOL  1379      16.653  16.794  28.922  1.00  0.00           O
ATOM   4136  HW1 SOL  1379      15.858  17.315  29.033  1.00  0.00           H
ATOM   4137  HW2 SOL  1379      17.345  17.439  28.778  1.00  0.00           H
ATOM   4138  OW  SOL  1380      26.786  19.315  28.601  1.00  0.00           O
ATOM   4139  HW1 SOL  1380      27.071  18.872  27.802  1.00  0.00           H
ATOM   4140  HW2 SOL  1380      27.199  20.177  28.558  1.00  0.00           H
ATOM   4141  OW  SOL  1381      22.372   5.260  29.737  1.00  0.00           O
ATOM   4142  HW1 SOL  1381      21.872   5.920  29.257  1.00  0.00           H
ATOM   4143  HW2 SOL  1381      21.732   4.850  30.319  1.00  0.00           H
ATOM   4144  OW  SOL  1382      30.752   2.891  36.143  1.00  0.00           O
ATOM   4145  HW1 SOL  1382      31.301   2.458  35.489  1.00  0.00           H
ATOM   4146  HW2 SOL  1382      30.223   3.510  35.640  1.00  0.00           H
ATOM   4147  OW  SOL  1383      20.737  43.064  17.679  1.00  0.00           O
ATOM   4148  HW1 SOL  1383      20.940  42.299  17.141  1.00  0.00           H
ATOM   4149  HW2 SOL  1383      21.458  43.114  18.306  1.00  0.00           H
ATOM   4150  OW  SOL  1384      26.911   0.467  37.157  1.00  0.00           O
ATOM   4151  HW1 SOL  1384      26.178   1.067  37.024  1.00  0.00           H
ATOM   4152  HW2 SOL  1384      26.501  -0.382  37.325  1.00  0.00           H
ATOM   4153  OW  SOL  1385      27.197  13.308  33.144  1.00  0.00           O
ATOM   4154  HW1 SOL  1385      27.198  12.493  32.641  1.00  0.00           H
ATOM   4155  HW2 SOL  1385      28.076  13.667  33.021  1.00  0.00           H
ATOM   4156  OW  SOL  1386      34.349   2.204  28.151  1.00  0.00           O
ATOM   4157  HW1 SOL  1386      35.253   2.242  27.839  1.00  0.00           H
ATOM   4158  HW2 SOL  1386      34.408   2.407  29.085  1.00  0.00           H
ATOM   4159  OW  SOL  1387      25.299  14.008  30.634  1.00  0.00           O
ATOM   4160  HW1 SOL  1387      25.838  14.019  31.425  1.00  0.00           H
ATOM   4161  HW2 SOL  1387      24.883  14.870  30.616  1.00  0.00           H
ATOM   4162  OW  SOL  1388      29.223   9.006  26.600  1.00  0.00           O
ATOM   4163  HW1 SOL  1388      29.859   8.767  27.275  1.00  0.00           H
ATOM   4164  HW2 SOL  1388      29.682   8.858  25.774  1.00  0.00           H
ATOM   4165  OW  SOL  1389      17.575   3.524  23.758  1.00  0.00           O
ATOM   4166  HW1 SOL  1389      18.329   2.974  23.970  1.00  0.00           H
ATOM   4167  HW2 SOL  1389      17.156   3.083  23.019  1.00  0.00           H
ATOM   4168  OW  SOL  1390      31.901   9.578  17.386  1.00  0.00           O
ATOM   4169  HW1 SOL  1390      31.094   9.927  17.009  1.00  0.00           H
ATOM   4170  HW2 SOL  1390      32.259  10.302  17.900  1.00  0.00           H
ATOM   4171  OW  SOL  1391      22.193   6.629  21.057  1.00  0.00           O
ATOM   4172  HW1 SOL  1391      22.309   5.943  21.715  1.00  0.00           H
ATOM   4173  HW2 SOL  1391      21.331   6.999  21.245  1.00  0.00           H
ATOM   4174  OW  SOL  1392      20.394   5.201  26.852  1.00  0.00           O
ATOM   4175  HW1 SOL  1392      20.581   5.720  27.634  1.00  0.00           H
ATOM   4176  HW2 SOL  1392      20.965   5.568  26.177  1.00  0.00           H
ATOM   4177  OW  SOL  1393      30.489   3.829  33.599  1.00  0.00           O
ATOM   4178  HW1 SOL  1393      30.838   4.707  33.445  1.00  0.00           H
ATOM   4179  HW2 SOL  1393      30.628   3.367  32.772  1.00  0.00           H
ATOM   4180  OW  SOL  1394      34.710  16.315  26.567  1.00  0.00           O
ATOM   4181  HW1 SOL  1394      34.290  16.915  27.183  1.00  0.00           H
ATOM   4182  HW2 SOL  1394      35.456  15.958  27.050  1.00  0.00           H
ATOM   4183  OW  SOL  1395      22.472  13.421  23.326  1.00  0.00           O
ATOM   4184  HW1 SOL  1395      22.821  12.618  23.713  1.00  0.00           H
ATOM   4185  HW2 SOL  1395      23.200  14.041  23.363  1.00  0.00           H
ATOM   4186  OW  SOL  1396      29.463  15.594  24.688  1.00  0.00           O
ATOM   4187  HW1 SOL  1396      30.119  15.472  24.001  1.00  0.00           H
ATOM   4188  HW2 SOL  1396      29.225  16.519  24.630  1.00  0.00           H
ATOM   4189  OW  SOL  1397      29.650   4.328  18.476  1.00  0.00           O
ATOM   4190  HW1 SOL  1397      30.068   4.934  17.864  1.00  0.00           H
ATOM   4191  HW2 SOL  1397      28.734   4.301  18.198  1.00  0.00           H
ATOM   4192  OW  SOL  1398      25.333   9.795  30.003  1.00  0.00           O
ATOM   4193  HW1 SOL  1398      25.290   8.913  30.374  1.00  0.00           H
ATOM   4194  HW2 SOL  1398      25.794   9.684  29.172  1.00  0.00           H
ATOM   4195  OW  SOL  1399      30.651   0.226  29.819  1.00  0.00           O
ATOM   4196  HW1 SOL  1399      30.098   0.556  29.111  1.00  0.00           H
ATOM   4197  HW2 SOL  1399      31.496   0.057  29.404  1.00  0.00           H
ATOM   4198  OW  SOL  1400      30.884   8.369  23.969  1.00  0.00           O
ATOM   4199  HW1 SOL  1400      31.185   9.033  23.348  1.00  0.00           H
ATOM   4200  HW2 SOL  1400      31.618   7.759  24.042  1.00  0.00           H
ATOM   4201  OW  SOL  1401      31.333   5.767  22.709  1.00  0.00           O
ATOM   4202  HW1 SOL  1401      30.531   5.578  23.195  1.00  0.00           H
ATOM   4203  HW2 SOL  1401      32.031   5.375  23.234  1.00  0.00           H
ATOM   4204  OW  SOL  1402      32.577  15.121  25.733  1.00  0.00           O
ATOM   4205  HW1 SOL  1402      31.745  15.183  26.204  1.00  0.00           H
ATOM   4206  HW2 SOL  1402      33.085  15.869  26.044  1.00  0.00           H
ATOM   4207  OW  SOL  1403      39.417  10.959  23.116  1.00  0.00           O
ATOM   4208  HW1 SOL  1403      39.854  11.704  22.703  1.00  0.00           H
ATOM   4209  HW2 SOL  1403      39.927  10.198  22.837  1.00  0.00           H
ATOM   4210  OW  SOL  1404      26.571  13.100  28.349  1.00  0.00           O
ATOM   4211  HW1 SOL  1404      26.077  13.533  27.654  1.00  0.00           H
ATOM   4212  HW2 SOL  1404      26.040  13.227  29.136  1.00  0.00           H
ATOM   4213  OW  SOL  1405      31.663  14.720  19.531  1.00  0.00           O
ATOM   4214  HW1 SOL  1405      31.204  15.113  18.788  1.00  0.00           H
ATOM   4215  HW2 SOL  1405      32.577  14.977  19.411  1.00  0.00           H
ATOM   4216  OW  SOL  1406      36.746   7.154  13.859  1.00  0.00           O
ATOM   4217  HW1 SOL  1406      36.836   8.075  14.104  1.00  0.00           H
ATOM   4218  HW2 SOL  1406      37.063   6.670  14.622  1.00  0.00           H
ATOM   4219  OW  SOL  1407      23.738   6.779  18.632  1.00  0.00           O
ATOM   4220  HW1 SOL  1407      23.501   6.686  19.555  1.00  0.00           H
ATOM   4221  HW2 SOL  1407      23.320   7.596  18.358  1.00  0.00           H
ATOM   4222  OW  SOL  1408      39.712  12.350  34.033  1.00  0.00           O
ATOM   4223  HW1 SOL  1408      40.502  12.782  34.358  1.00  0.00           H
ATOM   4224  HW2 SOL  1408      40.036  11.681  33.429  1.00  0.00           H
ATOM   4225  OW  SOL  1409      31.305  13.169  34.404  1.00  0.00           O
ATOM   4226  HW1 SOL  1409      31.949  12.549  34.745  1.00  0.00           H
ATOM   4227  HW2 SOL  1409      30.784  12.658  33.785  1.00  0.00           H
ATOM   4228  OW  SOL  1410      32.983  17.027  36.961  1.00  0.00           O
ATOM   4229  HW1 SOL  1410      32.293  16.364  36.962  1.00  0.00           H
ATOM   4230  HW2 SOL  1410      32.855  17.506  36.142  1.00  0.00           H
ATOM   4231  OW  SOL  1411      31.421   9.297  28.311  1.00  0.00           O
ATOM   4232  HW1 SOL  1411      31.741   8.625  28.912  1.00  0.00           H
ATOM   4233  HW2 SOL  1411      32.185   9.530  27.783  1.00  0.00           H
ATOM   4234  OW  SOL  1412      25.069  40.412  32.481  1.00  0.00           O
ATOM   4235  HW1 SOL  1412      24.970  39.666  33.074  1.00  0.00           H
ATOM   4236  HW2 SOL  1412      25.344  41.133  33.046  1.00  0.00           H
ATOM   4237  OW  SOL  1413      30.261  14.222  27.036  1.00  0.00           O
ATOM   4238  HW1 SOL  1413      30.787  13.530  26.634  1.00  0.00           H
ATOM   4239  HW2 SOL  1413      29.851  14.672  26.297  1.00  0.00           H
ATOM   4240  OW  SOL  1414      29.017   7.953  34.229  1.00  0.00           O
ATOM   4241  HW1 SOL  1414      29.311   7.904  35.138  1.00  0.00           H
ATOM   4242  HW2 SOL  1414      28.470   8.737  34.195  1.00  0.00           H
ATOM   4243  OW  SOL  1415      32.980  43.065  28.674  1.00  0.00           O
ATOM   4244  HW1 SOL  1415      33.549  43.834  28.719  1.00  0.00           H
ATOM   4245  HW2 SOL  1415      32.535  43.144  27.831  1.00  0.00           H
ATOM   4246  OW  SOL  1416      20.079  12.933  34.524  1.00  0.00           O
ATOM   4247  HW1 SOL  1416      20.753  12.804  33.856  1.00  0.00           H
ATOM   4248  HW2 SOL  1416      20.230  12.230  35.156  1.00  0.00           H
ATOM   4249  OW  SOL  1417      20.745  10.365  22.684  1.00  0.00           O
ATOM   4250  HW1 SOL  1417      21.596  10.788  22.797  1.00  0.00           H
ATOM   4251  HW2 SOL  1417      20.600   9.895  23.505  1.00  0.00           H
ATOM   4252  OW  SOL  1418      28.474   5.792  27.346  1.00  0.00           O
ATOM   4253  HW1 SOL  1418      27.655   5.541  27.772  1.00  0.00           H
ATOM   4254  HW2 SOL  1418      28.599   6.710  27.585  1.00  0.00           H
ATOM   4255  OW  SOL  1419      29.108  12.893  29.378  1.00  0.00           O
ATOM   4256  HW1 SOL  1419      29.519  13.569  28.839  1.00  0.00           H
ATOM   4257  HW2 SOL  1419      28.219  12.817  29.032  1.00  0.00           H
ATOM   4258  OW  SOL  1420      31.376  15.542  32.579  1.00  0.00           O
ATOM   4259  HW1 SOL  1420      31.404  14.618  32.827  1.00  0.00           H
ATOM   4260  HW2 SOL  1420      30.443  15.749  32.530  1.00  0.00           H
ATOM   4261  OW  SOL  1421      37.009  10.371  21.867  1.00  0.00           O
ATOM   4262  HW1 SOL  1421      37.810  10.776  22.200  1.00  0.00           H
ATOM   4263  HW2 SOL  1421      36.907  10.729  20.986  1.00  0.00           H
ATOM   4264  OW  SOL  1422      20.163  15.555  35.519  1.00  0.00           O
ATOM   4265  HW1 SOL  1422      19.991  14.658  35.233  1.00  0.00           H
ATOM   4266  HW2 SOL  1422      20.865  15.860  34.945  1.00  0.00           H
ATOM   4267  OW  SOL  1423      27.650   5.521  33.913  1.00  0.00           O
ATOM   4268  HW1 SOL  1423      28.156   6.327  34.018  1.00  0.00           H
ATOM   4269  HW2 SOL  1423      28.308   4.839  33.781  1.00  0.00           H
ATOM   4270  OW  SOL  1424      39.372   7.416  33.699  1.00  0.00           O
ATOM   4271  HW1 SOL  1424      38.520   7.822  33.858  1.00  0.00           H
ATOM   4272  HW2 SOL  1424      39.711   7.220  34.572  1.00  0.00           H
ATOM   4273  OW  SOL  1425      31.895  39.473  31.759  1.00  0.00           O
ATOM   4274  HW1 SOL  1425      31.674  40.371  32.006  1.00  0.00           H
ATOM   4275  HW2 SOL  1425      31.292  39.265  31.045  1.00  0.00           H
ATOM   4276  OW  SOL  1426      23.455   0.257  33.997  1.00  0.00           O
ATOM   4277  HW1 SOL  1426      24.354   0.008  34.210  1.00  0.00           H
ATOM   4278  HW2 SOL  1426      22.911  -0.358  34.489  1.00  0.00           H
ATOM   4279  OW  SOL  1427      24.939  11.128  26.424  1.00  0.00           O
ATOM   4280  HW1 SOL  1427      25.014  10.179  26.523  1.00  0.00           H
ATOM   4281  HW2 SOL  1427      25.589  11.485  27.029  1.00  0.00           H
ATOM   4282  OW  SOL  1428      30.972   2.845  31.261  1.00  0.00           O
ATOM   4283  HW1 SOL  1428      31.074   1.966  30.895  1.00  0.00           H
ATOM   4284  HW2 SOL  1428      30.851   3.410  30.497  1.00  0.00           H
ATOM   4285  OW  SOL  1429      33.866   0.974  16.777  1.00  0.00           O
ATOM   4286  HW1 SOL  1429      33.809   0.458  15.973  1.00  0.00           H
ATOM   4287  HW2 SOL  1429      32.955   1.122  17.032  1.00  0.00           H
ATOM   4288  OW  SOL  1430      27.527  40.900  30.980  1.00  0.00           O
ATOM   4289  HW1 SOL  1430      26.650  40.690  31.301  1.00  0.00           H
ATOM   4290  HW2 SOL  1430      27.750  41.724  31.412  1.00  0.00           H
ATOM   4291  OW  SOL  1431      27.305  11.100  31.729  1.00  0.00           O
ATOM   4292  HW1 SOL  1431      28.009  10.788  31.161  1.00  0.00           H
ATOM   4293  HW2 SOL  1431      26.534  10.607  31.450  1.00  0.00           H
ATOM   4294  OW  SOL  1432      38.975  10.319  37.898  1.00  0.00           O
ATOM   4295  HW1 SOL  1432      38.523  10.601  37.102  1.00  0.00           H
ATOM   4296  HW2 SOL  1432      38.293  10.309  38.570  1.00  0.00           H
ATOM   4297  OW  SOL  1433      26.679   2.159  30.058  1.00  0.00           O
ATOM   4298  HW1 SOL  1433      26.250   1.305  30.111  1.00  0.00           H
ATOM   4299  HW2 SOL  1433      25.963   2.780  29.926  1.00  0.00           H
ATOM   4300  OW  SOL  1434      28.550   4.354  23.576  1.00  0.00           O
ATOM   4301  HW1 SOL  1434      28.732   3.714  22.888  1.00  0.00           H
ATOM   4302  HW2 SOL  1434      29.205   4.175  24.250  1.00  0.00           H
ATOM   4303  OW  SOL  1435      28.069   5.693  30.729  1.00  0.00           O
ATOM   4304  HW1 SOL  1435      27.308   5.367  31.208  1.00  0.00           H
ATOM   4305  HW2 SOL  1435      28.385   4.935  30.236  1.00  0.00           H
ATOM   4306  OW  SOL  1436      28.754  16.496  32.425  1.00  0.00           O
ATOM   4307  HW1 SOL  1436      28.162  17.181  32.114  1.00  0.00           H
ATOM   4308  HW2 SOL  1436      28.541  16.399  33.353  1.00  0.00           H
ATOM   4309  OW  SOL  1437      40.895  17.243  35.846  1.00  0.00           O
ATOM   4310  HW1 SOL  1437      41.440  17.989  35.596  1.00  0.00           H
ATOM   4311  HW2 SOL  1437      41.495  16.497  35.848  1.00  0.00           H
ATOM   4312  OW  SOL  1438      25.488   6.706  35.898  1.00  0.00           O
ATOM   4313  HW1 SOL  1438      26.010   6.067  35.412  1.00  0.00           H
ATOM   4314  HW2 SOL  1438      24.634   6.696  35.467  1.00  0.00           H
ATOM   4315  OW  SOL  1439      32.726   0.185  20.864  1.00  0.00           O
ATOM   4316  HW1 SOL  1439      32.097  -0.485  21.133  1.00  0.00           H
ATOM   4317  HW2 SOL  1439      32.908  -0.014  19.945  1.00  0.00           H
ATOM   4318  OW  SOL  1440      34.069   6.716  12.440  1.00  0.00           O
ATOM   4319  HW1 SOL  1440      34.921   7.067  12.698  1.00  0.00           H
ATOM   4320  HW2 SOL  1440      34.023   6.867  11.496  1.00  0.00           H
ATOM   4321  OW  SOL  1441      30.279  12.433  31.956  1.00  0.00           O
ATOM   4322  HW1 SOL  1441      30.802  11.651  31.783  1.00  0.00           H
ATOM   4323  HW2 SOL  1441      30.140  12.825  31.094  1.00  0.00           H
ATOM   4324  OW  SOL  1442      30.344   6.758  32.300  1.00  0.00           O
ATOM   4325  HW1 SOL  1442      29.998   7.440  32.876  1.00  0.00           H
ATOM   4326  HW2 SOL  1442      29.678   6.656  31.620  1.00  0.00           H
ATOM   4327  OW  SOL  1443      25.937   4.766  28.400  1.00  0.00           O
ATOM   4328  HW1 SOL  1443      25.259   4.091  28.427  1.00  0.00           H
ATOM   4329  HW2 SOL  1443      25.491   5.566  28.675  1.00  0.00           H
ATOM   4330  OW  SOL  1444      28.409   1.822  33.857  1.00  0.00           O
ATOM   4331  HW1 SOL  1444      29.165   2.352  33.604  1.00  0.00           H
ATOM   4332  HW2 SOL  1444      28.557   0.976  33.435  1.00  0.00           H
ATOM   4333  OW  SOL  1445      33.971   2.866  35.761  1.00  0.00           O
ATOM   4334  HW1 SOL  1445      33.743   3.778  35.580  1.00  0.00           H
ATOM   4335  HW2 SOL  1445      33.948   2.798  36.716  1.00  0.00           H
ATOM   4336  OW  SOL  1446      16.138  12.417  22.815  1.00  0.00           O
ATOM   4337  HW1 SOL  1446      16.801  11.880  22.382  1.00  0.00           H
ATOM   4338  HW2 SOL  1446      15.719  12.902  22.103  1.00  0.00           H
ATOM   4339  OW  SOL  1447      19.034  20.482  30.858  1.00  0.00           O
ATOM   4340  HW1 SOL  1447      18.730  20.573  29.955  1.00  0.00           H
ATOM   4341  HW2 SOL  1447      19.858  20.969  30.884  1.00  0.00           H
ATOM   4342  OW  SOL  1448      19.729  14.374  32.026  1.00  0.00           O
ATOM   4343  HW1 SOL  1448      18.877  14.772  31.850  1.00  0.00           H
ATOM   4344  HW2 SOL  1448      20.067  14.137  31.162  1.00  0.00           H
ATOM   4345  OW  SOL  1449      28.366   0.446  31.497  1.00  0.00           O
ATOM   4346  HW1 SOL  1449      29.184   0.283  31.027  1.00  0.00           H
ATOM   4347  HW2 SOL  1449      27.916   1.108  30.972  1.00  0.00           H
ATOM   4348  OW  SOL  1450      19.571   4.227  30.530  1.00  0.00           O
ATOM   4349  HW1 SOL  1450      19.606   4.714  29.707  1.00  0.00           H
ATOM   4350  HW2 SOL  1450      18.991   4.742  31.090  1.00  0.00           H
ATOM   4351  OW  SOL  1451      20.310   3.463  38.188  1.00  0.00           O
ATOM   4352  HW1 SOL  1451      19.946   2.702  37.737  1.00  0.00           H
ATOM   4353  HW2 SOL  1451      20.878   3.878  37.540  1.00  0.00           H
ATOM   4354  OW  SOL  1452      34.092  11.868  33.724  1.00  0.00           O
ATOM   4355  HW1 SOL  1452      34.876  12.417  33.724  1.00  0.00           H
ATOM   4356  HW2 SOL  1452      33.767  11.912  34.624  1.00  0.00           H
ATOM   4357  OW  SOL  1453      22.781   4.006  18.029  1.00  0.00           O
ATOM   4358  HW1 SOL  1453      23.526   3.598  17.588  1.00  0.00           H
ATOM   4359  HW2 SOL  1453      23.117   4.847  18.339  1.00  0.00           H
ATOM   4360  OW  SOL  1454      36.401   7.253  29.186  1.00  0.00           O
ATOM   4361  HW1 SOL  1454      36.740   7.064  28.311  1.00  0.00           H
ATOM   4362  HW2 SOL  1454      36.386   6.404  29.626  1.00  0.00           H
ATOM   4363  OW  SOL  1455      17.432  12.638  35.932  1.00  0.00           O
ATOM   4364  HW1 SOL  1455      18.259  12.440  35.492  1.00  0.00           H
ATOM   4365  HW2 SOL  1455      17.260  13.555  35.718  1.00  0.00           H
ATOM   4366  OW  SOL  1456      25.601   4.814  31.992  1.00  0.00           O
ATOM   4367  HW1 SOL  1456      25.015   4.059  32.043  1.00  0.00           H
ATOM   4368  HW2 SOL  1456      25.883   4.961  32.895  1.00  0.00           H
ATOM   4369  OW  SOL  1457      26.642  17.737  30.835  1.00  0.00           O
ATOM   4370  HW1 SOL  1457      26.774  18.330  30.095  1.00  0.00           H
ATOM   4371  HW2 SOL  1457      26.622  16.865  30.442  1.00  0.00           H
ATOM   4372  OW  SOL  1458      25.827   7.239  21.916  1.00  0.00           O
ATOM   4373  HW1 SOL  1458      26.493   7.233  22.604  1.00  0.00           H
ATOM   4374  HW2 SOL  1458      26.256   7.657  21.170  1.00  0.00           H
ATOM   4375  OW  SOL  1459      24.486   8.434  32.862  1.00  0.00           O
ATOM   4376  HW1 SOL  1459      25.218   9.046  32.785  1.00  0.00           H
ATOM   4377  HW2 SOL  1459      23.740   8.904  32.488  1.00  0.00           H
ATOM   4378  OW  SOL  1460      28.602  11.552  25.750  1.00  0.00           O
ATOM   4379  HW1 SOL  1460      29.546  11.586  25.597  1.00  0.00           H
ATOM   4380  HW2 SOL  1460      28.443  10.667  26.076  1.00  0.00           H
ATOM   4381  OW  SOL  1461      35.653   8.634  23.717  1.00  0.00           O
ATOM   4382  HW1 SOL  1461      35.513   9.167  22.934  1.00  0.00           H
ATOM   4383  HW2 SOL  1461      36.155   9.198  24.305  1.00  0.00           H
ATOM   4384  OW  SOL  1462      39.352  14.534  32.493  1.00  0.00           O
ATOM   4385  HW1 SOL  1462      39.523  13.759  33.028  1.00  0.00           H
ATOM   4386  HW2 SOL  1462      38.841  15.110  33.062  1.00  0.00           H
ATOM   4387  OW  SOL  1463      32.427  15.593  30.152  1.00  0.00           O
ATOM   4388  HW1 SOL  1463      32.643  14.760  29.734  1.00  0.00           H
ATOM   4389  HW2 SOL  1463      31.916  15.349  30.924  1.00  0.00           H
ATOM   4390  OW  SOL  1464      18.683  11.974  27.455  1.00  0.00           O
ATOM   4391  HW1 SOL  1464      18.365  12.106  26.562  1.00  0.00           H
ATOM   4392  HW2 SOL  1464      18.319  12.708  27.950  1.00  0.00           H
ATOM   4393  OW  SOL  1465      24.687  14.538  39.446  1.00  0.00           O
ATOM   4394  HW1 SOL  1465      23.911  14.293  38.942  1.00  0.00           H
ATOM   4395  HW2 SOL  1465      25.424  14.234  38.916  1.00  0.00           H
ATOM   4396  OW  SOL  1466       0.480  11.756  15.692  1.00  0.00           O
ATOM   4397  HW1 SOL  1466       1.090  11.778  14.954  1.00  0.00           H
ATOM   4398  HW2 SOL  1466      -0.268  11.253  15.370  1.00  0.00           H
ATOM   4399  OW  SOL  1467      26.657  15.881  27.101  1.00  0.00           O
ATOM   4400  HW1 SOL  1467      27.129  15.341  26.467  1.00  0.00           H
ATOM   4401  HW2 SOL  1467      27.320  16.477  27.449  1.00  0.00           H
ATOM   4402  OW  SOL  1468      18.346  16.170  37.633  1.00  0.00           O
ATOM   4403  HW1 SOL  1468      17.927  16.892  37.166  1.00  0.00           H
ATOM   4404  HW2 SOL  1468      19.053  15.888  37.053  1.00  0.00           H
ATOM   4405  OW  SOL  1469      31.391  12.190  25.406  1.00  0.00           O
ATOM   4406  HW1 SOL  1469      31.291  12.089  24.459  1.00  0.00           H
ATOM   4407  HW2 SOL  1469      32.265  11.849  25.593  1.00  0.00           H
ATOM   4408  OW  SOL  1470      28.560  10.989  34.319  1.00  0.00           O
ATOM   4409  HW1 SOL  1470      27.634  11.201  34.435  1.00  0.00           H
ATOM   4410  HW2 SOL  1470      28.730  11.158  33.392  1.00  0.00           H
ATOM   4411  OW  SOL  1471      26.983  15.158  18.110  1.00  0.00           O
ATOM   4412  HW1 SOL  1471      26.665  14.313  17.793  1.00  0.00           H
ATOM   4413  HW2 SOL  1471      27.906  15.006  18.315  1.00  0.00           H
ATOM   4414  OW  SOL  1472      32.862  17.728  34.181  1.00  0.00           O
ATOM   4415  HW1 SOL  1472      32.835  16.884  33.730  1.00  0.00           H
ATOM   4416  HW2 SOL  1472      33.795  17.929  34.258  1.00  0.00           H
ATOM   4417  OW  SOL  1473      36.842   5.889  18.251  1.00  0.00           O
ATOM   4418  HW1 SOL  1473      36.384   5.461  18.974  1.00  0.00           H
ATOM   4419  HW2 SOL  1473      36.330   6.679  18.076  1.00  0.00           H
ATOM   4420  OW  SOL  1474      22.244  41.672  24.988  1.00  0.00           O
ATOM   4421  HW1 SOL  1474      21.617  41.666  25.711  1.00  0.00           H
ATOM   4422  HW2 SOL  1474      23.018  41.231  25.338  1.00  0.00           H
ATOM   4423  OW  SOL  1475      28.896  13.793  19.846  1.00  0.00           O
ATOM   4424  HW1 SOL  1475      29.821  13.972  20.014  1.00  0.00           H
ATOM   4425  HW2 SOL  1475      28.854  12.846  19.716  1.00  0.00           H
ATOM   4426  OW  SOL  1476      29.477   7.982  37.158  1.00  0.00           O
ATOM   4427  HW1 SOL  1476      30.121   7.511  37.685  1.00  0.00           H
ATOM   4428  HW2 SOL  1476      28.669   7.936  37.669  1.00  0.00           H
ATOM   4429  OW  SOL  1477      33.180   7.824  21.628  1.00  0.00           O
ATOM   4430  HW1 SOL  1477      33.245   8.204  22.504  1.00  0.00           H
ATOM   4431  HW2 SOL  1477      32.315   7.415  21.608  1.00  0.00           H
ATOM   4432  OW  SOL  1478      34.568  15.514  14.696  1.00  0.00           O
ATOM   4433  HW1 SOL  1478      34.885  16.291  14.236  1.00  0.00           H
ATOM   4434  HW2 SOL  1478      35.303  15.243  15.245  1.00  0.00           H
ATOM   4435  OW  SOL  1479      22.050  14.110  38.117  1.00  0.00           O
ATOM   4436  HW1 SOL  1479      21.823  15.033  38.004  1.00  0.00           H
ATOM   4437  HW2 SOL  1479      22.556  13.890  37.335  1.00  0.00           H
ATOM   4438  OW  SOL  1480      34.338  17.855  39.357  1.00  0.00           O
ATOM   4439  HW1 SOL  1480      33.772  18.618  39.476  1.00  0.00           H
ATOM   4440  HW2 SOL  1480      33.896  17.330  38.690  1.00  0.00           H
ATOM   4441  OW  SOL  1481      32.805  13.494  23.151  1.00  0.00           O
ATOM   4442  HW1 SOL  1481      32.020  13.892  22.775  1.00  0.00           H
ATOM   4443  HW2 SOL  1481      33.049  14.079  23.869  1.00  0.00           H
ATOM   4444  OW  SOL  1482      26.071   4.492  21.977  1.00  0.00           O
ATOM   4445  HW1 SOL  1482      26.124   5.388  21.647  1.00  0.00           H
ATOM   4446  HW2 SOL  1482      26.814   4.412  22.575  1.00  0.00           H
ATOM   4447  OW  SOL  1483      23.536  16.526  29.925  1.00  0.00           O
ATOM   4448  HW1 SOL  1483      22.927  16.648  30.653  1.00  0.00           H
ATOM   4449  HW2 SOL  1483      23.095  16.924  29.174  1.00  0.00           H
ATOM   4450  OW  SOL  1484      34.687  41.397  29.827  1.00  0.00           O
ATOM   4451  HW1 SOL  1484      34.091  41.972  29.348  1.00  0.00           H
ATOM   4452  HW2 SOL  1484      35.350  41.985  30.188  1.00  0.00           H
ATOM   4453  OW  SOL  1485      21.002  15.746  26.349  1.00  0.00           O
ATOM   4454  HW1 SOL  1485      21.451  14.989  26.726  1.00  0.00           H
ATOM   4455  HW2 SOL  1485      20.808  16.308  27.099  1.00  0.00           H
ATOM   4456  OW  SOL  1486      27.088   7.310  38.125  1.00  0.00           O
ATOM   4457  HW1 SOL  1486      26.450   6.962  38.749  1.00  0.00           H
ATOM   4458  HW2 SOL  1486      26.792   6.988  37.274  1.00  0.00           H
ATOM   4459  OW  SOL  1487      31.190  42.011  32.223  1.00  0.00           O
ATOM   4460  HW1 SOL  1487      31.916  42.479  32.634  1.00  0.00           H
ATOM   4461  HW2 SOL  1487      31.011  42.503  31.421  1.00  0.00           H
ATOM   4462  OW  SOL  1488      19.909   6.328  19.048  1.00  0.00           O
ATOM   4463  HW1 SOL  1488      19.600   6.766  19.841  1.00  0.00           H
ATOM   4464  HW2 SOL  1488      20.824   6.117  19.231  1.00  0.00           H
ATOM   4465  OW  SOL  1489      32.316   8.050  30.705  1.00  0.00           O
ATOM   4466  HW1 SOL  1489      32.797   7.231  30.587  1.00  0.00           H
ATOM   4467  HW2 SOL  1489      31.464   7.781  31.048  1.00  0.00           H
ATOM   4468  OW  SOL  1490      19.691   7.932  21.338  1.00  0.00           O
ATOM   4469  HW1 SOL  1490      19.942   8.852  21.413  1.00  0.00           H
ATOM   4470  HW2 SOL  1490      18.988   7.822  21.978  1.00  0.00           H
ATOM   4471  OW  SOL  1491      30.632  11.201  20.567  1.00  0.00           O
ATOM   4472  HW1 SOL  1491      31.330  11.276  19.916  1.00  0.00           H
ATOM   4473  HW2 SOL  1491      30.159  10.406  20.321  1.00  0.00           H
ATOM   4474  OW  SOL  1492      33.380   5.521  34.667  1.00  0.00           O
ATOM   4475  HW1 SOL  1492      33.454   5.533  33.713  1.00  0.00           H
ATOM   4476  HW2 SOL  1492      33.696   6.382  34.943  1.00  0.00           H
ATOM   4477  OW  SOL  1493      38.081   9.543  27.725  1.00  0.00           O
ATOM   4478  HW1 SOL  1493      37.507   9.618  28.487  1.00  0.00           H
ATOM   4479  HW2 SOL  1493      38.629   8.780  27.911  1.00  0.00           H
ATOM   4480  OW  SOL  1494      25.936   2.918  40.012  1.00  0.00           O
ATOM   4481  HW1 SOL  1494      25.651   3.620  40.597  1.00  0.00           H
ATOM   4482  HW2 SOL  1494      26.850   3.123  39.818  1.00  0.00           H
ATOM   4483  OW  SOL  1495      36.166  13.603  35.030  1.00  0.00           O
ATOM   4484  HW1 SOL  1495      35.890  14.080  35.813  1.00  0.00           H
ATOM   4485  HW2 SOL  1495      36.496  14.282  34.441  1.00  0.00           H
ATOM   4486  OW  SOL  1496      26.002  18.467  39.435  1.00  0.00           O
ATOM   4487  HW1 SOL  1496      25.142  18.421  39.851  1.00  0.00           H
ATOM   4488  HW2 SOL  1496      25.841  18.231  38.522  1.00  0.00           H
ATOM   4489  OW  SOL  1497      33.153   5.334  30.064  1.00  0.00           O
ATOM   4490  HW1 SOL  1497      33.405   5.006  30.927  1.00  0.00           H
ATOM   4491  HW2 SOL  1497      32.282   4.968  29.913  1.00  0.00           H
ATOM   4492  OW  SOL  1498      30.223   2.464  22.027  1.00  0.00           O
ATOM   4493  HW1 SOL  1498      29.769   1.640  21.849  1.00  0.00           H
ATOM   4494  HW2 SOL  1498      31.134   2.293  21.788  1.00  0.00           H
ATOM   4495  OW  SOL  1499      26.278   8.785  27.134  1.00  0.00           O
ATOM   4496  HW1 SOL  1499      27.153   8.537  27.434  1.00  0.00           H
ATOM   4497  HW2 SOL  1499      25.987   8.044  26.603  1.00  0.00           H
ATOM   4498  OW  SOL  1500      35.741   8.141  32.188  1.00  0.00           O
ATOM   4499  HW1 SOL  1500      36.285   8.015  31.410  1.00  0.00           H
ATOM   4500  HW2 SOL  1500      35.393   7.270  32.382  1.00  0.00           H
ATOM   4501  OW  SOL  1501      38.176  10.292  31.234  1.00  0.00           O
ATOM   4502  HW1 SOL  1501      38.151  11.203  30.940  1.00  0.00           H
ATOM   4503  HW2 SOL  1501      37.451   9.872  30.771  1.00  0.00           H
ATOM   4504  OW  SOL  1502      26.356  11.656  23.772  1.00  0.00           O
ATOM   4505  HW1 SOL  1502      27.129  11.694  24.335  1.00  0.00           H
ATOM   4506  HW2 SOL  1502      25.626  11.519  24.376  1.00  0.00           H
ATOM   4507  OW  SOL  1503      20.542  17.110  31.774  1.00  0.00           O
ATOM   4508  HW1 SOL  1503      20.452  16.235  32.151  1.00  0.00           H
ATOM   4509  HW2 SOL  1503      20.663  17.686  32.529  1.00  0.00           H
ATOM   4510  OW  SOL  1504      28.362   7.996  29.160  1.00  0.00           O
ATOM   4511  HW1 SOL  1504      28.238   7.362  29.866  1.00  0.00           H
ATOM   4512  HW2 SOL  1504      28.864   8.706  29.560  1.00  0.00           H
ATOM   4513  OW  SOL  1505      31.001   6.090  16.892  1.00  0.00           O
ATOM   4514  HW1 SOL  1505      31.712   6.455  17.419  1.00  0.00           H
ATOM   4515  HW2 SOL  1505      31.392   5.945  16.030  1.00  0.00           H
ATOM   4516  OW  SOL  1506      37.557  16.012  33.978  1.00  0.00           O
ATOM   4517  HW1 SOL  1506      36.795  16.584  34.067  1.00  0.00           H
ATOM   4518  HW2 SOL  1506      38.081  16.186  34.759  1.00  0.00           H
ATOM   4519  OW  SOL  1507      23.058   7.791  37.970  1.00  0.00           O
ATOM   4520  HW1 SOL  1507      23.121   8.359  38.738  1.00  0.00           H
ATOM   4521  HW2 SOL  1507      23.311   8.350  37.236  1.00  0.00           H
ATOM   4522  OW  SOL  1508      21.921  13.644  20.590  1.00  0.00           O
ATOM   4523  HW1 SOL  1508      22.815  13.960  20.460  1.00  0.00           H
ATOM   4524  HW2 SOL  1508      21.749  13.785  21.521  1.00  0.00           H
ATOM   4525  OW  SOL  1509      26.073  12.904  37.364  1.00  0.00           O
ATOM   4526  HW1 SOL  1509      26.027  11.974  37.586  1.00  0.00           H
ATOM   4527  HW2 SOL  1509      26.915  13.193  37.713  1.00  0.00           H
ATOM   4528  OW  SOL  1510      38.264   4.998  27.449  1.00  0.00           O
ATOM   4529  HW1 SOL  1510      39.163   5.242  27.668  1.00  0.00           H
ATOM   4530  HW2 SOL  1510      37.927   4.583  28.243  1.00  0.00           H
ATOM   4531  OW  SOL  1511      22.092   5.688  24.588  1.00  0.00           O
ATOM   4532  HW1 SOL  1511      22.742   6.311  24.264  1.00  0.00           H
ATOM   4533  HW2 SOL  1511      22.237   4.897  24.069  1.00  0.00           H
ATOM   4534  OW  SOL  1512      33.818  12.969  29.873  1.00  0.00           O
ATOM   4535  HW1 SOL  1512      33.945  12.933  28.925  1.00  0.00           H
ATOM   4536  HW2 SOL  1512      33.592  12.072  30.120  1.00  0.00           H
ATOM   4537  OW  SOL  1513      24.128   2.789  32.971  1.00  0.00           O
ATOM   4538  HW1 SOL  1513      23.892   1.922  32.639  1.00  0.00           H
ATOM   4539  HW2 SOL  1513      23.360   3.331  32.793  1.00  0.00           H
ATOM   4540  OW  SOL  1514      24.033  21.558  29.553  1.00  0.00           O
ATOM   4541  HW1 SOL  1514      24.536  22.236  29.103  1.00  0.00           H
ATOM   4542  HW2 SOL  1514      23.914  20.872  28.896  1.00  0.00           H
ATOM   4543  OW  SOL  1515      34.895  42.249  21.827  1.00  0.00           O
ATOM   4544  HW1 SOL  1515      35.021  42.554  22.725  1.00  0.00           H
ATOM   4545  HW2 SOL  1515      34.294  42.885  21.439  1.00  0.00           H
ATOM   4546  OW  SOL  1516      24.644  39.260  29.871  1.00  0.00           O
ATOM   4547  HW1 SOL  1516      24.283  38.377  29.952  1.00  0.00           H
ATOM   4548  HW2 SOL  1516      24.555  39.637  30.746  1.00  0.00           H
ATOM   4549  OW  SOL  1517      27.515  13.941  25.461  1.00  0.00           O
ATOM   4550  HW1 SOL  1517      28.208  14.411  24.996  1.00  0.00           H
ATOM   4551  HW2 SOL  1517      27.949  13.166  25.817  1.00  0.00           H
ATOM   4552  OW  SOL  1518      20.807  17.413  41.092  1.00  0.00           O
ATOM   4553  HW1 SOL  1518      20.644  18.221  40.605  1.00  0.00           H
ATOM   4554  HW2 SOL  1518      19.962  16.964  41.101  1.00  0.00           H
ATOM   4555  OW  SOL  1519      33.009  40.266  19.875  1.00  0.00           O
ATOM   4556  HW1 SOL  1519      33.597  39.853  20.507  1.00  0.00           H
ATOM   4557  HW2 SOL  1519      33.468  41.062  19.605  1.00  0.00           H
ATOM   4558  OW  SOL  1520      34.360   6.162  19.922  1.00  0.00           O
ATOM   4559  HW1 SOL  1520      33.715   5.468  19.787  1.00  0.00           H
ATOM   4560  HW2 SOL  1520      33.954   6.746  20.563  1.00  0.00           H
ATOM   4561  OW  SOL  1521      36.147   2.844  20.287  1.00  0.00           O
ATOM   4562  HW1 SOL  1521      36.129   3.711  20.690  1.00  0.00           H
ATOM   4563  HW2 SOL  1521      36.378   2.251  21.002  1.00  0.00           H
ATOM   4564  OW  SOL  1522      19.549   9.862  25.157  1.00  0.00           O
ATOM   4565  HW1 SOL  1522      19.209   9.333  25.879  1.00  0.00           H
ATOM   4566  HW2 SOL  1522      18.900  10.556  25.041  1.00  0.00           H
ATOM   4567  OW  SOL  1523      24.026  17.272  26.855  1.00  0.00           O
ATOM   4568  HW1 SOL  1523      23.369  16.681  26.487  1.00  0.00           H
ATOM   4569  HW2 SOL  1523      24.808  16.729  26.954  1.00  0.00           H
ATOM   4570  OW  SOL  1524      18.118   6.377  41.739  1.00  0.00           O
ATOM   4571  HW1 SOL  1524      18.651   5.732  41.274  1.00  0.00           H
ATOM   4572  HW2 SOL  1524      18.752   7.005  42.087  1.00  0.00           H
ATOM   4573  OW  SOL  1525      36.162   5.593  34.579  1.00  0.00           O
ATOM   4574  HW1 SOL  1525      35.857   5.381  35.461  1.00  0.00           H
ATOM   4575  HW2 SOL  1525      36.605   6.437  34.674  1.00  0.00           H
ATOM   4576  OW  SOL  1526      23.867  21.086   3.432  1.00  0.00           O
ATOM   4577  HW1 SOL  1526      23.441  20.407   2.909  1.00  0.00           H
ATOM   4578  HW2 SOL  1526      24.637  21.335   2.921  1.00  0.00           H
ATOM   4579  OW  SOL  1527      17.254  16.524   2.660  1.00  0.00           O
ATOM   4580  HW1 SOL  1527      17.918  17.200   2.799  1.00  0.00           H
ATOM   4581  HW2 SOL  1527      16.524  16.987   2.249  1.00  0.00           H
ATOM   4582  OW  SOL  1528      23.762   3.417   2.305  1.00  0.00           O
ATOM   4583  HW1 SOL  1528      24.157   2.961   1.562  1.00  0.00           H
ATOM   4584  HW2 SOL  1528      22.900   3.687   1.990  1.00  0.00           H
ATOM   4585  OW  SOL  1529      42.210  20.957  42.134  1.00  0.00           O
ATOM   4586  HW1 SOL  1529      41.853  21.817  41.912  1.00  0.00           H
ATOM   4587  HW2 SOL  1529      43.017  21.148  42.613  1.00  0.00           H
ATOM   4588  OW  SOL  1530      23.536  17.234  40.305  1.00  0.00           O
ATOM   4589  HW1 SOL  1530      22.599  17.220  40.498  1.00  0.00           H
ATOM   4590  HW2 SOL  1530      23.712  16.380  39.911  1.00  0.00           H
ATOM   4591  OW  SOL  1531      28.188   5.618  40.947  1.00  0.00           O
ATOM   4592  HW1 SOL  1531      28.705   5.947  40.211  1.00  0.00           H
ATOM   4593  HW2 SOL  1531      28.261   4.666  40.883  1.00  0.00           H
ATOM   4594  OW  SOL  1532      37.528  19.796  40.743  1.00  0.00           O
ATOM   4595  HW1 SOL  1532      38.268  19.233  40.968  1.00  0.00           H
ATOM   4596  HW2 SOL  1532      37.889  20.683  40.758  1.00  0.00           H
ATOM   4597  OW  SOL  1533      30.493   0.479  39.993  1.00  0.00           O
ATOM   4598  HW1 SOL  1533      30.150   0.900  39.205  1.00  0.00           H
ATOM   4599  HW2 SOL  1533      30.723  -0.407  39.712  1.00  0.00           H
ATOM   4600  OW  SOL  1534      41.095  10.968  39.821  1.00  0.00           O
ATOM   4601  HW1 SOL  1534      41.771  11.472  39.368  1.00  0.00           H
ATOM   4602  HW2 SOL  1534      40.449  10.770  39.143  1.00  0.00           H
ATOM   4603  OW  SOL  1535      19.872   4.586  40.834  1.00  0.00           O
ATOM   4604  HW1 SOL  1535      19.256   3.854  40.792  1.00  0.00           H
ATOM   4605  HW2 SOL  1535      20.729   4.188  40.678  1.00  0.00           H
ATOM   4606  OW  SOL  1536      36.598  16.766  40.529  1.00  0.00           O
ATOM   4607  HW1 SOL  1536      37.040  17.590  40.325  1.00  0.00           H
ATOM   4608  HW2 SOL  1536      35.693  16.904  40.252  1.00  0.00           H
ATOM   4609  OW  SOL  1537      28.798   3.047  40.809  1.00  0.00           O
ATOM   4610  HW1 SOL  1537      29.304   2.558  40.160  1.00  0.00           H
ATOM   4611  HW2 SOL  1537      28.679   2.432  41.533  1.00  0.00           H
ATOM   4612  OW  SOL  1538      22.776   5.131  42.092  1.00  0.00           O
ATOM   4613  HW1 SOL  1538      22.697   4.437  41.437  1.00  0.00           H
ATOM   4614  HW2 SOL  1538      22.620   5.940  41.605  1.00  0.00           H
ATOM   4615  OW  SOL  1539      26.109  20.905  36.949  1.00  0.00           O
ATOM   4616  HW1 SOL  1539      26.060  19.950  36.975  1.00  0.00           H
ATOM   4617  HW2 SOL  1539      25.284  21.199  37.336  1.00  0.00           H
ATOM   4618  OW  SOL  1540      35.459  13.796  42.861  1.00  0.00           O
ATOM   4619  HW1 SOL  1540      35.820  13.044  43.331  1.00  0.00           H
ATOM   4620  HW2 SOL  1540      35.277  14.442  43.544  1.00  0.00           H
ATOM   4621  OW  SOL  1541      25.102  21.191   6.140  1.00  0.00           O
ATOM   4622  HW1 SOL  1541      24.913  21.123   5.204  1.00  0.00           H
ATOM   4623  HW2 SOL  1541      25.972  20.805   6.238  1.00  0.00           H
ATOM   4624  OW  SOL  1542      37.005   0.369  42.800  1.00  0.00           O
ATOM   4625  HW1 SOL  1542      36.787   0.282  43.728  1.00  0.00           H
ATOM   4626  HW2 SOL  1542      37.514   1.179  42.748  1.00  0.00           H
ATOM   4627  OW  SOL  1543      21.810  12.612  40.179  1.00  0.00           O
ATOM   4628  HW1 SOL  1543      20.867  12.502  40.300  1.00  0.00           H
ATOM   4629  HW2 SOL  1543      21.893  13.095  39.357  1.00  0.00           H
ATOM   4630  OW  SOL  1544      19.660  40.449  34.170  1.00  0.00           O
ATOM   4631  HW1 SOL  1544      19.827  41.366  33.952  1.00  0.00           H
ATOM   4632  HW2 SOL  1544      18.718  40.409  34.336  1.00  0.00           H
ATOM   4633  OW  SOL  1545      33.924  11.828  38.624  1.00  0.00           O
ATOM   4634  HW1 SOL  1545      34.538  12.428  39.048  1.00  0.00           H
ATOM   4635  HW2 SOL  1545      33.256  11.660  39.289  1.00  0.00           H
ATOM   4636  OW  SOL  1546      20.225   0.149  42.362  1.00  0.00           O
ATOM   4637  HW1 SOL  1546      21.010   0.194  42.907  1.00  0.00           H
ATOM   4638  HW2 SOL  1546      19.514   0.423  42.941  1.00  0.00           H
ATOM   4639  OW  SOL  1547      20.099   1.027  36.714  1.00  0.00           O
ATOM   4640  HW1 SOL  1547      20.652   0.823  37.468  1.00  0.00           H
ATOM   4641  HW2 SOL  1547      19.230   0.710  36.961  1.00  0.00           H
ATOM   4642  OW  SOL  1548      24.450  10.010   4.925  1.00  0.00           O
ATOM   4643  HW1 SOL  1548      24.118  10.896   5.069  1.00  0.00           H
ATOM   4644  HW2 SOL  1548      23.685   9.512   4.636  1.00  0.00           H
ATOM   4645  OW  SOL  1549      28.374  22.071  39.477  1.00  0.00           O
ATOM   4646  HW1 SOL  1549      27.627  22.657  39.599  1.00  0.00           H
ATOM   4647  HW2 SOL  1549      28.502  21.665  40.334  1.00  0.00           H
ATOM   4648  OW  SOL  1550      22.971   3.440  39.888  1.00  0.00           O
ATOM   4649  HW1 SOL  1550      22.524   3.215  39.072  1.00  0.00           H
ATOM   4650  HW2 SOL  1550      23.867   3.128  39.765  1.00  0.00           H
ATOM   4651  OW  SOL  1551      35.227   9.914  36.981  1.00  0.00           O
ATOM   4652  HW1 SOL  1551      34.609  10.644  36.993  1.00  0.00           H
ATOM   4653  HW2 SOL  1551      35.870  10.133  37.656  1.00  0.00           H
ATOM   4654  OW  SOL  1552      27.430  17.641  41.666  1.00  0.00           O
ATOM   4655  HW1 SOL  1552      27.152  18.055  40.849  1.00  0.00           H
ATOM   4656  HW2 SOL  1552      26.972  16.801  41.677  1.00  0.00           H
ATOM   4657  OW  SOL  1553      33.710   8.165  34.844  1.00  0.00           O
ATOM   4658  HW1 SOL  1553      34.187   8.783  35.398  1.00  0.00           H
ATOM   4659  HW2 SOL  1553      33.319   8.708  34.159  1.00  0.00           H
ATOM   4660  OW  SOL  1554      20.589   0.610  39.411  1.00  0.00           O
ATOM   4661  HW1 SOL  1554      21.142  -0.087  39.764  1.00  0.00           H
ATOM   4662  HW2 SOL  1554      19.934   0.765  40.092  1.00  0.00           H
ATOM   4663  OW  SOL  1555      25.745   4.586  42.773  1.00  0.00           O
ATOM   4664  HW1 SOL  1555      24.804   4.746  42.840  1.00  0.00           H
ATOM   4665  HW2 SOL  1555      26.121   5.442  42.568  1.00  0.00           H
ATOM   4666  OW  SOL  1556      23.552  11.476  42.130  1.00  0.00           O
ATOM   4667  HW1 SOL  1556      24.418  11.409  41.727  1.00  0.00           H
ATOM   4668  HW2 SOL  1556      23.106  12.159  41.630  1.00  0.00           H
ATOM   4669  OW  SOL  1557      28.125  17.090  38.113  1.00  0.00           O
ATOM   4670  HW1 SOL  1557      27.581  17.489  38.792  1.00  0.00           H
ATOM   4671  HW2 SOL  1557      28.976  16.959  38.533  1.00  0.00           H
ATOM   4672  OW  SOL  1558      31.975   4.975  42.478  1.00  0.00           O
ATOM   4673  HW1 SOL  1558      31.108   5.157  42.840  1.00  0.00           H
ATOM   4674  HW2 SOL  1558      32.335   5.837  42.269  1.00  0.00           H
ATOM   4675  OW  SOL  1559      25.853   7.082  41.600  1.00  0.00           O
ATOM   4676  HW1 SOL  1559      26.785   6.865  41.562  1.00  0.00           H
ATOM   4677  HW2 SOL  1559      25.472   6.640  40.842  1.00  0.00           H
ATOM   4678  OW  SOL  1560      33.124   8.780  38.392  1.00  0.00           O
ATOM   4679  HW1 SOL  1560      33.660   9.232  37.741  1.00  0.00           H
ATOM   4680  HW2 SOL  1560      33.679   8.734  39.170  1.00  0.00           H
ATOM   4681  OW  SOL  1561      33.925   4.017  38.705  1.00  0.00           O
ATOM   4682  HW1 SOL  1561      33.477   4.775  38.330  1.00  0.00           H
ATOM   4683  HW2 SOL  1561      34.829   4.097  38.401  1.00  0.00           H
ATOM   4684  OW  SOL  1562      32.433   6.109  37.355  1.00  0.00           O
ATOM   4685  HW1 SOL  1562      32.462   7.034  37.597  1.00  0.00           H
ATOM   4686  HW2 SOL  1562      32.530   6.107  36.403  1.00  0.00           H
ATOM   4687  OW  SOL  1563      20.035  14.337  41.794  1.00  0.00           O
ATOM   4688  HW1 SOL  1563      20.849  14.835  41.725  1.00  0.00           H
ATOM   4689  HW2 SOL  1563      19.533  14.790  42.471  1.00  0.00           H
ATOM   4690  OW  SOL  1564      18.464   2.623  33.835  1.00  0.00           O
ATOM   4691  HW1 SOL  1564      17.571   2.313  33.984  1.00  0.00           H
ATOM   4692  HW2 SOL  1564      18.529   3.425  34.352  1.00  0.00           H
ATOM   4693  OW  SOL  1565      36.675  10.219  39.848  1.00  0.00           O
ATOM   4694  HW1 SOL  1565      36.000  10.014  40.496  1.00  0.00           H
ATOM   4695  HW2 SOL  1565      37.034  11.059  40.135  1.00  0.00           H
ATOM   4696  OW  SOL  1566      38.994  40.626  40.952  1.00  0.00           O
ATOM   4697  HW1 SOL  1566      38.891  40.312  41.851  1.00  0.00           H
ATOM   4698  HW2 SOL  1566      38.212  41.154  40.791  1.00  0.00           H
ATOM   4699  OW  SOL  1567      30.388  17.495  42.518  1.00  0.00           O
ATOM   4700  HW1 SOL  1567      30.326  18.448  42.581  1.00  0.00           H
ATOM   4701  HW2 SOL  1567      29.484  17.205  42.392  1.00  0.00           H
ATOM   4702  OW  SOL  1568      27.781  14.241  38.953  1.00  0.00           O
ATOM   4703  HW1 SOL  1568      27.867  15.180  38.789  1.00  0.00           H
ATOM   4704  HW2 SOL  1568      28.073  14.128  39.858  1.00  0.00           H
ATOM   4705  OW  SOL  1569      30.997  15.188  36.196  1.00  0.00           O
ATOM   4706  HW1 SOL  1569      31.013  14.697  37.017  1.00  0.00           H
ATOM   4707  HW2 SOL  1569      31.227  14.544  35.526  1.00  0.00           H
ATOM   4708  OW  SOL  1570      25.397   8.598   1.261  1.00  0.00           O
ATOM   4709  HW1 SOL  1570      26.000   8.308   1.944  1.00  0.00           H
ATOM   4710  HW2 SOL  1570      25.659   9.500   1.077  1.00  0.00           H
ATOM   4711  OW  SOL  1571      33.432  23.984  34.672  1.00  0.00           O
ATOM   4712  HW1 SOL  1571      32.592  24.051  35.127  1.00  0.00           H
ATOM   4713  HW2 SOL  1571      33.978  24.659  35.076  1.00  0.00           H
ATOM   4714  OW  SOL  1572      26.206  15.189  41.538  1.00  0.00           O
ATOM   4715  HW1 SOL  1572      25.615  15.007  40.807  1.00  0.00           H
ATOM   4716  HW2 SOL  1572      26.889  14.523  41.466  1.00  0.00           H
ATOM   4717  OW  SOL  1573      23.210   9.858  39.784  1.00  0.00           O
ATOM   4718  HW1 SOL  1573      23.335   9.827  40.733  1.00  0.00           H
ATOM   4719  HW2 SOL  1573      22.657  10.626  39.640  1.00  0.00           H
ATOM   4720  OW  SOL  1574      21.781   2.329  34.897  1.00  0.00           O
ATOM   4721  HW1 SOL  1574      22.389   1.658  34.588  1.00  0.00           H
ATOM   4722  HW2 SOL  1574      21.296   1.906  35.605  1.00  0.00           H
ATOM   4723  OW  SOL  1575      17.549   2.539  41.184  1.00  0.00           O
ATOM   4724  HW1 SOL  1575      17.122   2.064  40.471  1.00  0.00           H
ATOM   4725  HW2 SOL  1575      16.901   2.547  41.889  1.00  0.00           H
ATOM   4726  OW  SOL  1576      29.073  11.403  40.101  1.00  0.00           O
ATOM   4727  HW1 SOL  1576      28.453  10.760  40.443  1.00  0.00           H
ATOM   4728  HW2 SOL  1576      29.934  11.017  40.263  1.00  0.00           H
ATOM   4729  OW  SOL  1577      30.737   7.456  39.893  1.00  0.00           O
ATOM   4730  HW1 SOL  1577      30.907   8.139  40.542  1.00  0.00           H
ATOM   4731  HW2 SOL  1577      31.602   7.233  39.548  1.00  0.00           H
ATOM   4732  OW  SOL  1578      24.756   1.602   0.056  1.00  0.00           O
ATOM   4733  HW1 SOL  1578      25.348   2.143  -0.467  1.00  0.00           H
ATOM   4734  HW2 SOL  1578      25.136   0.724   0.017  1.00  0.00           H
ATOM   4735  OW  SOL  1579      29.422  13.287   0.944  1.00  0.00           O
ATOM   4736  HW1 SOL  1579      30.234  13.208   1.445  1.00  0.00           H
ATOM   4737  HW2 SOL  1579      28.733  13.323   1.606  1.00  0.00           H
ATOM   4738  OW  SOL  1580      24.933   5.810  39.318  1.00  0.00           O
ATOM   4739  HW1 SOL  1580      24.448   4.987  39.256  1.00  0.00           H
ATOM   4740  HW2 SOL  1580      24.476   6.404  38.722  1.00  0.00           H
ATOM   4741  OW  SOL  1581      23.065   8.710  42.730  1.00  0.00           O
ATOM   4742  HW1 SOL  1581      23.865   8.384  43.141  1.00  0.00           H
ATOM   4743  HW2 SOL  1581      23.114   9.661  42.830  1.00  0.00           H
ATOM   4744  OW  SOL  1582      31.873  11.022  40.778  1.00  0.00           O
ATOM   4745  HW1 SOL  1582      31.613  10.102  40.820  1.00  0.00           H
ATOM   4746  HW2 SOL  1582      32.269  11.199  41.631  1.00  0.00           H
ATOM   4747  OW  SOL  1583      30.279  41.803  34.760  1.00  0.00           O
ATOM   4748  HW1 SOL  1583      31.191  41.688  35.027  1.00  0.00           H
ATOM   4749  HW2 SOL  1583      30.318  41.907  33.809  1.00  0.00           H
ATOM   4750  OW  SOL  1584      18.637  14.527   1.297  1.00  0.00           O
ATOM   4751  HW1 SOL  1584      18.282  15.144   1.937  1.00  0.00           H
ATOM   4752  HW2 SOL  1584      17.926  13.905   1.144  1.00  0.00           H
ATOM   4753  OW  SOL  1585      28.562  13.662  41.536  1.00  0.00           O
ATOM   4754  HW1 SOL  1585      28.714  12.787  41.180  1.00  0.00           H
ATOM   4755  HW2 SOL  1585      29.076  13.686  42.343  1.00  0.00           H
ATOM   4756  OW  SOL  1586      19.061  20.286   4.161  1.00  0.00           O
ATOM   4757  HW1 SOL  1586      18.999  19.915   5.042  1.00  0.00           H
ATOM   4758  HW2 SOL  1586      19.815  20.874   4.201  1.00  0.00           H
ATOM   4759  OW  SOL  1587      18.053  19.606   7.708  1.00  0.00           O
ATOM   4760  HW1 SOL  1587      18.817  20.180   7.769  1.00  0.00           H
ATOM   4761  HW2 SOL  1587      18.417  18.745   7.499  1.00  0.00           H
ATOM   4762  OW  SOL  1588      16.353  26.774   4.368  1.00  0.00           O
ATOM   4763  HW1 SOL  1588      16.257  27.713   4.525  1.00  0.00           H
ATOM   4764  HW2 SOL  1588      16.457  26.394   5.240  1.00  0.00           H
ATOM   4765  OW  SOL  1589      20.732  30.881  10.737  1.00  0.00           O
ATOM   4766  HW1 SOL  1589      20.401  30.569  11.579  1.00  0.00           H
ATOM   4767  HW2 SOL  1589      21.193  31.693  10.945  1.00  0.00           H
ATOM   4768  OW  SOL  1590      32.918  35.237  11.157  1.00  0.00           O
ATOM   4769  HW1 SOL  1590      33.001  34.528  11.794  1.00  0.00           H
ATOM   4770  HW2 SOL  1590      32.956  34.801  10.306  1.00  0.00           H
ATOM   4771  OW  SOL  1591      30.093  30.154   5.495  1.00  0.00           O
ATOM   4772  HW1 SOL  1591      30.854  30.621   5.838  1.00  0.00           H
ATOM   4773  HW2 SOL  1591      29.366  30.440   6.048  1.00  0.00           H
ATOM   4774  OW  SOL  1592      33.699  23.433   1.740  1.00  0.00           O
ATOM   4775  HW1 SOL  1592      33.609  22.741   2.395  1.00  0.00           H
ATOM   4776  HW2 SOL  1592      32.804  23.735   1.585  1.00  0.00           H
ATOM   4777  OW  SOL  1593      27.877  34.268  13.589  1.00  0.00           O
ATOM   4778  HW1 SOL  1593      27.338  35.058  13.587  1.00  0.00           H
ATOM   4779  HW2 SOL  1593      27.828  33.945  14.489  1.00  0.00           H
ATOM   4780  OW  SOL  1594      28.841  19.452  18.322  1.00  0.00           O
ATOM   4781  HW1 SOL  1594      29.420  20.165  18.593  1.00  0.00           H
ATOM   4782  HW2 SOL  1594      28.075  19.535  18.890  1.00  0.00           H
ATOM   4783  OW  SOL  1595      23.383  26.785   9.021  1.00  0.00           O
ATOM   4784  HW1 SOL  1595      23.188  26.668   8.091  1.00  0.00           H
ATOM   4785  HW2 SOL  1595      22.593  27.188   9.382  1.00  0.00           H
ATOM   4786  OW  SOL  1596      23.456  34.188  20.168  1.00  0.00           O
ATOM   4787  HW1 SOL  1596      23.816  33.852  20.989  1.00  0.00           H
ATOM   4788  HW2 SOL  1596      22.668  33.665  20.020  1.00  0.00           H
ATOM   4789  OW  SOL  1597      19.983  36.854  10.979  1.00  0.00           O
ATOM   4790  HW1 SOL  1597      19.043  36.980  11.106  1.00  0.00           H
ATOM   4791  HW2 SOL  1597      20.082  35.912  10.842  1.00  0.00           H
ATOM   4792  OW  SOL  1598      32.051  33.357  21.746  1.00  0.00           O
ATOM   4793  HW1 SOL  1598      31.375  33.322  21.068  1.00  0.00           H
ATOM   4794  HW2 SOL  1598      31.880  32.591  22.294  1.00  0.00           H
ATOM   4795  OW  SOL  1599      20.054  25.276  10.216  1.00  0.00           O
ATOM   4796  HW1 SOL  1599      20.315  26.197  10.207  1.00  0.00           H
ATOM   4797  HW2 SOL  1599      20.570  24.888  10.922  1.00  0.00           H
ATOM   4798  OW  SOL  1600      31.126  25.786   4.192  1.00  0.00           O
ATOM   4799  HW1 SOL  1600      31.397  25.007   4.678  1.00  0.00           H
ATOM   4800  HW2 SOL  1600      31.877  26.377   4.246  1.00  0.00           H
ATOM   4801  OW  SOL  1601      23.567  37.739   6.946  1.00  0.00           O
ATOM   4802  HW1 SOL  1601      24.308  37.630   7.543  1.00  0.00           H
ATOM   4803  HW2 SOL  1601      22.795  37.656   7.506  1.00  0.00           H
ATOM   4804  OW  SOL  1602      25.544  36.638  23.319  1.00  0.00           O
ATOM   4805  HW1 SOL  1602      25.827  35.767  23.597  1.00  0.00           H
ATOM   4806  HW2 SOL  1602      24.835  36.474  22.698  1.00  0.00           H
ATOM   4807  OW  SOL  1603      21.272  39.157   3.947  1.00  0.00           O
ATOM   4808  HW1 SOL  1603      21.641  39.588   4.718  1.00  0.00           H
ATOM   4809  HW2 SOL  1603      20.769  39.842   3.507  1.00  0.00           H
ATOM   4810  OW  SOL  1604      17.815  30.356   6.659  1.00  0.00           O
ATOM   4811  HW1 SOL  1604      18.143  30.979   7.308  1.00  0.00           H
ATOM   4812  HW2 SOL  1604      18.283  29.543   6.848  1.00  0.00           H
ATOM   4813  OW  SOL  1605      22.832  41.056  12.717  1.00  0.00           O
ATOM   4814  HW1 SOL  1605      22.278  40.498  12.172  1.00  0.00           H
ATOM   4815  HW2 SOL  1605      23.726  40.809  12.483  1.00  0.00           H
ATOM   4816  OW  SOL  1606      26.335  38.077  37.837  1.00  0.00           O
ATOM   4817  HW1 SOL  1606      26.528  37.953  36.908  1.00  0.00           H
ATOM   4818  HW2 SOL  1606      26.955  37.505  38.290  1.00  0.00           H
ATOM   4819  OW  SOL  1607      34.265  26.016  12.753  1.00  0.00           O
ATOM   4820  HW1 SOL  1607      35.200  26.117  12.572  1.00  0.00           H
ATOM   4821  HW2 SOL  1607      33.893  26.881  12.584  1.00  0.00           H
ATOM   4822  OW  SOL  1608      16.458  25.890   6.934  1.00  0.00           O
ATOM   4823  HW1 SOL  1608      16.169  25.249   7.583  1.00  0.00           H
ATOM   4824  HW2 SOL  1608      17.278  26.235   7.285  1.00  0.00           H
ATOM   4825  OW  SOL  1609      36.067  41.589   9.515  1.00  0.00           O
ATOM   4826  HW1 SOL  1609      35.958  42.503   9.779  1.00  0.00           H
ATOM   4827  HW2 SOL  1609      37.014  41.477   9.426  1.00  0.00           H
ATOM   4828  OW  SOL  1610      24.180  32.912   0.609  1.00  0.00           O
ATOM   4829  HW1 SOL  1610      23.464  32.595   0.058  1.00  0.00           H
ATOM   4830  HW2 SOL  1610      23.961  32.602   1.488  1.00  0.00           H
ATOM   4831  OW  SOL  1611      31.816  23.475   6.352  1.00  0.00           O
ATOM   4832  HW1 SOL  1611      31.503  22.725   5.846  1.00  0.00           H
ATOM   4833  HW2 SOL  1611      32.749  23.305   6.482  1.00  0.00           H
ATOM   4834  OW  SOL  1612      29.168  31.665   2.510  1.00  0.00           O
ATOM   4835  HW1 SOL  1612      29.399  30.770   2.758  1.00  0.00           H
ATOM   4836  HW2 SOL  1612      28.456  31.562   1.877  1.00  0.00           H
ATOM   4837  OW  SOL  1613      20.562  24.257  14.636  1.00  0.00           O
ATOM   4838  HW1 SOL  1613      20.987  25.102  14.783  1.00  0.00           H
ATOM   4839  HW2 SOL  1613      19.727  24.477  14.225  1.00  0.00           H
ATOM   4840  OW  SOL  1614      21.771  34.246   4.750  1.00  0.00           O
ATOM   4841  HW1 SOL  1614      22.718  34.106   4.774  1.00  0.00           H
ATOM   4842  HW2 SOL  1614      21.670  35.198   4.761  1.00  0.00           H
ATOM   4843  OW  SOL  1615      29.695  33.028  19.953  1.00  0.00           O
ATOM   4844  HW1 SOL  1615      28.957  32.951  20.558  1.00  0.00           H
ATOM   4845  HW2 SOL  1615      29.337  32.765  19.104  1.00  0.00           H
ATOM   4846  OW  SOL  1616      26.106  16.075   5.109  1.00  0.00           O
ATOM   4847  HW1 SOL  1616      25.763  15.237   4.798  1.00  0.00           H
ATOM   4848  HW2 SOL  1616      25.385  16.692   4.981  1.00  0.00           H
ATOM   4849  OW  SOL  1617      22.094  28.294  12.787  1.00  0.00           O
ATOM   4850  HW1 SOL  1617      23.011  28.481  12.587  1.00  0.00           H
ATOM   4851  HW2 SOL  1617      21.709  29.151  12.973  1.00  0.00           H
ATOM   4852  OW  SOL  1618      33.116  34.514  42.843  1.00  0.00           O
ATOM   4853  HW1 SOL  1618      32.776  33.672  42.542  1.00  0.00           H
ATOM   4854  HW2 SOL  1618      33.118  35.066  42.061  1.00  0.00           H
ATOM   4855  OW  SOL  1619      25.684  21.270  18.185  1.00  0.00           O
ATOM   4856  HW1 SOL  1619      25.793  22.107  18.636  1.00  0.00           H
ATOM   4857  HW2 SOL  1619      25.879  20.611  18.852  1.00  0.00           H
ATOM   4858  OW  SOL  1620      34.110  28.781  16.286  1.00  0.00           O
ATOM   4859  HW1 SOL  1620      34.567  28.982  17.102  1.00  0.00           H
ATOM   4860  HW2 SOL  1620      34.785  28.849  15.610  1.00  0.00           H
ATOM   4861  OW  SOL  1621      35.506  37.104   8.572  1.00  0.00           O
ATOM   4862  HW1 SOL  1621      35.083  36.275   8.796  1.00  0.00           H
ATOM   4863  HW2 SOL  1621      36.441  36.900   8.555  1.00  0.00           H
ATOM   4864  OW  SOL  1622      22.965  25.887   3.313  1.00  0.00           O
ATOM   4865  HW1 SOL  1622      23.052  26.646   3.891  1.00  0.00           H
ATOM   4866  HW2 SOL  1622      22.110  25.999   2.898  1.00  0.00           H
ATOM   4867  OW  SOL  1623      30.394  25.469   7.664  1.00  0.00           O
ATOM   4868  HW1 SOL  1623      31.040  24.802   7.432  1.00  0.00           H
ATOM   4869  HW2 SOL  1623      30.137  25.253   8.560  1.00  0.00           H
ATOM   4870  OW  SOL  1624      38.079  36.185   8.419  1.00  0.00           O
ATOM   4871  HW1 SOL  1624      38.525  35.793   7.668  1.00  0.00           H
ATOM   4872  HW2 SOL  1624      38.554  37.000   8.581  1.00  0.00           H
ATOM   4873  OW  SOL  1625      28.715  19.778  14.058  1.00  0.00           O
ATOM   4874  HW1 SOL  1625      28.424  20.687  13.988  1.00  0.00           H
ATOM   4875  HW2 SOL  1625      28.524  19.398  13.200  1.00  0.00           H
ATOM   4876  OW  SOL  1626      33.135  24.758  19.834  1.00  0.00           O
ATOM   4877  HW1 SOL  1626      32.643  25.140  19.107  1.00  0.00           H
ATOM   4878  HW2 SOL  1626      33.853  25.373  19.987  1.00  0.00           H
ATOM   4879  OW  SOL  1627      24.419  28.619  19.193  1.00  0.00           O
ATOM   4880  HW1 SOL  1627      25.229  28.286  19.579  1.00  0.00           H
ATOM   4881  HW2 SOL  1627      24.525  29.570  19.193  1.00  0.00           H
ATOM   4882  OW  SOL  1628      27.843  24.662  12.306  1.00  0.00           O
ATOM   4883  HW1 SOL  1628      28.657  24.655  12.810  1.00  0.00           H
ATOM   4884  HW2 SOL  1628      27.401  23.851  12.554  1.00  0.00           H
ATOM   4885  OW  SOL  1629      26.083  29.514   4.172  1.00  0.00           O
ATOM   4886  HW1 SOL  1629      26.833  29.014   3.849  1.00  0.00           H
ATOM   4887  HW2 SOL  1629      26.421  30.401   4.294  1.00  0.00           H
ATOM   4888  OW  SOL  1630      17.331  24.556  10.305  1.00  0.00           O
ATOM   4889  HW1 SOL  1630      18.265  24.380  10.421  1.00  0.00           H
ATOM   4890  HW2 SOL  1630      16.904  24.050  10.996  1.00  0.00           H
ATOM   4891  OW  SOL  1631      19.241  39.394  15.137  1.00  0.00           O
ATOM   4892  HW1 SOL  1631      18.785  39.139  14.335  1.00  0.00           H
ATOM   4893  HW2 SOL  1631      18.549  39.459  15.795  1.00  0.00           H
ATOM   4894  OW  SOL  1632      29.542  26.311   0.053  1.00  0.00           O
ATOM   4895  HW1 SOL  1632      29.214  27.184  -0.162  1.00  0.00           H
ATOM   4896  HW2 SOL  1632      28.755  25.775   0.151  1.00  0.00           H
ATOM   4897  OW  SOL  1633      31.007  23.364  20.751  1.00  0.00           O
ATOM   4898  HW1 SOL  1633      31.738  23.807  20.320  1.00  0.00           H
ATOM   4899  HW2 SOL  1633      31.390  22.979  21.539  1.00  0.00           H
ATOM   4900  OW  SOL  1634      34.208  32.254   4.244  1.00  0.00           O
ATOM   4901  HW1 SOL  1634      34.611  33.025   3.845  1.00  0.00           H
ATOM   4902  HW2 SOL  1634      33.419  32.589   4.671  1.00  0.00           H
ATOM   4903  OW  SOL  1635      22.263  18.312  11.632  1.00  0.00           O
ATOM   4904  HW1 SOL  1635      22.657  18.093  12.477  1.00  0.00           H
ATOM   4905  HW2 SOL  1635      21.855  19.166  11.772  1.00  0.00           H
ATOM   4906  OW  SOL  1636      28.477  34.035   6.168  1.00  0.00           O
ATOM   4907  HW1 SOL  1636      29.182  34.415   6.691  1.00  0.00           H
ATOM   4908  HW2 SOL  1636      27.793  34.704   6.163  1.00  0.00           H
ATOM   4909  OW  SOL  1637      26.692  35.951   5.718  1.00  0.00           O
ATOM   4910  HW1 SOL  1637      26.584  36.047   4.772  1.00  0.00           H
ATOM   4911  HW2 SOL  1637      26.752  36.849   6.045  1.00  0.00           H
ATOM   4912  OW  SOL  1638      37.038  34.068  10.067  1.00  0.00           O
ATOM   4913  HW1 SOL  1638      37.254  34.924   9.699  1.00  0.00           H
ATOM   4914  HW2 SOL  1638      37.880  33.703  10.339  1.00  0.00           H
ATOM   4915  OW  SOL  1639      28.793  35.489  25.514  1.00  0.00           O
ATOM   4916  HW1 SOL  1639      29.120  35.351  26.402  1.00  0.00           H
ATOM   4917  HW2 SOL  1639      29.533  35.269  24.948  1.00  0.00           H
ATOM   4918  OW  SOL  1640      14.808  27.079   2.023  1.00  0.00           O
ATOM   4919  HW1 SOL  1640      15.158  26.762   2.856  1.00  0.00           H
ATOM   4920  HW2 SOL  1640      13.862  26.954   2.098  1.00  0.00           H
ATOM   4921  OW  SOL  1641      24.235  34.446  17.065  1.00  0.00           O
ATOM   4922  HW1 SOL  1641      23.977  34.457  17.987  1.00  0.00           H
ATOM   4923  HW2 SOL  1641      23.420  34.592  16.586  1.00  0.00           H
ATOM   4924  OW  SOL  1642      32.123  32.873   5.775  1.00  0.00           O
ATOM   4925  HW1 SOL  1642      31.493  33.586   5.883  1.00  0.00           H
ATOM   4926  HW2 SOL  1642      32.432  32.689   6.662  1.00  0.00           H
ATOM   4927  OW  SOL  1643      18.792  20.490  17.912  1.00  0.00           O
ATOM   4928  HW1 SOL  1643      18.247  19.868  18.394  1.00  0.00           H
ATOM   4929  HW2 SOL  1643      18.531  21.348  18.247  1.00  0.00           H
ATOM   4930  OW  SOL  1644      31.321  33.616  39.973  1.00  0.00           O
ATOM   4931  HW1 SOL  1644      31.523  34.544  40.089  1.00  0.00           H
ATOM   4932  HW2 SOL  1644      30.493  33.609  39.493  1.00  0.00           H
ATOM   4933  OW  SOL  1645      26.871  39.202   3.070  1.00  0.00           O
ATOM   4934  HW1 SOL  1645      26.790  38.273   3.289  1.00  0.00           H
ATOM   4935  HW2 SOL  1645      27.781  39.418   3.275  1.00  0.00           H
ATOM   4936  OW  SOL  1646      31.681  17.705   2.909  1.00  0.00           O
ATOM   4937  HW1 SOL  1646      30.751  17.654   2.690  1.00  0.00           H
ATOM   4938  HW2 SOL  1646      32.117  17.858   2.071  1.00  0.00           H
ATOM   4939  OW  SOL  1647      18.302  38.116   7.889  1.00  0.00           O
ATOM   4940  HW1 SOL  1647      18.229  37.163   7.940  1.00  0.00           H
ATOM   4941  HW2 SOL  1647      17.815  38.435   8.648  1.00  0.00           H
ATOM   4942  OW  SOL  1648      28.731  32.538  11.647  1.00  0.00           O
ATOM   4943  HW1 SOL  1648      28.366  33.200  12.234  1.00  0.00           H
ATOM   4944  HW2 SOL  1648      29.296  33.030  11.051  1.00  0.00           H
ATOM   4945  OW  SOL  1649      22.435  25.993   6.525  1.00  0.00           O
ATOM   4946  HW1 SOL  1649      23.025  25.725   5.820  1.00  0.00           H
ATOM   4947  HW2 SOL  1649      21.589  25.615   6.286  1.00  0.00           H
ATOM   4948  OW  SOL  1650      32.908  19.587  19.820  1.00  0.00           O
ATOM   4949  HW1 SOL  1650      33.809  19.907  19.770  1.00  0.00           H
ATOM   4950  HW2 SOL  1650      32.855  18.912  19.143  1.00  0.00           H
ATOM   4951  OW  SOL  1651      27.515  19.877   6.459  1.00  0.00           O
ATOM   4952  HW1 SOL  1651      27.617  19.118   5.885  1.00  0.00           H
ATOM   4953  HW2 SOL  1651      28.327  20.372   6.347  1.00  0.00           H
ATOM   4954  OW  SOL  1652      25.030  19.043  15.660  1.00  0.00           O
ATOM   4955  HW1 SOL  1652      25.327  19.926  15.878  1.00  0.00           H
ATOM   4956  HW2 SOL  1652      25.275  18.513  16.419  1.00  0.00           H
ATOM   4957  OW  SOL  1653      33.348  39.765  12.240  1.00  0.00           O
ATOM   4958  HW1 SOL  1653      32.908  39.239  12.908  1.00  0.00           H
ATOM   4959  HW2 SOL  1653      34.182  40.013  12.639  1.00  0.00           H
ATOM   4960  OW  SOL  1654      31.013  29.288  17.705  1.00  0.00           O
ATOM   4961  HW1 SOL  1654      31.344  28.396  17.598  1.00  0.00           H
ATOM   4962  HW2 SOL  1654      30.068  29.211  17.570  1.00  0.00           H
ATOM   4963  OW  SOL  1655      25.285  35.651   8.096  1.00  0.00           O
ATOM   4964  HW1 SOL  1655      24.480  35.172   7.896  1.00  0.00           H
ATOM   4965  HW2 SOL  1655      25.788  35.625   7.282  1.00  0.00           H
ATOM   4966  OW  SOL  1656      28.989  21.420   3.640  1.00  0.00           O
ATOM   4967  HW1 SOL  1656      28.640  22.033   4.287  1.00  0.00           H
ATOM   4968  HW2 SOL  1656      29.780  21.066   4.046  1.00  0.00           H
ATOM   4969  OW  SOL  1657      32.232  31.440   0.854  1.00  0.00           O
ATOM   4970  HW1 SOL  1657      31.443  31.658   1.350  1.00  0.00           H
ATOM   4971  HW2 SOL  1657      31.989  31.583  -0.060  1.00  0.00           H
ATOM   4972  OW  SOL  1658      21.317  21.678   4.487  1.00  0.00           O
ATOM   4973  HW1 SOL  1658      22.196  21.582   4.120  1.00  0.00           H
ATOM   4974  HW2 SOL  1658      21.383  21.312   5.369  1.00  0.00           H
ATOM   4975  OW  SOL  1659      28.553  22.615   0.961  1.00  0.00           O
ATOM   4976  HW1 SOL  1659      29.472  22.882   0.989  1.00  0.00           H
ATOM   4977  HW2 SOL  1659      28.430  22.091   1.752  1.00  0.00           H
ATOM   4978  OW  SOL  1660      25.233  28.167  16.036  1.00  0.00           O
ATOM   4979  HW1 SOL  1660      25.039  28.298  15.108  1.00  0.00           H
ATOM   4980  HW2 SOL  1660      25.446  27.237  16.108  1.00  0.00           H
ATOM   4981  OW  SOL  1661      27.853  30.259  13.875  1.00  0.00           O
ATOM   4982  HW1 SOL  1661      27.228  30.050  13.181  1.00  0.00           H
ATOM   4983  HW2 SOL  1661      27.473  31.017  14.319  1.00  0.00           H
ATOM   4984  OW  SOL  1662      21.794  29.338   3.757  1.00  0.00           O
ATOM   4985  HW1 SOL  1662      22.461  28.907   4.291  1.00  0.00           H
ATOM   4986  HW2 SOL  1662      21.153  28.651   3.573  1.00  0.00           H
ATOM   4987  OW  SOL  1663      29.953   0.839   4.590  1.00  0.00           O
ATOM   4988  HW1 SOL  1663      30.563   0.232   4.171  1.00  0.00           H
ATOM   4989  HW2 SOL  1663      29.508   1.273   3.861  1.00  0.00           H
ATOM   4990  OW  SOL  1664      30.897  24.293   1.844  1.00  0.00           O
ATOM   4991  HW1 SOL  1664      30.469  25.020   1.392  1.00  0.00           H
ATOM   4992  HW2 SOL  1664      31.033  24.610   2.736  1.00  0.00           H
ATOM   4993  OW  SOL  1665      17.554  17.692  11.382  1.00  0.00           O
ATOM   4994  HW1 SOL  1665      17.770  16.811  11.690  1.00  0.00           H
ATOM   4995  HW2 SOL  1665      18.286  18.235  11.676  1.00  0.00           H
ATOM   4996  OW  SOL  1666      22.824  17.939  14.429  1.00  0.00           O
ATOM   4997  HW1 SOL  1666      23.314  17.118  14.477  1.00  0.00           H
ATOM   4998  HW2 SOL  1666      23.371  18.572  14.894  1.00  0.00           H
ATOM   4999  OW  SOL  1667      25.842  22.284   8.918  1.00  0.00           O
ATOM   5000  HW1 SOL  1667      25.500  22.090   8.045  1.00  0.00           H
ATOM   5001  HW2 SOL  1667      26.623  22.814   8.757  1.00  0.00           H
ATOM   5002  OW  SOL  1668      29.909  17.548   9.314  1.00  0.00           O
ATOM   5003  HW1 SOL  1668      30.632  18.176   9.309  1.00  0.00           H
ATOM   5004  HW2 SOL  1668      29.838  17.256   8.406  1.00  0.00           H
ATOM   5005  OW  SOL  1669      26.716  26.469  10.522  1.00  0.00           O
ATOM   5006  HW1 SOL  1669      25.923  26.041  10.846  1.00  0.00           H
ATOM   5007  HW2 SOL  1669      27.427  26.063  11.019  1.00  0.00           H
ATOM   5008  OW  SOL  1670      32.062  24.737  11.434  1.00  0.00           O
ATOM   5009  HW1 SOL  1670      32.402  24.606  10.549  1.00  0.00           H
ATOM   5010  HW2 SOL  1670      32.620  25.420  11.807  1.00  0.00           H
ATOM   5011  OW  SOL  1671      33.836  29.425   8.028  1.00  0.00           O
ATOM   5012  HW1 SOL  1671      34.540  28.992   8.511  1.00  0.00           H
ATOM   5013  HW2 SOL  1671      33.277  28.709   7.726  1.00  0.00           H
ATOM   5014  OW  SOL  1672      29.156  34.586   2.094  1.00  0.00           O
ATOM   5015  HW1 SOL  1672      29.188  33.766   2.585  1.00  0.00           H
ATOM   5016  HW2 SOL  1672      29.207  34.319   1.176  1.00  0.00           H
ATOM   5017  OW  SOL  1673      35.548  30.804   6.382  1.00  0.00           O
ATOM   5018  HW1 SOL  1673      35.111  31.316   5.701  1.00  0.00           H
ATOM   5019  HW2 SOL  1673      34.855  30.258   6.754  1.00  0.00           H
ATOM   5020  OW  SOL  1674      30.619  28.140   7.194  1.00  0.00           O
ATOM   5021  HW1 SOL  1674      30.187  27.306   7.009  1.00  0.00           H
ATOM   5022  HW2 SOL  1674      30.403  28.694   6.444  1.00  0.00           H
ATOM   5023  OW  SOL  1675      24.274  24.452   1.238  1.00  0.00           O
ATOM   5024  HW1 SOL  1675      23.599  24.059   0.684  1.00  0.00           H
ATOM   5025  HW2 SOL  1675      23.793  24.804   1.988  1.00  0.00           H
ATOM   5026  OW  SOL  1676      34.181  34.791  15.455  1.00  0.00           O
ATOM   5027  HW1 SOL  1676      33.523  34.169  15.765  1.00  0.00           H
ATOM   5028  HW2 SOL  1676      33.875  35.050  14.586  1.00  0.00           H
ATOM   5029  OW  SOL  1677      26.282  32.217  14.932  1.00  0.00           O
ATOM   5030  HW1 SOL  1677      25.580  32.018  15.552  1.00  0.00           H
ATOM   5031  HW2 SOL  1677      25.835  32.616  14.185  1.00  0.00           H
ATOM   5032  OW  SOL  1678      36.491  39.065  10.866  1.00  0.00           O
ATOM   5033  HW1 SOL  1678      37.178  39.263  10.230  1.00  0.00           H
ATOM   5034  HW2 SOL  1678      35.684  39.366  10.448  1.00  0.00           H
ATOM   5035  OW  SOL  1679      26.308  31.520  10.583  1.00  0.00           O
ATOM   5036  HW1 SOL  1679      27.065  31.979  10.946  1.00  0.00           H
ATOM   5037  HW2 SOL  1679      26.427  31.573   9.634  1.00  0.00           H
ATOM   5038  OW  SOL  1680      33.324  32.196   8.166  1.00  0.00           O
ATOM   5039  HW1 SOL  1680      33.730  31.358   7.943  1.00  0.00           H
ATOM   5040  HW2 SOL  1680      32.510  31.958   8.611  1.00  0.00           H
ATOM   5041  OW  SOL  1681      28.286   8.909  10.652  1.00  0.00           O
ATOM   5042  HW1 SOL  1681      28.079   9.496   9.924  1.00  0.00           H
ATOM   5043  HW2 SOL  1681      29.236   8.803  10.611  1.00  0.00           H
ATOM   5044  OW  SOL  1682      26.848  33.566  20.316  1.00  0.00           O
ATOM   5045  HW1 SOL  1682      26.875  34.462  19.980  1.00  0.00           H
ATOM   5046  HW2 SOL  1682      26.282  33.616  21.087  1.00  0.00           H
ATOM   5047  OW  SOL  1683      26.275  25.164   4.124  1.00  0.00           O
ATOM   5048  HW1 SOL  1683      25.327  25.273   4.047  1.00  0.00           H
ATOM   5049  HW2 SOL  1683      26.628  25.573   3.333  1.00  0.00           H
ATOM   5050  OW  SOL  1684      18.434  29.165  12.529  1.00  0.00           O
ATOM   5051  HW1 SOL  1684      18.157  28.566  11.836  1.00  0.00           H
ATOM   5052  HW2 SOL  1684      18.603  28.599  13.282  1.00  0.00           H
ATOM   5053  OW  SOL  1685      30.019  23.982  13.753  1.00  0.00           O
ATOM   5054  HW1 SOL  1685      30.646  24.612  14.106  1.00  0.00           H
ATOM   5055  HW2 SOL  1685      29.787  23.430  14.500  1.00  0.00           H
ATOM   5056  OW  SOL  1686      17.454  38.373  13.276  1.00  0.00           O
ATOM   5057  HW1 SOL  1686      16.929  37.577  13.361  1.00  0.00           H
ATOM   5058  HW2 SOL  1686      16.852  39.020  12.909  1.00  0.00           H
ATOM   5059  OW  SOL  1687      22.527  32.916  11.661  1.00  0.00           O
ATOM   5060  HW1 SOL  1687      23.163  33.396  11.131  1.00  0.00           H
ATOM   5061  HW2 SOL  1687      23.038  32.567  12.392  1.00  0.00           H
[truncated: 218,921 more chars]
