# Supplementary material for: Best Practices in Constant pH MD Simulations: Accuracy and Sampling
Source: J Chem Theory Comput. 2022 Sep 15;18(10):6134–47. doi: 10.1021/acs.jctc.2c00517 (PMC9558372; doi:10.1021/acs.jctc.2c00517)
Supplement: Supplementary file 1 — ct2c00517_si_001.zip [file ct2c00517_si_001.zip › best_practices_simulations/buffer_param/water/box.pdb]

TITLE     CARDIOTOXIN V IN WATER
REMARK    THIS IS A SIMULATION BOX
CRYST1   43.296   43.296   43.296  90.00  90.00  90.00 P 1           1
MODEL        1
TER
ENDMDL
