# Supplementary material for: Best Practices in Constant pH MD Simulations: Accuracy and Sampling
Source: J Chem Theory Comput. 2022 Sep 15;18(10):6134–47. doi: 10.1021/acs.jctc.2c00517 (PMC9558372; doi:10.1021/acs.jctc.2c00517)
Supplement: Supplementary file 1 — ct2c00517_si_001.zip [file ct2c00517_si_001.zip › best_practices_simulations/buffer_param/water/run.sh]

#!/bin/bash

gmx grompp -f MD.mdp -c NPT.pdb -p topol.top -n index.ndx -o MD.tpr
gmx mdrun -v -deffnm MD -c MD.pdb -x MD.xtc 
