# Supplementary material for: Best Practices in Constant pH MD Simulations: Accuracy and Sampling
Source: J Chem Theory Comput. 2022 Sep 15;18(10):6134–47. doi: 10.1021/acs.jctc.2c00517 (PMC9558372; doi:10.1021/acs.jctc.2c00517)
Supplement: Supplementary file 1 — ct2c00517_si_001.zip [file ct2c00517_si_001.zip › best_practices_simulations/buffer_param/water/ions.pdb]

TITLE     CARDIOTOXIN V IN WATER in water
REMARK    THIS IS A SIMULATION BOX
CRYST1   43.296   43.296   43.296  90.00  90.00  90.00 P 1           1
MODEL        1
ATOM      1  OW  SOL     1       2.300   6.280   1.130  1.00  0.00           O
ATOM      2  HW1 SOL     1       1.370   6.260   1.500  1.00  0.00           H
ATOM      3  HW2 SOL     1       2.310   5.890   0.210  1.00  0.00           H
ATOM      4  OW  SOL     2       2.250   2.750   9.961  1.00  0.00           O
ATOM      5  HW1 SOL     2       2.600   2.580  10.881  1.00  0.00           H
ATOM      6  HW2 SOL     2       1.370   2.300   9.841  1.00  0.00           H
ATOM      7  OW  SOL     3       0.190   3.680   6.470  1.00  0.00           O
ATOM      8  HW1 SOL     3      -0.630   4.110   6.860  1.00  0.00           H
ATOM      9  HW2 SOL     3      -0.090   2.950   5.840  1.00  0.00           H
ATOM     10  OW  SOL     4       5.690  12.751  11.651  1.00  0.00           O
ATOM     11  HW1 SOL     4       4.760  12.681  11.281  1.00  0.00           H
ATOM     12  HW2 SOL     4       5.800  13.641  12.091  1.00  0.00           H
ATOM     13  OW  SOL     5      15.551  15.111   7.030  1.00  0.00           O
ATOM     14  HW1 SOL     5      14.981  14.951   7.840  1.00  0.00           H
ATOM     15  HW2 SOL     5      14.961  15.211   6.230  1.00  0.00           H
ATOM     16  OW  SOL     6      11.351   7.030   7.170  1.00  0.00           O
ATOM     17  HW1 SOL     6      11.921   7.810   6.920  1.00  0.00           H
ATOM     18  HW2 SOL     6      10.751   7.290   7.930  1.00  0.00           H
ATOM     19  OW  SOL     7      17.551   6.070   2.310  1.00  0.00           O
ATOM     20  HW1 SOL     7      17.431   5.940   1.320  1.00  0.00           H
ATOM     21  HW2 SOL     7      17.251   5.260   2.800  1.00  0.00           H
ATOM     22  OW  SOL     8       7.680  11.441  10.231  1.00  0.00           O
ATOM     23  HW1 SOL     8       6.900  11.611  10.831  1.00  0.00           H
ATOM     24  HW2 SOL     8       8.020  12.311   9.871  1.00  0.00           H
ATOM     25  OW  SOL     9       8.500   7.980  18.231  1.00  0.00           O
ATOM     26  HW1 SOL     9       8.460   8.740  18.881  1.00  0.00           H
ATOM     27  HW2 SOL     9       8.720   8.340  17.321  1.00  0.00           H
ATOM     28  OW  SOL    10       6.850  10.121   6.650  1.00  0.00           O
ATOM     29  HW1 SOL    10       7.540   9.961   7.350  1.00  0.00           H
ATOM     30  HW2 SOL    10       6.120  10.691   7.030  1.00  0.00           H
ATOM     31  OW  SOL    11       6.860  11.611  18.031  1.00  0.00           O
ATOM     32  HW1 SOL    11       7.460  12.401  18.171  1.00  0.00           H
ATOM     33  HW2 SOL    11       6.000  11.921  17.621  1.00  0.00           H
ATOM     34  OW  SOL    12       3.350  14.351  10.611  1.00  0.00           O
ATOM     35  HW1 SOL    12       2.570  14.041  10.081  1.00  0.00           H
ATOM     36  HW2 SOL    12       3.930  14.931  10.041  1.00  0.00           H
ATOM     37  OW  SOL    13      14.601  15.051  13.391  1.00  0.00           O
ATOM     38  HW1 SOL    13      14.841  15.991  13.651  1.00  0.00           H
ATOM     39  HW2 SOL    13      14.441  14.511  14.211  1.00  0.00           H
ATOM     40  OW  SOL    14       4.380   3.920  14.991  1.00  0.00           O
ATOM     41  HW1 SOL    14       5.200   3.360  15.081  1.00  0.00           H
ATOM     42  HW2 SOL    14       3.570   3.340  15.031  1.00  0.00           H
ATOM     43  OW  SOL    15      16.031   4.470   7.370  1.00  0.00           O
ATOM     44  HW1 SOL    15      15.291   4.930   6.870  1.00  0.00           H
ATOM     45  HW2 SOL    15      16.541   5.150   7.900  1.00  0.00           H
ATOM     46  OW  SOL    16       2.310  17.131   4.830  1.00  0.00           O
ATOM     47  HW1 SOL    16       2.650  17.901   5.370  1.00  0.00           H
ATOM     48  HW2 SOL    16       2.750  17.131   3.930  1.00  0.00           H
ATOM     49  OW  SOL    17      11.271  13.411  16.901  1.00  0.00           O
ATOM     50  HW1 SOL    17      11.741  13.411  17.781  1.00  0.00           H
ATOM     51  HW2 SOL    17      10.791  12.541  16.791  1.00  0.00           H
ATOM     52  OW  SOL    18       2.300  14.341   5.380  1.00  0.00           O
ATOM     53  HW1 SOL    18       2.040  15.301   5.380  1.00  0.00           H
ATOM     54  HW2 SOL    18       1.590  13.801   5.830  1.00  0.00           H
ATOM     55  OW  SOL    19       2.400  10.911   8.860  1.00  0.00           O
ATOM     56  HW1 SOL    19       2.540  10.071   9.380  1.00  0.00           H
ATOM     57  HW2 SOL    19       1.850  11.551   9.410  1.00  0.00           H
ATOM     58  OW  SOL    20       6.200  17.861  14.391  1.00  0.00           O
ATOM     59  HW1 SOL    20       5.280  17.691  14.741  1.00  0.00           H
ATOM     60  HW2 SOL    20       6.480  18.781  14.651  1.00  0.00           H
ATOM     61  OW  SOL    21       6.060   9.641   1.230  1.00  0.00           O
ATOM     62  HW1 SOL    21       6.130  10.481   0.690  1.00  0.00           H
ATOM     63  HW2 SOL    21       6.520   9.771   2.110  1.00  0.00           H
ATOM     64  OW  SOL    22      15.941   1.140  14.801  1.00  0.00           O
ATOM     65  HW1 SOL    22      15.761   1.810  14.081  1.00  0.00           H
ATOM     66  HW2 SOL    22      15.911   1.600  15.691  1.00  0.00           H
ATOM     67  OW  SOL    23       1.220   6.430   5.630  1.00  0.00           O
ATOM     68  HW1 SOL    23       0.770   5.550   5.800  1.00  0.00           H
ATOM     69  HW2 SOL    23       1.210   6.970   6.470  1.00  0.00           H
ATOM     70  OW  SOL    24      18.421  17.671   3.590  1.00  0.00           O
ATOM     71  HW1 SOL    24      18.961  17.381   4.390  1.00  0.00           H
ATOM     72  HW2 SOL    24      18.721  18.571   3.300  1.00  0.00           H
ATOM     73  OW  SOL    25       0.270  15.961   1.170  1.00  0.00           O
ATOM     74  HW1 SOL    25       0.080  15.001   1.380  1.00  0.00           H
ATOM     75  HW2 SOL    25      -0.060  16.541   1.920  1.00  0.00           H
ATOM     76  OW  SOL    26      16.891   9.220   6.120  1.00  0.00           O
ATOM     77  HW1 SOL    26      17.841   8.930   6.200  1.00  0.00           H
ATOM     78  HW2 SOL    26      16.811   9.870   5.370  1.00  0.00           H
ATOM     79  OW  SOL    27      16.411  11.081   4.320  1.00  0.00           O
ATOM     80  HW1 SOL    27      17.271  11.101   3.800  1.00  0.00           H
ATOM     81  HW2 SOL    27      16.551  11.551   5.200  1.00  0.00           H
ATOM     82  OW  SOL    28       1.130   7.370  15.971  1.00  0.00           O
ATOM     83  HW1 SOL    28       2.010   7.240  16.421  1.00  0.00           H
ATOM     84  HW2 SOL    28       1.000   8.340  15.751  1.00  0.00           H
ATOM     85  OW  SOL    29      12.931  12.281  14.231  1.00  0.00           O
ATOM     86  HW1 SOL    29      13.301  11.551  13.651  1.00  0.00           H
ATOM     87  HW2 SOL    29      13.451  12.331  15.081  1.00  0.00           H
ATOM     88  OW  SOL    30       8.090   0.040   5.020  1.00  0.00           O
ATOM     89  HW1 SOL    30       8.490   0.950   4.930  1.00  0.00           H
ATOM     90  HW2 SOL    30       7.090   0.120   5.080  1.00  0.00           H
ATOM     91  OW  SOL    31       1.970   9.761  12.641  1.00  0.00           O
ATOM     92  HW1 SOL    31       2.860   9.311  12.501  1.00  0.00           H
ATOM     93  HW2 SOL    31       1.240   9.111  12.451  1.00  0.00           H
ATOM     94  OW  SOL    32      15.251   9.991   1.900  1.00  0.00           O
ATOM     95  HW1 SOL    32      14.621   9.231   2.030  1.00  0.00           H
ATOM     96  HW2 SOL    32      15.731  10.171   2.760  1.00  0.00           H
ATOM     97  OW  SOL    33      11.871  17.921  16.161  1.00  0.00           O
ATOM     98  HW1 SOL    33      12.111  18.521  15.401  1.00  0.00           H
ATOM     99  HW2 SOL    33      11.941  16.971  15.861  1.00  0.00           H
ATOM    100  OW  SOL    34       3.170   2.510  18.011  1.00  0.00           O
ATOM    101  HW1 SOL    34       3.880   3.220  18.071  1.00  0.00           H
ATOM    102  HW2 SOL    34       2.290   2.900  18.291  1.00  0.00           H
ATOM    103  OW  SOL    35      14.661  14.171   9.531  1.00  0.00           O
ATOM    104  HW1 SOL    35      14.071  14.231  10.331  1.00  0.00           H
ATOM    105  HW2 SOL    35      14.511  13.291   9.071  1.00  0.00           H
ATOM    106  OW  SOL    36      16.671  17.141   5.720  1.00  0.00           O
ATOM    107  HW1 SOL    36      16.261  16.911   4.840  1.00  0.00           H
ATOM    108  HW2 SOL    36      16.491  16.401   6.370  1.00  0.00           H
ATOM    109  OW  SOL    37       5.980   7.290   2.700  1.00  0.00           O
ATOM    110  HW1 SOL    37       6.220   7.980   2.020  1.00  0.00           H
ATOM    111  HW2 SOL    37       5.200   7.620   3.240  1.00  0.00           H
ATOM    112  OW  SOL    38      12.811   3.450   9.441  1.00  0.00           O
ATOM    113  HW1 SOL    38      11.951   2.950   9.311  1.00  0.00           H
ATOM    114  HW2 SOL    38      13.431   2.910  10.001  1.00  0.00           H
ATOM    115  OW  SOL    39      15.761  16.621   3.070  1.00  0.00           O
ATOM    116  HW1 SOL    39      16.651  17.081   3.100  1.00  0.00           H
ATOM    117  HW2 SOL    39      15.551  16.381   2.120  1.00  0.00           H
ATOM    118  OW  SOL    40       8.070   6.050  14.651  1.00  0.00           O
ATOM    119  HW1 SOL    40       7.600   6.020  15.541  1.00  0.00           H
ATOM    120  HW2 SOL    40       7.560   5.500  13.991  1.00  0.00           H
ATOM    121  OW  SOL    41      13.941   4.690  16.741  1.00  0.00           O
ATOM    122  HW1 SOL    41      13.741   5.120  17.621  1.00  0.00           H
ATOM    123  HW2 SOL    41      14.721   4.070  16.831  1.00  0.00           H
ATOM    124  OW  SOL    42       9.731   8.900  15.721  1.00  0.00           O
ATOM    125  HW1 SOL    42      10.191   8.060  15.431  1.00  0.00           H
ATOM    126  HW2 SOL    42       9.171   9.240  14.971  1.00  0.00           H
ATOM    127  OW  SOL    43       9.911   4.100  12.421  1.00  0.00           O
ATOM    128  HW1 SOL    43       9.141   4.440  12.961  1.00  0.00           H
ATOM    129  HW2 SOL    43       9.571   3.590  11.631  1.00  0.00           H
ATOM    130  OW  SOL    44      10.411   7.010   4.290  1.00  0.00           O
ATOM    131  HW1 SOL    44      10.671   6.970   5.250  1.00  0.00           H
ATOM    132  HW2 SOL    44       9.561   6.500   4.150  1.00  0.00           H
ATOM    133  OW  SOL    45       0.760   8.110   7.890  1.00  0.00           O
ATOM    134  HW1 SOL    45       1.750   7.990   7.980  1.00  0.00           H
ATOM    135  HW2 SOL    45       0.520   9.060   8.100  1.00  0.00           H
ATOM    136  OW  SOL    46       1.300  18.211  15.711  1.00  0.00           O
ATOM    137  HW1 SOL    46       1.200  18.061  16.701  1.00  0.00           H
ATOM    138  HW2 SOL    46       0.440  18.571  15.351  1.00  0.00           H
ATOM    139  OW  SOL    47       8.650   3.480   1.950  1.00  0.00           O
ATOM    140  HW1 SOL    47       9.240   4.110   1.460  1.00  0.00           H
ATOM    141  HW2 SOL    47       8.840   2.540   1.660  1.00  0.00           H
ATOM    142  OW  SOL    48      17.191   5.850  18.311  1.00  0.00           O
ATOM    143  HW1 SOL    48      16.931   6.740  17.951  1.00  0.00           H
ATOM    144  HW2 SOL    48      17.171   5.170  17.581  1.00  0.00           H
ATOM    145  OW  SOL    49      13.621  11.441   5.450  1.00  0.00           O
ATOM    146  HW1 SOL    49      14.451  11.151   4.970  1.00  0.00           H
ATOM    147  HW2 SOL    49      13.131  12.111   4.890  1.00  0.00           H
ATOM    148  OW  SOL    50       5.500   1.960   8.850  1.00  0.00           O
ATOM    149  HW1 SOL    50       5.450   1.910   9.850  1.00  0.00           H
ATOM    150  HW2 SOL    50       5.520   2.920   8.560  1.00  0.00           H
ATOM    151  OW  SOL    51      10.081  14.561   4.770  1.00  0.00           O
ATOM    152  HW1 SOL    51       9.621  15.281   4.250  1.00  0.00           H
ATOM    153  HW2 SOL    51      10.041  14.761   5.750  1.00  0.00           H
ATOM    154  OW  SOL    52       3.510  18.011   8.530  1.00  0.00           O
ATOM    155  HW1 SOL    52       4.010  17.151   8.590  1.00  0.00           H
ATOM    156  HW2 SOL    52       4.160  18.781   8.500  1.00  0.00           H
ATOM    157  OW  SOL    53      17.951  10.661   8.730  1.00  0.00           O
ATOM    158  HW1 SOL    53      17.331  10.511   7.970  1.00  0.00           H
ATOM    159  HW2 SOL    53      17.431  10.771   9.580  1.00  0.00           H
ATOM    160  OW  SOL    54      12.271  15.501  15.061  1.00  0.00           O
ATOM    161  HW1 SOL    54      12.331  14.731  15.701  1.00  0.00           H
ATOM    162  HW2 SOL    54      11.751  15.241  14.261  1.00  0.00           H
ATOM    163  OW  SOL    55       3.210   9.431   2.420  1.00  0.00           O
ATOM    164  HW1 SOL    55       4.030   9.821   2.000  1.00  0.00           H
ATOM    165  HW2 SOL    55       2.940   8.611   1.930  1.00  0.00           H
ATOM    166  OW  SOL    56      14.581   7.350   7.280  1.00  0.00           O
ATOM    167  HW1 SOL    56      14.531   6.700   8.030  1.00  0.00           H
ATOM    168  HW2 SOL    56      15.381   7.940   7.410  1.00  0.00           H
ATOM    169  OW  SOL    57       4.610  12.661  17.271  1.00  0.00           O
ATOM    170  HW1 SOL    57       4.110  12.671  16.411  1.00  0.00           H
ATOM    171  HW2 SOL    57       3.980  12.481  18.031  1.00  0.00           H
ATOM    172  OW  SOL    58      11.111  17.761   2.370  1.00  0.00           O
ATOM    173  HW1 SOL    58      10.511  17.141   2.870  1.00  0.00           H
ATOM    174  HW2 SOL    58      11.421  17.321   1.520  1.00  0.00           H
ATOM    175  OW  SOL    59       2.020   2.850  14.981  1.00  0.00           O
ATOM    176  HW1 SOL    59       1.220   3.450  14.851  1.00  0.00           H
ATOM    177  HW2 SOL    59       1.920   2.360  15.841  1.00  0.00           H
ATOM    178  OW  SOL    60      16.321  13.771   0.810  1.00  0.00           O
ATOM    179  HW1 SOL    60      16.001  14.711   0.710  1.00  0.00           H
ATOM    180  HW2 SOL    60      15.561  13.141   0.690  1.00  0.00           H
ATOM    181  OW  SOL    61       4.640  17.431   3.230  1.00  0.00           O
ATOM    182  HW1 SOL    61       4.970  17.821   4.090  1.00  0.00           H
ATOM    183  HW2 SOL    61       5.400  17.361   2.580  1.00  0.00           H
ATOM    184  OW  SOL    62      14.001   1.070   4.260  1.00  0.00           O
ATOM    185  HW1 SOL    62      13.761   0.700   3.360  1.00  0.00           H
ATOM    186  HW2 SOL    62      14.991   1.230   4.300  1.00  0.00           H
ATOM    187  OW  SOL    63       2.490  17.851  12.411  1.00  0.00           O
ATOM    188  HW1 SOL    63       3.060  17.201  12.911  1.00  0.00           H
ATOM    189  HW2 SOL    63       2.330  17.521  11.481  1.00  0.00           H
ATOM    190  OW  SOL    64       9.401  16.981   9.040  1.00  0.00           O
ATOM    191  HW1 SOL    64      10.201  16.411   9.250  1.00  0.00           H
ATOM    192  HW2 SOL    64       8.911  16.581   8.270  1.00  0.00           H
ATOM    193  OW  SOL    65       3.820   7.000   4.800  1.00  0.00           O
ATOM    194  HW1 SOL    65       4.270   6.100   4.770  1.00  0.00           H
ATOM    195  HW2 SOL    65       2.880   6.890   5.130  1.00  0.00           H
ATOM    196  OW  SOL    66      15.471   2.220  17.291  1.00  0.00           O
ATOM    197  HW1 SOL    66      15.421   2.590  18.211  1.00  0.00           H
ATOM    198  HW2 SOL    66      14.751   1.530  17.171  1.00  0.00           H
ATOM    199  OW  SOL    67       6.140   1.220   1.170  1.00  0.00           O
ATOM    200  HW1 SOL    67       7.120   1.000   1.240  1.00  0.00           H
ATOM    201  HW2 SOL    67       5.830   1.050   0.240  1.00  0.00           H
ATOM    202  OW  SOL    68       7.810   2.640  17.491  1.00  0.00           O
ATOM    203  HW1 SOL    68       8.480   2.030  17.921  1.00  0.00           H
ATOM    204  HW2 SOL    68       7.080   2.830  18.141  1.00  0.00           H
ATOM    205  OW  SOL    69       8.880  15.141  11.951  1.00  0.00           O
ATOM    206  HW1 SOL    69       8.650  14.891  11.011  1.00  0.00           H
ATOM    207  HW2 SOL    69       9.490  14.451  12.341  1.00  0.00           H
ATOM    208  OW  SOL    70      13.511   5.900  14.331  1.00  0.00           O
ATOM    209  HW1 SOL    70      13.791   5.470  15.181  1.00  0.00           H
ATOM    210  HW2 SOL    70      13.761   6.860  14.341  1.00  0.00           H
ATOM    211  OW  SOL    71       8.030  14.021   9.240  1.00  0.00           O
ATOM    212  HW1 SOL    71       8.930  14.161   8.820  1.00  0.00           H
ATOM    213  HW2 SOL    71       7.320  14.041   8.530  1.00  0.00           H
ATOM    214  OW  SOL    72       9.220   5.030   8.990  1.00  0.00           O
ATOM    215  HW1 SOL    72       8.970   4.940   8.030  1.00  0.00           H
ATOM    216  HW2 SOL    72       9.700   4.210   9.300  1.00  0.00           H
ATOM    217  OW  SOL    73       5.390   0.640   5.120  1.00  0.00           O
ATOM    218  HW1 SOL    73       4.580   0.650   5.700  1.00  0.00           H
ATOM    219  HW2 SOL    73       5.420   1.470   4.570  1.00  0.00           H
ATOM    220  OW  SOL    74      14.341  11.881   0.410  1.00  0.00           O
ATOM    221  HW1 SOL    74      14.661  11.121   0.980  1.00  0.00           H
ATOM    222  HW2 SOL    74      13.421  12.151   0.710  1.00  0.00           H
ATOM    223  OW  SOL    75       2.970   0.350   1.710  1.00  0.00           O
ATOM    224  HW1 SOL    75       3.460   1.190   1.500  1.00  0.00           H
ATOM    225  HW2 SOL    75       3.590  -0.300   2.160  1.00  0.00           H
ATOM    226  OW  SOL    76       9.351   2.360   4.800  1.00  0.00           O
ATOM    227  HW1 SOL    76       8.871   2.770   4.020  1.00  0.00           H
ATOM    228  HW2 SOL    76      10.341   2.340   4.610  1.00  0.00           H
ATOM    229  OW  SOL    77      10.761   6.830  14.641  1.00  0.00           O
ATOM    230  HW1 SOL    77       9.961   6.220  14.671  1.00  0.00           H
ATOM    231  HW2 SOL    77      11.571   6.300  14.401  1.00  0.00           H
ATOM    232  OW  SOL    78      12.271  15.701   7.930  1.00  0.00           O
ATOM    233  HW1 SOL    78      12.481  16.441   7.280  1.00  0.00           H
ATOM    234  HW2 SOL    78      12.951  15.701   8.660  1.00  0.00           H
ATOM    235  OW  SOL    79       4.590  11.521   7.410  1.00  0.00           O
ATOM    236  HW1 SOL    79       3.880  11.251   8.060  1.00  0.00           H
ATOM    237  HW2 SOL    79       4.330  11.241   6.480  1.00  0.00           H
ATOM    238  OW  SOL    80      12.711  17.971   5.910  1.00  0.00           O
ATOM    239  HW1 SOL    80      13.151  18.611   5.270  1.00  0.00           H
ATOM    240  HW2 SOL    80      12.211  18.491   6.610  1.00  0.00           H
ATOM    241  OW  SOL    81      10.321   5.490   0.160  1.00  0.00           O
ATOM    242  HW1 SOL    81       9.911   6.310  -0.230  1.00  0.00           H
ATOM    243  HW2 SOL    81      10.961   5.750   0.890  1.00  0.00           H
ATOM    244  OW  SOL    82       0.780   5.560  13.861  1.00  0.00           O
ATOM    245  HW1 SOL    82       1.700   5.550  13.451  1.00  0.00           H
ATOM    246  HW2 SOL    82       0.720   6.300  14.531  1.00  0.00           H
ATOM    247  OW  SOL    83       5.610   2.220  11.471  1.00  0.00           O
ATOM    248  HW1 SOL    83       5.990   1.380  11.841  1.00  0.00           H
ATOM    249  HW2 SOL    83       4.730   2.410  11.911  1.00  0.00           H
ATOM    250  OW  SOL    84       8.660   4.540   6.420  1.00  0.00           O
ATOM    251  HW1 SOL    84       8.340   5.260   5.800  1.00  0.00           H
ATOM    252  HW2 SOL    84       8.900   3.730   5.890  1.00  0.00           H
ATOM    253  OW  SOL    85      10.171   0.390   7.530  1.00  0.00           O
ATOM    254  HW1 SOL    85       9.451   0.440   6.840  1.00  0.00           H
ATOM    255  HW2 SOL    85       9.931  -0.300   8.220  1.00  0.00           H
ATOM    256  OW  SOL    86      14.291  11.731   8.670  1.00  0.00           O
ATOM    257  HW1 SOL    86      13.741  10.891   8.600  1.00  0.00           H
ATOM    258  HW2 SOL    86      14.551  12.021   7.750  1.00  0.00           H
ATOM    259  OW  SOL    87      14.661   5.900   9.921  1.00  0.00           O
ATOM    260  HW1 SOL    87      14.361   4.950   9.991  1.00  0.00           H
ATOM    261  HW2 SOL    87      15.391   6.060  10.581  1.00  0.00           H
ATOM    262  OW  SOL    88      18.571   8.330   3.770  1.00  0.00           O
ATOM    263  HW1 SOL    88      18.991   7.690   4.410  1.00  0.00           H
ATOM    264  HW2 SOL    88      18.191   7.820   2.990  1.00  0.00           H
ATOM    265  OW  SOL    89       4.880  13.851   1.740  1.00  0.00           O
ATOM    266  HW1 SOL    89       4.010  13.701   2.210  1.00  0.00           H
ATOM    267  HW2 SOL    89       4.710  14.111   0.790  1.00  0.00           H
ATOM    268  OW  SOL    90      16.641  12.801   6.570  1.00  0.00           O
ATOM    269  HW1 SOL    90      17.631  12.881   6.710  1.00  0.00           H
ATOM    270  HW2 SOL    90      16.191  13.641   6.880  1.00  0.00           H
ATOM    271  OW  SOL    91      13.901   5.750   0.780  1.00  0.00           O
ATOM    272  HW1 SOL    91      13.361   5.540   1.590  1.00  0.00           H
ATOM    273  HW2 SOL    91      14.811   5.340   0.870  1.00  0.00           H
ATOM    274  OW  SOL    92       5.270   2.560   3.280  1.00  0.00           O
ATOM    275  HW1 SOL    92       5.540   1.970   2.530  1.00  0.00           H
ATOM    276  HW2 SOL    92       5.270   3.510   2.970  1.00  0.00           H
ATOM    277  OW  SOL    93      17.541  12.231  15.881  1.00  0.00           O
ATOM    278  HW1 SOL    93      18.451  11.841  15.751  1.00  0.00           H
ATOM    279  HW2 SOL    93      17.621  13.191  16.121  1.00  0.00           H
ATOM    280  OW  SOL    94      10.641  13.471  13.401  1.00  0.00           O
ATOM    281  HW1 SOL    94       9.841  13.241  13.951  1.00  0.00           H
ATOM    282  HW2 SOL    94      11.471  13.211  13.891  1.00  0.00           H
ATOM    283  OW  SOL    95      15.921  16.291  16.251  1.00  0.00           O
ATOM    284  HW1 SOL    95      16.191  16.631  15.351  1.00  0.00           H
ATOM    285  HW2 SOL    95      16.711  15.911  16.711  1.00  0.00           H
ATOM    286  OW  SOL    96      11.111  11.951  11.001  1.00  0.00           O
ATOM    287  HW1 SOL    96      10.711  12.391  11.811  1.00  0.00           H
ATOM    288  HW2 SOL    96      10.701  12.321  10.171  1.00  0.00           H
ATOM    289  OW  SOL    97      16.381  10.991  10.791  1.00  0.00           O
ATOM    290  HW1 SOL    97      16.431  11.801  11.381  1.00  0.00           H
ATOM    291  HW2 SOL    97      15.521  11.011  10.281  1.00  0.00           H
ATOM    292  OW  SOL    98       9.150   0.890  14.021  1.00  0.00           O
ATOM    293  HW1 SOL    98       9.400   0.690  13.071  1.00  0.00           H
ATOM    294  HW2 SOL    98       9.870   1.450  14.441  1.00  0.00           H
ATOM    295  OW  SOL    99       9.801  11.161  17.191  1.00  0.00           O
ATOM    296  HW1 SOL    99       8.811  11.221  17.291  1.00  0.00           H
ATOM    297  HW2 SOL    99      10.031  10.361  16.631  1.00  0.00           H
ATOM    298  OW  SOL   100       7.050  10.501   3.680  1.00  0.00           O
ATOM    299  HW1 SOL   100       6.910  10.571   4.670  1.00  0.00           H
ATOM    300  HW2 SOL   100       7.890   9.991   3.500  1.00  0.00           H
ATOM    301  OW  SOL   101       4.100   8.130  12.511  1.00  0.00           O
ATOM    302  HW1 SOL   101       4.960   8.250  13.011  1.00  0.00           H
ATOM    303  HW2 SOL   101       3.680   7.260  12.781  1.00  0.00           H
ATOM    304  OW  SOL   102      12.741   3.860  12.621  1.00  0.00           O
ATOM    305  HW1 SOL   102      12.951   4.600  13.261  1.00  0.00           H
ATOM    306  HW2 SOL   102      11.851   4.030  12.191  1.00  0.00           H
ATOM    307  OW  SOL   103       0.640  15.641  13.311  1.00  0.00           O
ATOM    308  HW1 SOL   103       0.180  16.461  12.971  1.00  0.00           H
ATOM    309  HW2 SOL   103       1.620  15.831  13.401  1.00  0.00           H
ATOM    310  OW  SOL   104       3.670  11.001   5.010  1.00  0.00           O
ATOM    311  HW1 SOL   104       3.600  11.831   4.450  1.00  0.00           H
ATOM    312  HW2 SOL   104       3.710  10.201   4.410  1.00  0.00           H
ATOM    313  OW  SOL   105       5.660   5.370   8.650  1.00  0.00           O
ATOM    314  HW1 SOL   105       5.780   6.030   7.910  1.00  0.00           H
ATOM    315  HW2 SOL   105       6.120   5.710   9.480  1.00  0.00           H
ATOM    316  OW  SOL   106      12.521  13.481   3.880  1.00  0.00           O
ATOM    317  HW1 SOL   106      13.021  14.251   4.280  1.00  0.00           H
ATOM    318  HW2 SOL   106      11.571  13.501   4.200  1.00  0.00           H
ATOM    319  OW  SOL   107      12.721  14.451  11.421  1.00  0.00           O
ATOM    320  HW1 SOL   107      13.191  14.581  12.291  1.00  0.00           H
ATOM    321  HW2 SOL   107      12.061  13.711  11.511  1.00  0.00           H
ATOM    322  OW  SOL   108      15.821   6.390   4.720  1.00  0.00           O
ATOM    323  HW1 SOL   108      15.511   7.000   5.450  1.00  0.00           H
ATOM    324  HW2 SOL   108      16.321   6.910   4.030  1.00  0.00           H
ATOM    325  OW  SOL   109       3.540  15.101  13.291  1.00  0.00           O
ATOM    326  HW1 SOL   109       3.330  14.661  12.421  1.00  0.00           H
ATOM    327  HW2 SOL   109       4.510  15.361  13.321  1.00  0.00           H
ATOM    328  OW  SOL   110       4.020   7.510  15.981  1.00  0.00           O
ATOM    329  HW1 SOL   110       4.700   8.060  15.511  1.00  0.00           H
ATOM    330  HW2 SOL   110       4.420   6.630  16.251  1.00  0.00           H
ATOM    331  OW  SOL   111      15.871   7.790  16.701  1.00  0.00           O
ATOM    332  HW1 SOL   111      14.951   8.170  16.651  1.00  0.00           H
ATOM    333  HW2 SOL   111      16.471   8.260  16.051  1.00  0.00           H
ATOM    334  OW  SOL   112      10.131   1.050  17.701  1.00  0.00           O
ATOM    335  HW1 SOL   112      10.191   1.900  17.181  1.00  0.00           H
ATOM    336  HW2 SOL   112      10.451   0.290  17.131  1.00  0.00           H
ATOM    337  OW  SOL   113       5.040   0.500  17.401  1.00  0.00           O
ATOM    338  HW1 SOL   113       4.620  -0.070  16.701  1.00  0.00           H
ATOM    339  HW2 SOL   113       4.380   1.190  17.721  1.00  0.00           H
ATOM    340  OW  SOL   114       5.730   8.700  10.291  1.00  0.00           O
ATOM    341  HW1 SOL   114       6.170   9.590  10.201  1.00  0.00           H
ATOM    342  HW2 SOL   114       5.100   8.700  11.061  1.00  0.00           H
ATOM    343  OW  SOL   115      12.091   5.250   2.750  1.00  0.00           O
ATOM    344  HW1 SOL   115      12.221   4.410   3.290  1.00  0.00           H
ATOM    345  HW2 SOL   115      11.801   5.990   3.350  1.00  0.00           H
ATOM    346  OW  SOL   116       3.070   2.130  12.311  1.00  0.00           O
ATOM    347  HW1 SOL   116       2.840   2.500  13.211  1.00  0.00           H
ATOM    348  HW2 SOL   116       2.770   1.180  12.251  1.00  0.00           H
ATOM    349  OW  SOL   117       0.370  13.101  12.821  1.00  0.00           O
ATOM    350  HW1 SOL   117       0.900  12.611  13.501  1.00  0.00           H
ATOM    351  HW2 SOL   117       0.590  14.081  12.871  1.00  0.00           H
ATOM    352  OW  SOL   118       7.320   6.340  10.641  1.00  0.00           O
ATOM    353  HW1 SOL   118       7.910   6.080   9.881  1.00  0.00           H
ATOM    354  HW2 SOL   118       7.040   7.300  10.531  1.00  0.00           H
ATOM    355  OW  SOL   119      17.281   9.351  18.541  1.00  0.00           O
ATOM    356  HW1 SOL   119      16.821   9.281  17.651  1.00  0.00           H
ATOM    357  HW2 SOL   119      16.661   9.791  19.201  1.00  0.00           H
ATOM    358  OW  SOL   120       3.070   0.630   6.180  1.00  0.00           O
ATOM    359  HW1 SOL   120       2.960   1.570   6.510  1.00  0.00           H
ATOM    360  HW2 SOL   120       3.020   0.000   6.950  1.00  0.00           H
ATOM    361  OW  SOL   121      16.221   3.670   3.740  1.00  0.00           O
ATOM    362  HW1 SOL   121      16.241   2.910   4.380  1.00  0.00           H
ATOM    363  HW2 SOL   121      15.741   4.440   4.140  1.00  0.00           H
ATOM    364  OW  SOL   122      10.231   7.660   9.661  1.00  0.00           O
ATOM    365  HW1 SOL   122      10.381   7.870  10.621  1.00  0.00           H
ATOM    366  HW2 SOL   122       9.931   6.710   9.571  1.00  0.00           H
ATOM    367  OW  SOL   123       9.801  15.731  17.001  1.00  0.00           O
ATOM    368  HW1 SOL   123       9.601  16.171  16.121  1.00  0.00           H
ATOM    369  HW2 SOL   123      10.191  14.821  16.841  1.00  0.00           H
ATOM    370  OW  SOL   124      18.591  15.181  16.051  1.00  0.00           O
ATOM    371  HW1 SOL   124      18.731  15.451  15.101  1.00  0.00           H
ATOM    372  HW2 SOL   124      19.421  15.401  16.581  1.00  0.00           H
ATOM    373  OW  SOL   125       3.500   8.980  18.041  1.00  0.00           O
ATOM    374  HW1 SOL   125       4.260   9.420  18.521  1.00  0.00           H
ATOM    375  HW2 SOL   125       3.850   8.510  17.221  1.00  0.00           H
ATOM    376  OW  SOL   126      15.401   2.740   1.250  1.00  0.00           O
ATOM    377  HW1 SOL   126      14.791   1.990   1.480  1.00  0.00           H
ATOM    378  HW2 SOL   126      15.621   3.260   2.080  1.00  0.00           H
ATOM    379  OW  SOL   127      13.031   8.380   0.420  1.00  0.00           O
ATOM    380  HW1 SOL   127      13.371   7.450   0.570  1.00  0.00           H
ATOM    381  HW2 SOL   127      13.211   8.650  -0.530  1.00  0.00           H
ATOM    382  OW  SOL   128      10.681  13.331   8.490  1.00  0.00           O
ATOM    383  HW1 SOL   128      10.751  12.491   7.940  1.00  0.00           H
ATOM    384  HW2 SOL   128      11.301  14.021   8.130  1.00  0.00           H
ATOM    385  OW  SOL   129       3.190   8.100   9.491  1.00  0.00           O
ATOM    386  HW1 SOL   129       4.120   8.460   9.541  1.00  0.00           H
ATOM    387  HW2 SOL   129       3.130   7.250  10.011  1.00  0.00           H
ATOM    388  OW  SOL   130       3.390   5.090  10.061  1.00  0.00           O
ATOM    389  HW1 SOL   130       2.870   4.260   9.891  1.00  0.00           H
ATOM    390  HW2 SOL   130       4.160   5.140   9.421  1.00  0.00           H
ATOM    391  OW  SOL   131      11.381   3.800  16.781  1.00  0.00           O
ATOM    392  HW1 SOL   131      10.931   4.430  17.421  1.00  0.00           H
ATOM    393  HW2 SOL   131      12.311   4.110  16.611  1.00  0.00           H
ATOM    394  OW  SOL   132      11.601   2.070  14.771  1.00  0.00           O
ATOM    395  HW1 SOL   132      11.601   2.710  15.541  1.00  0.00           H
ATOM    396  HW2 SOL   132      11.881   2.550  13.941  1.00  0.00           H
ATOM    397  OW  SOL   133       0.080  13.261   2.000  1.00  0.00           O
ATOM    398  HW1 SOL   133      -0.850  13.471   1.690  1.00  0.00           H
ATOM    399  HW2 SOL   133       0.180  12.271   2.130  1.00  0.00           H
ATOM    400  OW  SOL   134       0.880  18.011   9.270  1.00  0.00           O
ATOM    401  HW1 SOL   134       0.460  17.151   9.000  1.00  0.00           H
ATOM    402  HW2 SOL   134       1.820  18.041   8.930  1.00  0.00           H
ATOM    403  OW  SOL   135       5.040  15.681   9.100  1.00  0.00           O
ATOM    404  HW1 SOL   135       5.700  16.421   9.190  1.00  0.00           H
ATOM    405  HW2 SOL   135       5.480  14.891   8.680  1.00  0.00           H
ATOM    406  OW  SOL   136      10.021   7.960  12.381  1.00  0.00           O
ATOM    407  HW1 SOL   136      10.431   7.640  13.241  1.00  0.00           H
ATOM    408  HW2 SOL   136       9.061   7.690  12.351  1.00  0.00           H
ATOM    409  OW  SOL   137       0.400   5.440  11.141  1.00  0.00           O
ATOM    410  HW1 SOL   137       1.250   5.110  10.731  1.00  0.00           H
ATOM    411  HW2 SOL   137       0.530   5.590  12.121  1.00  0.00           H
ATOM    412  OW  SOL   138       1.890   5.200  17.221  1.00  0.00           O
ATOM    413  HW1 SOL   138       2.480   4.800  16.521  1.00  0.00           H
ATOM    414  HW2 SOL   138       1.310   5.910  16.811  1.00  0.00           H
ATOM    415  OW  SOL   139      13.691   9.501  16.601  1.00  0.00           O
ATOM    416  HW1 SOL   139      14.081  10.391  16.801  1.00  0.00           H
ATOM    417  HW2 SOL   139      13.791   9.301  15.631  1.00  0.00           H
ATOM    418  OW  SOL   140       8.150   5.720   3.250  1.00  0.00           O
ATOM    419  HW1 SOL   140       8.220   4.830   2.790  1.00  0.00           H
ATOM    420  HW2 SOL   140       7.210   6.060   3.170  1.00  0.00           H
ATOM    421  OW  SOL   141      16.571   6.040  12.061  1.00  0.00           O
ATOM    422  HW1 SOL   141      16.191   5.350  12.681  1.00  0.00           H
ATOM    423  HW2 SOL   141      17.391   5.680  11.621  1.00  0.00           H
ATOM    424  OW  SOL   142       2.520  15.641  17.441  1.00  0.00           O
ATOM    425  HW1 SOL   142       2.220  16.211  18.201  1.00  0.00           H
ATOM    426  HW2 SOL   142       2.450  14.671  17.701  1.00  0.00           H
ATOM    427  OW  SOL   143       6.710   4.640  12.691  1.00  0.00           O
ATOM    428  HW1 SOL   143       6.370   3.750  12.391  1.00  0.00           H
ATOM    429  HW2 SOL   143       6.970   5.180  11.891  1.00  0.00           H
ATOM    430  OW  SOL   144       9.300  16.781  14.651  1.00  0.00           O
ATOM    431  HW1 SOL   144       9.060  16.601  13.701  1.00  0.00           H
ATOM    432  HW2 SOL   144       9.600  17.721  14.751  1.00  0.00           H
ATOM    433  OW  SOL   145       4.730   5.000   1.910  1.00  0.00           O
ATOM    434  HW1 SOL   145       5.340   5.800   1.950  1.00  0.00           H
ATOM    435  HW2 SOL   145       3.780   5.310   1.980  1.00  0.00           H
ATOM    436  OW  SOL   146       1.590  11.371  14.661  1.00  0.00           O
ATOM    437  HW1 SOL   146       1.810  10.761  15.421  1.00  0.00           H
ATOM    438  HW2 SOL   146       1.690  10.881  13.801  1.00  0.00           H
ATOM    439  OW  SOL   147      13.471  10.591  12.341  1.00  0.00           O
ATOM    440  HW1 SOL   147      13.711   9.961  11.601  1.00  0.00           H
ATOM    441  HW2 SOL   147      12.571  10.991  12.161  1.00  0.00           H
ATOM    442  OW  SOL   148      13.021   8.550   3.090  1.00  0.00           O
ATOM    443  HW1 SOL   148      12.161   8.240   3.510  1.00  0.00           H
ATOM    444  HW2 SOL   148      12.981   8.410   2.100  1.00  0.00           H
ATOM    445  OW  SOL   149      17.591  17.471  11.541  1.00  0.00           O
ATOM    446  HW1 SOL   149      18.201  17.771  10.811  1.00  0.00           H
ATOM    447  HW2 SOL   149      17.211  16.581  11.321  1.00  0.00           H
ATOM    448  OW  SOL   150      12.521  17.311  11.281  1.00  0.00           O
ATOM    449  HW1 SOL   150      13.361  17.361  10.741  1.00  0.00           H
ATOM    450  HW2 SOL   150      12.291  16.351  11.461  1.00  0.00           H
ATOM    451  OW  SOL   151       0.830  12.581  10.221  1.00  0.00           O
ATOM    452  HW1 SOL   151       0.780  12.571  11.221  1.00  0.00           H
ATOM    453  HW2 SOL   151       0.000  12.171   9.841  1.00  0.00           H
ATOM    454  OW  SOL   152       6.880  16.621  17.161  1.00  0.00           O
ATOM    455  HW1 SOL   152       6.320  17.431  17.251  1.00  0.00           H
ATOM    456  HW2 SOL   152       7.400  16.661  16.301  1.00  0.00           H
ATOM    457  OW  SOL   153       9.030   0.860   1.330  1.00  0.00           O
ATOM    458  HW1 SOL   153       9.540   0.870   0.470  1.00  0.00           H
ATOM    459  HW2 SOL   153       9.590   0.440   2.040  1.00  0.00           H
ATOM    460  OW  SOL   154      17.261   1.350   5.230  1.00  0.00           O
ATOM    461  HW1 SOL   154      17.991   1.180   4.560  1.00  0.00           H
ATOM    462  HW2 SOL   154      16.951   0.480   5.610  1.00  0.00           H
ATOM    463  OW  SOL   155      13.881  15.731   4.770  1.00  0.00           O
ATOM    464  HW1 SOL   155      14.551  15.851   4.030  1.00  0.00           H
ATOM    465  HW2 SOL   155      13.481  16.621   5.000  1.00  0.00           H
ATOM    466  OW  SOL   156       1.300  17.941  18.511  1.00  0.00           O
ATOM    467  HW1 SOL   156       0.890  17.201  19.041  1.00  0.00           H
ATOM    468  HW2 SOL   156       1.940  18.451  19.091  1.00  0.00           H
ATOM    469  OW  SOL   157      12.801   9.270   6.720  1.00  0.00           O
ATOM    470  HW1 SOL   157      13.401   8.460   6.740  1.00  0.00           H
ATOM    471  HW2 SOL   157      13.201   9.960   6.120  1.00  0.00           H
ATOM    472  OW  SOL   158       8.300  12.731  14.221  1.00  0.00           O
ATOM    473  HW1 SOL   158       8.250  13.061  15.171  1.00  0.00           H
ATOM    474  HW2 SOL   158       7.440  12.921  13.761  1.00  0.00           H
ATOM    475  OW  SOL   159       6.720  16.161   1.540  1.00  0.00           O
ATOM    476  HW1 SOL   159       6.810  16.261   0.550  1.00  0.00           H
ATOM    477  HW2 SOL   159       6.320  15.271   1.750  1.00  0.00           H
ATOM    478  OW  SOL   160      16.501  17.201  13.941  1.00  0.00           O
ATOM    479  HW1 SOL   160      17.031  17.301  13.101  1.00  0.00           H
ATOM    480  HW2 SOL   160      16.231  18.101  14.281  1.00  0.00           H
ATOM    481  OW  SOL   161      18.411   1.750   9.631  1.00  0.00           O
ATOM    482  HW1 SOL   161      18.801   0.900   9.271  1.00  0.00           H
ATOM    483  HW2 SOL   161      17.431   1.770   9.441  1.00  0.00           H
ATOM    484  OW  SOL   162       2.630   3.260   7.200  1.00  0.00           O
ATOM    485  HW1 SOL   162       1.840   3.770   6.860  1.00  0.00           H
ATOM    486  HW2 SOL   162       2.540   3.110   8.180  1.00  0.00           H
ATOM    487  OW  SOL   163      11.941  16.121   0.310  1.00  0.00           O
ATOM    488  HW1 SOL   163      12.001  15.191   0.680  1.00  0.00           H
ATOM    489  HW2 SOL   163      11.351  16.121  -0.490  1.00  0.00           H
ATOM    490  OW  SOL   164       8.220  10.021  13.721  1.00  0.00           O
ATOM    491  HW1 SOL   164       8.620  10.011  12.801  1.00  0.00           H
ATOM    492  HW2 SOL   164       8.320  10.941  14.121  1.00  0.00           H
ATOM    493  OW  SOL   165       9.160   9.100   2.910  1.00  0.00           O
ATOM    494  HW1 SOL   165       9.790   9.480   2.230  1.00  0.00           H
ATOM    495  HW2 SOL   165       9.560   8.270   3.300  1.00  0.00           H
ATOM    496  OW  SOL   166      15.041  16.071   0.440  1.00  0.00           O
ATOM    497  HW1 SOL   166      14.121  16.441   0.510  1.00  0.00           H
ATOM    498  HW2 SOL   166      15.421  16.271  -0.460  1.00  0.00           H
ATOM    499  OW  SOL   167       3.720  12.881  14.901  1.00  0.00           O
ATOM    500  HW1 SOL   167       3.590  13.811  14.561  1.00  0.00           H
ATOM    501  HW2 SOL   167       2.880  12.361  14.771  1.00  0.00           H
ATOM    502  OW  SOL   168      16.141  12.921  12.891  1.00  0.00           O
ATOM    503  HW1 SOL   168      16.741  12.951  13.691  1.00  0.00           H
ATOM    504  HW2 SOL   168      15.391  13.561  13.021  1.00  0.00           H
ATOM    505  OW  SOL   169      10.391  10.981   6.960  1.00  0.00           O
ATOM    506  HW1 SOL   169       9.691  10.511   7.500  1.00  0.00           H
ATOM    507  HW2 SOL   169      10.981  10.301   6.530  1.00  0.00           H
ATOM    508  OW  SOL   170      10.141   2.360   9.711  1.00  0.00           O
ATOM    509  HW1 SOL   170      10.061   2.000   8.781  1.00  0.00           H
ATOM    510  HW2 SOL   170      10.121   1.600  10.361  1.00  0.00           H
ATOM    511  OW  SOL   171       5.900  14.871   4.910  1.00  0.00           O
ATOM    512  HW1 SOL   171       6.320  14.291   4.210  1.00  0.00           H
ATOM    513  HW2 SOL   171       5.460  15.661   4.470  1.00  0.00           H
ATOM    514  OW  SOL   172      17.091   3.850  13.811  1.00  0.00           O
ATOM    515  HW1 SOL   172      17.821   4.540  13.851  1.00  0.00           H
ATOM    516  HW2 SOL   172      17.371   3.100  13.221  1.00  0.00           H
ATOM    517  OW  SOL   173       2.550  13.481   2.900  1.00  0.00           O
ATOM    518  HW1 SOL   173       1.590  13.491   2.630  1.00  0.00           H
ATOM    519  HW2 SOL   173       2.670  14.011   3.740  1.00  0.00           H
ATOM    520  OW  SOL   174       1.050  10.131  17.261  1.00  0.00           O
ATOM    521  HW1 SOL   174       0.280   9.801  17.801  1.00  0.00           H
ATOM    522  HW2 SOL   174       1.900   9.831  17.681  1.00  0.00           H
ATOM    523  OW  SOL   175       6.720   2.030  14.891  1.00  0.00           O
ATOM    524  HW1 SOL   175       7.620   1.870  14.491  1.00  0.00           H
ATOM    525  HW2 SOL   175       6.800   2.080  15.881  1.00  0.00           H
ATOM    526  OW  SOL   176       0.750   3.450   0.330  1.00  0.00           O
ATOM    527  HW1 SOL   176      -0.170   3.170   0.040  1.00  0.00           H
ATOM    528  HW2 SOL   176       1.060   4.220  -0.230  1.00  0.00           H
ATOM    529  OW  SOL   177      14.401   8.560  13.981  1.00  0.00           O
ATOM    530  HW1 SOL   177      13.831   9.080  13.351  1.00  0.00           H
ATOM    531  HW2 SOL   177      15.361   8.680  13.741  1.00  0.00           H
ATOM    532  OW  SOL   178       0.720   1.660   3.180  1.00  0.00           O
ATOM    533  HW1 SOL   178       0.550   2.490   2.640  1.00  0.00           H
ATOM    534  HW2 SOL   178       1.620   1.290   2.960  1.00  0.00           H
ATOM    535  OW  SOL   179      11.831  13.351   1.190  1.00  0.00           O
ATOM    536  HW1 SOL   179      10.841  13.241   1.210  1.00  0.00           H
ATOM    537  HW2 SOL   179      12.171  13.501   2.120  1.00  0.00           H
ATOM    538  OW  SOL   180       6.130   8.420  14.311  1.00  0.00           O
ATOM    539  HW1 SOL   180       6.690   9.230  14.141  1.00  0.00           H
ATOM    540  HW2 SOL   180       6.720   7.620  14.341  1.00  0.00           H
ATOM    541  OW  SOL   181      14.931  17.671   9.591  1.00  0.00           O
ATOM    542  HW1 SOL   181      15.261  18.311   8.901  1.00  0.00           H
ATOM    543  HW2 SOL   181      15.591  17.611  10.341  1.00  0.00           H
ATOM    544  OW  SOL   182       7.160   5.650  17.081  1.00  0.00           O
ATOM    545  HW1 SOL   182       7.350   6.300  17.821  1.00  0.00           H
ATOM    546  HW2 SOL   182       7.760   4.850  17.171  1.00  0.00           H
ATOM    547  OW  SOL   183      14.501  12.201  16.331  1.00  0.00           O
ATOM    548  HW1 SOL   183      14.411  12.101  17.321  1.00  0.00           H
ATOM    549  HW2 SOL   183      15.461  12.131  16.071  1.00  0.00           H
ATOM    550  OW  SOL   184       3.900  17.411  15.601  1.00  0.00           O
ATOM    551  HW1 SOL   184       2.990  17.821  15.581  1.00  0.00           H
ATOM    552  HW2 SOL   184       3.830  16.471  15.921  1.00  0.00           H
ATOM    553  OW  SOL   185      16.741   8.830  12.541  1.00  0.00           O
ATOM    554  HW1 SOL   185      16.471   7.940  12.171  1.00  0.00           H
ATOM    555  HW2 SOL   185      16.751   9.510  11.811  1.00  0.00           H
ATOM    556  OW  SOL   186      12.251   3.250   4.490  1.00  0.00           O
ATOM    557  HW1 SOL   186      12.901   2.510   4.380  1.00  0.00           H
ATOM    558  HW2 SOL   186      12.451   3.750   5.330  1.00  0.00           H
ATOM    559  OW  SOL   187       5.940   7.450   6.520  1.00  0.00           O
ATOM    560  HW1 SOL   187       6.440   8.300   6.330  1.00  0.00           H
ATOM    561  HW2 SOL   187       5.060   7.470   6.040  1.00  0.00           H
ATOM    562  OW  SOL   188      17.771   3.420  16.421  1.00  0.00           O
ATOM    563  HW1 SOL   188      17.601   3.730  15.481  1.00  0.00           H
ATOM    564  HW2 SOL   188      16.931   3.050  16.801  1.00  0.00           H
ATOM    565  OW  SOL   189      17.301   9.341  15.171  1.00  0.00           O
ATOM    566  HW1 SOL   189      17.681  10.251  15.321  1.00  0.00           H
ATOM    567  HW2 SOL   189      17.221   9.171  14.181  1.00  0.00           H
ATOM    568  OW  SOL   190       8.590  13.741   0.160  1.00  0.00           O
ATOM    569  HW1 SOL   190       8.130  13.891   1.040  1.00  0.00           H
ATOM    570  HW2 SOL   190       9.030  14.591  -0.140  1.00  0.00           H
ATOM    571  OW  SOL   191       6.610  17.901   9.531  1.00  0.00           O
ATOM    572  HW1 SOL   191       6.150  18.781   9.401  1.00  0.00           H
ATOM    573  HW2 SOL   191       7.600  18.021   9.461  1.00  0.00           H
ATOM    574  OW  SOL   192       8.590   9.561   8.610  1.00  0.00           O
ATOM    575  HW1 SOL   192       9.130   8.871   9.090  1.00  0.00           H
ATOM    576  HW2 SOL   192       8.270  10.251   9.270  1.00  0.00           H
ATOM    577  OW  SOL   193      18.611  15.691   8.510  1.00  0.00           O
ATOM    578  HW1 SOL   193      17.901  15.571   7.810  1.00  0.00           H
ATOM    579  HW2 SOL   193      18.621  14.901   9.110  1.00  0.00           H
ATOM    580  OW  SOL   194       2.210  13.141  18.441  1.00  0.00           O
ATOM    581  HW1 SOL   194       1.560  12.411  18.231  1.00  0.00           H
ATOM    582  HW2 SOL   194       2.250  13.281  19.421  1.00  0.00           H
ATOM    583  OW  SOL   195       0.790  12.401   6.530  1.00  0.00           O
ATOM    584  HW1 SOL   195       0.780  11.931   7.410  1.00  0.00           H
ATOM    585  HW2 SOL   195       1.610  12.121   6.020  1.00  0.00           H
ATOM    586  OW  SOL   196       6.720  13.911  16.241  1.00  0.00           O
ATOM    587  HW1 SOL   196       5.940  13.411  16.621  1.00  0.00           H
ATOM    588  HW2 SOL   196       6.690  14.861  16.551  1.00  0.00           H
ATOM    589  OW  SOL   197      18.241   1.920  12.271  1.00  0.00           O
ATOM    590  HW1 SOL   197      18.201   1.020  12.711  1.00  0.00           H
ATOM    591  HW2 SOL   197      18.271   1.810  11.281  1.00  0.00           H
ATOM    592  OW  SOL   198       4.280   4.240   5.200  1.00  0.00           O
ATOM    593  HW1 SOL   198       4.580   3.520   4.580  1.00  0.00           H
ATOM    594  HW2 SOL   198       3.890   3.840   6.030  1.00  0.00           H
ATOM    595  OW  SOL   199      17.051  14.871  11.041  1.00  0.00           O
ATOM    596  HW1 SOL   199      16.121  14.621  10.771  1.00  0.00           H
ATOM    597  HW2 SOL   199      17.311  14.371  11.861  1.00  0.00           H
ATOM    598  OW  SOL   200       3.170   5.470  12.801  1.00  0.00           O
ATOM    599  HW1 SOL   200       3.550   4.880  13.521  1.00  0.00           H
ATOM    600  HW2 SOL   200       3.570   5.210  11.921  1.00  0.00           H
ATOM    601  OW  SOL   201       8.120  15.861   6.870  1.00  0.00           O
ATOM    602  HW1 SOL   201       8.440  15.961   5.930  1.00  0.00           H
ATOM    603  HW2 SOL   201       7.330  15.241   6.890  1.00  0.00           H
ATOM    604  OW  SOL   202      14.241   2.140  11.121  1.00  0.00           O
ATOM    605  HW1 SOL   202      14.761   1.490  11.671  1.00  0.00           H
ATOM    606  HW2 SOL   202      13.751   2.770  11.731  1.00  0.00           H
ATOM    607  OW  SOL   203      10.011   0.340  11.541  1.00  0.00           O
ATOM    608  HW1 SOL   203       9.381  -0.380  11.231  1.00  0.00           H
ATOM    609  HW2 SOL   203      10.941  -0.020  11.541  1.00  0.00           H
ATOM    610  OW  SOL   204       7.700  13.301   3.010  1.00  0.00           O
ATOM    611  HW1 SOL   204       7.240  12.431   3.180  1.00  0.00           H
ATOM    612  HW2 SOL   204       8.610  13.271   3.420  1.00  0.00           H
ATOM    613  OW  SOL   205       6.180  15.671  12.841  1.00  0.00           O
ATOM    614  HW1 SOL   205       6.130  16.491  13.411  1.00  0.00           H
ATOM    615  HW2 SOL   205       7.070  15.641  12.391  1.00  0.00           H
ATOM    616  OW  SOL   206      13.521   0.520   1.680  1.00  0.00           O
ATOM    617  HW1 SOL   206      13.871   0.110   0.840  1.00  0.00           H
ATOM    618  HW2 SOL   206      12.621   0.140   1.880  1.00  0.00           H
ATOM    619  OW  SOL   207      13.001   4.530   6.910  1.00  0.00           O
ATOM    620  HW1 SOL   207      12.411   5.330   6.950  1.00  0.00           H
ATOM    621  HW2 SOL   207      13.151   4.180   7.840  1.00  0.00           H
ATOM    622  OW  SOL   208      15.931   2.210   8.820  1.00  0.00           O
ATOM    623  HW1 SOL   208      15.091   2.200   9.360  1.00  0.00           H
ATOM    624  HW2 SOL   208      15.951   3.040   8.260  1.00  0.00           H
ATOM    625  OW  SOL   209       0.390  10.771   3.000  1.00  0.00           O
ATOM    626  HW1 SOL   209       1.380  10.661   2.910  1.00  0.00           H
ATOM    627  HW2 SOL   209      -0.010   9.911   3.320  1.00  0.00           H
ATOM    628  OW  SOL   210       8.750  16.461   3.370  1.00  0.00           O
ATOM    629  HW1 SOL   210       7.980  16.111   2.830  1.00  0.00           H
ATOM    630  HW2 SOL   210       8.430  17.171   3.990  1.00  0.00           H
ATOM    631  OW  SOL   211       2.300   6.280  19.751  1.00  0.00           O
ATOM    632  HW1 SOL   211       1.370   6.260  20.121  1.00  0.00           H
ATOM    633  HW2 SOL   211       2.310   5.890  18.831  1.00  0.00           H
ATOM    634  OW  SOL   212       2.250   2.750  28.581  1.00  0.00           O
ATOM    635  HW1 SOL   212       2.600   2.580  29.501  1.00  0.00           H
ATOM    636  HW2 SOL   212       1.370   2.300  28.461  1.00  0.00           H
ATOM    637  OW  SOL   213       0.190   3.680  25.091  1.00  0.00           O
ATOM    638  HW1 SOL   213      -0.630   4.110  25.481  1.00  0.00           H
ATOM    639  HW2 SOL   213      -0.090   2.950  24.461  1.00  0.00           H
ATOM    640  OW  SOL   214       5.690  12.751  30.271  1.00  0.00           O
ATOM    641  HW1 SOL   214       4.760  12.681  29.901  1.00  0.00           H
ATOM    642  HW2 SOL   214       5.800  13.641  30.711  1.00  0.00           H
ATOM    643  OW  SOL   215      15.551  15.111  25.651  1.00  0.00           O
ATOM    644  HW1 SOL   215      14.981  14.951  26.461  1.00  0.00           H
ATOM    645  HW2 SOL   215      14.961  15.211  24.851  1.00  0.00           H
ATOM    646  OW  SOL   216      11.351   7.030  25.791  1.00  0.00           O
ATOM    647  HW1 SOL   216      11.921   7.810  25.541  1.00  0.00           H
ATOM    648  HW2 SOL   216      10.751   7.290  26.551  1.00  0.00           H
ATOM    649  OW  SOL   217      17.551   6.070  20.931  1.00  0.00           O
ATOM    650  HW1 SOL   217      17.431   5.940  19.941  1.00  0.00           H
ATOM    651  HW2 SOL   217      17.251   5.260  21.421  1.00  0.00           H
ATOM    652  OW  SOL   218       7.680  11.441  28.851  1.00  0.00           O
ATOM    653  HW1 SOL   218       6.900  11.611  29.451  1.00  0.00           H
ATOM    654  HW2 SOL   218       8.020  12.311  28.491  1.00  0.00           H
ATOM    655  OW  SOL   219       8.500   7.980  36.851  1.00  0.00           O
ATOM    656  HW1 SOL   219       8.460   8.740  37.501  1.00  0.00           H
ATOM    657  HW2 SOL   219       8.720   8.340  35.941  1.00  0.00           H
ATOM    658  OW  SOL   220       6.850  10.121  25.271  1.00  0.00           O
ATOM    659  HW1 SOL   220       7.540   9.961  25.971  1.00  0.00           H
ATOM    660  HW2 SOL   220       6.120  10.691  25.651  1.00  0.00           H
ATOM    661  OW  SOL   221       6.860  11.611  36.651  1.00  0.00           O
ATOM    662  HW1 SOL   221       7.460  12.401  36.791  1.00  0.00           H
ATOM    663  HW2 SOL   221       6.000  11.921  36.241  1.00  0.00           H
ATOM    664  OW  SOL   222       3.350  14.351  29.231  1.00  0.00           O
ATOM    665  HW1 SOL   222       2.570  14.041  28.701  1.00  0.00           H
ATOM    666  HW2 SOL   222       3.930  14.931  28.661  1.00  0.00           H
ATOM    667  OW  SOL   223      14.601  15.051  32.011  1.00  0.00           O
ATOM    668  HW1 SOL   223      14.841  15.991  32.271  1.00  0.00           H
ATOM    669  HW2 SOL   223      14.441  14.511  32.831  1.00  0.00           H
ATOM    670  OW  SOL   224       4.380   3.920  33.611  1.00  0.00           O
ATOM    671  HW1 SOL   224       5.200   3.360  33.701  1.00  0.00           H
ATOM    672  HW2 SOL   224       3.570   3.340  33.651  1.00  0.00           H
ATOM    673  OW  SOL   225      16.031   4.470  25.991  1.00  0.00           O
ATOM    674  HW1 SOL   225      15.291   4.930  25.491  1.00  0.00           H
ATOM    675  HW2 SOL   225      16.541   5.150  26.521  1.00  0.00           H
ATOM    676  OW  SOL   226       2.310  17.131  23.451  1.00  0.00           O
ATOM    677  HW1 SOL   226       2.650  17.901  23.991  1.00  0.00           H
ATOM    678  HW2 SOL   226       2.750  17.131  22.551  1.00  0.00           H
ATOM    679  OW  SOL   227      11.271  13.411  35.521  1.00  0.00           O
ATOM    680  HW1 SOL   227      11.741  13.411  36.401  1.00  0.00           H
ATOM    681  HW2 SOL   227      10.791  12.541  35.411  1.00  0.00           H
ATOM    682  OW  SOL   228       2.300  14.341  24.001  1.00  0.00           O
ATOM    683  HW1 SOL   228       2.040  15.301  24.001  1.00  0.00           H
ATOM    684  HW2 SOL   228       1.590  13.801  24.451  1.00  0.00           H
ATOM    685  OW  SOL   229       2.400  10.911  27.481  1.00  0.00           O
ATOM    686  HW1 SOL   229       2.540  10.071  28.001  1.00  0.00           H
ATOM    687  HW2 SOL   229       1.850  11.551  28.031  1.00  0.00           H
ATOM    688  OW  SOL   230       6.200  17.861  33.011  1.00  0.00           O
ATOM    689  HW1 SOL   230       5.280  17.691  33.361  1.00  0.00           H
ATOM    690  HW2 SOL   230       6.480  18.781  33.271  1.00  0.00           H
ATOM    691  OW  SOL   231       6.060   9.641  19.851  1.00  0.00           O
ATOM    692  HW1 SOL   231       6.130  10.481  19.311  1.00  0.00           H
ATOM    693  HW2 SOL   231       6.520   9.771  20.731  1.00  0.00           H
ATOM    694  OW  SOL   232      15.941   1.140  33.421  1.00  0.00           O
ATOM    695  HW1 SOL   232      15.761   1.810  32.701  1.00  0.00           H
ATOM    696  HW2 SOL   232      15.911   1.600  34.311  1.00  0.00           H
ATOM    697  OW  SOL   233       1.220   6.430  24.251  1.00  0.00           O
ATOM    698  HW1 SOL   233       0.770   5.550  24.421  1.00  0.00           H
ATOM    699  HW2 SOL   233       1.210   6.970  25.091  1.00  0.00           H
ATOM    700  OW  SOL   234      18.421  17.671  22.211  1.00  0.00           O
ATOM    701  HW1 SOL   234      18.961  17.381  23.011  1.00  0.00           H
ATOM    702  HW2 SOL   234      18.721  18.571  21.921  1.00  0.00           H
ATOM    703  OW  SOL   235       0.270  15.961  19.791  1.00  0.00           O
ATOM    704  HW1 SOL   235       0.080  15.001  20.001  1.00  0.00           H
ATOM    705  HW2 SOL   235      -0.060  16.541  20.541  1.00  0.00           H
ATOM    706  OW  SOL   236      16.891   9.220  24.741  1.00  0.00           O
ATOM    707  HW1 SOL   236      17.841   8.930  24.821  1.00  0.00           H
ATOM    708  HW2 SOL   236      16.811   9.870  23.991  1.00  0.00           H
ATOM    709  OW  SOL   237      16.411  11.081  22.941  1.00  0.00           O
ATOM    710  HW1 SOL   237      17.271  11.101  22.421  1.00  0.00           H
ATOM    711  HW2 SOL   237      16.551  11.551  23.821  1.00  0.00           H
ATOM    712  OW  SOL   238       1.130   7.370  34.591  1.00  0.00           O
ATOM    713  HW1 SOL   238       2.010   7.240  35.041  1.00  0.00           H
ATOM    714  HW2 SOL   238       1.000   8.340  34.371  1.00  0.00           H
ATOM    715  OW  SOL   239       6.130  13.651  25.881  1.00  0.00           O
ATOM    716  HW1 SOL   239       5.640  12.781  25.971  1.00  0.00           H
ATOM    717  HW2 SOL   239       5.900  14.081  25.011  1.00  0.00           H
ATOM    718  OW  SOL   240      12.931  12.281  32.851  1.00  0.00           O
ATOM    719  HW1 SOL   240      13.301  11.551  32.271  1.00  0.00           H
ATOM    720  HW2 SOL   240      13.451  12.331  33.701  1.00  0.00           H
ATOM    721  OW  SOL   241       8.090   0.040  23.641  1.00  0.00           O
ATOM    722  HW1 SOL   241       8.490   0.950  23.551  1.00  0.00           H
ATOM    723  HW2 SOL   241       7.090   0.120  23.701  1.00  0.00           H
ATOM    724  OW  SOL   242       1.970   9.761  31.261  1.00  0.00           O
ATOM    725  HW1 SOL   242       2.860   9.311  31.121  1.00  0.00           H
ATOM    726  HW2 SOL   242       1.240   9.111  31.071  1.00  0.00           H
ATOM    727  OW  SOL   243      15.251   9.991  20.521  1.00  0.00           O
ATOM    728  HW1 SOL   243      14.621   9.231  20.651  1.00  0.00           H
ATOM    729  HW2 SOL   243      15.731  10.171  21.381  1.00  0.00           H
ATOM    730  OW  SOL   244      11.871  17.921  34.781  1.00  0.00           O
ATOM    731  HW1 SOL   244      12.111  18.521  34.021  1.00  0.00           H
ATOM    732  HW2 SOL   244      11.941  16.971  34.481  1.00  0.00           H
ATOM    733  OW  SOL   245       3.170   2.510  36.631  1.00  0.00           O
ATOM    734  HW1 SOL   245       3.880   3.220  36.691  1.00  0.00           H
ATOM    735  HW2 SOL   245       2.290   2.900  36.911  1.00  0.00           H
ATOM    736  OW  SOL   246      14.661  14.171  28.151  1.00  0.00           O
ATOM    737  HW1 SOL   246      14.071  14.231  28.951  1.00  0.00           H
ATOM    738  HW2 SOL   246      14.511  13.291  27.691  1.00  0.00           H
ATOM    739  OW  SOL   247      16.671  17.141  24.341  1.00  0.00           O
ATOM    740  HW1 SOL   247      16.261  16.911  23.461  1.00  0.00           H
ATOM    741  HW2 SOL   247      16.491  16.401  24.991  1.00  0.00           H
ATOM    742  OW  SOL   248       5.980   7.290  21.321  1.00  0.00           O
ATOM    743  HW1 SOL   248       6.220   7.980  20.641  1.00  0.00           H
ATOM    744  HW2 SOL   248       5.200   7.620  21.861  1.00  0.00           H
ATOM    745  OW  SOL   249      12.811   3.450  28.061  1.00  0.00           O
ATOM    746  HW1 SOL   249      11.951   2.950  27.931  1.00  0.00           H
ATOM    747  HW2 SOL   249      13.431   2.910  28.621  1.00  0.00           H
ATOM    748  OW  SOL   250      15.761  16.621  21.691  1.00  0.00           O
ATOM    749  HW1 SOL   250      16.651  17.081  21.721  1.00  0.00           H
ATOM    750  HW2 SOL   250      15.551  16.381  20.741  1.00  0.00           H
ATOM    751  OW  SOL   251       8.070   6.050  33.271  1.00  0.00           O
ATOM    752  HW1 SOL   251       7.600   6.020  34.161  1.00  0.00           H
ATOM    753  HW2 SOL   251       7.560   5.500  32.611  1.00  0.00           H
ATOM    754  OW  SOL   252      13.941   4.690  35.361  1.00  0.00           O
ATOM    755  HW1 SOL   252      13.741   5.120  36.241  1.00  0.00           H
ATOM    756  HW2 SOL   252      14.721   4.070  35.451  1.00  0.00           H
ATOM    757  OW  SOL   253       9.911   4.100  31.041  1.00  0.00           O
ATOM    758  HW1 SOL   253       9.141   4.440  31.581  1.00  0.00           H
ATOM    759  HW2 SOL   253       9.571   3.590  30.251  1.00  0.00           H
ATOM    760  OW  SOL   254      10.411   7.010  22.911  1.00  0.00           O
ATOM    761  HW1 SOL   254      10.671   6.970  23.871  1.00  0.00           H
ATOM    762  HW2 SOL   254       9.561   6.500  22.771  1.00  0.00           H
ATOM    763  OW  SOL   255       0.760   8.110  26.511  1.00  0.00           O
ATOM    764  HW1 SOL   255       1.750   7.990  26.601  1.00  0.00           H
ATOM    765  HW2 SOL   255       0.520   9.060  26.721  1.00  0.00           H
ATOM    766  OW  SOL   256       1.300  18.211  34.331  1.00  0.00           O
ATOM    767  HW1 SOL   256       1.200  18.061  35.321  1.00  0.00           H
ATOM    768  HW2 SOL   256       0.440  18.571  33.971  1.00  0.00           H
ATOM    769  OW  SOL   257      17.191   5.850  36.931  1.00  0.00           O
ATOM    770  HW1 SOL   257      16.931   6.740  36.571  1.00  0.00           H
ATOM    771  HW2 SOL   257      17.171   5.170  36.201  1.00  0.00           H
ATOM    772  OW  SOL   258      13.621  11.441  24.071  1.00  0.00           O
ATOM    773  HW1 SOL   258      14.451  11.151  23.591  1.00  0.00           H
ATOM    774  HW2 SOL   258      13.131  12.111  23.511  1.00  0.00           H
ATOM    775  OW  SOL   259       5.500   1.960  27.471  1.00  0.00           O
ATOM    776  HW1 SOL   259       5.450   1.910  28.471  1.00  0.00           H
ATOM    777  HW2 SOL   259       5.520   2.920  27.181  1.00  0.00           H
ATOM    778  OW  SOL   260      10.081  14.561  23.391  1.00  0.00           O
ATOM    779  HW1 SOL   260       9.621  15.281  22.871  1.00  0.00           H
ATOM    780  HW2 SOL   260      10.041  14.761  24.371  1.00  0.00           H
ATOM    781  OW  SOL   261       3.510  18.011  27.151  1.00  0.00           O
ATOM    782  HW1 SOL   261       4.010  17.151  27.211  1.00  0.00           H
ATOM    783  HW2 SOL   261       4.160  18.781  27.121  1.00  0.00           H
ATOM    784  OW  SOL   262      17.951  10.661  27.351  1.00  0.00           O
ATOM    785  HW1 SOL   262      17.331  10.511  26.591  1.00  0.00           H
ATOM    786  HW2 SOL   262      17.431  10.771  28.201  1.00  0.00           H
ATOM    787  OW  SOL   263      12.271  15.501  33.681  1.00  0.00           O
ATOM    788  HW1 SOL   263      12.331  14.731  34.321  1.00  0.00           H
ATOM    789  HW2 SOL   263      11.751  15.241  32.881  1.00  0.00           H
ATOM    790  OW  SOL   264       3.210   9.431  21.041  1.00  0.00           O
ATOM    791  HW1 SOL   264       4.030   9.821  20.621  1.00  0.00           H
ATOM    792  HW2 SOL   264       2.940   8.611  20.551  1.00  0.00           H
ATOM    793  OW  SOL   265      14.581   7.350  25.901  1.00  0.00           O
ATOM    794  HW1 SOL   265      14.531   6.700  26.651  1.00  0.00           H
ATOM    795  HW2 SOL   265      15.381   7.940  26.031  1.00  0.00           H
ATOM    796  OW  SOL   266       4.610  12.661  35.891  1.00  0.00           O
ATOM    797  HW1 SOL   266       4.110  12.671  35.031  1.00  0.00           H
ATOM    798  HW2 SOL   266       3.980  12.481  36.651  1.00  0.00           H
ATOM    799  OW  SOL   267      11.111  17.761  20.991  1.00  0.00           O
ATOM    800  HW1 SOL   267      10.511  17.141  21.491  1.00  0.00           H
ATOM    801  HW2 SOL   267      11.421  17.321  20.141  1.00  0.00           H
ATOM    802  OW  SOL   268       2.020   2.850  33.601  1.00  0.00           O
ATOM    803  HW1 SOL   268       1.220   3.450  33.471  1.00  0.00           H
ATOM    804  HW2 SOL   268       1.920   2.360  34.461  1.00  0.00           H
ATOM    805  OW  SOL   269      16.321  13.771  19.431  1.00  0.00           O
ATOM    806  HW1 SOL   269      16.001  14.711  19.331  1.00  0.00           H
ATOM    807  HW2 SOL   269      15.561  13.141  19.311  1.00  0.00           H
ATOM    808  OW  SOL   270       4.640  17.431  21.851  1.00  0.00           O
ATOM    809  HW1 SOL   270       4.970  17.821  22.711  1.00  0.00           H
ATOM    810  HW2 SOL   270       5.400  17.361  21.201  1.00  0.00           H
ATOM    811  OW  SOL   271      14.001   1.070  22.881  1.00  0.00           O
ATOM    812  HW1 SOL   271      13.761   0.700  21.981  1.00  0.00           H
ATOM    813  HW2 SOL   271      14.991   1.230  22.921  1.00  0.00           H
ATOM    814  OW  SOL   272       2.490  17.851  31.031  1.00  0.00           O
ATOM    815  HW1 SOL   272       3.060  17.201  31.531  1.00  0.00           H
ATOM    816  HW2 SOL   272       2.330  17.521  30.101  1.00  0.00           H
ATOM    817  OW  SOL   273       9.401  16.981  27.661  1.00  0.00           O
ATOM    818  HW1 SOL   273      10.201  16.411  27.871  1.00  0.00           H
ATOM    819  HW2 SOL   273       8.911  16.581  26.891  1.00  0.00           H
ATOM    820  OW  SOL   274       3.820   7.000  23.421  1.00  0.00           O
ATOM    821  HW1 SOL   274       4.270   6.100  23.391  1.00  0.00           H
ATOM    822  HW2 SOL   274       2.880   6.890  23.751  1.00  0.00           H
ATOM    823  OW  SOL   275      15.471   2.220  35.911  1.00  0.00           O
ATOM    824  HW1 SOL   275      15.421   2.590  36.831  1.00  0.00           H
ATOM    825  HW2 SOL   275      14.751   1.530  35.791  1.00  0.00           H
ATOM    826  OW  SOL   276       6.140   1.220  19.791  1.00  0.00           O
ATOM    827  HW1 SOL   276       7.120   1.000  19.861  1.00  0.00           H
ATOM    828  HW2 SOL   276       5.830   1.050  18.861  1.00  0.00           H
ATOM    829  OW  SOL   277       7.810   2.640  36.111  1.00  0.00           O
ATOM    830  HW1 SOL   277       8.480   2.030  36.541  1.00  0.00           H
ATOM    831  HW2 SOL   277       7.080   2.830  36.761  1.00  0.00           H
ATOM    832  OW  SOL   278       8.880  15.141  30.571  1.00  0.00           O
ATOM    833  HW1 SOL   278       8.650  14.891  29.631  1.00  0.00           H
ATOM    834  HW2 SOL   278       9.490  14.451  30.961  1.00  0.00           H
ATOM    835  OW  SOL   279      13.511   5.900  32.951  1.00  0.00           O
ATOM    836  HW1 SOL   279      13.791   5.470  33.801  1.00  0.00           H
ATOM    837  HW2 SOL   279      13.761   6.860  32.961  1.00  0.00           H
ATOM    838  OW  SOL   280       8.030  14.021  27.861  1.00  0.00           O
ATOM    839  HW1 SOL   280       8.930  14.161  27.441  1.00  0.00           H
ATOM    840  HW2 SOL   280       7.320  14.041  27.151  1.00  0.00           H
ATOM    841  OW  SOL   281       9.220   5.030  27.611  1.00  0.00           O
ATOM    842  HW1 SOL   281       8.970   4.940  26.651  1.00  0.00           H
ATOM    843  HW2 SOL   281       9.700   4.210  27.921  1.00  0.00           H
ATOM    844  OW  SOL   282       5.390   0.640  23.741  1.00  0.00           O
ATOM    845  HW1 SOL   282       4.580   0.650  24.321  1.00  0.00           H
ATOM    846  HW2 SOL   282       5.420   1.470  23.191  1.00  0.00           H
ATOM    847  OW  SOL   283      14.341  11.881  19.031  1.00  0.00           O
ATOM    848  HW1 SOL   283      14.661  11.121  19.601  1.00  0.00           H
ATOM    849  HW2 SOL   283      13.421  12.151  19.331  1.00  0.00           H
ATOM    850  OW  SOL   284       2.970   0.350  20.331  1.00  0.00           O
ATOM    851  HW1 SOL   284       3.460   1.190  20.121  1.00  0.00           H
ATOM    852  HW2 SOL   284       3.590  -0.300  20.781  1.00  0.00           H
ATOM    853  OW  SOL   285       9.351   2.360  23.421  1.00  0.00           O
ATOM    854  HW1 SOL   285       8.871   2.770  22.641  1.00  0.00           H
ATOM    855  HW2 SOL   285      10.341   2.340  23.231  1.00  0.00           H
ATOM    856  OW  SOL   286      10.761   6.830  33.261  1.00  0.00           O
ATOM    857  HW1 SOL   286       9.961   6.220  33.291  1.00  0.00           H
ATOM    858  HW2 SOL   286      11.571   6.300  33.021  1.00  0.00           H
ATOM    859  OW  SOL   287      12.271  15.701  26.551  1.00  0.00           O
ATOM    860  HW1 SOL   287      12.481  16.441  25.901  1.00  0.00           H
ATOM    861  HW2 SOL   287      12.951  15.701  27.281  1.00  0.00           H
ATOM    862  OW  SOL   288       4.590  11.521  26.031  1.00  0.00           O
ATOM    863  HW1 SOL   288       3.880  11.251  26.681  1.00  0.00           H
ATOM    864  HW2 SOL   288       4.330  11.241  25.101  1.00  0.00           H
ATOM    865  OW  SOL   289      12.711  17.971  24.531  1.00  0.00           O
ATOM    866  HW1 SOL   289      13.151  18.611  23.891  1.00  0.00           H
ATOM    867  HW2 SOL   289      12.211  18.491  25.231  1.00  0.00           H
ATOM    868  OW  SOL   290      10.321   5.490  18.781  1.00  0.00           O
ATOM    869  HW1 SOL   290       9.911   6.310  18.391  1.00  0.00           H
ATOM    870  HW2 SOL   290      10.961   5.750  19.511  1.00  0.00           H
ATOM    871  OW  SOL   291       0.780   5.560  32.481  1.00  0.00           O
ATOM    872  HW1 SOL   291       1.700   5.550  32.071  1.00  0.00           H
ATOM    873  HW2 SOL   291       0.720   6.300  33.151  1.00  0.00           H
ATOM    874  OW  SOL   292       5.610   2.220  30.091  1.00  0.00           O
ATOM    875  HW1 SOL   292       5.990   1.380  30.461  1.00  0.00           H
ATOM    876  HW2 SOL   292       4.730   2.410  30.531  1.00  0.00           H
ATOM    877  OW  SOL   293       8.660   4.540  25.041  1.00  0.00           O
ATOM    878  HW1 SOL   293       8.340   5.260  24.421  1.00  0.00           H
ATOM    879  HW2 SOL   293       8.900   3.730  24.511  1.00  0.00           H
ATOM    880  OW  SOL   294      10.171   0.390  26.151  1.00  0.00           O
ATOM    881  HW1 SOL   294       9.451   0.440  25.461  1.00  0.00           H
ATOM    882  HW2 SOL   294       9.931  -0.300  26.841  1.00  0.00           H
ATOM    883  OW  SOL   295      14.291  11.731  27.291  1.00  0.00           O
ATOM    884  HW1 SOL   295      13.741  10.891  27.221  1.00  0.00           H
ATOM    885  HW2 SOL   295      14.551  12.021  26.371  1.00  0.00           H
ATOM    886  OW  SOL   296      14.661   5.900  28.541  1.00  0.00           O
ATOM    887  HW1 SOL   296      14.361   4.950  28.611  1.00  0.00           H
ATOM    888  HW2 SOL   296      15.391   6.060  29.201  1.00  0.00           H
ATOM    889  OW  SOL   297      18.571   8.330  22.391  1.00  0.00           O
ATOM    890  HW1 SOL   297      18.991   7.690  23.031  1.00  0.00           H
ATOM    891  HW2 SOL   297      18.191   7.820  21.611  1.00  0.00           H
ATOM    892  OW  SOL   298       4.880  13.851  20.361  1.00  0.00           O
ATOM    893  HW1 SOL   298       4.010  13.701  20.831  1.00  0.00           H
ATOM    894  HW2 SOL   298       4.710  14.111  19.411  1.00  0.00           H
ATOM    895  OW  SOL   299      16.641  12.801  25.191  1.00  0.00           O
ATOM    896  HW1 SOL   299      17.631  12.881  25.331  1.00  0.00           H
ATOM    897  HW2 SOL   299      16.191  13.641  25.501  1.00  0.00           H
ATOM    898  OW  SOL   300      13.901   5.750  19.401  1.00  0.00           O
ATOM    899  HW1 SOL   300      13.361   5.540  20.211  1.00  0.00           H
ATOM    900  HW2 SOL   300      14.811   5.340  19.491  1.00  0.00           H
ATOM    901  OW  SOL   301       5.270   2.560  21.901  1.00  0.00           O
ATOM    902  HW1 SOL   301       5.540   1.970  21.151  1.00  0.00           H
ATOM    903  HW2 SOL   301       5.270   3.510  21.591  1.00  0.00           H
ATOM    904  OW  SOL   302      17.541  12.231  34.501  1.00  0.00           O
ATOM    905  HW1 SOL   302      18.451  11.841  34.371  1.00  0.00           H
ATOM    906  HW2 SOL   302      17.621  13.191  34.741  1.00  0.00           H
ATOM    907  OW  SOL   303      10.641  13.471  32.021  1.00  0.00           O
ATOM    908  HW1 SOL   303       9.841  13.241  32.571  1.00  0.00           H
ATOM    909  HW2 SOL   303      11.471  13.211  32.511  1.00  0.00           H
ATOM    910  OW  SOL   304      15.921  16.291  34.871  1.00  0.00           O
ATOM    911  HW1 SOL   304      16.191  16.631  33.971  1.00  0.00           H
ATOM    912  HW2 SOL   304      16.711  15.911  35.331  1.00  0.00           H
ATOM    913  OW  SOL   305      11.111  11.951  29.621  1.00  0.00           O
ATOM    914  HW1 SOL   305      10.711  12.391  30.431  1.00  0.00           H
ATOM    915  HW2 SOL   305      10.701  12.321  28.791  1.00  0.00           H
ATOM    916  OW  SOL   306      16.381  10.991  29.411  1.00  0.00           O
ATOM    917  HW1 SOL   306      16.431  11.801  30.001  1.00  0.00           H
ATOM    918  HW2 SOL   306      15.521  11.011  28.901  1.00  0.00           H
ATOM    919  OW  SOL   307       9.150   0.890  32.641  1.00  0.00           O
ATOM    920  HW1 SOL   307       9.400   0.690  31.691  1.00  0.00           H
ATOM    921  HW2 SOL   307       9.870   1.450  33.061  1.00  0.00           H
ATOM    922  OW  SOL   308       9.801  11.161  35.811  1.00  0.00           O
ATOM    923  HW1 SOL   308       8.811  11.221  35.911  1.00  0.00           H
ATOM    924  HW2 SOL   308      10.031  10.361  35.251  1.00  0.00           H
ATOM    925  OW  SOL   309       7.050  10.501  22.301  1.00  0.00           O
ATOM    926  HW1 SOL   309       6.910  10.571  23.291  1.00  0.00           H
ATOM    927  HW2 SOL   309       7.890   9.991  22.121  1.00  0.00           H
ATOM    928  OW  SOL   310       4.100   8.130  31.131  1.00  0.00           O
ATOM    929  HW1 SOL   310       4.960   8.250  31.631  1.00  0.00           H
ATOM    930  HW2 SOL   310       3.680   7.260  31.401  1.00  0.00           H
ATOM    931  OW  SOL   311      12.741   3.860  31.241  1.00  0.00           O
ATOM    932  HW1 SOL   311      12.951   4.600  31.881  1.00  0.00           H
ATOM    933  HW2 SOL   311      11.851   4.030  30.811  1.00  0.00           H
ATOM    934  OW  SOL   312       0.640  15.641  31.931  1.00  0.00           O
ATOM    935  HW1 SOL   312       0.180  16.461  31.591  1.00  0.00           H
ATOM    936  HW2 SOL   312       1.620  15.831  32.021  1.00  0.00           H
ATOM    937  OW  SOL   313       3.670  11.001  23.631  1.00  0.00           O
ATOM    938  HW1 SOL   313       3.600  11.831  23.071  1.00  0.00           H
ATOM    939  HW2 SOL   313       3.710  10.201  23.031  1.00  0.00           H
ATOM    940  OW  SOL   314       5.660   5.370  27.271  1.00  0.00           O
ATOM    941  HW1 SOL   314       5.780   6.030  26.531  1.00  0.00           H
ATOM    942  HW2 SOL   314       6.120   5.710  28.101  1.00  0.00           H
ATOM    943  OW  SOL   315      12.521  13.481  22.501  1.00  0.00           O
ATOM    944  HW1 SOL   315      13.021  14.251  22.901  1.00  0.00           H
ATOM    945  HW2 SOL   315      11.571  13.501  22.821  1.00  0.00           H
ATOM    946  OW  SOL   316      12.721  14.451  30.041  1.00  0.00           O
ATOM    947  HW1 SOL   316      13.191  14.581  30.911  1.00  0.00           H
ATOM    948  HW2 SOL   316      12.061  13.711  30.131  1.00  0.00           H
ATOM    949  OW  SOL   317      15.821   6.390  23.341  1.00  0.00           O
ATOM    950  HW1 SOL   317      15.511   7.000  24.071  1.00  0.00           H
ATOM    951  HW2 SOL   317      16.321   6.910  22.651  1.00  0.00           H
ATOM    952  OW  SOL   318       3.540  15.101  31.911  1.00  0.00           O
ATOM    953  HW1 SOL   318       3.330  14.661  31.041  1.00  0.00           H
ATOM    954  HW2 SOL   318       4.510  15.361  31.941  1.00  0.00           H
ATOM    955  OW  SOL   319       4.020   7.510  34.601  1.00  0.00           O
ATOM    956  HW1 SOL   319       4.700   8.060  34.131  1.00  0.00           H
ATOM    957  HW2 SOL   319       4.420   6.630  34.871  1.00  0.00           H
ATOM    958  OW  SOL   320      15.871   7.790  35.321  1.00  0.00           O
ATOM    959  HW1 SOL   320      14.951   8.170  35.271  1.00  0.00           H
ATOM    960  HW2 SOL   320      16.471   8.260  34.671  1.00  0.00           H
ATOM    961  OW  SOL   321      10.131   1.050  36.321  1.00  0.00           O
ATOM    962  HW1 SOL   321      10.191   1.900  35.801  1.00  0.00           H
ATOM    963  HW2 SOL   321      10.451   0.290  35.751  1.00  0.00           H
ATOM    964  OW  SOL   322       5.040   0.500  36.021  1.00  0.00           O
ATOM    965  HW1 SOL   322       4.620  -0.070  35.321  1.00  0.00           H
ATOM    966  HW2 SOL   322       4.380   1.190  36.341  1.00  0.00           H
ATOM    967  OW  SOL   323       5.730   8.700  28.911  1.00  0.00           O
ATOM    968  HW1 SOL   323       6.170   9.590  28.821  1.00  0.00           H
ATOM    969  HW2 SOL   323       5.100   8.700  29.681  1.00  0.00           H
ATOM    970  OW  SOL   324      13.601   8.620  29.071  1.00  0.00           O
ATOM    971  HW1 SOL   324      12.851   8.620  28.411  1.00  0.00           H
ATOM    972  HW2 SOL   324      13.971   7.700  29.161  1.00  0.00           H
ATOM    973  OW  SOL   325      12.091   5.250  21.371  1.00  0.00           O
ATOM    974  HW1 SOL   325      12.221   4.410  21.911  1.00  0.00           H
ATOM    975  HW2 SOL   325      11.801   5.990  21.971  1.00  0.00           H
ATOM    976  OW  SOL   326       3.070   2.130  30.931  1.00  0.00           O
ATOM    977  HW1 SOL   326       2.840   2.500  31.831  1.00  0.00           H
ATOM    978  HW2 SOL   326       2.770   1.180  30.871  1.00  0.00           H
ATOM    979  OW  SOL   327       0.370  13.101  31.441  1.00  0.00           O
ATOM    980  HW1 SOL   327       0.900  12.611  32.121  1.00  0.00           H
ATOM    981  HW2 SOL   327       0.590  14.081  31.491  1.00  0.00           H
ATOM    982  OW  SOL   328       7.320   6.340  29.261  1.00  0.00           O
ATOM    983  HW1 SOL   328       7.910   6.080  28.501  1.00  0.00           H
ATOM    984  HW2 SOL   328       7.040   7.300  29.151  1.00  0.00           H
ATOM    985  OW  SOL   329      17.281   9.351  37.161  1.00  0.00           O
ATOM    986  HW1 SOL   329      16.821   9.281  36.271  1.00  0.00           H
ATOM    987  HW2 SOL   329      16.661   9.791  37.821  1.00  0.00           H
ATOM    988  OW  SOL   330       3.070   0.630  24.801  1.00  0.00           O
ATOM    989  HW1 SOL   330       2.960   1.570  25.131  1.00  0.00           H
ATOM    990  HW2 SOL   330       3.020   0.000  25.571  1.00  0.00           H
ATOM    991  OW  SOL   331      16.221   3.670  22.361  1.00  0.00           O
ATOM    992  HW1 SOL   331      16.241   2.910  23.001  1.00  0.00           H
ATOM    993  HW2 SOL   331      15.741   4.440  22.761  1.00  0.00           H
ATOM    994  OW  SOL   332      10.231   7.660  28.281  1.00  0.00           O
ATOM    995  HW1 SOL   332      10.381   7.870  29.241  1.00  0.00           H
ATOM    996  HW2 SOL   332       9.931   6.710  28.191  1.00  0.00           H
ATOM    997  OW  SOL   333       9.801  15.731  35.621  1.00  0.00           O
ATOM    998  HW1 SOL   333       9.601  16.171  34.741  1.00  0.00           H
ATOM    999  HW2 SOL   333      10.191  14.821  35.461  1.00  0.00           H
ATOM   1000  OW  SOL   334      18.591  15.181  34.671  1.00  0.00           O
ATOM   1001  HW1 SOL   334      18.731  15.451  33.721  1.00  0.00           H
ATOM   1002  HW2 SOL   334      19.421  15.401  35.201  1.00  0.00           H
ATOM   1003  OW  SOL   335       3.500   8.980  36.661  1.00  0.00           O
ATOM   1004  HW1 SOL   335       4.260   9.420  37.141  1.00  0.00           H
ATOM   1005  HW2 SOL   335       3.850   8.510  35.841  1.00  0.00           H
ATOM   1006  OW  SOL   336      15.401   2.740  19.871  1.00  0.00           O
ATOM   1007  HW1 SOL   336      14.791   1.990  20.101  1.00  0.00           H
ATOM   1008  HW2 SOL   336      15.621   3.260  20.701  1.00  0.00           H
ATOM   1009  OW  SOL   337      13.031   8.380  19.041  1.00  0.00           O
ATOM   1010  HW1 SOL   337      13.371   7.450  19.191  1.00  0.00           H
ATOM   1011  HW2 SOL   337      13.211   8.650  18.091  1.00  0.00           H
ATOM   1012  OW  SOL   338      10.681  13.331  27.111  1.00  0.00           O
ATOM   1013  HW1 SOL   338      10.751  12.491  26.561  1.00  0.00           H
ATOM   1014  HW2 SOL   338      11.301  14.021  26.751  1.00  0.00           H
ATOM   1015  OW  SOL   339       3.190   8.100  28.111  1.00  0.00           O
ATOM   1016  HW1 SOL   339       4.120   8.460  28.161  1.00  0.00           H
ATOM   1017  HW2 SOL   339       3.130   7.250  28.631  1.00  0.00           H
ATOM   1018  OW  SOL   340       3.390   5.090  28.681  1.00  0.00           O
ATOM   1019  HW1 SOL   340       2.870   4.260  28.511  1.00  0.00           H
ATOM   1020  HW2 SOL   340       4.160   5.140  28.041  1.00  0.00           H
ATOM   1021  OW  SOL   341      11.381   3.800  35.401  1.00  0.00           O
ATOM   1022  HW1 SOL   341      10.931   4.430  36.041  1.00  0.00           H
ATOM   1023  HW2 SOL   341      12.311   4.110  35.231  1.00  0.00           H
ATOM   1024  OW  SOL   342      11.601   2.070  33.391  1.00  0.00           O
ATOM   1025  HW1 SOL   342      11.601   2.710  34.161  1.00  0.00           H
ATOM   1026  HW2 SOL   342      11.881   2.550  32.561  1.00  0.00           H
ATOM   1027  OW  SOL   343       0.080  13.261  20.621  1.00  0.00           O
ATOM   1028  HW1 SOL   343      -0.850  13.471  20.311  1.00  0.00           H
ATOM   1029  HW2 SOL   343       0.180  12.271  20.751  1.00  0.00           H
ATOM   1030  OW  SOL   344       0.880  18.011  27.891  1.00  0.00           O
ATOM   1031  HW1 SOL   344       0.460  17.151  27.621  1.00  0.00           H
ATOM   1032  HW2 SOL   344       1.820  18.041  27.551  1.00  0.00           H
ATOM   1033  OW  SOL   345       5.040  15.681  27.721  1.00  0.00           O
ATOM   1034  HW1 SOL   345       5.700  16.421  27.811  1.00  0.00           H
ATOM   1035  HW2 SOL   345       5.480  14.891  27.301  1.00  0.00           H
ATOM   1036  OW  SOL   346      10.021   7.960  31.001  1.00  0.00           O
ATOM   1037  HW1 SOL   346      10.431   7.640  31.861  1.00  0.00           H
ATOM   1038  HW2 SOL   346       9.061   7.690  30.971  1.00  0.00           H
ATOM   1039  OW  SOL   347       0.400   5.440  29.761  1.00  0.00           O
ATOM   1040  HW1 SOL   347       1.250   5.110  29.351  1.00  0.00           H
ATOM   1041  HW2 SOL   347       0.530   5.590  30.741  1.00  0.00           H
ATOM   1042  OW  SOL   348       1.890   5.200  35.841  1.00  0.00           O
ATOM   1043  HW1 SOL   348       2.480   4.800  35.141  1.00  0.00           H
ATOM   1044  HW2 SOL   348       1.310   5.910  35.431  1.00  0.00           H
ATOM   1045  OW  SOL   349      13.691   9.501  35.221  1.00  0.00           O
ATOM   1046  HW1 SOL   349      14.081  10.391  35.421  1.00  0.00           H
ATOM   1047  HW2 SOL   349      13.791   9.301  34.251  1.00  0.00           H
ATOM   1048  OW  SOL   350       8.150   5.720  21.871  1.00  0.00           O
ATOM   1049  HW1 SOL   350       8.220   4.830  21.411  1.00  0.00           H
ATOM   1050  HW2 SOL   350       7.210   6.060  21.791  1.00  0.00           H
ATOM   1051  OW  SOL   351      16.571   6.040  30.681  1.00  0.00           O
ATOM   1052  HW1 SOL   351      16.191   5.350  31.301  1.00  0.00           H
ATOM   1053  HW2 SOL   351      17.391   5.680  30.241  1.00  0.00           H
ATOM   1054  OW  SOL   352       2.520  15.641  36.061  1.00  0.00           O
ATOM   1055  HW1 SOL   352       2.220  16.211  36.821  1.00  0.00           H
ATOM   1056  HW2 SOL   352       2.450  14.671  36.321  1.00  0.00           H
ATOM   1057  OW  SOL   353       6.710   4.640  31.311  1.00  0.00           O
ATOM   1058  HW1 SOL   353       6.370   3.750  31.011  1.00  0.00           H
ATOM   1059  HW2 SOL   353       6.970   5.180  30.511  1.00  0.00           H
ATOM   1060  OW  SOL   354       9.300  16.781  33.271  1.00  0.00           O
ATOM   1061  HW1 SOL   354       9.060  16.601  32.321  1.00  0.00           H
ATOM   1062  HW2 SOL   354       9.600  17.721  33.371  1.00  0.00           H
ATOM   1063  OW  SOL   355       4.730   5.000  20.531  1.00  0.00           O
ATOM   1064  HW1 SOL   355       5.340   5.800  20.571  1.00  0.00           H
ATOM   1065  HW2 SOL   355       3.780   5.310  20.601  1.00  0.00           H
ATOM   1066  OW  SOL   356       1.590  11.371  33.281  1.00  0.00           O
ATOM   1067  HW1 SOL   356       1.810  10.761  34.041  1.00  0.00           H
ATOM   1068  HW2 SOL   356       1.690  10.881  32.421  1.00  0.00           H
ATOM   1069  OW  SOL   357      13.471  10.591  30.961  1.00  0.00           O
ATOM   1070  HW1 SOL   357      13.711   9.961  30.221  1.00  0.00           H
ATOM   1071  HW2 SOL   357      12.571  10.991  30.781  1.00  0.00           H
ATOM   1072  OW  SOL   358      13.021   8.550  21.711  1.00  0.00           O
ATOM   1073  HW1 SOL   358      12.161   8.240  22.131  1.00  0.00           H
ATOM   1074  HW2 SOL   358      12.981   8.410  20.721  1.00  0.00           H
ATOM   1075  OW  SOL   359      17.591  17.471  30.161  1.00  0.00           O
ATOM   1076  HW1 SOL   359      18.201  17.771  29.431  1.00  0.00           H
ATOM   1077  HW2 SOL   359      17.211  16.581  29.941  1.00  0.00           H
ATOM   1078  OW  SOL   360      12.521  17.311  29.901  1.00  0.00           O
ATOM   1079  HW1 SOL   360      13.361  17.361  29.361  1.00  0.00           H
ATOM   1080  HW2 SOL   360      12.291  16.351  30.081  1.00  0.00           H
ATOM   1081  OW  SOL   361       0.830  12.581  28.841  1.00  0.00           O
ATOM   1082  HW1 SOL   361       0.780  12.571  29.841  1.00  0.00           H
ATOM   1083  HW2 SOL   361       0.000  12.171  28.461  1.00  0.00           H
ATOM   1084  OW  SOL   362       6.880  16.621  35.781  1.00  0.00           O
ATOM   1085  HW1 SOL   362       6.320  17.431  35.871  1.00  0.00           H
ATOM   1086  HW2 SOL   362       7.400  16.661  34.921  1.00  0.00           H
ATOM   1087  OW  SOL   363      17.261   1.350  23.851  1.00  0.00           O
ATOM   1088  HW1 SOL   363      17.991   1.180  23.181  1.00  0.00           H
ATOM   1089  HW2 SOL   363      16.951   0.480  24.231  1.00  0.00           H
ATOM   1090  OW  SOL   364      13.881  15.731  23.391  1.00  0.00           O
ATOM   1091  HW1 SOL   364      14.551  15.851  22.651  1.00  0.00           H
ATOM   1092  HW2 SOL   364      13.481  16.621  23.621  1.00  0.00           H
ATOM   1093  OW  SOL   365       1.300  17.941  37.131  1.00  0.00           O
ATOM   1094  HW1 SOL   365       0.890  17.201  37.661  1.00  0.00           H
ATOM   1095  HW2 SOL   365       1.940  18.451  37.711  1.00  0.00           H
ATOM   1096  OW  SOL   366      12.801   9.270  25.341  1.00  0.00           O
ATOM   1097  HW1 SOL   366      13.401   8.460  25.361  1.00  0.00           H
ATOM   1098  HW2 SOL   366      13.201   9.960  24.741  1.00  0.00           H
ATOM   1099  OW  SOL   367       8.300  12.731  32.841  1.00  0.00           O
ATOM   1100  HW1 SOL   367       8.250  13.061  33.791  1.00  0.00           H
ATOM   1101  HW2 SOL   367       7.440  12.921  32.381  1.00  0.00           H
ATOM   1102  OW  SOL   368       6.720  16.161  20.161  1.00  0.00           O
ATOM   1103  HW1 SOL   368       6.810  16.261  19.171  1.00  0.00           H
ATOM   1104  HW2 SOL   368       6.320  15.271  20.371  1.00  0.00           H
ATOM   1105  OW  SOL   369      16.501  17.201  32.561  1.00  0.00           O
ATOM   1106  HW1 SOL   369      17.031  17.301  31.721  1.00  0.00           H
ATOM   1107  HW2 SOL   369      16.231  18.101  32.901  1.00  0.00           H
ATOM   1108  OW  SOL   370      18.411   1.750  28.251  1.00  0.00           O
ATOM   1109  HW1 SOL   370      18.801   0.900  27.891  1.00  0.00           H
ATOM   1110  HW2 SOL   370      17.431   1.770  28.061  1.00  0.00           H
ATOM   1111  OW  SOL   371       2.630   3.260  25.821  1.00  0.00           O
ATOM   1112  HW1 SOL   371       1.840   3.770  25.481  1.00  0.00           H
ATOM   1113  HW2 SOL   371       2.540   3.110  26.801  1.00  0.00           H
ATOM   1114  OW  SOL   372      11.941  16.121  18.931  1.00  0.00           O
ATOM   1115  HW1 SOL   372      12.001  15.191  19.301  1.00  0.00           H
ATOM   1116  HW2 SOL   372      11.351  16.121  18.131  1.00  0.00           H
ATOM   1117  OW  SOL   373       8.220  10.021  32.341  1.00  0.00           O
ATOM   1118  HW1 SOL   373       8.620  10.011  31.421  1.00  0.00           H
ATOM   1119  HW2 SOL   373       8.320  10.941  32.741  1.00  0.00           H
ATOM   1120  OW  SOL   374       9.160   9.100  21.531  1.00  0.00           O
ATOM   1121  HW1 SOL   374       9.790   9.480  20.851  1.00  0.00           H
ATOM   1122  HW2 SOL   374       9.560   8.270  21.921  1.00  0.00           H
ATOM   1123  OW  SOL   375      15.041  16.071  19.061  1.00  0.00           O
ATOM   1124  HW1 SOL   375      14.121  16.441  19.131  1.00  0.00           H
ATOM   1125  HW2 SOL   375      15.421  16.271  18.161  1.00  0.00           H
ATOM   1126  OW  SOL   376       3.720  12.881  33.521  1.00  0.00           O
ATOM   1127  HW1 SOL   376       3.590  13.811  33.181  1.00  0.00           H
ATOM   1128  HW2 SOL   376       2.880  12.361  33.391  1.00  0.00           H
ATOM   1129  OW  SOL   377      16.141  12.921  31.511  1.00  0.00           O
ATOM   1130  HW1 SOL   377      16.741  12.951  32.311  1.00  0.00           H
ATOM   1131  HW2 SOL   377      15.391  13.561  31.641  1.00  0.00           H
ATOM   1132  OW  SOL   378      10.391  10.981  25.581  1.00  0.00           O
ATOM   1133  HW1 SOL   378       9.691  10.511  26.121  1.00  0.00           H
ATOM   1134  HW2 SOL   378      10.981  10.301  25.151  1.00  0.00           H
ATOM   1135  OW  SOL   379      10.141   2.360  28.331  1.00  0.00           O
ATOM   1136  HW1 SOL   379      10.061   2.000  27.401  1.00  0.00           H
ATOM   1137  HW2 SOL   379      10.121   1.600  28.981  1.00  0.00           H
ATOM   1138  OW  SOL   380       5.900  14.871  23.531  1.00  0.00           O
ATOM   1139  HW1 SOL   380       6.320  14.291  22.831  1.00  0.00           H
ATOM   1140  HW2 SOL   380       5.460  15.661  23.091  1.00  0.00           H
ATOM   1141  OW  SOL   381      17.091   3.850  32.431  1.00  0.00           O
ATOM   1142  HW1 SOL   381      17.821   4.540  32.471  1.00  0.00           H
ATOM   1143  HW2 SOL   381      17.371   3.100  31.841  1.00  0.00           H
ATOM   1144  OW  SOL   382       2.550  13.481  21.521  1.00  0.00           O
ATOM   1145  HW1 SOL   382       1.590  13.491  21.251  1.00  0.00           H
ATOM   1146  HW2 SOL   382       2.670  14.011  22.361  1.00  0.00           H
ATOM   1147  OW  SOL   383       1.050  10.131  35.881  1.00  0.00           O
ATOM   1148  HW1 SOL   383       0.280   9.801  36.421  1.00  0.00           H
ATOM   1149  HW2 SOL   383       1.900   9.831  36.301  1.00  0.00           H
ATOM   1150  OW  SOL   384       6.720   2.030  33.511  1.00  0.00           O
ATOM   1151  HW1 SOL   384       7.620   1.870  33.111  1.00  0.00           H
ATOM   1152  HW2 SOL   384       6.800   2.080  34.501  1.00  0.00           H
ATOM   1153  OW  SOL   385       0.750   3.450  18.951  1.00  0.00           O
ATOM   1154  HW1 SOL   385      -0.170   3.170  18.661  1.00  0.00           H
ATOM   1155  HW2 SOL   385       1.060   4.220  18.391  1.00  0.00           H
ATOM   1156  OW  SOL   386      14.401   8.560  32.601  1.00  0.00           O
ATOM   1157  HW1 SOL   386      13.831   9.080  31.971  1.00  0.00           H
ATOM   1158  HW2 SOL   386      15.361   8.680  32.361  1.00  0.00           H
ATOM   1159  OW  SOL   387       0.720   1.660  21.801  1.00  0.00           O
ATOM   1160  HW1 SOL   387       0.550   2.490  21.261  1.00  0.00           H
ATOM   1161  HW2 SOL   387       1.620   1.290  21.581  1.00  0.00           H
ATOM   1162  OW  SOL   388      11.831  13.351  19.811  1.00  0.00           O
ATOM   1163  HW1 SOL   388      10.841  13.241  19.831  1.00  0.00           H
ATOM   1164  HW2 SOL   388      12.171  13.501  20.741  1.00  0.00           H
ATOM   1165  OW  SOL   389       6.130   8.420  32.931  1.00  0.00           O
ATOM   1166  HW1 SOL   389       6.690   9.230  32.761  1.00  0.00           H
ATOM   1167  HW2 SOL   389       6.720   7.620  32.961  1.00  0.00           H
ATOM   1168  OW  SOL   390      14.931  17.671  28.211  1.00  0.00           O
ATOM   1169  HW1 SOL   390      15.261  18.311  27.521  1.00  0.00           H
ATOM   1170  HW2 SOL   390      15.591  17.611  28.961  1.00  0.00           H
ATOM   1171  OW  SOL   391       7.160   5.650  35.701  1.00  0.00           O
ATOM   1172  HW1 SOL   391       7.350   6.300  36.441  1.00  0.00           H
ATOM   1173  HW2 SOL   391       7.760   4.850  35.791  1.00  0.00           H
ATOM   1174  OW  SOL   392      14.501  12.201  34.951  1.00  0.00           O
ATOM   1175  HW1 SOL   392      14.411  12.101  35.941  1.00  0.00           H
ATOM   1176  HW2 SOL   392      15.461  12.131  34.691  1.00  0.00           H
ATOM   1177  OW  SOL   393       3.900  17.411  34.221  1.00  0.00           O
ATOM   1178  HW1 SOL   393       2.990  17.821  34.201  1.00  0.00           H
ATOM   1179  HW2 SOL   393       3.830  16.471  34.541  1.00  0.00           H
ATOM   1180  OW  SOL   394      16.741   8.830  31.161  1.00  0.00           O
ATOM   1181  HW1 SOL   394      16.471   7.940  30.791  1.00  0.00           H
ATOM   1182  HW2 SOL   394      16.751   9.510  30.431  1.00  0.00           H
ATOM   1183  OW  SOL   395      12.251   3.250  23.111  1.00  0.00           O
ATOM   1184  HW1 SOL   395      12.901   2.510  23.001  1.00  0.00           H
ATOM   1185  HW2 SOL   395      12.451   3.750  23.951  1.00  0.00           H
ATOM   1186  OW  SOL   396       5.940   7.450  25.141  1.00  0.00           O
ATOM   1187  HW1 SOL   396       6.440   8.300  24.951  1.00  0.00           H
ATOM   1188  HW2 SOL   396       5.060   7.470  24.661  1.00  0.00           H
ATOM   1189  OW  SOL   397      17.771   3.420  35.041  1.00  0.00           O
ATOM   1190  HW1 SOL   397      17.601   3.730  34.101  1.00  0.00           H
ATOM   1191  HW2 SOL   397      16.931   3.050  35.421  1.00  0.00           H
ATOM   1192  OW  SOL   398      17.301   9.341  33.791  1.00  0.00           O
ATOM   1193  HW1 SOL   398      17.681  10.251  33.941  1.00  0.00           H
ATOM   1194  HW2 SOL   398      17.221   9.171  32.801  1.00  0.00           H
ATOM   1195  OW  SOL   399       8.590  13.741  18.781  1.00  0.00           O
ATOM   1196  HW1 SOL   399       8.130  13.891  19.661  1.00  0.00           H
ATOM   1197  HW2 SOL   399       9.030  14.591  18.481  1.00  0.00           H
ATOM   1198  OW  SOL   400       6.610  17.901  28.151  1.00  0.00           O
ATOM   1199  HW1 SOL   400       6.150  18.781  28.021  1.00  0.00           H
ATOM   1200  HW2 SOL   400       7.600  18.021  28.081  1.00  0.00           H
ATOM   1201  OW  SOL   401       8.590   9.561  27.231  1.00  0.00           O
ATOM   1202  HW1 SOL   401       9.130   8.871  27.711  1.00  0.00           H
ATOM   1203  HW2 SOL   401       8.270  10.251  27.891  1.00  0.00           H
ATOM   1204  OW  SOL   402      10.831   9.841  19.491  1.00  0.00           O
ATOM   1205  HW1 SOL   402      10.601  10.371  18.671  1.00  0.00           H
ATOM   1206  HW2 SOL   402      11.641   9.281  19.301  1.00  0.00           H
ATOM   1207  OW  SOL   403      18.611  15.691  27.131  1.00  0.00           O
ATOM   1208  HW1 SOL   403      17.901  15.571  26.431  1.00  0.00           H
ATOM   1209  HW2 SOL   403      18.621  14.901  27.731  1.00  0.00           H
ATOM   1210  OW  SOL   404       2.210  13.141  37.061  1.00  0.00           O
ATOM   1211  HW1 SOL   404       1.560  12.411  36.851  1.00  0.00           H
ATOM   1212  HW2 SOL   404       2.250  13.281  38.041  1.00  0.00           H
ATOM   1213  OW  SOL   405       6.720  13.911  34.861  1.00  0.00           O
ATOM   1214  HW1 SOL   405       5.940  13.411  35.241  1.00  0.00           H
ATOM   1215  HW2 SOL   405       6.690  14.861  35.171  1.00  0.00           H
ATOM   1216  OW  SOL   406      18.241   1.920  30.891  1.00  0.00           O
ATOM   1217  HW1 SOL   406      18.201   1.020  31.331  1.00  0.00           H
ATOM   1218  HW2 SOL   406      18.271   1.810  29.901  1.00  0.00           H
ATOM   1219  OW  SOL   407       4.280   4.240  23.821  1.00  0.00           O
ATOM   1220  HW1 SOL   407       4.580   3.520  23.201  1.00  0.00           H
ATOM   1221  HW2 SOL   407       3.890   3.840  24.651  1.00  0.00           H
ATOM   1222  OW  SOL   408      17.051  14.871  29.661  1.00  0.00           O
ATOM   1223  HW1 SOL   408      16.121  14.621  29.391  1.00  0.00           H
ATOM   1224  HW2 SOL   408      17.311  14.371  30.481  1.00  0.00           H
ATOM   1225  OW  SOL   409       3.170   5.470  31.421  1.00  0.00           O
ATOM   1226  HW1 SOL   409       3.550   4.880  32.141  1.00  0.00           H
ATOM   1227  HW2 SOL   409       3.570   5.210  30.541  1.00  0.00           H
ATOM   1228  OW  SOL   410       8.120  15.861  25.491  1.00  0.00           O
ATOM   1229  HW1 SOL   410       8.440  15.961  24.551  1.00  0.00           H
ATOM   1230  HW2 SOL   410       7.330  15.241  25.511  1.00  0.00           H
ATOM   1231  OW  SOL   411      14.241   2.140  29.741  1.00  0.00           O
ATOM   1232  HW1 SOL   411      14.761   1.490  30.291  1.00  0.00           H
ATOM   1233  HW2 SOL   411      13.751   2.770  30.351  1.00  0.00           H
ATOM   1234  OW  SOL   412      10.011   0.340  30.161  1.00  0.00           O
ATOM   1235  HW1 SOL   412       9.381  -0.380  29.851  1.00  0.00           H
ATOM   1236  HW2 SOL   412      10.941  -0.020  30.161  1.00  0.00           H
ATOM   1237  OW  SOL   413       7.700  13.301  21.631  1.00  0.00           O
ATOM   1238  HW1 SOL   413       7.240  12.431  21.801  1.00  0.00           H
ATOM   1239  HW2 SOL   413       8.610  13.271  22.041  1.00  0.00           H
ATOM   1240  OW  SOL   414       6.180  15.671  31.461  1.00  0.00           O
ATOM   1241  HW1 SOL   414       6.130  16.491  32.031  1.00  0.00           H
ATOM   1242  HW2 SOL   414       7.070  15.641  31.011  1.00  0.00           H
ATOM   1243  OW  SOL   415      13.521   0.520  20.301  1.00  0.00           O
ATOM   1244  HW1 SOL   415      13.871   0.110  19.461  1.00  0.00           H
ATOM   1245  HW2 SOL   415      12.621   0.140  20.501  1.00  0.00           H
ATOM   1246  OW  SOL   416      13.001   4.530  25.531  1.00  0.00           O
ATOM   1247  HW1 SOL   416      12.411   5.330  25.571  1.00  0.00           H
ATOM   1248  HW2 SOL   416      13.151   4.180  26.461  1.00  0.00           H
ATOM   1249  OW  SOL   417      15.931   2.210  27.441  1.00  0.00           O
ATOM   1250  HW1 SOL   417      15.091   2.200  27.981  1.00  0.00           H
ATOM   1251  HW2 SOL   417      15.951   3.040  26.881  1.00  0.00           H
ATOM   1252  OW  SOL   418       0.390  10.771  21.621  1.00  0.00           O
ATOM   1253  HW1 SOL   418       1.380  10.661  21.531  1.00  0.00           H
ATOM   1254  HW2 SOL   418      -0.010   9.911  21.941  1.00  0.00           H
ATOM   1255  OW  SOL   419       8.750  16.461  21.991  1.00  0.00           O
ATOM   1256  HW1 SOL   419       7.980  16.111  21.451  1.00  0.00           H
ATOM   1257  HW2 SOL   419       8.430  17.171  22.611  1.00  0.00           H
ATOM   1258  OW  SOL   420       2.300   6.280  38.371  1.00  0.00           O
ATOM   1259  HW1 SOL   420       1.370   6.260  38.741  1.00  0.00           H
ATOM   1260  HW2 SOL   420       2.310   5.890  37.451  1.00  0.00           H
ATOM   1261  OW  SOL   421      17.551   6.070  39.551  1.00  0.00           O
ATOM   1262  HW1 SOL   421      17.431   5.940  38.561  1.00  0.00           H
ATOM   1263  HW2 SOL   421      17.251   5.260  40.041  1.00  0.00           H
ATOM   1264  OW  SOL   422       2.310  17.131  42.071  1.00  0.00           O
ATOM   1265  HW1 SOL   422       2.650  17.901  42.611  1.00  0.00           H
ATOM   1266  HW2 SOL   422       2.750  17.131  41.171  1.00  0.00           H
ATOM   1267  OW  SOL   423       2.300  14.341  42.621  1.00  0.00           O
ATOM   1268  HW1 SOL   423       2.040  15.301  42.621  1.00  0.00           H
ATOM   1269  HW2 SOL   423       1.590  13.801  43.071  1.00  0.00           H
ATOM   1270  OW  SOL   424       6.060   9.641  38.471  1.00  0.00           O
ATOM   1271  HW1 SOL   424       6.130  10.481  37.931  1.00  0.00           H
ATOM   1272  HW2 SOL   424       6.520   9.771  39.351  1.00  0.00           H
ATOM   1273  OW  SOL   425       0.270  15.961  38.411  1.00  0.00           O
ATOM   1274  HW1 SOL   425       0.080  15.001  38.621  1.00  0.00           H
ATOM   1275  HW2 SOL   425      -0.060  16.541  39.161  1.00  0.00           H
ATOM   1276  OW  SOL   426      16.891   9.220  43.361  1.00  0.00           O
ATOM   1277  HW1 SOL   426      17.841   8.930  43.441  1.00  0.00           H
ATOM   1278  HW2 SOL   426      16.811   9.870  42.611  1.00  0.00           H
ATOM   1279  OW  SOL   427      16.411  11.081  41.561  1.00  0.00           O
ATOM   1280  HW1 SOL   427      17.271  11.101  41.041  1.00  0.00           H
ATOM   1281  HW2 SOL   427      16.551  11.551  42.441  1.00  0.00           H
ATOM   1282  OW  SOL   428       8.090   0.040  42.261  1.00  0.00           O
ATOM   1283  HW1 SOL   428       8.490   0.950  42.171  1.00  0.00           H
ATOM   1284  HW2 SOL   428       7.090   0.120  42.321  1.00  0.00           H
ATOM   1285  OW  SOL   429      15.251   9.991  39.141  1.00  0.00           O
ATOM   1286  HW1 SOL   429      14.621   9.231  39.271  1.00  0.00           H
ATOM   1287  HW2 SOL   429      15.731  10.171  40.001  1.00  0.00           H
ATOM   1288  OW  SOL   430       5.980   7.290  39.941  1.00  0.00           O
ATOM   1289  HW1 SOL   430       6.220   7.980  39.261  1.00  0.00           H
ATOM   1290  HW2 SOL   430       5.200   7.620  40.481  1.00  0.00           H
ATOM   1291  OW  SOL   431      15.761  16.621  40.311  1.00  0.00           O
ATOM   1292  HW1 SOL   431      16.651  17.081  40.341  1.00  0.00           H
ATOM   1293  HW2 SOL   431      15.551  16.381  39.361  1.00  0.00           H
ATOM   1294  OW  SOL   432       8.650   3.480  39.191  1.00  0.00           O
ATOM   1295  HW1 SOL   432       9.240   4.110  38.701  1.00  0.00           H
ATOM   1296  HW2 SOL   432       8.840   2.540  38.901  1.00  0.00           H
ATOM   1297  OW  SOL   433       3.210   9.431  39.661  1.00  0.00           O
ATOM   1298  HW1 SOL   433       4.030   9.821  39.241  1.00  0.00           H
ATOM   1299  HW2 SOL   433       2.940   8.611  39.171  1.00  0.00           H
ATOM   1300  OW  SOL   434      11.111  17.761  39.611  1.00  0.00           O
ATOM   1301  HW1 SOL   434      10.511  17.141  40.111  1.00  0.00           H
ATOM   1302  HW2 SOL   434      11.421  17.321  38.761  1.00  0.00           H
ATOM   1303  OW  SOL   435      16.321  13.771  38.051  1.00  0.00           O
ATOM   1304  HW1 SOL   435      16.001  14.711  37.951  1.00  0.00           H
ATOM   1305  HW2 SOL   435      15.561  13.141  37.931  1.00  0.00           H
ATOM   1306  OW  SOL   436      14.001   1.070  41.501  1.00  0.00           O
ATOM   1307  HW1 SOL   436      13.761   0.700  40.601  1.00  0.00           H
ATOM   1308  HW2 SOL   436      14.991   1.230  41.541  1.00  0.00           H
ATOM   1309  OW  SOL   437       3.820   7.000  42.041  1.00  0.00           O
ATOM   1310  HW1 SOL   437       4.270   6.100  42.011  1.00  0.00           H
ATOM   1311  HW2 SOL   437       2.880   6.890  42.371  1.00  0.00           H
ATOM   1312  OW  SOL   438       6.140   1.220  38.411  1.00  0.00           O
ATOM   1313  HW1 SOL   438       7.120   1.000  38.481  1.00  0.00           H
ATOM   1314  HW2 SOL   438       5.830   1.050  37.481  1.00  0.00           H
ATOM   1315  OW  SOL   439      14.341  11.881  37.651  1.00  0.00           O
ATOM   1316  HW1 SOL   439      14.661  11.121  38.221  1.00  0.00           H
ATOM   1317  HW2 SOL   439      13.421  12.151  37.951  1.00  0.00           H
ATOM   1318  OW  SOL   440       2.970   0.350  38.951  1.00  0.00           O
ATOM   1319  HW1 SOL   440       3.460   1.190  38.741  1.00  0.00           H
ATOM   1320  HW2 SOL   440       3.590  -0.300  39.401  1.00  0.00           H
ATOM   1321  OW  SOL   441       9.351   2.360  42.041  1.00  0.00           O
ATOM   1322  HW1 SOL   441       8.871   2.770  41.261  1.00  0.00           H
ATOM   1323  HW2 SOL   441      10.341   2.340  41.851  1.00  0.00           H
ATOM   1324  OW  SOL   442       4.590  11.521  44.651  1.00  0.00           O
ATOM   1325  HW1 SOL   442       3.880  11.251  45.301  1.00  0.00           H
ATOM   1326  HW2 SOL   442       4.330  11.241  43.721  1.00  0.00           H
ATOM   1327  OW  SOL   443      12.711  17.971  43.151  1.00  0.00           O
ATOM   1328  HW1 SOL   443      13.151  18.611  42.511  1.00  0.00           H
ATOM   1329  HW2 SOL   443      12.211  18.491  43.851  1.00  0.00           H
ATOM   1330  OW  SOL   444      10.321   5.490  37.401  1.00  0.00           O
ATOM   1331  HW1 SOL   444       9.911   6.310  37.011  1.00  0.00           H
ATOM   1332  HW2 SOL   444      10.961   5.750  38.131  1.00  0.00           H
ATOM   1333  OW  SOL   445      18.571   8.330  41.011  1.00  0.00           O
ATOM   1334  HW1 SOL   445      18.991   7.690  41.651  1.00  0.00           H
ATOM   1335  HW2 SOL   445      18.191   7.820  40.231  1.00  0.00           H
ATOM   1336  OW  SOL   446       4.880  13.851  38.981  1.00  0.00           O
ATOM   1337  HW1 SOL   446       4.010  13.701  39.451  1.00  0.00           H
ATOM   1338  HW2 SOL   446       4.710  14.111  38.031  1.00  0.00           H
ATOM   1339  OW  SOL   447      13.901   5.750  38.021  1.00  0.00           O
ATOM   1340  HW1 SOL   447      13.361   5.540  38.831  1.00  0.00           H
ATOM   1341  HW2 SOL   447      14.811   5.340  38.111  1.00  0.00           H
ATOM   1342  OW  SOL   448       5.270   2.560  40.521  1.00  0.00           O
ATOM   1343  HW1 SOL   448       5.540   1.970  39.771  1.00  0.00           H
ATOM   1344  HW2 SOL   448       5.270   3.510  40.211  1.00  0.00           H
ATOM   1345  OW  SOL   449       7.050  10.501  40.921  1.00  0.00           O
ATOM   1346  HW1 SOL   449       6.910  10.571  41.911  1.00  0.00           H
ATOM   1347  HW2 SOL   449       7.890   9.991  40.741  1.00  0.00           H
ATOM   1348  OW  SOL   450       3.670  11.001  42.251  1.00  0.00           O
ATOM   1349  HW1 SOL   450       3.600  11.831  41.691  1.00  0.00           H
ATOM   1350  HW2 SOL   450       3.710  10.201  41.651  1.00  0.00           H
ATOM   1351  OW  SOL   451      12.521  13.481  41.121  1.00  0.00           O
ATOM   1352  HW1 SOL   451      13.021  14.251  41.521  1.00  0.00           H
ATOM   1353  HW2 SOL   451      11.571  13.501  41.441  1.00  0.00           H
ATOM   1354  OW  SOL   452      15.821   6.390  41.961  1.00  0.00           O
ATOM   1355  HW1 SOL   452      15.511   7.000  42.691  1.00  0.00           H
ATOM   1356  HW2 SOL   452      16.321   6.910  41.271  1.00  0.00           H
ATOM   1357  OW  SOL   453      12.091   5.250  39.991  1.00  0.00           O
ATOM   1358  HW1 SOL   453      12.221   4.410  40.531  1.00  0.00           H
ATOM   1359  HW2 SOL   453      11.801   5.990  40.591  1.00  0.00           H
ATOM   1360  OW  SOL   454      16.221   3.670  40.981  1.00  0.00           O
ATOM   1361  HW1 SOL   454      16.241   2.910  41.621  1.00  0.00           H
ATOM   1362  HW2 SOL   454      15.741   4.440  41.381  1.00  0.00           H
ATOM   1363  OW  SOL   455      15.401   2.740  38.491  1.00  0.00           O
ATOM   1364  HW1 SOL   455      14.791   1.990  38.721  1.00  0.00           H
ATOM   1365  HW2 SOL   455      15.621   3.260  39.321  1.00  0.00           H
ATOM   1366  OW  SOL   456      13.031   8.380  37.661  1.00  0.00           O
ATOM   1367  HW1 SOL   456      13.371   7.450  37.811  1.00  0.00           H
ATOM   1368  HW2 SOL   456      13.211   8.650  36.711  1.00  0.00           H
ATOM   1369  OW  SOL   457       8.150   5.720  40.491  1.00  0.00           O
ATOM   1370  HW1 SOL   457       8.220   4.830  40.031  1.00  0.00           H
ATOM   1371  HW2 SOL   457       7.210   6.060  40.411  1.00  0.00           H
ATOM   1372  OW  SOL   458       4.730   5.000  39.151  1.00  0.00           O
ATOM   1373  HW1 SOL   458       5.340   5.800  39.191  1.00  0.00           H
ATOM   1374  HW2 SOL   458       3.780   5.310  39.221  1.00  0.00           H
ATOM   1375  OW  SOL   459      13.021   8.550  40.331  1.00  0.00           O
ATOM   1376  HW1 SOL   459      12.161   8.240  40.751  1.00  0.00           H
ATOM   1377  HW2 SOL   459      12.981   8.410  39.341  1.00  0.00           H
ATOM   1378  OW  SOL   460      17.261   1.350  42.471  1.00  0.00           O
ATOM   1379  HW1 SOL   460      17.991   1.180  41.801  1.00  0.00           H
ATOM   1380  HW2 SOL   460      16.951   0.480  42.851  1.00  0.00           H
ATOM   1381  OW  SOL   461      13.881  15.731  42.011  1.00  0.00           O
ATOM   1382  HW1 SOL   461      14.551  15.851  41.271  1.00  0.00           H
ATOM   1383  HW2 SOL   461      13.481  16.621  42.241  1.00  0.00           H
ATOM   1384  OW  SOL   462       6.720  16.161  38.781  1.00  0.00           O
ATOM   1385  HW1 SOL   462       6.810  16.261  37.791  1.00  0.00           H
ATOM   1386  HW2 SOL   462       6.320  15.271  38.991  1.00  0.00           H
ATOM   1387  OW  SOL   463      11.941  16.121  37.551  1.00  0.00           O
ATOM   1388  HW1 SOL   463      12.001  15.191  37.921  1.00  0.00           H
ATOM   1389  HW2 SOL   463      11.351  16.121  36.751  1.00  0.00           H
ATOM   1390  OW  SOL   464       9.160   9.100  40.151  1.00  0.00           O
ATOM   1391  HW1 SOL   464       9.790   9.480  39.471  1.00  0.00           H
ATOM   1392  HW2 SOL   464       9.560   8.270  40.541  1.00  0.00           H
ATOM   1393  OW  SOL   465      15.041  16.071  37.681  1.00  0.00           O
ATOM   1394  HW1 SOL   465      14.121  16.441  37.751  1.00  0.00           H
ATOM   1395  HW2 SOL   465      15.421  16.271  36.781  1.00  0.00           H
ATOM   1396  OW  SOL   466       5.900  14.871  42.151  1.00  0.00           O
ATOM   1397  HW1 SOL   466       6.320  14.291  41.451  1.00  0.00           H
ATOM   1398  HW2 SOL   466       5.460  15.661  41.711  1.00  0.00           H
ATOM   1399  OW  SOL   467       2.550  13.481  40.141  1.00  0.00           O
ATOM   1400  HW1 SOL   467       1.590  13.491  39.871  1.00  0.00           H
ATOM   1401  HW2 SOL   467       2.670  14.011  40.981  1.00  0.00           H
ATOM   1402  OW  SOL   468       0.750   3.450  37.571  1.00  0.00           O
ATOM   1403  HW1 SOL   468      -0.170   3.170  37.281  1.00  0.00           H
ATOM   1404  HW2 SOL   468       1.060   4.220  37.011  1.00  0.00           H
ATOM   1405  OW  SOL   469       0.720   1.660  40.421  1.00  0.00           O
ATOM   1406  HW1 SOL   469       0.550   2.490  39.881  1.00  0.00           H
ATOM   1407  HW2 SOL   469       1.620   1.290  40.201  1.00  0.00           H
ATOM   1408  OW  SOL   470      11.831  13.351  38.431  1.00  0.00           O
ATOM   1409  HW1 SOL   470      10.841  13.241  38.451  1.00  0.00           H
ATOM   1410  HW2 SOL   470      12.171  13.501  39.361  1.00  0.00           H
ATOM   1411  OW  SOL   471      12.251   3.250  41.731  1.00  0.00           O
ATOM   1412  HW1 SOL   471      12.901   2.510  41.621  1.00  0.00           H
ATOM   1413  HW2 SOL   471      12.451   3.750  42.571  1.00  0.00           H
ATOM   1414  OW  SOL   472       5.940   7.450  43.761  1.00  0.00           O
ATOM   1415  HW1 SOL   472       6.440   8.300  43.571  1.00  0.00           H
ATOM   1416  HW2 SOL   472       5.060   7.470  43.281  1.00  0.00           H
ATOM   1417  OW  SOL   473       8.590  13.741  37.401  1.00  0.00           O
ATOM   1418  HW1 SOL   473       8.130  13.891  38.281  1.00  0.00           H
ATOM   1419  HW2 SOL   473       9.030  14.591  37.101  1.00  0.00           H
ATOM   1420  OW  SOL   474      10.831   9.841  38.111  1.00  0.00           O
ATOM   1421  HW1 SOL   474      10.601  10.371  37.291  1.00  0.00           H
ATOM   1422  HW2 SOL   474      11.641   9.281  37.921  1.00  0.00           H
ATOM   1423  OW  SOL   475       4.280   4.240  42.441  1.00  0.00           O
ATOM   1424  HW1 SOL   475       4.580   3.520  41.821  1.00  0.00           H
ATOM   1425  HW2 SOL   475       3.890   3.840  43.271  1.00  0.00           H
ATOM   1426  OW  SOL   476       7.700  13.301  40.251  1.00  0.00           O
ATOM   1427  HW1 SOL   476       7.240  12.431  40.421  1.00  0.00           H
ATOM   1428  HW2 SOL   476       8.610  13.271  40.661  1.00  0.00           H
ATOM   1429  OW  SOL   477      13.521   0.520  38.921  1.00  0.00           O
ATOM   1430  HW1 SOL   477      13.871   0.110  38.081  1.00  0.00           H
ATOM   1431  HW2 SOL   477      12.621   0.140  39.121  1.00  0.00           H
ATOM   1432  OW  SOL   478       0.390  10.771  40.241  1.00  0.00           O
ATOM   1433  HW1 SOL   478       1.380  10.661  40.151  1.00  0.00           H
ATOM   1434  HW2 SOL   478      -0.010   9.911  40.561  1.00  0.00           H
ATOM   1435  OW  SOL   479       8.750  16.461  40.611  1.00  0.00           O
ATOM   1436  HW1 SOL   479       7.980  16.111  40.071  1.00  0.00           H
ATOM   1437  HW2 SOL   479       8.430  17.171  41.231  1.00  0.00           H
ATOM   1438  OW  SOL   480       2.300  24.901   1.130  1.00  0.00           O
ATOM   1439  HW1 SOL   480       1.370  24.881   1.500  1.00  0.00           H
ATOM   1440  HW2 SOL   480       2.310  24.511   0.210  1.00  0.00           H
ATOM   1441  OW  SOL   481       2.250  21.371   9.961  1.00  0.00           O
ATOM   1442  HW1 SOL   481       2.600  21.201  10.881  1.00  0.00           H
ATOM   1443  HW2 SOL   481       1.370  20.921   9.841  1.00  0.00           H
ATOM   1444  OW  SOL   482       0.190  22.301   6.470  1.00  0.00           O
ATOM   1445  HW1 SOL   482      -0.630  22.731   6.860  1.00  0.00           H
ATOM   1446  HW2 SOL   482      -0.090  21.571   5.840  1.00  0.00           H
ATOM   1447  OW  SOL   483       5.690  31.371  11.651  1.00  0.00           O
ATOM   1448  HW1 SOL   483       4.760  31.301  11.281  1.00  0.00           H
ATOM   1449  HW2 SOL   483       5.800  32.261  12.091  1.00  0.00           H
ATOM   1450  OW  SOL   484      15.551  33.731   7.030  1.00  0.00           O
ATOM   1451  HW1 SOL   484      14.981  33.571   7.840  1.00  0.00           H
ATOM   1452  HW2 SOL   484      14.961  33.831   6.230  1.00  0.00           H
ATOM   1453  OW  SOL   485      11.351  25.651   7.170  1.00  0.00           O
ATOM   1454  HW1 SOL   485      11.921  26.431   6.920  1.00  0.00           H
ATOM   1455  HW2 SOL   485      10.751  25.911   7.930  1.00  0.00           H
ATOM   1456  OW  SOL   486      17.551  24.691   2.310  1.00  0.00           O
ATOM   1457  HW1 SOL   486      17.431  24.561   1.320  1.00  0.00           H
ATOM   1458  HW2 SOL   486      17.251  23.881   2.800  1.00  0.00           H
ATOM   1459  OW  SOL   487       7.680  30.061  10.231  1.00  0.00           O
ATOM   1460  HW1 SOL   487       6.900  30.231  10.831  1.00  0.00           H
ATOM   1461  HW2 SOL   487       8.020  30.931   9.871  1.00  0.00           H
ATOM   1462  OW  SOL   488       8.500  26.601  18.231  1.00  0.00           O
ATOM   1463  HW1 SOL   488       8.460  27.361  18.881  1.00  0.00           H
ATOM   1464  HW2 SOL   488       8.720  26.961  17.321  1.00  0.00           H
ATOM   1465  OW  SOL   489       6.850  28.741   6.650  1.00  0.00           O
ATOM   1466  HW1 SOL   489       7.540  28.581   7.350  1.00  0.00           H
ATOM   1467  HW2 SOL   489       6.120  29.311   7.030  1.00  0.00           H
ATOM   1468  OW  SOL   490       6.860  30.231  18.031  1.00  0.00           O
ATOM   1469  HW1 SOL   490       7.460  31.021  18.171  1.00  0.00           H
ATOM   1470  HW2 SOL   490       6.000  30.541  17.621  1.00  0.00           H
ATOM   1471  OW  SOL   491       3.350  32.971  10.611  1.00  0.00           O
ATOM   1472  HW1 SOL   491       2.570  32.661  10.081  1.00  0.00           H
ATOM   1473  HW2 SOL   491       3.930  33.551  10.041  1.00  0.00           H
ATOM   1474  OW  SOL   492      14.601  33.671  13.391  1.00  0.00           O
ATOM   1475  HW1 SOL   492      14.841  34.611  13.651  1.00  0.00           H
ATOM   1476  HW2 SOL   492      14.441  33.131  14.211  1.00  0.00           H
ATOM   1477  OW  SOL   493       4.380  22.541  14.991  1.00  0.00           O
ATOM   1478  HW1 SOL   493       5.200  21.981  15.081  1.00  0.00           H
ATOM   1479  HW2 SOL   493       3.570  21.961  15.031  1.00  0.00           H
ATOM   1480  OW  SOL   494      16.031  23.091   7.370  1.00  0.00           O
ATOM   1481  HW1 SOL   494      15.291  23.551   6.870  1.00  0.00           H
ATOM   1482  HW2 SOL   494      16.541  23.771   7.900  1.00  0.00           H
ATOM   1483  OW  SOL   495       2.310  35.751   4.830  1.00  0.00           O
ATOM   1484  HW1 SOL   495       2.650  36.521   5.370  1.00  0.00           H
ATOM   1485  HW2 SOL   495       2.750  35.751   3.930  1.00  0.00           H
ATOM   1486  OW  SOL   496      11.271  32.031  16.901  1.00  0.00           O
ATOM   1487  HW1 SOL   496      11.741  32.031  17.781  1.00  0.00           H
ATOM   1488  HW2 SOL   496      10.791  31.161  16.791  1.00  0.00           H
ATOM   1489  OW  SOL   497       2.300  32.961   5.380  1.00  0.00           O
ATOM   1490  HW1 SOL   497       2.040  33.921   5.380  1.00  0.00           H
ATOM   1491  HW2 SOL   497       1.590  32.421   5.830  1.00  0.00           H
ATOM   1492  OW  SOL   498       2.400  29.531   8.860  1.00  0.00           O
ATOM   1493  HW1 SOL   498       2.540  28.691   9.380  1.00  0.00           H
ATOM   1494  HW2 SOL   498       1.850  30.171   9.410  1.00  0.00           H
ATOM   1495  OW  SOL   499       6.200  36.481  14.391  1.00  0.00           O
ATOM   1496  HW1 SOL   499       5.280  36.311  14.741  1.00  0.00           H
ATOM   1497  HW2 SOL   499       6.480  37.401  14.651  1.00  0.00           H
ATOM   1498  OW  SOL   500       6.060  28.261   1.230  1.00  0.00           O
ATOM   1499  HW1 SOL   500       6.130  29.101   0.690  1.00  0.00           H
ATOM   1500  HW2 SOL   500       6.520  28.391   2.110  1.00  0.00           H
ATOM   1501  OW  SOL   501      15.941  19.761  14.801  1.00  0.00           O
ATOM   1502  HW1 SOL   501      15.761  20.431  14.081  1.00  0.00           H
ATOM   1503  HW2 SOL   501      15.911  20.221  15.691  1.00  0.00           H
ATOM   1504  OW  SOL   502       1.220  25.051   5.630  1.00  0.00           O
ATOM   1505  HW1 SOL   502       0.770  24.171   5.800  1.00  0.00           H
ATOM   1506  HW2 SOL   502       1.210  25.591   6.470  1.00  0.00           H
ATOM   1507  OW  SOL   503      18.421  36.291   3.590  1.00  0.00           O
ATOM   1508  HW1 SOL   503      18.961  36.001   4.390  1.00  0.00           H
ATOM   1509  HW2 SOL   503      18.721  37.191   3.300  1.00  0.00           H
ATOM   1510  OW  SOL   504       0.270  34.581   1.170  1.00  0.00           O
ATOM   1511  HW1 SOL   504       0.080  33.621   1.380  1.00  0.00           H
ATOM   1512  HW2 SOL   504      -0.060  35.161   1.920  1.00  0.00           H
ATOM   1513  OW  SOL   505      16.891  27.841   6.120  1.00  0.00           O
ATOM   1514  HW1 SOL   505      17.841  27.551   6.200  1.00  0.00           H
ATOM   1515  HW2 SOL   505      16.811  28.491   5.370  1.00  0.00           H
ATOM   1516  OW  SOL   506      16.411  29.701   4.320  1.00  0.00           O
ATOM   1517  HW1 SOL   506      17.271  29.721   3.800  1.00  0.00           H
ATOM   1518  HW2 SOL   506      16.551  30.171   5.200  1.00  0.00           H
ATOM   1519  OW  SOL   507       6.130  32.271   7.260  1.00  0.00           O
ATOM   1520  HW1 SOL   507       5.640  31.401   7.350  1.00  0.00           H
ATOM   1521  HW2 SOL   507       5.900  32.701   6.390  1.00  0.00           H
ATOM   1522  OW  SOL   508      12.931  30.901  14.231  1.00  0.00           O
ATOM   1523  HW1 SOL   508      13.301  30.171  13.651  1.00  0.00           H
ATOM   1524  HW2 SOL   508      13.451  30.951  15.081  1.00  0.00           H
ATOM   1525  OW  SOL   509       8.090  18.661   5.020  1.00  0.00           O
ATOM   1526  HW1 SOL   509       8.490  19.571   4.930  1.00  0.00           H
ATOM   1527  HW2 SOL   509       7.090  18.741   5.080  1.00  0.00           H
ATOM   1528  OW  SOL   510       1.970  28.381  12.641  1.00  0.00           O
ATOM   1529  HW1 SOL   510       2.860  27.931  12.501  1.00  0.00           H
ATOM   1530  HW2 SOL   510       1.240  27.731  12.451  1.00  0.00           H
ATOM   1531  OW  SOL   511      15.251  28.611   1.900  1.00  0.00           O
ATOM   1532  HW1 SOL   511      14.621  27.851   2.030  1.00  0.00           H
ATOM   1533  HW2 SOL   511      15.731  28.791   2.760  1.00  0.00           H
ATOM   1534  OW  SOL   512      11.871  36.541  16.161  1.00  0.00           O
ATOM   1535  HW1 SOL   512      12.111  37.141  15.401  1.00  0.00           H
ATOM   1536  HW2 SOL   512      11.941  35.591  15.861  1.00  0.00           H
ATOM   1537  OW  SOL   513       3.170  21.131  18.011  1.00  0.00           O
ATOM   1538  HW1 SOL   513       3.880  21.841  18.071  1.00  0.00           H
ATOM   1539  HW2 SOL   513       2.290  21.521  18.291  1.00  0.00           H
ATOM   1540  OW  SOL   514      14.661  32.791   9.531  1.00  0.00           O
ATOM   1541  HW1 SOL   514      14.071  32.851  10.331  1.00  0.00           H
ATOM   1542  HW2 SOL   514      14.511  31.911   9.071  1.00  0.00           H
ATOM   1543  OW  SOL   515      12.811  22.071   9.441  1.00  0.00           O
ATOM   1544  HW1 SOL   515      11.951  21.571   9.311  1.00  0.00           H
ATOM   1545  HW2 SOL   515      13.431  21.531  10.001  1.00  0.00           H
ATOM   1546  OW  SOL   516      15.761  35.241   3.070  1.00  0.00           O
ATOM   1547  HW1 SOL   516      16.651  35.701   3.100  1.00  0.00           H
ATOM   1548  HW2 SOL   516      15.551  35.001   2.120  1.00  0.00           H
ATOM   1549  OW  SOL   517       8.070  24.671  14.651  1.00  0.00           O
ATOM   1550  HW1 SOL   517       7.600  24.641  15.541  1.00  0.00           H
ATOM   1551  HW2 SOL   517       7.560  24.121  13.991  1.00  0.00           H
ATOM   1552  OW  SOL   518      13.941  23.311  16.741  1.00  0.00           O
ATOM   1553  HW1 SOL   518      13.741  23.741  17.621  1.00  0.00           H
ATOM   1554  HW2 SOL   518      14.721  22.691  16.831  1.00  0.00           H
ATOM   1555  OW  SOL   519       9.731  27.521  15.721  1.00  0.00           O
ATOM   1556  HW1 SOL   519      10.191  26.681  15.431  1.00  0.00           H
ATOM   1557  HW2 SOL   519       9.171  27.861  14.971  1.00  0.00           H
ATOM   1558  OW  SOL   520       9.911  22.721  12.421  1.00  0.00           O
ATOM   1559  HW1 SOL   520       9.141  23.061  12.961  1.00  0.00           H
ATOM   1560  HW2 SOL   520       9.571  22.211  11.631  1.00  0.00           H
ATOM   1561  OW  SOL   521      10.411  25.631   4.290  1.00  0.00           O
ATOM   1562  HW1 SOL   521      10.671  25.591   5.250  1.00  0.00           H
ATOM   1563  HW2 SOL   521       9.561  25.121   4.150  1.00  0.00           H
ATOM   1564  OW  SOL   522       0.760  26.731   7.890  1.00  0.00           O
ATOM   1565  HW1 SOL   522       1.750  26.611   7.980  1.00  0.00           H
ATOM   1566  HW2 SOL   522       0.520  27.681   8.100  1.00  0.00           H
ATOM   1567  OW  SOL   523       1.300  36.831  15.711  1.00  0.00           O
ATOM   1568  HW1 SOL   523       1.200  36.681  16.701  1.00  0.00           H
ATOM   1569  HW2 SOL   523       0.440  37.191  15.351  1.00  0.00           H
ATOM   1570  OW  SOL   524       8.650  22.101   1.950  1.00  0.00           O
ATOM   1571  HW1 SOL   524       9.240  22.731   1.460  1.00  0.00           H
ATOM   1572  HW2 SOL   524       8.840  21.161   1.660  1.00  0.00           H
ATOM   1573  OW  SOL   525      17.191  24.471  18.311  1.00  0.00           O
ATOM   1574  HW1 SOL   525      16.931  25.361  17.951  1.00  0.00           H
ATOM   1575  HW2 SOL   525      17.171  23.791  17.581  1.00  0.00           H
ATOM   1576  OW  SOL   526      13.621  30.061   5.450  1.00  0.00           O
ATOM   1577  HW1 SOL   526      14.451  29.771   4.970  1.00  0.00           H
ATOM   1578  HW2 SOL   526      13.131  30.731   4.890  1.00  0.00           H
ATOM   1579  OW  SOL   527       5.500  20.581   8.850  1.00  0.00           O
ATOM   1580  HW1 SOL   527       5.450  20.531   9.850  1.00  0.00           H
ATOM   1581  HW2 SOL   527       5.520  21.541   8.560  1.00  0.00           H
ATOM   1582  OW  SOL   528      10.081  33.181   4.770  1.00  0.00           O
ATOM   1583  HW1 SOL   528       9.621  33.901   4.250  1.00  0.00           H
ATOM   1584  HW2 SOL   528      10.041  33.381   5.750  1.00  0.00           H
ATOM   1585  OW  SOL   529       3.510  36.631   8.530  1.00  0.00           O
ATOM   1586  HW1 SOL   529       4.010  35.771   8.590  1.00  0.00           H
ATOM   1587  HW2 SOL   529       4.160  37.401   8.500  1.00  0.00           H
ATOM   1588  OW  SOL   530      17.951  29.281   8.730  1.00  0.00           O
ATOM   1589  HW1 SOL   530      17.331  29.131   7.970  1.00  0.00           H
ATOM   1590  HW2 SOL   530      17.431  29.391   9.580  1.00  0.00           H
ATOM   1591  OW  SOL   531      12.271  34.121  15.061  1.00  0.00           O
ATOM   1592  HW1 SOL   531      12.331  33.351  15.701  1.00  0.00           H
ATOM   1593  HW2 SOL   531      11.751  33.861  14.261  1.00  0.00           H
ATOM   1594  OW  SOL   532       3.210  28.051   2.420  1.00  0.00           O
ATOM   1595  HW1 SOL   532       4.030  28.441   2.000  1.00  0.00           H
ATOM   1596  HW2 SOL   532       2.940  27.231   1.930  1.00  0.00           H
ATOM   1597  OW  SOL   533      14.581  25.971   7.280  1.00  0.00           O
ATOM   1598  HW1 SOL   533      14.531  25.321   8.030  1.00  0.00           H
ATOM   1599  HW2 SOL   533      15.381  26.561   7.410  1.00  0.00           H
ATOM   1600  OW  SOL   534       4.610  31.281  17.271  1.00  0.00           O
ATOM   1601  HW1 SOL   534       4.110  31.291  16.411  1.00  0.00           H
ATOM   1602  HW2 SOL   534       3.980  31.101  18.031  1.00  0.00           H
ATOM   1603  OW  SOL   535      11.111  36.381   2.370  1.00  0.00           O
ATOM   1604  HW1 SOL   535      10.511  35.761   2.870  1.00  0.00           H
ATOM   1605  HW2 SOL   535      11.421  35.941   1.520  1.00  0.00           H
ATOM   1606  OW  SOL   536       2.020  21.471  14.981  1.00  0.00           O
ATOM   1607  HW1 SOL   536       1.220  22.071  14.851  1.00  0.00           H
ATOM   1608  HW2 SOL   536       1.920  20.981  15.841  1.00  0.00           H
ATOM   1609  OW  SOL   537      16.321  32.391   0.810  1.00  0.00           O
ATOM   1610  HW1 SOL   537      16.001  33.331   0.710  1.00  0.00           H
ATOM   1611  HW2 SOL   537      15.561  31.761   0.690  1.00  0.00           H
ATOM   1612  OW  SOL   538       4.640  36.051   3.230  1.00  0.00           O
ATOM   1613  HW1 SOL   538       4.970  36.441   4.090  1.00  0.00           H
ATOM   1614  HW2 SOL   538       5.400  35.981   2.580  1.00  0.00           H
ATOM   1615  OW  SOL   539      14.001  19.691   4.260  1.00  0.00           O
ATOM   1616  HW1 SOL   539      13.761  19.321   3.360  1.00  0.00           H
ATOM   1617  HW2 SOL   539      14.991  19.851   4.300  1.00  0.00           H
ATOM   1618  OW  SOL   540       2.490  36.471  12.411  1.00  0.00           O
ATOM   1619  HW1 SOL   540       3.060  35.821  12.911  1.00  0.00           H
ATOM   1620  HW2 SOL   540       2.330  36.141  11.481  1.00  0.00           H
ATOM   1621  OW  SOL   541       9.401  35.601   9.040  1.00  0.00           O
ATOM   1622  HW1 SOL   541      10.201  35.031   9.250  1.00  0.00           H
ATOM   1623  HW2 SOL   541       8.911  35.201   8.270  1.00  0.00           H
ATOM   1624  OW  SOL   542       3.820  25.621   4.800  1.00  0.00           O
ATOM   1625  HW1 SOL   542       4.270  24.721   4.770  1.00  0.00           H
ATOM   1626  HW2 SOL   542       2.880  25.511   5.130  1.00  0.00           H
ATOM   1627  OW  SOL   543      15.471  20.841  17.291  1.00  0.00           O
ATOM   1628  HW1 SOL   543      15.421  21.211  18.211  1.00  0.00           H
ATOM   1629  HW2 SOL   543      14.751  20.151  17.171  1.00  0.00           H
ATOM   1630  OW  SOL   544       6.140  19.841   1.170  1.00  0.00           O
ATOM   1631  HW1 SOL   544       7.120  19.621   1.240  1.00  0.00           H
ATOM   1632  HW2 SOL   544       5.830  19.671   0.240  1.00  0.00           H
ATOM   1633  OW  SOL   545       7.810  21.261  17.491  1.00  0.00           O
ATOM   1634  HW1 SOL   545       8.480  20.651  17.921  1.00  0.00           H
ATOM   1635  HW2 SOL   545       7.080  21.451  18.141  1.00  0.00           H
ATOM   1636  OW  SOL   546       8.880  33.761  11.951  1.00  0.00           O
ATOM   1637  HW1 SOL   546       8.650  33.511  11.011  1.00  0.00           H
ATOM   1638  HW2 SOL   546       9.490  33.071  12.341  1.00  0.00           H
ATOM   1639  OW  SOL   547      13.511  24.521  14.331  1.00  0.00           O
ATOM   1640  HW1 SOL   547      13.791  24.091  15.181  1.00  0.00           H
ATOM   1641  HW2 SOL   547      13.761  25.481  14.341  1.00  0.00           H
ATOM   1642  OW  SOL   548       8.030  32.641   9.240  1.00  0.00           O
ATOM   1643  HW1 SOL   548       8.930  32.781   8.820  1.00  0.00           H
ATOM   1644  HW2 SOL   548       7.320  32.661   8.530  1.00  0.00           H
ATOM   1645  OW  SOL   549       9.220  23.651   8.990  1.00  0.00           O
ATOM   1646  HW1 SOL   549       8.970  23.561   8.030  1.00  0.00           H
ATOM   1647  HW2 SOL   549       9.700  22.831   9.300  1.00  0.00           H
ATOM   1648  OW  SOL   550       5.390  19.261   5.120  1.00  0.00           O
ATOM   1649  HW1 SOL   550       4.580  19.271   5.700  1.00  0.00           H
ATOM   1650  HW2 SOL   550       5.420  20.091   4.570  1.00  0.00           H
ATOM   1651  OW  SOL   551      14.341  30.501   0.410  1.00  0.00           O
ATOM   1652  HW1 SOL   551      14.661  29.741   0.980  1.00  0.00           H
ATOM   1653  HW2 SOL   551      13.421  30.771   0.710  1.00  0.00           H
ATOM   1654  OW  SOL   552       2.970  18.971   1.710  1.00  0.00           O
ATOM   1655  HW1 SOL   552       3.460  19.811   1.500  1.00  0.00           H
ATOM   1656  HW2 SOL   552       3.590  18.321   2.160  1.00  0.00           H
ATOM   1657  OW  SOL   553       9.351  20.981   4.800  1.00  0.00           O
ATOM   1658  HW1 SOL   553       8.871  21.391   4.020  1.00  0.00           H
ATOM   1659  HW2 SOL   553      10.341  20.961   4.610  1.00  0.00           H
ATOM   1660  OW  SOL   554      10.761  25.451  14.641  1.00  0.00           O
ATOM   1661  HW1 SOL   554       9.961  24.841  14.671  1.00  0.00           H
ATOM   1662  HW2 SOL   554      11.571  24.921  14.401  1.00  0.00           H
ATOM   1663  OW  SOL   555      12.271  34.321   7.930  1.00  0.00           O
ATOM   1664  HW1 SOL   555      12.481  35.061   7.280  1.00  0.00           H
ATOM   1665  HW2 SOL   555      12.951  34.321   8.660  1.00  0.00           H
ATOM   1666  OW  SOL   556       4.590  30.141   7.410  1.00  0.00           O
ATOM   1667  HW1 SOL   556       3.880  29.871   8.060  1.00  0.00           H
ATOM   1668  HW2 SOL   556       4.330  29.861   6.480  1.00  0.00           H
ATOM   1669  OW  SOL   557      12.711  36.591   5.910  1.00  0.00           O
ATOM   1670  HW1 SOL   557      13.151  37.231   5.270  1.00  0.00           H
ATOM   1671  HW2 SOL   557      12.211  37.111   6.610  1.00  0.00           H
ATOM   1672  OW  SOL   558      10.321  24.111   0.160  1.00  0.00           O
ATOM   1673  HW1 SOL   558       9.911  24.931  -0.230  1.00  0.00           H
ATOM   1674  HW2 SOL   558      10.961  24.371   0.890  1.00  0.00           H
ATOM   1675  OW  SOL   559       0.780  24.181  13.861  1.00  0.00           O
ATOM   1676  HW1 SOL   559       1.700  24.171  13.451  1.00  0.00           H
ATOM   1677  HW2 SOL   559       0.720  24.921  14.531  1.00  0.00           H
ATOM   1678  OW  SOL   560       5.610  20.841  11.471  1.00  0.00           O
ATOM   1679  HW1 SOL   560       5.990  20.001  11.841  1.00  0.00           H
ATOM   1680  HW2 SOL   560       4.730  21.031  11.911  1.00  0.00           H
ATOM   1681  OW  SOL   561       8.660  23.161   6.420  1.00  0.00           O
ATOM   1682  HW1 SOL   561       8.340  23.881   5.800  1.00  0.00           H
ATOM   1683  HW2 SOL   561       8.900  22.351   5.890  1.00  0.00           H
ATOM   1684  OW  SOL   562      10.171  19.011   7.530  1.00  0.00           O
ATOM   1685  HW1 SOL   562       9.451  19.061   6.840  1.00  0.00           H
ATOM   1686  HW2 SOL   562       9.931  18.321   8.220  1.00  0.00           H
ATOM   1687  OW  SOL   563      14.291  30.351   8.670  1.00  0.00           O
ATOM   1688  HW1 SOL   563      13.741  29.511   8.600  1.00  0.00           H
ATOM   1689  HW2 SOL   563      14.551  30.641   7.750  1.00  0.00           H
ATOM   1690  OW  SOL   564      14.661  24.521   9.921  1.00  0.00           O
ATOM   1691  HW1 SOL   564      14.361  23.571   9.991  1.00  0.00           H
ATOM   1692  HW2 SOL   564      15.391  24.681  10.581  1.00  0.00           H
ATOM   1693  OW  SOL   565      18.571  26.951   3.770  1.00  0.00           O
ATOM   1694  HW1 SOL   565      18.991  26.311   4.410  1.00  0.00           H
ATOM   1695  HW2 SOL   565      18.191  26.441   2.990  1.00  0.00           H
ATOM   1696  OW  SOL   566       4.880  32.471   1.740  1.00  0.00           O
ATOM   1697  HW1 SOL   566       4.010  32.321   2.210  1.00  0.00           H
ATOM   1698  HW2 SOL   566       4.710  32.731   0.790  1.00  0.00           H
ATOM   1699  OW  SOL   567      16.641  31.421   6.570  1.00  0.00           O
ATOM   1700  HW1 SOL   567      17.631  31.501   6.710  1.00  0.00           H
ATOM   1701  HW2 SOL   567      16.191  32.261   6.880  1.00  0.00           H
ATOM   1702  OW  SOL   568      13.901  24.371   0.780  1.00  0.00           O
ATOM   1703  HW1 SOL   568      13.361  24.161   1.590  1.00  0.00           H
ATOM   1704  HW2 SOL   568      14.811  23.961   0.870  1.00  0.00           H
ATOM   1705  OW  SOL   569       5.270  21.181   3.280  1.00  0.00           O
ATOM   1706  HW1 SOL   569       5.540  20.591   2.530  1.00  0.00           H
ATOM   1707  HW2 SOL   569       5.270  22.131   2.970  1.00  0.00           H
ATOM   1708  OW  SOL   570      17.541  30.851  15.881  1.00  0.00           O
ATOM   1709  HW1 SOL   570      18.451  30.461  15.751  1.00  0.00           H
ATOM   1710  HW2 SOL   570      17.621  31.811  16.121  1.00  0.00           H
ATOM   1711  OW  SOL   571      10.641  32.091  13.401  1.00  0.00           O
ATOM   1712  HW1 SOL   571       9.841  31.861  13.951  1.00  0.00           H
ATOM   1713  HW2 SOL   571      11.471  31.831  13.891  1.00  0.00           H
ATOM   1714  OW  SOL   572      15.921  34.911  16.251  1.00  0.00           O
ATOM   1715  HW1 SOL   572      16.191  35.251  15.351  1.00  0.00           H
ATOM   1716  HW2 SOL   572      16.711  34.531  16.711  1.00  0.00           H
ATOM   1717  OW  SOL   573      11.111  30.571  11.001  1.00  0.00           O
ATOM   1718  HW1 SOL   573      10.711  31.011  11.811  1.00  0.00           H
ATOM   1719  HW2 SOL   573      10.701  30.941  10.171  1.00  0.00           H
ATOM   1720  OW  SOL   574      16.381  29.611  10.791  1.00  0.00           O
ATOM   1721  HW1 SOL   574      16.431  30.421  11.381  1.00  0.00           H
ATOM   1722  HW2 SOL   574      15.521  29.631  10.281  1.00  0.00           H
ATOM   1723  OW  SOL   575       9.150  19.511  14.021  1.00  0.00           O
ATOM   1724  HW1 SOL   575       9.400  19.311  13.071  1.00  0.00           H
ATOM   1725  HW2 SOL   575       9.870  20.071  14.441  1.00  0.00           H
ATOM   1726  OW  SOL   576       7.050  29.121   3.680  1.00  0.00           O
ATOM   1727  HW1 SOL   576       6.910  29.191   4.670  1.00  0.00           H
ATOM   1728  HW2 SOL   576       7.890  28.611   3.500  1.00  0.00           H
ATOM   1729  OW  SOL   577       4.100  26.751  12.511  1.00  0.00           O
ATOM   1730  HW1 SOL   577       4.960  26.871  13.011  1.00  0.00           H
ATOM   1731  HW2 SOL   577       3.680  25.881  12.781  1.00  0.00           H
ATOM   1732  OW  SOL   578      12.741  22.481  12.621  1.00  0.00           O
ATOM   1733  HW1 SOL   578      12.951  23.221  13.261  1.00  0.00           H
ATOM   1734  HW2 SOL   578      11.851  22.651  12.191  1.00  0.00           H
ATOM   1735  OW  SOL   579       0.640  34.261  13.311  1.00  0.00           O
ATOM   1736  HW1 SOL   579       0.180  35.081  12.971  1.00  0.00           H
ATOM   1737  HW2 SOL   579       1.620  34.451  13.401  1.00  0.00           H
ATOM   1738  OW  SOL   580       3.670  29.621   5.010  1.00  0.00           O
ATOM   1739  HW1 SOL   580       3.600  30.451   4.450  1.00  0.00           H
ATOM   1740  HW2 SOL   580       3.710  28.821   4.410  1.00  0.00           H
ATOM   1741  OW  SOL   581       5.660  23.991   8.650  1.00  0.00           O
ATOM   1742  HW1 SOL   581       5.780  24.651   7.910  1.00  0.00           H
ATOM   1743  HW2 SOL   581       6.120  24.331   9.480  1.00  0.00           H
ATOM   1744  OW  SOL   582      12.521  32.101   3.880  1.00  0.00           O
ATOM   1745  HW1 SOL   582      13.021  32.871   4.280  1.00  0.00           H
ATOM   1746  HW2 SOL   582      11.571  32.121   4.200  1.00  0.00           H
ATOM   1747  OW  SOL   583      12.721  33.071  11.421  1.00  0.00           O
ATOM   1748  HW1 SOL   583      13.191  33.201  12.291  1.00  0.00           H
ATOM   1749  HW2 SOL   583      12.061  32.331  11.511  1.00  0.00           H
ATOM   1750  OW  SOL   584      15.821  25.011   4.720  1.00  0.00           O
ATOM   1751  HW1 SOL   584      15.511  25.621   5.450  1.00  0.00           H
ATOM   1752  HW2 SOL   584      16.321  25.531   4.030  1.00  0.00           H
ATOM   1753  OW  SOL   585       3.540  33.721  13.291  1.00  0.00           O
ATOM   1754  HW1 SOL   585       3.330  33.281  12.421  1.00  0.00           H
ATOM   1755  HW2 SOL   585       4.510  33.981  13.321  1.00  0.00           H
ATOM   1756  OW  SOL   586       4.020  26.131  15.981  1.00  0.00           O
ATOM   1757  HW1 SOL   586       4.700  26.681  15.511  1.00  0.00           H
ATOM   1758  HW2 SOL   586       4.420  25.251  16.251  1.00  0.00           H
ATOM   1759  OW  SOL   587      15.871  26.411  16.701  1.00  0.00           O
ATOM   1760  HW1 SOL   587      14.951  26.791  16.651  1.00  0.00           H
ATOM   1761  HW2 SOL   587      16.471  26.881  16.051  1.00  0.00           H
ATOM   1762  OW  SOL   588      10.131  19.671  17.701  1.00  0.00           O
ATOM   1763  HW1 SOL   588      10.191  20.521  17.181  1.00  0.00           H
ATOM   1764  HW2 SOL   588      10.451  18.911  17.131  1.00  0.00           H
ATOM   1765  OW  SOL   589       5.730  27.321  10.291  1.00  0.00           O
ATOM   1766  HW1 SOL   589       6.170  28.211  10.201  1.00  0.00           H
ATOM   1767  HW2 SOL   589       5.100  27.321  11.061  1.00  0.00           H
ATOM   1768  OW  SOL   590      13.601  27.241  10.451  1.00  0.00           O
ATOM   1769  HW1 SOL   590      12.851  27.241   9.791  1.00  0.00           H
ATOM   1770  HW2 SOL   590      13.971  26.321  10.541  1.00  0.00           H
ATOM   1771  OW  SOL   591      12.091  23.871   2.750  1.00  0.00           O
ATOM   1772  HW1 SOL   591      12.221  23.031   3.290  1.00  0.00           H
ATOM   1773  HW2 SOL   591      11.801  24.611   3.350  1.00  0.00           H
ATOM   1774  OW  SOL   592       3.070  20.751  12.311  1.00  0.00           O
ATOM   1775  HW1 SOL   592       2.840  21.121  13.211  1.00  0.00           H
ATOM   1776  HW2 SOL   592       2.770  19.801  12.251  1.00  0.00           H
ATOM   1777  OW  SOL   593       0.370  31.721  12.821  1.00  0.00           O
ATOM   1778  HW1 SOL   593       0.900  31.231  13.501  1.00  0.00           H
ATOM   1779  HW2 SOL   593       0.590  32.701  12.871  1.00  0.00           H
ATOM   1780  OW  SOL   594       7.320  24.961  10.641  1.00  0.00           O
ATOM   1781  HW1 SOL   594       7.910  24.701   9.881  1.00  0.00           H
ATOM   1782  HW2 SOL   594       7.040  25.921  10.531  1.00  0.00           H
ATOM   1783  OW  SOL   595      17.281  27.971  18.541  1.00  0.00           O
ATOM   1784  HW1 SOL   595      16.821  27.901  17.651  1.00  0.00           H
ATOM   1785  HW2 SOL   595      16.661  28.411  19.201  1.00  0.00           H
ATOM   1786  OW  SOL   596       3.070  19.251   6.180  1.00  0.00           O
ATOM   1787  HW1 SOL   596       2.960  20.191   6.510  1.00  0.00           H
ATOM   1788  HW2 SOL   596       3.020  18.621   6.950  1.00  0.00           H
ATOM   1789  OW  SOL   597      16.221  22.291   3.740  1.00  0.00           O
ATOM   1790  HW1 SOL   597      16.241  21.531   4.380  1.00  0.00           H
ATOM   1791  HW2 SOL   597      15.741  23.061   4.140  1.00  0.00           H
ATOM   1792  OW  SOL   598      10.231  26.281   9.661  1.00  0.00           O
ATOM   1793  HW1 SOL   598      10.381  26.491  10.621  1.00  0.00           H
ATOM   1794  HW2 SOL   598       9.931  25.331   9.571  1.00  0.00           H
ATOM   1795  OW  SOL   599       9.801  34.351  17.001  1.00  0.00           O
ATOM   1796  HW1 SOL   599       9.601  34.791  16.121  1.00  0.00           H
ATOM   1797  HW2 SOL   599      10.191  33.441  16.841  1.00  0.00           H
ATOM   1798  OW  SOL   600      18.591  33.801  16.051  1.00  0.00           O
ATOM   1799  HW1 SOL   600      18.731  34.071  15.101  1.00  0.00           H
ATOM   1800  HW2 SOL   600      19.421  34.021  16.581  1.00  0.00           H
ATOM   1801  OW  SOL   601       3.500  27.601  18.041  1.00  0.00           O
ATOM   1802  HW1 SOL   601       4.260  28.041  18.521  1.00  0.00           H
ATOM   1803  HW2 SOL   601       3.850  27.131  17.221  1.00  0.00           H
ATOM   1804  OW  SOL   602      15.401  21.361   1.250  1.00  0.00           O
ATOM   1805  HW1 SOL   602      14.791  20.611   1.480  1.00  0.00           H
ATOM   1806  HW2 SOL   602      15.621  21.881   2.080  1.00  0.00           H
ATOM   1807  OW  SOL   603      10.681  31.951   8.490  1.00  0.00           O
ATOM   1808  HW1 SOL   603      10.751  31.111   7.940  1.00  0.00           H
ATOM   1809  HW2 SOL   603      11.301  32.641   8.130  1.00  0.00           H
ATOM   1810  OW  SOL   604       3.190  26.721   9.491  1.00  0.00           O
ATOM   1811  HW1 SOL   604       4.120  27.081   9.541  1.00  0.00           H
ATOM   1812  HW2 SOL   604       3.130  25.871  10.011  1.00  0.00           H
ATOM   1813  OW  SOL   605       3.390  23.711  10.061  1.00  0.00           O
ATOM   1814  HW1 SOL   605       2.870  22.881   9.891  1.00  0.00           H
ATOM   1815  HW2 SOL   605       4.160  23.761   9.421  1.00  0.00           H
ATOM   1816  OW  SOL   606      11.381  22.421  16.781  1.00  0.00           O
ATOM   1817  HW1 SOL   606      10.931  23.051  17.421  1.00  0.00           H
ATOM   1818  HW2 SOL   606      12.311  22.731  16.611  1.00  0.00           H
ATOM   1819  OW  SOL   607      11.601  20.691  14.771  1.00  0.00           O
ATOM   1820  HW1 SOL   607      11.601  21.331  15.541  1.00  0.00           H
ATOM   1821  HW2 SOL   607      11.881  21.171  13.941  1.00  0.00           H
ATOM   1822  OW  SOL   608       0.080  31.881   2.000  1.00  0.00           O
ATOM   1823  HW1 SOL   608      -0.850  32.091   1.690  1.00  0.00           H
ATOM   1824  HW2 SOL   608       0.180  30.891   2.130  1.00  0.00           H
ATOM   1825  OW  SOL   609       0.880  36.631   9.270  1.00  0.00           O
ATOM   1826  HW1 SOL   609       0.460  35.771   9.000  1.00  0.00           H
ATOM   1827  HW2 SOL   609       1.820  36.661   8.930  1.00  0.00           H
ATOM   1828  OW  SOL   610       5.040  34.301   9.100  1.00  0.00           O
ATOM   1829  HW1 SOL   610       5.700  35.041   9.190  1.00  0.00           H
ATOM   1830  HW2 SOL   610       5.480  33.511   8.680  1.00  0.00           H
ATOM   1831  OW  SOL   611      10.021  26.581  12.381  1.00  0.00           O
ATOM   1832  HW1 SOL   611      10.431  26.261  13.241  1.00  0.00           H
ATOM   1833  HW2 SOL   611       9.061  26.311  12.351  1.00  0.00           H
ATOM   1834  OW  SOL   612       0.400  24.061  11.141  1.00  0.00           O
ATOM   1835  HW1 SOL   612       1.250  23.731  10.731  1.00  0.00           H
ATOM   1836  HW2 SOL   612       0.530  24.211  12.121  1.00  0.00           H
ATOM   1837  OW  SOL   613       1.890  23.821  17.221  1.00  0.00           O
ATOM   1838  HW1 SOL   613       2.480  23.421  16.521  1.00  0.00           H
ATOM   1839  HW2 SOL   613       1.310  24.531  16.811  1.00  0.00           H
ATOM   1840  OW  SOL   614      13.691  28.121  16.601  1.00  0.00           O
ATOM   1841  HW1 SOL   614      14.081  29.011  16.801  1.00  0.00           H
ATOM   1842  HW2 SOL   614      13.791  27.921  15.631  1.00  0.00           H
ATOM   1843  OW  SOL   615       8.150  24.341   3.250  1.00  0.00           O
ATOM   1844  HW1 SOL   615       8.220  23.451   2.790  1.00  0.00           H
ATOM   1845  HW2 SOL   615       7.210  24.681   3.170  1.00  0.00           H
ATOM   1846  OW  SOL   616      16.571  24.661  12.061  1.00  0.00           O
ATOM   1847  HW1 SOL   616      16.191  23.971  12.681  1.00  0.00           H
ATOM   1848  HW2 SOL   616      17.391  24.301  11.621  1.00  0.00           H
ATOM   1849  OW  SOL   617       2.520  34.261  17.441  1.00  0.00           O
ATOM   1850  HW1 SOL   617       2.220  34.831  18.201  1.00  0.00           H
ATOM   1851  HW2 SOL   617       2.450  33.291  17.701  1.00  0.00           H
ATOM   1852  OW  SOL   618       6.710  23.261  12.691  1.00  0.00           O
ATOM   1853  HW1 SOL   618       6.370  22.371  12.391  1.00  0.00           H
ATOM   1854  HW2 SOL   618       6.970  23.801  11.891  1.00  0.00           H
ATOM   1855  OW  SOL   619       9.300  35.401  14.651  1.00  0.00           O
ATOM   1856  HW1 SOL   619       9.060  35.221  13.701  1.00  0.00           H
ATOM   1857  HW2 SOL   619       9.600  36.341  14.751  1.00  0.00           H
ATOM   1858  OW  SOL   620       4.730  23.621   1.910  1.00  0.00           O
ATOM   1859  HW1 SOL   620       5.340  24.421   1.950  1.00  0.00           H
ATOM   1860  HW2 SOL   620       3.780  23.931   1.980  1.00  0.00           H
ATOM   1861  OW  SOL   621       1.590  29.991  14.661  1.00  0.00           O
ATOM   1862  HW1 SOL   621       1.810  29.381  15.421  1.00  0.00           H
ATOM   1863  HW2 SOL   621       1.690  29.501  13.801  1.00  0.00           H
ATOM   1864  OW  SOL   622      13.471  29.211  12.341  1.00  0.00           O
ATOM   1865  HW1 SOL   622      13.711  28.581  11.601  1.00  0.00           H
ATOM   1866  HW2 SOL   622      12.571  29.611  12.161  1.00  0.00           H
ATOM   1867  OW  SOL   623      13.021  27.171   3.090  1.00  0.00           O
ATOM   1868  HW1 SOL   623      12.161  26.861   3.510  1.00  0.00           H
ATOM   1869  HW2 SOL   623      12.981  27.031   2.100  1.00  0.00           H
ATOM   1870  OW  SOL   624      17.591  36.091  11.541  1.00  0.00           O
ATOM   1871  HW1 SOL   624      18.201  36.391  10.811  1.00  0.00           H
ATOM   1872  HW2 SOL   624      17.211  35.201  11.321  1.00  0.00           H
ATOM   1873  OW  SOL   625      12.521  35.931  11.281  1.00  0.00           O
ATOM   1874  HW1 SOL   625      13.361  35.981  10.741  1.00  0.00           H
ATOM   1875  HW2 SOL   625      12.291  34.971  11.461  1.00  0.00           H
ATOM   1876  OW  SOL   626       0.830  31.201  10.221  1.00  0.00           O
ATOM   1877  HW1 SOL   626       0.780  31.191  11.221  1.00  0.00           H
ATOM   1878  HW2 SOL   626       0.000  30.791   9.841  1.00  0.00           H
ATOM   1879  OW  SOL   627       6.880  35.241  17.161  1.00  0.00           O
ATOM   1880  HW1 SOL   627       6.320  36.051  17.251  1.00  0.00           H
ATOM   1881  HW2 SOL   627       7.400  35.281  16.301  1.00  0.00           H
ATOM   1882  OW  SOL   628       9.030  19.481   1.330  1.00  0.00           O
ATOM   1883  HW1 SOL   628       9.540  19.491   0.470  1.00  0.00           H
ATOM   1884  HW2 SOL   628       9.590  19.061   2.040  1.00  0.00           H
ATOM   1885  OW  SOL   629      17.261  19.971   5.230  1.00  0.00           O
ATOM   1886  HW1 SOL   629      17.991  19.801   4.560  1.00  0.00           H
ATOM   1887  HW2 SOL   629      16.951  19.101   5.610  1.00  0.00           H
ATOM   1888  OW  SOL   630      13.881  34.351   4.770  1.00  0.00           O
ATOM   1889  HW1 SOL   630      14.551  34.471   4.030  1.00  0.00           H
ATOM   1890  HW2 SOL   630      13.481  35.241   5.000  1.00  0.00           H
ATOM   1891  OW  SOL   631       1.300  36.561  18.511  1.00  0.00           O
ATOM   1892  HW1 SOL   631       0.890  35.821  19.041  1.00  0.00           H
ATOM   1893  HW2 SOL   631       1.940  37.071  19.091  1.00  0.00           H
ATOM   1894  OW  SOL   632      12.801  27.891   6.720  1.00  0.00           O
ATOM   1895  HW1 SOL   632      13.401  27.081   6.740  1.00  0.00           H
ATOM   1896  HW2 SOL   632      13.201  28.581   6.120  1.00  0.00           H
ATOM   1897  OW  SOL   633       8.300  31.351  14.221  1.00  0.00           O
ATOM   1898  HW1 SOL   633       8.250  31.681  15.171  1.00  0.00           H
ATOM   1899  HW2 SOL   633       7.440  31.541  13.761  1.00  0.00           H
ATOM   1900  OW  SOL   634       6.720  34.781   1.540  1.00  0.00           O
ATOM   1901  HW1 SOL   634       6.810  34.881   0.550  1.00  0.00           H
ATOM   1902  HW2 SOL   634       6.320  33.891   1.750  1.00  0.00           H
ATOM   1903  OW  SOL   635      16.501  35.821  13.941  1.00  0.00           O
ATOM   1904  HW1 SOL   635      17.031  35.921  13.101  1.00  0.00           H
ATOM   1905  HW2 SOL   635      16.231  36.721  14.281  1.00  0.00           H
ATOM   1906  OW  SOL   636      18.411  20.371   9.631  1.00  0.00           O
ATOM   1907  HW1 SOL   636      18.801  19.521   9.271  1.00  0.00           H
ATOM   1908  HW2 SOL   636      17.431  20.391   9.441  1.00  0.00           H
ATOM   1909  OW  SOL   637       2.630  21.881   7.200  1.00  0.00           O
ATOM   1910  HW1 SOL   637       1.840  22.391   6.860  1.00  0.00           H
ATOM   1911  HW2 SOL   637       2.540  21.731   8.180  1.00  0.00           H
ATOM   1912  OW  SOL   638      11.941  34.741   0.310  1.00  0.00           O
ATOM   1913  HW1 SOL   638      12.001  33.811   0.680  1.00  0.00           H
ATOM   1914  HW2 SOL   638      11.351  34.741  -0.490  1.00  0.00           H
ATOM   1915  OW  SOL   639       8.220  28.641  13.721  1.00  0.00           O
ATOM   1916  HW1 SOL   639       8.620  28.631  12.801  1.00  0.00           H
ATOM   1917  HW2 SOL   639       8.320  29.561  14.121  1.00  0.00           H
ATOM   1918  OW  SOL   640       9.160  27.721   2.910  1.00  0.00           O
ATOM   1919  HW1 SOL   640       9.790  28.101   2.230  1.00  0.00           H
ATOM   1920  HW2 SOL   640       9.560  26.891   3.300  1.00  0.00           H
ATOM   1921  OW  SOL   641      15.041  34.691   0.440  1.00  0.00           O
ATOM   1922  HW1 SOL   641      14.121  35.061   0.510  1.00  0.00           H
ATOM   1923  HW2 SOL   641      15.421  34.891  -0.460  1.00  0.00           H
ATOM   1924  OW  SOL   642       3.720  31.501  14.901  1.00  0.00           O
ATOM   1925  HW1 SOL   642       3.590  32.431  14.561  1.00  0.00           H
ATOM   1926  HW2 SOL   642       2.880  30.981  14.771  1.00  0.00           H
ATOM   1927  OW  SOL   643      16.141  31.541  12.891  1.00  0.00           O
ATOM   1928  HW1 SOL   643      16.741  31.571  13.691  1.00  0.00           H
ATOM   1929  HW2 SOL   643      15.391  32.181  13.021  1.00  0.00           H
ATOM   1930  OW  SOL   644      10.391  29.601   6.960  1.00  0.00           O
ATOM   1931  HW1 SOL   644       9.691  29.131   7.500  1.00  0.00           H
ATOM   1932  HW2 SOL   644      10.981  28.921   6.530  1.00  0.00           H
ATOM   1933  OW  SOL   645      10.141  20.981   9.711  1.00  0.00           O
ATOM   1934  HW1 SOL   645      10.061  20.621   8.781  1.00  0.00           H
ATOM   1935  HW2 SOL   645      10.121  20.221  10.361  1.00  0.00           H
ATOM   1936  OW  SOL   646       5.900  33.491   4.910  1.00  0.00           O
ATOM   1937  HW1 SOL   646       6.320  32.911   4.210  1.00  0.00           H
ATOM   1938  HW2 SOL   646       5.460  34.281   4.470  1.00  0.00           H
ATOM   1939  OW  SOL   647      17.091  22.471  13.811  1.00  0.00           O
ATOM   1940  HW1 SOL   647      17.821  23.161  13.851  1.00  0.00           H
ATOM   1941  HW2 SOL   647      17.371  21.721  13.221  1.00  0.00           H
ATOM   1942  OW  SOL   648       2.550  32.101   2.900  1.00  0.00           O
ATOM   1943  HW1 SOL   648       1.590  32.111   2.630  1.00  0.00           H
ATOM   1944  HW2 SOL   648       2.670  32.631   3.740  1.00  0.00           H
ATOM   1945  OW  SOL   649       1.050  28.751  17.261  1.00  0.00           O
ATOM   1946  HW1 SOL   649       0.280  28.421  17.801  1.00  0.00           H
ATOM   1947  HW2 SOL   649       1.900  28.451  17.681  1.00  0.00           H
ATOM   1948  OW  SOL   650       6.720  20.651  14.891  1.00  0.00           O
ATOM   1949  HW1 SOL   650       7.620  20.491  14.491  1.00  0.00           H
ATOM   1950  HW2 SOL   650       6.800  20.701  15.881  1.00  0.00           H
ATOM   1951  OW  SOL   651      14.401  27.181  13.981  1.00  0.00           O
ATOM   1952  HW1 SOL   651      13.831  27.701  13.351  1.00  0.00           H
ATOM   1953  HW2 SOL   651      15.361  27.301  13.741  1.00  0.00           H
ATOM   1954  OW  SOL   652       0.720  20.281   3.180  1.00  0.00           O
ATOM   1955  HW1 SOL   652       0.550  21.111   2.640  1.00  0.00           H
ATOM   1956  HW2 SOL   652       1.620  19.911   2.960  1.00  0.00           H
ATOM   1957  OW  SOL   653      11.831  31.971   1.190  1.00  0.00           O
ATOM   1958  HW1 SOL   653      10.841  31.861   1.210  1.00  0.00           H
ATOM   1959  HW2 SOL   653      12.171  32.121   2.120  1.00  0.00           H
ATOM   1960  OW  SOL   654       6.130  27.041  14.311  1.00  0.00           O
ATOM   1961  HW1 SOL   654       6.690  27.851  14.141  1.00  0.00           H
ATOM   1962  HW2 SOL   654       6.720  26.241  14.341  1.00  0.00           H
ATOM   1963  OW  SOL   655      14.931  36.291   9.591  1.00  0.00           O
ATOM   1964  HW1 SOL   655      15.261  36.931   8.901  1.00  0.00           H
ATOM   1965  HW2 SOL   655      15.591  36.231  10.341  1.00  0.00           H
ATOM   1966  OW  SOL   656       7.160  24.271  17.081  1.00  0.00           O
ATOM   1967  HW1 SOL   656       7.350  24.921  17.821  1.00  0.00           H
ATOM   1968  HW2 SOL   656       7.760  23.471  17.171  1.00  0.00           H
ATOM   1969  OW  SOL   657      14.501  30.821  16.331  1.00  0.00           O
ATOM   1970  HW1 SOL   657      14.411  30.721  17.321  1.00  0.00           H
ATOM   1971  HW2 SOL   657      15.461  30.751  16.071  1.00  0.00           H
ATOM   1972  OW  SOL   658       3.900  36.031  15.601  1.00  0.00           O
ATOM   1973  HW1 SOL   658       2.990  36.441  15.581  1.00  0.00           H
ATOM   1974  HW2 SOL   658       3.830  35.091  15.921  1.00  0.00           H
ATOM   1975  OW  SOL   659      16.741  27.451  12.541  1.00  0.00           O
ATOM   1976  HW1 SOL   659      16.471  26.561  12.171  1.00  0.00           H
ATOM   1977  HW2 SOL   659      16.751  28.131  11.811  1.00  0.00           H
ATOM   1978  OW  SOL   660      12.251  21.871   4.490  1.00  0.00           O
ATOM   1979  HW1 SOL   660      12.901  21.131   4.380  1.00  0.00           H
ATOM   1980  HW2 SOL   660      12.451  22.371   5.330  1.00  0.00           H
ATOM   1981  OW  SOL   661       5.940  26.071   6.520  1.00  0.00           O
ATOM   1982  HW1 SOL   661       6.440  26.921   6.330  1.00  0.00           H
ATOM   1983  HW2 SOL   661       5.060  26.091   6.040  1.00  0.00           H
ATOM   1984  OW  SOL   662      17.771  22.041  16.421  1.00  0.00           O
ATOM   1985  HW1 SOL   662      17.601  22.351  15.481  1.00  0.00           H
ATOM   1986  HW2 SOL   662      16.931  21.671  16.801  1.00  0.00           H
ATOM   1987  OW  SOL   663      17.301  27.961  15.171  1.00  0.00           O
ATOM   1988  HW1 SOL   663      17.681  28.871  15.321  1.00  0.00           H
ATOM   1989  HW2 SOL   663      17.221  27.791  14.181  1.00  0.00           H
ATOM   1990  OW  SOL   664       8.590  32.361   0.160  1.00  0.00           O
ATOM   1991  HW1 SOL   664       8.130  32.511   1.040  1.00  0.00           H
ATOM   1992  HW2 SOL   664       9.030  33.211  -0.140  1.00  0.00           H
ATOM   1993  OW  SOL   665       6.610  36.521   9.531  1.00  0.00           O
ATOM   1994  HW1 SOL   665       6.150  37.401   9.401  1.00  0.00           H
ATOM   1995  HW2 SOL   665       7.600  36.641   9.461  1.00  0.00           H
ATOM   1996  OW  SOL   666       8.590  28.181   8.610  1.00  0.00           O
ATOM   1997  HW1 SOL   666       9.130  27.491   9.090  1.00  0.00           H
ATOM   1998  HW2 SOL   666       8.270  28.871   9.270  1.00  0.00           H
ATOM   1999  OW  SOL   667      10.831  28.461   0.870  1.00  0.00           O
ATOM   2000  HW1 SOL   667      10.601  28.991   0.050  1.00  0.00           H
ATOM   2001  HW2 SOL   667      11.641  27.901   0.680  1.00  0.00           H
ATOM   2002  OW  SOL   668      18.611  34.311   8.510  1.00  0.00           O
ATOM   2003  HW1 SOL   668      17.901  34.191   7.810  1.00  0.00           H
ATOM   2004  HW2 SOL   668      18.621  33.521   9.110  1.00  0.00           H
ATOM   2005  OW  SOL   669       2.210  31.761  18.441  1.00  0.00           O
ATOM   2006  HW1 SOL   669       1.560  31.031  18.231  1.00  0.00           H
ATOM   2007  HW2 SOL   669       2.250  31.901  19.421  1.00  0.00           H
ATOM   2008  OW  SOL   670       0.790  31.021   6.530  1.00  0.00           O
ATOM   2009  HW1 SOL   670       0.780  30.551   7.410  1.00  0.00           H
ATOM   2010  HW2 SOL   670       1.610  30.741   6.020  1.00  0.00           H
ATOM   2011  OW  SOL   671       6.720  32.531  16.241  1.00  0.00           O
ATOM   2012  HW1 SOL   671       5.940  32.031  16.621  1.00  0.00           H
ATOM   2013  HW2 SOL   671       6.690  33.481  16.551  1.00  0.00           H
ATOM   2014  OW  SOL   672      18.241  20.541  12.271  1.00  0.00           O
ATOM   2015  HW1 SOL   672      18.201  19.641  12.711  1.00  0.00           H
ATOM   2016  HW2 SOL   672      18.271  20.431  11.281  1.00  0.00           H
ATOM   2017  OW  SOL   673       4.280  22.861   5.200  1.00  0.00           O
ATOM   2018  HW1 SOL   673       4.580  22.141   4.580  1.00  0.00           H
ATOM   2019  HW2 SOL   673       3.890  22.461   6.030  1.00  0.00           H
ATOM   2020  OW  SOL   674      17.051  33.491  11.041  1.00  0.00           O
ATOM   2021  HW1 SOL   674      16.121  33.241  10.771  1.00  0.00           H
ATOM   2022  HW2 SOL   674      17.311  32.991  11.861  1.00  0.00           H
ATOM   2023  OW  SOL   675       3.170  24.091  12.801  1.00  0.00           O
ATOM   2024  HW1 SOL   675       3.550  23.501  13.521  1.00  0.00           H
ATOM   2025  HW2 SOL   675       3.570  23.831  11.921  1.00  0.00           H
ATOM   2026  OW  SOL   676       8.120  34.481   6.870  1.00  0.00           O
ATOM   2027  HW1 SOL   676       8.440  34.581   5.930  1.00  0.00           H
ATOM   2028  HW2 SOL   676       7.330  33.861   6.890  1.00  0.00           H
ATOM   2029  OW  SOL   677      14.241  20.761  11.121  1.00  0.00           O
ATOM   2030  HW1 SOL   677      14.761  20.111  11.671  1.00  0.00           H
ATOM   2031  HW2 SOL   677      13.751  21.391  11.731  1.00  0.00           H
ATOM   2032  OW  SOL   678      10.011  18.961  11.541  1.00  0.00           O
ATOM   2033  HW1 SOL   678       9.381  18.241  11.231  1.00  0.00           H
ATOM   2034  HW2 SOL   678      10.941  18.601  11.541  1.00  0.00           H
ATOM   2035  OW  SOL   679       7.700  31.921   3.010  1.00  0.00           O
ATOM   2036  HW1 SOL   679       7.240  31.051   3.180  1.00  0.00           H
ATOM   2037  HW2 SOL   679       8.610  31.891   3.420  1.00  0.00           H
ATOM   2038  OW  SOL   680       6.180  34.291  12.841  1.00  0.00           O
ATOM   2039  HW1 SOL   680       6.130  35.111  13.411  1.00  0.00           H
ATOM   2040  HW2 SOL   680       7.070  34.261  12.391  1.00  0.00           H
ATOM   2041  OW  SOL   681      13.521  19.141   1.680  1.00  0.00           O
ATOM   2042  HW1 SOL   681      13.871  18.731   0.840  1.00  0.00           H
ATOM   2043  HW2 SOL   681      12.621  18.761   1.880  1.00  0.00           H
ATOM   2044  OW  SOL   682      13.001  23.151   6.910  1.00  0.00           O
ATOM   2045  HW1 SOL   682      12.411  23.951   6.950  1.00  0.00           H
ATOM   2046  HW2 SOL   682      13.151  22.801   7.840  1.00  0.00           H
ATOM   2047  OW  SOL   683      15.931  20.831   8.820  1.00  0.00           O
ATOM   2048  HW1 SOL   683      15.091  20.821   9.360  1.00  0.00           H
ATOM   2049  HW2 SOL   683      15.951  21.661   8.260  1.00  0.00           H
ATOM   2050  OW  SOL   684       0.390  29.391   3.000  1.00  0.00           O
ATOM   2051  HW1 SOL   684       1.380  29.281   2.910  1.00  0.00           H
ATOM   2052  HW2 SOL   684      -0.010  28.531   3.320  1.00  0.00           H
ATOM   2053  OW  SOL   685       8.750  35.081   3.370  1.00  0.00           O
ATOM   2054  HW1 SOL   685       7.980  34.731   2.830  1.00  0.00           H
ATOM   2055  HW2 SOL   685       8.430  35.791   3.990  1.00  0.00           H
ATOM   2056  OW  SOL   686       2.300  24.901  19.751  1.00  0.00           O
ATOM   2057  HW1 SOL   686       1.370  24.881  20.121  1.00  0.00           H
ATOM   2058  HW2 SOL   686       2.310  24.511  18.831  1.00  0.00           H
ATOM   2059  OW  SOL   687       2.250  21.371  28.581  1.00  0.00           O
ATOM   2060  HW1 SOL   687       2.600  21.201  29.501  1.00  0.00           H
ATOM   2061  HW2 SOL   687       1.370  20.921  28.461  1.00  0.00           H
ATOM   2062  OW  SOL   688       0.190  22.301  25.091  1.00  0.00           O
ATOM   2063  HW1 SOL   688      -0.630  22.731  25.481  1.00  0.00           H
ATOM   2064  HW2 SOL   688      -0.090  21.571  24.461  1.00  0.00           H
ATOM   2065  OW  SOL   689       5.690  31.371  30.271  1.00  0.00           O
ATOM   2066  HW1 SOL   689       4.760  31.301  29.901  1.00  0.00           H
ATOM   2067  HW2 SOL   689       5.800  32.261  30.711  1.00  0.00           H
ATOM   2068  OW  SOL   690      15.551  33.731  25.651  1.00  0.00           O
ATOM   2069  HW1 SOL   690      14.981  33.571  26.461  1.00  0.00           H
ATOM   2070  HW2 SOL   690      14.961  33.831  24.851  1.00  0.00           H
ATOM   2071  OW  SOL   691      11.351  25.651  25.791  1.00  0.00           O
ATOM   2072  HW1 SOL   691      11.921  26.431  25.541  1.00  0.00           H
ATOM   2073  HW2 SOL   691      10.751  25.911  26.551  1.00  0.00           H
ATOM   2074  OW  SOL   692      17.551  24.691  20.931  1.00  0.00           O
ATOM   2075  HW1 SOL   692      17.431  24.561  19.941  1.00  0.00           H
ATOM   2076  HW2 SOL   692      17.251  23.881  21.421  1.00  0.00           H
ATOM   2077  OW  SOL   693       7.680  30.061  28.851  1.00  0.00           O
ATOM   2078  HW1 SOL   693       6.900  30.231  29.451  1.00  0.00           H
ATOM   2079  HW2 SOL   693       8.020  30.931  28.491  1.00  0.00           H
ATOM   2080  OW  SOL   694       8.500  26.601  36.851  1.00  0.00           O
ATOM   2081  HW1 SOL   694       8.460  27.361  37.501  1.00  0.00           H
ATOM   2082  HW2 SOL   694       8.720  26.961  35.941  1.00  0.00           H
ATOM   2083  OW  SOL   695       6.850  28.741  25.271  1.00  0.00           O
ATOM   2084  HW1 SOL   695       7.540  28.581  25.971  1.00  0.00           H
ATOM   2085  HW2 SOL   695       6.120  29.311  25.651  1.00  0.00           H
ATOM   2086  OW  SOL   696       6.860  30.231  36.651  1.00  0.00           O
ATOM   2087  HW1 SOL   696       7.460  31.021  36.791  1.00  0.00           H
ATOM   2088  HW2 SOL   696       6.000  30.541  36.241  1.00  0.00           H
ATOM   2089  OW  SOL   697       3.350  32.971  29.231  1.00  0.00           O
ATOM   2090  HW1 SOL   697       2.570  32.661  28.701  1.00  0.00           H
ATOM   2091  HW2 SOL   697       3.930  33.551  28.661  1.00  0.00           H
ATOM   2092  OW  SOL   698      14.601  33.671  32.011  1.00  0.00           O
ATOM   2093  HW1 SOL   698      14.841  34.611  32.271  1.00  0.00           H
ATOM   2094  HW2 SOL   698      14.441  33.131  32.831  1.00  0.00           H
ATOM   2095  OW  SOL   699       4.380  22.541  33.611  1.00  0.00           O
ATOM   2096  HW1 SOL   699       5.200  21.981  33.701  1.00  0.00           H
ATOM   2097  HW2 SOL   699       3.570  21.961  33.651  1.00  0.00           H
ATOM   2098  OW  SOL   700      16.031  23.091  25.991  1.00  0.00           O
ATOM   2099  HW1 SOL   700      15.291  23.551  25.491  1.00  0.00           H
ATOM   2100  HW2 SOL   700      16.541  23.771  26.521  1.00  0.00           H
ATOM   2101  OW  SOL   701       2.310  35.751  23.451  1.00  0.00           O
ATOM   2102  HW1 SOL   701       2.650  36.521  23.991  1.00  0.00           H
ATOM   2103  HW2 SOL   701       2.750  35.751  22.551  1.00  0.00           H
ATOM   2104  OW  SOL   702      11.271  32.031  35.521  1.00  0.00           O
ATOM   2105  HW1 SOL   702      11.741  32.031  36.401  1.00  0.00           H
ATOM   2106  HW2 SOL   702      10.791  31.161  35.411  1.00  0.00           H
ATOM   2107  OW  SOL   703       2.300  32.961  24.001  1.00  0.00           O
ATOM   2108  HW1 SOL   703       2.040  33.921  24.001  1.00  0.00           H
ATOM   2109  HW2 SOL   703       1.590  32.421  24.451  1.00  0.00           H
ATOM   2110  OW  SOL   704       2.400  29.531  27.481  1.00  0.00           O
ATOM   2111  HW1 SOL   704       2.540  28.691  28.001  1.00  0.00           H
ATOM   2112  HW2 SOL   704       1.850  30.171  28.031  1.00  0.00           H
ATOM   2113  OW  SOL   705       6.200  36.481  33.011  1.00  0.00           O
ATOM   2114  HW1 SOL   705       5.280  36.311  33.361  1.00  0.00           H
ATOM   2115  HW2 SOL   705       6.480  37.401  33.271  1.00  0.00           H
ATOM   2116  OW  SOL   706       6.060  28.261  19.851  1.00  0.00           O
ATOM   2117  HW1 SOL   706       6.130  29.101  19.311  1.00  0.00           H
ATOM   2118  HW2 SOL   706       6.520  28.391  20.731  1.00  0.00           H
ATOM   2119  OW  SOL   707      15.941  19.761  33.421  1.00  0.00           O
ATOM   2120  HW1 SOL   707      15.761  20.431  32.701  1.00  0.00           H
ATOM   2121  HW2 SOL   707      15.911  20.221  34.311  1.00  0.00           H
ATOM   2122  OW  SOL   708       1.220  25.051  24.251  1.00  0.00           O
ATOM   2123  HW1 SOL   708       0.770  24.171  24.421  1.00  0.00           H
ATOM   2124  HW2 SOL   708       1.210  25.591  25.091  1.00  0.00           H
ATOM   2125  OW  SOL   709      18.421  36.291  22.211  1.00  0.00           O
ATOM   2126  HW1 SOL   709      18.961  36.001  23.011  1.00  0.00           H
ATOM   2127  HW2 SOL   709      18.721  37.191  21.921  1.00  0.00           H
ATOM   2128  OW  SOL   710       0.270  34.581  19.791  1.00  0.00           O
ATOM   2129  HW1 SOL   710       0.080  33.621  20.001  1.00  0.00           H
ATOM   2130  HW2 SOL   710      -0.060  35.161  20.541  1.00  0.00           H
ATOM   2131  OW  SOL   711      16.891  27.841  24.741  1.00  0.00           O
ATOM   2132  HW1 SOL   711      17.841  27.551  24.821  1.00  0.00           H
ATOM   2133  HW2 SOL   711      16.811  28.491  23.991  1.00  0.00           H
ATOM   2134  OW  SOL   712      16.411  29.701  22.941  1.00  0.00           O
ATOM   2135  HW1 SOL   712      17.271  29.721  22.421  1.00  0.00           H
ATOM   2136  HW2 SOL   712      16.551  30.171  23.821  1.00  0.00           H
ATOM   2137  OW  SOL   713       1.130  25.991  34.591  1.00  0.00           O
ATOM   2138  HW1 SOL   713       2.010  25.861  35.041  1.00  0.00           H
ATOM   2139  HW2 SOL   713       1.000  26.961  34.371  1.00  0.00           H
ATOM   2140  OW  SOL   714       6.130  32.271  25.881  1.00  0.00           O
ATOM   2141  HW1 SOL   714       5.640  31.401  25.971  1.00  0.00           H
ATOM   2142  HW2 SOL   714       5.900  32.701  25.011  1.00  0.00           H
ATOM   2143  OW  SOL   715      12.931  30.901  32.851  1.00  0.00           O
ATOM   2144  HW1 SOL   715      13.301  30.171  32.271  1.00  0.00           H
ATOM   2145  HW2 SOL   715      13.451  30.951  33.701  1.00  0.00           H
ATOM   2146  OW  SOL   716       8.090  18.661  23.641  1.00  0.00           O
ATOM   2147  HW1 SOL   716       8.490  19.571  23.551  1.00  0.00           H
ATOM   2148  HW2 SOL   716       7.090  18.741  23.701  1.00  0.00           H
ATOM   2149  OW  SOL   717       1.970  28.381  31.261  1.00  0.00           O
ATOM   2150  HW1 SOL   717       2.860  27.931  31.121  1.00  0.00           H
ATOM   2151  HW2 SOL   717       1.240  27.731  31.071  1.00  0.00           H
ATOM   2152  OW  SOL   718      15.251  28.611  20.521  1.00  0.00           O
ATOM   2153  HW1 SOL   718      14.621  27.851  20.651  1.00  0.00           H
ATOM   2154  HW2 SOL   718      15.731  28.791  21.381  1.00  0.00           H
ATOM   2155  OW  SOL   719      11.871  36.541  34.781  1.00  0.00           O
ATOM   2156  HW1 SOL   719      12.111  37.141  34.021  1.00  0.00           H
ATOM   2157  HW2 SOL   719      11.941  35.591  34.481  1.00  0.00           H
ATOM   2158  OW  SOL   720       3.170  21.131  36.631  1.00  0.00           O
ATOM   2159  HW1 SOL   720       3.880  21.841  36.691  1.00  0.00           H
ATOM   2160  HW2 SOL   720       2.290  21.521  36.911  1.00  0.00           H
ATOM   2161  OW  SOL   721      14.661  32.791  28.151  1.00  0.00           O
ATOM   2162  HW1 SOL   721      14.071  32.851  28.951  1.00  0.00           H
ATOM   2163  HW2 SOL   721      14.511  31.911  27.691  1.00  0.00           H
ATOM   2164  OW  SOL   722      16.671  35.761  24.341  1.00  0.00           O
ATOM   2165  HW1 SOL   722      16.261  35.531  23.461  1.00  0.00           H
ATOM   2166  HW2 SOL   722      16.491  35.021  24.991  1.00  0.00           H
ATOM   2167  OW  SOL   723       5.980  25.911  21.321  1.00  0.00           O
ATOM   2168  HW1 SOL   723       6.220  26.601  20.641  1.00  0.00           H
ATOM   2169  HW2 SOL   723       5.200  26.241  21.861  1.00  0.00           H
ATOM   2170  OW  SOL   724      12.811  22.071  28.061  1.00  0.00           O
ATOM   2171  HW1 SOL   724      11.951  21.571  27.931  1.00  0.00           H
ATOM   2172  HW2 SOL   724      13.431  21.531  28.621  1.00  0.00           H
ATOM   2173  OW  SOL   725      15.761  35.241  21.691  1.00  0.00           O
ATOM   2174  HW1 SOL   725      16.651  35.701  21.721  1.00  0.00           H
ATOM   2175  HW2 SOL   725      15.551  35.001  20.741  1.00  0.00           H
ATOM   2176  OW  SOL   726       8.070  24.671  33.271  1.00  0.00           O
ATOM   2177  HW1 SOL   726       7.600  24.641  34.161  1.00  0.00           H
ATOM   2178  HW2 SOL   726       7.560  24.121  32.611  1.00  0.00           H
ATOM   2179  OW  SOL   727      13.941  23.311  35.361  1.00  0.00           O
ATOM   2180  HW1 SOL   727      13.741  23.741  36.241  1.00  0.00           H
ATOM   2181  HW2 SOL   727      14.721  22.691  35.451  1.00  0.00           H
ATOM   2182  OW  SOL   728       9.731  27.521  34.341  1.00  0.00           O
ATOM   2183  HW1 SOL   728      10.191  26.681  34.051  1.00  0.00           H
ATOM   2184  HW2 SOL   728       9.171  27.861  33.591  1.00  0.00           H
ATOM   2185  OW  SOL   729       9.911  22.721  31.041  1.00  0.00           O
ATOM   2186  HW1 SOL   729       9.141  23.061  31.581  1.00  0.00           H
ATOM   2187  HW2 SOL   729       9.571  22.211  30.251  1.00  0.00           H
ATOM   2188  OW  SOL   730      10.411  25.631  22.911  1.00  0.00           O
ATOM   2189  HW1 SOL   730      10.671  25.591  23.871  1.00  0.00           H
ATOM   2190  HW2 SOL   730       9.561  25.121  22.771  1.00  0.00           H
ATOM   2191  OW  SOL   731       0.760  26.731  26.511  1.00  0.00           O
ATOM   2192  HW1 SOL   731       1.750  26.611  26.601  1.00  0.00           H
ATOM   2193  HW2 SOL   731       0.520  27.681  26.721  1.00  0.00           H
ATOM   2194  OW  SOL   732       1.300  36.831  34.331  1.00  0.00           O
ATOM   2195  HW1 SOL   732       1.200  36.681  35.321  1.00  0.00           H
ATOM   2196  HW2 SOL   732       0.440  37.191  33.971  1.00  0.00           H
ATOM   2197  OW  SOL   733       8.650  22.101  20.571  1.00  0.00           O
ATOM   2198  HW1 SOL   733       9.240  22.731  20.081  1.00  0.00           H
ATOM   2199  HW2 SOL   733       8.840  21.161  20.281  1.00  0.00           H
ATOM   2200  OW  SOL   734      17.191  24.471  36.931  1.00  0.00           O
ATOM   2201  HW1 SOL   734      16.931  25.361  36.571  1.00  0.00           H
ATOM   2202  HW2 SOL   734      17.171  23.791  36.201  1.00  0.00           H
ATOM   2203  OW  SOL   735      13.621  30.061  24.071  1.00  0.00           O
ATOM   2204  HW1 SOL   735      14.451  29.771  23.591  1.00  0.00           H
ATOM   2205  HW2 SOL   735      13.131  30.731  23.511  1.00  0.00           H
ATOM   2206  OW  SOL   736      10.081  33.181  23.391  1.00  0.00           O
ATOM   2207  HW1 SOL   736       9.621  33.901  22.871  1.00  0.00           H
ATOM   2208  HW2 SOL   736      10.041  33.381  24.371  1.00  0.00           H
ATOM   2209  OW  SOL   737       3.510  36.631  27.151  1.00  0.00           O
ATOM   2210  HW1 SOL   737       4.010  35.771  27.211  1.00  0.00           H
ATOM   2211  HW2 SOL   737       4.160  37.401  27.121  1.00  0.00           H
ATOM   2212  OW  SOL   738      17.951  29.281  27.351  1.00  0.00           O
ATOM   2213  HW1 SOL   738      17.331  29.131  26.591  1.00  0.00           H
ATOM   2214  HW2 SOL   738      17.431  29.391  28.201  1.00  0.00           H
ATOM   2215  OW  SOL   739      12.271  34.121  33.681  1.00  0.00           O
ATOM   2216  HW1 SOL   739      12.331  33.351  34.321  1.00  0.00           H
ATOM   2217  HW2 SOL   739      11.751  33.861  32.881  1.00  0.00           H
ATOM   2218  OW  SOL   740       3.210  28.051  21.041  1.00  0.00           O
ATOM   2219  HW1 SOL   740       4.030  28.441  20.621  1.00  0.00           H
ATOM   2220  HW2 SOL   740       2.940  27.231  20.551  1.00  0.00           H
ATOM   2221  OW  SOL   741      14.581  25.971  25.901  1.00  0.00           O
ATOM   2222  HW1 SOL   741      14.531  25.321  26.651  1.00  0.00           H
ATOM   2223  HW2 SOL   741      15.381  26.561  26.031  1.00  0.00           H
ATOM   2224  OW  SOL   742       4.610  31.281  35.891  1.00  0.00           O
ATOM   2225  HW1 SOL   742       4.110  31.291  35.031  1.00  0.00           H
ATOM   2226  HW2 SOL   742       3.980  31.101  36.651  1.00  0.00           H
ATOM   2227  OW  SOL   743      11.111  36.381  20.991  1.00  0.00           O
ATOM   2228  HW1 SOL   743      10.511  35.761  21.491  1.00  0.00           H
ATOM   2229  HW2 SOL   743      11.421  35.941  20.141  1.00  0.00           H
ATOM   2230  OW  SOL   744       2.020  21.471  33.601  1.00  0.00           O
ATOM   2231  HW1 SOL   744       1.220  22.071  33.471  1.00  0.00           H
ATOM   2232  HW2 SOL   744       1.920  20.981  34.461  1.00  0.00           H
ATOM   2233  OW  SOL   745      16.321  32.391  19.431  1.00  0.00           O
ATOM   2234  HW1 SOL   745      16.001  33.331  19.331  1.00  0.00           H
ATOM   2235  HW2 SOL   745      15.561  31.761  19.311  1.00  0.00           H
ATOM   2236  OW  SOL   746       4.640  36.051  21.851  1.00  0.00           O
ATOM   2237  HW1 SOL   746       4.970  36.441  22.711  1.00  0.00           H
ATOM   2238  HW2 SOL   746       5.400  35.981  21.201  1.00  0.00           H
ATOM   2239  OW  SOL   747      14.001  19.691  22.881  1.00  0.00           O
ATOM   2240  HW1 SOL   747      13.761  19.321  21.981  1.00  0.00           H
ATOM   2241  HW2 SOL   747      14.991  19.851  22.921  1.00  0.00           H
ATOM   2242  OW  SOL   748       2.490  36.471  31.031  1.00  0.00           O
ATOM   2243  HW1 SOL   748       3.060  35.821  31.531  1.00  0.00           H
ATOM   2244  HW2 SOL   748       2.330  36.141  30.101  1.00  0.00           H
ATOM   2245  OW  SOL   749       9.401  35.601  27.661  1.00  0.00           O
ATOM   2246  HW1 SOL   749      10.201  35.031  27.871  1.00  0.00           H
ATOM   2247  HW2 SOL   749       8.911  35.201  26.891  1.00  0.00           H
ATOM   2248  OW  SOL   750       3.820  25.621  23.421  1.00  0.00           O
ATOM   2249  HW1 SOL   750       4.270  24.721  23.391  1.00  0.00           H
ATOM   2250  HW2 SOL   750       2.880  25.511  23.751  1.00  0.00           H
ATOM   2251  OW  SOL   751      15.471  20.841  35.911  1.00  0.00           O
ATOM   2252  HW1 SOL   751      15.421  21.211  36.831  1.00  0.00           H
ATOM   2253  HW2 SOL   751      14.751  20.151  35.791  1.00  0.00           H
ATOM   2254  OW  SOL   752       6.140  19.841  19.791  1.00  0.00           O
ATOM   2255  HW1 SOL   752       7.120  19.621  19.861  1.00  0.00           H
ATOM   2256  HW2 SOL   752       5.830  19.671  18.861  1.00  0.00           H
ATOM   2257  OW  SOL   753       7.810  21.261  36.111  1.00  0.00           O
ATOM   2258  HW1 SOL   753       8.480  20.651  36.541  1.00  0.00           H
ATOM   2259  HW2 SOL   753       7.080  21.451  36.761  1.00  0.00           H
ATOM   2260  OW  SOL   754       8.880  33.761  30.571  1.00  0.00           O
ATOM   2261  HW1 SOL   754       8.650  33.511  29.631  1.00  0.00           H
ATOM   2262  HW2 SOL   754       9.490  33.071  30.961  1.00  0.00           H
ATOM   2263  OW  SOL   755      13.511  24.521  32.951  1.00  0.00           O
ATOM   2264  HW1 SOL   755      13.791  24.091  33.801  1.00  0.00           H
ATOM   2265  HW2 SOL   755      13.761  25.481  32.961  1.00  0.00           H
ATOM   2266  OW  SOL   756       8.030  32.641  27.861  1.00  0.00           O
ATOM   2267  HW1 SOL   756       8.930  32.781  27.441  1.00  0.00           H
ATOM   2268  HW2 SOL   756       7.320  32.661  27.151  1.00  0.00           H
ATOM   2269  OW  SOL   757       9.220  23.651  27.611  1.00  0.00           O
ATOM   2270  HW1 SOL   757       8.970  23.561  26.651  1.00  0.00           H
ATOM   2271  HW2 SOL   757       9.700  22.831  27.921  1.00  0.00           H
ATOM   2272  OW  SOL   758       5.390  19.261  23.741  1.00  0.00           O
ATOM   2273  HW1 SOL   758       4.580  19.271  24.321  1.00  0.00           H
ATOM   2274  HW2 SOL   758       5.420  20.091  23.191  1.00  0.00           H
ATOM   2275  OW  SOL   759      14.341  30.501  19.031  1.00  0.00           O
ATOM   2276  HW1 SOL   759      14.661  29.741  19.601  1.00  0.00           H
ATOM   2277  HW2 SOL   759      13.421  30.771  19.331  1.00  0.00           H
ATOM   2278  OW  SOL   760       2.970  18.971  20.331  1.00  0.00           O
ATOM   2279  HW1 SOL   760       3.460  19.811  20.121  1.00  0.00           H
ATOM   2280  HW2 SOL   760       3.590  18.321  20.781  1.00  0.00           H
ATOM   2281  OW  SOL   761       9.351  20.981  23.421  1.00  0.00           O
ATOM   2282  HW1 SOL   761       8.871  21.391  22.641  1.00  0.00           H
ATOM   2283  HW2 SOL   761      10.341  20.961  23.231  1.00  0.00           H
ATOM   2284  OW  SOL   762      10.761  25.451  33.261  1.00  0.00           O
ATOM   2285  HW1 SOL   762       9.961  24.841  33.291  1.00  0.00           H
ATOM   2286  HW2 SOL   762      11.571  24.921  33.021  1.00  0.00           H
ATOM   2287  OW  SOL   763      12.271  34.321  26.551  1.00  0.00           O
ATOM   2288  HW1 SOL   763      12.481  35.061  25.901  1.00  0.00           H
ATOM   2289  HW2 SOL   763      12.951  34.321  27.281  1.00  0.00           H
ATOM   2290  OW  SOL   764       4.590  30.141  26.031  1.00  0.00           O
ATOM   2291  HW1 SOL   764       3.880  29.871  26.681  1.00  0.00           H
ATOM   2292  HW2 SOL   764       4.330  29.861  25.101  1.00  0.00           H
ATOM   2293  OW  SOL   765      12.711  36.591  24.531  1.00  0.00           O
ATOM   2294  HW1 SOL   765      13.151  37.231  23.891  1.00  0.00           H
ATOM   2295  HW2 SOL   765      12.211  37.111  25.231  1.00  0.00           H
ATOM   2296  OW  SOL   766      10.321  24.111  18.781  1.00  0.00           O
ATOM   2297  HW1 SOL   766       9.911  24.931  18.391  1.00  0.00           H
ATOM   2298  HW2 SOL   766      10.961  24.371  19.511  1.00  0.00           H
ATOM   2299  OW  SOL   767       0.780  24.181  32.481  1.00  0.00           O
ATOM   2300  HW1 SOL   767       1.700  24.171  32.071  1.00  0.00           H
ATOM   2301  HW2 SOL   767       0.720  24.921  33.151  1.00  0.00           H
ATOM   2302  OW  SOL   768       5.610  20.841  30.091  1.00  0.00           O
ATOM   2303  HW1 SOL   768       5.990  20.001  30.461  1.00  0.00           H
ATOM   2304  HW2 SOL   768       4.730  21.031  30.531  1.00  0.00           H
ATOM   2305  OW  SOL   769       8.660  23.161  25.041  1.00  0.00           O
ATOM   2306  HW1 SOL   769       8.340  23.881  24.421  1.00  0.00           H
ATOM   2307  HW2 SOL   769       8.900  22.351  24.511  1.00  0.00           H
ATOM   2308  OW  SOL   770      10.171  19.011  26.151  1.00  0.00           O
ATOM   2309  HW1 SOL   770       9.451  19.061  25.461  1.00  0.00           H
ATOM   2310  HW2 SOL   770       9.931  18.321  26.841  1.00  0.00           H
ATOM   2311  OW  SOL   771      14.291  30.351  27.291  1.00  0.00           O
ATOM   2312  HW1 SOL   771      13.741  29.511  27.221  1.00  0.00           H
ATOM   2313  HW2 SOL   771      14.551  30.641  26.371  1.00  0.00           H
ATOM   2314  OW  SOL   772      14.661  24.521  28.541  1.00  0.00           O
ATOM   2315  HW1 SOL   772      14.361  23.571  28.611  1.00  0.00           H
ATOM   2316  HW2 SOL   772      15.391  24.681  29.201  1.00  0.00           H
ATOM   2317  OW  SOL   773      18.571  26.951  22.391  1.00  0.00           O
ATOM   2318  HW1 SOL   773      18.991  26.311  23.031  1.00  0.00           H
ATOM   2319  HW2 SOL   773      18.191  26.441  21.611  1.00  0.00           H
ATOM   2320  OW  SOL   774       4.880  32.471  20.361  1.00  0.00           O
ATOM   2321  HW1 SOL   774       4.010  32.321  20.831  1.00  0.00           H
ATOM   2322  HW2 SOL   774       4.710  32.731  19.411  1.00  0.00           H
ATOM   2323  OW  SOL   775      16.641  31.421  25.191  1.00  0.00           O
ATOM   2324  HW1 SOL   775      17.631  31.501  25.331  1.00  0.00           H
ATOM   2325  HW2 SOL   775      16.191  32.261  25.501  1.00  0.00           H
ATOM   2326  OW  SOL   776      13.901  24.371  19.401  1.00  0.00           O
ATOM   2327  HW1 SOL   776      13.361  24.161  20.211  1.00  0.00           H
ATOM   2328  HW2 SOL   776      14.811  23.961  19.491  1.00  0.00           H
ATOM   2329  OW  SOL   777       5.270  21.181  21.901  1.00  0.00           O
ATOM   2330  HW1 SOL   777       5.540  20.591  21.151  1.00  0.00           H
ATOM   2331  HW2 SOL   777       5.270  22.131  21.591  1.00  0.00           H
ATOM   2332  OW  SOL   778      17.541  30.851  34.501  1.00  0.00           O
ATOM   2333  HW1 SOL   778      18.451  30.461  34.371  1.00  0.00           H
ATOM   2334  HW2 SOL   778      17.621  31.811  34.741  1.00  0.00           H
ATOM   2335  OW  SOL   779      10.641  32.091  32.021  1.00  0.00           O
ATOM   2336  HW1 SOL   779       9.841  31.861  32.571  1.00  0.00           H
ATOM   2337  HW2 SOL   779      11.471  31.831  32.511  1.00  0.00           H
ATOM   2338  OW  SOL   780      15.921  34.911  34.871  1.00  0.00           O
ATOM   2339  HW1 SOL   780      16.191  35.251  33.971  1.00  0.00           H
ATOM   2340  HW2 SOL   780      16.711  34.531  35.331  1.00  0.00           H
ATOM   2341  OW  SOL   781      16.381  29.611  29.411  1.00  0.00           O
ATOM   2342  HW1 SOL   781      16.431  30.421  30.001  1.00  0.00           H
ATOM   2343  HW2 SOL   781      15.521  29.631  28.901  1.00  0.00           H
ATOM   2344  OW  SOL   782       9.150  19.511  32.641  1.00  0.00           O
ATOM   2345  HW1 SOL   782       9.400  19.311  31.691  1.00  0.00           H
ATOM   2346  HW2 SOL   782       9.870  20.071  33.061  1.00  0.00           H
ATOM   2347  OW  SOL   783       9.801  29.781  35.811  1.00  0.00           O
ATOM   2348  HW1 SOL   783       8.811  29.841  35.911  1.00  0.00           H
ATOM   2349  HW2 SOL   783      10.031  28.981  35.251  1.00  0.00           H
ATOM   2350  OW  SOL   784       7.050  29.121  22.301  1.00  0.00           O
ATOM   2351  HW1 SOL   784       6.910  29.191  23.291  1.00  0.00           H
ATOM   2352  HW2 SOL   784       7.890  28.611  22.121  1.00  0.00           H
ATOM   2353  OW  SOL   785       4.100  26.751  31.131  1.00  0.00           O
ATOM   2354  HW1 SOL   785       4.960  26.871  31.631  1.00  0.00           H
ATOM   2355  HW2 SOL   785       3.680  25.881  31.401  1.00  0.00           H
ATOM   2356  OW  SOL   786      12.741  22.481  31.241  1.00  0.00           O
ATOM   2357  HW1 SOL   786      12.951  23.221  31.881  1.00  0.00           H
ATOM   2358  HW2 SOL   786      11.851  22.651  30.811  1.00  0.00           H
ATOM   2359  OW  SOL   787       0.640  34.261  31.931  1.00  0.00           O
ATOM   2360  HW1 SOL   787       0.180  35.081  31.591  1.00  0.00           H
ATOM   2361  HW2 SOL   787       1.620  34.451  32.021  1.00  0.00           H
ATOM   2362  OW  SOL   788       3.670  29.621  23.631  1.00  0.00           O
ATOM   2363  HW1 SOL   788       3.600  30.451  23.071  1.00  0.00           H
ATOM   2364  HW2 SOL   788       3.710  28.821  23.031  1.00  0.00           H
ATOM   2365  OW  SOL   789       5.660  23.991  27.271  1.00  0.00           O
ATOM   2366  HW1 SOL   789       5.780  24.651  26.531  1.00  0.00           H
ATOM   2367  HW2 SOL   789       6.120  24.331  28.101  1.00  0.00           H
ATOM   2368  OW  SOL   790      12.521  32.101  22.501  1.00  0.00           O
ATOM   2369  HW1 SOL   790      13.021  32.871  22.901  1.00  0.00           H
ATOM   2370  HW2 SOL   790      11.571  32.121  22.821  1.00  0.00           H
ATOM   2371  OW  SOL   791      12.721  33.071  30.041  1.00  0.00           O
ATOM   2372  HW1 SOL   791      13.191  33.201  30.911  1.00  0.00           H
ATOM   2373  HW2 SOL   791      12.061  32.331  30.131  1.00  0.00           H
ATOM   2374  OW  SOL   792      15.821  25.011  23.341  1.00  0.00           O
ATOM   2375  HW1 SOL   792      15.511  25.621  24.071  1.00  0.00           H
ATOM   2376  HW2 SOL   792      16.321  25.531  22.651  1.00  0.00           H
ATOM   2377  OW  SOL   793       3.540  33.721  31.911  1.00  0.00           O
ATOM   2378  HW1 SOL   793       3.330  33.281  31.041  1.00  0.00           H
ATOM   2379  HW2 SOL   793       4.510  33.981  31.941  1.00  0.00           H
ATOM   2380  OW  SOL   794       4.020  26.131  34.601  1.00  0.00           O
ATOM   2381  HW1 SOL   794       4.700  26.681  34.131  1.00  0.00           H
ATOM   2382  HW2 SOL   794       4.420  25.251  34.871  1.00  0.00           H
ATOM   2383  OW  SOL   795      15.871  26.411  35.321  1.00  0.00           O
ATOM   2384  HW1 SOL   795      14.951  26.791  35.271  1.00  0.00           H
ATOM   2385  HW2 SOL   795      16.471  26.881  34.671  1.00  0.00           H
ATOM   2386  OW  SOL   796      10.131  19.671  36.321  1.00  0.00           O
ATOM   2387  HW1 SOL   796      10.191  20.521  35.801  1.00  0.00           H
ATOM   2388  HW2 SOL   796      10.451  18.911  35.751  1.00  0.00           H
ATOM   2389  OW  SOL   797       5.040  19.121  36.021  1.00  0.00           O
ATOM   2390  HW1 SOL   797       4.620  18.551  35.321  1.00  0.00           H
ATOM   2391  HW2 SOL   797       4.380  19.811  36.341  1.00  0.00           H
ATOM   2392  OW  SOL   798       5.730  27.321  28.911  1.00  0.00           O
ATOM   2393  HW1 SOL   798       6.170  28.211  28.821  1.00  0.00           H
ATOM   2394  HW2 SOL   798       5.100  27.321  29.681  1.00  0.00           H
ATOM   2395  OW  SOL   799      13.601  27.241  29.071  1.00  0.00           O
ATOM   2396  HW1 SOL   799      12.851  27.241  28.411  1.00  0.00           H
ATOM   2397  HW2 SOL   799      13.971  26.321  29.161  1.00  0.00           H
ATOM   2398  OW  SOL   800      12.091  23.871  21.371  1.00  0.00           O
ATOM   2399  HW1 SOL   800      12.221  23.031  21.911  1.00  0.00           H
ATOM   2400  HW2 SOL   800      11.801  24.611  21.971  1.00  0.00           H
ATOM   2401  OW  SOL   801       3.070  20.751  30.931  1.00  0.00           O
ATOM   2402  HW1 SOL   801       2.840  21.121  31.831  1.00  0.00           H
ATOM   2403  HW2 SOL   801       2.770  19.801  30.871  1.00  0.00           H
ATOM   2404  OW  SOL   802       0.370  31.721  31.441  1.00  0.00           O
ATOM   2405  HW1 SOL   802       0.900  31.231  32.121  1.00  0.00           H
ATOM   2406  HW2 SOL   802       0.590  32.701  31.491  1.00  0.00           H
ATOM   2407  OW  SOL   803       7.320  24.961  29.261  1.00  0.00           O
ATOM   2408  HW1 SOL   803       7.910  24.701  28.501  1.00  0.00           H
ATOM   2409  HW2 SOL   803       7.040  25.921  29.151  1.00  0.00           H
ATOM   2410  OW  SOL   804      17.281  27.971  37.161  1.00  0.00           O
ATOM   2411  HW1 SOL   804      16.821  27.901  36.271  1.00  0.00           H
ATOM   2412  HW2 SOL   804      16.661  28.411  37.821  1.00  0.00           H
ATOM   2413  OW  SOL   805       3.070  19.251  24.801  1.00  0.00           O
ATOM   2414  HW1 SOL   805       2.960  20.191  25.131  1.00  0.00           H
ATOM   2415  HW2 SOL   805       3.020  18.621  25.571  1.00  0.00           H
ATOM   2416  OW  SOL   806      16.221  22.291  22.361  1.00  0.00           O
ATOM   2417  HW1 SOL   806      16.241  21.531  23.001  1.00  0.00           H
ATOM   2418  HW2 SOL   806      15.741  23.061  22.761  1.00  0.00           H
ATOM   2419  OW  SOL   807      10.231  26.281  28.281  1.00  0.00           O
ATOM   2420  HW1 SOL   807      10.381  26.491  29.241  1.00  0.00           H
ATOM   2421  HW2 SOL   807       9.931  25.331  28.191  1.00  0.00           H
ATOM   2422  OW  SOL   808       9.801  34.351  35.621  1.00  0.00           O
ATOM   2423  HW1 SOL   808       9.601  34.791  34.741  1.00  0.00           H
ATOM   2424  HW2 SOL   808      10.191  33.441  35.461  1.00  0.00           H
ATOM   2425  OW  SOL   809      18.591  33.801  34.671  1.00  0.00           O
ATOM   2426  HW1 SOL   809      18.731  34.071  33.721  1.00  0.00           H
ATOM   2427  HW2 SOL   809      19.421  34.021  35.201  1.00  0.00           H
ATOM   2428  OW  SOL   810       3.500  27.601  36.661  1.00  0.00           O
ATOM   2429  HW1 SOL   810       4.260  28.041  37.141  1.00  0.00           H
ATOM   2430  HW2 SOL   810       3.850  27.131  35.841  1.00  0.00           H
ATOM   2431  OW  SOL   811      15.401  21.361  19.871  1.00  0.00           O
ATOM   2432  HW1 SOL   811      14.791  20.611  20.101  1.00  0.00           H
ATOM   2433  HW2 SOL   811      15.621  21.881  20.701  1.00  0.00           H
ATOM   2434  OW  SOL   812      13.031  27.001  19.041  1.00  0.00           O
ATOM   2435  HW1 SOL   812      13.371  26.071  19.191  1.00  0.00           H
ATOM   2436  HW2 SOL   812      13.211  27.271  18.091  1.00  0.00           H
ATOM   2437  OW  SOL   813      10.681  31.951  27.111  1.00  0.00           O
ATOM   2438  HW1 SOL   813      10.751  31.111  26.561  1.00  0.00           H
ATOM   2439  HW2 SOL   813      11.301  32.641  26.751  1.00  0.00           H
ATOM   2440  OW  SOL   814       3.190  26.721  28.111  1.00  0.00           O
ATOM   2441  HW1 SOL   814       4.120  27.081  28.161  1.00  0.00           H
ATOM   2442  HW2 SOL   814       3.130  25.871  28.631  1.00  0.00           H
ATOM   2443  OW  SOL   815       3.390  23.711  28.681  1.00  0.00           O
ATOM   2444  HW1 SOL   815       2.870  22.881  28.511  1.00  0.00           H
ATOM   2445  HW2 SOL   815       4.160  23.761  28.041  1.00  0.00           H
ATOM   2446  OW  SOL   816      11.381  22.421  35.401  1.00  0.00           O
ATOM   2447  HW1 SOL   816      10.931  23.051  36.041  1.00  0.00           H
ATOM   2448  HW2 SOL   816      12.311  22.731  35.231  1.00  0.00           H
ATOM   2449  OW  SOL   817      11.601  20.691  33.391  1.00  0.00           O
ATOM   2450  HW1 SOL   817      11.601  21.331  34.161  1.00  0.00           H
ATOM   2451  HW2 SOL   817      11.881  21.171  32.561  1.00  0.00           H
ATOM   2452  OW  SOL   818       0.080  31.881  20.621  1.00  0.00           O
ATOM   2453  HW1 SOL   818      -0.850  32.091  20.311  1.00  0.00           H
ATOM   2454  HW2 SOL   818       0.180  30.891  20.751  1.00  0.00           H
ATOM   2455  OW  SOL   819       0.880  36.631  27.891  1.00  0.00           O
ATOM   2456  HW1 SOL   819       0.460  35.771  27.621  1.00  0.00           H
ATOM   2457  HW2 SOL   819       1.820  36.661  27.551  1.00  0.00           H
ATOM   2458  OW  SOL   820       5.040  34.301  27.721  1.00  0.00           O
ATOM   2459  HW1 SOL   820       5.700  35.041  27.811  1.00  0.00           H
ATOM   2460  HW2 SOL   820       5.480  33.511  27.301  1.00  0.00           H
ATOM   2461  OW  SOL   821      10.021  26.581  31.001  1.00  0.00           O
ATOM   2462  HW1 SOL   821      10.431  26.261  31.861  1.00  0.00           H
ATOM   2463  HW2 SOL   821       9.061  26.311  30.971  1.00  0.00           H
ATOM   2464  OW  SOL   822       0.400  24.061  29.761  1.00  0.00           O
ATOM   2465  HW1 SOL   822       1.250  23.731  29.351  1.00  0.00           H
ATOM   2466  HW2 SOL   822       0.530  24.211  30.741  1.00  0.00           H
ATOM   2467  OW  SOL   823       1.890  23.821  35.841  1.00  0.00           O
ATOM   2468  HW1 SOL   823       2.480  23.421  35.141  1.00  0.00           H
ATOM   2469  HW2 SOL   823       1.310  24.531  35.431  1.00  0.00           H
ATOM   2470  OW  SOL   824      13.691  28.121  35.221  1.00  0.00           O
ATOM   2471  HW1 SOL   824      14.081  29.011  35.421  1.00  0.00           H
ATOM   2472  HW2 SOL   824      13.791  27.921  34.251  1.00  0.00           H
ATOM   2473  OW  SOL   825       8.150  24.341  21.871  1.00  0.00           O
ATOM   2474  HW1 SOL   825       8.220  23.451  21.411  1.00  0.00           H
ATOM   2475  HW2 SOL   825       7.210  24.681  21.791  1.00  0.00           H
ATOM   2476  OW  SOL   826      16.571  24.661  30.681  1.00  0.00           O
ATOM   2477  HW1 SOL   826      16.191  23.971  31.301  1.00  0.00           H
ATOM   2478  HW2 SOL   826      17.391  24.301  30.241  1.00  0.00           H
ATOM   2479  OW  SOL   827       2.520  34.261  36.061  1.00  0.00           O
ATOM   2480  HW1 SOL   827       2.220  34.831  36.821  1.00  0.00           H
ATOM   2481  HW2 SOL   827       2.450  33.291  36.321  1.00  0.00           H
ATOM   2482  OW  SOL   828       6.710  23.261  31.311  1.00  0.00           O
ATOM   2483  HW1 SOL   828       6.370  22.371  31.011  1.00  0.00           H
ATOM   2484  HW2 SOL   828       6.970  23.801  30.511  1.00  0.00           H
ATOM   2485  OW  SOL   829       9.300  35.401  33.271  1.00  0.00           O
ATOM   2486  HW1 SOL   829       9.060  35.221  32.321  1.00  0.00           H
ATOM   2487  HW2 SOL   829       9.600  36.341  33.371  1.00  0.00           H
ATOM   2488  OW  SOL   830       4.730  23.621  20.531  1.00  0.00           O
ATOM   2489  HW1 SOL   830       5.340  24.421  20.571  1.00  0.00           H
ATOM   2490  HW2 SOL   830       3.780  23.931  20.601  1.00  0.00           H
ATOM   2491  OW  SOL   831       1.590  29.991  33.281  1.00  0.00           O
ATOM   2492  HW1 SOL   831       1.810  29.381  34.041  1.00  0.00           H
ATOM   2493  HW2 SOL   831       1.690  29.501  32.421  1.00  0.00           H
ATOM   2494  OW  SOL   832      13.471  29.211  30.961  1.00  0.00           O
ATOM   2495  HW1 SOL   832      13.711  28.581  30.221  1.00  0.00           H
ATOM   2496  HW2 SOL   832      12.571  29.611  30.781  1.00  0.00           H
ATOM   2497  OW  SOL   833      13.021  27.171  21.711  1.00  0.00           O
ATOM   2498  HW1 SOL   833      12.161  26.861  22.131  1.00  0.00           H
ATOM   2499  HW2 SOL   833      12.981  27.031  20.721  1.00  0.00           H
ATOM   2500  OW  SOL   834      17.591  36.091  30.161  1.00  0.00           O
ATOM   2501  HW1 SOL   834      18.201  36.391  29.431  1.00  0.00           H
ATOM   2502  HW2 SOL   834      17.211  35.201  29.941  1.00  0.00           H
ATOM   2503  OW  SOL   835      12.521  35.931  29.901  1.00  0.00           O
ATOM   2504  HW1 SOL   835      13.361  35.981  29.361  1.00  0.00           H
ATOM   2505  HW2 SOL   835      12.291  34.971  30.081  1.00  0.00           H
ATOM   2506  OW  SOL   836       0.830  31.201  28.841  1.00  0.00           O
ATOM   2507  HW1 SOL   836       0.780  31.191  29.841  1.00  0.00           H
ATOM   2508  HW2 SOL   836       0.000  30.791  28.461  1.00  0.00           H
ATOM   2509  OW  SOL   837       6.880  35.241  35.781  1.00  0.00           O
ATOM   2510  HW1 SOL   837       6.320  36.051  35.871  1.00  0.00           H
ATOM   2511  HW2 SOL   837       7.400  35.281  34.921  1.00  0.00           H
ATOM   2512  OW  SOL   838      13.881  34.351  23.391  1.00  0.00           O
ATOM   2513  HW1 SOL   838      14.551  34.471  22.651  1.00  0.00           H
ATOM   2514  HW2 SOL   838      13.481  35.241  23.621  1.00  0.00           H
ATOM   2515  OW  SOL   839       1.300  36.561  37.131  1.00  0.00           O
ATOM   2516  HW1 SOL   839       0.890  35.821  37.661  1.00  0.00           H
ATOM   2517  HW2 SOL   839       1.940  37.071  37.711  1.00  0.00           H
ATOM   2518  OW  SOL   840      12.801  27.891  25.341  1.00  0.00           O
ATOM   2519  HW1 SOL   840      13.401  27.081  25.361  1.00  0.00           H
ATOM   2520  HW2 SOL   840      13.201  28.581  24.741  1.00  0.00           H
ATOM   2521  OW  SOL   841       8.300  31.351  32.841  1.00  0.00           O
ATOM   2522  HW1 SOL   841       8.250  31.681  33.791  1.00  0.00           H
ATOM   2523  HW2 SOL   841       7.440  31.541  32.381  1.00  0.00           H
ATOM   2524  OW  SOL   842       6.720  34.781  20.161  1.00  0.00           O
ATOM   2525  HW1 SOL   842       6.810  34.881  19.171  1.00  0.00           H
ATOM   2526  HW2 SOL   842       6.320  33.891  20.371  1.00  0.00           H
ATOM   2527  OW  SOL   843      16.501  35.821  32.561  1.00  0.00           O
ATOM   2528  HW1 SOL   843      17.031  35.921  31.721  1.00  0.00           H
ATOM   2529  HW2 SOL   843      16.231  36.721  32.901  1.00  0.00           H
ATOM   2530  OW  SOL   844      18.411  20.371  28.251  1.00  0.00           O
ATOM   2531  HW1 SOL   844      18.801  19.521  27.891  1.00  0.00           H
ATOM   2532  HW2 SOL   844      17.431  20.391  28.061  1.00  0.00           H
ATOM   2533  OW  SOL   845       2.630  21.881  25.821  1.00  0.00           O
ATOM   2534  HW1 SOL   845       1.840  22.391  25.481  1.00  0.00           H
ATOM   2535  HW2 SOL   845       2.540  21.731  26.801  1.00  0.00           H
ATOM   2536  OW  SOL   846      11.941  34.741  18.931  1.00  0.00           O
ATOM   2537  HW1 SOL   846      12.001  33.811  19.301  1.00  0.00           H
ATOM   2538  HW2 SOL   846      11.351  34.741  18.131  1.00  0.00           H
ATOM   2539  OW  SOL   847       8.220  28.641  32.341  1.00  0.00           O
ATOM   2540  HW1 SOL   847       8.620  28.631  31.421  1.00  0.00           H
ATOM   2541  HW2 SOL   847       8.320  29.561  32.741  1.00  0.00           H
ATOM   2542  OW  SOL   848       9.160  27.721  21.531  1.00  0.00           O
ATOM   2543  HW1 SOL   848       9.790  28.101  20.851  1.00  0.00           H
ATOM   2544  HW2 SOL   848       9.560  26.891  21.921  1.00  0.00           H
ATOM   2545  OW  SOL   849      15.041  34.691  19.061  1.00  0.00           O
ATOM   2546  HW1 SOL   849      14.121  35.061  19.131  1.00  0.00           H
ATOM   2547  HW2 SOL   849      15.421  34.891  18.161  1.00  0.00           H
ATOM   2548  OW  SOL   850       3.720  31.501  33.521  1.00  0.00           O
ATOM   2549  HW1 SOL   850       3.590  32.431  33.181  1.00  0.00           H
ATOM   2550  HW2 SOL   850       2.880  30.981  33.391  1.00  0.00           H
ATOM   2551  OW  SOL   851      16.141  31.541  31.511  1.00  0.00           O
ATOM   2552  HW1 SOL   851      16.741  31.571  32.311  1.00  0.00           H
ATOM   2553  HW2 SOL   851      15.391  32.181  31.641  1.00  0.00           H
ATOM   2554  OW  SOL   852      10.391  29.601  25.581  1.00  0.00           O
ATOM   2555  HW1 SOL   852       9.691  29.131  26.121  1.00  0.00           H
ATOM   2556  HW2 SOL   852      10.981  28.921  25.151  1.00  0.00           H
ATOM   2557  OW  SOL   853      10.141  20.981  28.331  1.00  0.00           O
ATOM   2558  HW1 SOL   853      10.061  20.621  27.401  1.00  0.00           H
ATOM   2559  HW2 SOL   853      10.121  20.221  28.981  1.00  0.00           H
ATOM   2560  OW  SOL   854      17.091  22.471  32.431  1.00  0.00           O
ATOM   2561  HW1 SOL   854      17.821  23.161  32.471  1.00  0.00           H
ATOM   2562  HW2 SOL   854      17.371  21.721  31.841  1.00  0.00           H
ATOM   2563  OW  SOL   855       2.550  32.101  21.521  1.00  0.00           O
ATOM   2564  HW1 SOL   855       1.590  32.111  21.251  1.00  0.00           H
ATOM   2565  HW2 SOL   855       2.670  32.631  22.361  1.00  0.00           H
ATOM   2566  OW  SOL   856       1.050  28.751  35.881  1.00  0.00           O
ATOM   2567  HW1 SOL   856       0.280  28.421  36.421  1.00  0.00           H
ATOM   2568  HW2 SOL   856       1.900  28.451  36.301  1.00  0.00           H
ATOM   2569  OW  SOL   857       6.720  20.651  33.511  1.00  0.00           O
ATOM   2570  HW1 SOL   857       7.620  20.491  33.111  1.00  0.00           H
ATOM   2571  HW2 SOL   857       6.800  20.701  34.501  1.00  0.00           H
ATOM   2572  OW  SOL   858       0.750  22.071  18.951  1.00  0.00           O
ATOM   2573  HW1 SOL   858      -0.170  21.791  18.661  1.00  0.00           H
ATOM   2574  HW2 SOL   858       1.060  22.841  18.391  1.00  0.00           H
ATOM   2575  OW  SOL   859      14.401  27.181  32.601  1.00  0.00           O
ATOM   2576  HW1 SOL   859      13.831  27.701  31.971  1.00  0.00           H
ATOM   2577  HW2 SOL   859      15.361  27.301  32.361  1.00  0.00           H
ATOM   2578  OW  SOL   860       0.720  20.281  21.801  1.00  0.00           O
ATOM   2579  HW1 SOL   860       0.550  21.111  21.261  1.00  0.00           H
ATOM   2580  HW2 SOL   860       1.620  19.911  21.581  1.00  0.00           H
ATOM   2581  OW  SOL   861      11.831  31.971  19.811  1.00  0.00           O
ATOM   2582  HW1 SOL   861      10.841  31.861  19.831  1.00  0.00           H
ATOM   2583  HW2 SOL   861      12.171  32.121  20.741  1.00  0.00           H
ATOM   2584  OW  SOL   862       6.130  27.041  32.931  1.00  0.00           O
ATOM   2585  HW1 SOL   862       6.690  27.851  32.761  1.00  0.00           H
ATOM   2586  HW2 SOL   862       6.720  26.241  32.961  1.00  0.00           H
ATOM   2587  OW  SOL   863      14.931  36.291  28.211  1.00  0.00           O
ATOM   2588  HW1 SOL   863      15.261  36.931  27.521  1.00  0.00           H
ATOM   2589  HW2 SOL   863      15.591  36.231  28.961  1.00  0.00           H
ATOM   2590  OW  SOL   864       7.160  24.271  35.701  1.00  0.00           O
ATOM   2591  HW1 SOL   864       7.350  24.921  36.441  1.00  0.00           H
ATOM   2592  HW2 SOL   864       7.760  23.471  35.791  1.00  0.00           H
ATOM   2593  OW  SOL   865      14.501  30.821  34.951  1.00  0.00           O
ATOM   2594  HW1 SOL   865      14.411  30.721  35.941  1.00  0.00           H
ATOM   2595  HW2 SOL   865      15.461  30.751  34.691  1.00  0.00           H
ATOM   2596  OW  SOL   866       3.900  36.031  34.221  1.00  0.00           O
ATOM   2597  HW1 SOL   866       2.990  36.441  34.201  1.00  0.00           H
ATOM   2598  HW2 SOL   866       3.830  35.091  34.541  1.00  0.00           H
ATOM   2599  OW  SOL   867      16.741  27.451  31.161  1.00  0.00           O
ATOM   2600  HW1 SOL   867      16.471  26.561  30.791  1.00  0.00           H
ATOM   2601  HW2 SOL   867      16.751  28.131  30.431  1.00  0.00           H
ATOM   2602  OW  SOL   868      12.251  21.871  23.111  1.00  0.00           O
ATOM   2603  HW1 SOL   868      12.901  21.131  23.001  1.00  0.00           H
ATOM   2604  HW2 SOL   868      12.451  22.371  23.951  1.00  0.00           H
ATOM   2605  OW  SOL   869       5.940  26.071  25.141  1.00  0.00           O
ATOM   2606  HW1 SOL   869       6.440  26.921  24.951  1.00  0.00           H
ATOM   2607  HW2 SOL   869       5.060  26.091  24.661  1.00  0.00           H
ATOM   2608  OW  SOL   870      17.771  22.041  35.041  1.00  0.00           O
ATOM   2609  HW1 SOL   870      17.601  22.351  34.101  1.00  0.00           H
ATOM   2610  HW2 SOL   870      16.931  21.671  35.421  1.00  0.00           H
ATOM   2611  OW  SOL   871      17.301  27.961  33.791  1.00  0.00           O
ATOM   2612  HW1 SOL   871      17.681  28.871  33.941  1.00  0.00           H
ATOM   2613  HW2 SOL   871      17.221  27.791  32.801  1.00  0.00           H
ATOM   2614  OW  SOL   872       8.590  32.361  18.781  1.00  0.00           O
ATOM   2615  HW1 SOL   872       8.130  32.511  19.661  1.00  0.00           H
ATOM   2616  HW2 SOL   872       9.030  33.211  18.481  1.00  0.00           H
ATOM   2617  OW  SOL   873       6.610  36.521  28.151  1.00  0.00           O
ATOM   2618  HW1 SOL   873       6.150  37.401  28.021  1.00  0.00           H
ATOM   2619  HW2 SOL   873       7.600  36.641  28.081  1.00  0.00           H
ATOM   2620  OW  SOL   874       8.590  28.181  27.231  1.00  0.00           O
ATOM   2621  HW1 SOL   874       9.130  27.491  27.711  1.00  0.00           H
ATOM   2622  HW2 SOL   874       8.270  28.871  27.891  1.00  0.00           H
ATOM   2623  OW  SOL   875      10.831  28.461  19.491  1.00  0.00           O
ATOM   2624  HW1 SOL   875      10.601  28.991  18.671  1.00  0.00           H
ATOM   2625  HW2 SOL   875      11.641  27.901  19.301  1.00  0.00           H
ATOM   2626  OW  SOL   876      18.611  34.311  27.131  1.00  0.00           O
ATOM   2627  HW1 SOL   876      17.901  34.191  26.431  1.00  0.00           H
ATOM   2628  HW2 SOL   876      18.621  33.521  27.731  1.00  0.00           H
ATOM   2629  OW  SOL   877       2.210  31.761  37.061  1.00  0.00           O
ATOM   2630  HW1 SOL   877       1.560  31.031  36.851  1.00  0.00           H
ATOM   2631  HW2 SOL   877       2.250  31.901  38.041  1.00  0.00           H
ATOM   2632  OW  SOL   878       0.790  31.021  25.151  1.00  0.00           O
ATOM   2633  HW1 SOL   878       0.780  30.551  26.031  1.00  0.00           H
ATOM   2634  HW2 SOL   878       1.610  30.741  24.641  1.00  0.00           H
ATOM   2635  OW  SOL   879       6.720  32.531  34.861  1.00  0.00           O
ATOM   2636  HW1 SOL   879       5.940  32.031  35.241  1.00  0.00           H
ATOM   2637  HW2 SOL   879       6.690  33.481  35.171  1.00  0.00           H
ATOM   2638  OW  SOL   880      18.241  20.541  30.891  1.00  0.00           O
ATOM   2639  HW1 SOL   880      18.201  19.641  31.331  1.00  0.00           H
ATOM   2640  HW2 SOL   880      18.271  20.431  29.901  1.00  0.00           H
ATOM   2641  OW  SOL   881       4.280  22.861  23.821  1.00  0.00           O
ATOM   2642  HW1 SOL   881       4.580  22.141  23.201  1.00  0.00           H
ATOM   2643  HW2 SOL   881       3.890  22.461  24.651  1.00  0.00           H
ATOM   2644  OW  SOL   882      17.051  33.491  29.661  1.00  0.00           O
ATOM   2645  HW1 SOL   882      16.121  33.241  29.391  1.00  0.00           H
ATOM   2646  HW2 SOL   882      17.311  32.991  30.481  1.00  0.00           H
ATOM   2647  OW  SOL   883       3.170  24.091  31.421  1.00  0.00           O
ATOM   2648  HW1 SOL   883       3.550  23.501  32.141  1.00  0.00           H
ATOM   2649  HW2 SOL   883       3.570  23.831  30.541  1.00  0.00           H
ATOM   2650  OW  SOL   884       8.120  34.481  25.491  1.00  0.00           O
ATOM   2651  HW1 SOL   884       8.440  34.581  24.551  1.00  0.00           H
ATOM   2652  HW2 SOL   884       7.330  33.861  25.511  1.00  0.00           H
ATOM   2653  OW  SOL   885      14.241  20.761  29.741  1.00  0.00           O
ATOM   2654  HW1 SOL   885      14.761  20.111  30.291  1.00  0.00           H
ATOM   2655  HW2 SOL   885      13.751  21.391  30.351  1.00  0.00           H
ATOM   2656  OW  SOL   886      10.011  18.961  30.161  1.00  0.00           O
ATOM   2657  HW1 SOL   886       9.381  18.241  29.851  1.00  0.00           H
ATOM   2658  HW2 SOL   886      10.941  18.601  30.161  1.00  0.00           H
ATOM   2659  OW  SOL   887       7.700  31.921  21.631  1.00  0.00           O
ATOM   2660  HW1 SOL   887       7.240  31.051  21.801  1.00  0.00           H
ATOM   2661  HW2 SOL   887       8.610  31.891  22.041  1.00  0.00           H
ATOM   2662  OW  SOL   888       6.180  34.291  31.461  1.00  0.00           O
ATOM   2663  HW1 SOL   888       6.130  35.111  32.031  1.00  0.00           H
ATOM   2664  HW2 SOL   888       7.070  34.261  31.011  1.00  0.00           H
ATOM   2665  OW  SOL   889      13.521  19.141  20.301  1.00  0.00           O
ATOM   2666  HW1 SOL   889      13.871  18.731  19.461  1.00  0.00           H
ATOM   2667  HW2 SOL   889      12.621  18.761  20.501  1.00  0.00           H
ATOM   2668  OW  SOL   890      13.001  23.151  25.531  1.00  0.00           O
ATOM   2669  HW1 SOL   890      12.411  23.951  25.571  1.00  0.00           H
ATOM   2670  HW2 SOL   890      13.151  22.801  26.461  1.00  0.00           H
ATOM   2671  OW  SOL   891      15.931  20.831  27.441  1.00  0.00           O
ATOM   2672  HW1 SOL   891      15.091  20.821  27.981  1.00  0.00           H
ATOM   2673  HW2 SOL   891      15.951  21.661  26.881  1.00  0.00           H
ATOM   2674  OW  SOL   892       0.390  29.391  21.621  1.00  0.00           O
ATOM   2675  HW1 SOL   892       1.380  29.281  21.531  1.00  0.00           H
ATOM   2676  HW2 SOL   892      -0.010  28.531  21.941  1.00  0.00           H
ATOM   2677  OW  SOL   893       8.750  35.081  21.991  1.00  0.00           O
ATOM   2678  HW1 SOL   893       7.980  34.731  21.451  1.00  0.00           H
ATOM   2679  HW2 SOL   893       8.430  35.791  22.611  1.00  0.00           H
ATOM   2680  OW  SOL   894       2.300  24.901  38.371  1.00  0.00           O
ATOM   2681  HW1 SOL   894       1.370  24.881  38.741  1.00  0.00           H
ATOM   2682  HW2 SOL   894       2.310  24.511  37.451  1.00  0.00           H
ATOM   2683  OW  SOL   895      17.551  24.691  39.551  1.00  0.00           O
ATOM   2684  HW1 SOL   895      17.431  24.561  38.561  1.00  0.00           H
ATOM   2685  HW2 SOL   895      17.251  23.881  40.041  1.00  0.00           H
ATOM   2686  OW  SOL   896       2.310  35.751  42.071  1.00  0.00           O
ATOM   2687  HW1 SOL   896       2.650  36.521  42.611  1.00  0.00           H
ATOM   2688  HW2 SOL   896       2.750  35.751  41.171  1.00  0.00           H
ATOM   2689  OW  SOL   897       2.300  32.961  42.621  1.00  0.00           O
ATOM   2690  HW1 SOL   897       2.040  33.921  42.621  1.00  0.00           H
ATOM   2691  HW2 SOL   897       1.590  32.421  43.071  1.00  0.00           H
ATOM   2692  OW  SOL   898       6.060  28.261  38.471  1.00  0.00           O
ATOM   2693  HW1 SOL   898       6.130  29.101  37.931  1.00  0.00           H
ATOM   2694  HW2 SOL   898       6.520  28.391  39.351  1.00  0.00           H
ATOM   2695  OW  SOL   899      18.421  36.291  40.831  1.00  0.00           O
ATOM   2696  HW1 SOL   899      18.961  36.001  41.631  1.00  0.00           H
ATOM   2697  HW2 SOL   899      18.721  37.191  40.541  1.00  0.00           H
ATOM   2698  OW  SOL   900       0.270  34.581  38.411  1.00  0.00           O
ATOM   2699  HW1 SOL   900       0.080  33.621  38.621  1.00  0.00           H
ATOM   2700  HW2 SOL   900      -0.060  35.161  39.161  1.00  0.00           H
ATOM   2701  OW  SOL   901      16.891  27.841  43.361  1.00  0.00           O
ATOM   2702  HW1 SOL   901      17.841  27.551  43.441  1.00  0.00           H
ATOM   2703  HW2 SOL   901      16.811  28.491  42.611  1.00  0.00           H
ATOM   2704  OW  SOL   902      16.411  29.701  41.561  1.00  0.00           O
ATOM   2705  HW1 SOL   902      17.271  29.721  41.041  1.00  0.00           H
ATOM   2706  HW2 SOL   902      16.551  30.171  42.441  1.00  0.00           H
ATOM   2707  OW  SOL   903       8.090  18.661  42.261  1.00  0.00           O
ATOM   2708  HW1 SOL   903       8.490  19.571  42.171  1.00  0.00           H
ATOM   2709  HW2 SOL   903       7.090  18.741  42.321  1.00  0.00           H
ATOM   2710  OW  SOL   904      15.251  28.611  39.141  1.00  0.00           O
ATOM   2711  HW1 SOL   904      14.621  27.851  39.271  1.00  0.00           H
ATOM   2712  HW2 SOL   904      15.731  28.791  40.001  1.00  0.00           H
ATOM   2713  OW  SOL   905       5.980  25.911  39.941  1.00  0.00           O
ATOM   2714  HW1 SOL   905       6.220  26.601  39.261  1.00  0.00           H
ATOM   2715  HW2 SOL   905       5.200  26.241  40.481  1.00  0.00           H
ATOM   2716  OW  SOL   906      15.761  35.241  40.311  1.00  0.00           O
ATOM   2717  HW1 SOL   906      16.651  35.701  40.341  1.00  0.00           H
ATOM   2718  HW2 SOL   906      15.551  35.001  39.361  1.00  0.00           H
ATOM   2719  OW  SOL   907       8.650  22.101  39.191  1.00  0.00           O
ATOM   2720  HW1 SOL   907       9.240  22.731  38.701  1.00  0.00           H
ATOM   2721  HW2 SOL   907       8.840  21.161  38.901  1.00  0.00           H
ATOM   2722  OW  SOL   908       3.210  28.051  39.661  1.00  0.00           O
ATOM   2723  HW1 SOL   908       4.030  28.441  39.241  1.00  0.00           H
ATOM   2724  HW2 SOL   908       2.940  27.231  39.171  1.00  0.00           H
ATOM   2725  OW  SOL   909      16.321  32.391  38.051  1.00  0.00           O
ATOM   2726  HW1 SOL   909      16.001  33.331  37.951  1.00  0.00           H
ATOM   2727  HW2 SOL   909      15.561  31.761  37.931  1.00  0.00           H
ATOM   2728  OW  SOL   910       4.640  36.051  40.471  1.00  0.00           O
ATOM   2729  HW1 SOL   910       4.970  36.441  41.331  1.00  0.00           H
ATOM   2730  HW2 SOL   910       5.400  35.981  39.821  1.00  0.00           H
ATOM   2731  OW  SOL   911      14.001  19.691  41.501  1.00  0.00           O
ATOM   2732  HW1 SOL   911      13.761  19.321  40.601  1.00  0.00           H
ATOM   2733  HW2 SOL   911      14.991  19.851  41.541  1.00  0.00           H
ATOM   2734  OW  SOL   912       3.820  25.621  42.041  1.00  0.00           O
ATOM   2735  HW1 SOL   912       4.270  24.721  42.011  1.00  0.00           H
ATOM   2736  HW2 SOL   912       2.880  25.511  42.371  1.00  0.00           H
ATOM   2737  OW  SOL   913       6.140  19.841  38.411  1.00  0.00           O
ATOM   2738  HW1 SOL   913       7.120  19.621  38.481  1.00  0.00           H
ATOM   2739  HW2 SOL   913       5.830  19.671  37.481  1.00  0.00           H
ATOM   2740  OW  SOL   914      14.341  30.501  37.651  1.00  0.00           O
ATOM   2741  HW1 SOL   914      14.661  29.741  38.221  1.00  0.00           H
ATOM   2742  HW2 SOL   914      13.421  30.771  37.951  1.00  0.00           H
ATOM   2743  OW  SOL   915       2.970  18.971  38.951  1.00  0.00           O
ATOM   2744  HW1 SOL   915       3.460  19.811  38.741  1.00  0.00           H
ATOM   2745  HW2 SOL   915       3.590  18.321  39.401  1.00  0.00           H
ATOM   2746  OW  SOL   916       9.351  20.981  42.041  1.00  0.00           O
ATOM   2747  HW1 SOL   916       8.871  21.391  41.261  1.00  0.00           H
ATOM   2748  HW2 SOL   916      10.341  20.961  41.851  1.00  0.00           H
ATOM   2749  OW  SOL   917       4.590  30.141  44.651  1.00  0.00           O
ATOM   2750  HW1 SOL   917       3.880  29.871  45.301  1.00  0.00           H
ATOM   2751  HW2 SOL   917       4.330  29.861  43.721  1.00  0.00           H
ATOM   2752  OW  SOL   918      12.711  36.591  43.151  1.00  0.00           O
ATOM   2753  HW1 SOL   918      13.151  37.231  42.511  1.00  0.00           H
ATOM   2754  HW2 SOL   918      12.211  37.111  43.851  1.00  0.00           H
ATOM   2755  OW  SOL   919      10.321  24.111  37.401  1.00  0.00           O
ATOM   2756  HW1 SOL   919       9.911  24.931  37.011  1.00  0.00           H
ATOM   2757  HW2 SOL   919      10.961  24.371  38.131  1.00  0.00           H
ATOM   2758  OW  SOL   920      18.571  26.951  41.011  1.00  0.00           O
ATOM   2759  HW1 SOL   920      18.991  26.311  41.651  1.00  0.00           H
ATOM   2760  HW2 SOL   920      18.191  26.441  40.231  1.00  0.00           H
ATOM   2761  OW  SOL   921       4.880  32.471  38.981  1.00  0.00           O
ATOM   2762  HW1 SOL   921       4.010  32.321  39.451  1.00  0.00           H
ATOM   2763  HW2 SOL   921       4.710  32.731  38.031  1.00  0.00           H
ATOM   2764  OW  SOL   922      13.901  24.371  38.021  1.00  0.00           O
ATOM   2765  HW1 SOL   922      13.361  24.161  38.831  1.00  0.00           H
ATOM   2766  HW2 SOL   922      14.811  23.961  38.111  1.00  0.00           H
ATOM   2767  OW  SOL   923       5.270  21.181  40.521  1.00  0.00           O
ATOM   2768  HW1 SOL   923       5.540  20.591  39.771  1.00  0.00           H
ATOM   2769  HW2 SOL   923       5.270  22.131  40.211  1.00  0.00           H
ATOM   2770  OW  SOL   924       7.050  29.121  40.921  1.00  0.00           O
ATOM   2771  HW1 SOL   924       6.910  29.191  41.911  1.00  0.00           H
ATOM   2772  HW2 SOL   924       7.890  28.611  40.741  1.00  0.00           H
ATOM   2773  OW  SOL   925       3.670  29.621  42.251  1.00  0.00           O
ATOM   2774  HW1 SOL   925       3.600  30.451  41.691  1.00  0.00           H
ATOM   2775  HW2 SOL   925       3.710  28.821  41.651  1.00  0.00           H
ATOM   2776  OW  SOL   926      12.521  32.101  41.121  1.00  0.00           O
ATOM   2777  HW1 SOL   926      13.021  32.871  41.521  1.00  0.00           H
ATOM   2778  HW2 SOL   926      11.571  32.121  41.441  1.00  0.00           H
ATOM   2779  OW  SOL   927      15.821  25.011  41.961  1.00  0.00           O
ATOM   2780  HW1 SOL   927      15.511  25.621  42.691  1.00  0.00           H
ATOM   2781  HW2 SOL   927      16.321  25.531  41.271  1.00  0.00           H
ATOM   2782  OW  SOL   928      12.091  23.871  39.991  1.00  0.00           O
ATOM   2783  HW1 SOL   928      12.221  23.031  40.531  1.00  0.00           H
ATOM   2784  HW2 SOL   928      11.801  24.611  40.591  1.00  0.00           H
ATOM   2785  OW  SOL   929      16.221  22.291  40.981  1.00  0.00           O
ATOM   2786  HW1 SOL   929      16.241  21.531  41.621  1.00  0.00           H
ATOM   2787  HW2 SOL   929      15.741  23.061  41.381  1.00  0.00           H
ATOM   2788  OW  SOL   930      15.401  21.361  38.491  1.00  0.00           O
ATOM   2789  HW1 SOL   930      14.791  20.611  38.721  1.00  0.00           H
ATOM   2790  HW2 SOL   930      15.621  21.881  39.321  1.00  0.00           H
ATOM   2791  OW  SOL   931      13.031  27.001  37.661  1.00  0.00           O
ATOM   2792  HW1 SOL   931      13.371  26.071  37.811  1.00  0.00           H
ATOM   2793  HW2 SOL   931      13.211  27.271  36.711  1.00  0.00           H
ATOM   2794  OW  SOL   932       0.080  31.881  39.241  1.00  0.00           O
ATOM   2795  HW1 SOL   932      -0.850  32.091  38.931  1.00  0.00           H
ATOM   2796  HW2 SOL   932       0.180  30.891  39.371  1.00  0.00           H
ATOM   2797  OW  SOL   933       8.150  24.341  40.491  1.00  0.00           O
ATOM   2798  HW1 SOL   933       8.220  23.451  40.031  1.00  0.00           H
ATOM   2799  HW2 SOL   933       7.210  24.681  40.411  1.00  0.00           H
ATOM   2800  OW  SOL   934       4.730  23.621  39.151  1.00  0.00           O
ATOM   2801  HW1 SOL   934       5.340  24.421  39.191  1.00  0.00           H
ATOM   2802  HW2 SOL   934       3.780  23.931  39.221  1.00  0.00           H
ATOM   2803  OW  SOL   935      13.021  27.171  40.331  1.00  0.00           O
ATOM   2804  HW1 SOL   935      12.161  26.861  40.751  1.00  0.00           H
ATOM   2805  HW2 SOL   935      12.981  27.031  39.341  1.00  0.00           H
ATOM   2806  OW  SOL   936      17.261  19.971  42.471  1.00  0.00           O
ATOM   2807  HW1 SOL   936      17.991  19.801  41.801  1.00  0.00           H
ATOM   2808  HW2 SOL   936      16.951  19.101  42.851  1.00  0.00           H
ATOM   2809  OW  SOL   937      13.881  34.351  42.011  1.00  0.00           O
ATOM   2810  HW1 SOL   937      14.551  34.471  41.271  1.00  0.00           H
ATOM   2811  HW2 SOL   937      13.481  35.241  42.241  1.00  0.00           H
ATOM   2812  OW  SOL   938       6.720  34.781  38.781  1.00  0.00           O
ATOM   2813  HW1 SOL   938       6.810  34.881  37.791  1.00  0.00           H
ATOM   2814  HW2 SOL   938       6.320  33.891  38.991  1.00  0.00           H
ATOM   2815  OW  SOL   939      11.941  34.741  37.551  1.00  0.00           O
ATOM   2816  HW1 SOL   939      12.001  33.811  37.921  1.00  0.00           H
ATOM   2817  HW2 SOL   939      11.351  34.741  36.751  1.00  0.00           H
ATOM   2818  OW  SOL   940       9.160  27.721  40.151  1.00  0.00           O
ATOM   2819  HW1 SOL   940       9.790  28.101  39.471  1.00  0.00           H
ATOM   2820  HW2 SOL   940       9.560  26.891  40.541  1.00  0.00           H
ATOM   2821  OW  SOL   941      15.041  34.691  37.681  1.00  0.00           O
ATOM   2822  HW1 SOL   941      14.121  35.061  37.751  1.00  0.00           H
ATOM   2823  HW2 SOL   941      15.421  34.891  36.781  1.00  0.00           H
ATOM   2824  OW  SOL   942       5.900  33.491  42.151  1.00  0.00           O
ATOM   2825  HW1 SOL   942       6.320  32.911  41.451  1.00  0.00           H
ATOM   2826  HW2 SOL   942       5.460  34.281  41.711  1.00  0.00           H
ATOM   2827  OW  SOL   943       2.550  32.101  40.141  1.00  0.00           O
ATOM   2828  HW1 SOL   943       1.590  32.111  39.871  1.00  0.00           H
ATOM   2829  HW2 SOL   943       2.670  32.631  40.981  1.00  0.00           H
ATOM   2830  OW  SOL   944       0.750  22.071  37.571  1.00  0.00           O
ATOM   2831  HW1 SOL   944      -0.170  21.791  37.281  1.00  0.00           H
ATOM   2832  HW2 SOL   944       1.060  22.841  37.011  1.00  0.00           H
ATOM   2833  OW  SOL   945       0.720  20.281  40.421  1.00  0.00           O
ATOM   2834  HW1 SOL   945       0.550  21.111  39.881  1.00  0.00           H
ATOM   2835  HW2 SOL   945       1.620  19.911  40.201  1.00  0.00           H
ATOM   2836  OW  SOL   946      11.831  31.971  38.431  1.00  0.00           O
ATOM   2837  HW1 SOL   946      10.841  31.861  38.451  1.00  0.00           H
ATOM   2838  HW2 SOL   946      12.171  32.121  39.361  1.00  0.00           H
ATOM   2839  OW  SOL   947      12.251  21.871  41.731  1.00  0.00           O
ATOM   2840  HW1 SOL   947      12.901  21.131  41.621  1.00  0.00           H
ATOM   2841  HW2 SOL   947      12.451  22.371  42.571  1.00  0.00           H
ATOM   2842  OW  SOL   948       5.940  26.071  43.761  1.00  0.00           O
ATOM   2843  HW1 SOL   948       6.440  26.921  43.571  1.00  0.00           H
ATOM   2844  HW2 SOL   948       5.060  26.091  43.281  1.00  0.00           H
ATOM   2845  OW  SOL   949       8.590  32.361  37.401  1.00  0.00           O
ATOM   2846  HW1 SOL   949       8.130  32.511  38.281  1.00  0.00           H
ATOM   2847  HW2 SOL   949       9.030  33.211  37.101  1.00  0.00           H
ATOM   2848  OW  SOL   950      10.831  28.461  38.111  1.00  0.00           O
ATOM   2849  HW1 SOL   950      10.601  28.991  37.291  1.00  0.00           H
ATOM   2850  HW2 SOL   950      11.641  27.901  37.921  1.00  0.00           H
ATOM   2851  OW  SOL   951       4.280  22.861  42.441  1.00  0.00           O
ATOM   2852  HW1 SOL   951       4.580  22.141  41.821  1.00  0.00           H
ATOM   2853  HW2 SOL   951       3.890  22.461  43.271  1.00  0.00           H
ATOM   2854  OW  SOL   952       7.700  31.921  40.251  1.00  0.00           O
ATOM   2855  HW1 SOL   952       7.240  31.051  40.421  1.00  0.00           H
ATOM   2856  HW2 SOL   952       8.610  31.891  40.661  1.00  0.00           H
ATOM   2857  OW  SOL   953      13.521  19.141  38.921  1.00  0.00           O
ATOM   2858  HW1 SOL   953      13.871  18.731  38.081  1.00  0.00           H
ATOM   2859  HW2 SOL   953      12.621  18.761  39.121  1.00  0.00           H
ATOM   2860  OW  SOL   954       0.390  29.391  40.241  1.00  0.00           O
ATOM   2861  HW1 SOL   954       1.380  29.281  40.151  1.00  0.00           H
ATOM   2862  HW2 SOL   954      -0.010  28.531  40.561  1.00  0.00           H
ATOM   2863  OW  SOL   955       8.750  35.081  40.611  1.00  0.00           O
ATOM   2864  HW1 SOL   955       7.980  34.731  40.071  1.00  0.00           H
ATOM   2865  HW2 SOL   955       8.430  35.791  41.231  1.00  0.00           H
ATOM   2866  OW  SOL   956       2.250  39.991   9.961  1.00  0.00           O
ATOM   2867  HW1 SOL   956       2.600  39.821  10.881  1.00  0.00           H
ATOM   2868  HW2 SOL   956       1.370  39.541   9.841  1.00  0.00           H
ATOM   2869  OW  SOL   957       0.190  40.921   6.470  1.00  0.00           O
ATOM   2870  HW1 SOL   957      -0.630  41.351   6.860  1.00  0.00           H
ATOM   2871  HW2 SOL   957      -0.090  40.191   5.840  1.00  0.00           H
ATOM   2872  OW  SOL   958      17.551  43.311   2.310  1.00  0.00           O
ATOM   2873  HW1 SOL   958      17.431  43.181   1.320  1.00  0.00           H
ATOM   2874  HW2 SOL   958      17.251  42.501   2.800  1.00  0.00           H
ATOM   2875  OW  SOL   959       4.380  41.161  14.991  1.00  0.00           O
ATOM   2876  HW1 SOL   959       5.200  40.601  15.081  1.00  0.00           H
ATOM   2877  HW2 SOL   959       3.570  40.581  15.031  1.00  0.00           H
ATOM   2878  OW  SOL   960      16.031  41.711   7.370  1.00  0.00           O
ATOM   2879  HW1 SOL   960      15.291  42.171   6.870  1.00  0.00           H
ATOM   2880  HW2 SOL   960      16.541  42.391   7.900  1.00  0.00           H
ATOM   2881  OW  SOL   961      15.941  38.381  14.801  1.00  0.00           O
ATOM   2882  HW1 SOL   961      15.761  39.051  14.081  1.00  0.00           H
ATOM   2883  HW2 SOL   961      15.911  38.841  15.691  1.00  0.00           H
ATOM   2884  OW  SOL   962       1.220  43.671   5.630  1.00  0.00           O
ATOM   2885  HW1 SOL   962       0.770  42.791   5.800  1.00  0.00           H
ATOM   2886  HW2 SOL   962       1.210  44.211   6.470  1.00  0.00           H
ATOM   2887  OW  SOL   963       8.090  37.281   5.020  1.00  0.00           O
ATOM   2888  HW1 SOL   963       8.490  38.191   4.930  1.00  0.00           H
ATOM   2889  HW2 SOL   963       7.090  37.361   5.080  1.00  0.00           H
ATOM   2890  OW  SOL   964       3.170  39.751  18.011  1.00  0.00           O
ATOM   2891  HW1 SOL   964       3.880  40.461  18.071  1.00  0.00           H
ATOM   2892  HW2 SOL   964       2.290  40.141  18.291  1.00  0.00           H
ATOM   2893  OW  SOL   965      12.811  40.691   9.441  1.00  0.00           O
ATOM   2894  HW1 SOL   965      11.951  40.191   9.311  1.00  0.00           H
ATOM   2895  HW2 SOL   965      13.431  40.151  10.001  1.00  0.00           H
ATOM   2896  OW  SOL   966      13.941  41.931  16.741  1.00  0.00           O
ATOM   2897  HW1 SOL   966      13.741  42.361  17.621  1.00  0.00           H
ATOM   2898  HW2 SOL   966      14.721  41.311  16.831  1.00  0.00           H
ATOM   2899  OW  SOL   967       9.911  41.341  12.421  1.00  0.00           O
ATOM   2900  HW1 SOL   967       9.141  41.681  12.961  1.00  0.00           H
ATOM   2901  HW2 SOL   967       9.571  40.831  11.631  1.00  0.00           H
ATOM   2902  OW  SOL   968       0.760  45.351   7.890  1.00  0.00           O
ATOM   2903  HW1 SOL   968       1.750  45.231   7.980  1.00  0.00           H
ATOM   2904  HW2 SOL   968       0.520  46.301   8.100  1.00  0.00           H
ATOM   2905  OW  SOL   969       8.650  40.721   1.950  1.00  0.00           O
ATOM   2906  HW1 SOL   969       9.240  41.351   1.460  1.00  0.00           H
ATOM   2907  HW2 SOL   969       8.840  39.781   1.660  1.00  0.00           H
ATOM   2908  OW  SOL   970      17.191  43.091  18.311  1.00  0.00           O
ATOM   2909  HW1 SOL   970      16.931  43.981  17.951  1.00  0.00           H
ATOM   2910  HW2 SOL   970      17.171  42.411  17.581  1.00  0.00           H
ATOM   2911  OW  SOL   971       5.500  39.201   8.850  1.00  0.00           O
ATOM   2912  HW1 SOL   971       5.450  39.151   9.850  1.00  0.00           H
ATOM   2913  HW2 SOL   971       5.520  40.161   8.560  1.00  0.00           H
ATOM   2914  OW  SOL   972       2.020  40.091  14.981  1.00  0.00           O
ATOM   2915  HW1 SOL   972       1.220  40.691  14.851  1.00  0.00           H
ATOM   2916  HW2 SOL   972       1.920  39.601  15.841  1.00  0.00           H
ATOM   2917  OW  SOL   973      14.001  38.311   4.260  1.00  0.00           O
ATOM   2918  HW1 SOL   973      13.761  37.941   3.360  1.00  0.00           H
ATOM   2919  HW2 SOL   973      14.991  38.471   4.300  1.00  0.00           H
ATOM   2920  OW  SOL   974      15.471  39.461  17.291  1.00  0.00           O
ATOM   2921  HW1 SOL   974      15.421  39.831  18.211  1.00  0.00           H
ATOM   2922  HW2 SOL   974      14.751  38.771  17.171  1.00  0.00           H
ATOM   2923  OW  SOL   975       6.140  38.461   1.170  1.00  0.00           O
ATOM   2924  HW1 SOL   975       7.120  38.241   1.240  1.00  0.00           H
ATOM   2925  HW2 SOL   975       5.830  38.291   0.240  1.00  0.00           H
ATOM   2926  OW  SOL   976       7.810  39.881  17.491  1.00  0.00           O
ATOM   2927  HW1 SOL   976       8.480  39.271  17.921  1.00  0.00           H
ATOM   2928  HW2 SOL   976       7.080  40.071  18.141  1.00  0.00           H
ATOM   2929  OW  SOL   977      13.511  43.141  14.331  1.00  0.00           O
ATOM   2930  HW1 SOL   977      13.791  42.711  15.181  1.00  0.00           H
ATOM   2931  HW2 SOL   977      13.761  44.101  14.341  1.00  0.00           H
ATOM   2932  OW  SOL   978       5.390  37.881   5.120  1.00  0.00           O
ATOM   2933  HW1 SOL   978       4.580  37.891   5.700  1.00  0.00           H
ATOM   2934  HW2 SOL   978       5.420  38.711   4.570  1.00  0.00           H
ATOM   2935  OW  SOL   979       2.970  37.591   1.710  1.00  0.00           O
ATOM   2936  HW1 SOL   979       3.460  38.431   1.500  1.00  0.00           H
ATOM   2937  HW2 SOL   979       3.590  36.941   2.160  1.00  0.00           H
ATOM   2938  OW  SOL   980       9.351  39.601   4.800  1.00  0.00           O
ATOM   2939  HW1 SOL   980       8.871  40.011   4.020  1.00  0.00           H
ATOM   2940  HW2 SOL   980      10.341  39.581   4.610  1.00  0.00           H
ATOM   2941  OW  SOL   981       0.780  42.801  13.861  1.00  0.00           O
ATOM   2942  HW1 SOL   981       1.700  42.791  13.451  1.00  0.00           H
ATOM   2943  HW2 SOL   981       0.720  43.541  14.531  1.00  0.00           H
ATOM   2944  OW  SOL   982       5.610  39.461  11.471  1.00  0.00           O
ATOM   2945  HW1 SOL   982       5.990  38.621  11.841  1.00  0.00           H
ATOM   2946  HW2 SOL   982       4.730  39.651  11.911  1.00  0.00           H
ATOM   2947  OW  SOL   983      10.171  37.631   7.530  1.00  0.00           O
ATOM   2948  HW1 SOL   983       9.451  37.681   6.840  1.00  0.00           H
ATOM   2949  HW2 SOL   983       9.931  36.941   8.220  1.00  0.00           H
ATOM   2950  OW  SOL   984      14.661  43.141   9.921  1.00  0.00           O
ATOM   2951  HW1 SOL   984      14.361  42.191   9.991  1.00  0.00           H
ATOM   2952  HW2 SOL   984      15.391  43.301  10.581  1.00  0.00           H
ATOM   2953  OW  SOL   985       5.270  39.801   3.280  1.00  0.00           O
ATOM   2954  HW1 SOL   985       5.540  39.211   2.530  1.00  0.00           H
ATOM   2955  HW2 SOL   985       5.270  40.751   2.970  1.00  0.00           H
ATOM   2956  OW  SOL   986       9.150  38.131  14.021  1.00  0.00           O
ATOM   2957  HW1 SOL   986       9.400  37.931  13.071  1.00  0.00           H
ATOM   2958  HW2 SOL   986       9.870  38.691  14.441  1.00  0.00           H
ATOM   2959  OW  SOL   987      12.741  41.101  12.621  1.00  0.00           O
ATOM   2960  HW1 SOL   987      12.951  41.841  13.261  1.00  0.00           H
ATOM   2961  HW2 SOL   987      11.851  41.271  12.191  1.00  0.00           H
ATOM   2962  OW  SOL   988      10.131  38.291  17.701  1.00  0.00           O
ATOM   2963  HW1 SOL   988      10.191  39.141  17.181  1.00  0.00           H
ATOM   2964  HW2 SOL   988      10.451  37.531  17.131  1.00  0.00           H
ATOM   2965  OW  SOL   989       5.040  37.741  17.401  1.00  0.00           O
ATOM   2966  HW1 SOL   989       4.620  37.171  16.701  1.00  0.00           H
ATOM   2967  HW2 SOL   989       4.380  38.431  17.721  1.00  0.00           H
ATOM   2968  OW  SOL   990       3.070  39.371  12.311  1.00  0.00           O
ATOM   2969  HW1 SOL   990       2.840  39.741  13.211  1.00  0.00           H
ATOM   2970  HW2 SOL   990       2.770  38.421  12.251  1.00  0.00           H
ATOM   2971  OW  SOL   991       7.320  43.581  10.641  1.00  0.00           O
ATOM   2972  HW1 SOL   991       7.910  43.321   9.881  1.00  0.00           H
ATOM   2973  HW2 SOL   991       7.040  44.541  10.531  1.00  0.00           H
ATOM   2974  OW  SOL   992       3.070  37.871   6.180  1.00  0.00           O
ATOM   2975  HW1 SOL   992       2.960  38.811   6.510  1.00  0.00           H
ATOM   2976  HW2 SOL   992       3.020  37.241   6.950  1.00  0.00           H
ATOM   2977  OW  SOL   993      16.221  40.911   3.740  1.00  0.00           O
ATOM   2978  HW1 SOL   993      16.241  40.151   4.380  1.00  0.00           H
ATOM   2979  HW2 SOL   993      15.741  41.681   4.140  1.00  0.00           H
ATOM   2980  OW  SOL   994      15.401  39.981   1.250  1.00  0.00           O
ATOM   2981  HW1 SOL   994      14.791  39.231   1.480  1.00  0.00           H
ATOM   2982  HW2 SOL   994      15.621  40.501   2.080  1.00  0.00           H
ATOM   2983  OW  SOL   995       3.390  42.331  10.061  1.00  0.00           O
ATOM   2984  HW1 SOL   995       2.870  41.501   9.891  1.00  0.00           H
ATOM   2985  HW2 SOL   995       4.160  42.381   9.421  1.00  0.00           H
ATOM   2986  OW  SOL   996      11.381  41.041  16.781  1.00  0.00           O
ATOM   2987  HW1 SOL   996      10.931  41.671  17.421  1.00  0.00           H
ATOM   2988  HW2 SOL   996      12.311  41.351  16.611  1.00  0.00           H
ATOM   2989  OW  SOL   997      11.601  39.311  14.771  1.00  0.00           O
ATOM   2990  HW1 SOL   997      11.601  39.951  15.541  1.00  0.00           H
ATOM   2991  HW2 SOL   997      11.881  39.791  13.941  1.00  0.00           H
ATOM   2992  OW  SOL   998       0.400  42.681  11.141  1.00  0.00           O
ATOM   2993  HW1 SOL   998       1.250  42.351  10.731  1.00  0.00           H
ATOM   2994  HW2 SOL   998       0.530  42.831  12.121  1.00  0.00           H
ATOM   2995  OW  SOL   999       1.890  42.441  17.221  1.00  0.00           O
ATOM   2996  HW1 SOL   999       2.480  42.041  16.521  1.00  0.00           H
ATOM   2997  HW2 SOL   999       1.310  43.151  16.811  1.00  0.00           H
ATOM   2998  OW  SOL  1000       8.150  42.961   3.250  1.00  0.00           O
ATOM   2999  HW1 SOL  1000       8.220  42.071   2.790  1.00  0.00           H
ATOM   3000  HW2 SOL  1000       7.210  43.301   3.170  1.00  0.00           H
ATOM   3001  OW  SOL  1001      16.571  43.281  12.061  1.00  0.00           O
ATOM   3002  HW1 SOL  1001      16.191  42.591  12.681  1.00  0.00           H
ATOM   3003  HW2 SOL  1001      17.391  42.921  11.621  1.00  0.00           H
ATOM   3004  OW  SOL  1002       6.710  41.881  12.691  1.00  0.00           O
ATOM   3005  HW1 SOL  1002       6.370  40.991  12.391  1.00  0.00           H
ATOM   3006  HW2 SOL  1002       6.970  42.421  11.891  1.00  0.00           H
ATOM   3007  OW  SOL  1003       9.030  38.101   1.330  1.00  0.00           O
ATOM   3008  HW1 SOL  1003       9.540  38.111   0.470  1.00  0.00           H
ATOM   3009  HW2 SOL  1003       9.590  37.681   2.040  1.00  0.00           H
ATOM   3010  OW  SOL  1004      17.261  38.591   5.230  1.00  0.00           O
ATOM   3011  HW1 SOL  1004      17.991  38.421   4.560  1.00  0.00           H
ATOM   3012  HW2 SOL  1004      16.951  37.721   5.610  1.00  0.00           H
ATOM   3013  OW  SOL  1005      18.411  38.991   9.631  1.00  0.00           O
ATOM   3014  HW1 SOL  1005      18.801  38.141   9.271  1.00  0.00           H
ATOM   3015  HW2 SOL  1005      17.431  39.011   9.441  1.00  0.00           H
ATOM   3016  OW  SOL  1006       2.630  40.501   7.200  1.00  0.00           O
ATOM   3017  HW1 SOL  1006       1.840  41.011   6.860  1.00  0.00           H
ATOM   3018  HW2 SOL  1006       2.540  40.351   8.180  1.00  0.00           H
ATOM   3019  OW  SOL  1007      10.141  39.601   9.711  1.00  0.00           O
ATOM   3020  HW1 SOL  1007      10.061  39.241   8.781  1.00  0.00           H
ATOM   3021  HW2 SOL  1007      10.121  38.841  10.361  1.00  0.00           H
ATOM   3022  OW  SOL  1008      17.091  41.091  13.811  1.00  0.00           O
ATOM   3023  HW1 SOL  1008      17.821  41.781  13.851  1.00  0.00           H
ATOM   3024  HW2 SOL  1008      17.371  40.341  13.221  1.00  0.00           H
ATOM   3025  OW  SOL  1009       6.720  39.271  14.891  1.00  0.00           O
ATOM   3026  HW1 SOL  1009       7.620  39.111  14.491  1.00  0.00           H
ATOM   3027  HW2 SOL  1009       6.800  39.321  15.881  1.00  0.00           H
ATOM   3028  OW  SOL  1010       0.750  40.691   0.330  1.00  0.00           O
ATOM   3029  HW1 SOL  1010      -0.170  40.411   0.040  1.00  0.00           H
ATOM   3030  HW2 SOL  1010       1.060  41.461  -0.230  1.00  0.00           H
ATOM   3031  OW  SOL  1011       0.720  38.901   3.180  1.00  0.00           O
ATOM   3032  HW1 SOL  1011       0.550  39.731   2.640  1.00  0.00           H
ATOM   3033  HW2 SOL  1011       1.620  38.531   2.960  1.00  0.00           H
ATOM   3034  OW  SOL  1012       7.160  42.891  17.081  1.00  0.00           O
ATOM   3035  HW1 SOL  1012       7.350  43.541  17.821  1.00  0.00           H
ATOM   3036  HW2 SOL  1012       7.760  42.091  17.171  1.00  0.00           H
ATOM   3037  OW  SOL  1013      17.771  40.661  16.421  1.00  0.00           O
ATOM   3038  HW1 SOL  1013      17.601  40.971  15.481  1.00  0.00           H
ATOM   3039  HW2 SOL  1013      16.931  40.291  16.801  1.00  0.00           H
ATOM   3040  OW  SOL  1014       4.280  41.481   5.200  1.00  0.00           O
ATOM   3041  HW1 SOL  1014       4.580  40.761   4.580  1.00  0.00           H
ATOM   3042  HW2 SOL  1014       3.890  41.081   6.030  1.00  0.00           H
ATOM   3043  OW  SOL  1015       3.170  42.711  12.801  1.00  0.00           O
ATOM   3044  HW1 SOL  1015       3.550  42.121  13.521  1.00  0.00           H
ATOM   3045  HW2 SOL  1015       3.570  42.451  11.921  1.00  0.00           H
ATOM   3046  OW  SOL  1016      14.241  39.381  11.121  1.00  0.00           O
ATOM   3047  HW1 SOL  1016      14.761  38.731  11.671  1.00  0.00           H
ATOM   3048  HW2 SOL  1016      13.751  40.011  11.731  1.00  0.00           H
ATOM   3049  OW  SOL  1017      10.011  37.581  11.541  1.00  0.00           O
ATOM   3050  HW1 SOL  1017       9.381  36.861  11.231  1.00  0.00           H
ATOM   3051  HW2 SOL  1017      10.941  37.221  11.541  1.00  0.00           H
ATOM   3052  OW  SOL  1018      13.521  37.761   1.680  1.00  0.00           O
ATOM   3053  HW1 SOL  1018      13.871  37.351   0.840  1.00  0.00           H
ATOM   3054  HW2 SOL  1018      12.621  37.381   1.880  1.00  0.00           H
ATOM   3055  OW  SOL  1019      13.001  41.771   6.910  1.00  0.00           O
ATOM   3056  HW1 SOL  1019      12.411  42.571   6.950  1.00  0.00           H
ATOM   3057  HW2 SOL  1019      13.151  41.421   7.840  1.00  0.00           H
ATOM   3058  OW  SOL  1020      15.931  39.451   8.820  1.00  0.00           O
ATOM   3059  HW1 SOL  1020      15.091  39.441   9.360  1.00  0.00           H
ATOM   3060  HW2 SOL  1020      15.951  40.281   8.260  1.00  0.00           H
ATOM   3061  OW  SOL  1021       2.250  39.991  28.581  1.00  0.00           O
ATOM   3062  HW1 SOL  1021       2.600  39.821  29.501  1.00  0.00           H
ATOM   3063  HW2 SOL  1021       1.370  39.541  28.461  1.00  0.00           H
ATOM   3064  OW  SOL  1022       0.190  40.921  25.091  1.00  0.00           O
ATOM   3065  HW1 SOL  1022      -0.630  41.351  25.481  1.00  0.00           H
ATOM   3066  HW2 SOL  1022      -0.090  40.191  24.461  1.00  0.00           H
ATOM   3067  OW  SOL  1023      17.551  43.311  20.931  1.00  0.00           O
ATOM   3068  HW1 SOL  1023      17.431  43.181  19.941  1.00  0.00           H
ATOM   3069  HW2 SOL  1023      17.251  42.501  21.421  1.00  0.00           H
ATOM   3070  OW  SOL  1024       4.380  41.161  33.611  1.00  0.00           O
ATOM   3071  HW1 SOL  1024       5.200  40.601  33.701  1.00  0.00           H
ATOM   3072  HW2 SOL  1024       3.570  40.581  33.651  1.00  0.00           H
ATOM   3073  OW  SOL  1025      16.031  41.711  25.991  1.00  0.00           O
ATOM   3074  HW1 SOL  1025      15.291  42.171  25.491  1.00  0.00           H
ATOM   3075  HW2 SOL  1025      16.541  42.391  26.521  1.00  0.00           H
ATOM   3076  OW  SOL  1026      15.941  38.381  33.421  1.00  0.00           O
ATOM   3077  HW1 SOL  1026      15.761  39.051  32.701  1.00  0.00           H
ATOM   3078  HW2 SOL  1026      15.911  38.841  34.311  1.00  0.00           H
ATOM   3079  OW  SOL  1027       1.220  43.671  24.251  1.00  0.00           O
ATOM   3080  HW1 SOL  1027       0.770  42.791  24.421  1.00  0.00           H
ATOM   3081  HW2 SOL  1027       1.210  44.211  25.091  1.00  0.00           H
ATOM   3082  OW  SOL  1028       8.090  37.281  23.641  1.00  0.00           O
ATOM   3083  HW1 SOL  1028       8.490  38.191  23.551  1.00  0.00           H
ATOM   3084  HW2 SOL  1028       7.090  37.361  23.701  1.00  0.00           H
ATOM   3085  OW  SOL  1029       3.170  39.751  36.631  1.00  0.00           O
ATOM   3086  HW1 SOL  1029       3.880  40.461  36.691  1.00  0.00           H
ATOM   3087  HW2 SOL  1029       2.290  40.141  36.911  1.00  0.00           H
ATOM   3088  OW  SOL  1030      12.811  40.691  28.061  1.00  0.00           O
ATOM   3089  HW1 SOL  1030      11.951  40.191  27.931  1.00  0.00           H
ATOM   3090  HW2 SOL  1030      13.431  40.151  28.621  1.00  0.00           H
ATOM   3091  OW  SOL  1031      13.941  41.931  35.361  1.00  0.00           O
ATOM   3092  HW1 SOL  1031      13.741  42.361  36.241  1.00  0.00           H
ATOM   3093  HW2 SOL  1031      14.721  41.311  35.451  1.00  0.00           H
ATOM   3094  OW  SOL  1032       0.760  45.351  26.511  1.00  0.00           O
ATOM   3095  HW1 SOL  1032       1.750  45.231  26.601  1.00  0.00           H
ATOM   3096  HW2 SOL  1032       0.520  46.301  26.721  1.00  0.00           H
ATOM   3097  OW  SOL  1033       8.650  40.721  20.571  1.00  0.00           O
ATOM   3098  HW1 SOL  1033       9.240  41.351  20.081  1.00  0.00           H
ATOM   3099  HW2 SOL  1033       8.840  39.781  20.281  1.00  0.00           H
ATOM   3100  OW  SOL  1034      17.191  43.091  36.931  1.00  0.00           O
ATOM   3101  HW1 SOL  1034      16.931  43.981  36.571  1.00  0.00           H
ATOM   3102  HW2 SOL  1034      17.171  42.411  36.201  1.00  0.00           H
ATOM   3103  OW  SOL  1035       5.500  39.201  27.471  1.00  0.00           O
ATOM   3104  HW1 SOL  1035       5.450  39.151  28.471  1.00  0.00           H
ATOM   3105  HW2 SOL  1035       5.520  40.161  27.181  1.00  0.00           H
ATOM   3106  OW  SOL  1036       2.020  40.091  33.601  1.00  0.00           O
ATOM   3107  HW1 SOL  1036       1.220  40.691  33.471  1.00  0.00           H
ATOM   3108  HW2 SOL  1036       1.920  39.601  34.461  1.00  0.00           H
ATOM   3109  OW  SOL  1037      14.001  38.311  22.881  1.00  0.00           O
ATOM   3110  HW1 SOL  1037      13.761  37.941  21.981  1.00  0.00           H
ATOM   3111  HW2 SOL  1037      14.991  38.471  22.921  1.00  0.00           H
ATOM   3112  OW  SOL  1038      15.471  39.461  35.911  1.00  0.00           O
ATOM   3113  HW1 SOL  1038      15.421  39.831  36.831  1.00  0.00           H
ATOM   3114  HW2 SOL  1038      14.751  38.771  35.791  1.00  0.00           H
ATOM   3115  OW  SOL  1039       6.140  38.461  19.791  1.00  0.00           O
ATOM   3116  HW1 SOL  1039       7.120  38.241  19.861  1.00  0.00           H
ATOM   3117  HW2 SOL  1039       5.830  38.291  18.861  1.00  0.00           H
ATOM   3118  OW  SOL  1040       7.810  39.881  36.111  1.00  0.00           O
ATOM   3119  HW1 SOL  1040       8.480  39.271  36.541  1.00  0.00           H
ATOM   3120  HW2 SOL  1040       7.080  40.071  36.761  1.00  0.00           H
ATOM   3121  OW  SOL  1041      13.511  43.141  32.951  1.00  0.00           O
ATOM   3122  HW1 SOL  1041      13.791  42.711  33.801  1.00  0.00           H
ATOM   3123  HW2 SOL  1041      13.761  44.101  32.961  1.00  0.00           H
ATOM   3124  OW  SOL  1042       5.390  37.881  23.741  1.00  0.00           O
ATOM   3125  HW1 SOL  1042       4.580  37.891  24.321  1.00  0.00           H
ATOM   3126  HW2 SOL  1042       5.420  38.711  23.191  1.00  0.00           H
ATOM   3127  OW  SOL  1043       2.970  37.591  20.331  1.00  0.00           O
ATOM   3128  HW1 SOL  1043       3.460  38.431  20.121  1.00  0.00           H
ATOM   3129  HW2 SOL  1043       3.590  36.941  20.781  1.00  0.00           H
ATOM   3130  OW  SOL  1044       9.351  39.601  23.421  1.00  0.00           O
ATOM   3131  HW1 SOL  1044       8.871  40.011  22.641  1.00  0.00           H
ATOM   3132  HW2 SOL  1044      10.341  39.581  23.231  1.00  0.00           H
ATOM   3133  OW  SOL  1045       0.780  42.801  32.481  1.00  0.00           O
ATOM   3134  HW1 SOL  1045       1.700  42.791  32.071  1.00  0.00           H
ATOM   3135  HW2 SOL  1045       0.720  43.541  33.151  1.00  0.00           H
ATOM   3136  OW  SOL  1046       5.610  39.461  30.091  1.00  0.00           O
ATOM   3137  HW1 SOL  1046       5.990  38.621  30.461  1.00  0.00           H
ATOM   3138  HW2 SOL  1046       4.730  39.651  30.531  1.00  0.00           H
ATOM   3139  OW  SOL  1047      10.171  37.631  26.151  1.00  0.00           O
ATOM   3140  HW1 SOL  1047       9.451  37.681  25.461  1.00  0.00           H
ATOM   3141  HW2 SOL  1047       9.931  36.941  26.841  1.00  0.00           H
ATOM   3142  OW  SOL  1048      14.661  43.141  28.541  1.00  0.00           O
ATOM   3143  HW1 SOL  1048      14.361  42.191  28.611  1.00  0.00           H
ATOM   3144  HW2 SOL  1048      15.391  43.301  29.201  1.00  0.00           H
ATOM   3145  OW  SOL  1049       5.270  39.801  21.901  1.00  0.00           O
ATOM   3146  HW1 SOL  1049       5.540  39.211  21.151  1.00  0.00           H
ATOM   3147  HW2 SOL  1049       5.270  40.751  21.591  1.00  0.00           H
ATOM   3148  OW  SOL  1050       9.150  38.131  32.641  1.00  0.00           O
ATOM   3149  HW1 SOL  1050       9.400  37.931  31.691  1.00  0.00           H
ATOM   3150  HW2 SOL  1050       9.870  38.691  33.061  1.00  0.00           H
ATOM   3151  OW  SOL  1051      12.741  41.101  31.241  1.00  0.00           O
ATOM   3152  HW1 SOL  1051      12.951  41.841  31.881  1.00  0.00           H
ATOM   3153  HW2 SOL  1051      11.851  41.271  30.811  1.00  0.00           H
ATOM   3154  OW  SOL  1052       5.660  42.611  27.271  1.00  0.00           O
ATOM   3155  HW1 SOL  1052       5.780  43.271  26.531  1.00  0.00           H
ATOM   3156  HW2 SOL  1052       6.120  42.951  28.101  1.00  0.00           H
ATOM   3157  OW  SOL  1053      10.131  38.291  36.321  1.00  0.00           O
ATOM   3158  HW1 SOL  1053      10.191  39.141  35.801  1.00  0.00           H
ATOM   3159  HW2 SOL  1053      10.451  37.531  35.751  1.00  0.00           H
ATOM   3160  OW  SOL  1054       5.040  37.741  36.021  1.00  0.00           O
ATOM   3161  HW1 SOL  1054       4.620  37.171  35.321  1.00  0.00           H
ATOM   3162  HW2 SOL  1054       4.380  38.431  36.341  1.00  0.00           H
ATOM   3163  OW  SOL  1055       3.070  39.371  30.931  1.00  0.00           O
ATOM   3164  HW1 SOL  1055       2.840  39.741  31.831  1.00  0.00           H
ATOM   3165  HW2 SOL  1055       2.770  38.421  30.871  1.00  0.00           H
ATOM   3166  OW  SOL  1056       7.320  43.581  29.261  1.00  0.00           O
ATOM   3167  HW1 SOL  1056       7.910  43.321  28.501  1.00  0.00           H
ATOM   3168  HW2 SOL  1056       7.040  44.541  29.151  1.00  0.00           H
ATOM   3169  OW  SOL  1057       3.070  37.871  24.801  1.00  0.00           O
ATOM   3170  HW1 SOL  1057       2.960  38.811  25.131  1.00  0.00           H
ATOM   3171  HW2 SOL  1057       3.020  37.241  25.571  1.00  0.00           H
ATOM   3172  OW  SOL  1058      16.221  40.911  22.361  1.00  0.00           O
ATOM   3173  HW1 SOL  1058      16.241  40.151  23.001  1.00  0.00           H
ATOM   3174  HW2 SOL  1058      15.741  41.681  22.761  1.00  0.00           H
ATOM   3175  OW  SOL  1059      15.401  39.981  19.871  1.00  0.00           O
ATOM   3176  HW1 SOL  1059      14.791  39.231  20.101  1.00  0.00           H
ATOM   3177  HW2 SOL  1059      15.621  40.501  20.701  1.00  0.00           H
ATOM   3178  OW  SOL  1060       3.390  42.331  28.681  1.00  0.00           O
ATOM   3179  HW1 SOL  1060       2.870  41.501  28.511  1.00  0.00           H
ATOM   3180  HW2 SOL  1060       4.160  42.381  28.041  1.00  0.00           H
ATOM   3181  OW  SOL  1061      11.381  41.041  35.401  1.00  0.00           O
ATOM   3182  HW1 SOL  1061      10.931  41.671  36.041  1.00  0.00           H
ATOM   3183  HW2 SOL  1061      12.311  41.351  35.231  1.00  0.00           H
ATOM   3184  OW  SOL  1062      11.601  39.311  33.391  1.00  0.00           O
ATOM   3185  HW1 SOL  1062      11.601  39.951  34.161  1.00  0.00           H
ATOM   3186  HW2 SOL  1062      11.881  39.791  32.561  1.00  0.00           H
ATOM   3187  OW  SOL  1063       0.400  42.681  29.761  1.00  0.00           O
ATOM   3188  HW1 SOL  1063       1.250  42.351  29.351  1.00  0.00           H
ATOM   3189  HW2 SOL  1063       0.530  42.831  30.741  1.00  0.00           H
ATOM   3190  OW  SOL  1064       1.890  42.441  35.841  1.00  0.00           O
ATOM   3191  HW1 SOL  1064       2.480  42.041  35.141  1.00  0.00           H
ATOM   3192  HW2 SOL  1064       1.310  43.151  35.431  1.00  0.00           H
ATOM   3193  OW  SOL  1065       8.150  42.961  21.871  1.00  0.00           O
ATOM   3194  HW1 SOL  1065       8.220  42.071  21.411  1.00  0.00           H
ATOM   3195  HW2 SOL  1065       7.210  43.301  21.791  1.00  0.00           H
ATOM   3196  OW  SOL  1066      16.571  43.281  30.681  1.00  0.00           O
ATOM   3197  HW1 SOL  1066      16.191  42.591  31.301  1.00  0.00           H
ATOM   3198  HW2 SOL  1066      17.391  42.921  30.241  1.00  0.00           H
ATOM   3199  OW  SOL  1067       6.710  41.881  31.311  1.00  0.00           O
ATOM   3200  HW1 SOL  1067       6.370  40.991  31.011  1.00  0.00           H
ATOM   3201  HW2 SOL  1067       6.970  42.421  30.511  1.00  0.00           H
ATOM   3202  OW  SOL  1068      17.261  38.591  23.851  1.00  0.00           O
ATOM   3203  HW1 SOL  1068      17.991  38.421  23.181  1.00  0.00           H
ATOM   3204  HW2 SOL  1068      16.951  37.721  24.231  1.00  0.00           H
ATOM   3205  OW  SOL  1069      18.411  38.991  28.251  1.00  0.00           O
ATOM   3206  HW1 SOL  1069      18.801  38.141  27.891  1.00  0.00           H
ATOM   3207  HW2 SOL  1069      17.431  39.011  28.061  1.00  0.00           H
ATOM   3208  OW  SOL  1070       2.630  40.501  25.821  1.00  0.00           O
ATOM   3209  HW1 SOL  1070       1.840  41.011  25.481  1.00  0.00           H
ATOM   3210  HW2 SOL  1070       2.540  40.351  26.801  1.00  0.00           H
ATOM   3211  OW  SOL  1071      10.141  39.601  28.331  1.00  0.00           O
ATOM   3212  HW1 SOL  1071      10.061  39.241  27.401  1.00  0.00           H
ATOM   3213  HW2 SOL  1071      10.121  38.841  28.981  1.00  0.00           H
ATOM   3214  OW  SOL  1072      17.091  41.091  32.431  1.00  0.00           O
ATOM   3215  HW1 SOL  1072      17.821  41.781  32.471  1.00  0.00           H
ATOM   3216  HW2 SOL  1072      17.371  40.341  31.841  1.00  0.00           H
ATOM   3217  OW  SOL  1073       6.720  39.271  33.511  1.00  0.00           O
ATOM   3218  HW1 SOL  1073       7.620  39.111  33.111  1.00  0.00           H
ATOM   3219  HW2 SOL  1073       6.800  39.321  34.501  1.00  0.00           H
ATOM   3220  OW  SOL  1074       0.750  40.691  18.951  1.00  0.00           O
ATOM   3221  HW1 SOL  1074      -0.170  40.411  18.661  1.00  0.00           H
ATOM   3222  HW2 SOL  1074       1.060  41.461  18.391  1.00  0.00           H
ATOM   3223  OW  SOL  1075       0.720  38.901  21.801  1.00  0.00           O
ATOM   3224  HW1 SOL  1075       0.550  39.731  21.261  1.00  0.00           H
ATOM   3225  HW2 SOL  1075       1.620  38.531  21.581  1.00  0.00           H
ATOM   3226  OW  SOL  1076       7.160  42.891  35.701  1.00  0.00           O
ATOM   3227  HW1 SOL  1076       7.350  43.541  36.441  1.00  0.00           H
ATOM   3228  HW2 SOL  1076       7.760  42.091  35.791  1.00  0.00           H
ATOM   3229  OW  SOL  1077      12.251  40.491  23.111  1.00  0.00           O
ATOM   3230  HW1 SOL  1077      12.901  39.751  23.001  1.00  0.00           H
ATOM   3231  HW2 SOL  1077      12.451  40.991  23.951  1.00  0.00           H
ATOM   3232  OW  SOL  1078      17.771  40.661  35.041  1.00  0.00           O
ATOM   3233  HW1 SOL  1078      17.601  40.971  34.101  1.00  0.00           H
ATOM   3234  HW2 SOL  1078      16.931  40.291  35.421  1.00  0.00           H
ATOM   3235  OW  SOL  1079      18.241  39.161  30.891  1.00  0.00           O
ATOM   3236  HW1 SOL  1079      18.201  38.261  31.331  1.00  0.00           H
ATOM   3237  HW2 SOL  1079      18.271  39.051  29.901  1.00  0.00           H
ATOM   3238  OW  SOL  1080       4.280  41.481  23.821  1.00  0.00           O
ATOM   3239  HW1 SOL  1080       4.580  40.761  23.201  1.00  0.00           H
ATOM   3240  HW2 SOL  1080       3.890  41.081  24.651  1.00  0.00           H
ATOM   3241  OW  SOL  1081       3.170  42.711  31.421  1.00  0.00           O
ATOM   3242  HW1 SOL  1081       3.550  42.121  32.141  1.00  0.00           H
ATOM   3243  HW2 SOL  1081       3.570  42.451  30.541  1.00  0.00           H
ATOM   3244  OW  SOL  1082      14.241  39.381  29.741  1.00  0.00           O
ATOM   3245  HW1 SOL  1082      14.761  38.731  30.291  1.00  0.00           H
ATOM   3246  HW2 SOL  1082      13.751  40.011  30.351  1.00  0.00           H
ATOM   3247  OW  SOL  1083      10.011  37.581  30.161  1.00  0.00           O
ATOM   3248  HW1 SOL  1083       9.381  36.861  29.851  1.00  0.00           H
ATOM   3249  HW2 SOL  1083      10.941  37.221  30.161  1.00  0.00           H
ATOM   3250  OW  SOL  1084      13.521  37.761  20.301  1.00  0.00           O
ATOM   3251  HW1 SOL  1084      13.871  37.351  19.461  1.00  0.00           H
ATOM   3252  HW2 SOL  1084      12.621  37.381  20.501  1.00  0.00           H
ATOM   3253  OW  SOL  1085      13.001  41.771  25.531  1.00  0.00           O
ATOM   3254  HW1 SOL  1085      12.411  42.571  25.571  1.00  0.00           H
ATOM   3255  HW2 SOL  1085      13.151  41.421  26.461  1.00  0.00           H
ATOM   3256  OW  SOL  1086      15.931  39.451  27.441  1.00  0.00           O
ATOM   3257  HW1 SOL  1086      15.091  39.441  27.981  1.00  0.00           H
ATOM   3258  HW2 SOL  1086      15.951  40.281  26.881  1.00  0.00           H
ATOM   3259  OW  SOL  1087      11.351  44.271  44.411  1.00  0.00           O
ATOM   3260  HW1 SOL  1087      11.921  45.051  44.161  1.00  0.00           H
ATOM   3261  HW2 SOL  1087      10.751  44.531  45.171  1.00  0.00           H
ATOM   3262  OW  SOL  1088      17.551  43.311  39.551  1.00  0.00           O
ATOM   3263  HW1 SOL  1088      17.431  43.181  38.561  1.00  0.00           H
ATOM   3264  HW2 SOL  1088      17.251  42.501  40.041  1.00  0.00           H
ATOM   3265  OW  SOL  1089       8.090  37.281  42.261  1.00  0.00           O
ATOM   3266  HW1 SOL  1089       8.490  38.191  42.171  1.00  0.00           H
ATOM   3267  HW2 SOL  1089       7.090  37.361  42.321  1.00  0.00           H
ATOM   3268  OW  SOL  1090       8.650  40.721  39.191  1.00  0.00           O
ATOM   3269  HW1 SOL  1090       9.240  41.351  38.701  1.00  0.00           H
ATOM   3270  HW2 SOL  1090       8.840  39.781  38.901  1.00  0.00           H
ATOM   3271  OW  SOL  1091      14.001  38.311  41.501  1.00  0.00           O
ATOM   3272  HW1 SOL  1091      13.761  37.941  40.601  1.00  0.00           H
ATOM   3273  HW2 SOL  1091      14.991  38.471  41.541  1.00  0.00           H
ATOM   3274  OW  SOL  1092       3.820  44.241  42.041  1.00  0.00           O
ATOM   3275  HW1 SOL  1092       4.270  43.341  42.011  1.00  0.00           H
ATOM   3276  HW2 SOL  1092       2.880  44.131  42.371  1.00  0.00           H
ATOM   3277  OW  SOL  1093       6.140  38.461  38.411  1.00  0.00           O
ATOM   3278  HW1 SOL  1093       7.120  38.241  38.481  1.00  0.00           H
ATOM   3279  HW2 SOL  1093       5.830  38.291  37.481  1.00  0.00           H
ATOM   3280  OW  SOL  1094       2.970  37.591  38.951  1.00  0.00           O
ATOM   3281  HW1 SOL  1094       3.460  38.431  38.741  1.00  0.00           H
ATOM   3282  HW2 SOL  1094       3.590  36.941  39.401  1.00  0.00           H
ATOM   3283  OW  SOL  1095       9.351  39.601  42.041  1.00  0.00           O
ATOM   3284  HW1 SOL  1095       8.871  40.011  41.261  1.00  0.00           H
ATOM   3285  HW2 SOL  1095      10.341  39.581  41.851  1.00  0.00           H
ATOM   3286  OW  SOL  1096       5.270  39.801  40.521  1.00  0.00           O
ATOM   3287  HW1 SOL  1096       5.540  39.211  39.771  1.00  0.00           H
ATOM   3288  HW2 SOL  1096       5.270  40.751  40.211  1.00  0.00           H
ATOM   3289  OW  SOL  1097      16.221  40.911  40.981  1.00  0.00           O
ATOM   3290  HW1 SOL  1097      16.241  40.151  41.621  1.00  0.00           H
ATOM   3291  HW2 SOL  1097      15.741  41.681  41.381  1.00  0.00           H
ATOM   3292  OW  SOL  1098      15.401  39.981  38.491  1.00  0.00           O
ATOM   3293  HW1 SOL  1098      14.791  39.231  38.721  1.00  0.00           H
ATOM   3294  HW2 SOL  1098      15.621  40.501  39.321  1.00  0.00           H
ATOM   3295  OW  SOL  1099      17.261  38.591  42.471  1.00  0.00           O
ATOM   3296  HW1 SOL  1099      17.991  38.421  41.801  1.00  0.00           H
ATOM   3297  HW2 SOL  1099      16.951  37.721  42.851  1.00  0.00           H
ATOM   3298  OW  SOL  1100       0.750  40.691  37.571  1.00  0.00           O
ATOM   3299  HW1 SOL  1100      -0.170  40.411  37.281  1.00  0.00           H
ATOM   3300  HW2 SOL  1100       1.060  41.461  37.011  1.00  0.00           H
ATOM   3301  OW  SOL  1101       0.720  38.901  40.421  1.00  0.00           O
ATOM   3302  HW1 SOL  1101       0.550  39.731  39.881  1.00  0.00           H
ATOM   3303  HW2 SOL  1101       1.620  38.531  40.201  1.00  0.00           H
ATOM   3304  OW  SOL  1102      12.251  40.491  41.731  1.00  0.00           O
ATOM   3305  HW1 SOL  1102      12.901  39.751  41.621  1.00  0.00           H
ATOM   3306  HW2 SOL  1102      12.451  40.991  42.571  1.00  0.00           H
ATOM   3307  OW  SOL  1103       4.280  41.481  42.441  1.00  0.00           O
ATOM   3308  HW1 SOL  1103       4.580  40.761  41.821  1.00  0.00           H
ATOM   3309  HW2 SOL  1103       3.890  41.081  43.271  1.00  0.00           H
ATOM   3310  OW  SOL  1104      13.521  37.761  38.921  1.00  0.00           O
ATOM   3311  HW1 SOL  1104      13.871  37.351  38.081  1.00  0.00           H
ATOM   3312  HW2 SOL  1104      12.621  37.381  39.121  1.00  0.00           H
ATOM   3313  OW  SOL  1105      20.921   6.280   1.130  1.00  0.00           O
ATOM   3314  HW1 SOL  1105      19.991   6.260   1.500  1.00  0.00           H
ATOM   3315  HW2 SOL  1105      20.931   5.890   0.210  1.00  0.00           H
ATOM   3316  OW  SOL  1106      20.871   2.750   9.961  1.00  0.00           O
ATOM   3317  HW1 SOL  1106      21.221   2.580  10.881  1.00  0.00           H
ATOM   3318  HW2 SOL  1106      19.991   2.300   9.841  1.00  0.00           H
ATOM   3319  OW  SOL  1107      18.811   3.680   6.470  1.00  0.00           O
ATOM   3320  HW1 SOL  1107      17.991   4.110   6.860  1.00  0.00           H
ATOM   3321  HW2 SOL  1107      18.531   2.950   5.840  1.00  0.00           H
ATOM   3322  OW  SOL  1108      24.311  12.751  11.651  1.00  0.00           O
ATOM   3323  HW1 SOL  1108      23.381  12.681  11.281  1.00  0.00           H
ATOM   3324  HW2 SOL  1108      24.421  13.641  12.091  1.00  0.00           H
ATOM   3325  OW  SOL  1109      34.171  15.111   7.030  1.00  0.00           O
ATOM   3326  HW1 SOL  1109      33.601  14.951   7.840  1.00  0.00           H
ATOM   3327  HW2 SOL  1109      33.581  15.211   6.230  1.00  0.00           H
ATOM   3328  OW  SOL  1110      29.971   7.030   7.170  1.00  0.00           O
ATOM   3329  HW1 SOL  1110      30.541   7.810   6.920  1.00  0.00           H
ATOM   3330  HW2 SOL  1110      29.371   7.290   7.930  1.00  0.00           H
ATOM   3331  OW  SOL  1111      36.171   6.070   2.310  1.00  0.00           O
ATOM   3332  HW1 SOL  1111      36.051   5.940   1.320  1.00  0.00           H
ATOM   3333  HW2 SOL  1111      35.871   5.260   2.800  1.00  0.00           H
ATOM   3334  OW  SOL  1112      26.301  11.441  10.231  1.00  0.00           O
ATOM   3335  HW1 SOL  1112      25.521  11.611  10.831  1.00  0.00           H
ATOM   3336  HW2 SOL  1112      26.641  12.311   9.871  1.00  0.00           H
ATOM   3337  OW  SOL  1113      27.121   7.980  18.231  1.00  0.00           O
ATOM   3338  HW1 SOL  1113      27.081   8.740  18.881  1.00  0.00           H
ATOM   3339  HW2 SOL  1113      27.341   8.340  17.321  1.00  0.00           H
ATOM   3340  OW  SOL  1114      25.471  10.121   6.650  1.00  0.00           O
ATOM   3341  HW1 SOL  1114      26.161   9.961   7.350  1.00  0.00           H
ATOM   3342  HW2 SOL  1114      24.741  10.691   7.030  1.00  0.00           H
ATOM   3343  OW  SOL  1115      21.971  14.351  10.611  1.00  0.00           O
ATOM   3344  HW1 SOL  1115      21.191  14.041  10.081  1.00  0.00           H
ATOM   3345  HW2 SOL  1115      22.551  14.931  10.041  1.00  0.00           H
ATOM   3346  OW  SOL  1116      33.221  15.051  13.391  1.00  0.00           O
ATOM   3347  HW1 SOL  1116      33.461  15.991  13.651  1.00  0.00           H
ATOM   3348  HW2 SOL  1116      33.061  14.511  14.211  1.00  0.00           H
ATOM   3349  OW  SOL  1117      23.001   3.920  14.991  1.00  0.00           O
ATOM   3350  HW1 SOL  1117      23.821   3.360  15.081  1.00  0.00           H
ATOM   3351  HW2 SOL  1117      22.191   3.340  15.031  1.00  0.00           H
ATOM   3352  OW  SOL  1118      34.651   4.470   7.370  1.00  0.00           O
ATOM   3353  HW1 SOL  1118      33.911   4.930   6.870  1.00  0.00           H
ATOM   3354  HW2 SOL  1118      35.161   5.150   7.900  1.00  0.00           H
ATOM   3355  OW  SOL  1119      20.931  17.131   4.830  1.00  0.00           O
ATOM   3356  HW1 SOL  1119      21.271  17.901   5.370  1.00  0.00           H
ATOM   3357  HW2 SOL  1119      21.371  17.131   3.930  1.00  0.00           H
ATOM   3358  OW  SOL  1120      29.891  13.411  16.901  1.00  0.00           O
ATOM   3359  HW1 SOL  1120      30.361  13.411  17.781  1.00  0.00           H
ATOM   3360  HW2 SOL  1120      29.411  12.541  16.791  1.00  0.00           H
ATOM   3361  OW  SOL  1121      20.921  14.341   5.380  1.00  0.00           O
ATOM   3362  HW1 SOL  1121      20.661  15.301   5.380  1.00  0.00           H
ATOM   3363  HW2 SOL  1121      20.211  13.801   5.830  1.00  0.00           H
ATOM   3364  OW  SOL  1122      21.021  10.911   8.860  1.00  0.00           O
ATOM   3365  HW1 SOL  1122      21.161  10.071   9.380  1.00  0.00           H
ATOM   3366  HW2 SOL  1122      20.471  11.551   9.410  1.00  0.00           H
ATOM   3367  OW  SOL  1123      24.821  17.861  14.391  1.00  0.00           O
ATOM   3368  HW1 SOL  1123      23.901  17.691  14.741  1.00  0.00           H
ATOM   3369  HW2 SOL  1123      25.101  18.781  14.651  1.00  0.00           H
ATOM   3370  OW  SOL  1124      24.681   9.641   1.230  1.00  0.00           O
ATOM   3371  HW1 SOL  1124      24.751  10.481   0.690  1.00  0.00           H
ATOM   3372  HW2 SOL  1124      25.141   9.771   2.110  1.00  0.00           H
ATOM   3373  OW  SOL  1125      34.561   1.140  14.801  1.00  0.00           O
ATOM   3374  HW1 SOL  1125      34.381   1.810  14.081  1.00  0.00           H
ATOM   3375  HW2 SOL  1125      34.531   1.600  15.691  1.00  0.00           H
ATOM   3376  OW  SOL  1126      19.841   6.430   5.630  1.00  0.00           O
ATOM   3377  HW1 SOL  1126      19.391   5.550   5.800  1.00  0.00           H
ATOM   3378  HW2 SOL  1126      19.831   6.970   6.470  1.00  0.00           H
ATOM   3379  OW  SOL  1127      37.041  17.671   3.590  1.00  0.00           O
ATOM   3380  HW1 SOL  1127      37.581  17.381   4.390  1.00  0.00           H
ATOM   3381  HW2 SOL  1127      37.341  18.571   3.300  1.00  0.00           H
ATOM   3382  OW  SOL  1128      18.891  15.961   1.170  1.00  0.00           O
ATOM   3383  HW1 SOL  1128      18.701  15.001   1.380  1.00  0.00           H
ATOM   3384  HW2 SOL  1128      18.561  16.541   1.920  1.00  0.00           H
ATOM   3385  OW  SOL  1129      35.511   9.220   6.120  1.00  0.00           O
ATOM   3386  HW1 SOL  1129      36.461   8.930   6.200  1.00  0.00           H
ATOM   3387  HW2 SOL  1129      35.431   9.870   5.370  1.00  0.00           H
ATOM   3388  OW  SOL  1130      35.031  11.081   4.320  1.00  0.00           O
ATOM   3389  HW1 SOL  1130      35.891  11.101   3.800  1.00  0.00           H
ATOM   3390  HW2 SOL  1130      35.171  11.551   5.200  1.00  0.00           H
ATOM   3391  OW  SOL  1131      19.751   7.370  15.971  1.00  0.00           O
ATOM   3392  HW1 SOL  1131      20.631   7.240  16.421  1.00  0.00           H
ATOM   3393  HW2 SOL  1131      19.621   8.340  15.751  1.00  0.00           H
ATOM   3394  OW  SOL  1132      24.751  13.651   7.260  1.00  0.00           O
ATOM   3395  HW1 SOL  1132      24.261  12.781   7.350  1.00  0.00           H
ATOM   3396  HW2 SOL  1132      24.521  14.081   6.390  1.00  0.00           H
ATOM   3397  OW  SOL  1133      31.551  12.281  14.231  1.00  0.00           O
ATOM   3398  HW1 SOL  1133      31.921  11.551  13.651  1.00  0.00           H
ATOM   3399  HW2 SOL  1133      32.071  12.331  15.081  1.00  0.00           H
ATOM   3400  OW  SOL  1134      26.711   0.040   5.020  1.00  0.00           O
ATOM   3401  HW1 SOL  1134      27.111   0.950   4.930  1.00  0.00           H
ATOM   3402  HW2 SOL  1134      25.711   0.120   5.080  1.00  0.00           H
ATOM   3403  OW  SOL  1135      20.591   9.761  12.641  1.00  0.00           O
ATOM   3404  HW1 SOL  1135      21.481   9.311  12.501  1.00  0.00           H
ATOM   3405  HW2 SOL  1135      19.861   9.111  12.451  1.00  0.00           H
ATOM   3406  OW  SOL  1136      33.871   9.991   1.900  1.00  0.00           O
ATOM   3407  HW1 SOL  1136      33.241   9.231   2.030  1.00  0.00           H
ATOM   3408  HW2 SOL  1136      34.351  10.171   2.760  1.00  0.00           H
ATOM   3409  OW  SOL  1137      30.491  17.921  16.161  1.00  0.00           O
ATOM   3410  HW1 SOL  1137      30.731  18.521  15.401  1.00  0.00           H
ATOM   3411  HW2 SOL  1137      30.561  16.971  15.861  1.00  0.00           H
ATOM   3412  OW  SOL  1138      21.791   2.510  18.011  1.00  0.00           O
ATOM   3413  HW1 SOL  1138      22.501   3.220  18.071  1.00  0.00           H
ATOM   3414  HW2 SOL  1138      20.911   2.900  18.291  1.00  0.00           H
ATOM   3415  OW  SOL  1139      33.281  14.171   9.531  1.00  0.00           O
ATOM   3416  HW1 SOL  1139      32.691  14.231  10.331  1.00  0.00           H
ATOM   3417  HW2 SOL  1139      33.131  13.291   9.071  1.00  0.00           H
ATOM   3418  OW  SOL  1140      35.291  17.141   5.720  1.00  0.00           O
ATOM   3419  HW1 SOL  1140      34.881  16.911   4.840  1.00  0.00           H
ATOM   3420  HW2 SOL  1140      35.111  16.401   6.370  1.00  0.00           H
ATOM   3421  OW  SOL  1141      24.601   7.290   2.700  1.00  0.00           O
ATOM   3422  HW1 SOL  1141      24.841   7.980   2.020  1.00  0.00           H
ATOM   3423  HW2 SOL  1141      23.821   7.620   3.240  1.00  0.00           H
ATOM   3424  OW  SOL  1142      31.431   3.450   9.441  1.00  0.00           O
ATOM   3425  HW1 SOL  1142      30.571   2.950   9.311  1.00  0.00           H
ATOM   3426  HW2 SOL  1142      32.051   2.910  10.001  1.00  0.00           H
ATOM   3427  OW  SOL  1143      34.381  16.621   3.070  1.00  0.00           O
ATOM   3428  HW1 SOL  1143      35.271  17.081   3.100  1.00  0.00           H
ATOM   3429  HW2 SOL  1143      34.171  16.381   2.120  1.00  0.00           H
ATOM   3430  OW  SOL  1144      26.691   6.050  14.651  1.00  0.00           O
ATOM   3431  HW1 SOL  1144      26.221   6.020  15.541  1.00  0.00           H
ATOM   3432  HW2 SOL  1144      26.181   5.500  13.991  1.00  0.00           H
ATOM   3433  OW  SOL  1145      32.561   4.690  16.741  1.00  0.00           O
ATOM   3434  HW1 SOL  1145      32.361   5.120  17.621  1.00  0.00           H
ATOM   3435  HW2 SOL  1145      33.341   4.070  16.831  1.00  0.00           H
ATOM   3436  OW  SOL  1146      28.351   8.900  15.721  1.00  0.00           O
ATOM   3437  HW1 SOL  1146      28.811   8.060  15.431  1.00  0.00           H
ATOM   3438  HW2 SOL  1146      27.791   9.240  14.971  1.00  0.00           H
ATOM   3439  OW  SOL  1147      28.531   4.100  12.421  1.00  0.00           O
ATOM   3440  HW1 SOL  1147      27.761   4.440  12.961  1.00  0.00           H
ATOM   3441  HW2 SOL  1147      28.191   3.590  11.631  1.00  0.00           H
ATOM   3442  OW  SOL  1148      29.031   7.010   4.290  1.00  0.00           O
ATOM   3443  HW1 SOL  1148      29.291   6.970   5.250  1.00  0.00           H
ATOM   3444  HW2 SOL  1148      28.181   6.500   4.150  1.00  0.00           H
ATOM   3445  OW  SOL  1149      19.381   8.110   7.890  1.00  0.00           O
ATOM   3446  HW1 SOL  1149      20.371   7.990   7.980  1.00  0.00           H
ATOM   3447  HW2 SOL  1149      19.141   9.060   8.100  1.00  0.00           H
ATOM   3448  OW  SOL  1150      19.921  18.211  15.711  1.00  0.00           O
ATOM   3449  HW1 SOL  1150      19.821  18.061  16.701  1.00  0.00           H
ATOM   3450  HW2 SOL  1150      19.061  18.571  15.351  1.00  0.00           H
ATOM   3451  OW  SOL  1151      27.271   3.480   1.950  1.00  0.00           O
ATOM   3452  HW1 SOL  1151      27.861   4.110   1.460  1.00  0.00           H
ATOM   3453  HW2 SOL  1151      27.461   2.540   1.660  1.00  0.00           H
ATOM   3454  OW  SOL  1152      35.811   5.850  18.311  1.00  0.00           O
ATOM   3455  HW1 SOL  1152      35.551   6.740  17.951  1.00  0.00           H
ATOM   3456  HW2 SOL  1152      35.791   5.170  17.581  1.00  0.00           H
ATOM   3457  OW  SOL  1153      32.241  11.441   5.450  1.00  0.00           O
ATOM   3458  HW1 SOL  1153      33.071  11.151   4.970  1.00  0.00           H
ATOM   3459  HW2 SOL  1153      31.751  12.111   4.890  1.00  0.00           H
ATOM   3460  OW  SOL  1154      24.121   1.960   8.850  1.00  0.00           O
ATOM   3461  HW1 SOL  1154      24.071   1.910   9.850  1.00  0.00           H
ATOM   3462  HW2 SOL  1154      24.141   2.920   8.560  1.00  0.00           H
ATOM   3463  OW  SOL  1155      28.701  14.561   4.770  1.00  0.00           O
ATOM   3464  HW1 SOL  1155      28.241  15.281   4.250  1.00  0.00           H
ATOM   3465  HW2 SOL  1155      28.661  14.761   5.750  1.00  0.00           H
ATOM   3466  OW  SOL  1156      22.131  18.011   8.530  1.00  0.00           O
ATOM   3467  HW1 SOL  1156      22.631  17.151   8.590  1.00  0.00           H
ATOM   3468  HW2 SOL  1156      22.781  18.781   8.500  1.00  0.00           H
ATOM   3469  OW  SOL  1157      36.571  10.661   8.730  1.00  0.00           O
ATOM   3470  HW1 SOL  1157      35.951  10.511   7.970  1.00  0.00           H
ATOM   3471  HW2 SOL  1157      36.051  10.771   9.580  1.00  0.00           H
ATOM   3472  OW  SOL  1158      30.891  15.501  15.061  1.00  0.00           O
ATOM   3473  HW1 SOL  1158      30.951  14.731  15.701  1.00  0.00           H
ATOM   3474  HW2 SOL  1158      30.371  15.241  14.261  1.00  0.00           H
ATOM   3475  OW  SOL  1159      21.831   9.431   2.420  1.00  0.00           O
ATOM   3476  HW1 SOL  1159      22.651   9.821   2.000  1.00  0.00           H
ATOM   3477  HW2 SOL  1159      21.561   8.611   1.930  1.00  0.00           H
ATOM   3478  OW  SOL  1160      33.201   7.350   7.280  1.00  0.00           O
ATOM   3479  HW1 SOL  1160      33.151   6.700   8.030  1.00  0.00           H
ATOM   3480  HW2 SOL  1160      34.001   7.940   7.410  1.00  0.00           H
ATOM   3481  OW  SOL  1161      23.231  12.661  17.271  1.00  0.00           O
ATOM   3482  HW1 SOL  1161      22.731  12.671  16.411  1.00  0.00           H
ATOM   3483  HW2 SOL  1161      22.601  12.481  18.031  1.00  0.00           H
ATOM   3484  OW  SOL  1162      29.731  17.761   2.370  1.00  0.00           O
ATOM   3485  HW1 SOL  1162      29.131  17.141   2.870  1.00  0.00           H
ATOM   3486  HW2 SOL  1162      30.041  17.321   1.520  1.00  0.00           H
ATOM   3487  OW  SOL  1163      20.641   2.850  14.981  1.00  0.00           O
ATOM   3488  HW1 SOL  1163      19.841   3.450  14.851  1.00  0.00           H
ATOM   3489  HW2 SOL  1163      20.541   2.360  15.841  1.00  0.00           H
ATOM   3490  OW  SOL  1164      34.941  13.771   0.810  1.00  0.00           O
ATOM   3491  HW1 SOL  1164      34.621  14.711   0.710  1.00  0.00           H
ATOM   3492  HW2 SOL  1164      34.181  13.141   0.690  1.00  0.00           H
ATOM   3493  OW  SOL  1165      23.261  17.431   3.230  1.00  0.00           O
ATOM   3494  HW1 SOL  1165      23.591  17.821   4.090  1.00  0.00           H
ATOM   3495  HW2 SOL  1165      24.021  17.361   2.580  1.00  0.00           H
ATOM   3496  OW  SOL  1166      32.621   1.070   4.260  1.00  0.00           O
ATOM   3497  HW1 SOL  1166      32.381   0.700   3.360  1.00  0.00           H
ATOM   3498  HW2 SOL  1166      33.611   1.230   4.300  1.00  0.00           H
ATOM   3499  OW  SOL  1167      21.111  17.851  12.411  1.00  0.00           O
ATOM   3500  HW1 SOL  1167      21.681  17.201  12.911  1.00  0.00           H
ATOM   3501  HW2 SOL  1167      20.951  17.521  11.481  1.00  0.00           H
ATOM   3502  OW  SOL  1168      28.021  16.981   9.040  1.00  0.00           O
ATOM   3503  HW1 SOL  1168      28.821  16.411   9.250  1.00  0.00           H
ATOM   3504  HW2 SOL  1168      27.531  16.581   8.270  1.00  0.00           H
ATOM   3505  OW  SOL  1169      22.441   7.000   4.800  1.00  0.00           O
ATOM   3506  HW1 SOL  1169      22.891   6.100   4.770  1.00  0.00           H
ATOM   3507  HW2 SOL  1169      21.501   6.890   5.130  1.00  0.00           H
ATOM   3508  OW  SOL  1170      34.091   2.220  17.291  1.00  0.00           O
ATOM   3509  HW1 SOL  1170      34.041   2.590  18.211  1.00  0.00           H
ATOM   3510  HW2 SOL  1170      33.371   1.530  17.171  1.00  0.00           H
ATOM   3511  OW  SOL  1171      24.761   1.220   1.170  1.00  0.00           O
ATOM   3512  HW1 SOL  1171      25.741   1.000   1.240  1.00  0.00           H
ATOM   3513  HW2 SOL  1171      24.451   1.050   0.240  1.00  0.00           H
ATOM   3514  OW  SOL  1172      26.431   2.640  17.491  1.00  0.00           O
ATOM   3515  HW1 SOL  1172      27.101   2.030  17.921  1.00  0.00           H
ATOM   3516  HW2 SOL  1172      25.701   2.830  18.141  1.00  0.00           H
ATOM   3517  OW  SOL  1173      27.501  15.141  11.951  1.00  0.00           O
ATOM   3518  HW1 SOL  1173      27.271  14.891  11.011  1.00  0.00           H
ATOM   3519  HW2 SOL  1173      28.111  14.451  12.341  1.00  0.00           H
ATOM   3520  OW  SOL  1174      32.131   5.900  14.331  1.00  0.00           O
ATOM   3521  HW1 SOL  1174      32.411   5.470  15.181  1.00  0.00           H
ATOM   3522  HW2 SOL  1174      32.381   6.860  14.341  1.00  0.00           H
ATOM   3523  OW  SOL  1175      26.651  14.021   9.240  1.00  0.00           O
ATOM   3524  HW1 SOL  1175      27.551  14.161   8.820  1.00  0.00           H
ATOM   3525  HW2 SOL  1175      25.941  14.041   8.530  1.00  0.00           H
ATOM   3526  OW  SOL  1176      27.841   5.030   8.990  1.00  0.00           O
ATOM   3527  HW1 SOL  1176      27.591   4.940   8.030  1.00  0.00           H
ATOM   3528  HW2 SOL  1176      28.321   4.210   9.300  1.00  0.00           H
ATOM   3529  OW  SOL  1177      24.011   0.640   5.120  1.00  0.00           O
ATOM   3530  HW1 SOL  1177      23.201   0.650   5.700  1.00  0.00           H
ATOM   3531  HW2 SOL  1177      24.041   1.470   4.570  1.00  0.00           H
ATOM   3532  OW  SOL  1178      32.961  11.881   0.410  1.00  0.00           O
ATOM   3533  HW1 SOL  1178      33.281  11.121   0.980  1.00  0.00           H
ATOM   3534  HW2 SOL  1178      32.041  12.151   0.710  1.00  0.00           H
ATOM   3535  OW  SOL  1179      21.591   0.350   1.710  1.00  0.00           O
ATOM   3536  HW1 SOL  1179      22.081   1.190   1.500  1.00  0.00           H
ATOM   3537  HW2 SOL  1179      22.211  -0.300   2.160  1.00  0.00           H
ATOM   3538  OW  SOL  1180      27.971   2.360   4.800  1.00  0.00           O
ATOM   3539  HW1 SOL  1180      27.491   2.770   4.020  1.00  0.00           H
ATOM   3540  HW2 SOL  1180      28.961   2.340   4.610  1.00  0.00           H
ATOM   3541  OW  SOL  1181      29.381   6.830  14.641  1.00  0.00           O
ATOM   3542  HW1 SOL  1181      28.581   6.220  14.671  1.00  0.00           H
ATOM   3543  HW2 SOL  1181      30.191   6.300  14.401  1.00  0.00           H
ATOM   3544  OW  SOL  1182      30.891  15.701   7.930  1.00  0.00           O
ATOM   3545  HW1 SOL  1182      31.101  16.441   7.280  1.00  0.00           H
ATOM   3546  HW2 SOL  1182      31.571  15.701   8.660  1.00  0.00           H
ATOM   3547  OW  SOL  1183      23.211  11.521   7.410  1.00  0.00           O
ATOM   3548  HW1 SOL  1183      22.501  11.251   8.060  1.00  0.00           H
ATOM   3549  HW2 SOL  1183      22.951  11.241   6.480  1.00  0.00           H
ATOM   3550  OW  SOL  1184      31.331  17.971   5.910  1.00  0.00           O
ATOM   3551  HW1 SOL  1184      31.771  18.611   5.270  1.00  0.00           H
ATOM   3552  HW2 SOL  1184      30.831  18.491   6.610  1.00  0.00           H
ATOM   3553  OW  SOL  1185      28.941   5.490   0.160  1.00  0.00           O
ATOM   3554  HW1 SOL  1185      28.531   6.310  -0.230  1.00  0.00           H
ATOM   3555  HW2 SOL  1185      29.581   5.750   0.890  1.00  0.00           H
ATOM   3556  OW  SOL  1186      19.401   5.560  13.861  1.00  0.00           O
ATOM   3557  HW1 SOL  1186      20.321   5.550  13.451  1.00  0.00           H
ATOM   3558  HW2 SOL  1186      19.341   6.300  14.531  1.00  0.00           H
ATOM   3559  OW  SOL  1187      24.231   2.220  11.471  1.00  0.00           O
ATOM   3560  HW1 SOL  1187      24.611   1.380  11.841  1.00  0.00           H
ATOM   3561  HW2 SOL  1187      23.351   2.410  11.911  1.00  0.00           H
ATOM   3562  OW  SOL  1188      27.281   4.540   6.420  1.00  0.00           O
ATOM   3563  HW1 SOL  1188      26.961   5.260   5.800  1.00  0.00           H
ATOM   3564  HW2 SOL  1188      27.521   3.730   5.890  1.00  0.00           H
ATOM   3565  OW  SOL  1189      28.791   0.390   7.530  1.00  0.00           O
ATOM   3566  HW1 SOL  1189      28.071   0.440   6.840  1.00  0.00           H
ATOM   3567  HW2 SOL  1189      28.551  -0.300   8.220  1.00  0.00           H
ATOM   3568  OW  SOL  1190      32.911  11.731   8.670  1.00  0.00           O
ATOM   3569  HW1 SOL  1190      32.361  10.891   8.600  1.00  0.00           H
ATOM   3570  HW2 SOL  1190      33.171  12.021   7.750  1.00  0.00           H
ATOM   3571  OW  SOL  1191      33.281   5.900   9.921  1.00  0.00           O
ATOM   3572  HW1 SOL  1191      32.981   4.950   9.991  1.00  0.00           H
ATOM   3573  HW2 SOL  1191      34.011   6.060  10.581  1.00  0.00           H
ATOM   3574  OW  SOL  1192      37.191   8.330   3.770  1.00  0.00           O
ATOM   3575  HW1 SOL  1192      37.611   7.690   4.410  1.00  0.00           H
ATOM   3576  HW2 SOL  1192      36.811   7.820   2.990  1.00  0.00           H
ATOM   3577  OW  SOL  1193      23.501  13.851   1.740  1.00  0.00           O
ATOM   3578  HW1 SOL  1193      22.631  13.701   2.210  1.00  0.00           H
ATOM   3579  HW2 SOL  1193      23.331  14.111   0.790  1.00  0.00           H
ATOM   3580  OW  SOL  1194      35.261  12.801   6.570  1.00  0.00           O
ATOM   3581  HW1 SOL  1194      36.251  12.881   6.710  1.00  0.00           H
ATOM   3582  HW2 SOL  1194      34.811  13.641   6.880  1.00  0.00           H
ATOM   3583  OW  SOL  1195      32.521   5.750   0.780  1.00  0.00           O
ATOM   3584  HW1 SOL  1195      31.981   5.540   1.590  1.00  0.00           H
ATOM   3585  HW2 SOL  1195      33.431   5.340   0.870  1.00  0.00           H
ATOM   3586  OW  SOL  1196      23.891   2.560   3.280  1.00  0.00           O
ATOM   3587  HW1 SOL  1196      24.161   1.970   2.530  1.00  0.00           H
ATOM   3588  HW2 SOL  1196      23.891   3.510   2.970  1.00  0.00           H
ATOM   3589  OW  SOL  1197      36.161  12.231  15.881  1.00  0.00           O
ATOM   3590  HW1 SOL  1197      37.071  11.841  15.751  1.00  0.00           H
ATOM   3591  HW2 SOL  1197      36.241  13.191  16.121  1.00  0.00           H
ATOM   3592  OW  SOL  1198      29.261  13.471  13.401  1.00  0.00           O
ATOM   3593  HW1 SOL  1198      28.461  13.241  13.951  1.00  0.00           H
ATOM   3594  HW2 SOL  1198      30.091  13.211  13.891  1.00  0.00           H
ATOM   3595  OW  SOL  1199      34.541  16.291  16.251  1.00  0.00           O
ATOM   3596  HW1 SOL  1199      34.811  16.631  15.351  1.00  0.00           H
ATOM   3597  HW2 SOL  1199      35.331  15.911  16.711  1.00  0.00           H
ATOM   3598  OW  SOL  1200      29.731  11.951  11.001  1.00  0.00           O
ATOM   3599  HW1 SOL  1200      29.331  12.391  11.811  1.00  0.00           H
ATOM   3600  HW2 SOL  1200      29.321  12.321  10.171  1.00  0.00           H
ATOM   3601  OW  SOL  1201      35.001  10.991  10.791  1.00  0.00           O
ATOM   3602  HW1 SOL  1201      35.051  11.801  11.381  1.00  0.00           H
ATOM   3603  HW2 SOL  1201      34.141  11.011  10.281  1.00  0.00           H
ATOM   3604  OW  SOL  1202      27.771   0.890  14.021  1.00  0.00           O
ATOM   3605  HW1 SOL  1202      28.021   0.690  13.071  1.00  0.00           H
ATOM   3606  HW2 SOL  1202      28.491   1.450  14.441  1.00  0.00           H
ATOM   3607  OW  SOL  1203      28.421  11.161  17.191  1.00  0.00           O
ATOM   3608  HW1 SOL  1203      27.431  11.221  17.291  1.00  0.00           H
ATOM   3609  HW2 SOL  1203      28.651  10.361  16.631  1.00  0.00           H
ATOM   3610  OW  SOL  1204      25.671  10.501   3.680  1.00  0.00           O
ATOM   3611  HW1 SOL  1204      25.531  10.571   4.670  1.00  0.00           H
ATOM   3612  HW2 SOL  1204      26.511   9.991   3.500  1.00  0.00           H
ATOM   3613  OW  SOL  1205      22.721   8.130  12.511  1.00  0.00           O
ATOM   3614  HW1 SOL  1205      23.581   8.250  13.011  1.00  0.00           H
ATOM   3615  HW2 SOL  1205      22.301   7.260  12.781  1.00  0.00           H
ATOM   3616  OW  SOL  1206      31.361   3.860  12.621  1.00  0.00           O
ATOM   3617  HW1 SOL  1206      31.571   4.600  13.261  1.00  0.00           H
ATOM   3618  HW2 SOL  1206      30.471   4.030  12.191  1.00  0.00           H
ATOM   3619  OW  SOL  1207      19.261  15.641  13.311  1.00  0.00           O
ATOM   3620  HW1 SOL  1207      18.801  16.461  12.971  1.00  0.00           H
ATOM   3621  HW2 SOL  1207      20.241  15.831  13.401  1.00  0.00           H
ATOM   3622  OW  SOL  1208      22.291  11.001   5.010  1.00  0.00           O
ATOM   3623  HW1 SOL  1208      22.221  11.831   4.450  1.00  0.00           H
ATOM   3624  HW2 SOL  1208      22.331  10.201   4.410  1.00  0.00           H
ATOM   3625  OW  SOL  1209      24.281   5.370   8.650  1.00  0.00           O
ATOM   3626  HW1 SOL  1209      24.401   6.030   7.910  1.00  0.00           H
ATOM   3627  HW2 SOL  1209      24.741   5.710   9.480  1.00  0.00           H
ATOM   3628  OW  SOL  1210      31.141  13.481   3.880  1.00  0.00           O
ATOM   3629  HW1 SOL  1210      31.641  14.251   4.280  1.00  0.00           H
ATOM   3630  HW2 SOL  1210      30.191  13.501   4.200  1.00  0.00           H
ATOM   3631  OW  SOL  1211      31.341  14.451  11.421  1.00  0.00           O
ATOM   3632  HW1 SOL  1211      31.811  14.581  12.291  1.00  0.00           H
ATOM   3633  HW2 SOL  1211      30.681  13.711  11.511  1.00  0.00           H
ATOM   3634  OW  SOL  1212      34.441   6.390   4.720  1.00  0.00           O
ATOM   3635  HW1 SOL  1212      34.131   7.000   5.450  1.00  0.00           H
ATOM   3636  HW2 SOL  1212      34.941   6.910   4.030  1.00  0.00           H
ATOM   3637  OW  SOL  1213      22.161  15.101  13.291  1.00  0.00           O
ATOM   3638  HW1 SOL  1213      21.951  14.661  12.421  1.00  0.00           H
ATOM   3639  HW2 SOL  1213      23.131  15.361  13.321  1.00  0.00           H
ATOM   3640  OW  SOL  1214      22.641   7.510  15.981  1.00  0.00           O
ATOM   3641  HW1 SOL  1214      23.321   8.060  15.511  1.00  0.00           H
ATOM   3642  HW2 SOL  1214      23.041   6.630  16.251  1.00  0.00           H
ATOM   3643  OW  SOL  1215      34.491   7.790  16.701  1.00  0.00           O
ATOM   3644  HW1 SOL  1215      33.571   8.170  16.651  1.00  0.00           H
ATOM   3645  HW2 SOL  1215      35.091   8.260  16.051  1.00  0.00           H
ATOM   3646  OW  SOL  1216      28.751   1.050  17.701  1.00  0.00           O
ATOM   3647  HW1 SOL  1216      28.811   1.900  17.181  1.00  0.00           H
ATOM   3648  HW2 SOL  1216      29.071   0.290  17.131  1.00  0.00           H
ATOM   3649  OW  SOL  1217      23.661   0.500  17.401  1.00  0.00           O
ATOM   3650  HW1 SOL  1217      23.241  -0.070  16.701  1.00  0.00           H
ATOM   3651  HW2 SOL  1217      23.001   1.190  17.721  1.00  0.00           H
ATOM   3652  OW  SOL  1218      24.351   8.700  10.291  1.00  0.00           O
ATOM   3653  HW1 SOL  1218      24.791   9.590  10.201  1.00  0.00           H
ATOM   3654  HW2 SOL  1218      23.721   8.700  11.061  1.00  0.00           H
ATOM   3655  OW  SOL  1219      32.221   8.620  10.451  1.00  0.00           O
ATOM   3656  HW1 SOL  1219      31.471   8.620   9.791  1.00  0.00           H
ATOM   3657  HW2 SOL  1219      32.591   7.700  10.541  1.00  0.00           H
ATOM   3658  OW  SOL  1220      30.711   5.250   2.750  1.00  0.00           O
ATOM   3659  HW1 SOL  1220      30.841   4.410   3.290  1.00  0.00           H
ATOM   3660  HW2 SOL  1220      30.421   5.990   3.350  1.00  0.00           H
ATOM   3661  OW  SOL  1221      21.691   2.130  12.311  1.00  0.00           O
ATOM   3662  HW1 SOL  1221      21.461   2.500  13.211  1.00  0.00           H
ATOM   3663  HW2 SOL  1221      21.391   1.180  12.251  1.00  0.00           H
ATOM   3664  OW  SOL  1222      18.991  13.101  12.821  1.00  0.00           O
ATOM   3665  HW1 SOL  1222      19.521  12.611  13.501  1.00  0.00           H
ATOM   3666  HW2 SOL  1222      19.211  14.081  12.871  1.00  0.00           H
ATOM   3667  OW  SOL  1223      25.941   6.340  10.641  1.00  0.00           O
ATOM   3668  HW1 SOL  1223      26.531   6.080   9.881  1.00  0.00           H
ATOM   3669  HW2 SOL  1223      25.661   7.300  10.531  1.00  0.00           H
ATOM   3670  OW  SOL  1224      35.901   9.351  18.541  1.00  0.00           O
ATOM   3671  HW1 SOL  1224      35.441   9.281  17.651  1.00  0.00           H
ATOM   3672  HW2 SOL  1224      35.281   9.791  19.201  1.00  0.00           H
ATOM   3673  OW  SOL  1225      21.691   0.630   6.180  1.00  0.00           O
ATOM   3674  HW1 SOL  1225      21.581   1.570   6.510  1.00  0.00           H
ATOM   3675  HW2 SOL  1225      21.641   0.000   6.950  1.00  0.00           H
ATOM   3676  OW  SOL  1226      34.841   3.670   3.740  1.00  0.00           O
ATOM   3677  HW1 SOL  1226      34.861   2.910   4.380  1.00  0.00           H
ATOM   3678  HW2 SOL  1226      34.361   4.440   4.140  1.00  0.00           H
ATOM   3679  OW  SOL  1227      28.851   7.660   9.661  1.00  0.00           O
ATOM   3680  HW1 SOL  1227      29.001   7.870  10.621  1.00  0.00           H
ATOM   3681  HW2 SOL  1227      28.551   6.710   9.571  1.00  0.00           H
ATOM   3682  OW  SOL  1228      28.421  15.731  17.001  1.00  0.00           O
ATOM   3683  HW1 SOL  1228      28.221  16.171  16.121  1.00  0.00           H
ATOM   3684  HW2 SOL  1228      28.811  14.821  16.841  1.00  0.00           H
ATOM   3685  OW  SOL  1229      37.211  15.181  16.051  1.00  0.00           O
ATOM   3686  HW1 SOL  1229      37.351  15.451  15.101  1.00  0.00           H
ATOM   3687  HW2 SOL  1229      38.041  15.401  16.581  1.00  0.00           H
ATOM   3688  OW  SOL  1230      22.121   8.980  18.041  1.00  0.00           O
ATOM   3689  HW1 SOL  1230      22.881   9.420  18.521  1.00  0.00           H
ATOM   3690  HW2 SOL  1230      22.471   8.510  17.221  1.00  0.00           H
ATOM   3691  OW  SOL  1231      34.021   2.740   1.250  1.00  0.00           O
ATOM   3692  HW1 SOL  1231      33.411   1.990   1.480  1.00  0.00           H
ATOM   3693  HW2 SOL  1231      34.241   3.260   2.080  1.00  0.00           H
ATOM   3694  OW  SOL  1232      31.651   8.380   0.420  1.00  0.00           O
ATOM   3695  HW1 SOL  1232      31.991   7.450   0.570  1.00  0.00           H
ATOM   3696  HW2 SOL  1232      31.831   8.650  -0.530  1.00  0.00           H
ATOM   3697  OW  SOL  1233      29.301  13.331   8.490  1.00  0.00           O
ATOM   3698  HW1 SOL  1233      29.371  12.491   7.940  1.00  0.00           H
ATOM   3699  HW2 SOL  1233      29.921  14.021   8.130  1.00  0.00           H
ATOM   3700  OW  SOL  1234      21.811   8.100   9.491  1.00  0.00           O
ATOM   3701  HW1 SOL  1234      22.741   8.460   9.541  1.00  0.00           H
ATOM   3702  HW2 SOL  1234      21.751   7.250  10.011  1.00  0.00           H
ATOM   3703  OW  SOL  1235      22.011   5.090  10.061  1.00  0.00           O
ATOM   3704  HW1 SOL  1235      21.491   4.260   9.891  1.00  0.00           H
ATOM   3705  HW2 SOL  1235      22.781   5.140   9.421  1.00  0.00           H
ATOM   3706  OW  SOL  1236      30.001   3.800  16.781  1.00  0.00           O
ATOM   3707  HW1 SOL  1236      29.551   4.430  17.421  1.00  0.00           H
ATOM   3708  HW2 SOL  1236      30.931   4.110  16.611  1.00  0.00           H
ATOM   3709  OW  SOL  1237      30.221   2.070  14.771  1.00  0.00           O
ATOM   3710  HW1 SOL  1237      30.221   2.710  15.541  1.00  0.00           H
ATOM   3711  HW2 SOL  1237      30.501   2.550  13.941  1.00  0.00           H
ATOM   3712  OW  SOL  1238      18.701  13.261   2.000  1.00  0.00           O
ATOM   3713  HW1 SOL  1238      17.771  13.471   1.690  1.00  0.00           H
ATOM   3714  HW2 SOL  1238      18.801  12.271   2.130  1.00  0.00           H
ATOM   3715  OW  SOL  1239      19.501  18.011   9.270  1.00  0.00           O
ATOM   3716  HW1 SOL  1239      19.081  17.151   9.000  1.00  0.00           H
ATOM   3717  HW2 SOL  1239      20.441  18.041   8.930  1.00  0.00           H
ATOM   3718  OW  SOL  1240      23.661  15.681   9.100  1.00  0.00           O
ATOM   3719  HW1 SOL  1240      24.321  16.421   9.190  1.00  0.00           H
ATOM   3720  HW2 SOL  1240      24.101  14.891   8.680  1.00  0.00           H
ATOM   3721  OW  SOL  1241      28.641   7.960  12.381  1.00  0.00           O
ATOM   3722  HW1 SOL  1241      29.051   7.640  13.241  1.00  0.00           H
ATOM   3723  HW2 SOL  1241      27.681   7.690  12.351  1.00  0.00           H
ATOM   3724  OW  SOL  1242      19.021   5.440  11.141  1.00  0.00           O
ATOM   3725  HW1 SOL  1242      19.871   5.110  10.731  1.00  0.00           H
ATOM   3726  HW2 SOL  1242      19.151   5.590  12.121  1.00  0.00           H
ATOM   3727  OW  SOL  1243      20.511   5.200  17.221  1.00  0.00           O
ATOM   3728  HW1 SOL  1243      21.101   4.800  16.521  1.00  0.00           H
ATOM   3729  HW2 SOL  1243      19.931   5.910  16.811  1.00  0.00           H
ATOM   3730  OW  SOL  1244      32.311   9.501  16.601  1.00  0.00           O
ATOM   3731  HW1 SOL  1244      32.701  10.391  16.801  1.00  0.00           H
ATOM   3732  HW2 SOL  1244      32.411   9.301  15.631  1.00  0.00           H
ATOM   3733  OW  SOL  1245      26.771   5.720   3.250  1.00  0.00           O
ATOM   3734  HW1 SOL  1245      26.841   4.830   2.790  1.00  0.00           H
ATOM   3735  HW2 SOL  1245      25.831   6.060   3.170  1.00  0.00           H
ATOM   3736  OW  SOL  1246      35.191   6.040  12.061  1.00  0.00           O
ATOM   3737  HW1 SOL  1246      34.811   5.350  12.681  1.00  0.00           H
ATOM   3738  HW2 SOL  1246      36.011   5.680  11.621  1.00  0.00           H
ATOM   3739  OW  SOL  1247      21.141  15.641  17.441  1.00  0.00           O
ATOM   3740  HW1 SOL  1247      20.841  16.211  18.201  1.00  0.00           H
ATOM   3741  HW2 SOL  1247      21.071  14.671  17.701  1.00  0.00           H
ATOM   3742  OW  SOL  1248      25.331   4.640  12.691  1.00  0.00           O
ATOM   3743  HW1 SOL  1248      24.991   3.750  12.391  1.00  0.00           H
ATOM   3744  HW2 SOL  1248      25.591   5.180  11.891  1.00  0.00           H
ATOM   3745  OW  SOL  1249      27.921  16.781  14.651  1.00  0.00           O
ATOM   3746  HW1 SOL  1249      27.681  16.601  13.701  1.00  0.00           H
ATOM   3747  HW2 SOL  1249      28.221  17.721  14.751  1.00  0.00           H
ATOM   3748  OW  SOL  1250      23.351   5.000   1.910  1.00  0.00           O
ATOM   3749  HW1 SOL  1250      23.961   5.800   1.950  1.00  0.00           H
ATOM   3750  HW2 SOL  1250      22.401   5.310   1.980  1.00  0.00           H
ATOM   3751  OW  SOL  1251      20.211  11.371  14.661  1.00  0.00           O
ATOM   3752  HW1 SOL  1251      20.431  10.761  15.421  1.00  0.00           H
ATOM   3753  HW2 SOL  1251      20.311  10.881  13.801  1.00  0.00           H
ATOM   3754  OW  SOL  1252      32.091  10.591  12.341  1.00  0.00           O
ATOM   3755  HW1 SOL  1252      32.331   9.961  11.601  1.00  0.00           H
ATOM   3756  HW2 SOL  1252      31.191  10.991  12.161  1.00  0.00           H
ATOM   3757  OW  SOL  1253      31.641   8.550   3.090  1.00  0.00           O
ATOM   3758  HW1 SOL  1253      30.781   8.240   3.510  1.00  0.00           H
ATOM   3759  HW2 SOL  1253      31.601   8.410   2.100  1.00  0.00           H
ATOM   3760  OW  SOL  1254      36.211  17.471  11.541  1.00  0.00           O
ATOM   3761  HW1 SOL  1254      36.821  17.771  10.811  1.00  0.00           H
ATOM   3762  HW2 SOL  1254      35.831  16.581  11.321  1.00  0.00           H
ATOM   3763  OW  SOL  1255      31.141  17.311  11.281  1.00  0.00           O
ATOM   3764  HW1 SOL  1255      31.981  17.361  10.741  1.00  0.00           H
ATOM   3765  HW2 SOL  1255      30.911  16.351  11.461  1.00  0.00           H
ATOM   3766  OW  SOL  1256      19.451  12.581  10.221  1.00  0.00           O
ATOM   3767  HW1 SOL  1256      19.401  12.571  11.221  1.00  0.00           H
ATOM   3768  HW2 SOL  1256      18.621  12.171   9.841  1.00  0.00           H
ATOM   3769  OW  SOL  1257      25.501  16.621  17.161  1.00  0.00           O
ATOM   3770  HW1 SOL  1257      24.941  17.431  17.251  1.00  0.00           H
ATOM   3771  HW2 SOL  1257      26.021  16.661  16.301  1.00  0.00           H
ATOM   3772  OW  SOL  1258      27.651   0.860   1.330  1.00  0.00           O
ATOM   3773  HW1 SOL  1258      28.161   0.870   0.470  1.00  0.00           H
ATOM   3774  HW2 SOL  1258      28.211   0.440   2.040  1.00  0.00           H
ATOM   3775  OW  SOL  1259      35.881   1.350   5.230  1.00  0.00           O
ATOM   3776  HW1 SOL  1259      36.611   1.180   4.560  1.00  0.00           H
ATOM   3777  HW2 SOL  1259      35.571   0.480   5.610  1.00  0.00           H
ATOM   3778  OW  SOL  1260      32.501  15.731   4.770  1.00  0.00           O
ATOM   3779  HW1 SOL  1260      33.171  15.851   4.030  1.00  0.00           H
ATOM   3780  HW2 SOL  1260      32.101  16.621   5.000  1.00  0.00           H
ATOM   3781  OW  SOL  1261      19.921  17.941  18.511  1.00  0.00           O
ATOM   3782  HW1 SOL  1261      19.511  17.201  19.041  1.00  0.00           H
ATOM   3783  HW2 SOL  1261      20.561  18.451  19.091  1.00  0.00           H
ATOM   3784  OW  SOL  1262      31.421   9.270   6.720  1.00  0.00           O
ATOM   3785  HW1 SOL  1262      32.021   8.460   6.740  1.00  0.00           H
ATOM   3786  HW2 SOL  1262      31.821   9.960   6.120  1.00  0.00           H
ATOM   3787  OW  SOL  1263      26.921  12.731  14.221  1.00  0.00           O
ATOM   3788  HW1 SOL  1263      26.871  13.061  15.171  1.00  0.00           H
ATOM   3789  HW2 SOL  1263      26.061  12.921  13.761  1.00  0.00           H
ATOM   3790  OW  SOL  1264      25.341  16.161   1.540  1.00  0.00           O
ATOM   3791  HW1 SOL  1264      25.431  16.261   0.550  1.00  0.00           H
ATOM   3792  HW2 SOL  1264      24.941  15.271   1.750  1.00  0.00           H
ATOM   3793  OW  SOL  1265      35.121  17.201  13.941  1.00  0.00           O
ATOM   3794  HW1 SOL  1265      35.651  17.301  13.101  1.00  0.00           H
ATOM   3795  HW2 SOL  1265      34.851  18.101  14.281  1.00  0.00           H
ATOM   3796  OW  SOL  1266      37.031   1.750   9.631  1.00  0.00           O
ATOM   3797  HW1 SOL  1266      37.421   0.900   9.271  1.00  0.00           H
ATOM   3798  HW2 SOL  1266      36.051   1.770   9.441  1.00  0.00           H
ATOM   3799  OW  SOL  1267      21.251   3.260   7.200  1.00  0.00           O
ATOM   3800  HW1 SOL  1267      20.461   3.770   6.860  1.00  0.00           H
ATOM   3801  HW2 SOL  1267      21.161   3.110   8.180  1.00  0.00           H
ATOM   3802  OW  SOL  1268      30.561  16.121   0.310  1.00  0.00           O
ATOM   3803  HW1 SOL  1268      30.621  15.191   0.680  1.00  0.00           H
ATOM   3804  HW2 SOL  1268      29.971  16.121  -0.490  1.00  0.00           H
ATOM   3805  OW  SOL  1269      26.841  10.021  13.721  1.00  0.00           O
ATOM   3806  HW1 SOL  1269      27.241  10.011  12.801  1.00  0.00           H
ATOM   3807  HW2 SOL  1269      26.941  10.941  14.121  1.00  0.00           H
ATOM   3808  OW  SOL  1270      27.781   9.100   2.910  1.00  0.00           O
ATOM   3809  HW1 SOL  1270      28.411   9.480   2.230  1.00  0.00           H
ATOM   3810  HW2 SOL  1270      28.181   8.270   3.300  1.00  0.00           H
ATOM   3811  OW  SOL  1271      33.661  16.071   0.440  1.00  0.00           O
ATOM   3812  HW1 SOL  1271      32.741  16.441   0.510  1.00  0.00           H
ATOM   3813  HW2 SOL  1271      34.041  16.271  -0.460  1.00  0.00           H
ATOM   3814  OW  SOL  1272      22.341  12.881  14.901  1.00  0.00           O
ATOM   3815  HW1 SOL  1272      22.211  13.811  14.561  1.00  0.00           H
ATOM   3816  HW2 SOL  1272      21.501  12.361  14.771  1.00  0.00           H
ATOM   3817  OW  SOL  1273      34.761  12.921  12.891  1.00  0.00           O
ATOM   3818  HW1 SOL  1273      35.361  12.951  13.691  1.00  0.00           H
ATOM   3819  HW2 SOL  1273      34.011  13.561  13.021  1.00  0.00           H
ATOM   3820  OW  SOL  1274      29.011  10.981   6.960  1.00  0.00           O
ATOM   3821  HW1 SOL  1274      28.311  10.511   7.500  1.00  0.00           H
ATOM   3822  HW2 SOL  1274      29.601  10.301   6.530  1.00  0.00           H
ATOM   3823  OW  SOL  1275      28.761   2.360   9.711  1.00  0.00           O
ATOM   3824  HW1 SOL  1275      28.681   2.000   8.781  1.00  0.00           H
ATOM   3825  HW2 SOL  1275      28.741   1.600  10.361  1.00  0.00           H
ATOM   3826  OW  SOL  1276      24.521  14.871   4.910  1.00  0.00           O
ATOM   3827  HW1 SOL  1276      24.941  14.291   4.210  1.00  0.00           H
ATOM   3828  HW2 SOL  1276      24.081  15.661   4.470  1.00  0.00           H
ATOM   3829  OW  SOL  1277      35.711   3.850  13.811  1.00  0.00           O
ATOM   3830  HW1 SOL  1277      36.441   4.540  13.851  1.00  0.00           H
ATOM   3831  HW2 SOL  1277      35.991   3.100  13.221  1.00  0.00           H
ATOM   3832  OW  SOL  1278      21.171  13.481   2.900  1.00  0.00           O
ATOM   3833  HW1 SOL  1278      20.211  13.491   2.630  1.00  0.00           H
ATOM   3834  HW2 SOL  1278      21.291  14.011   3.740  1.00  0.00           H
ATOM   3835  OW  SOL  1279      19.671  10.131  17.261  1.00  0.00           O
ATOM   3836  HW1 SOL  1279      18.901   9.801  17.801  1.00  0.00           H
ATOM   3837  HW2 SOL  1279      20.521   9.831  17.681  1.00  0.00           H
ATOM   3838  OW  SOL  1280      25.341   2.030  14.891  1.00  0.00           O
ATOM   3839  HW1 SOL  1280      26.241   1.870  14.491  1.00  0.00           H
ATOM   3840  HW2 SOL  1280      25.421   2.080  15.881  1.00  0.00           H
ATOM   3841  OW  SOL  1281      19.371   3.450   0.330  1.00  0.00           O
ATOM   3842  HW1 SOL  1281      18.451   3.170   0.040  1.00  0.00           H
ATOM   3843  HW2 SOL  1281      19.681   4.220  -0.230  1.00  0.00           H
ATOM   3844  OW  SOL  1282      33.021   8.560  13.981  1.00  0.00           O
ATOM   3845  HW1 SOL  1282      32.451   9.080  13.351  1.00  0.00           H
ATOM   3846  HW2 SOL  1282      33.981   8.680  13.741  1.00  0.00           H
ATOM   3847  OW  SOL  1283      19.341   1.660   3.180  1.00  0.00           O
ATOM   3848  HW1 SOL  1283      19.171   2.490   2.640  1.00  0.00           H
ATOM   3849  HW2 SOL  1283      20.241   1.290   2.960  1.00  0.00           H
ATOM   3850  OW  SOL  1284      30.451  13.351   1.190  1.00  0.00           O
ATOM   3851  HW1 SOL  1284      29.461  13.241   1.210  1.00  0.00           H
ATOM   3852  HW2 SOL  1284      30.791  13.501   2.120  1.00  0.00           H
ATOM   3853  OW  SOL  1285      24.751   8.420  14.311  1.00  0.00           O
ATOM   3854  HW1 SOL  1285      25.311   9.230  14.141  1.00  0.00           H
ATOM   3855  HW2 SOL  1285      25.341   7.620  14.341  1.00  0.00           H
ATOM   3856  OW  SOL  1286      33.551  17.671   9.591  1.00  0.00           O
ATOM   3857  HW1 SOL  1286      33.881  18.311   8.901  1.00  0.00           H
ATOM   3858  HW2 SOL  1286      34.211  17.611  10.341  1.00  0.00           H
ATOM   3859  OW  SOL  1287      25.781   5.650  17.081  1.00  0.00           O
ATOM   3860  HW1 SOL  1287      25.971   6.300  17.821  1.00  0.00           H
ATOM   3861  HW2 SOL  1287      26.381   4.850  17.171  1.00  0.00           H
ATOM   3862  OW  SOL  1288      33.121  12.201  16.331  1.00  0.00           O
ATOM   3863  HW1 SOL  1288      33.031  12.101  17.321  1.00  0.00           H
ATOM   3864  HW2 SOL  1288      34.081  12.131  16.071  1.00  0.00           H
ATOM   3865  OW  SOL  1289      22.521  17.411  15.601  1.00  0.00           O
ATOM   3866  HW1 SOL  1289      21.611  17.821  15.581  1.00  0.00           H
ATOM   3867  HW2 SOL  1289      22.451  16.471  15.921  1.00  0.00           H
ATOM   3868  OW  SOL  1290      35.361   8.830  12.541  1.00  0.00           O
ATOM   3869  HW1 SOL  1290      35.091   7.940  12.171  1.00  0.00           H
ATOM   3870  HW2 SOL  1290      35.371   9.510  11.811  1.00  0.00           H
ATOM   3871  OW  SOL  1291      30.871   3.250   4.490  1.00  0.00           O
ATOM   3872  HW1 SOL  1291      31.521   2.510   4.380  1.00  0.00           H
ATOM   3873  HW2 SOL  1291      31.071   3.750   5.330  1.00  0.00           H
ATOM   3874  OW  SOL  1292      24.561   7.450   6.520  1.00  0.00           O
ATOM   3875  HW1 SOL  1292      25.061   8.300   6.330  1.00  0.00           H
ATOM   3876  HW2 SOL  1292      23.681   7.470   6.040  1.00  0.00           H
ATOM   3877  OW  SOL  1293      36.391   3.420  16.421  1.00  0.00           O
ATOM   3878  HW1 SOL  1293      36.221   3.730  15.481  1.00  0.00           H
ATOM   3879  HW2 SOL  1293      35.551   3.050  16.801  1.00  0.00           H
ATOM   3880  OW  SOL  1294      35.921   9.341  15.171  1.00  0.00           O
ATOM   3881  HW1 SOL  1294      36.301  10.251  15.321  1.00  0.00           H
ATOM   3882  HW2 SOL  1294      35.841   9.171  14.181  1.00  0.00           H
ATOM   3883  OW  SOL  1295      27.211  13.741   0.160  1.00  0.00           O
ATOM   3884  HW1 SOL  1295      26.751  13.891   1.040  1.00  0.00           H
ATOM   3885  HW2 SOL  1295      27.651  14.591  -0.140  1.00  0.00           H
ATOM   3886  OW  SOL  1296      25.231  17.901   9.531  1.00  0.00           O
ATOM   3887  HW1 SOL  1296      24.771  18.781   9.401  1.00  0.00           H
ATOM   3888  HW2 SOL  1296      26.221  18.021   9.461  1.00  0.00           H
ATOM   3889  OW  SOL  1297      27.211   9.561   8.610  1.00  0.00           O
ATOM   3890  HW1 SOL  1297      27.751   8.871   9.090  1.00  0.00           H
ATOM   3891  HW2 SOL  1297      26.891  10.251   9.270  1.00  0.00           H
ATOM   3892  OW  SOL  1298      29.451   9.841   0.870  1.00  0.00           O
ATOM   3893  HW1 SOL  1298      29.221  10.371   0.050  1.00  0.00           H
ATOM   3894  HW2 SOL  1298      30.261   9.281   0.680  1.00  0.00           H
ATOM   3895  OW  SOL  1299      37.231  15.691   8.510  1.00  0.00           O
ATOM   3896  HW1 SOL  1299      36.521  15.571   7.810  1.00  0.00           H
ATOM   3897  HW2 SOL  1299      37.241  14.901   9.110  1.00  0.00           H
ATOM   3898  OW  SOL  1300      20.831  13.141  18.441  1.00  0.00           O
ATOM   3899  HW1 SOL  1300      20.181  12.411  18.231  1.00  0.00           H
ATOM   3900  HW2 SOL  1300      20.871  13.281  19.421  1.00  0.00           H
ATOM   3901  OW  SOL  1301      19.411  12.401   6.530  1.00  0.00           O
ATOM   3902  HW1 SOL  1301      19.401  11.931   7.410  1.00  0.00           H
ATOM   3903  HW2 SOL  1301      20.231  12.121   6.020  1.00  0.00           H
ATOM   3904  OW  SOL  1302      25.341  13.911  16.241  1.00  0.00           O
ATOM   3905  HW1 SOL  1302      24.561  13.411  16.621  1.00  0.00           H
ATOM   3906  HW2 SOL  1302      25.311  14.861  16.551  1.00  0.00           H
ATOM   3907  OW  SOL  1303      36.861   1.920  12.271  1.00  0.00           O
ATOM   3908  HW1 SOL  1303      36.821   1.020  12.711  1.00  0.00           H
ATOM   3909  HW2 SOL  1303      36.891   1.810  11.281  1.00  0.00           H
ATOM   3910  OW  SOL  1304      22.901   4.240   5.200  1.00  0.00           O
ATOM   3911  HW1 SOL  1304      23.201   3.520   4.580  1.00  0.00           H
ATOM   3912  HW2 SOL  1304      22.511   3.840   6.030  1.00  0.00           H
ATOM   3913  OW  SOL  1305      35.671  14.871  11.041  1.00  0.00           O
ATOM   3914  HW1 SOL  1305      34.741  14.621  10.771  1.00  0.00           H
ATOM   3915  HW2 SOL  1305      35.931  14.371  11.861  1.00  0.00           H
ATOM   3916  OW  SOL  1306      21.791   5.470  12.801  1.00  0.00           O
ATOM   3917  HW1 SOL  1306      22.171   4.880  13.521  1.00  0.00           H
ATOM   3918  HW2 SOL  1306      22.191   5.210  11.921  1.00  0.00           H
ATOM   3919  OW  SOL  1307      26.741  15.861   6.870  1.00  0.00           O
ATOM   3920  HW1 SOL  1307      27.061  15.961   5.930  1.00  0.00           H
ATOM   3921  HW2 SOL  1307      25.951  15.241   6.890  1.00  0.00           H
ATOM   3922  OW  SOL  1308      32.861   2.140  11.121  1.00  0.00           O
ATOM   3923  HW1 SOL  1308      33.381   1.490  11.671  1.00  0.00           H
ATOM   3924  HW2 SOL  1308      32.371   2.770  11.731  1.00  0.00           H
ATOM   3925  OW  SOL  1309      28.631   0.340  11.541  1.00  0.00           O
ATOM   3926  HW1 SOL  1309      28.001  -0.380  11.231  1.00  0.00           H
ATOM   3927  HW2 SOL  1309      29.561  -0.020  11.541  1.00  0.00           H
ATOM   3928  OW  SOL  1310      26.321  13.301   3.010  1.00  0.00           O
ATOM   3929  HW1 SOL  1310      25.861  12.431   3.180  1.00  0.00           H
ATOM   3930  HW2 SOL  1310      27.231  13.271   3.420  1.00  0.00           H
ATOM   3931  OW  SOL  1311      24.801  15.671  12.841  1.00  0.00           O
ATOM   3932  HW1 SOL  1311      24.751  16.491  13.411  1.00  0.00           H
ATOM   3933  HW2 SOL  1311      25.691  15.641  12.391  1.00  0.00           H
ATOM   3934  OW  SOL  1312      32.141   0.520   1.680  1.00  0.00           O
ATOM   3935  HW1 SOL  1312      32.491   0.110   0.840  1.00  0.00           H
ATOM   3936  HW2 SOL  1312      31.241   0.140   1.880  1.00  0.00           H
ATOM   3937  OW  SOL  1313      31.621   4.530   6.910  1.00  0.00           O
ATOM   3938  HW1 SOL  1313      31.031   5.330   6.950  1.00  0.00           H
ATOM   3939  HW2 SOL  1313      31.771   4.180   7.840  1.00  0.00           H
ATOM   3940  OW  SOL  1314      34.551   2.210   8.820  1.00  0.00           O
ATOM   3941  HW1 SOL  1314      33.711   2.200   9.360  1.00  0.00           H
ATOM   3942  HW2 SOL  1314      34.571   3.040   8.260  1.00  0.00           H
ATOM   3943  OW  SOL  1315      19.011  10.771   3.000  1.00  0.00           O
ATOM   3944  HW1 SOL  1315      20.001  10.661   2.910  1.00  0.00           H
ATOM   3945  HW2 SOL  1315      18.611   9.911   3.320  1.00  0.00           H
ATOM   3946  OW  SOL  1316      27.371  16.461   3.370  1.00  0.00           O
ATOM   3947  HW1 SOL  1316      26.601  16.111   2.830  1.00  0.00           H
ATOM   3948  HW2 SOL  1316      27.051  17.171   3.990  1.00  0.00           H
ATOM   3949  OW  SOL  1317      20.921   6.280  19.751  1.00  0.00           O
ATOM   3950  HW1 SOL  1317      19.991   6.260  20.121  1.00  0.00           H
ATOM   3951  HW2 SOL  1317      20.931   5.890  18.831  1.00  0.00           H
ATOM   3952  OW  SOL  1318      20.871   2.750  28.581  1.00  0.00           O
ATOM   3953  HW1 SOL  1318      21.221   2.580  29.501  1.00  0.00           H
ATOM   3954  HW2 SOL  1318      19.991   2.300  28.461  1.00  0.00           H
ATOM   3955  OW  SOL  1319      18.811   3.680  25.091  1.00  0.00           O
ATOM   3956  HW1 SOL  1319      17.991   4.110  25.481  1.00  0.00           H
ATOM   3957  HW2 SOL  1319      18.531   2.950  24.461  1.00  0.00           H
ATOM   3958  OW  SOL  1320      24.311  12.751  30.271  1.00  0.00           O
ATOM   3959  HW1 SOL  1320      23.381  12.681  29.901  1.00  0.00           H
ATOM   3960  HW2 SOL  1320      24.421  13.641  30.711  1.00  0.00           H
ATOM   3961  OW  SOL  1321      34.171  15.111  25.651  1.00  0.00           O
ATOM   3962  HW1 SOL  1321      33.601  14.951  26.461  1.00  0.00           H
ATOM   3963  HW2 SOL  1321      33.581  15.211  24.851  1.00  0.00           H
ATOM   3964  OW  SOL  1322      29.971   7.030  25.791  1.00  0.00           O
ATOM   3965  HW1 SOL  1322      30.541   7.810  25.541  1.00  0.00           H
ATOM   3966  HW2 SOL  1322      29.371   7.290  26.551  1.00  0.00           H
ATOM   3967  OW  SOL  1323      36.171   6.070  20.931  1.00  0.00           O
ATOM   3968  HW1 SOL  1323      36.051   5.940  19.941  1.00  0.00           H
ATOM   3969  HW2 SOL  1323      35.871   5.260  21.421  1.00  0.00           H
ATOM   3970  OW  SOL  1324      26.301  11.441  28.851  1.00  0.00           O
ATOM   3971  HW1 SOL  1324      25.521  11.611  29.451  1.00  0.00           H
ATOM   3972  HW2 SOL  1324      26.641  12.311  28.491  1.00  0.00           H
ATOM   3973  OW  SOL  1325      27.121   7.980  36.851  1.00  0.00           O
ATOM   3974  HW1 SOL  1325      27.081   8.740  37.501  1.00  0.00           H
ATOM   3975  HW2 SOL  1325      27.341   8.340  35.941  1.00  0.00           H
ATOM   3976  OW  SOL  1326      25.471  10.121  25.271  1.00  0.00           O
ATOM   3977  HW1 SOL  1326      26.161   9.961  25.971  1.00  0.00           H
ATOM   3978  HW2 SOL  1326      24.741  10.691  25.651  1.00  0.00           H
ATOM   3979  OW  SOL  1327      25.481  11.611  36.651  1.00  0.00           O
ATOM   3980  HW1 SOL  1327      26.081  12.401  36.791  1.00  0.00           H
ATOM   3981  HW2 SOL  1327      24.621  11.921  36.241  1.00  0.00           H
ATOM   3982  OW  SOL  1328      21.971  14.351  29.231  1.00  0.00           O
ATOM   3983  HW1 SOL  1328      21.191  14.041  28.701  1.00  0.00           H
ATOM   3984  HW2 SOL  1328      22.551  14.931  28.661  1.00  0.00           H
ATOM   3985  OW  SOL  1329      33.221  15.051  32.011  1.00  0.00           O
ATOM   3986  HW1 SOL  1329      33.461  15.991  32.271  1.00  0.00           H
ATOM   3987  HW2 SOL  1329      33.061  14.511  32.831  1.00  0.00           H
ATOM   3988  OW  SOL  1330      23.001   3.920  33.611  1.00  0.00           O
ATOM   3989  HW1 SOL  1330      23.821   3.360  33.701  1.00  0.00           H
ATOM   3990  HW2 SOL  1330      22.191   3.340  33.651  1.00  0.00           H
ATOM   3991  OW  SOL  1331      34.651   4.470  25.991  1.00  0.00           O
ATOM   3992  HW1 SOL  1331      33.911   4.930  25.491  1.00  0.00           H
ATOM   3993  HW2 SOL  1331      35.161   5.150  26.521  1.00  0.00           H
ATOM   3994  OW  SOL  1332      20.931  17.131  23.451  1.00  0.00           O
ATOM   3995  HW1 SOL  1332      21.271  17.901  23.991  1.00  0.00           H
ATOM   3996  HW2 SOL  1332      21.371  17.131  22.551  1.00  0.00           H
ATOM   3997  OW  SOL  1333      29.891  13.411  35.521  1.00  0.00           O
ATOM   3998  HW1 SOL  1333      30.361  13.411  36.401  1.00  0.00           H
ATOM   3999  HW2 SOL  1333      29.411  12.541  35.411  1.00  0.00           H
ATOM   4000  OW  SOL  1334      20.921  14.341  24.001  1.00  0.00           O
ATOM   4001  HW1 SOL  1334      20.661  15.301  24.001  1.00  0.00           H
ATOM   4002  HW2 SOL  1334      20.211  13.801  24.451  1.00  0.00           H
ATOM   4003  OW  SOL  1335      21.021  10.911  27.481  1.00  0.00           O
ATOM   4004  HW1 SOL  1335      21.161  10.071  28.001  1.00  0.00           H
ATOM   4005  HW2 SOL  1335      20.471  11.551  28.031  1.00  0.00           H
ATOM   4006  OW  SOL  1336      24.821  17.861  33.011  1.00  0.00           O
ATOM   4007  HW1 SOL  1336      23.901  17.691  33.361  1.00  0.00           H
ATOM   4008  HW2 SOL  1336      25.101  18.781  33.271  1.00  0.00           H
ATOM   4009  OW  SOL  1337      24.681   9.641  19.851  1.00  0.00           O
ATOM   4010  HW1 SOL  1337      24.751  10.481  19.311  1.00  0.00           H
ATOM   4011  HW2 SOL  1337      25.141   9.771  20.731  1.00  0.00           H
ATOM   4012  OW  SOL  1338      34.561   1.140  33.421  1.00  0.00           O
ATOM   4013  HW1 SOL  1338      34.381   1.810  32.701  1.00  0.00           H
ATOM   4014  HW2 SOL  1338      34.531   1.600  34.311  1.00  0.00           H
ATOM   4015  OW  SOL  1339      19.841   6.430  24.251  1.00  0.00           O
ATOM   4016  HW1 SOL  1339      19.391   5.550  24.421  1.00  0.00           H
ATOM   4017  HW2 SOL  1339      19.831   6.970  25.091  1.00  0.00           H
ATOM   4018  OW  SOL  1340      37.041  17.671  22.211  1.00  0.00           O
ATOM   4019  HW1 SOL  1340      37.581  17.381  23.011  1.00  0.00           H
ATOM   4020  HW2 SOL  1340      37.341  18.571  21.921  1.00  0.00           H
ATOM   4021  OW  SOL  1341      18.891  15.961  19.791  1.00  0.00           O
ATOM   4022  HW1 SOL  1341      18.701  15.001  20.001  1.00  0.00           H
ATOM   4023  HW2 SOL  1341      18.561  16.541  20.541  1.00  0.00           H
ATOM   4024  OW  SOL  1342      35.511   9.220  24.741  1.00  0.00           O
ATOM   4025  HW1 SOL  1342      36.461   8.930  24.821  1.00  0.00           H
ATOM   4026  HW2 SOL  1342      35.431   9.870  23.991  1.00  0.00           H
ATOM   4027  OW  SOL  1343      35.031  11.081  22.941  1.00  0.00           O
ATOM   4028  HW1 SOL  1343      35.891  11.101  22.421  1.00  0.00           H
ATOM   4029  HW2 SOL  1343      35.171  11.551  23.821  1.00  0.00           H
ATOM   4030  OW  SOL  1344      19.751   7.370  34.591  1.00  0.00           O
ATOM   4031  HW1 SOL  1344      20.631   7.240  35.041  1.00  0.00           H
ATOM   4032  HW2 SOL  1344      19.621   8.340  34.371  1.00  0.00           H
ATOM   4033  OW  SOL  1345      24.751  13.651  25.881  1.00  0.00           O
ATOM   4034  HW1 SOL  1345      24.261  12.781  25.971  1.00  0.00           H
ATOM   4035  HW2 SOL  1345      24.521  14.081  25.011  1.00  0.00           H
ATOM   4036  OW  SOL  1346      31.551  12.281  32.851  1.00  0.00           O
ATOM   4037  HW1 SOL  1346      31.921  11.551  32.271  1.00  0.00           H
ATOM   4038  HW2 SOL  1346      32.071  12.331  33.701  1.00  0.00           H
ATOM   4039  OW  SOL  1347      26.711   0.040  23.641  1.00  0.00           O
ATOM   4040  HW1 SOL  1347      27.111   0.950  23.551  1.00  0.00           H
ATOM   4041  HW2 SOL  1347      25.711   0.120  23.701  1.00  0.00           H
ATOM   4042  OW  SOL  1348      20.591   9.761  31.261  1.00  0.00           O
ATOM   4043  HW1 SOL  1348      21.481   9.311  31.121  1.00  0.00           H
ATOM   4044  HW2 SOL  1348      19.861   9.111  31.071  1.00  0.00           H
ATOM   4045  OW  SOL  1349      33.871   9.991  20.521  1.00  0.00           O
ATOM   4046  HW1 SOL  1349      33.241   9.231  20.651  1.00  0.00           H
ATOM   4047  HW2 SOL  1349      34.351  10.171  21.381  1.00  0.00           H
ATOM   4048  OW  SOL  1350      30.491  17.921  34.781  1.00  0.00           O
ATOM   4049  HW1 SOL  1350      30.731  18.521  34.021  1.00  0.00           H
ATOM   4050  HW2 SOL  1350      30.561  16.971  34.481  1.00  0.00           H
ATOM   4051  OW  SOL  1351      21.791   2.510  36.631  1.00  0.00           O
ATOM   4052  HW1 SOL  1351      22.501   3.220  36.691  1.00  0.00           H
ATOM   4053  HW2 SOL  1351      20.911   2.900  36.911  1.00  0.00           H
ATOM   4054  OW  SOL  1352      33.281  14.171  28.151  1.00  0.00           O
ATOM   4055  HW1 SOL  1352      32.691  14.231  28.951  1.00  0.00           H
ATOM   4056  HW2 SOL  1352      33.131  13.291  27.691  1.00  0.00           H
ATOM   4057  OW  SOL  1353      35.291  17.141  24.341  1.00  0.00           O
ATOM   4058  HW1 SOL  1353      34.881  16.911  23.461  1.00  0.00           H
ATOM   4059  HW2 SOL  1353      35.111  16.401  24.991  1.00  0.00           H
ATOM   4060  OW  SOL  1354      24.601   7.290  21.321  1.00  0.00           O
ATOM   4061  HW1 SOL  1354      24.841   7.980  20.641  1.00  0.00           H
ATOM   4062  HW2 SOL  1354      23.821   7.620  21.861  1.00  0.00           H
ATOM   4063  OW  SOL  1355      31.431   3.450  28.061  1.00  0.00           O
ATOM   4064  HW1 SOL  1355      30.571   2.950  27.931  1.00  0.00           H
ATOM   4065  HW2 SOL  1355      32.051   2.910  28.621  1.00  0.00           H
ATOM   4066  OW  SOL  1356      34.381  16.621  21.691  1.00  0.00           O
ATOM   4067  HW1 SOL  1356      35.271  17.081  21.721  1.00  0.00           H
ATOM   4068  HW2 SOL  1356      34.171  16.381  20.741  1.00  0.00           H
ATOM   4069  OW  SOL  1357      26.691   6.050  33.271  1.00  0.00           O
ATOM   4070  HW1 SOL  1357      26.221   6.020  34.161  1.00  0.00           H
ATOM   4071  HW2 SOL  1357      26.181   5.500  32.611  1.00  0.00           H
ATOM   4072  OW  SOL  1358      32.561   4.690  35.361  1.00  0.00           O
ATOM   4073  HW1 SOL  1358      32.361   5.120  36.241  1.00  0.00           H
ATOM   4074  HW2 SOL  1358      33.341   4.070  35.451  1.00  0.00           H
ATOM   4075  OW  SOL  1359      28.351   8.900  34.341  1.00  0.00           O
ATOM   4076  HW1 SOL  1359      28.811   8.060  34.051  1.00  0.00           H
ATOM   4077  HW2 SOL  1359      27.791   9.240  33.591  1.00  0.00           H
ATOM   4078  OW  SOL  1360      28.531   4.100  31.041  1.00  0.00           O
ATOM   4079  HW1 SOL  1360      27.761   4.440  31.581  1.00  0.00           H
ATOM   4080  HW2 SOL  1360      28.191   3.590  30.251  1.00  0.00           H
ATOM   4081  OW  SOL  1361      29.031   7.010  22.911  1.00  0.00           O
ATOM   4082  HW1 SOL  1361      29.291   6.970  23.871  1.00  0.00           H
ATOM   4083  HW2 SOL  1361      28.181   6.500  22.771  1.00  0.00           H
ATOM   4084  OW  SOL  1362      19.381   8.110  26.511  1.00  0.00           O
ATOM   4085  HW1 SOL  1362      20.371   7.990  26.601  1.00  0.00           H
ATOM   4086  HW2 SOL  1362      19.141   9.060  26.721  1.00  0.00           H
ATOM   4087  OW  SOL  1363      19.921  18.211  34.331  1.00  0.00           O
ATOM   4088  HW1 SOL  1363      19.821  18.061  35.321  1.00  0.00           H
ATOM   4089  HW2 SOL  1363      19.061  18.571  33.971  1.00  0.00           H
ATOM   4090  OW  SOL  1364      27.271   3.480  20.571  1.00  0.00           O
ATOM   4091  HW1 SOL  1364      27.861   4.110  20.081  1.00  0.00           H
ATOM   4092  HW2 SOL  1364      27.461   2.540  20.281  1.00  0.00           H
ATOM   4093  OW  SOL  1365      35.811   5.850  36.931  1.00  0.00           O
ATOM   4094  HW1 SOL  1365      35.551   6.740  36.571  1.00  0.00           H
ATOM   4095  HW2 SOL  1365      35.791   5.170  36.201  1.00  0.00           H
ATOM   4096  OW  SOL  1366      32.241  11.441  24.071  1.00  0.00           O
ATOM   4097  HW1 SOL  1366      33.071  11.151  23.591  1.00  0.00           H
ATOM   4098  HW2 SOL  1366      31.751  12.111  23.511  1.00  0.00           H
ATOM   4099  OW  SOL  1367      24.121   1.960  27.471  1.00  0.00           O
ATOM   4100  HW1 SOL  1367      24.071   1.910  28.471  1.00  0.00           H
ATOM   4101  HW2 SOL  1367      24.141   2.920  27.181  1.00  0.00           H
ATOM   4102  OW  SOL  1368      28.701  14.561  23.391  1.00  0.00           O
ATOM   4103  HW1 SOL  1368      28.241  15.281  22.871  1.00  0.00           H
ATOM   4104  HW2 SOL  1368      28.661  14.761  24.371  1.00  0.00           H
ATOM   4105  OW  SOL  1369      22.131  18.011  27.151  1.00  0.00           O
ATOM   4106  HW1 SOL  1369      22.631  17.151  27.211  1.00  0.00           H
ATOM   4107  HW2 SOL  1369      22.781  18.781  27.121  1.00  0.00           H
ATOM   4108  OW  SOL  1370      36.571  10.661  27.351  1.00  0.00           O
ATOM   4109  HW1 SOL  1370      35.951  10.511  26.591  1.00  0.00           H
ATOM   4110  HW2 SOL  1370      36.051  10.771  28.201  1.00  0.00           H
ATOM   4111  OW  SOL  1371      30.891  15.501  33.681  1.00  0.00           O
ATOM   4112  HW1 SOL  1371      30.951  14.731  34.321  1.00  0.00           H
ATOM   4113  HW2 SOL  1371      30.371  15.241  32.881  1.00  0.00           H
ATOM   4114  OW  SOL  1372      21.831   9.431  21.041  1.00  0.00           O
ATOM   4115  HW1 SOL  1372      22.651   9.821  20.621  1.00  0.00           H
ATOM   4116  HW2 SOL  1372      21.561   8.611  20.551  1.00  0.00           H
ATOM   4117  OW  SOL  1373      33.201   7.350  25.901  1.00  0.00           O
ATOM   4118  HW1 SOL  1373      33.151   6.700  26.651  1.00  0.00           H
ATOM   4119  HW2 SOL  1373      34.001   7.940  26.031  1.00  0.00           H
ATOM   4120  OW  SOL  1374      23.231  12.661  35.891  1.00  0.00           O
ATOM   4121  HW1 SOL  1374      22.731  12.671  35.031  1.00  0.00           H
ATOM   4122  HW2 SOL  1374      22.601  12.481  36.651  1.00  0.00           H
ATOM   4123  OW  SOL  1375      29.731  17.761  20.991  1.00  0.00           O
ATOM   4124  HW1 SOL  1375      29.131  17.141  21.491  1.00  0.00           H
ATOM   4125  HW2 SOL  1375      30.041  17.321  20.141  1.00  0.00           H
ATOM   4126  OW  SOL  1376      20.641   2.850  33.601  1.00  0.00           O
ATOM   4127  HW1 SOL  1376      19.841   3.450  33.471  1.00  0.00           H
ATOM   4128  HW2 SOL  1376      20.541   2.360  34.461  1.00  0.00           H
ATOM   4129  OW  SOL  1377      34.941  13.771  19.431  1.00  0.00           O
ATOM   4130  HW1 SOL  1377      34.621  14.711  19.331  1.00  0.00           H
ATOM   4131  HW2 SOL  1377      34.181  13.141  19.311  1.00  0.00           H
ATOM   4132  OW  SOL  1378      23.261  17.431  21.851  1.00  0.00           O
ATOM   4133  HW1 SOL  1378      23.591  17.821  22.711  1.00  0.00           H
ATOM   4134  HW2 SOL  1378      24.021  17.361  21.201  1.00  0.00           H
ATOM   4135  OW  SOL  1379      21.111  17.851  31.031  1.00  0.00           O
ATOM   4136  HW1 SOL  1379      21.681  17.201  31.531  1.00  0.00           H
ATOM   4137  HW2 SOL  1379      20.951  17.521  30.101  1.00  0.00           H
ATOM   4138  OW  SOL  1380      28.021  16.981  27.661  1.00  0.00           O
ATOM   4139  HW1 SOL  1380      28.821  16.411  27.871  1.00  0.00           H
ATOM   4140  HW2 SOL  1380      27.531  16.581  26.891  1.00  0.00           H
ATOM   4141  OW  SOL  1381      22.441   7.000  23.421  1.00  0.00           O
ATOM   4142  HW1 SOL  1381      22.891   6.100  23.391  1.00  0.00           H
ATOM   4143  HW2 SOL  1381      21.501   6.890  23.751  1.00  0.00           H
ATOM   4144  OW  SOL  1382      34.091   2.220  35.911  1.00  0.00           O
ATOM   4145  HW1 SOL  1382      34.041   2.590  36.831  1.00  0.00           H
ATOM   4146  HW2 SOL  1382      33.371   1.530  35.791  1.00  0.00           H
ATOM   4147  OW  SOL  1383      24.761   1.220  19.791  1.00  0.00           O
ATOM   4148  HW1 SOL  1383      25.741   1.000  19.861  1.00  0.00           H
ATOM   4149  HW2 SOL  1383      24.451   1.050  18.861  1.00  0.00           H
ATOM   4150  OW  SOL  1384      26.431   2.640  36.111  1.00  0.00           O
ATOM   4151  HW1 SOL  1384      27.101   2.030  36.541  1.00  0.00           H
ATOM   4152  HW2 SOL  1384      25.701   2.830  36.761  1.00  0.00           H
ATOM   4153  OW  SOL  1385      27.501  15.141  30.571  1.00  0.00           O
ATOM   4154  HW1 SOL  1385      27.271  14.891  29.631  1.00  0.00           H
ATOM   4155  HW2 SOL  1385      28.111  14.451  30.961  1.00  0.00           H
ATOM   4156  OW  SOL  1386      32.131   5.900  32.951  1.00  0.00           O
ATOM   4157  HW1 SOL  1386      32.411   5.470  33.801  1.00  0.00           H
ATOM   4158  HW2 SOL  1386      32.381   6.860  32.961  1.00  0.00           H
ATOM   4159  OW  SOL  1387      26.651  14.021  27.861  1.00  0.00           O
ATOM   4160  HW1 SOL  1387      27.551  14.161  27.441  1.00  0.00           H
ATOM   4161  HW2 SOL  1387      25.941  14.041  27.151  1.00  0.00           H
ATOM   4162  OW  SOL  1388      27.841   5.030  27.611  1.00  0.00           O
ATOM   4163  HW1 SOL  1388      27.591   4.940  26.651  1.00  0.00           H
ATOM   4164  HW2 SOL  1388      28.321   4.210  27.921  1.00  0.00           H
ATOM   4165  OW  SOL  1389      24.011   0.640  23.741  1.00  0.00           O
ATOM   4166  HW1 SOL  1389      23.201   0.650  24.321  1.00  0.00           H
ATOM   4167  HW2 SOL  1389      24.041   1.470  23.191  1.00  0.00           H
ATOM   4168  OW  SOL  1390      32.961  11.881  19.031  1.00  0.00           O
ATOM   4169  HW1 SOL  1390      33.281  11.121  19.601  1.00  0.00           H
ATOM   4170  HW2 SOL  1390      32.041  12.151  19.331  1.00  0.00           H
ATOM   4171  OW  SOL  1391      21.591   0.350  20.331  1.00  0.00           O
ATOM   4172  HW1 SOL  1391      22.081   1.190  20.121  1.00  0.00           H
ATOM   4173  HW2 SOL  1391      22.211  -0.300  20.781  1.00  0.00           H
ATOM   4174  OW  SOL  1392      27.971   2.360  23.421  1.00  0.00           O
ATOM   4175  HW1 SOL  1392      27.491   2.770  22.641  1.00  0.00           H
ATOM   4176  HW2 SOL  1392      28.961   2.340  23.231  1.00  0.00           H
ATOM   4177  OW  SOL  1393      29.381   6.830  33.261  1.00  0.00           O
ATOM   4178  HW1 SOL  1393      28.581   6.220  33.291  1.00  0.00           H
ATOM   4179  HW2 SOL  1393      30.191   6.300  33.021  1.00  0.00           H
ATOM   4180  OW  SOL  1394      30.891  15.701  26.551  1.00  0.00           O
ATOM   4181  HW1 SOL  1394      31.101  16.441  25.901  1.00  0.00           H
ATOM   4182  HW2 SOL  1394      31.571  15.701  27.281  1.00  0.00           H
ATOM   4183  OW  SOL  1395      23.211  11.521  26.031  1.00  0.00           O
ATOM   4184  HW1 SOL  1395      22.501  11.251  26.681  1.00  0.00           H
ATOM   4185  HW2 SOL  1395      22.951  11.241  25.101  1.00  0.00           H
ATOM   4186  OW  SOL  1396      31.331  17.971  24.531  1.00  0.00           O
ATOM   4187  HW1 SOL  1396      31.771  18.611  23.891  1.00  0.00           H
ATOM   4188  HW2 SOL  1396      30.831  18.491  25.231  1.00  0.00           H
ATOM   4189  OW  SOL  1397      28.941   5.490  18.781  1.00  0.00           O
ATOM   4190  HW1 SOL  1397      28.531   6.310  18.391  1.00  0.00           H
ATOM   4191  HW2 SOL  1397      29.581   5.750  19.511  1.00  0.00           H
ATOM   4192  OW  SOL  1398      19.401   5.560  32.481  1.00  0.00           O
ATOM   4193  HW1 SOL  1398      20.321   5.550  32.071  1.00  0.00           H
ATOM   4194  HW2 SOL  1398      19.341   6.300  33.151  1.00  0.00           H
ATOM   4195  OW  SOL  1399      24.231   2.220  30.091  1.00  0.00           O
ATOM   4196  HW1 SOL  1399      24.611   1.380  30.461  1.00  0.00           H
ATOM   4197  HW2 SOL  1399      23.351   2.410  30.531  1.00  0.00           H
ATOM   4198  OW  SOL  1400      27.281   4.540  25.041  1.00  0.00           O
ATOM   4199  HW1 SOL  1400      26.961   5.260  24.421  1.00  0.00           H
ATOM   4200  HW2 SOL  1400      27.521   3.730  24.511  1.00  0.00           H
ATOM   4201  OW  SOL  1401      28.791   0.390  26.151  1.00  0.00           O
ATOM   4202  HW1 SOL  1401      28.071   0.440  25.461  1.00  0.00           H
ATOM   4203  HW2 SOL  1401      28.551  -0.300  26.841  1.00  0.00           H
ATOM   4204  OW  SOL  1402      32.911  11.731  27.291  1.00  0.00           O
ATOM   4205  HW1 SOL  1402      32.361  10.891  27.221  1.00  0.00           H
ATOM   4206  HW2 SOL  1402      33.171  12.021  26.371  1.00  0.00           H
ATOM   4207  OW  SOL  1403      33.281   5.900  28.541  1.00  0.00           O
ATOM   4208  HW1 SOL  1403      32.981   4.950  28.611  1.00  0.00           H
ATOM   4209  HW2 SOL  1403      34.011   6.060  29.201  1.00  0.00           H
ATOM   4210  OW  SOL  1404      23.501  13.851  20.361  1.00  0.00           O
ATOM   4211  HW1 SOL  1404      22.631  13.701  20.831  1.00  0.00           H
ATOM   4212  HW2 SOL  1404      23.331  14.111  19.411  1.00  0.00           H
ATOM   4213  OW  SOL  1405      35.261  12.801  25.191  1.00  0.00           O
ATOM   4214  HW1 SOL  1405      36.251  12.881  25.331  1.00  0.00           H
ATOM   4215  HW2 SOL  1405      34.811  13.641  25.501  1.00  0.00           H
ATOM   4216  OW  SOL  1406      32.521   5.750  19.401  1.00  0.00           O
ATOM   4217  HW1 SOL  1406      31.981   5.540  20.211  1.00  0.00           H
ATOM   4218  HW2 SOL  1406      33.431   5.340  19.491  1.00  0.00           H
ATOM   4219  OW  SOL  1407      23.891   2.560  21.901  1.00  0.00           O
ATOM   4220  HW1 SOL  1407      24.161   1.970  21.151  1.00  0.00           H
ATOM   4221  HW2 SOL  1407      23.891   3.510  21.591  1.00  0.00           H
ATOM   4222  OW  SOL  1408      36.161  12.231  34.501  1.00  0.00           O
ATOM   4223  HW1 SOL  1408      37.071  11.841  34.371  1.00  0.00           H
ATOM   4224  HW2 SOL  1408      36.241  13.191  34.741  1.00  0.00           H
ATOM   4225  OW  SOL  1409      29.261  13.471  32.021  1.00  0.00           O
ATOM   4226  HW1 SOL  1409      28.461  13.241  32.571  1.00  0.00           H
ATOM   4227  HW2 SOL  1409      30.091  13.211  32.511  1.00  0.00           H
ATOM   4228  OW  SOL  1410      34.541  16.291  34.871  1.00  0.00           O
ATOM   4229  HW1 SOL  1410      34.811  16.631  33.971  1.00  0.00           H
ATOM   4230  HW2 SOL  1410      35.331  15.911  35.331  1.00  0.00           H
ATOM   4231  OW  SOL  1411      29.731  11.951  29.621  1.00  0.00           O
ATOM   4232  HW1 SOL  1411      29.331  12.391  30.431  1.00  0.00           H
ATOM   4233  HW2 SOL  1411      29.321  12.321  28.791  1.00  0.00           H
ATOM   4234  OW  SOL  1412      27.771   0.890  32.641  1.00  0.00           O
ATOM   4235  HW1 SOL  1412      28.021   0.690  31.691  1.00  0.00           H
ATOM   4236  HW2 SOL  1412      28.491   1.450  33.061  1.00  0.00           H
ATOM   4237  OW  SOL  1413      25.671  10.501  22.301  1.00  0.00           O
ATOM   4238  HW1 SOL  1413      25.531  10.571  23.291  1.00  0.00           H
ATOM   4239  HW2 SOL  1413      26.511   9.991  22.121  1.00  0.00           H
ATOM   4240  OW  SOL  1414      22.721   8.130  31.131  1.00  0.00           O
ATOM   4241  HW1 SOL  1414      23.581   8.250  31.631  1.00  0.00           H
ATOM   4242  HW2 SOL  1414      22.301   7.260  31.401  1.00  0.00           H
ATOM   4243  OW  SOL  1415      31.361   3.860  31.241  1.00  0.00           O
ATOM   4244  HW1 SOL  1415      31.571   4.600  31.881  1.00  0.00           H
ATOM   4245  HW2 SOL  1415      30.471   4.030  30.811  1.00  0.00           H
ATOM   4246  OW  SOL  1416      19.261  15.641  31.931  1.00  0.00           O
ATOM   4247  HW1 SOL  1416      18.801  16.461  31.591  1.00  0.00           H
ATOM   4248  HW2 SOL  1416      20.241  15.831  32.021  1.00  0.00           H
ATOM   4249  OW  SOL  1417      22.291  11.001  23.631  1.00  0.00           O
ATOM   4250  HW1 SOL  1417      22.221  11.831  23.071  1.00  0.00           H
ATOM   4251  HW2 SOL  1417      22.331  10.201  23.031  1.00  0.00           H
ATOM   4252  OW  SOL  1418      24.281   5.370  27.271  1.00  0.00           O
ATOM   4253  HW1 SOL  1418      24.401   6.030  26.531  1.00  0.00           H
ATOM   4254  HW2 SOL  1418      24.741   5.710  28.101  1.00  0.00           H
ATOM   4255  OW  SOL  1419      31.141  13.481  22.501  1.00  0.00           O
ATOM   4256  HW1 SOL  1419      31.641  14.251  22.901  1.00  0.00           H
ATOM   4257  HW2 SOL  1419      30.191  13.501  22.821  1.00  0.00           H
ATOM   4258  OW  SOL  1420      31.341  14.451  30.041  1.00  0.00           O
ATOM   4259  HW1 SOL  1420      31.811  14.581  30.911  1.00  0.00           H
ATOM   4260  HW2 SOL  1420      30.681  13.711  30.131  1.00  0.00           H
ATOM   4261  OW  SOL  1421      34.441   6.390  23.341  1.00  0.00           O
ATOM   4262  HW1 SOL  1421      34.131   7.000  24.071  1.00  0.00           H
ATOM   4263  HW2 SOL  1421      34.941   6.910  22.651  1.00  0.00           H
ATOM   4264  OW  SOL  1422      22.161  15.101  31.911  1.00  0.00           O
ATOM   4265  HW1 SOL  1422      21.951  14.661  31.041  1.00  0.00           H
ATOM   4266  HW2 SOL  1422      23.131  15.361  31.941  1.00  0.00           H
ATOM   4267  OW  SOL  1423      22.641   7.510  34.601  1.00  0.00           O
ATOM   4268  HW1 SOL  1423      23.321   8.060  34.131  1.00  0.00           H
ATOM   4269  HW2 SOL  1423      23.041   6.630  34.871  1.00  0.00           H
ATOM   4270  OW  SOL  1424      34.491   7.790  35.321  1.00  0.00           O
ATOM   4271  HW1 SOL  1424      33.571   8.170  35.271  1.00  0.00           H
ATOM   4272  HW2 SOL  1424      35.091   8.260  34.671  1.00  0.00           H
ATOM   4273  OW  SOL  1425      28.751   1.050  36.321  1.00  0.00           O
ATOM   4274  HW1 SOL  1425      28.811   1.900  35.801  1.00  0.00           H
ATOM   4275  HW2 SOL  1425      29.071   0.290  35.751  1.00  0.00           H
ATOM   4276  OW  SOL  1426      23.661   0.500  36.021  1.00  0.00           O
ATOM   4277  HW1 SOL  1426      23.241  -0.070  35.321  1.00  0.00           H
ATOM   4278  HW2 SOL  1426      23.001   1.190  36.341  1.00  0.00           H
ATOM   4279  OW  SOL  1427      24.351   8.700  28.911  1.00  0.00           O
ATOM   4280  HW1 SOL  1427      24.791   9.590  28.821  1.00  0.00           H
ATOM   4281  HW2 SOL  1427      23.721   8.700  29.681  1.00  0.00           H
ATOM   4282  OW  SOL  1428      32.221   8.620  29.071  1.00  0.00           O
ATOM   4283  HW1 SOL  1428      31.471   8.620  28.411  1.00  0.00           H
ATOM   4284  HW2 SOL  1428      32.591   7.700  29.161  1.00  0.00           H
ATOM   4285  OW  SOL  1429      30.711   5.250  21.371  1.00  0.00           O
ATOM   4286  HW1 SOL  1429      30.841   4.410  21.911  1.00  0.00           H
ATOM   4287  HW2 SOL  1429      30.421   5.990  21.971  1.00  0.00           H
ATOM   4288  OW  SOL  1430      21.691   2.130  30.931  1.00  0.00           O
ATOM   4289  HW1 SOL  1430      21.461   2.500  31.831  1.00  0.00           H
ATOM   4290  HW2 SOL  1430      21.391   1.180  30.871  1.00  0.00           H
ATOM   4291  OW  SOL  1431      18.991  13.101  31.441  1.00  0.00           O
ATOM   4292  HW1 SOL  1431      19.521  12.611  32.121  1.00  0.00           H
ATOM   4293  HW2 SOL  1431      19.211  14.081  31.491  1.00  0.00           H
ATOM   4294  OW  SOL  1432      35.901   9.351  37.161  1.00  0.00           O
ATOM   4295  HW1 SOL  1432      35.441   9.281  36.271  1.00  0.00           H
ATOM   4296  HW2 SOL  1432      35.281   9.791  37.821  1.00  0.00           H
ATOM   4297  OW  SOL  1433      21.691   0.630  24.801  1.00  0.00           O
ATOM   4298  HW1 SOL  1433      21.581   1.570  25.131  1.00  0.00           H
ATOM   4299  HW2 SOL  1433      21.641   0.000  25.571  1.00  0.00           H
ATOM   4300  OW  SOL  1434      34.841   3.670  22.361  1.00  0.00           O
ATOM   4301  HW1 SOL  1434      34.861   2.910  23.001  1.00  0.00           H
ATOM   4302  HW2 SOL  1434      34.361   4.440  22.761  1.00  0.00           H
ATOM   4303  OW  SOL  1435      28.851   7.660  28.281  1.00  0.00           O
ATOM   4304  HW1 SOL  1435      29.001   7.870  29.241  1.00  0.00           H
ATOM   4305  HW2 SOL  1435      28.551   6.710  28.191  1.00  0.00           H
ATOM   4306  OW  SOL  1436      28.421  15.731  35.621  1.00  0.00           O
ATOM   4307  HW1 SOL  1436      28.221  16.171  34.741  1.00  0.00           H
ATOM   4308  HW2 SOL  1436      28.811  14.821  35.461  1.00  0.00           H
ATOM   4309  OW  SOL  1437      37.211  15.181  34.671  1.00  0.00           O
ATOM   4310  HW1 SOL  1437      37.351  15.451  33.721  1.00  0.00           H
ATOM   4311  HW2 SOL  1437      38.041  15.401  35.201  1.00  0.00           H
ATOM   4312  OW  SOL  1438      22.121   8.980  36.661  1.00  0.00           O
ATOM   4313  HW1 SOL  1438      22.881   9.420  37.141  1.00  0.00           H
ATOM   4314  HW2 SOL  1438      22.471   8.510  35.841  1.00  0.00           H
ATOM   4315  OW  SOL  1439      34.021   2.740  19.871  1.00  0.00           O
ATOM   4316  HW1 SOL  1439      33.411   1.990  20.101  1.00  0.00           H
ATOM   4317  HW2 SOL  1439      34.241   3.260  20.701  1.00  0.00           H
ATOM   4318  OW  SOL  1440      31.651   8.380  19.041  1.00  0.00           O
ATOM   4319  HW1 SOL  1440      31.991   7.450  19.191  1.00  0.00           H
ATOM   4320  HW2 SOL  1440      31.831   8.650  18.091  1.00  0.00           H
ATOM   4321  OW  SOL  1441      29.301  13.331  27.111  1.00  0.00           O
ATOM   4322  HW1 SOL  1441      29.371  12.491  26.561  1.00  0.00           H
ATOM   4323  HW2 SOL  1441      29.921  14.021  26.751  1.00  0.00           H
ATOM   4324  OW  SOL  1442      21.811   8.100  28.111  1.00  0.00           O
ATOM   4325  HW1 SOL  1442      22.741   8.460  28.161  1.00  0.00           H
ATOM   4326  HW2 SOL  1442      21.751   7.250  28.631  1.00  0.00           H
ATOM   4327  OW  SOL  1443      22.011   5.090  28.681  1.00  0.00           O
ATOM   4328  HW1 SOL  1443      21.491   4.260  28.511  1.00  0.00           H
ATOM   4329  HW2 SOL  1443      22.781   5.140  28.041  1.00  0.00           H
ATOM   4330  OW  SOL  1444      30.001   3.800  35.401  1.00  0.00           O
ATOM   4331  HW1 SOL  1444      29.551   4.430  36.041  1.00  0.00           H
ATOM   4332  HW2 SOL  1444      30.931   4.110  35.231  1.00  0.00           H
ATOM   4333  OW  SOL  1445      30.221   2.070  33.391  1.00  0.00           O
ATOM   4334  HW1 SOL  1445      30.221   2.710  34.161  1.00  0.00           H
ATOM   4335  HW2 SOL  1445      30.501   2.550  32.561  1.00  0.00           H
ATOM   4336  OW  SOL  1446      18.701  13.261  20.621  1.00  0.00           O
ATOM   4337  HW1 SOL  1446      17.771  13.471  20.311  1.00  0.00           H
ATOM   4338  HW2 SOL  1446      18.801  12.271  20.751  1.00  0.00           H
ATOM   4339  OW  SOL  1447      19.501  18.011  27.891  1.00  0.00           O
ATOM   4340  HW1 SOL  1447      19.081  17.151  27.621  1.00  0.00           H
ATOM   4341  HW2 SOL  1447      20.441  18.041  27.551  1.00  0.00           H
ATOM   4342  OW  SOL  1448      23.661  15.681  27.721  1.00  0.00           O
ATOM   4343  HW1 SOL  1448      24.321  16.421  27.811  1.00  0.00           H
ATOM   4344  HW2 SOL  1448      24.101  14.891  27.301  1.00  0.00           H
ATOM   4345  OW  SOL  1449      28.641   7.960  31.001  1.00  0.00           O
ATOM   4346  HW1 SOL  1449      29.051   7.640  31.861  1.00  0.00           H
ATOM   4347  HW2 SOL  1449      27.681   7.690  30.971  1.00  0.00           H
ATOM   4348  OW  SOL  1450      19.021   5.440  29.761  1.00  0.00           O
ATOM   4349  HW1 SOL  1450      19.871   5.110  29.351  1.00  0.00           H
ATOM   4350  HW2 SOL  1450      19.151   5.590  30.741  1.00  0.00           H
ATOM   4351  OW  SOL  1451      20.511   5.200  35.841  1.00  0.00           O
ATOM   4352  HW1 SOL  1451      21.101   4.800  35.141  1.00  0.00           H
ATOM   4353  HW2 SOL  1451      19.931   5.910  35.431  1.00  0.00           H
ATOM   4354  OW  SOL  1452      32.311   9.501  35.221  1.00  0.00           O
ATOM   4355  HW1 SOL  1452      32.701  10.391  35.421  1.00  0.00           H
ATOM   4356  HW2 SOL  1452      32.411   9.301  34.251  1.00  0.00           H
ATOM   4357  OW  SOL  1453      26.771   5.720  21.871  1.00  0.00           O
ATOM   4358  HW1 SOL  1453      26.841   4.830  21.411  1.00  0.00           H
ATOM   4359  HW2 SOL  1453      25.831   6.060  21.791  1.00  0.00           H
ATOM   4360  OW  SOL  1454      35.191   6.040  30.681  1.00  0.00           O
ATOM   4361  HW1 SOL  1454      34.811   5.350  31.301  1.00  0.00           H
ATOM   4362  HW2 SOL  1454      36.011   5.680  30.241  1.00  0.00           H
ATOM   4363  OW  SOL  1455      21.141  15.641  36.061  1.00  0.00           O
ATOM   4364  HW1 SOL  1455      20.841  16.211  36.821  1.00  0.00           H
ATOM   4365  HW2 SOL  1455      21.071  14.671  36.321  1.00  0.00           H
ATOM   4366  OW  SOL  1456      25.331   4.640  31.311  1.00  0.00           O
ATOM   4367  HW1 SOL  1456      24.991   3.750  31.011  1.00  0.00           H
ATOM   4368  HW2 SOL  1456      25.591   5.180  30.511  1.00  0.00           H
ATOM   4369  OW  SOL  1457      27.921  16.781  33.271  1.00  0.00           O
ATOM   4370  HW1 SOL  1457      27.681  16.601  32.321  1.00  0.00           H
ATOM   4371  HW2 SOL  1457      28.221  17.721  33.371  1.00  0.00           H
ATOM   4372  OW  SOL  1458      23.351   5.000  20.531  1.00  0.00           O
ATOM   4373  HW1 SOL  1458      23.961   5.800  20.571  1.00  0.00           H
ATOM   4374  HW2 SOL  1458      22.401   5.310  20.601  1.00  0.00           H
ATOM   4375  OW  SOL  1459      20.211  11.371  33.281  1.00  0.00           O
ATOM   4376  HW1 SOL  1459      20.431  10.761  34.041  1.00  0.00           H
ATOM   4377  HW2 SOL  1459      20.311  10.881  32.421  1.00  0.00           H
ATOM   4378  OW  SOL  1460      32.091  10.591  30.961  1.00  0.00           O
ATOM   4379  HW1 SOL  1460      32.331   9.961  30.221  1.00  0.00           H
ATOM   4380  HW2 SOL  1460      31.191  10.991  30.781  1.00  0.00           H
ATOM   4381  OW  SOL  1461      31.641   8.550  21.711  1.00  0.00           O
ATOM   4382  HW1 SOL  1461      30.781   8.240  22.131  1.00  0.00           H
ATOM   4383  HW2 SOL  1461      31.601   8.410  20.721  1.00  0.00           H
ATOM   4384  OW  SOL  1462      36.211  17.471  30.161  1.00  0.00           O
ATOM   4385  HW1 SOL  1462      36.821  17.771  29.431  1.00  0.00           H
ATOM   4386  HW2 SOL  1462      35.831  16.581  29.941  1.00  0.00           H
ATOM   4387  OW  SOL  1463      31.141  17.311  29.901  1.00  0.00           O
ATOM   4388  HW1 SOL  1463      31.981  17.361  29.361  1.00  0.00           H
ATOM   4389  HW2 SOL  1463      30.911  16.351  30.081  1.00  0.00           H
ATOM   4390  OW  SOL  1464      19.451  12.581  28.841  1.00  0.00           O
ATOM   4391  HW1 SOL  1464      19.401  12.571  29.841  1.00  0.00           H
ATOM   4392  HW2 SOL  1464      18.621  12.171  28.461  1.00  0.00           H
ATOM   4393  OW  SOL  1465      25.501  16.621  35.781  1.00  0.00           O
ATOM   4394  HW1 SOL  1465      24.941  17.431  35.871  1.00  0.00           H
ATOM   4395  HW2 SOL  1465      26.021  16.661  34.921  1.00  0.00           H
ATOM   4396  OW  SOL  1466      35.881   1.350  23.851  1.00  0.00           O
ATOM   4397  HW1 SOL  1466      36.611   1.180  23.181  1.00  0.00           H
ATOM   4398  HW2 SOL  1466      35.571   0.480  24.231  1.00  0.00           H
ATOM   4399  OW  SOL  1467      32.501  15.731  23.391  1.00  0.00           O
ATOM   4400  HW1 SOL  1467      33.171  15.851  22.651  1.00  0.00           H
ATOM   4401  HW2 SOL  1467      32.101  16.621  23.621  1.00  0.00           H
ATOM   4402  OW  SOL  1468      19.921  17.941  37.131  1.00  0.00           O
ATOM   4403  HW1 SOL  1468      19.511  17.201  37.661  1.00  0.00           H
ATOM   4404  HW2 SOL  1468      20.561  18.451  37.711  1.00  0.00           H
ATOM   4405  OW  SOL  1469      31.421   9.270  25.341  1.00  0.00           O
ATOM   4406  HW1 SOL  1469      32.021   8.460  25.361  1.00  0.00           H
ATOM   4407  HW2 SOL  1469      31.821   9.960  24.741  1.00  0.00           H
ATOM   4408  OW  SOL  1470      26.921  12.731  32.841  1.00  0.00           O
ATOM   4409  HW1 SOL  1470      26.871  13.061  33.791  1.00  0.00           H
ATOM   4410  HW2 SOL  1470      26.061  12.921  32.381  1.00  0.00           H
ATOM   4411  OW  SOL  1471      25.341  16.161  20.161  1.00  0.00           O
ATOM   4412  HW1 SOL  1471      25.431  16.261  19.171  1.00  0.00           H
ATOM   4413  HW2 SOL  1471      24.941  15.271  20.371  1.00  0.00           H
ATOM   4414  OW  SOL  1472      35.121  17.201  32.561  1.00  0.00           O
ATOM   4415  HW1 SOL  1472      35.651  17.301  31.721  1.00  0.00           H
ATOM   4416  HW2 SOL  1472      34.851  18.101  32.901  1.00  0.00           H
ATOM   4417  OW  SOL  1473      37.031   1.750  28.251  1.00  0.00           O
ATOM   4418  HW1 SOL  1473      37.421   0.900  27.891  1.00  0.00           H
ATOM   4419  HW2 SOL  1473      36.051   1.770  28.061  1.00  0.00           H
ATOM   4420  OW  SOL  1474      21.251   3.260  25.821  1.00  0.00           O
ATOM   4421  HW1 SOL  1474      20.461   3.770  25.481  1.00  0.00           H
ATOM   4422  HW2 SOL  1474      21.161   3.110  26.801  1.00  0.00           H
ATOM   4423  OW  SOL  1475      30.561  16.121  18.931  1.00  0.00           O
ATOM   4424  HW1 SOL  1475      30.621  15.191  19.301  1.00  0.00           H
ATOM   4425  HW2 SOL  1475      29.971  16.121  18.131  1.00  0.00           H
ATOM   4426  OW  SOL  1476      26.841  10.021  32.341  1.00  0.00           O
ATOM   4427  HW1 SOL  1476      27.241  10.011  31.421  1.00  0.00           H
ATOM   4428  HW2 SOL  1476      26.941  10.941  32.741  1.00  0.00           H
ATOM   4429  OW  SOL  1477      27.781   9.100  21.531  1.00  0.00           O
ATOM   4430  HW1 SOL  1477      28.411   9.480  20.851  1.00  0.00           H
ATOM   4431  HW2 SOL  1477      28.181   8.270  21.921  1.00  0.00           H
ATOM   4432  OW  SOL  1478      33.661  16.071  19.061  1.00  0.00           O
ATOM   4433  HW1 SOL  1478      32.741  16.441  19.131  1.00  0.00           H
ATOM   4434  HW2 SOL  1478      34.041  16.271  18.161  1.00  0.00           H
ATOM   4435  OW  SOL  1479      22.341  12.881  33.521  1.00  0.00           O
ATOM   4436  HW1 SOL  1479      22.211  13.811  33.181  1.00  0.00           H
ATOM   4437  HW2 SOL  1479      21.501  12.361  33.391  1.00  0.00           H
ATOM   4438  OW  SOL  1480      34.761  12.921  31.511  1.00  0.00           O
ATOM   4439  HW1 SOL  1480      35.361  12.951  32.311  1.00  0.00           H
ATOM   4440  HW2 SOL  1480      34.011  13.561  31.641  1.00  0.00           H
ATOM   4441  OW  SOL  1481      29.011  10.981  25.581  1.00  0.00           O
ATOM   4442  HW1 SOL  1481      28.311  10.511  26.121  1.00  0.00           H
ATOM   4443  HW2 SOL  1481      29.601  10.301  25.151  1.00  0.00           H
ATOM   4444  OW  SOL  1482      28.761   2.360  28.331  1.00  0.00           O
ATOM   4445  HW1 SOL  1482      28.681   2.000  27.401  1.00  0.00           H
ATOM   4446  HW2 SOL  1482      28.741   1.600  28.981  1.00  0.00           H
ATOM   4447  OW  SOL  1483      24.521  14.871  23.531  1.00  0.00           O
ATOM   4448  HW1 SOL  1483      24.941  14.291  22.831  1.00  0.00           H
ATOM   4449  HW2 SOL  1483      24.081  15.661  23.091  1.00  0.00           H
ATOM   4450  OW  SOL  1484      35.711   3.850  32.431  1.00  0.00           O
ATOM   4451  HW1 SOL  1484      36.441   4.540  32.471  1.00  0.00           H
ATOM   4452  HW2 SOL  1484      35.991   3.100  31.841  1.00  0.00           H
ATOM   4453  OW  SOL  1485      21.171  13.481  21.521  1.00  0.00           O
ATOM   4454  HW1 SOL  1485      20.211  13.491  21.251  1.00  0.00           H
ATOM   4455  HW2 SOL  1485      21.291  14.011  22.361  1.00  0.00           H
ATOM   4456  OW  SOL  1486      19.671  10.131  35.881  1.00  0.00           O
ATOM   4457  HW1 SOL  1486      18.901   9.801  36.421  1.00  0.00           H
ATOM   4458  HW2 SOL  1486      20.521   9.831  36.301  1.00  0.00           H
ATOM   4459  OW  SOL  1487      25.341   2.030  33.511  1.00  0.00           O
ATOM   4460  HW1 SOL  1487      26.241   1.870  33.111  1.00  0.00           H
ATOM   4461  HW2 SOL  1487      25.421   2.080  34.501  1.00  0.00           H
ATOM   4462  OW  SOL  1488      19.371   3.450  18.951  1.00  0.00           O
ATOM   4463  HW1 SOL  1488      18.451   3.170  18.661  1.00  0.00           H
ATOM   4464  HW2 SOL  1488      19.681   4.220  18.391  1.00  0.00           H
ATOM   4465  OW  SOL  1489      33.021   8.560  32.601  1.00  0.00           O
ATOM   4466  HW1 SOL  1489      32.451   9.080  31.971  1.00  0.00           H
ATOM   4467  HW2 SOL  1489      33.981   8.680  32.361  1.00  0.00           H
ATOM   4468  OW  SOL  1490      19.341   1.660  21.801  1.00  0.00           O
ATOM   4469  HW1 SOL  1490      19.171   2.490  21.261  1.00  0.00           H
ATOM   4470  HW2 SOL  1490      20.241   1.290  21.581  1.00  0.00           H
ATOM   4471  OW  SOL  1491      30.451  13.351  19.811  1.00  0.00           O
ATOM   4472  HW1 SOL  1491      29.461  13.241  19.831  1.00  0.00           H
ATOM   4473  HW2 SOL  1491      30.791  13.501  20.741  1.00  0.00           H
ATOM   4474  OW  SOL  1492      24.751   8.420  32.931  1.00  0.00           O
ATOM   4475  HW1 SOL  1492      25.311   9.230  32.761  1.00  0.00           H
ATOM   4476  HW2 SOL  1492      25.341   7.620  32.961  1.00  0.00           H
ATOM   4477  OW  SOL  1493      33.551  17.671  28.211  1.00  0.00           O
ATOM   4478  HW1 SOL  1493      33.881  18.311  27.521  1.00  0.00           H
ATOM   4479  HW2 SOL  1493      34.211  17.611  28.961  1.00  0.00           H
ATOM   4480  OW  SOL  1494      25.781   5.650  35.701  1.00  0.00           O
ATOM   4481  HW1 SOL  1494      25.971   6.300  36.441  1.00  0.00           H
ATOM   4482  HW2 SOL  1494      26.381   4.850  35.791  1.00  0.00           H
ATOM   4483  OW  SOL  1495      33.121  12.201  34.951  1.00  0.00           O
ATOM   4484  HW1 SOL  1495      33.031  12.101  35.941  1.00  0.00           H
ATOM   4485  HW2 SOL  1495      34.081  12.131  34.691  1.00  0.00           H
ATOM   4486  OW  SOL  1496      22.521  17.411  34.221  1.00  0.00           O
ATOM   4487  HW1 SOL  1496      21.611  17.821  34.201  1.00  0.00           H
ATOM   4488  HW2 SOL  1496      22.451  16.471  34.541  1.00  0.00           H
ATOM   4489  OW  SOL  1497      35.361   8.830  31.161  1.00  0.00           O
ATOM   4490  HW1 SOL  1497      35.091   7.940  30.791  1.00  0.00           H
ATOM   4491  HW2 SOL  1497      35.371   9.510  30.431  1.00  0.00           H
ATOM   4492  OW  SOL  1498      30.871   3.250  23.111  1.00  0.00           O
ATOM   4493  HW1 SOL  1498      31.521   2.510  23.001  1.00  0.00           H
ATOM   4494  HW2 SOL  1498      31.071   3.750  23.951  1.00  0.00           H
ATOM   4495  OW  SOL  1499      24.561   7.450  25.141  1.00  0.00           O
ATOM   4496  HW1 SOL  1499      25.061   8.300  24.951  1.00  0.00           H
ATOM   4497  HW2 SOL  1499      23.681   7.470  24.661  1.00  0.00           H
ATOM   4498  OW  SOL  1500      36.391   3.420  35.041  1.00  0.00           O
ATOM   4499  HW1 SOL  1500      36.221   3.730  34.101  1.00  0.00           H
ATOM   4500  HW2 SOL  1500      35.551   3.050  35.421  1.00  0.00           H
ATOM   4501  OW  SOL  1501      35.921   9.341  33.791  1.00  0.00           O
ATOM   4502  HW1 SOL  1501      36.301  10.251  33.941  1.00  0.00           H
ATOM   4503  HW2 SOL  1501      35.841   9.171  32.801  1.00  0.00           H
ATOM   4504  OW  SOL  1502      27.211  13.741  18.781  1.00  0.00           O
ATOM   4505  HW1 SOL  1502      26.751  13.891  19.661  1.00  0.00           H
ATOM   4506  HW2 SOL  1502      27.651  14.591  18.481  1.00  0.00           H
ATOM   4507  OW  SOL  1503      25.231  17.901  28.151  1.00  0.00           O
ATOM   4508  HW1 SOL  1503      24.771  18.781  28.021  1.00  0.00           H
ATOM   4509  HW2 SOL  1503      26.221  18.021  28.081  1.00  0.00           H
ATOM   4510  OW  SOL  1504      27.211   9.561  27.231  1.00  0.00           O
ATOM   4511  HW1 SOL  1504      27.751   8.871  27.711  1.00  0.00           H
ATOM   4512  HW2 SOL  1504      26.891  10.251  27.891  1.00  0.00           H
ATOM   4513  OW  SOL  1505      29.451   9.841  19.491  1.00  0.00           O
ATOM   4514  HW1 SOL  1505      29.221  10.371  18.671  1.00  0.00           H
ATOM   4515  HW2 SOL  1505      30.261   9.281  19.301  1.00  0.00           H
ATOM   4516  OW  SOL  1506      37.231  15.691  27.131  1.00  0.00           O
ATOM   4517  HW1 SOL  1506      36.521  15.571  26.431  1.00  0.00           H
ATOM   4518  HW2 SOL  1506      37.241  14.901  27.731  1.00  0.00           H
ATOM   4519  OW  SOL  1507      20.831  13.141  37.061  1.00  0.00           O
ATOM   4520  HW1 SOL  1507      20.181  12.411  36.851  1.00  0.00           H
ATOM   4521  HW2 SOL  1507      20.871  13.281  38.041  1.00  0.00           H
ATOM   4522  OW  SOL  1508      19.411  12.401  25.151  1.00  0.00           O
ATOM   4523  HW1 SOL  1508      19.401  11.931  26.031  1.00  0.00           H
ATOM   4524  HW2 SOL  1508      20.231  12.121  24.641  1.00  0.00           H
ATOM   4525  OW  SOL  1509      25.341  13.911  34.861  1.00  0.00           O
ATOM   4526  HW1 SOL  1509      24.561  13.411  35.241  1.00  0.00           H
ATOM   4527  HW2 SOL  1509      25.311  14.861  35.171  1.00  0.00           H
ATOM   4528  OW  SOL  1510      36.861   1.920  30.891  1.00  0.00           O
ATOM   4529  HW1 SOL  1510      36.821   1.020  31.331  1.00  0.00           H
ATOM   4530  HW2 SOL  1510      36.891   1.810  29.901  1.00  0.00           H
ATOM   4531  OW  SOL  1511      22.901   4.240  23.821  1.00  0.00           O
ATOM   4532  HW1 SOL  1511      23.201   3.520  23.201  1.00  0.00           H
ATOM   4533  HW2 SOL  1511      22.511   3.840  24.651  1.00  0.00           H
ATOM   4534  OW  SOL  1512      35.671  14.871  29.661  1.00  0.00           O
ATOM   4535  HW1 SOL  1512      34.741  14.621  29.391  1.00  0.00           H
ATOM   4536  HW2 SOL  1512      35.931  14.371  30.481  1.00  0.00           H
ATOM   4537  OW  SOL  1513      21.791   5.470  31.421  1.00  0.00           O
ATOM   4538  HW1 SOL  1513      22.171   4.880  32.141  1.00  0.00           H
ATOM   4539  HW2 SOL  1513      22.191   5.210  30.541  1.00  0.00           H
ATOM   4540  OW  SOL  1514      26.741  15.861  25.491  1.00  0.00           O
ATOM   4541  HW1 SOL  1514      27.061  15.961  24.551  1.00  0.00           H
ATOM   4542  HW2 SOL  1514      25.951  15.241  25.511  1.00  0.00           H
ATOM   4543  OW  SOL  1515      32.861   2.140  29.741  1.00  0.00           O
ATOM   4544  HW1 SOL  1515      33.381   1.490  30.291  1.00  0.00           H
ATOM   4545  HW2 SOL  1515      32.371   2.770  30.351  1.00  0.00           H
ATOM   4546  OW  SOL  1516      28.631   0.340  30.161  1.00  0.00           O
ATOM   4547  HW1 SOL  1516      28.001  -0.380  29.851  1.00  0.00           H
ATOM   4548  HW2 SOL  1516      29.561  -0.020  30.161  1.00  0.00           H
ATOM   4549  OW  SOL  1517      26.321  13.301  21.631  1.00  0.00           O
ATOM   4550  HW1 SOL  1517      25.861  12.431  21.801  1.00  0.00           H
ATOM   4551  HW2 SOL  1517      27.231  13.271  22.041  1.00  0.00           H
ATOM   4552  OW  SOL  1518      24.801  15.671  31.461  1.00  0.00           O
ATOM   4553  HW1 SOL  1518      24.751  16.491  32.031  1.00  0.00           H
ATOM   4554  HW2 SOL  1518      25.691  15.641  31.011  1.00  0.00           H
ATOM   4555  OW  SOL  1519      32.141   0.520  20.301  1.00  0.00           O
ATOM   4556  HW1 SOL  1519      32.491   0.110  19.461  1.00  0.00           H
ATOM   4557  HW2 SOL  1519      31.241   0.140  20.501  1.00  0.00           H
ATOM   4558  OW  SOL  1520      31.621   4.530  25.531  1.00  0.00           O
ATOM   4559  HW1 SOL  1520      31.031   5.330  25.571  1.00  0.00           H
ATOM   4560  HW2 SOL  1520      31.771   4.180  26.461  1.00  0.00           H
ATOM   4561  OW  SOL  1521      34.551   2.210  27.441  1.00  0.00           O
ATOM   4562  HW1 SOL  1521      33.711   2.200  27.981  1.00  0.00           H
ATOM   4563  HW2 SOL  1521      34.571   3.040  26.881  1.00  0.00           H
ATOM   4564  OW  SOL  1522      19.011  10.771  21.621  1.00  0.00           O
ATOM   4565  HW1 SOL  1522      20.001  10.661  21.531  1.00  0.00           H
ATOM   4566  HW2 SOL  1522      18.611   9.911  21.941  1.00  0.00           H
ATOM   4567  OW  SOL  1523      27.371  16.461  21.991  1.00  0.00           O
ATOM   4568  HW1 SOL  1523      26.601  16.111  21.451  1.00  0.00           H
ATOM   4569  HW2 SOL  1523      27.051  17.171  22.611  1.00  0.00           H
ATOM   4570  OW  SOL  1524      20.921   6.280  38.371  1.00  0.00           O
ATOM   4571  HW1 SOL  1524      19.991   6.260  38.741  1.00  0.00           H
ATOM   4572  HW2 SOL  1524      20.931   5.890  37.451  1.00  0.00           H
ATOM   4573  OW  SOL  1525      36.171   6.070  39.551  1.00  0.00           O
ATOM   4574  HW1 SOL  1525      36.051   5.940  38.561  1.00  0.00           H
ATOM   4575  HW2 SOL  1525      35.871   5.260  40.041  1.00  0.00           H
ATOM   4576  OW  SOL  1526      20.931  17.131  42.071  1.00  0.00           O
ATOM   4577  HW1 SOL  1526      21.271  17.901  42.611  1.00  0.00           H
ATOM   4578  HW2 SOL  1526      21.371  17.131  41.171  1.00  0.00           H
ATOM   4579  OW  SOL  1527      20.921  14.341  42.621  1.00  0.00           O
ATOM   4580  HW1 SOL  1527      20.661  15.301  42.621  1.00  0.00           H
ATOM   4581  HW2 SOL  1527      20.211  13.801  43.071  1.00  0.00           H
ATOM   4582  OW  SOL  1528      24.681   9.641  38.471  1.00  0.00           O
ATOM   4583  HW1 SOL  1528      24.751  10.481  37.931  1.00  0.00           H
ATOM   4584  HW2 SOL  1528      25.141   9.771  39.351  1.00  0.00           H
ATOM   4585  OW  SOL  1529      37.041  17.671  40.831  1.00  0.00           O
ATOM   4586  HW1 SOL  1529      37.581  17.381  41.631  1.00  0.00           H
ATOM   4587  HW2 SOL  1529      37.341  18.571  40.541  1.00  0.00           H
ATOM   4588  OW  SOL  1530      18.891  15.961  38.411  1.00  0.00           O
ATOM   4589  HW1 SOL  1530      18.701  15.001  38.621  1.00  0.00           H
ATOM   4590  HW2 SOL  1530      18.561  16.541  39.161  1.00  0.00           H
ATOM   4591  OW  SOL  1531      35.511   9.220  43.361  1.00  0.00           O
ATOM   4592  HW1 SOL  1531      36.461   8.930  43.441  1.00  0.00           H
ATOM   4593  HW2 SOL  1531      35.431   9.870  42.611  1.00  0.00           H
ATOM   4594  OW  SOL  1532      35.031  11.081  41.561  1.00  0.00           O
ATOM   4595  HW1 SOL  1532      35.891  11.101  41.041  1.00  0.00           H
ATOM   4596  HW2 SOL  1532      35.171  11.551  42.441  1.00  0.00           H
ATOM   4597  OW  SOL  1533      26.711   0.040  42.261  1.00  0.00           O
ATOM   4598  HW1 SOL  1533      27.111   0.950  42.171  1.00  0.00           H
ATOM   4599  HW2 SOL  1533      25.711   0.120  42.321  1.00  0.00           H
ATOM   4600  OW  SOL  1534      33.871   9.991  39.141  1.00  0.00           O
ATOM   4601  HW1 SOL  1534      33.241   9.231  39.271  1.00  0.00           H
ATOM   4602  HW2 SOL  1534      34.351  10.171  40.001  1.00  0.00           H
ATOM   4603  OW  SOL  1535      24.601   7.290  39.941  1.00  0.00           O
ATOM   4604  HW1 SOL  1535      24.841   7.980  39.261  1.00  0.00           H
ATOM   4605  HW2 SOL  1535      23.821   7.620  40.481  1.00  0.00           H
ATOM   4606  OW  SOL  1536      34.381  16.621  40.311  1.00  0.00           O
ATOM   4607  HW1 SOL  1536      35.271  17.081  40.341  1.00  0.00           H
ATOM   4608  HW2 SOL  1536      34.171  16.381  39.361  1.00  0.00           H
ATOM   4609  OW  SOL  1537      27.271   3.480  39.191  1.00  0.00           O
ATOM   4610  HW1 SOL  1537      27.861   4.110  38.701  1.00  0.00           H
ATOM   4611  HW2 SOL  1537      27.461   2.540  38.901  1.00  0.00           H
ATOM   4612  OW  SOL  1538      21.831   9.431  39.661  1.00  0.00           O
ATOM   4613  HW1 SOL  1538      22.651   9.821  39.241  1.00  0.00           H
ATOM   4614  HW2 SOL  1538      21.561   8.611  39.171  1.00  0.00           H
ATOM   4615  OW  SOL  1539      29.731  17.761  39.611  1.00  0.00           O
ATOM   4616  HW1 SOL  1539      29.131  17.141  40.111  1.00  0.00           H
ATOM   4617  HW2 SOL  1539      30.041  17.321  38.761  1.00  0.00           H
ATOM   4618  OW  SOL  1540      34.941  13.771  38.051  1.00  0.00           O
ATOM   4619  HW1 SOL  1540      34.621  14.711  37.951  1.00  0.00           H
ATOM   4620  HW2 SOL  1540      34.181  13.141  37.931  1.00  0.00           H
ATOM   4621  OW  SOL  1541      23.261  17.431  40.471  1.00  0.00           O
ATOM   4622  HW1 SOL  1541      23.591  17.821  41.331  1.00  0.00           H
ATOM   4623  HW2 SOL  1541      24.021  17.361  39.821  1.00  0.00           H
ATOM   4624  OW  SOL  1542      32.621   1.070  41.501  1.00  0.00           O
ATOM   4625  HW1 SOL  1542      32.381   0.700  40.601  1.00  0.00           H
ATOM   4626  HW2 SOL  1542      33.611   1.230  41.541  1.00  0.00           H
ATOM   4627  OW  SOL  1543      22.441   7.000  42.041  1.00  0.00           O
ATOM   4628  HW1 SOL  1543      22.891   6.100  42.011  1.00  0.00           H
ATOM   4629  HW2 SOL  1543      21.501   6.890  42.371  1.00  0.00           H
ATOM   4630  OW  SOL  1544      24.761   1.220  38.411  1.00  0.00           O
ATOM   4631  HW1 SOL  1544      25.741   1.000  38.481  1.00  0.00           H
ATOM   4632  HW2 SOL  1544      24.451   1.050  37.481  1.00  0.00           H
ATOM   4633  OW  SOL  1545      32.961  11.881  37.651  1.00  0.00           O
ATOM   4634  HW1 SOL  1545      33.281  11.121  38.221  1.00  0.00           H
ATOM   4635  HW2 SOL  1545      32.041  12.151  37.951  1.00  0.00           H
ATOM   4636  OW  SOL  1546      21.591   0.350  38.951  1.00  0.00           O
ATOM   4637  HW1 SOL  1546      22.081   1.190  38.741  1.00  0.00           H
ATOM   4638  HW2 SOL  1546      22.211  -0.300  39.401  1.00  0.00           H
ATOM   4639  OW  SOL  1547      27.971   2.360  42.041  1.00  0.00           O
ATOM   4640  HW1 SOL  1547      27.491   2.770  41.261  1.00  0.00           H
ATOM   4641  HW2 SOL  1547      28.961   2.340  41.851  1.00  0.00           H
ATOM   4642  OW  SOL  1548      23.211  11.521  44.651  1.00  0.00           O
ATOM   4643  HW1 SOL  1548      22.501  11.251  45.301  1.00  0.00           H
ATOM   4644  HW2 SOL  1548      22.951  11.241  43.721  1.00  0.00           H
ATOM   4645  OW  SOL  1549      31.331  17.971  43.151  1.00  0.00           O
ATOM   4646  HW1 SOL  1549      31.771  18.611  42.511  1.00  0.00           H
ATOM   4647  HW2 SOL  1549      30.831  18.491  43.851  1.00  0.00           H
ATOM   4648  OW  SOL  1550      28.941   5.490  37.401  1.00  0.00           O
ATOM   4649  HW1 SOL  1550      28.531   6.310  37.011  1.00  0.00           H
ATOM   4650  HW2 SOL  1550      29.581   5.750  38.131  1.00  0.00           H
ATOM   4651  OW  SOL  1551      37.191   8.330  41.011  1.00  0.00           O
ATOM   4652  HW1 SOL  1551      37.611   7.690  41.651  1.00  0.00           H
ATOM   4653  HW2 SOL  1551      36.811   7.820  40.231  1.00  0.00           H
ATOM   4654  OW  SOL  1552      23.501  13.851  38.981  1.00  0.00           O
ATOM   4655  HW1 SOL  1552      22.631  13.701  39.451  1.00  0.00           H
ATOM   4656  HW2 SOL  1552      23.331  14.111  38.031  1.00  0.00           H
ATOM   4657  OW  SOL  1553      32.521   5.750  38.021  1.00  0.00           O
ATOM   4658  HW1 SOL  1553      31.981   5.540  38.831  1.00  0.00           H
ATOM   4659  HW2 SOL  1553      33.431   5.340  38.111  1.00  0.00           H
ATOM   4660  OW  SOL  1554      23.891   2.560  40.521  1.00  0.00           O
ATOM   4661  HW1 SOL  1554      24.161   1.970  39.771  1.00  0.00           H
ATOM   4662  HW2 SOL  1554      23.891   3.510  40.211  1.00  0.00           H
ATOM   4663  OW  SOL  1555      25.671  10.501  40.921  1.00  0.00           O
ATOM   4664  HW1 SOL  1555      25.531  10.571  41.911  1.00  0.00           H
ATOM   4665  HW2 SOL  1555      26.511   9.991  40.741  1.00  0.00           H
ATOM   4666  OW  SOL  1556      22.291  11.001  42.251  1.00  0.00           O
ATOM   4667  HW1 SOL  1556      22.221  11.831  41.691  1.00  0.00           H
ATOM   4668  HW2 SOL  1556      22.331  10.201  41.651  1.00  0.00           H
ATOM   4669  OW  SOL  1557      31.141  13.481  41.121  1.00  0.00           O
ATOM   4670  HW1 SOL  1557      31.641  14.251  41.521  1.00  0.00           H
ATOM   4671  HW2 SOL  1557      30.191  13.501  41.441  1.00  0.00           H
ATOM   4672  OW  SOL  1558      34.441   6.390  41.961  1.00  0.00           O
ATOM   4673  HW1 SOL  1558      34.131   7.000  42.691  1.00  0.00           H
ATOM   4674  HW2 SOL  1558      34.941   6.910  41.271  1.00  0.00           H
ATOM   4675  OW  SOL  1559      30.711   5.250  39.991  1.00  0.00           O
ATOM   4676  HW1 SOL  1559      30.841   4.410  40.531  1.00  0.00           H
ATOM   4677  HW2 SOL  1559      30.421   5.990  40.591  1.00  0.00           H
ATOM   4678  OW  SOL  1560      34.841   3.670  40.981  1.00  0.00           O
ATOM   4679  HW1 SOL  1560      34.861   2.910  41.621  1.00  0.00           H
ATOM   4680  HW2 SOL  1560      34.361   4.440  41.381  1.00  0.00           H
ATOM   4681  OW  SOL  1561      34.021   2.740  38.491  1.00  0.00           O
ATOM   4682  HW1 SOL  1561      33.411   1.990  38.721  1.00  0.00           H
ATOM   4683  HW2 SOL  1561      34.241   3.260  39.321  1.00  0.00           H
ATOM   4684  OW  SOL  1562      31.651   8.380  37.661  1.00  0.00           O
ATOM   4685  HW1 SOL  1562      31.991   7.450  37.811  1.00  0.00           H
ATOM   4686  HW2 SOL  1562      31.831   8.650  36.711  1.00  0.00           H
ATOM   4687  OW  SOL  1563      18.701  13.261  39.241  1.00  0.00           O
ATOM   4688  HW1 SOL  1563      17.771  13.471  38.931  1.00  0.00           H
ATOM   4689  HW2 SOL  1563      18.801  12.271  39.371  1.00  0.00           H
ATOM   4690  OW  SOL  1564      23.351   5.000  39.151  1.00  0.00           O
ATOM   4691  HW1 SOL  1564      23.961   5.800  39.191  1.00  0.00           H
ATOM   4692  HW2 SOL  1564      22.401   5.310  39.221  1.00  0.00           H
ATOM   4693  OW  SOL  1565      31.641   8.550  40.331  1.00  0.00           O
ATOM   4694  HW1 SOL  1565      30.781   8.240  40.751  1.00  0.00           H
ATOM   4695  HW2 SOL  1565      31.601   8.410  39.341  1.00  0.00           H
ATOM   4696  OW  SOL  1566      35.881   1.350  42.471  1.00  0.00           O
ATOM   4697  HW1 SOL  1566      36.611   1.180  41.801  1.00  0.00           H
ATOM   4698  HW2 SOL  1566      35.571   0.480  42.851  1.00  0.00           H
ATOM   4699  OW  SOL  1567      32.501  15.731  42.011  1.00  0.00           O
ATOM   4700  HW1 SOL  1567      33.171  15.851  41.271  1.00  0.00           H
ATOM   4701  HW2 SOL  1567      32.101  16.621  42.241  1.00  0.00           H
ATOM   4702  OW  SOL  1568      25.341  16.161  38.781  1.00  0.00           O
ATOM   4703  HW1 SOL  1568      25.431  16.261  37.791  1.00  0.00           H
ATOM   4704  HW2 SOL  1568      24.941  15.271  38.991  1.00  0.00           H
ATOM   4705  OW  SOL  1569      30.561  16.121  37.551  1.00  0.00           O
ATOM   4706  HW1 SOL  1569      30.621  15.191  37.921  1.00  0.00           H
ATOM   4707  HW2 SOL  1569      29.971  16.121  36.751  1.00  0.00           H
ATOM   4708  OW  SOL  1570      27.781   9.100  40.151  1.00  0.00           O
ATOM   4709  HW1 SOL  1570      28.411   9.480  39.471  1.00  0.00           H
ATOM   4710  HW2 SOL  1570      28.181   8.270  40.541  1.00  0.00           H
ATOM   4711  OW  SOL  1571      33.661  16.071  37.681  1.00  0.00           O
ATOM   4712  HW1 SOL  1571      32.741  16.441  37.751  1.00  0.00           H
ATOM   4713  HW2 SOL  1571      34.041  16.271  36.781  1.00  0.00           H
ATOM   4714  OW  SOL  1572      24.521  14.871  42.151  1.00  0.00           O
ATOM   4715  HW1 SOL  1572      24.941  14.291  41.451  1.00  0.00           H
ATOM   4716  HW2 SOL  1572      24.081  15.661  41.711  1.00  0.00           H
ATOM   4717  OW  SOL  1573      21.171  13.481  40.141  1.00  0.00           O
ATOM   4718  HW1 SOL  1573      20.211  13.491  39.871  1.00  0.00           H
ATOM   4719  HW2 SOL  1573      21.291  14.011  40.981  1.00  0.00           H
ATOM   4720  OW  SOL  1574      19.371   3.450  37.571  1.00  0.00           O
ATOM   4721  HW1 SOL  1574      18.451   3.170  37.281  1.00  0.00           H
ATOM   4722  HW2 SOL  1574      19.681   4.220  37.011  1.00  0.00           H
ATOM   4723  OW  SOL  1575      19.341   1.660  40.421  1.00  0.00           O
ATOM   4724  HW1 SOL  1575      19.171   2.490  39.881  1.00  0.00           H
ATOM   4725  HW2 SOL  1575      20.241   1.290  40.201  1.00  0.00           H
ATOM   4726  OW  SOL  1576      30.451  13.351  38.431  1.00  0.00           O
ATOM   4727  HW1 SOL  1576      29.461  13.241  38.451  1.00  0.00           H
ATOM   4728  HW2 SOL  1576      30.791  13.501  39.361  1.00  0.00           H
ATOM   4729  OW  SOL  1577      30.871   3.250  41.731  1.00  0.00           O
ATOM   4730  HW1 SOL  1577      31.521   2.510  41.621  1.00  0.00           H
ATOM   4731  HW2 SOL  1577      31.071   3.750  42.571  1.00  0.00           H
ATOM   4732  OW  SOL  1578      24.561   7.450  43.761  1.00  0.00           O
ATOM   4733  HW1 SOL  1578      25.061   8.300  43.571  1.00  0.00           H
ATOM   4734  HW2 SOL  1578      23.681   7.470  43.281  1.00  0.00           H
ATOM   4735  OW  SOL  1579      27.211  13.741  37.401  1.00  0.00           O
ATOM   4736  HW1 SOL  1579      26.751  13.891  38.281  1.00  0.00           H
ATOM   4737  HW2 SOL  1579      27.651  14.591  37.101  1.00  0.00           H
ATOM   4738  OW  SOL  1580      29.451   9.841  38.111  1.00  0.00           O
ATOM   4739  HW1 SOL  1580      29.221  10.371  37.291  1.00  0.00           H
ATOM   4740  HW2 SOL  1580      30.261   9.281  37.921  1.00  0.00           H
ATOM   4741  OW  SOL  1581      22.901   4.240  42.441  1.00  0.00           O
ATOM   4742  HW1 SOL  1581      23.201   3.520  41.821  1.00  0.00           H
ATOM   4743  HW2 SOL  1581      22.511   3.840  43.271  1.00  0.00           H
ATOM   4744  OW  SOL  1582      26.321  13.301  40.251  1.00  0.00           O
ATOM   4745  HW1 SOL  1582      25.861  12.431  40.421  1.00  0.00           H
ATOM   4746  HW2 SOL  1582      27.231  13.271  40.661  1.00  0.00           H
ATOM   4747  OW  SOL  1583      32.141   0.520  38.921  1.00  0.00           O
ATOM   4748  HW1 SOL  1583      32.491   0.110  38.081  1.00  0.00           H
ATOM   4749  HW2 SOL  1583      31.241   0.140  39.121  1.00  0.00           H
ATOM   4750  OW  SOL  1584      19.011  10.771  40.241  1.00  0.00           O
ATOM   4751  HW1 SOL  1584      20.001  10.661  40.151  1.00  0.00           H
ATOM   4752  HW2 SOL  1584      18.611   9.911  40.561  1.00  0.00           H
ATOM   4753  OW  SOL  1585      27.371  16.461  40.611  1.00  0.00           O
ATOM   4754  HW1 SOL  1585      26.601  16.111  40.071  1.00  0.00           H
ATOM   4755  HW2 SOL  1585      27.051  17.171  41.231  1.00  0.00           H
ATOM   4756  OW  SOL  1586      20.921  24.901   1.130  1.00  0.00           O
ATOM   4757  HW1 SOL  1586      19.991  24.881   1.500  1.00  0.00           H
ATOM   4758  HW2 SOL  1586      20.931  24.511   0.210  1.00  0.00           H
ATOM   4759  OW  SOL  1587      20.871  21.371   9.961  1.00  0.00           O
ATOM   4760  HW1 SOL  1587      21.221  21.201  10.881  1.00  0.00           H
ATOM   4761  HW2 SOL  1587      19.991  20.921   9.841  1.00  0.00           H
ATOM   4762  OW  SOL  1588      18.811  22.301   6.470  1.00  0.00           O
ATOM   4763  HW1 SOL  1588      17.991  22.731   6.860  1.00  0.00           H
ATOM   4764  HW2 SOL  1588      18.531  21.571   5.840  1.00  0.00           H
ATOM   4765  OW  SOL  1589      24.311  31.371  11.651  1.00  0.00           O
ATOM   4766  HW1 SOL  1589      23.381  31.301  11.281  1.00  0.00           H
ATOM   4767  HW2 SOL  1589      24.421  32.261  12.091  1.00  0.00           H
ATOM   4768  OW  SOL  1590      34.171  33.731   7.030  1.00  0.00           O
ATOM   4769  HW1 SOL  1590      33.601  33.571   7.840  1.00  0.00           H
ATOM   4770  HW2 SOL  1590      33.581  33.831   6.230  1.00  0.00           H
ATOM   4771  OW  SOL  1591      29.971  25.651   7.170  1.00  0.00           O
ATOM   4772  HW1 SOL  1591      30.541  26.431   6.920  1.00  0.00           H
ATOM   4773  HW2 SOL  1591      29.371  25.911   7.930  1.00  0.00           H
ATOM   4774  OW  SOL  1592      36.171  24.691   2.310  1.00  0.00           O
ATOM   4775  HW1 SOL  1592      36.051  24.561   1.320  1.00  0.00           H
ATOM   4776  HW2 SOL  1592      35.871  23.881   2.800  1.00  0.00           H
ATOM   4777  OW  SOL  1593      26.301  30.061  10.231  1.00  0.00           O
ATOM   4778  HW1 SOL  1593      25.521  30.231  10.831  1.00  0.00           H
ATOM   4779  HW2 SOL  1593      26.641  30.931   9.871  1.00  0.00           H
ATOM   4780  OW  SOL  1594      27.121  26.601  18.231  1.00  0.00           O
ATOM   4781  HW1 SOL  1594      27.081  27.361  18.881  1.00  0.00           H
ATOM   4782  HW2 SOL  1594      27.341  26.961  17.321  1.00  0.00           H
ATOM   4783  OW  SOL  1595      25.471  28.741   6.650  1.00  0.00           O
ATOM   4784  HW1 SOL  1595      26.161  28.581   7.350  1.00  0.00           H
ATOM   4785  HW2 SOL  1595      24.741  29.311   7.030  1.00  0.00           H
ATOM   4786  OW  SOL  1596      25.481  30.231  18.031  1.00  0.00           O
ATOM   4787  HW1 SOL  1596      26.081  31.021  18.171  1.00  0.00           H
ATOM   4788  HW2 SOL  1596      24.621  30.541  17.621  1.00  0.00           H
ATOM   4789  OW  SOL  1597      21.971  32.971  10.611  1.00  0.00           O
ATOM   4790  HW1 SOL  1597      21.191  32.661  10.081  1.00  0.00           H
ATOM   4791  HW2 SOL  1597      22.551  33.551  10.041  1.00  0.00           H
ATOM   4792  OW  SOL  1598      33.221  33.671  13.391  1.00  0.00           O
ATOM   4793  HW1 SOL  1598      33.461  34.611  13.651  1.00  0.00           H
ATOM   4794  HW2 SOL  1598      33.061  33.131  14.211  1.00  0.00           H
ATOM   4795  OW  SOL  1599      23.001  22.541  14.991  1.00  0.00           O
ATOM   4796  HW1 SOL  1599      23.821  21.981  15.081  1.00  0.00           H
ATOM   4797  HW2 SOL  1599      22.191  21.961  15.031  1.00  0.00           H
ATOM   4798  OW  SOL  1600      34.651  23.091   7.370  1.00  0.00           O
ATOM   4799  HW1 SOL  1600      33.911  23.551   6.870  1.00  0.00           H
ATOM   4800  HW2 SOL  1600      35.161  23.771   7.900  1.00  0.00           H
ATOM   4801  OW  SOL  1601      20.931  35.751   4.830  1.00  0.00           O
ATOM   4802  HW1 SOL  1601      21.271  36.521   5.370  1.00  0.00           H
ATOM   4803  HW2 SOL  1601      21.371  35.751   3.930  1.00  0.00           H
ATOM   4804  OW  SOL  1602      29.891  32.031  16.901  1.00  0.00           O
ATOM   4805  HW1 SOL  1602      30.361  32.031  17.781  1.00  0.00           H
ATOM   4806  HW2 SOL  1602      29.411  31.161  16.791  1.00  0.00           H
ATOM   4807  OW  SOL  1603      20.921  32.961   5.380  1.00  0.00           O
ATOM   4808  HW1 SOL  1603      20.661  33.921   5.380  1.00  0.00           H
ATOM   4809  HW2 SOL  1603      20.211  32.421   5.830  1.00  0.00           H
ATOM   4810  OW  SOL  1604      21.021  29.531   8.860  1.00  0.00           O
ATOM   4811  HW1 SOL  1604      21.161  28.691   9.380  1.00  0.00           H
ATOM   4812  HW2 SOL  1604      20.471  30.171   9.410  1.00  0.00           H
ATOM   4813  OW  SOL  1605      24.821  36.481  14.391  1.00  0.00           O
ATOM   4814  HW1 SOL  1605      23.901  36.311  14.741  1.00  0.00           H
ATOM   4815  HW2 SOL  1605      25.101  37.401  14.651  1.00  0.00           H
ATOM   4816  OW  SOL  1606      24.681  28.261   1.230  1.00  0.00           O
ATOM   4817  HW1 SOL  1606      24.751  29.101   0.690  1.00  0.00           H
ATOM   4818  HW2 SOL  1606      25.141  28.391   2.110  1.00  0.00           H
ATOM   4819  OW  SOL  1607      34.561  19.761  14.801  1.00  0.00           O
ATOM   4820  HW1 SOL  1607      34.381  20.431  14.081  1.00  0.00           H
ATOM   4821  HW2 SOL  1607      34.531  20.221  15.691  1.00  0.00           H
ATOM   4822  OW  SOL  1608      19.841  25.051   5.630  1.00  0.00           O
ATOM   4823  HW1 SOL  1608      19.391  24.171   5.800  1.00  0.00           H
ATOM   4824  HW2 SOL  1608      19.831  25.591   6.470  1.00  0.00           H
ATOM   4825  OW  SOL  1609      37.041  36.291   3.590  1.00  0.00           O
ATOM   4826  HW1 SOL  1609      37.581  36.001   4.390  1.00  0.00           H
ATOM   4827  HW2 SOL  1609      37.341  37.191   3.300  1.00  0.00           H
ATOM   4828  OW  SOL  1610      18.891  34.581   1.170  1.00  0.00           O
ATOM   4829  HW1 SOL  1610      18.701  33.621   1.380  1.00  0.00           H
ATOM   4830  HW2 SOL  1610      18.561  35.161   1.920  1.00  0.00           H
ATOM   4831  OW  SOL  1611      35.511  27.841   6.120  1.00  0.00           O
ATOM   4832  HW1 SOL  1611      36.461  27.551   6.200  1.00  0.00           H
ATOM   4833  HW2 SOL  1611      35.431  28.491   5.370  1.00  0.00           H
ATOM   4834  OW  SOL  1612      35.031  29.701   4.320  1.00  0.00           O
ATOM   4835  HW1 SOL  1612      35.891  29.721   3.800  1.00  0.00           H
ATOM   4836  HW2 SOL  1612      35.171  30.171   5.200  1.00  0.00           H
ATOM   4837  OW  SOL  1613      19.751  25.991  15.971  1.00  0.00           O
ATOM   4838  HW1 SOL  1613      20.631  25.861  16.421  1.00  0.00           H
ATOM   4839  HW2 SOL  1613      19.621  26.961  15.751  1.00  0.00           H
ATOM   4840  OW  SOL  1614      24.751  32.271   7.260  1.00  0.00           O
ATOM   4841  HW1 SOL  1614      24.261  31.401   7.350  1.00  0.00           H
ATOM   4842  HW2 SOL  1614      24.521  32.701   6.390  1.00  0.00           H
ATOM   4843  OW  SOL  1615      31.551  30.901  14.231  1.00  0.00           O
ATOM   4844  HW1 SOL  1615      31.921  30.171  13.651  1.00  0.00           H
ATOM   4845  HW2 SOL  1615      32.071  30.951  15.081  1.00  0.00           H
ATOM   4846  OW  SOL  1616      26.711  18.661   5.020  1.00  0.00           O
ATOM   4847  HW1 SOL  1616      27.111  19.571   4.930  1.00  0.00           H
ATOM   4848  HW2 SOL  1616      25.711  18.741   5.080  1.00  0.00           H
ATOM   4849  OW  SOL  1617      20.591  28.381  12.641  1.00  0.00           O
ATOM   4850  HW1 SOL  1617      21.481  27.931  12.501  1.00  0.00           H
ATOM   4851  HW2 SOL  1617      19.861  27.731  12.451  1.00  0.00           H
ATOM   4852  OW  SOL  1618      33.871  28.611   1.900  1.00  0.00           O
ATOM   4853  HW1 SOL  1618      33.241  27.851   2.030  1.00  0.00           H
ATOM   4854  HW2 SOL  1618      34.351  28.791   2.760  1.00  0.00           H
ATOM   4855  OW  SOL  1619      21.791  21.131  18.011  1.00  0.00           O
ATOM   4856  HW1 SOL  1619      22.501  21.841  18.071  1.00  0.00           H
ATOM   4857  HW2 SOL  1619      20.911  21.521  18.291  1.00  0.00           H
ATOM   4858  OW  SOL  1620      33.281  32.791   9.531  1.00  0.00           O
ATOM   4859  HW1 SOL  1620      32.691  32.851  10.331  1.00  0.00           H
ATOM   4860  HW2 SOL  1620      33.131  31.911   9.071  1.00  0.00           H
ATOM   4861  OW  SOL  1621      35.291  35.761   5.720  1.00  0.00           O
ATOM   4862  HW1 SOL  1621      34.881  35.531   4.840  1.00  0.00           H
ATOM   4863  HW2 SOL  1621      35.111  35.021   6.370  1.00  0.00           H
ATOM   4864  OW  SOL  1622      24.601  25.911   2.700  1.00  0.00           O
ATOM   4865  HW1 SOL  1622      24.841  26.601   2.020  1.00  0.00           H
ATOM   4866  HW2 SOL  1622      23.821  26.241   3.240  1.00  0.00           H
ATOM   4867  OW  SOL  1623      31.431  22.071   9.441  1.00  0.00           O
ATOM   4868  HW1 SOL  1623      30.571  21.571   9.311  1.00  0.00           H
ATOM   4869  HW2 SOL  1623      32.051  21.531  10.001  1.00  0.00           H
ATOM   4870  OW  SOL  1624      34.381  35.241   3.070  1.00  0.00           O
ATOM   4871  HW1 SOL  1624      35.271  35.701   3.100  1.00  0.00           H
ATOM   4872  HW2 SOL  1624      34.171  35.001   2.120  1.00  0.00           H
ATOM   4873  OW  SOL  1625      26.691  24.671  14.651  1.00  0.00           O
ATOM   4874  HW1 SOL  1625      26.221  24.641  15.541  1.00  0.00           H
ATOM   4875  HW2 SOL  1625      26.181  24.121  13.991  1.00  0.00           H
ATOM   4876  OW  SOL  1626      32.561  23.311  16.741  1.00  0.00           O
ATOM   4877  HW1 SOL  1626      32.361  23.741  17.621  1.00  0.00           H
ATOM   4878  HW2 SOL  1626      33.341  22.691  16.831  1.00  0.00           H
ATOM   4879  OW  SOL  1627      28.351  27.521  15.721  1.00  0.00           O
ATOM   4880  HW1 SOL  1627      28.811  26.681  15.431  1.00  0.00           H
ATOM   4881  HW2 SOL  1627      27.791  27.861  14.971  1.00  0.00           H
ATOM   4882  OW  SOL  1628      28.531  22.721  12.421  1.00  0.00           O
ATOM   4883  HW1 SOL  1628      27.761  23.061  12.961  1.00  0.00           H
ATOM   4884  HW2 SOL  1628      28.191  22.211  11.631  1.00  0.00           H
ATOM   4885  OW  SOL  1629      29.031  25.631   4.290  1.00  0.00           O
ATOM   4886  HW1 SOL  1629      29.291  25.591   5.250  1.00  0.00           H
ATOM   4887  HW2 SOL  1629      28.181  25.121   4.150  1.00  0.00           H
ATOM   4888  OW  SOL  1630      19.381  26.731   7.890  1.00  0.00           O
ATOM   4889  HW1 SOL  1630      20.371  26.611   7.980  1.00  0.00           H
ATOM   4890  HW2 SOL  1630      19.141  27.681   8.100  1.00  0.00           H
ATOM   4891  OW  SOL  1631      19.921  36.831  15.711  1.00  0.00           O
ATOM   4892  HW1 SOL  1631      19.821  36.681  16.701  1.00  0.00           H
ATOM   4893  HW2 SOL  1631      19.061  37.191  15.351  1.00  0.00           H
ATOM   4894  OW  SOL  1632      27.271  22.101   1.950  1.00  0.00           O
ATOM   4895  HW1 SOL  1632      27.861  22.731   1.460  1.00  0.00           H
ATOM   4896  HW2 SOL  1632      27.461  21.161   1.660  1.00  0.00           H
ATOM   4897  OW  SOL  1633      35.811  24.471  18.311  1.00  0.00           O
ATOM   4898  HW1 SOL  1633      35.551  25.361  17.951  1.00  0.00           H
ATOM   4899  HW2 SOL  1633      35.791  23.791  17.581  1.00  0.00           H
ATOM   4900  OW  SOL  1634      32.241  30.061   5.450  1.00  0.00           O
ATOM   4901  HW1 SOL  1634      33.071  29.771   4.970  1.00  0.00           H
ATOM   4902  HW2 SOL  1634      31.751  30.731   4.890  1.00  0.00           H
ATOM   4903  OW  SOL  1635      24.121  20.581   8.850  1.00  0.00           O
ATOM   4904  HW1 SOL  1635      24.071  20.531   9.850  1.00  0.00           H
ATOM   4905  HW2 SOL  1635      24.141  21.541   8.560  1.00  0.00           H
ATOM   4906  OW  SOL  1636      28.701  33.181   4.770  1.00  0.00           O
ATOM   4907  HW1 SOL  1636      28.241  33.901   4.250  1.00  0.00           H
ATOM   4908  HW2 SOL  1636      28.661  33.381   5.750  1.00  0.00           H
ATOM   4909  OW  SOL  1637      22.131  36.631   8.530  1.00  0.00           O
ATOM   4910  HW1 SOL  1637      22.631  35.771   8.590  1.00  0.00           H
ATOM   4911  HW2 SOL  1637      22.781  37.401   8.500  1.00  0.00           H
ATOM   4912  OW  SOL  1638      36.571  29.281   8.730  1.00  0.00           O
ATOM   4913  HW1 SOL  1638      35.951  29.131   7.970  1.00  0.00           H
ATOM   4914  HW2 SOL  1638      36.051  29.391   9.580  1.00  0.00           H
ATOM   4915  OW  SOL  1639      30.891  34.121  15.061  1.00  0.00           O
ATOM   4916  HW1 SOL  1639      30.951  33.351  15.701  1.00  0.00           H
ATOM   4917  HW2 SOL  1639      30.371  33.861  14.261  1.00  0.00           H
ATOM   4918  OW  SOL  1640      21.831  28.051   2.420  1.00  0.00           O
ATOM   4919  HW1 SOL  1640      22.651  28.441   2.000  1.00  0.00           H
ATOM   4920  HW2 SOL  1640      21.561  27.231   1.930  1.00  0.00           H
ATOM   4921  OW  SOL  1641      23.231  31.281  17.271  1.00  0.00           O
ATOM   4922  HW1 SOL  1641      22.731  31.291  16.411  1.00  0.00           H
ATOM   4923  HW2 SOL  1641      22.601  31.101  18.031  1.00  0.00           H
ATOM   4924  OW  SOL  1642      29.731  36.381   2.370  1.00  0.00           O
ATOM   4925  HW1 SOL  1642      29.131  35.761   2.870  1.00  0.00           H
ATOM   4926  HW2 SOL  1642      30.041  35.941   1.520  1.00  0.00           H
ATOM   4927  OW  SOL  1643      20.641  21.471  14.981  1.00  0.00           O
ATOM   4928  HW1 SOL  1643      19.841  22.071  14.851  1.00  0.00           H
ATOM   4929  HW2 SOL  1643      20.541  20.981  15.841  1.00  0.00           H
ATOM   4930  OW  SOL  1644      34.941  32.391   0.810  1.00  0.00           O
ATOM   4931  HW1 SOL  1644      34.621  33.331   0.710  1.00  0.00           H
ATOM   4932  HW2 SOL  1644      34.181  31.761   0.690  1.00  0.00           H
ATOM   4933  OW  SOL  1645      23.261  36.051   3.230  1.00  0.00           O
ATOM   4934  HW1 SOL  1645      23.591  36.441   4.090  1.00  0.00           H
ATOM   4935  HW2 SOL  1645      24.021  35.981   2.580  1.00  0.00           H
ATOM   4936  OW  SOL  1646      32.621  19.691   4.260  1.00  0.00           O
ATOM   4937  HW1 SOL  1646      32.381  19.321   3.360  1.00  0.00           H
ATOM   4938  HW2 SOL  1646      33.611  19.851   4.300  1.00  0.00           H
ATOM   4939  OW  SOL  1647      21.111  36.471  12.411  1.00  0.00           O
ATOM   4940  HW1 SOL  1647      21.681  35.821  12.911  1.00  0.00           H
ATOM   4941  HW2 SOL  1647      20.951  36.141  11.481  1.00  0.00           H
ATOM   4942  OW  SOL  1648      28.021  35.601   9.040  1.00  0.00           O
ATOM   4943  HW1 SOL  1648      28.821  35.031   9.250  1.00  0.00           H
ATOM   4944  HW2 SOL  1648      27.531  35.201   8.270  1.00  0.00           H
ATOM   4945  OW  SOL  1649      22.441  25.621   4.800  1.00  0.00           O
ATOM   4946  HW1 SOL  1649      22.891  24.721   4.770  1.00  0.00           H
ATOM   4947  HW2 SOL  1649      21.501  25.511   5.130  1.00  0.00           H
ATOM   4948  OW  SOL  1650      34.091  20.841  17.291  1.00  0.00           O
ATOM   4949  HW1 SOL  1650      34.041  21.211  18.211  1.00  0.00           H
ATOM   4950  HW2 SOL  1650      33.371  20.151  17.171  1.00  0.00           H
ATOM   4951  OW  SOL  1651      24.761  19.841   1.170  1.00  0.00           O
ATOM   4952  HW1 SOL  1651      25.741  19.621   1.240  1.00  0.00           H
ATOM   4953  HW2 SOL  1651      24.451  19.671   0.240  1.00  0.00           H
ATOM   4954  OW  SOL  1652      26.431  21.261  17.491  1.00  0.00           O
ATOM   4955  HW1 SOL  1652      27.101  20.651  17.921  1.00  0.00           H
ATOM   4956  HW2 SOL  1652      25.701  21.451  18.141  1.00  0.00           H
ATOM   4957  OW  SOL  1653      27.501  33.761  11.951  1.00  0.00           O
ATOM   4958  HW1 SOL  1653      27.271  33.511  11.011  1.00  0.00           H
ATOM   4959  HW2 SOL  1653      28.111  33.071  12.341  1.00  0.00           H
ATOM   4960  OW  SOL  1654      32.131  24.521  14.331  1.00  0.00           O
ATOM   4961  HW1 SOL  1654      32.411  24.091  15.181  1.00  0.00           H
ATOM   4962  HW2 SOL  1654      32.381  25.481  14.341  1.00  0.00           H
ATOM   4963  OW  SOL  1655      26.651  32.641   9.240  1.00  0.00           O
ATOM   4964  HW1 SOL  1655      27.551  32.781   8.820  1.00  0.00           H
ATOM   4965  HW2 SOL  1655      25.941  32.661   8.530  1.00  0.00           H
ATOM   4966  OW  SOL  1656      27.841  23.651   8.990  1.00  0.00           O
ATOM   4967  HW1 SOL  1656      27.591  23.561   8.030  1.00  0.00           H
ATOM   4968  HW2 SOL  1656      28.321  22.831   9.300  1.00  0.00           H
ATOM   4969  OW  SOL  1657      32.961  30.501   0.410  1.00  0.00           O
ATOM   4970  HW1 SOL  1657      33.281  29.741   0.980  1.00  0.00           H
ATOM   4971  HW2 SOL  1657      32.041  30.771   0.710  1.00  0.00           H
ATOM   4972  OW  SOL  1658      21.591  18.971   1.710  1.00  0.00           O
ATOM   4973  HW1 SOL  1658      22.081  19.811   1.500  1.00  0.00           H
ATOM   4974  HW2 SOL  1658      22.211  18.321   2.160  1.00  0.00           H
ATOM   4975  OW  SOL  1659      27.971  20.981   4.800  1.00  0.00           O
ATOM   4976  HW1 SOL  1659      27.491  21.391   4.020  1.00  0.00           H
ATOM   4977  HW2 SOL  1659      28.961  20.961   4.610  1.00  0.00           H
ATOM   4978  OW  SOL  1660      29.381  25.451  14.641  1.00  0.00           O
ATOM   4979  HW1 SOL  1660      28.581  24.841  14.671  1.00  0.00           H
ATOM   4980  HW2 SOL  1660      30.191  24.921  14.401  1.00  0.00           H
ATOM   4981  OW  SOL  1661      30.891  34.321   7.930  1.00  0.00           O
ATOM   4982  HW1 SOL  1661      31.101  35.061   7.280  1.00  0.00           H
ATOM   4983  HW2 SOL  1661      31.571  34.321   8.660  1.00  0.00           H
ATOM   4984  OW  SOL  1662      23.211  30.141   7.410  1.00  0.00           O
ATOM   4985  HW1 SOL  1662      22.501  29.871   8.060  1.00  0.00           H
ATOM   4986  HW2 SOL  1662      22.951  29.861   6.480  1.00  0.00           H
ATOM   4987  OW  SOL  1663      31.331  36.591   5.910  1.00  0.00           O
ATOM   4988  HW1 SOL  1663      31.771  37.231   5.270  1.00  0.00           H
ATOM   4989  HW2 SOL  1663      30.831  37.111   6.610  1.00  0.00           H
ATOM   4990  OW  SOL  1664      28.941  24.111   0.160  1.00  0.00           O
ATOM   4991  HW1 SOL  1664      28.531  24.931  -0.230  1.00  0.00           H
ATOM   4992  HW2 SOL  1664      29.581  24.371   0.890  1.00  0.00           H
ATOM   4993  OW  SOL  1665      19.401  24.181  13.861  1.00  0.00           O
ATOM   4994  HW1 SOL  1665      20.321  24.171  13.451  1.00  0.00           H
ATOM   4995  HW2 SOL  1665      19.341  24.921  14.531  1.00  0.00           H
ATOM   4996  OW  SOL  1666      24.231  20.841  11.471  1.00  0.00           O
ATOM   4997  HW1 SOL  1666      24.611  20.001  11.841  1.00  0.00           H
ATOM   4998  HW2 SOL  1666      23.351  21.031  11.911  1.00  0.00           H
ATOM   4999  OW  SOL  1667      27.281  23.161   6.420  1.00  0.00           O
ATOM   5000  HW1 SOL  1667      26.961  23.881   5.800  1.00  0.00           H
ATOM   5001  HW2 SOL  1667      27.521  22.351   5.890  1.00  0.00           H
ATOM   5002  OW  SOL  1668      28.791  19.011   7.530  1.00  0.00           O
ATOM   5003  HW1 SOL  1668      28.071  19.061   6.840  1.00  0.00           H
ATOM   5004  HW2 SOL  1668      28.551  18.321   8.220  1.00  0.00           H
ATOM   5005  OW  SOL  1669      32.911  30.351   8.670  1.00  0.00           O
ATOM   5006  HW1 SOL  1669      32.361  29.511   8.600  1.00  0.00           H
ATOM   5007  HW2 SOL  1669      33.171  30.641   7.750  1.00  0.00           H
ATOM   5008  OW  SOL  1670      33.281  24.521   9.921  1.00  0.00           O
ATOM   5009  HW1 SOL  1670      32.981  23.571   9.991  1.00  0.00           H
ATOM   5010  HW2 SOL  1670      34.011  24.681  10.581  1.00  0.00           H
ATOM   5011  OW  SOL  1671      37.191  26.951   3.770  1.00  0.00           O
ATOM   5012  HW1 SOL  1671      37.611  26.311   4.410  1.00  0.00           H
ATOM   5013  HW2 SOL  1671      36.811  26.441   2.990  1.00  0.00           H
ATOM   5014  OW  SOL  1672      23.501  32.471   1.740  1.00  0.00           O
ATOM   5015  HW1 SOL  1672      22.631  32.321   2.210  1.00  0.00           H
ATOM   5016  HW2 SOL  1672      23.331  32.731   0.790  1.00  0.00           H
ATOM   5017  OW  SOL  1673      35.261  31.421   6.570  1.00  0.00           O
ATOM   5018  HW1 SOL  1673      36.251  31.501   6.710  1.00  0.00           H
ATOM   5019  HW2 SOL  1673      34.811  32.261   6.880  1.00  0.00           H
ATOM   5020  OW  SOL  1674      32.521  24.371   0.780  1.00  0.00           O
ATOM   5021  HW1 SOL  1674      31.981  24.161   1.590  1.00  0.00           H
ATOM   5022  HW2 SOL  1674      33.431  23.961   0.870  1.00  0.00           H
ATOM   5023  OW  SOL  1675      23.891  21.181   3.280  1.00  0.00           O
ATOM   5024  HW1 SOL  1675      24.161  20.591   2.530  1.00  0.00           H
ATOM   5025  HW2 SOL  1675      23.891  22.131   2.970  1.00  0.00           H
ATOM   5026  OW  SOL  1676      36.161  30.851  15.881  1.00  0.00           O
ATOM   5027  HW1 SOL  1676      37.071  30.461  15.751  1.00  0.00           H
ATOM   5028  HW2 SOL  1676      36.241  31.811  16.121  1.00  0.00           H
ATOM   5029  OW  SOL  1677      29.261  32.091  13.401  1.00  0.00           O
ATOM   5030  HW1 SOL  1677      28.461  31.861  13.951  1.00  0.00           H
ATOM   5031  HW2 SOL  1677      30.091  31.831  13.891  1.00  0.00           H
ATOM   5032  OW  SOL  1678      34.541  34.911  16.251  1.00  0.00           O
ATOM   5033  HW1 SOL  1678      34.811  35.251  15.351  1.00  0.00           H
ATOM   5034  HW2 SOL  1678      35.331  34.531  16.711  1.00  0.00           H
ATOM   5035  OW  SOL  1679      29.731  30.571  11.001  1.00  0.00           O
ATOM   5036  HW1 SOL  1679      29.331  31.011  11.811  1.00  0.00           H
ATOM   5037  HW2 SOL  1679      29.321  30.941  10.171  1.00  0.00           H
ATOM   5038  OW  SOL  1680      35.001  29.611  10.791  1.00  0.00           O
ATOM   5039  HW1 SOL  1680      35.051  30.421  11.381  1.00  0.00           H
ATOM   5040  HW2 SOL  1680      34.141  29.631  10.281  1.00  0.00           H
ATOM   5041  OW  SOL  1681      27.771  19.511  14.021  1.00  0.00           O
ATOM   5042  HW1 SOL  1681      28.021  19.311  13.071  1.00  0.00           H
ATOM   5043  HW2 SOL  1681      28.491  20.071  14.441  1.00  0.00           H
ATOM   5044  OW  SOL  1682      28.421  29.781  17.191  1.00  0.00           O
ATOM   5045  HW1 SOL  1682      27.431  29.841  17.291  1.00  0.00           H
ATOM   5046  HW2 SOL  1682      28.651  28.981  16.631  1.00  0.00           H
ATOM   5047  OW  SOL  1683      25.671  29.121   3.680  1.00  0.00           O
ATOM   5048  HW1 SOL  1683      25.531  29.191   4.670  1.00  0.00           H
ATOM   5049  HW2 SOL  1683      26.511  28.611   3.500  1.00  0.00           H
ATOM   5050  OW  SOL  1684      22.721  26.751  12.511  1.00  0.00           O
ATOM   5051  HW1 SOL  1684      23.581  26.871  13.011  1.00  0.00           H
ATOM   5052  HW2 SOL  1684      22.301  25.881  12.781  1.00  0.00           H
ATOM   5053  OW  SOL  1685      31.361  22.481  12.621  1.00  0.00           O
ATOM   5054  HW1 SOL  1685      31.571  23.221  13.261  1.00  0.00           H
ATOM   5055  HW2 SOL  1685      30.471  22.651  12.191  1.00  0.00           H
ATOM   5056  OW  SOL  1686      19.261  34.261  13.311  1.00  0.00           O
ATOM   5057  HW1 SOL  1686      18.801  35.081  12.971  1.00  0.00           H
ATOM   5058  HW2 SOL  1686      20.241  34.451  13.401  1.00  0.00           H
ATOM   5059  OW  SOL  1687      22.291  29.621   5.010  1.00  0.00           O
ATOM   5060  HW1 SOL  1687      22.221  30.451   4.450  1.00  0.00           H
ATOM   5061  HW2 SOL  1687      22.331  28.821   4.410  1.00  0.00           H
[truncated: 218,921 more chars]
