# Supplementary material for: Best Practices in Constant pH MD Simulations: Accuracy and Sampling
Source: J Chem Theory Comput. 2022 Sep 15;18(10):6134–47. doi: 10.1021/acs.jctc.2c00517 (PMC9558372; doi:10.1021/acs.jctc.2c00517)
Supplement: Supplementary file 1 — ct2c00517_si_001.zip [file ct2c00517_si_001.zip › best_practices_simulations/buffer_param/water/MD.pdb]

TITLE     CARDIOTOXIN V IN WATER in water
REMARK    THIS IS A SIMULATION BOX
CRYST1   42.837   42.837   42.837  90.00  90.00  90.00 P 1           1
MODEL        1
ATOM      1  OW  SOL     1       4.293  21.800  16.773  1.00  0.00           O
ATOM      2  HW1 SOL     1       4.667  21.385  15.996  1.00  0.00           H
ATOM      3  HW2 SOL     1       4.801  21.446  17.503  1.00  0.00           H
ATOM      4  OW  SOL     2       9.257  41.785  37.831  1.00  0.00           O
ATOM      5  HW1 SOL     2       9.838  42.364  38.323  1.00  0.00           H
ATOM      6  HW2 SOL     2       8.519  41.629  38.420  1.00  0.00           H
ATOM      7  OW  SOL     3      21.657  12.104  16.121  1.00  0.00           O
ATOM      8  HW1 SOL     3      21.504  12.956  15.713  1.00  0.00           H
ATOM      9  HW2 SOL     3      20.783  11.786  16.350  1.00  0.00           H
ATOM     10  OW  SOL     4       4.343  19.948  29.555  1.00  0.00           O
ATOM     11  HW1 SOL     4       4.255  20.400  28.716  1.00  0.00           H
ATOM     12  HW2 SOL     4       3.501  19.508  29.679  1.00  0.00           H
ATOM     13  OW  SOL     5      30.610  11.536  34.048  1.00  0.00           O
ATOM     14  HW1 SOL     5      31.033  11.386  33.203  1.00  0.00           H
ATOM     15  HW2 SOL     5      29.979  12.236  33.880  1.00  0.00           H
ATOM     16  OW  SOL     6      16.013  22.242  39.817  1.00  0.00           O
ATOM     17  HW1 SOL     6      15.273  21.661  39.643  1.00  0.00           H
ATOM     18  HW2 SOL     6      16.334  21.971  40.678  1.00  0.00           H
ATOM     19  OW  SOL     7       7.543  32.981  22.266  1.00  0.00           O
ATOM     20  HW1 SOL     7       7.762  33.877  22.011  1.00  0.00           H
ATOM     21  HW2 SOL     7       7.283  32.555  21.450  1.00  0.00           H
ATOM     22  OW  SOL     8      15.700  20.029   8.987  1.00  0.00           O
ATOM     23  HW1 SOL     8      16.172  19.476   9.609  1.00  0.00           H
ATOM     24  HW2 SOL     8      14.821  19.651   8.948  1.00  0.00           H
ATOM     25  OW  SOL     9       0.694  34.464   3.496  1.00  0.00           O
ATOM     26  HW1 SOL     9      -0.057  34.259   2.939  1.00  0.00           H
ATOM     27  HW2 SOL     9       0.794  35.413   3.423  1.00  0.00           H
ATOM     28  OW  SOL    10      15.132  15.536   8.497  1.00  0.00           O
ATOM     29  HW1 SOL    10      15.978  15.190   8.780  1.00  0.00           H
ATOM     30  HW2 SOL    10      14.490  14.924   8.856  1.00  0.00           H
ATOM     31  OW  SOL    11      20.241  41.257  11.581  1.00  0.00           O
ATOM     32  HW1 SOL    11      20.148  41.992  12.188  1.00  0.00           H
ATOM     33  HW2 SOL    11      19.725  40.554  11.975  1.00  0.00           H
ATOM     34  OW  SOL    12      32.509  36.582  19.637  1.00  0.00           O
ATOM     35  HW1 SOL    12      31.753  36.028  19.832  1.00  0.00           H
ATOM     36  HW2 SOL    12      32.871  36.218  18.829  1.00  0.00           H
ATOM     37  OW  SOL    13      13.449  27.569   1.465  1.00  0.00           O
ATOM     38  HW1 SOL    13      13.351  27.095   2.290  1.00  0.00           H
ATOM     39  HW2 SOL    13      13.642  26.889   0.819  1.00  0.00           H
ATOM     40  OW  SOL    14       1.812  38.624  39.668  1.00  0.00           O
ATOM     41  HW1 SOL    14       0.875  38.631  39.864  1.00  0.00           H
ATOM     42  HW2 SOL    14       1.913  39.254  38.955  1.00  0.00           H
ATOM     43  OW  SOL    15       2.642  25.241   7.739  1.00  0.00           O
ATOM     44  HW1 SOL    15       3.032  25.095   6.877  1.00  0.00           H
ATOM     45  HW2 SOL    15       1.768  24.856   7.676  1.00  0.00           H
ATOM     46  OW  SOL    16      20.181  39.862   4.559  1.00  0.00           O
ATOM     47  HW1 SOL    16      19.468  39.681   3.946  1.00  0.00           H
ATOM     48  HW2 SOL    16      20.975  39.629   4.079  1.00  0.00           H
ATOM     49  OW  SOL    17      41.839  36.746   8.311  1.00  0.00           O
ATOM     50  HW1 SOL    17      41.573  36.354   9.143  1.00  0.00           H
ATOM     51  HW2 SOL    17      42.377  36.075   7.891  1.00  0.00           H
ATOM     52  OW  SOL    18      25.891  21.650  26.600  1.00  0.00           O
ATOM     53  HW1 SOL    18      25.366  22.084  25.928  1.00  0.00           H
ATOM     54  HW2 SOL    18      26.142  20.815  26.206  1.00  0.00           H
ATOM     55  OW  SOL    19       7.577   7.973  24.427  1.00  0.00           O
ATOM     56  HW1 SOL    19       7.454   7.291  23.767  1.00  0.00           H
ATOM     57  HW2 SOL    19       6.689   8.211  24.695  1.00  0.00           H
ATOM     58  OW  SOL    20       2.814   0.793  13.222  1.00  0.00           O
ATOM     59  HW1 SOL    20       1.860   0.847  13.178  1.00  0.00           H
ATOM     60  HW2 SOL    20       3.087   0.627  12.320  1.00  0.00           H
ATOM     61  OW  SOL    21       3.860  21.212  27.049  1.00  0.00           O
ATOM     62  HW1 SOL    21       2.923  21.404  27.085  1.00  0.00           H
ATOM     63  HW2 SOL    21       3.926  20.443  26.484  1.00  0.00           H
ATOM     64  OW  SOL    22      28.560  24.598  26.006  1.00  0.00           O
ATOM     65  HW1 SOL    22      29.040  25.148  25.387  1.00  0.00           H
ATOM     66  HW2 SOL    22      28.679  23.707  25.677  1.00  0.00           H
ATOM     67  OW  SOL    23      13.625  36.718  36.897  1.00  0.00           O
ATOM     68  HW1 SOL    23      14.526  36.398  36.954  1.00  0.00           H
ATOM     69  HW2 SOL    23      13.678  37.634  37.168  1.00  0.00           H
ATOM     70  OW  SOL    24      31.987   4.423   1.020  1.00  0.00           O
ATOM     71  HW1 SOL    24      31.265   5.051   1.041  1.00  0.00           H
ATOM     72  HW2 SOL    24      32.667   4.823   1.562  1.00  0.00           H
ATOM     73  OW  SOL    25      42.087  15.198  12.537  1.00  0.00           O
ATOM     74  HW1 SOL    25      42.813  14.691  12.175  1.00  0.00           H
ATOM     75  HW2 SOL    25      41.524  14.546  12.955  1.00  0.00           H
ATOM     76  OW  SOL    26      11.798  34.028  39.391  1.00  0.00           O
ATOM     77  HW1 SOL    26      11.820  33.562  38.555  1.00  0.00           H
ATOM     78  HW2 SOL    26      12.027  33.364  40.042  1.00  0.00           H
ATOM     79  OW  SOL    27      20.163  12.581  42.384  1.00  0.00           O
ATOM     80  HW1 SOL    27      19.513  12.501  41.686  1.00  0.00           H
ATOM     81  HW2 SOL    27      19.691  12.997  43.105  1.00  0.00           H
ATOM     82  OW  SOL    28      29.860   4.951   6.622  1.00  0.00           O
ATOM     83  HW1 SOL    28      30.278   5.126   5.779  1.00  0.00           H
ATOM     84  HW2 SOL    28      30.562   4.599   7.169  1.00  0.00           H
ATOM     85  OW  SOL    29       0.101  18.449  35.625  1.00  0.00           O
ATOM     86  HW1 SOL    29      -0.611  18.696  35.034  1.00  0.00           H
ATOM     87  HW2 SOL    29      -0.251  18.602  36.502  1.00  0.00           H
ATOM     88  OW  SOL    30      17.855   5.009  12.751  1.00  0.00           O
ATOM     89  HW1 SOL    30      17.827   4.184  12.267  1.00  0.00           H
ATOM     90  HW2 SOL    30      17.248   4.880  13.480  1.00  0.00           H
ATOM     91  OW  SOL    31       6.897   2.920  14.145  1.00  0.00           O
ATOM     92  HW1 SOL    31       6.873   2.256  13.457  1.00  0.00           H
ATOM     93  HW2 SOL    31       6.917   3.753  13.675  1.00  0.00           H
ATOM     94  OW  SOL    32       6.419  16.262  22.135  1.00  0.00           O
ATOM     95  HW1 SOL    32       6.976  15.570  21.779  1.00  0.00           H
ATOM     96  HW2 SOL    32       5.528  15.988  21.919  1.00  0.00           H
ATOM     97  OW  SOL    33      34.316  25.307   3.782  1.00  0.00           O
ATOM     98  HW1 SOL    33      35.200  24.940   3.785  1.00  0.00           H
ATOM     99  HW2 SOL    33      34.075  25.359   4.707  1.00  0.00           H
ATOM    100  OW  SOL    34      26.383  21.607  22.945  1.00  0.00           O
ATOM    101  HW1 SOL    34      25.980  22.439  22.695  1.00  0.00           H
ATOM    102  HW2 SOL    34      27.183  21.858  23.408  1.00  0.00           H
ATOM    103  OW  SOL    35      12.131  40.809  21.023  1.00  0.00           O
ATOM    104  HW1 SOL    35      11.492  40.789  21.736  1.00  0.00           H
ATOM    105  HW2 SOL    35      11.747  40.261  20.340  1.00  0.00           H
ATOM    106  OW  SOL    36       0.958   6.268   5.092  1.00  0.00           O
ATOM    107  HW1 SOL    36       1.622   6.925   4.879  1.00  0.00           H
ATOM    108  HW2 SOL    36       0.163   6.775   5.255  1.00  0.00           H
ATOM    109  OW  SOL    37      34.826  22.502  33.442  1.00  0.00           O
ATOM    110  HW1 SOL    37      35.504  22.866  34.011  1.00  0.00           H
ATOM    111  HW2 SOL    37      34.427  23.266  33.025  1.00  0.00           H
ATOM    112  OW  SOL    38      37.068  19.713   0.586  1.00  0.00           O
ATOM    113  HW1 SOL    38      36.586  19.657  -0.239  1.00  0.00           H
ATOM    114  HW2 SOL    38      36.836  18.911   1.055  1.00  0.00           H
ATOM    115  OW  SOL    39      20.170  32.474  26.294  1.00  0.00           O
ATOM    116  HW1 SOL    39      20.358  32.589  25.362  1.00  0.00           H
ATOM    117  HW2 SOL    39      19.539  31.756  26.324  1.00  0.00           H
ATOM    118  OW  SOL    40      18.890  29.287  32.336  1.00  0.00           O
ATOM    119  HW1 SOL    40      18.383  29.571  33.096  1.00  0.00           H
ATOM    120  HW2 SOL    40      18.497  28.451  32.085  1.00  0.00           H
ATOM    121  OW  SOL    41      28.082  41.448   0.990  1.00  0.00           O
ATOM    122  HW1 SOL    41      27.264  41.405   1.485  1.00  0.00           H
ATOM    123  HW2 SOL    41      28.686  41.918   1.564  1.00  0.00           H
ATOM    124  OW  SOL    42       4.673  15.229  37.563  1.00  0.00           O
ATOM    125  HW1 SOL    42       4.147  14.446  37.398  1.00  0.00           H
ATOM    126  HW2 SOL    42       4.086  15.959  37.365  1.00  0.00           H
ATOM    127  OW  SOL    43      26.127  15.382  32.771  1.00  0.00           O
ATOM    128  HW1 SOL    43      26.266  14.967  33.622  1.00  0.00           H
ATOM    129  HW2 SOL    43      25.310  15.001  32.448  1.00  0.00           H
ATOM    130  OW  SOL    44      39.002  31.447  23.879  1.00  0.00           O
ATOM    131  HW1 SOL    44      39.623  32.113  23.587  1.00  0.00           H
ATOM    132  HW2 SOL    44      38.213  31.611  23.363  1.00  0.00           H
ATOM    133  OW  SOL    45       0.601  22.550  35.100  1.00  0.00           O
ATOM    134  HW1 SOL    45       0.825  21.635  34.930  1.00  0.00           H
ATOM    135  HW2 SOL    45      -0.177  22.507  35.656  1.00  0.00           H
ATOM    136  OW  SOL    46      19.230  13.126  30.382  1.00  0.00           O
ATOM    137  HW1 SOL    46      18.955  12.308  30.795  1.00  0.00           H
ATOM    138  HW2 SOL    46      18.675  13.201  29.606  1.00  0.00           H
ATOM    139  OW  SOL    47       2.416  17.676  10.096  1.00  0.00           O
ATOM    140  HW1 SOL    47       2.751  16.866   9.710  1.00  0.00           H
ATOM    141  HW2 SOL    47       1.561  17.802   9.684  1.00  0.00           H
ATOM    142  OW  SOL    48      27.058  17.892  42.007  1.00  0.00           O
ATOM    143  HW1 SOL    48      27.347  17.863  41.095  1.00  0.00           H
ATOM    144  HW2 SOL    48      27.041  16.975  42.282  1.00  0.00           H
ATOM    145  OW  SOL    49      15.097   2.582   7.594  1.00  0.00           O
ATOM    146  HW1 SOL    49      15.983   2.286   7.387  1.00  0.00           H
ATOM    147  HW2 SOL    49      14.681   1.825   8.006  1.00  0.00           H
ATOM    148  OW  SOL    50      22.070  26.107   4.708  1.00  0.00           O
ATOM    149  HW1 SOL    50      21.615  25.267   4.765  1.00  0.00           H
ATOM    150  HW2 SOL    50      22.794  26.031   5.330  1.00  0.00           H
ATOM    151  OW  SOL    51      20.730  41.725  37.313  1.00  0.00           O
ATOM    152  HW1 SOL    51      21.345  41.783  36.583  1.00  0.00           H
ATOM    153  HW2 SOL    51      20.991  40.934  37.785  1.00  0.00           H
ATOM    154  OW  SOL    52      40.730  41.395  11.089  1.00  0.00           O
ATOM    155  HW1 SOL    52      40.469  41.882  10.308  1.00  0.00           H
ATOM    156  HW2 SOL    52      40.906  40.509  10.772  1.00  0.00           H
ATOM    157  OW  SOL    53       1.472  18.183  29.662  1.00  0.00           O
ATOM    158  HW1 SOL    53       0.609  17.853  29.411  1.00  0.00           H
ATOM    159  HW2 SOL    53       2.052  17.426  29.580  1.00  0.00           H
ATOM    160  OW  SOL    54      22.076  34.617   4.137  1.00  0.00           O
ATOM    161  HW1 SOL    54      22.749  33.961   3.954  1.00  0.00           H
ATOM    162  HW2 SOL    54      22.540  35.453   4.102  1.00  0.00           H
ATOM    163  OW  SOL    55       4.750  19.318  25.026  1.00  0.00           O
ATOM    164  HW1 SOL    55       4.242  19.814  24.385  1.00  0.00           H
ATOM    165  HW2 SOL    55       4.561  18.401  24.825  1.00  0.00           H
ATOM    166  OW  SOL    56      30.361  12.473  10.830  1.00  0.00           O
ATOM    167  HW1 SOL    56      31.072  12.370  11.463  1.00  0.00           H
ATOM    168  HW2 SOL    56      30.453  13.371  10.511  1.00  0.00           H
ATOM    169  OW  SOL    57      32.932   2.430  37.210  1.00  0.00           O
ATOM    170  HW1 SOL    57      33.226   3.326  37.373  1.00  0.00           H
ATOM    171  HW2 SOL    57      32.101   2.361  37.679  1.00  0.00           H
ATOM    172  OW  SOL    58      11.801   6.832  18.227  1.00  0.00           O
ATOM    173  HW1 SOL    58      12.057   6.413  19.048  1.00  0.00           H
ATOM    174  HW2 SOL    58      11.680   7.754  18.455  1.00  0.00           H
ATOM    175  OW  SOL    59      29.795  23.015  13.445  1.00  0.00           O
ATOM    176  HW1 SOL    59      28.910  22.676  13.579  1.00  0.00           H
ATOM    177  HW2 SOL    59      29.678  23.773  12.873  1.00  0.00           H
ATOM    178  OW  SOL    60       8.330  38.385  17.775  1.00  0.00           O
ATOM    179  HW1 SOL    60       7.569  38.766  18.214  1.00  0.00           H
ATOM    180  HW2 SOL    60       8.249  38.670  16.865  1.00  0.00           H
ATOM    181  OW  SOL    61       0.353   1.572  10.712  1.00  0.00           O
ATOM    182  HW1 SOL    61       1.239   1.246  10.869  1.00  0.00           H
ATOM    183  HW2 SOL    61       0.078   1.142   9.902  1.00  0.00           H
ATOM    184  OW  SOL    62      25.656  18.164  33.067  1.00  0.00           O
ATOM    185  HW1 SOL    62      25.050  18.194  32.326  1.00  0.00           H
ATOM    186  HW2 SOL    62      25.921  17.246  33.123  1.00  0.00           H
ATOM    187  OW  SOL    63      18.575   6.262   4.602  1.00  0.00           O
ATOM    188  HW1 SOL    63      19.148   5.614   5.011  1.00  0.00           H
ATOM    189  HW2 SOL    63      18.553   6.013   3.678  1.00  0.00           H
ATOM    190  OW  SOL    64      32.467   2.934   9.485  1.00  0.00           O
ATOM    191  HW1 SOL    64      33.244   2.525   9.866  1.00  0.00           H
ATOM    192  HW2 SOL    64      32.623   2.914   8.541  1.00  0.00           H
ATOM    193  OW  SOL    65      35.893   7.827  25.106  1.00  0.00           O
ATOM    194  HW1 SOL    65      35.315   7.547  25.815  1.00  0.00           H
ATOM    195  HW2 SOL    65      36.658   8.192  25.550  1.00  0.00           H
ATOM    196  OW  SOL    66      38.748  15.972  41.595  1.00  0.00           O
ATOM    197  HW1 SOL    66      39.613  15.566  41.653  1.00  0.00           H
ATOM    198  HW2 SOL    66      38.829  16.782  42.099  1.00  0.00           H
ATOM    199  OW  SOL    67       3.979   9.853  18.619  1.00  0.00           O
ATOM    200  HW1 SOL    67       3.156  10.226  18.301  1.00  0.00           H
ATOM    201  HW2 SOL    67       4.330  10.517  19.212  1.00  0.00           H
ATOM    202  OW  SOL    68      24.392  34.008  20.868  1.00  0.00           O
ATOM    203  HW1 SOL    68      24.577  33.328  21.516  1.00  0.00           H
ATOM    204  HW2 SOL    68      23.853  34.646  21.336  1.00  0.00           H
ATOM    205  OW  SOL    69      25.410   6.241  25.322  1.00  0.00           O
ATOM    206  HW1 SOL    69      25.032   6.395  24.456  1.00  0.00           H
ATOM    207  HW2 SOL    69      25.730   5.340  25.287  1.00  0.00           H
ATOM    208  OW  SOL    70      22.184  31.413  21.709  1.00  0.00           O
ATOM    209  HW1 SOL    70      21.798  31.847  20.948  1.00  0.00           H
ATOM    210  HW2 SOL    70      22.355  30.518  21.413  1.00  0.00           H
ATOM    211  OW  SOL    71       3.463  18.899   4.162  1.00  0.00           O
ATOM    212  HW1 SOL    71       3.175  18.972   3.253  1.00  0.00           H
ATOM    213  HW2 SOL    71       4.124  18.207   4.150  1.00  0.00           H
ATOM    214  OW  SOL    72      23.748  15.601  28.585  1.00  0.00           O
ATOM    215  HW1 SOL    72      23.098  15.148  29.123  1.00  0.00           H
ATOM    216  HW2 SOL    72      23.231  16.097  27.951  1.00  0.00           H
ATOM    217  OW  SOL    73       4.681  20.870  37.488  1.00  0.00           O
ATOM    218  HW1 SOL    73       4.909  21.649  36.982  1.00  0.00           H
ATOM    219  HW2 SOL    73       3.893  20.530  37.064  1.00  0.00           H
ATOM    220  OW  SOL    74      41.923  23.164  27.796  1.00  0.00           O
ATOM    221  HW1 SOL    74      41.381  22.689  28.426  1.00  0.00           H
ATOM    222  HW2 SOL    74      41.595  24.062  27.825  1.00  0.00           H
ATOM    223  OW  SOL    75      34.432  37.216  32.409  1.00  0.00           O
ATOM    224  HW1 SOL    75      34.767  36.375  32.098  1.00  0.00           H
ATOM    225  HW2 SOL    75      35.199  37.661  32.772  1.00  0.00           H
ATOM    226  OW  SOL    76       7.906  17.548  14.717  1.00  0.00           O
ATOM    227  HW1 SOL    76       7.781  17.284  15.629  1.00  0.00           H
ATOM    228  HW2 SOL    76       8.326  16.794  14.304  1.00  0.00           H
ATOM    229  OW  SOL    77      33.649  39.382  10.355  1.00  0.00           O
ATOM    230  HW1 SOL    77      32.986  38.743  10.617  1.00  0.00           H
ATOM    231  HW2 SOL    77      33.166  40.033   9.846  1.00  0.00           H
ATOM    232  OW  SOL    78      38.674   4.307   4.774  1.00  0.00           O
ATOM    233  HW1 SOL    78      39.262   4.786   4.191  1.00  0.00           H
ATOM    234  HW2 SOL    78      39.174   3.535   5.038  1.00  0.00           H
ATOM    235  OW  SOL    79       5.528  40.883  23.091  1.00  0.00           O
ATOM    236  HW1 SOL    79       5.445  41.262  22.216  1.00  0.00           H
ATOM    237  HW2 SOL    79       6.398  41.149  23.386  1.00  0.00           H
ATOM    238  OW  SOL    80      13.816  24.328  29.107  1.00  0.00           O
ATOM    239  HW1 SOL    80      14.771  24.257  29.077  1.00  0.00           H
ATOM    240  HW2 SOL    80      13.629  25.200  28.760  1.00  0.00           H
ATOM    241  OW  SOL    81      34.543  23.192  27.272  1.00  0.00           O
ATOM    242  HW1 SOL    81      34.908  22.433  26.816  1.00  0.00           H
ATOM    243  HW2 SOL    81      34.325  22.865  28.145  1.00  0.00           H
ATOM    244  OW  SOL    82       3.689   0.663  35.632  1.00  0.00           O
ATOM    245  HW1 SOL    82       4.044  -0.076  35.138  1.00  0.00           H
ATOM    246  HW2 SOL    82       2.749   0.641  35.455  1.00  0.00           H
ATOM    247  OW  SOL    83      26.701  35.730   3.334  1.00  0.00           O
ATOM    248  HW1 SOL    83      26.111  34.986   3.453  1.00  0.00           H
ATOM    249  HW2 SOL    83      27.204  35.769   4.147  1.00  0.00           H
ATOM    250  OW  SOL    84       4.549  26.018  32.061  1.00  0.00           O
ATOM    251  HW1 SOL    84       4.196  25.575  32.832  1.00  0.00           H
ATOM    252  HW2 SOL    84       5.188  25.402  31.702  1.00  0.00           H
ATOM    253  OW  SOL    85      27.889  17.210  29.213  1.00  0.00           O
ATOM    254  HW1 SOL    85      27.492  18.075  29.307  1.00  0.00           H
ATOM    255  HW2 SOL    85      28.587  17.334  28.569  1.00  0.00           H
ATOM    256  OW  SOL    86       2.584  17.511  42.717  1.00  0.00           O
ATOM    257  HW1 SOL    86       3.089  16.988  42.095  1.00  0.00           H
ATOM    258  HW2 SOL    86       2.238  16.873  43.342  1.00  0.00           H
ATOM    259  OW  SOL    87      11.078  13.628  34.505  1.00  0.00           O
ATOM    260  HW1 SOL    87      10.371  13.998  33.977  1.00  0.00           H
ATOM    261  HW2 SOL    87      10.632  13.192  35.232  1.00  0.00           H
ATOM    262  OW  SOL    88      35.229  27.594   9.424  1.00  0.00           O
ATOM    263  HW1 SOL    88      35.767  26.848   9.691  1.00  0.00           H
ATOM    264  HW2 SOL    88      34.526  27.626  10.073  1.00  0.00           H
ATOM    265  OW  SOL    89      15.996  22.434  16.486  1.00  0.00           O
ATOM    266  HW1 SOL    89      15.735  21.615  16.907  1.00  0.00           H
ATOM    267  HW2 SOL    89      15.226  22.703  15.986  1.00  0.00           H
ATOM    268  OW  SOL    90       1.248   1.667  24.040  1.00  0.00           O
ATOM    269  HW1 SOL    90       0.447   2.110  24.318  1.00  0.00           H
ATOM    270  HW2 SOL    90       0.990   1.166  23.266  1.00  0.00           H
ATOM    271  OW  SOL    91      28.402  30.290  39.017  1.00  0.00           O
ATOM    272  HW1 SOL    91      28.509  31.108  38.531  1.00  0.00           H
ATOM    273  HW2 SOL    91      28.805  29.625  38.460  1.00  0.00           H
ATOM    274  OW  SOL    92       9.434   6.866  41.822  1.00  0.00           O
ATOM    275  HW1 SOL    92      10.267   6.440  41.622  1.00  0.00           H
ATOM    276  HW2 SOL    92       9.486   7.070  42.756  1.00  0.00           H
ATOM    277  OW  SOL    93      23.522  36.824   4.009  1.00  0.00           O
ATOM    278  HW1 SOL    93      24.030  37.009   4.799  1.00  0.00           H
ATOM    279  HW2 SOL    93      22.971  37.597   3.891  1.00  0.00           H
ATOM    280  OW  SOL    94       4.908  35.893  10.614  1.00  0.00           O
ATOM    281  HW1 SOL    94       4.351  36.173   9.888  1.00  0.00           H
ATOM    282  HW2 SOL    94       4.676  36.479  11.334  1.00  0.00           H
ATOM    283  OW  SOL    95      21.872  14.831  14.772  1.00  0.00           O
ATOM    284  HW1 SOL    95      21.084  14.704  14.244  1.00  0.00           H
ATOM    285  HW2 SOL    95      22.594  14.752  14.149  1.00  0.00           H
ATOM    286  OW  SOL    96      37.601  15.747  33.320  1.00  0.00           O
ATOM    287  HW1 SOL    96      37.342  15.945  34.220  1.00  0.00           H
ATOM    288  HW2 SOL    96      37.836  16.597  32.946  1.00  0.00           H
ATOM    289  OW  SOL    97      32.657  26.910  14.449  1.00  0.00           O
ATOM    290  HW1 SOL    97      32.503  26.311  15.180  1.00  0.00           H
ATOM    291  HW2 SOL    97      32.487  27.780  14.811  1.00  0.00           H
ATOM    292  OW  SOL    98      16.321  18.605  39.630  1.00  0.00           O
ATOM    293  HW1 SOL    98      15.502  18.969  39.965  1.00  0.00           H
ATOM    294  HW2 SOL    98      16.773  18.278  40.408  1.00  0.00           H
ATOM    295  OW  SOL    99       6.148   5.146  24.615  1.00  0.00           O
ATOM    296  HW1 SOL    99       6.657   5.640  25.258  1.00  0.00           H
ATOM    297  HW2 SOL    99       5.512   4.657  25.137  1.00  0.00           H
ATOM    298  OW  SOL   100      10.033  19.759  14.341  1.00  0.00           O
ATOM    299  HW1 SOL   100      10.007  19.944  13.403  1.00  0.00           H
ATOM    300  HW2 SOL   100       9.201  19.324  14.524  1.00  0.00           H
ATOM    301  OW  SOL   101      40.137  10.594  24.593  1.00  0.00           O
ATOM    302  HW1 SOL   101      40.999  10.183  24.671  1.00  0.00           H
ATOM    303  HW2 SOL   101      40.204  11.147  23.814  1.00  0.00           H
ATOM    304  OW  SOL   102      36.605  12.607  32.637  1.00  0.00           O
ATOM    305  HW1 SOL   102      36.380  13.440  33.053  1.00  0.00           H
ATOM    306  HW2 SOL   102      37.433  12.779  32.188  1.00  0.00           H
ATOM    307  OW  SOL   103      18.541  20.494  33.775  1.00  0.00           O
ATOM    308  HW1 SOL   103      19.378  20.910  33.981  1.00  0.00           H
ATOM    309  HW2 SOL   103      18.389  19.889  34.501  1.00  0.00           H
ATOM    310  OW  SOL   104      10.298   1.679  13.552  1.00  0.00           O
ATOM    311  HW1 SOL   104      10.440   2.484  13.054  1.00  0.00           H
ATOM    312  HW2 SOL   104      10.202   0.998  12.886  1.00  0.00           H
ATOM    313  OW  SOL   105      17.575  33.161  24.845  1.00  0.00           O
ATOM    314  HW1 SOL   105      18.274  32.716  24.364  1.00  0.00           H
ATOM    315  HW2 SOL   105      17.133  32.462  25.326  1.00  0.00           H
ATOM    316  OW  SOL   106      19.353  22.913  14.592  1.00  0.00           O
ATOM    317  HW1 SOL   106      19.193  23.518  13.868  1.00  0.00           H
ATOM    318  HW2 SOL   106      18.485  22.739  14.955  1.00  0.00           H
ATOM    319  OW  SOL   107       5.116   2.938  10.341  1.00  0.00           O
ATOM    320  HW1 SOL   107       4.578   3.548  10.846  1.00  0.00           H
ATOM    321  HW2 SOL   107       4.760   2.982   9.454  1.00  0.00           H
ATOM    322  OW  SOL   108       9.851  11.678  23.376  1.00  0.00           O
ATOM    323  HW1 SOL   108      10.737  11.513  23.053  1.00  0.00           H
ATOM    324  HW2 SOL   108       9.655  10.925  23.933  1.00  0.00           H
ATOM    325  OW  SOL   109      42.815  14.159  30.218  1.00  0.00           O
ATOM    326  HW1 SOL   109      42.150  14.303  29.545  1.00  0.00           H
ATOM    327  HW2 SOL   109      42.756  13.225  30.418  1.00  0.00           H
ATOM    328  OW  SOL   110       6.327   6.482  41.840  1.00  0.00           O
ATOM    329  HW1 SOL   110       7.273   6.342  41.882  1.00  0.00           H
ATOM    330  HW2 SOL   110       6.153   6.673  40.918  1.00  0.00           H
ATOM    331  OW  SOL   111      41.182  38.621  27.879  1.00  0.00           O
ATOM    332  HW1 SOL   111      41.386  38.363  26.980  1.00  0.00           H
ATOM    333  HW2 SOL   111      41.944  38.341  28.387  1.00  0.00           H
ATOM    334  OW  SOL   112      21.298  18.796  20.872  1.00  0.00           O
ATOM    335  HW1 SOL   112      20.581  19.342  20.549  1.00  0.00           H
ATOM    336  HW2 SOL   112      21.953  18.823  20.175  1.00  0.00           H
ATOM    337  OW  SOL   113      17.274  14.883   3.093  1.00  0.00           O
ATOM    338  HW1 SOL   113      17.794  14.664   3.866  1.00  0.00           H
ATOM    339  HW2 SOL   113      16.499  14.324   3.159  1.00  0.00           H
ATOM    340  OW  SOL   114      32.453  22.330   4.651  1.00  0.00           O
ATOM    341  HW1 SOL   114      31.867  22.696   5.314  1.00  0.00           H
ATOM    342  HW2 SOL   114      33.298  22.252   5.094  1.00  0.00           H
ATOM    343  OW  SOL   115       2.111  18.885  16.837  1.00  0.00           O
ATOM    344  HW1 SOL   115       1.527  18.228  16.458  1.00  0.00           H
ATOM    345  HW2 SOL   115       1.799  19.717  16.482  1.00  0.00           H
ATOM    346  OW  SOL   116       8.271  39.421  30.465  1.00  0.00           O
ATOM    347  HW1 SOL   116       7.583  39.521  29.808  1.00  0.00           H
ATOM    348  HW2 SOL   116       8.984  39.979  30.154  1.00  0.00           H
ATOM    349  OW  SOL   117      25.718  38.465   2.398  1.00  0.00           O
ATOM    350  HW1 SOL   117      25.337  37.592   2.308  1.00  0.00           H
ATOM    351  HW2 SOL   117      26.573  38.313   2.802  1.00  0.00           H
ATOM    352  OW  SOL   118       1.329  30.189  19.938  1.00  0.00           O
ATOM    353  HW1 SOL   118       1.852  29.761  19.260  1.00  0.00           H
ATOM    354  HW2 SOL   118       0.504  30.405  19.503  1.00  0.00           H
ATOM    355  OW  SOL   119      14.473  38.783  24.212  1.00  0.00           O
ATOM    356  HW1 SOL   119      14.335  39.188  23.356  1.00  0.00           H
ATOM    357  HW2 SOL   119      15.284  38.285  24.114  1.00  0.00           H
ATOM    358  OW  SOL   120      30.593   1.701  24.785  1.00  0.00           O
ATOM    359  HW1 SOL   120      30.225   1.441  23.941  1.00  0.00           H
ATOM    360  HW2 SOL   120      29.909   2.234  25.191  1.00  0.00           H
ATOM    361  OW  SOL   121      10.584   9.954   8.256  1.00  0.00           O
ATOM    362  HW1 SOL   121       9.670   9.950   8.542  1.00  0.00           H
ATOM    363  HW2 SOL   121      10.707   9.102   7.838  1.00  0.00           H
ATOM    364  OW  SOL   122      39.792  41.034  27.367  1.00  0.00           O
ATOM    365  HW1 SOL   122      40.336  40.255  27.482  1.00  0.00           H
ATOM    366  HW2 SOL   122      40.418  41.748  27.241  1.00  0.00           H
ATOM    367  OW  SOL   123       6.783  21.417  39.754  1.00  0.00           O
ATOM    368  HW1 SOL   123       6.219  22.167  39.566  1.00  0.00           H
ATOM    369  HW2 SOL   123       6.394  20.694  39.263  1.00  0.00           H
ATOM    370  OW  SOL   124      28.512   6.961  29.601  1.00  0.00           O
ATOM    371  HW1 SOL   124      28.810   7.610  28.965  1.00  0.00           H
ATOM    372  HW2 SOL   124      29.144   7.017  30.317  1.00  0.00           H
ATOM    373  OW  SOL   125      20.936  24.227  26.860  1.00  0.00           O
ATOM    374  HW1 SOL   125      21.297  23.341  26.870  1.00  0.00           H
ATOM    375  HW2 SOL   125      21.466  24.709  27.495  1.00  0.00           H
ATOM    376  OW  SOL   126       8.606  14.730  31.121  1.00  0.00           O
ATOM    377  HW1 SOL   126       8.355  15.428  30.515  1.00  0.00           H
ATOM    378  HW2 SOL   126       9.222  15.146  31.725  1.00  0.00           H
ATOM    379  OW  SOL   127      14.812  19.473  12.329  1.00  0.00           O
ATOM    380  HW1 SOL   127      15.262  18.977  11.644  1.00  0.00           H
ATOM    381  HW2 SOL   127      13.994  19.756  11.922  1.00  0.00           H
ATOM    382  OW  SOL   128      10.274  19.099   7.091  1.00  0.00           O
ATOM    383  HW1 SOL   128      10.178  19.689   7.839  1.00  0.00           H
ATOM    384  HW2 SOL   128       9.956  19.605   6.344  1.00  0.00           H
ATOM    385  OW  SOL   129       0.138   7.952  37.596  1.00  0.00           O
ATOM    386  HW1 SOL   129      -0.285   8.561  38.201  1.00  0.00           H
ATOM    387  HW2 SOL   129      -0.238   8.163  36.741  1.00  0.00           H
ATOM    388  OW  SOL   130       6.291  37.119  15.425  1.00  0.00           O
ATOM    389  HW1 SOL   130       5.840  37.228  16.262  1.00  0.00           H
ATOM    390  HW2 SOL   130       7.203  37.344  15.612  1.00  0.00           H
ATOM    391  OW  SOL   131      13.904  30.680   0.875  1.00  0.00           O
ATOM    392  HW1 SOL   131      13.315  30.888   1.600  1.00  0.00           H
ATOM    393  HW2 SOL   131      14.156  29.769   1.025  1.00  0.00           H
ATOM    394  OW  SOL   132       7.431   4.071  32.878  1.00  0.00           O
ATOM    395  HW1 SOL   132       7.490   4.633  33.650  1.00  0.00           H
ATOM    396  HW2 SOL   132       7.332   3.187  33.232  1.00  0.00           H
ATOM    397  OW  SOL   133      14.751  30.994  17.128  1.00  0.00           O
ATOM    398  HW1 SOL   133      14.208  31.726  17.421  1.00  0.00           H
ATOM    399  HW2 SOL   133      14.837  30.435  17.901  1.00  0.00           H
ATOM    400  OW  SOL   134      26.103  10.989  42.415  1.00  0.00           O
ATOM    401  HW1 SOL   134      25.506  11.056  41.669  1.00  0.00           H
ATOM    402  HW2 SOL   134      26.168  11.883  42.751  1.00  0.00           H
ATOM    403  OW  SOL   135      17.559   1.639   6.941  1.00  0.00           O
ATOM    404  HW1 SOL   135      18.031   1.515   7.764  1.00  0.00           H
ATOM    405  HW2 SOL   135      17.996   2.381   6.523  1.00  0.00           H
ATOM    406  OW  SOL   136      26.125  30.363  28.653  1.00  0.00           O
ATOM    407  HW1 SOL   136      25.288  30.808  28.520  1.00  0.00           H
ATOM    408  HW2 SOL   136      25.929  29.662  29.274  1.00  0.00           H
ATOM    409  OW  SOL   137      13.969  37.772  29.977  1.00  0.00           O
ATOM    410  HW1 SOL   137      13.611  38.215  29.208  1.00  0.00           H
ATOM    411  HW2 SOL   137      13.420  38.070  30.702  1.00  0.00           H
ATOM    412  OW  SOL   138      10.564  38.839  19.240  1.00  0.00           O
ATOM    413  HW1 SOL   138       9.712  38.821  18.803  1.00  0.00           H
ATOM    414  HW2 SOL   138      11.189  38.599  18.556  1.00  0.00           H
ATOM    415  OW  SOL   139      37.739  20.439  20.205  1.00  0.00           O
ATOM    416  HW1 SOL   139      38.457  20.760  20.750  1.00  0.00           H
ATOM    417  HW2 SOL   139      37.259  19.835  20.772  1.00  0.00           H
ATOM    418  OW  SOL   140      22.517   7.963  32.821  1.00  0.00           O
ATOM    419  HW1 SOL   140      21.673   7.539  32.665  1.00  0.00           H
ATOM    420  HW2 SOL   140      22.489   8.758  32.289  1.00  0.00           H
ATOM    421  OW  SOL   141       3.914  36.650  39.339  1.00  0.00           O
ATOM    422  HW1 SOL   141       3.709  36.564  38.408  1.00  0.00           H
ATOM    423  HW2 SOL   141       3.105  36.975  39.734  1.00  0.00           H
ATOM    424  OW  SOL   142      15.029   9.895  31.349  1.00  0.00           O
ATOM    425  HW1 SOL   142      14.862   9.568  32.233  1.00  0.00           H
ATOM    426  HW2 SOL   142      15.001   9.114  30.796  1.00  0.00           H
ATOM    427  OW  SOL   143       9.904  12.508  18.552  1.00  0.00           O
ATOM    428  HW1 SOL   143      10.105  11.982  17.778  1.00  0.00           H
ATOM    429  HW2 SOL   143      10.351  12.058  19.270  1.00  0.00           H
ATOM    430  OW  SOL   144      17.861  41.568  15.571  1.00  0.00           O
ATOM    431  HW1 SOL   144      17.474  42.442  15.605  1.00  0.00           H
ATOM    432  HW2 SOL   144      17.176  40.989  15.906  1.00  0.00           H
ATOM    433  OW  SOL   145       5.122  42.636  17.536  1.00  0.00           O
ATOM    434  HW1 SOL   145       5.032  43.251  16.807  1.00  0.00           H
ATOM    435  HW2 SOL   145       6.029  42.737  17.825  1.00  0.00           H
ATOM    436  OW  SOL   146      16.823   6.650  16.715  1.00  0.00           O
ATOM    437  HW1 SOL   146      17.568   7.080  17.135  1.00  0.00           H
ATOM    438  HW2 SOL   146      16.054   7.059  17.111  1.00  0.00           H
ATOM    439  OW  SOL   147      23.789  35.187  36.589  1.00  0.00           O
ATOM    440  HW1 SOL   147      24.564  34.964  37.105  1.00  0.00           H
ATOM    441  HW2 SOL   147      24.137  35.626  35.813  1.00  0.00           H
ATOM    442  OW  SOL   148      10.028  26.491   4.149  1.00  0.00           O
ATOM    443  HW1 SOL   148       9.999  26.461   3.193  1.00  0.00           H
ATOM    444  HW2 SOL   148      10.955  26.387   4.364  1.00  0.00           H
ATOM    445  OW  SOL   149      29.062  38.560  35.806  1.00  0.00           O
ATOM    446  HW1 SOL   149      29.766  38.962  36.316  1.00  0.00           H
ATOM    447  HW2 SOL   149      28.710  37.878  36.378  1.00  0.00           H
ATOM    448  OW  SOL   150      26.291  14.431  35.091  1.00  0.00           O
ATOM    449  HW1 SOL   150      27.044  14.929  35.409  1.00  0.00           H
ATOM    450  HW2 SOL   150      25.992  13.935  35.854  1.00  0.00           H
ATOM    451  OW  SOL   151      13.617  22.262  20.355  1.00  0.00           O
ATOM    452  HW1 SOL   151      12.826  22.754  20.138  1.00  0.00           H
ATOM    453  HW2 SOL   151      13.812  22.508  21.260  1.00  0.00           H
ATOM    454  OW  SOL   152      41.644  41.945   2.265  1.00  0.00           O
ATOM    455  HW1 SOL   152      42.241  42.616   2.595  1.00  0.00           H
ATOM    456  HW2 SOL   152      42.059  41.116   2.503  1.00  0.00           H
ATOM    457  OW  SOL   153      26.537   9.566  33.574  1.00  0.00           O
ATOM    458  HW1 SOL   153      26.905  10.440  33.446  1.00  0.00           H
ATOM    459  HW2 SOL   153      27.296   9.007  33.738  1.00  0.00           H
ATOM    460  OW  SOL   154       0.190  36.865  29.599  1.00  0.00           O
ATOM    461  HW1 SOL   154       0.514  36.782  30.496  1.00  0.00           H
ATOM    462  HW2 SOL   154      -0.686  36.481  29.623  1.00  0.00           H
ATOM    463  OW  SOL   155      11.856   5.771  31.670  1.00  0.00           O
ATOM    464  HW1 SOL   155      11.742   6.691  31.434  1.00  0.00           H
ATOM    465  HW2 SOL   155      11.022   5.359  31.444  1.00  0.00           H
ATOM    466  OW  SOL   156      33.086  33.407  23.289  1.00  0.00           O
ATOM    467  HW1 SOL   156      33.280  34.093  22.651  1.00  0.00           H
ATOM    468  HW2 SOL   156      33.435  33.742  24.116  1.00  0.00           H
ATOM    469  OW  SOL   157       6.047  30.633  23.715  1.00  0.00           O
ATOM    470  HW1 SOL   157       6.286  29.851  23.218  1.00  0.00           H
ATOM    471  HW2 SOL   157       6.872  31.104  23.832  1.00  0.00           H
ATOM    472  OW  SOL   158      13.508   4.620  28.111  1.00  0.00           O
ATOM    473  HW1 SOL   158      13.154   5.117  27.374  1.00  0.00           H
ATOM    474  HW2 SOL   158      12.873   3.919  28.255  1.00  0.00           H
ATOM    475  OW  SOL   159      40.172  19.263  27.034  1.00  0.00           O
ATOM    476  HW1 SOL   159      39.598  18.684  26.533  1.00  0.00           H
ATOM    477  HW2 SOL   159      39.610  19.626  27.718  1.00  0.00           H
ATOM    478  OW  SOL   160      36.967  34.755  19.363  1.00  0.00           O
ATOM    479  HW1 SOL   160      36.507  34.277  20.053  1.00  0.00           H
ATOM    480  HW2 SOL   160      36.780  34.263  18.564  1.00  0.00           H
ATOM    481  OW  SOL   161      37.308  11.785  39.826  1.00  0.00           O
ATOM    482  HW1 SOL   161      37.403  12.106  38.929  1.00  0.00           H
ATOM    483  HW2 SOL   161      37.499  12.545  40.375  1.00  0.00           H
ATOM    484  OW  SOL   162      40.962  22.855  12.760  1.00  0.00           O
ATOM    485  HW1 SOL   162      41.221  23.272  13.582  1.00  0.00           H
ATOM    486  HW2 SOL   162      40.917  21.922  12.967  1.00  0.00           H
ATOM    487  OW  SOL   163      18.459   8.785  17.245  1.00  0.00           O
ATOM    488  HW1 SOL   163      18.704   9.606  17.672  1.00  0.00           H
ATOM    489  HW2 SOL   163      19.294   8.377  17.014  1.00  0.00           H
ATOM    490  OW  SOL   164       1.914  41.617  16.663  1.00  0.00           O
ATOM    491  HW1 SOL   164       1.155  42.199  16.653  1.00  0.00           H
ATOM    492  HW2 SOL   164       2.228  41.616  15.759  1.00  0.00           H
ATOM    493  OW  SOL   165       3.761  33.180   3.309  1.00  0.00           O
ATOM    494  HW1 SOL   165       4.290  33.130   2.512  1.00  0.00           H
ATOM    495  HW2 SOL   165       2.858  33.220   2.994  1.00  0.00           H
ATOM    496  OW  SOL   166       3.186  13.139  16.093  1.00  0.00           O
ATOM    497  HW1 SOL   166       2.281  13.119  15.781  1.00  0.00           H
ATOM    498  HW2 SOL   166       3.509  14.003  15.838  1.00  0.00           H
ATOM    499  OW  SOL   167      26.233  18.168   4.138  1.00  0.00           O
ATOM    500  HW1 SOL   167      26.553  18.352   5.021  1.00  0.00           H
ATOM    501  HW2 SOL   167      27.022  18.147   3.597  1.00  0.00           H
ATOM    502  OW  SOL   168      23.288  10.576  24.795  1.00  0.00           O
ATOM    503  HW1 SOL   168      24.160  10.281  24.531  1.00  0.00           H
ATOM    504  HW2 SOL   168      23.425  11.466  25.120  1.00  0.00           H
ATOM    505  OW  SOL   169      41.945  12.791   9.906  1.00  0.00           O
ATOM    506  HW1 SOL   169      42.075  13.207   9.054  1.00  0.00           H
ATOM    507  HW2 SOL   169      42.777  12.915  10.364  1.00  0.00           H
ATOM    508  OW  SOL   170      19.958   8.649  13.738  1.00  0.00           O
ATOM    509  HW1 SOL   170      20.870   8.535  13.473  1.00  0.00           H
ATOM    510  HW2 SOL   170      19.697   7.792  14.075  1.00  0.00           H
ATOM    511  OW  SOL   171      10.483   3.775  11.445  1.00  0.00           O
ATOM    512  HW1 SOL   171      10.726   2.947  11.030  1.00  0.00           H
ATOM    513  HW2 SOL   171       9.735   4.088  10.936  1.00  0.00           H
ATOM    514  OW  SOL   172      12.465  28.426  20.778  1.00  0.00           O
ATOM    515  HW1 SOL   172      12.292  29.241  21.250  1.00  0.00           H
ATOM    516  HW2 SOL   172      11.762  28.370  20.131  1.00  0.00           H
ATOM    517  OW  SOL   173       8.563  21.182  25.619  1.00  0.00           O
ATOM    518  HW1 SOL   173       9.344  21.552  26.031  1.00  0.00           H
ATOM    519  HW2 SOL   173       8.854  20.342  25.264  1.00  0.00           H
ATOM    520  OW  SOL   174      42.707  30.742  12.436  1.00  0.00           O
ATOM    521  HW1 SOL   174      43.357  30.268  11.917  1.00  0.00           H
ATOM    522  HW2 SOL   174      42.387  30.096  13.066  1.00  0.00           H
ATOM    523  OW  SOL   175      23.328  27.020  23.490  1.00  0.00           O
ATOM    524  HW1 SOL   175      22.435  26.944  23.154  1.00  0.00           H
ATOM    525  HW2 SOL   175      23.497  27.962  23.511  1.00  0.00           H
ATOM    526  OW  SOL   176      39.232  38.118  32.041  1.00  0.00           O
ATOM    527  HW1 SOL   176      39.240  37.900  31.109  1.00  0.00           H
ATOM    528  HW2 SOL   176      38.510  37.604  32.402  1.00  0.00           H
ATOM    529  OW  SOL   177      40.237  17.251  23.691  1.00  0.00           O
ATOM    530  HW1 SOL   177      40.307  18.151  23.373  1.00  0.00           H
ATOM    531  HW2 SOL   177      39.447  17.249  24.231  1.00  0.00           H
ATOM    532  OW  SOL   178      39.888   7.100  19.022  1.00  0.00           O
ATOM    533  HW1 SOL   178      40.404   6.432  18.570  1.00  0.00           H
ATOM    534  HW2 SOL   178      40.398   7.310  19.804  1.00  0.00           H
ATOM    535  OW  SOL   179      40.936  38.948  20.581  1.00  0.00           O
ATOM    536  HW1 SOL   179      40.811  39.851  20.871  1.00  0.00           H
ATOM    537  HW2 SOL   179      40.956  38.437  21.391  1.00  0.00           H
ATOM    538  OW  SOL   180      26.222  19.467  29.104  1.00  0.00           O
ATOM    539  HW1 SOL   180      25.490  19.092  29.593  1.00  0.00           H
ATOM    540  HW2 SOL   180      26.390  20.307  29.530  1.00  0.00           H
ATOM    541  OW  SOL   181      42.120  27.150  22.682  1.00  0.00           O
ATOM    542  HW1 SOL   181      42.739  27.850  22.890  1.00  0.00           H
ATOM    543  HW2 SOL   181      42.671  26.418  22.403  1.00  0.00           H
ATOM    544  OW  SOL   182      38.666   3.563  24.646  1.00  0.00           O
ATOM    545  HW1 SOL   182      38.438   2.634  24.626  1.00  0.00           H
ATOM    546  HW2 SOL   182      38.302   3.918  23.835  1.00  0.00           H
ATOM    547  OW  SOL   183       9.411  23.129  37.483  1.00  0.00           O
ATOM    548  HW1 SOL   183       9.607  23.958  37.046  1.00  0.00           H
ATOM    549  HW2 SOL   183       8.487  22.971  37.293  1.00  0.00           H
ATOM    550  OW  SOL   184       7.272  31.908  29.107  1.00  0.00           O
ATOM    551  HW1 SOL   184       6.354  31.841  29.369  1.00  0.00           H
ATOM    552  HW2 SOL   184       7.733  31.305  29.689  1.00  0.00           H
ATOM    553  OW  SOL   185      28.502  24.251  22.982  1.00  0.00           O
ATOM    554  HW1 SOL   185      29.415  24.288  22.697  1.00  0.00           H
ATOM    555  HW2 SOL   185      28.390  23.361  23.315  1.00  0.00           H
ATOM    556  OW  SOL   186      21.815   0.432  33.019  1.00  0.00           O
ATOM    557  HW1 SOL   186      22.084  -0.287  33.592  1.00  0.00           H
ATOM    558  HW2 SOL   186      21.337   1.030  33.593  1.00  0.00           H
ATOM    559  OW  SOL   187      41.907  34.002  34.799  1.00  0.00           O
ATOM    560  HW1 SOL   187      41.365  34.756  34.569  1.00  0.00           H
ATOM    561  HW2 SOL   187      41.639  33.318  34.184  1.00  0.00           H
ATOM    562  OW  SOL   188      13.705  18.532  36.447  1.00  0.00           O
ATOM    563  HW1 SOL   188      13.862  19.469  36.334  1.00  0.00           H
ATOM    564  HW2 SOL   188      13.027  18.323  35.805  1.00  0.00           H
ATOM    565  OW  SOL   189      12.337  33.524  36.715  1.00  0.00           O
ATOM    566  HW1 SOL   189      11.991  34.417  36.688  1.00  0.00           H
ATOM    567  HW2 SOL   189      13.255  33.630  36.963  1.00  0.00           H
ATOM    568  OW  SOL   190      33.520  34.157  29.986  1.00  0.00           O
ATOM    569  HW1 SOL   190      33.402  34.216  30.934  1.00  0.00           H
ATOM    570  HW2 SOL   190      32.664  33.887  29.653  1.00  0.00           H
ATOM    571  OW  SOL   191      11.810  24.282  25.318  1.00  0.00           O
ATOM    572  HW1 SOL   191      11.272  23.618  25.750  1.00  0.00           H
ATOM    573  HW2 SOL   191      11.192  24.783  24.787  1.00  0.00           H
ATOM    574  OW  SOL   192       0.988   7.554  18.320  1.00  0.00           O
ATOM    575  HW1 SOL   192       0.723   8.471  18.382  1.00  0.00           H
ATOM    576  HW2 SOL   192       1.790   7.500  18.840  1.00  0.00           H
ATOM    577  OW  SOL   193       9.488  40.307  25.615  1.00  0.00           O
ATOM    578  HW1 SOL   193      10.155  40.628  26.222  1.00  0.00           H
ATOM    579  HW2 SOL   193       9.423  39.371  25.803  1.00  0.00           H
ATOM    580  OW  SOL   194       6.734  16.985  19.285  1.00  0.00           O
ATOM    581  HW1 SOL   194       6.575  16.713  20.189  1.00  0.00           H
ATOM    582  HW2 SOL   194       5.906  17.372  19.001  1.00  0.00           H
ATOM    583  OW  SOL   195      19.283  16.066   7.545  1.00  0.00           O
ATOM    584  HW1 SOL   195      18.614  16.677   7.854  1.00  0.00           H
ATOM    585  HW2 SOL   195      18.876  15.618   6.804  1.00  0.00           H
ATOM    586  OW  SOL   196       5.970  35.237  40.699  1.00  0.00           O
ATOM    587  HW1 SOL   196       5.262  35.785  40.361  1.00  0.00           H
ATOM    588  HW2 SOL   196       5.526  34.486  41.091  1.00  0.00           H
ATOM    589  OW  SOL   197      20.084  34.624  37.497  1.00  0.00           O
ATOM    590  HW1 SOL   197      20.461  35.481  37.695  1.00  0.00           H
ATOM    591  HW2 SOL   197      19.623  34.374  38.297  1.00  0.00           H
ATOM    592  OW  SOL   198       4.098  34.984  20.985  1.00  0.00           O
ATOM    593  HW1 SOL   198       3.208  34.715  20.758  1.00  0.00           H
ATOM    594  HW2 SOL   198       4.643  34.630  20.283  1.00  0.00           H
ATOM    595  OW  SOL   199      23.031  22.788  25.323  1.00  0.00           O
ATOM    596  HW1 SOL   199      23.303  23.559  25.821  1.00  0.00           H
ATOM    597  HW2 SOL   199      23.427  22.908  24.460  1.00  0.00           H
ATOM    598  OW  SOL   200       0.190   1.111  29.111  1.00  0.00           O
ATOM    599  HW1 SOL   200      -0.357   0.738  28.419  1.00  0.00           H
ATOM    600  HW2 SOL   200       0.899   0.478  29.223  1.00  0.00           H
ATOM    601  OW  SOL   201      32.770  24.809  33.786  1.00  0.00           O
ATOM    602  HW1 SOL   201      33.560  25.250  34.098  1.00  0.00           H
ATOM    603  HW2 SOL   201      32.589  25.214  32.937  1.00  0.00           H
ATOM    604  OW  SOL   202      36.659  39.158   9.195  1.00  0.00           O
ATOM    605  HW1 SOL   202      36.300  39.054   8.314  1.00  0.00           H
ATOM    606  HW2 SOL   202      35.899  39.361   9.741  1.00  0.00           H
ATOM    607  OW  SOL   203      19.532   3.097   0.969  1.00  0.00           O
ATOM    608  HW1 SOL   203      20.381   3.476   0.740  1.00  0.00           H
ATOM    609  HW2 SOL   203      19.603   2.895   1.902  1.00  0.00           H
ATOM    610  OW  SOL   204      33.829  28.579   3.437  1.00  0.00           O
ATOM    611  HW1 SOL   204      34.393  29.127   2.891  1.00  0.00           H
ATOM    612  HW2 SOL   204      34.323  27.768   3.555  1.00  0.00           H
ATOM    613  OW  SOL   205      19.095  11.730   2.702  1.00  0.00           O
ATOM    614  HW1 SOL   205      19.207  10.902   2.236  1.00  0.00           H
ATOM    615  HW2 SOL   205      19.598  11.621   3.510  1.00  0.00           H
ATOM    616  OW  SOL   206       0.673  12.065   2.929  1.00  0.00           O
ATOM    617  HW1 SOL   206       0.294  12.152   3.804  1.00  0.00           H
ATOM    618  HW2 SOL   206      -0.031  12.328   2.336  1.00  0.00           H
ATOM    619  OW  SOL   207      33.041  11.626  38.588  1.00  0.00           O
ATOM    620  HW1 SOL   207      33.364  11.704  37.690  1.00  0.00           H
ATOM    621  HW2 SOL   207      32.939  12.529  38.885  1.00  0.00           H
ATOM    622  OW  SOL   208      27.969  13.613  17.873  1.00  0.00           O
ATOM    623  HW1 SOL   208      27.894  14.536  17.634  1.00  0.00           H
ATOM    624  HW2 SOL   208      27.098  13.251  17.711  1.00  0.00           H
ATOM    625  OW  SOL   209      39.152  28.181  27.889  1.00  0.00           O
ATOM    626  HW1 SOL   209      38.556  27.716  27.302  1.00  0.00           H
ATOM    627  HW2 SOL   209      39.494  28.903  27.361  1.00  0.00           H
ATOM    628  OW  SOL   210      40.417  25.500  28.313  1.00  0.00           O
ATOM    629  HW1 SOL   210      40.083  26.151  28.931  1.00  0.00           H
ATOM    630  HW2 SOL   210      39.644  25.216  27.824  1.00  0.00           H
ATOM    631  OW  SOL   211      36.718  17.283  30.912  1.00  0.00           O
ATOM    632  HW1 SOL   211      36.848  16.351  31.087  1.00  0.00           H
ATOM    633  HW2 SOL   211      35.851  17.475  31.269  1.00  0.00           H
ATOM    634  OW  SOL   212       8.419  32.032  37.730  1.00  0.00           O
ATOM    635  HW1 SOL   212       9.224  32.028  37.211  1.00  0.00           H
ATOM    636  HW2 SOL   212       8.196  32.958  37.820  1.00  0.00           H
ATOM    637  OW  SOL   213      15.566  26.608   4.557  1.00  0.00           O
ATOM    638  HW1 SOL   213      16.078  26.246   3.834  1.00  0.00           H
ATOM    639  HW2 SOL   213      15.772  26.044   5.303  1.00  0.00           H
ATOM    640  OW  SOL   214       4.386  23.792  24.396  1.00  0.00           O
ATOM    641  HW1 SOL   214       4.077  23.972  25.284  1.00  0.00           H
ATOM    642  HW2 SOL   214       3.871  24.376  23.840  1.00  0.00           H
ATOM    643  OW  SOL   215      24.589   1.539  17.543  1.00  0.00           O
ATOM    644  HW1 SOL   215      25.297   0.948  17.800  1.00  0.00           H
ATOM    645  HW2 SOL   215      24.028   1.591  18.317  1.00  0.00           H
ATOM    646  OW  SOL   216      40.059  21.982  21.545  1.00  0.00           O
ATOM    647  HW1 SOL   216      40.460  22.538  22.213  1.00  0.00           H
ATOM    648  HW2 SOL   216      40.183  22.462  20.727  1.00  0.00           H
ATOM    649  OW  SOL   217      27.040  10.701  15.164  1.00  0.00           O
ATOM    650  HW1 SOL   217      26.476   9.949  15.348  1.00  0.00           H
ATOM    651  HW2 SOL   217      26.609  11.152  14.438  1.00  0.00           H
ATOM    652  OW  SOL   218      28.765   7.441   5.686  1.00  0.00           O
ATOM    653  HW1 SOL   218      28.020   7.189   5.140  1.00  0.00           H
ATOM    654  HW2 SOL   218      29.042   6.626   6.105  1.00  0.00           H
ATOM    655  OW  SOL   219      14.979  29.504  35.938  1.00  0.00           O
ATOM    656  HW1 SOL   219      15.131  28.594  35.684  1.00  0.00           H
ATOM    657  HW2 SOL   219      15.183  29.530  36.872  1.00  0.00           H
ATOM    658  OW  SOL   220       9.732   6.046  35.830  1.00  0.00           O
ATOM    659  HW1 SOL   220      10.583   5.936  36.254  1.00  0.00           H
ATOM    660  HW2 SOL   220       9.411   5.154  35.702  1.00  0.00           H
ATOM    661  OW  SOL   221      10.818  25.048   7.010  1.00  0.00           O
ATOM    662  HW1 SOL   221      10.767  24.095   7.088  1.00  0.00           H
ATOM    663  HW2 SOL   221       9.906  25.338   7.016  1.00  0.00           H
ATOM    664  OW  SOL   222       4.723  12.405  27.654  1.00  0.00           O
ATOM    665  HW1 SOL   222       4.649  12.942  26.864  1.00  0.00           H
ATOM    666  HW2 SOL   222       5.193  12.959  28.277  1.00  0.00           H
ATOM    667  OW  SOL   223      32.294   1.749  18.186  1.00  0.00           O
ATOM    668  HW1 SOL   223      32.488   1.401  19.056  1.00  0.00           H
ATOM    669  HW2 SOL   223      33.132   2.085  17.869  1.00  0.00           H
ATOM    670  OW  SOL   224      37.134  14.905  25.777  1.00  0.00           O
ATOM    671  HW1 SOL   224      36.227  14.986  25.479  1.00  0.00           H
ATOM    672  HW2 SOL   224      37.359  13.989  25.611  1.00  0.00           H
ATOM    673  OW  SOL   225      22.506  29.518   5.018  1.00  0.00           O
ATOM    674  HW1 SOL   225      22.274  28.847   5.661  1.00  0.00           H
ATOM    675  HW2 SOL   225      21.717  30.053   4.935  1.00  0.00           H
ATOM    676  OW  SOL   226      37.584  16.971  10.238  1.00  0.00           O
ATOM    677  HW1 SOL   226      37.861  17.506   9.494  1.00  0.00           H
ATOM    678  HW2 SOL   226      38.396  16.598  10.581  1.00  0.00           H
ATOM    679  OW  SOL   227      26.688   6.697   4.226  1.00  0.00           O
ATOM    680  HW1 SOL   227      26.355   5.800   4.232  1.00  0.00           H
ATOM    681  HW2 SOL   227      25.904   7.244   4.275  1.00  0.00           H
ATOM    682  OW  SOL   228       9.517  38.344  32.922  1.00  0.00           O
ATOM    683  HW1 SOL   228       9.010  38.295  32.111  1.00  0.00           H
ATOM    684  HW2 SOL   228       9.580  37.436  33.220  1.00  0.00           H
ATOM    685  OW  SOL   229      11.169  27.864  40.365  1.00  0.00           O
ATOM    686  HW1 SOL   229      11.380  27.043  39.921  1.00  0.00           H
ATOM    687  HW2 SOL   229      11.991  28.354  40.366  1.00  0.00           H
ATOM    688  OW  SOL   230       0.884   5.230  38.005  1.00  0.00           O
ATOM    689  HW1 SOL   230       0.012   4.846  38.096  1.00  0.00           H
ATOM    690  HW2 SOL   230       0.720   6.145  37.777  1.00  0.00           H
ATOM    691  OW  SOL   231      11.281   6.681  38.327  1.00  0.00           O
ATOM    692  HW1 SOL   231      12.025   7.195  38.640  1.00  0.00           H
ATOM    693  HW2 SOL   231      10.515   7.109  38.710  1.00  0.00           H
ATOM    694  OW  SOL   232      15.354  24.646   6.446  1.00  0.00           O
ATOM    695  HW1 SOL   232      14.973  25.235   7.098  1.00  0.00           H
ATOM    696  HW2 SOL   232      15.306  23.779   6.848  1.00  0.00           H
ATOM    697  OW  SOL   233      11.059  36.181  36.240  1.00  0.00           O
ATOM    698  HW1 SOL   233      10.515  36.819  36.702  1.00  0.00           H
ATOM    699  HW2 SOL   233      11.894  36.194  36.707  1.00  0.00           H
ATOM    700  OW  SOL   234      15.884  31.856  38.527  1.00  0.00           O
ATOM    701  HW1 SOL   234      15.712  32.626  37.986  1.00  0.00           H
ATOM    702  HW2 SOL   234      16.438  32.181  39.237  1.00  0.00           H
ATOM    703  OW  SOL   235      25.948  19.163  37.925  1.00  0.00           O
ATOM    704  HW1 SOL   235      25.465  19.031  38.740  1.00  0.00           H
ATOM    705  HW2 SOL   235      25.455  19.838  37.459  1.00  0.00           H
ATOM    706  OW  SOL   236       4.064  27.749  21.068  1.00  0.00           O
ATOM    707  HW1 SOL   236       5.011  27.737  20.925  1.00  0.00           H
ATOM    708  HW2 SOL   236       3.842  28.678  21.122  1.00  0.00           H
ATOM    709  OW  SOL   237      29.167  34.921   4.802  1.00  0.00           O
ATOM    710  HW1 SOL   237      29.461  35.772   4.478  1.00  0.00           H
ATOM    711  HW2 SOL   237      29.972  34.472   5.061  1.00  0.00           H
ATOM    712  OW  SOL   238      31.376  23.415  42.826  1.00  0.00           O
ATOM    713  HW1 SOL   238      32.186  23.807  43.153  1.00  0.00           H
ATOM    714  HW2 SOL   238      30.759  24.145  42.774  1.00  0.00           H
ATOM    715  OW  SOL   239      34.137  36.489  22.294  1.00  0.00           O
ATOM    716  HW1 SOL   239      34.095  36.259  21.365  1.00  0.00           H
ATOM    717  HW2 SOL   239      33.346  37.006  22.449  1.00  0.00           H
ATOM    718  OW  SOL   240      10.590  37.162  23.091  1.00  0.00           O
ATOM    719  HW1 SOL   240      10.216  37.212  23.971  1.00  0.00           H
ATOM    720  HW2 SOL   240      10.786  36.234  22.965  1.00  0.00           H
ATOM    721  OW  SOL   241      30.481  37.145   3.347  1.00  0.00           O
ATOM    722  HW1 SOL   241      31.043  37.172   4.121  1.00  0.00           H
ATOM    723  HW2 SOL   241      30.821  36.416   2.829  1.00  0.00           H
ATOM    724  OW  SOL   242      41.994  31.984  32.992  1.00  0.00           O
ATOM    725  HW1 SOL   242      42.852  31.633  33.231  1.00  0.00           H
ATOM    726  HW2 SOL   242      42.123  32.357  32.119  1.00  0.00           H
ATOM    727  OW  SOL   243      20.108  24.671  30.880  1.00  0.00           O
ATOM    728  HW1 SOL   243      21.027  24.768  31.127  1.00  0.00           H
ATOM    729  HW2 SOL   243      19.815  25.562  30.691  1.00  0.00           H
ATOM    730  OW  SOL   244      24.717  41.601   9.343  1.00  0.00           O
ATOM    731  HW1 SOL   244      25.664  41.608   9.207  1.00  0.00           H
ATOM    732  HW2 SOL   244      24.435  42.485   9.108  1.00  0.00           H
ATOM    733  OW  SOL   245      22.388   5.147  36.116  1.00  0.00           O
ATOM    734  HW1 SOL   245      21.844   5.908  35.912  1.00  0.00           H
ATOM    735  HW2 SOL   245      23.284   5.483  36.106  1.00  0.00           H
ATOM    736  OW  SOL   246      18.344   3.765  35.983  1.00  0.00           O
ATOM    737  HW1 SOL   246      18.779   3.021  36.400  1.00  0.00           H
ATOM    738  HW2 SOL   246      18.646   3.741  35.075  1.00  0.00           H
ATOM    739  OW  SOL   247      23.396   1.948   4.275  1.00  0.00           O
ATOM    740  HW1 SOL   247      22.899   2.740   4.478  1.00  0.00           H
ATOM    741  HW2 SOL   247      23.487   1.958   3.322  1.00  0.00           H
ATOM    742  OW  SOL   248      38.485  19.466   4.543  1.00  0.00           O
ATOM    743  HW1 SOL   248      38.556  20.250   5.088  1.00  0.00           H
ATOM    744  HW2 SOL   248      39.291  19.459   4.027  1.00  0.00           H
ATOM    745  OW  SOL   249      36.539   6.630  37.946  1.00  0.00           O
ATOM    746  HW1 SOL   249      36.348   7.335  38.564  1.00  0.00           H
ATOM    747  HW2 SOL   249      36.263   6.974  37.096  1.00  0.00           H
ATOM    748  OW  SOL   250      17.687  23.806  21.630  1.00  0.00           O
ATOM    749  HW1 SOL   250      18.056  22.924  21.681  1.00  0.00           H
ATOM    750  HW2 SOL   250      16.794  23.712  21.961  1.00  0.00           H
ATOM    751  OW  SOL   251      19.859  13.258  10.871  1.00  0.00           O
ATOM    752  HW1 SOL   251      20.800  13.206  11.040  1.00  0.00           H
ATOM    753  HW2 SOL   251      19.620  12.380  10.574  1.00  0.00           H
ATOM    754  OW  SOL   252      17.869  20.574  24.264  1.00  0.00           O
ATOM    755  HW1 SOL   252      17.498  21.065  24.997  1.00  0.00           H
ATOM    756  HW2 SOL   252      18.439  21.202  23.820  1.00  0.00           H
ATOM    757  OW  SOL   253       5.089   6.381   1.521  1.00  0.00           O
ATOM    758  HW1 SOL   253       5.475   6.590   0.671  1.00  0.00           H
ATOM    759  HW2 SOL   253       4.497   7.111   1.702  1.00  0.00           H
ATOM    760  OW  SOL   254      14.836  25.831  42.801  1.00  0.00           O
ATOM    761  HW1 SOL   254      15.251  26.040  41.963  1.00  0.00           H
ATOM    762  HW2 SOL   254      15.227  24.997  43.060  1.00  0.00           H
ATOM    763  OW  SOL   255      21.091  34.119  42.689  1.00  0.00           O
ATOM    764  HW1 SOL   255      21.867  33.640  42.979  1.00  0.00           H
ATOM    765  HW2 SOL   255      20.368  33.722  43.176  1.00  0.00           H
ATOM    766  OW  SOL   256      27.081  33.134  20.495  1.00  0.00           O
ATOM    767  HW1 SOL   256      27.925  33.357  20.887  1.00  0.00           H
ATOM    768  HW2 SOL   256      26.629  32.627  21.170  1.00  0.00           H
ATOM    769  OW  SOL   257      20.535  18.613  23.633  1.00  0.00           O
ATOM    770  HW1 SOL   257      19.736  19.137  23.586  1.00  0.00           H
ATOM    771  HW2 SOL   257      20.786  18.477  22.719  1.00  0.00           H
ATOM    772  OW  SOL   258      17.101   4.478  18.464  1.00  0.00           O
ATOM    773  HW1 SOL   258      17.706   4.655  19.184  1.00  0.00           H
ATOM    774  HW2 SOL   258      17.246   5.196  17.847  1.00  0.00           H
ATOM    775  OW  SOL   259      30.769  19.481   3.797  1.00  0.00           O
ATOM    776  HW1 SOL   259      31.580  19.328   4.282  1.00  0.00           H
ATOM    777  HW2 SOL   259      31.055  19.845   2.959  1.00  0.00           H
ATOM    778  OW  SOL   260      12.405   4.885  36.451  1.00  0.00           O
ATOM    779  HW1 SOL   260      13.038   4.168  36.434  1.00  0.00           H
ATOM    780  HW2 SOL   260      12.192   4.997  37.377  1.00  0.00           H
ATOM    781  OW  SOL   261      42.532  26.862   3.238  1.00  0.00           O
ATOM    782  HW1 SOL   261      41.828  27.265   3.745  1.00  0.00           H
ATOM    783  HW2 SOL   261      43.265  27.473   3.316  1.00  0.00           H
ATOM    784  OW  SOL   262      11.720  18.038  28.659  1.00  0.00           O
ATOM    785  HW1 SOL   262      10.814  17.999  28.353  1.00  0.00           H
ATOM    786  HW2 SOL   262      12.175  18.557  27.995  1.00  0.00           H
ATOM    787  OW  SOL   263      11.629  30.157  25.970  1.00  0.00           O
ATOM    788  HW1 SOL   263      11.380  30.580  25.149  1.00  0.00           H
ATOM    789  HW2 SOL   263      12.237  29.465  25.709  1.00  0.00           H
ATOM    790  OW  SOL   264      33.898  40.894  28.212  1.00  0.00           O
ATOM    791  HW1 SOL   264      34.620  41.499  28.384  1.00  0.00           H
ATOM    792  HW2 SOL   264      34.251  40.275  27.573  1.00  0.00           H
ATOM    793  OW  SOL   265      14.285  39.023   7.140  1.00  0.00           O
ATOM    794  HW1 SOL   265      13.711  38.272   6.991  1.00  0.00           H
ATOM    795  HW2 SOL   265      13.794  39.772   6.803  1.00  0.00           H
ATOM    796  OW  SOL   266      14.255   6.826  11.775  1.00  0.00           O
ATOM    797  HW1 SOL   266      14.256   5.906  11.509  1.00  0.00           H
ATOM    798  HW2 SOL   266      15.078   7.175  11.433  1.00  0.00           H
ATOM    799  OW  SOL   267      18.284  32.969  36.083  1.00  0.00           O
ATOM    800  HW1 SOL   267      17.480  33.451  35.889  1.00  0.00           H
ATOM    801  HW2 SOL   267      18.808  33.576  36.606  1.00  0.00           H
ATOM    802  OW  SOL   268      32.621   9.487   3.215  1.00  0.00           O
ATOM    803  HW1 SOL   268      32.001   8.989   3.746  1.00  0.00           H
ATOM    804  HW2 SOL   268      32.765   8.944   2.440  1.00  0.00           H
ATOM    805  OW  SOL   269      10.791  15.550  23.171  1.00  0.00           O
ATOM    806  HW1 SOL   269      11.456  16.238  23.154  1.00  0.00           H
ATOM    807  HW2 SOL   269      10.529  15.492  24.090  1.00  0.00           H
ATOM    808  OW  SOL   270      16.767  25.345  19.754  1.00  0.00           O
ATOM    809  HW1 SOL   270      15.911  24.974  19.540  1.00  0.00           H
ATOM    810  HW2 SOL   270      17.046  24.870  20.537  1.00  0.00           H
ATOM    811  OW  SOL   271      34.433   2.459  40.925  1.00  0.00           O
ATOM    812  HW1 SOL   271      35.370   2.405  41.113  1.00  0.00           H
ATOM    813  HW2 SOL   271      34.039   1.782  41.475  1.00  0.00           H
ATOM    814  OW  SOL   272      27.950  25.994  33.867  1.00  0.00           O
ATOM    815  HW1 SOL   272      28.610  26.526  33.421  1.00  0.00           H
ATOM    816  HW2 SOL   272      27.272  26.618  34.124  1.00  0.00           H
ATOM    817  OW  SOL   273      15.236  10.340  42.615  1.00  0.00           O
ATOM    818  HW1 SOL   273      15.845  10.855  43.146  1.00  0.00           H
ATOM    819  HW2 SOL   273      15.777   9.975  41.915  1.00  0.00           H
ATOM    820  OW  SOL   274      20.956   2.630  21.892  1.00  0.00           O
ATOM    821  HW1 SOL   274      21.446   3.429  22.088  1.00  0.00           H
ATOM    822  HW2 SOL   274      20.774   2.685  20.954  1.00  0.00           H
ATOM    823  OW  SOL   275      26.267  33.244  27.091  1.00  0.00           O
ATOM    824  HW1 SOL   275      26.130  32.656  27.834  1.00  0.00           H
ATOM    825  HW2 SOL   275      26.290  34.119  27.478  1.00  0.00           H
ATOM    826  OW  SOL   276       3.906  14.101  23.369  1.00  0.00           O
ATOM    827  HW1 SOL   276       3.606  14.317  22.486  1.00  0.00           H
ATOM    828  HW2 SOL   276       3.220  13.537  23.724  1.00  0.00           H
ATOM    829  OW  SOL   277      41.511   2.307  31.239  1.00  0.00           O
ATOM    830  HW1 SOL   277      40.744   2.700  30.822  1.00  0.00           H
ATOM    831  HW2 SOL   277      42.094   2.088  30.512  1.00  0.00           H
ATOM    832  OW  SOL   278       7.036   0.398  35.809  1.00  0.00           O
ATOM    833  HW1 SOL   278       7.118  -0.432  36.278  1.00  0.00           H
ATOM    834  HW2 SOL   278       7.792   0.911  36.095  1.00  0.00           H
ATOM    835  OW  SOL   279       6.189  37.357  33.825  1.00  0.00           O
ATOM    836  HW1 SOL   279       6.933  36.962  33.371  1.00  0.00           H
ATOM    837  HW2 SOL   279       5.897  36.683  34.440  1.00  0.00           H
ATOM    838  OW  SOL   280      30.242  28.061  10.943  1.00  0.00           O
ATOM    839  HW1 SOL   280      30.123  27.313  10.358  1.00  0.00           H
ATOM    840  HW2 SOL   280      29.603  28.706  10.639  1.00  0.00           H
ATOM    841  OW  SOL   281       9.872  20.557  11.609  1.00  0.00           O
ATOM    842  HW1 SOL   281      10.778  20.434  11.325  1.00  0.00           H
ATOM    843  HW2 SOL   281       9.346  20.165  10.913  1.00  0.00           H
ATOM    844  OW  SOL   282      24.960  31.267  39.707  1.00  0.00           O
ATOM    845  HW1 SOL   282      25.400  32.094  39.902  1.00  0.00           H
ATOM    846  HW2 SOL   282      25.650  30.706  39.353  1.00  0.00           H
ATOM    847  OW  SOL   283      33.933  35.993  41.537  1.00  0.00           O
ATOM    848  HW1 SOL   283      33.924  36.950  41.554  1.00  0.00           H
ATOM    849  HW2 SOL   283      33.009  35.744  41.506  1.00  0.00           H
ATOM    850  OW  SOL   284      18.754  20.543  41.550  1.00  0.00           O
ATOM    851  HW1 SOL   284      19.500  21.141  41.580  1.00  0.00           H
ATOM    852  HW2 SOL   284      19.143  19.682  41.394  1.00  0.00           H
ATOM    853  OW  SOL   285       9.336  27.811  25.338  1.00  0.00           O
ATOM    854  HW1 SOL   285       9.792  28.088  26.133  1.00  0.00           H
ATOM    855  HW2 SOL   285       8.522  28.315  25.340  1.00  0.00           H
ATOM    856  OW  SOL   286       9.942  41.001   9.343  1.00  0.00           O
ATOM    857  HW1 SOL   286       9.606  40.127   9.143  1.00  0.00           H
ATOM    858  HW2 SOL   286      10.889  40.882   9.416  1.00  0.00           H
ATOM    859  OW  SOL   287      39.262   6.400  10.299  1.00  0.00           O
ATOM    860  HW1 SOL   287      38.416   6.807  10.112  1.00  0.00           H
ATOM    861  HW2 SOL   287      39.401   6.553  11.233  1.00  0.00           H
ATOM    862  OW  SOL   288       1.115  12.154  18.382  1.00  0.00           O
ATOM    863  HW1 SOL   288       0.633  12.886  18.768  1.00  0.00           H
ATOM    864  HW2 SOL   288       1.963  12.527  18.140  1.00  0.00           H
ATOM    865  OW  SOL   289      31.138  39.888  36.986  1.00  0.00           O
ATOM    866  HW1 SOL   289      32.073  39.952  37.178  1.00  0.00           H
ATOM    867  HW2 SOL   289      30.763  40.690  37.349  1.00  0.00           H
ATOM    868  OW  SOL   290      21.594  33.312  15.103  1.00  0.00           O
ATOM    869  HW1 SOL   290      22.384  32.773  15.065  1.00  0.00           H
ATOM    870  HW2 SOL   290      21.152  33.036  15.906  1.00  0.00           H
ATOM    871  OW  SOL   291      19.115  12.336  21.088  1.00  0.00           O
ATOM    872  HW1 SOL   291      18.588  11.667  20.652  1.00  0.00           H
ATOM    873  HW2 SOL   291      19.868  12.464  20.511  1.00  0.00           H
ATOM    874  OW  SOL   292       7.281  26.965   3.921  1.00  0.00           O
ATOM    875  HW1 SOL   292       8.181  26.649   4.001  1.00  0.00           H
ATOM    876  HW2 SOL   292       7.371  27.875   3.638  1.00  0.00           H
ATOM    877  OW  SOL   293       7.443  33.417  33.762  1.00  0.00           O
ATOM    878  HW1 SOL   293       7.090  32.638  33.333  1.00  0.00           H
ATOM    879  HW2 SOL   293       6.923  33.508  34.561  1.00  0.00           H
ATOM    880  OW  SOL   294      26.882  38.336  16.235  1.00  0.00           O
ATOM    881  HW1 SOL   294      26.583  37.433  16.134  1.00  0.00           H
ATOM    882  HW2 SOL   294      26.140  38.792  16.633  1.00  0.00           H
ATOM    883  OW  SOL   295      41.063  36.430   2.471  1.00  0.00           O
ATOM    884  HW1 SOL   295      40.750  35.678   1.967  1.00  0.00           H
ATOM    885  HW2 SOL   295      41.932  36.613   2.114  1.00  0.00           H
ATOM    886  OW  SOL   296       6.822  42.565   0.354  1.00  0.00           O
ATOM    887  HW1 SOL   296       7.166  43.398   0.033  1.00  0.00           H
ATOM    888  HW2 SOL   296       7.572  41.971   0.332  1.00  0.00           H
ATOM    889  OW  SOL   297      33.784  39.173  14.035  1.00  0.00           O
ATOM    890  HW1 SOL   297      34.219  39.973  13.740  1.00  0.00           H
ATOM    891  HW2 SOL   297      33.141  39.473  14.678  1.00  0.00           H
ATOM    892  OW  SOL   298      20.734  22.353  33.635  1.00  0.00           O
ATOM    893  HW1 SOL   298      20.562  23.141  33.119  1.00  0.00           H
ATOM    894  HW2 SOL   298      21.396  22.622  34.271  1.00  0.00           H
ATOM    895  OW  SOL   299      19.711  25.436  20.517  1.00  0.00           O
ATOM    896  HW1 SOL   299      20.396  24.836  20.812  1.00  0.00           H
ATOM    897  HW2 SOL   299      18.932  24.886  20.429  1.00  0.00           H
ATOM    898  OW  SOL   300      33.430  15.713  33.644  1.00  0.00           O
ATOM    899  HW1 SOL   300      32.969  14.938  33.964  1.00  0.00           H
ATOM    900  HW2 SOL   300      34.278  15.689  34.088  1.00  0.00           H
ATOM    901  OW  SOL   301      21.511  39.309  19.611  1.00  0.00           O
ATOM    902  HW1 SOL   301      22.386  38.998  19.843  1.00  0.00           H
ATOM    903  HW2 SOL   301      21.642  39.817  18.810  1.00  0.00           H
ATOM    904  OW  SOL   302       1.959  31.896   1.455  1.00  0.00           O
ATOM    905  HW1 SOL   302       2.808  32.015   1.030  1.00  0.00           H
ATOM    906  HW2 SOL   302       1.417  32.609   1.116  1.00  0.00           H
ATOM    907  OW  SOL   303      34.485  21.847   1.789  1.00  0.00           O
ATOM    908  HW1 SOL   303      35.102  22.574   1.704  1.00  0.00           H
ATOM    909  HW2 SOL   303      34.899  21.254   2.416  1.00  0.00           H
ATOM    910  OW  SOL   304       0.103  40.529  37.231  1.00  0.00           O
ATOM    911  HW1 SOL   304      -0.667  40.600  37.795  1.00  0.00           H
ATOM    912  HW2 SOL   304       0.844  40.706  37.811  1.00  0.00           H
ATOM    913  OW  SOL   305      28.729   0.917  14.297  1.00  0.00           O
ATOM    914  HW1 SOL   305      28.759   1.740  13.808  1.00  0.00           H
ATOM    915  HW2 SOL   305      28.105   0.374  13.815  1.00  0.00           H
ATOM    916  OW  SOL   306       3.063  38.303  15.250  1.00  0.00           O
ATOM    917  HW1 SOL   306       3.819  38.770  15.608  1.00  0.00           H
ATOM    918  HW2 SOL   306       2.778  37.729  15.961  1.00  0.00           H
ATOM    919  OW  SOL   307       9.487  18.980   3.155  1.00  0.00           O
ATOM    920  HW1 SOL   307       9.800  19.612   2.508  1.00  0.00           H
ATOM    921  HW2 SOL   307       9.997  19.169   3.943  1.00  0.00           H
ATOM    922  OW  SOL   308      22.855   9.105  11.210  1.00  0.00           O
ATOM    923  HW1 SOL   308      23.446   9.696  10.745  1.00  0.00           H
ATOM    924  HW2 SOL   308      22.021   9.187  10.747  1.00  0.00           H
ATOM    925  OW  SOL   309       6.394  21.317  11.530  1.00  0.00           O
ATOM    926  HW1 SOL   309       5.652  20.718  11.447  1.00  0.00           H
ATOM    927  HW2 SOL   309       6.793  21.090  12.370  1.00  0.00           H
ATOM    928  OW  SOL   310      13.397  24.924  19.207  1.00  0.00           O
ATOM    929  HW1 SOL   310      13.415  25.381  20.048  1.00  0.00           H
ATOM    930  HW2 SOL   310      13.436  25.623  18.554  1.00  0.00           H
ATOM    931  OW  SOL   311       9.980  11.742  10.439  1.00  0.00           O
ATOM    932  HW1 SOL   311       9.025  11.694  10.415  1.00  0.00           H
ATOM    933  HW2 SOL   311      10.267  11.170   9.727  1.00  0.00           H
ATOM    934  OW  SOL   312      40.507  11.029  36.564  1.00  0.00           O
ATOM    935  HW1 SOL   312      40.246  10.387  37.224  1.00  0.00           H
ATOM    936  HW2 SOL   312      39.688  11.278  36.136  1.00  0.00           H
ATOM    937  OW  SOL   313       1.061   0.745  19.303  1.00  0.00           O
ATOM    938  HW1 SOL   313       1.875   0.261  19.167  1.00  0.00           H
ATOM    939  HW2 SOL   313       0.389   0.207  18.885  1.00  0.00           H
ATOM    940  OW  SOL   314      25.889  27.241  17.211  1.00  0.00           O
ATOM    941  HW1 SOL   314      26.798  27.507  17.075  1.00  0.00           H
ATOM    942  HW2 SOL   314      25.372  27.982  16.896  1.00  0.00           H
ATOM    943  OW  SOL   315      19.596  28.165  41.453  1.00  0.00           O
ATOM    944  HW1 SOL   315      20.065  28.763  42.034  1.00  0.00           H
ATOM    945  HW2 SOL   315      19.467  27.374  41.976  1.00  0.00           H
ATOM    946  OW  SOL   316       4.830  32.369   8.891  1.00  0.00           O
ATOM    947  HW1 SOL   316       3.973  32.420   8.467  1.00  0.00           H
ATOM    948  HW2 SOL   316       5.384  32.963   8.384  1.00  0.00           H
ATOM    949  OW  SOL   317      32.233  15.581  28.646  1.00  0.00           O
ATOM    950  HW1 SOL   317      32.313  15.441  29.589  1.00  0.00           H
ATOM    951  HW2 SOL   317      31.585  16.281  28.561  1.00  0.00           H
ATOM    952  OW  SOL   318      39.134  27.092   0.126  1.00  0.00           O
ATOM    953  HW1 SOL   318      38.910  28.004  -0.059  1.00  0.00           H
ATOM    954  HW2 SOL   318      38.760  26.923   0.991  1.00  0.00           H
ATOM    955  OW  SOL   319      35.652  40.721  40.304  1.00  0.00           O
ATOM    956  HW1 SOL   319      36.012  41.579  40.532  1.00  0.00           H
ATOM    957  HW2 SOL   319      36.405  40.222  39.986  1.00  0.00           H
ATOM    958  OW  SOL   320      24.745  27.682  27.509  1.00  0.00           O
ATOM    959  HW1 SOL   320      25.244  27.149  26.890  1.00  0.00           H
ATOM    960  HW2 SOL   320      24.383  27.051  28.131  1.00  0.00           H
ATOM    961  OW  SOL   321      29.172   1.144  36.915  1.00  0.00           O
ATOM    962  HW1 SOL   321      29.687   0.345  37.034  1.00  0.00           H
ATOM    963  HW2 SOL   321      29.717   1.838  37.287  1.00  0.00           H
ATOM    964  OW  SOL   322      34.820   2.032  11.154  1.00  0.00           O
ATOM    965  HW1 SOL   322      34.335   2.091  11.977  1.00  0.00           H
ATOM    966  HW2 SOL   322      35.416   2.781  11.174  1.00  0.00           H
ATOM    967  OW  SOL   323      38.822  25.722  16.788  1.00  0.00           O
ATOM    968  HW1 SOL   323      39.549  25.131  16.589  1.00  0.00           H
ATOM    969  HW2 SOL   323      38.970  26.482  16.225  1.00  0.00           H
ATOM    970  OW  SOL   324      41.228   7.614   5.480  1.00  0.00           O
ATOM    971  HW1 SOL   324      40.363   7.215   5.573  1.00  0.00           H
ATOM    972  HW2 SOL   324      41.408   7.579   4.541  1.00  0.00           H
ATOM    973  OW  SOL   325      20.326  23.466   4.464  1.00  0.00           O
ATOM    974  HW1 SOL   325      19.407  23.274   4.652  1.00  0.00           H
ATOM    975  HW2 SOL   325      20.421  23.291   3.528  1.00  0.00           H
ATOM    976  OW  SOL   326      18.847  39.304  28.249  1.00  0.00           O
ATOM    977  HW1 SOL   326      18.310  38.927  28.946  1.00  0.00           H
ATOM    978  HW2 SOL   326      18.273  39.316  27.483  1.00  0.00           H
ATOM    979  OW  SOL   327      37.139  18.161  35.838  1.00  0.00           O
ATOM    980  HW1 SOL   327      37.793  18.484  36.458  1.00  0.00           H
ATOM    981  HW2 SOL   327      36.746  18.953  35.469  1.00  0.00           H
ATOM    982  OW  SOL   328      30.651   6.651  12.493  1.00  0.00           O
ATOM    983  HW1 SOL   328      30.974   6.780  13.384  1.00  0.00           H
ATOM    984  HW2 SOL   328      30.328   7.512  12.228  1.00  0.00           H
ATOM    985  OW  SOL   329       4.174  39.820   6.099  1.00  0.00           O
ATOM    986  HW1 SOL   329       4.586  39.527   6.912  1.00  0.00           H
ATOM    987  HW2 SOL   329       4.904  40.110   5.552  1.00  0.00           H
ATOM    988  OW  SOL   330       1.857  28.156  22.936  1.00  0.00           O
ATOM    989  HW1 SOL   330       2.604  28.141  22.337  1.00  0.00           H
ATOM    990  HW2 SOL   330       2.200  27.805  23.758  1.00  0.00           H
ATOM    991  OW  SOL   331      18.837   6.169   1.422  1.00  0.00           O
ATOM    992  HW1 SOL   331      19.620   5.644   1.257  1.00  0.00           H
ATOM    993  HW2 SOL   331      18.108   5.572   1.253  1.00  0.00           H
ATOM    994  OW  SOL   332      18.195  34.874  10.280  1.00  0.00           O
ATOM    995  HW1 SOL   332      18.056  35.594   9.665  1.00  0.00           H
ATOM    996  HW2 SOL   332      19.143  34.744  10.287  1.00  0.00           H
ATOM    997  OW  SOL   333      15.009  18.133   0.107  1.00  0.00           O
ATOM    998  HW1 SOL   333      14.374  17.841  -0.548  1.00  0.00           H
ATOM    999  HW2 SOL   333      14.476  18.389   0.860  1.00  0.00           H
ATOM   1000  OW  SOL   334      23.290  29.625  32.290  1.00  0.00           O
ATOM   1001  HW1 SOL   334      23.309  29.300  33.190  1.00  0.00           H
ATOM   1002  HW2 SOL   334      23.789  28.978  31.790  1.00  0.00           H
ATOM   1003  OW  SOL   335      26.408  31.850  36.421  1.00  0.00           O
ATOM   1004  HW1 SOL   335      25.665  31.247  36.437  1.00  0.00           H
ATOM   1005  HW2 SOL   335      27.029  31.450  35.813  1.00  0.00           H
ATOM   1006  OW  SOL   336      10.852  24.033  33.491  1.00  0.00           O
ATOM   1007  HW1 SOL   336      10.533  24.927  33.368  1.00  0.00           H
ATOM   1008  HW2 SOL   336      11.327  24.060  34.321  1.00  0.00           H
ATOM   1009  OW  SOL   337      29.889  12.755  16.257  1.00  0.00           O
ATOM   1010  HW1 SOL   337      29.813  13.362  15.521  1.00  0.00           H
ATOM   1011  HW2 SOL   337      29.114  12.926  16.791  1.00  0.00           H
ATOM   1012  OW  SOL   338       9.093  25.124  26.215  1.00  0.00           O
ATOM   1013  HW1 SOL   338       8.474  24.579  25.729  1.00  0.00           H
ATOM   1014  HW2 SOL   338       9.164  25.927  25.699  1.00  0.00           H
ATOM   1015  OW  SOL   339       8.089   5.644  39.151  1.00  0.00           O
ATOM   1016  HW1 SOL   339       8.823   5.419  38.579  1.00  0.00           H
ATOM   1017  HW2 SOL   339       8.496   5.862  39.989  1.00  0.00           H
ATOM   1018  OW  SOL   340      11.880  17.318   3.835  1.00  0.00           O
ATOM   1019  HW1 SOL   340      12.013  17.501   2.905  1.00  0.00           H
ATOM   1020  HW2 SOL   340      11.028  16.885   3.875  1.00  0.00           H
ATOM   1021  OW  SOL   341      24.210  34.146   7.577  1.00  0.00           O
ATOM   1022  HW1 SOL   341      24.347  33.558   8.320  1.00  0.00           H
ATOM   1023  HW2 SOL   341      23.790  33.600   6.913  1.00  0.00           H
ATOM   1024  OW  SOL   342      14.015  33.302  20.563  1.00  0.00           O
ATOM   1025  HW1 SOL   342      14.117  34.252  20.513  1.00  0.00           H
ATOM   1026  HW2 SOL   342      14.494  32.969  19.804  1.00  0.00           H
ATOM   1027  OW  SOL   343      25.488   9.478  23.582  1.00  0.00           O
ATOM   1028  HW1 SOL   343      25.849   9.891  22.798  1.00  0.00           H
ATOM   1029  HW2 SOL   343      26.251   9.124  24.040  1.00  0.00           H
ATOM   1030  OW  SOL   344      40.269  32.689  41.390  1.00  0.00           O
ATOM   1031  HW1 SOL   344      40.086  32.987  42.281  1.00  0.00           H
ATOM   1032  HW2 SOL   344      40.035  33.434  40.836  1.00  0.00           H
ATOM   1033  OW  SOL   345      39.152   2.217  36.166  1.00  0.00           O
ATOM   1034  HW1 SOL   345      39.363   1.284  36.139  1.00  0.00           H
ATOM   1035  HW2 SOL   345      39.042   2.412  37.097  1.00  0.00           H
ATOM   1036  OW  SOL   346      28.349  36.061  37.089  1.00  0.00           O
ATOM   1037  HW1 SOL   346      28.710  35.836  36.231  1.00  0.00           H
ATOM   1038  HW2 SOL   346      27.545  35.545  37.154  1.00  0.00           H
ATOM   1039  OW  SOL   347      40.126  41.376  21.345  1.00  0.00           O
ATOM   1040  HW1 SOL   347      39.888  41.361  22.272  1.00  0.00           H
ATOM   1041  HW2 SOL   347      40.053  42.296  21.093  1.00  0.00           H
ATOM   1042  OW  SOL   348      26.314  31.119  12.043  1.00  0.00           O
ATOM   1043  HW1 SOL   348      26.282  30.438  11.371  1.00  0.00           H
ATOM   1044  HW2 SOL   348      27.246  31.225  12.233  1.00  0.00           H
ATOM   1045  OW  SOL   349      10.009   0.884  10.822  1.00  0.00           O
ATOM   1046  HW1 SOL   349       9.108   1.136  11.024  1.00  0.00           H
ATOM   1047  HW2 SOL   349       9.962   0.506   9.944  1.00  0.00           H
ATOM   1048  OW  SOL   350      19.243  22.017  29.992  1.00  0.00           O
ATOM   1049  HW1 SOL   350      19.199  22.479  29.155  1.00  0.00           H
ATOM   1050  HW2 SOL   350      19.448  22.698  30.632  1.00  0.00           H
ATOM   1051  OW  SOL   351      40.810  39.150   2.637  1.00  0.00           O
ATOM   1052  HW1 SOL   351      40.592  38.227   2.769  1.00  0.00           H
ATOM   1053  HW2 SOL   351      40.843  39.254   1.686  1.00  0.00           H
ATOM   1054  OW  SOL   352      28.284  14.879  12.660  1.00  0.00           O
ATOM   1055  HW1 SOL   352      28.358  14.383  11.845  1.00  0.00           H
ATOM   1056  HW2 SOL   352      27.529  14.495  13.106  1.00  0.00           H
ATOM   1057  OW  SOL   353      23.191  23.577  29.463  1.00  0.00           O
ATOM   1058  HW1 SOL   353      22.977  23.775  30.374  1.00  0.00           H
ATOM   1059  HW2 SOL   353      23.000  24.387  28.990  1.00  0.00           H
ATOM   1060  OW  SOL   354       3.047   3.812   2.024  1.00  0.00           O
ATOM   1061  HW1 SOL   354       3.730   4.366   2.403  1.00  0.00           H
ATOM   1062  HW2 SOL   354       2.953   4.129   1.126  1.00  0.00           H
ATOM   1063  OW  SOL   355       3.851  21.762   3.141  1.00  0.00           O
ATOM   1064  HW1 SOL   355       4.528  21.315   3.650  1.00  0.00           H
ATOM   1065  HW2 SOL   355       3.303  21.056   2.799  1.00  0.00           H
ATOM   1066  OW  SOL   356      10.145  32.987  33.477  1.00  0.00           O
ATOM   1067  HW1 SOL   356       9.256  33.048  33.827  1.00  0.00           H
ATOM   1068  HW2 SOL   356      10.640  32.530  34.156  1.00  0.00           H
ATOM   1069  OW  SOL   357       4.115   6.392  23.031  1.00  0.00           O
ATOM   1070  HW1 SOL   357       3.505   5.654  23.004  1.00  0.00           H
ATOM   1071  HW2 SOL   357       4.908   6.034  23.430  1.00  0.00           H
ATOM   1072  OW  SOL   358       6.557  12.849  24.346  1.00  0.00           O
ATOM   1073  HW1 SOL   358       5.899  13.522  24.170  1.00  0.00           H
ATOM   1074  HW2 SOL   358       7.264  13.037  23.728  1.00  0.00           H
ATOM   1075  OW  SOL   359      28.185  29.252   9.750  1.00  0.00           O
ATOM   1076  HW1 SOL   359      28.077  30.095   9.310  1.00  0.00           H
ATOM   1077  HW2 SOL   359      27.889  28.607   9.107  1.00  0.00           H
ATOM   1078  OW  SOL   360       0.695   3.598  19.094  1.00  0.00           O
ATOM   1079  HW1 SOL   360       0.941   2.680  18.980  1.00  0.00           H
ATOM   1080  HW2 SOL   360       0.340   3.643  19.982  1.00  0.00           H
ATOM   1081  OW  SOL   361       6.671  38.659   2.076  1.00  0.00           O
ATOM   1082  HW1 SOL   361       6.213  38.434   1.266  1.00  0.00           H
ATOM   1083  HW2 SOL   361       7.504  39.029   1.785  1.00  0.00           H
ATOM   1084  OW  SOL   362      16.926  10.854  23.761  1.00  0.00           O
ATOM   1085  HW1 SOL   362      16.358  10.812  24.531  1.00  0.00           H
ATOM   1086  HW2 SOL   362      17.284   9.971  23.679  1.00  0.00           H
ATOM   1087  OW  SOL   363      20.335  34.885   6.789  1.00  0.00           O
ATOM   1088  HW1 SOL   363      20.914  34.671   6.057  1.00  0.00           H
ATOM   1089  HW2 SOL   363      20.371  35.839   6.854  1.00  0.00           H
ATOM   1090  OW  SOL   364      24.520   8.287  34.877  1.00  0.00           O
ATOM   1091  HW1 SOL   364      23.898   8.102  34.173  1.00  0.00           H
ATOM   1092  HW2 SOL   364      25.253   8.721  34.441  1.00  0.00           H
ATOM   1093  OW  SOL   365       8.526  11.517   0.032  1.00  0.00           O
ATOM   1094  HW1 SOL   365       9.303  10.985   0.204  1.00  0.00           H
ATOM   1095  HW2 SOL   365       8.389  12.010   0.841  1.00  0.00           H
ATOM   1096  OW  SOL   366      27.809  10.596  30.836  1.00  0.00           O
ATOM   1097  HW1 SOL   366      27.238  11.254  31.232  1.00  0.00           H
ATOM   1098  HW2 SOL   366      28.041  10.961  29.982  1.00  0.00           H
ATOM   1099  OW  SOL   367      41.314  15.616   3.051  1.00  0.00           O
ATOM   1100  HW1 SOL   367      41.040  14.993   3.724  1.00  0.00           H
ATOM   1101  HW2 SOL   367      41.879  16.236   3.513  1.00  0.00           H
ATOM   1102  OW  SOL   368      26.420  28.179  34.414  1.00  0.00           O
ATOM   1103  HW1 SOL   368      25.784  28.377  33.727  1.00  0.00           H
ATOM   1104  HW2 SOL   368      27.105  28.838  34.304  1.00  0.00           H
ATOM   1105  OW  SOL   369      19.472  33.954  28.522  1.00  0.00           O
ATOM   1106  HW1 SOL   369      18.563  33.767  28.287  1.00  0.00           H
ATOM   1107  HW2 SOL   369      19.991  33.420  27.921  1.00  0.00           H
ATOM   1108  OW  SOL   370      19.641   0.081  22.333  1.00  0.00           O
ATOM   1109  HW1 SOL   370      19.944   0.988  22.299  1.00  0.00           H
ATOM   1110  HW2 SOL   370      20.164  -0.321  23.027  1.00  0.00           H
ATOM   1111  OW  SOL   371      34.223  20.528  25.888  1.00  0.00           O
ATOM   1112  HW1 SOL   371      34.092  21.008  25.070  1.00  0.00           H
ATOM   1113  HW2 SOL   371      35.171  20.407  25.946  1.00  0.00           H
ATOM   1114  OW  SOL   372       3.467  42.021  19.731  1.00  0.00           O
ATOM   1115  HW1 SOL   372       4.035  42.192  18.980  1.00  0.00           H
ATOM   1116  HW2 SOL   372       4.020  42.193  20.493  1.00  0.00           H
ATOM   1117  OW  SOL   373      29.473  14.384  30.276  1.00  0.00           O
ATOM   1118  HW1 SOL   373      29.982  14.479  29.471  1.00  0.00           H
ATOM   1119  HW2 SOL   373      29.039  15.230  30.387  1.00  0.00           H
ATOM   1120  OW  SOL   374      32.476  42.362  11.213  1.00  0.00           O
ATOM   1121  HW1 SOL   374      31.751  42.932  11.471  1.00  0.00           H
ATOM   1122  HW2 SOL   374      32.650  42.595  10.301  1.00  0.00           H
ATOM   1123  OW  SOL   375       4.834  27.070  26.213  1.00  0.00           O
ATOM   1124  HW1 SOL   375       5.367  26.337  26.523  1.00  0.00           H
ATOM   1125  HW2 SOL   375       4.158  26.663  25.671  1.00  0.00           H
ATOM   1126  OW  SOL   376      21.654  20.286   3.777  1.00  0.00           O
ATOM   1127  HW1 SOL   376      20.933  19.927   3.262  1.00  0.00           H
ATOM   1128  HW2 SOL   376      21.360  20.214   4.685  1.00  0.00           H
ATOM   1129  OW  SOL   377      38.303  31.553  28.707  1.00  0.00           O
ATOM   1130  HW1 SOL   377      38.828  31.303  29.467  1.00  0.00           H
ATOM   1131  HW2 SOL   377      37.554  32.021  29.076  1.00  0.00           H
ATOM   1132  OW  SOL   378      42.498   3.045  34.577  1.00  0.00           O
ATOM   1133  HW1 SOL   378      42.321   2.177  34.939  1.00  0.00           H
ATOM   1134  HW2 SOL   378      43.373   3.265  34.898  1.00  0.00           H
ATOM   1135  OW  SOL   379      31.492  34.871  41.088  1.00  0.00           O
ATOM   1136  HW1 SOL   379      31.877  34.044  40.798  1.00  0.00           H
ATOM   1137  HW2 SOL   379      30.918  35.135  40.369  1.00  0.00           H
ATOM   1138  OW  SOL   380      37.346   6.217   6.239  1.00  0.00           O
ATOM   1139  HW1 SOL   380      36.999   6.711   5.496  1.00  0.00           H
ATOM   1140  HW2 SOL   380      37.745   5.441   5.846  1.00  0.00           H
ATOM   1141  OW  SOL   381      16.788   7.760  42.658  1.00  0.00           O
ATOM   1142  HW1 SOL   381      17.537   8.263  42.341  1.00  0.00           H
ATOM   1143  HW2 SOL   381      16.726   7.017  42.057  1.00  0.00           H
ATOM   1144  OW  SOL   382      31.688  17.771  38.923  1.00  0.00           O
ATOM   1145  HW1 SOL   382      32.237  18.429  39.348  1.00  0.00           H
ATOM   1146  HW2 SOL   382      31.675  17.036  39.536  1.00  0.00           H
ATOM   1147  OW  SOL   383      29.904  16.132   0.005  1.00  0.00           O
ATOM   1148  HW1 SOL   383      29.003  16.023   0.311  1.00  0.00           H
ATOM   1149  HW2 SOL   383      30.112  17.047   0.193  1.00  0.00           H
ATOM   1150  OW  SOL   384      27.293  20.538  42.013  1.00  0.00           O
ATOM   1151  HW1 SOL   384      26.560  20.944  42.475  1.00  0.00           H
ATOM   1152  HW2 SOL   384      27.174  19.599  42.152  1.00  0.00           H
ATOM   1153  OW  SOL   385      25.890  27.150  41.236  1.00  0.00           O
ATOM   1154  HW1 SOL   385      26.364  26.339  41.421  1.00  0.00           H
ATOM   1155  HW2 SOL   385      26.574  27.789  41.037  1.00  0.00           H
ATOM   1156  OW  SOL   386       8.179  38.645  35.586  1.00  0.00           O
ATOM   1157  HW1 SOL   386       7.718  38.257  34.842  1.00  0.00           H
ATOM   1158  HW2 SOL   386       8.824  39.231  35.189  1.00  0.00           H
ATOM   1159  OW  SOL   387      35.328  14.427   7.431  1.00  0.00           O
ATOM   1160  HW1 SOL   387      34.527  14.077   7.039  1.00  0.00           H
ATOM   1161  HW2 SOL   387      35.745  13.668   7.840  1.00  0.00           H
ATOM   1162  OW  SOL   388      35.241   6.397  27.713  1.00  0.00           O
ATOM   1163  HW1 SOL   388      36.125   6.094  27.504  1.00  0.00           H
ATOM   1164  HW2 SOL   388      35.372   7.089  28.362  1.00  0.00           H
ATOM   1165  OW  SOL   389      29.760  13.224  20.074  1.00  0.00           O
ATOM   1166  HW1 SOL   389      29.584  13.698  20.887  1.00  0.00           H
ATOM   1167  HW2 SOL   389      28.894  13.044  19.709  1.00  0.00           H
ATOM   1168  OW  SOL   390       7.550  29.528  36.300  1.00  0.00           O
ATOM   1169  HW1 SOL   390       7.836  30.221  36.895  1.00  0.00           H
ATOM   1170  HW2 SOL   390       6.606  29.662  36.213  1.00  0.00           H
ATOM   1171  OW  SOL   391      14.270  30.778   7.302  1.00  0.00           O
ATOM   1172  HW1 SOL   391      15.024  31.209   6.899  1.00  0.00           H
ATOM   1173  HW2 SOL   391      13.539  30.978   6.717  1.00  0.00           H
ATOM   1174  OW  SOL   392      36.812  34.928  41.757  1.00  0.00           O
ATOM   1175  HW1 SOL   392      35.922  35.276  41.800  1.00  0.00           H
ATOM   1176  HW2 SOL   392      36.983  34.821  40.821  1.00  0.00           H
ATOM   1177  OW  SOL   393      17.301  13.534  16.013  1.00  0.00           O
ATOM   1178  HW1 SOL   393      16.912  13.174  16.810  1.00  0.00           H
ATOM   1179  HW2 SOL   393      18.203  13.739  16.258  1.00  0.00           H
ATOM   1180  OW  SOL   394      14.998  14.519  12.757  1.00  0.00           O
ATOM   1181  HW1 SOL   394      14.268  13.901  12.724  1.00  0.00           H
ATOM   1182  HW2 SOL   394      14.621  15.318  13.124  1.00  0.00           H
ATOM   1183  OW  SOL   395      17.951  18.639  36.345  1.00  0.00           O
ATOM   1184  HW1 SOL   395      17.799  19.281  37.038  1.00  0.00           H
ATOM   1185  HW2 SOL   395      18.613  18.049  36.705  1.00  0.00           H
ATOM   1186  OW  SOL   396      20.507  18.304  41.718  1.00  0.00           O
ATOM   1187  HW1 SOL   396      21.049  18.937  42.189  1.00  0.00           H
ATOM   1188  HW2 SOL   396      20.711  17.463  42.127  1.00  0.00           H
ATOM   1189  OW  SOL   397      19.175   0.192   1.616  1.00  0.00           O
ATOM   1190  HW1 SOL   397      18.479   0.167   2.272  1.00  0.00           H
ATOM   1191  HW2 SOL   397      19.130   1.075   1.251  1.00  0.00           H
ATOM   1192  OW  SOL   398       9.397  35.235  39.511  1.00  0.00           O
ATOM   1193  HW1 SOL   398       9.352  35.790  40.289  1.00  0.00           H
ATOM   1194  HW2 SOL   398      10.300  34.919  39.493  1.00  0.00           H
ATOM   1195  OW  SOL   399       5.018  11.624  38.945  1.00  0.00           O
ATOM   1196  HW1 SOL   399       5.851  12.069  38.788  1.00  0.00           H
ATOM   1197  HW2 SOL   399       5.167  10.725  38.652  1.00  0.00           H
ATOM   1198  OW  SOL   400      37.551  24.477  18.872  1.00  0.00           O
ATOM   1199  HW1 SOL   400      37.760  24.746  17.977  1.00  0.00           H
ATOM   1200  HW2 SOL   400      38.336  24.692  19.376  1.00  0.00           H
ATOM   1201  OW  SOL   401      40.602  29.643  14.109  1.00  0.00           O
ATOM   1202  HW1 SOL   401      40.436  29.137  14.905  1.00  0.00           H
ATOM   1203  HW2 SOL   401      40.265  30.517  14.306  1.00  0.00           H
ATOM   1204  OW  SOL   402       1.284  21.560  16.402  1.00  0.00           O
ATOM   1205  HW1 SOL   402       2.230  21.511  16.539  1.00  0.00           H
ATOM   1206  HW2 SOL   402       0.993  22.263  16.983  1.00  0.00           H
ATOM   1207  OW  SOL   403      38.078  20.254  28.452  1.00  0.00           O
ATOM   1208  HW1 SOL   403      37.813  20.320  29.370  1.00  0.00           H
ATOM   1209  HW2 SOL   403      38.032  21.152  28.124  1.00  0.00           H
ATOM   1210  OW  SOL   404      19.422  33.084  13.018  1.00  0.00           O
ATOM   1211  HW1 SOL   404      19.195  32.394  12.395  1.00  0.00           H
ATOM   1212  HW2 SOL   404      20.328  32.898  13.263  1.00  0.00           H
ATOM   1213  OW  SOL   405      28.663   8.728  27.708  1.00  0.00           O
ATOM   1214  HW1 SOL   405      27.896   8.998  27.202  1.00  0.00           H
ATOM   1215  HW2 SOL   405      29.404   9.124  27.249  1.00  0.00           H
ATOM   1216  OW  SOL   406       1.351   9.560   1.911  1.00  0.00           O
ATOM   1217  HW1 SOL   406       0.966   9.627   1.037  1.00  0.00           H
ATOM   1218  HW2 SOL   406       1.072  10.359   2.358  1.00  0.00           H
ATOM   1219  OW  SOL   407       7.588   0.444  18.634  1.00  0.00           O
ATOM   1220  HW1 SOL   407       7.929   1.324  18.790  1.00  0.00           H
ATOM   1221  HW2 SOL   407       8.366  -0.112  18.593  1.00  0.00           H
ATOM   1222  OW  SOL   408      34.463  16.341  26.652  1.00  0.00           O
ATOM   1223  HW1 SOL   408      35.169  16.637  27.226  1.00  0.00           H
ATOM   1224  HW2 SOL   408      33.885  15.836  27.223  1.00  0.00           H
ATOM   1225  OW  SOL   409      29.617   3.792  12.702  1.00  0.00           O
ATOM   1226  HW1 SOL   409      29.531   4.290  13.515  1.00  0.00           H
ATOM   1227  HW2 SOL   409      29.859   4.445  12.045  1.00  0.00           H
ATOM   1228  OW  SOL   410       0.402   6.236  15.202  1.00  0.00           O
ATOM   1229  HW1 SOL   410       1.242   6.279  15.657  1.00  0.00           H
ATOM   1230  HW2 SOL   410      -0.236   6.052  15.892  1.00  0.00           H
ATOM   1231  OW  SOL   411      19.836  12.254  39.102  1.00  0.00           O
ATOM   1232  HW1 SOL   411      19.169  12.564  38.490  1.00  0.00           H
ATOM   1233  HW2 SOL   411      20.339  13.037  39.326  1.00  0.00           H
ATOM   1234  OW  SOL   412      20.634  33.475  31.022  1.00  0.00           O
ATOM   1235  HW1 SOL   412      21.125  32.662  30.902  1.00  0.00           H
ATOM   1236  HW2 SOL   412      20.156  33.590  30.201  1.00  0.00           H
ATOM   1237  OW  SOL   413       9.847   6.829  20.753  1.00  0.00           O
ATOM   1238  HW1 SOL   413      10.290   7.243  21.493  1.00  0.00           H
ATOM   1239  HW2 SOL   413       9.231   7.492  20.440  1.00  0.00           H
ATOM   1240  OW  SOL   414       2.981   6.636  25.748  1.00  0.00           O
ATOM   1241  HW1 SOL   414       3.033   5.882  25.161  1.00  0.00           H
ATOM   1242  HW2 SOL   414       3.586   6.428  26.460  1.00  0.00           H
ATOM   1243  OW  SOL   415      17.590  42.684  18.431  1.00  0.00           O
ATOM   1244  HW1 SOL   415      17.165  43.538  18.513  1.00  0.00           H
ATOM   1245  HW2 SOL   415      17.414  42.247  19.264  1.00  0.00           H
ATOM   1246  OW  SOL   416      22.081  19.212  29.450  1.00  0.00           O
ATOM   1247  HW1 SOL   416      21.721  19.351  30.326  1.00  0.00           H
ATOM   1248  HW2 SOL   416      22.742  18.530  29.568  1.00  0.00           H
ATOM   1249  OW  SOL   417      22.683  41.751  35.376  1.00  0.00           O
ATOM   1250  HW1 SOL   417      23.281  41.004  35.346  1.00  0.00           H
ATOM   1251  HW2 SOL   417      23.089  42.359  35.994  1.00  0.00           H
ATOM   1252  OW  SOL   418      14.627   5.301  24.629  1.00  0.00           O
ATOM   1253  HW1 SOL   418      14.824   4.442  25.002  1.00  0.00           H
ATOM   1254  HW2 SOL   418      14.103   5.739  25.300  1.00  0.00           H
ATOM   1255  OW  SOL   419      36.714  12.894  22.978  1.00  0.00           O
ATOM   1256  HW1 SOL   419      36.939  12.536  23.837  1.00  0.00           H
ATOM   1257  HW2 SOL   419      35.935  13.427  23.137  1.00  0.00           H
ATOM   1258  OW  SOL   420      15.956  42.446  23.985  1.00  0.00           O
ATOM   1259  HW1 SOL   420      15.406  42.474  23.202  1.00  0.00           H
ATOM   1260  HW2 SOL   420      16.358  41.577  23.965  1.00  0.00           H
ATOM   1261  OW  SOL   421      16.214  21.224  20.304  1.00  0.00           O
ATOM   1262  HW1 SOL   421      15.333  21.589  20.227  1.00  0.00           H
ATOM   1263  HW2 SOL   421      16.690  21.587  19.557  1.00  0.00           H
ATOM   1264  OW  SOL   422      31.854  21.743  37.075  1.00  0.00           O
ATOM   1265  HW1 SOL   422      32.278  21.647  36.223  1.00  0.00           H
ATOM   1266  HW2 SOL   422      31.229  21.019  37.115  1.00  0.00           H
ATOM   1267  OW  SOL   423      34.861  20.661  11.519  1.00  0.00           O
ATOM   1268  HW1 SOL   423      34.308  20.334  10.809  1.00  0.00           H
ATOM   1269  HW2 SOL   423      34.972  19.910  12.102  1.00  0.00           H
ATOM   1270  OW  SOL   424      24.530  32.151   9.592  1.00  0.00           O
ATOM   1271  HW1 SOL   424      24.285  31.689   8.790  1.00  0.00           H
ATOM   1272  HW2 SOL   424      23.775  32.045  10.170  1.00  0.00           H
ATOM   1273  OW  SOL   425       1.184   9.039  28.930  1.00  0.00           O
ATOM   1274  HW1 SOL   425       2.119   9.195  29.066  1.00  0.00           H
ATOM   1275  HW2 SOL   425       0.841   8.858  29.805  1.00  0.00           H
ATOM   1276  OW  SOL   426      24.190  40.060   4.801  1.00  0.00           O
ATOM   1277  HW1 SOL   426      24.272  41.013   4.762  1.00  0.00           H
ATOM   1278  HW2 SOL   426      24.357  39.842   5.718  1.00  0.00           H
ATOM   1279  OW  SOL   427      40.930  19.959   3.240  1.00  0.00           O
ATOM   1280  HW1 SOL   427      40.739  20.368   2.396  1.00  0.00           H
ATOM   1281  HW2 SOL   427      41.835  20.209   3.429  1.00  0.00           H
ATOM   1282  OW  SOL   428      38.608  22.942  38.034  1.00  0.00           O
ATOM   1283  HW1 SOL   428      39.211  23.023  38.773  1.00  0.00           H
ATOM   1284  HW2 SOL   428      37.806  22.585  38.417  1.00  0.00           H
ATOM   1285  OW  SOL   429      39.678  17.681  30.765  1.00  0.00           O
ATOM   1286  HW1 SOL   429      39.508  17.897  31.682  1.00  0.00           H
ATOM   1287  HW2 SOL   429      38.811  17.657  30.359  1.00  0.00           H
ATOM   1288  OW  SOL   430       7.347  15.159  26.413  1.00  0.00           O
ATOM   1289  HW1 SOL   430       6.430  15.059  26.157  1.00  0.00           H
ATOM   1290  HW2 SOL   430       7.499  14.452  27.040  1.00  0.00           H
ATOM   1291  OW  SOL   431      16.336   1.163  15.687  1.00  0.00           O
ATOM   1292  HW1 SOL   431      16.675   2.045  15.536  1.00  0.00           H
ATOM   1293  HW2 SOL   431      15.945   0.909  14.851  1.00  0.00           H
ATOM   1294  OW  SOL   432       4.459   1.049   1.130  1.00  0.00           O
ATOM   1295  HW1 SOL   432       4.795   1.935   0.998  1.00  0.00           H
ATOM   1296  HW2 SOL   432       5.221   0.483   1.010  1.00  0.00           H
ATOM   1297  OW  SOL   433      27.379  36.193   0.792  1.00  0.00           O
ATOM   1298  HW1 SOL   433      27.182  35.887   1.677  1.00  0.00           H
ATOM   1299  HW2 SOL   433      27.535  37.132   0.891  1.00  0.00           H
ATOM   1300  OW  SOL   434      12.222  28.752   6.815  1.00  0.00           O
ATOM   1301  HW1 SOL   434      12.259  29.646   6.476  1.00  0.00           H
ATOM   1302  HW2 SOL   434      11.300  28.618   7.038  1.00  0.00           H
ATOM   1303  OW  SOL   435      11.632  36.003  11.759  1.00  0.00           O
ATOM   1304  HW1 SOL   435      12.529  35.679  11.844  1.00  0.00           H
ATOM   1305  HW2 SOL   435      11.084  35.229  11.889  1.00  0.00           H
ATOM   1306  OW  SOL   436      16.189  17.140  30.285  1.00  0.00           O
ATOM   1307  HW1 SOL   436      15.572  16.983  31.000  1.00  0.00           H
ATOM   1308  HW2 SOL   436      17.046  17.164  30.709  1.00  0.00           H
ATOM   1309  OW  SOL   437      15.853  23.320   0.974  1.00  0.00           O
ATOM   1310  HW1 SOL   437      15.440  22.787   0.295  1.00  0.00           H
ATOM   1311  HW2 SOL   437      16.310  22.689   1.530  1.00  0.00           H
ATOM   1312  OW  SOL   438      22.054   4.667   5.180  1.00  0.00           O
ATOM   1313  HW1 SOL   438      22.019   4.433   6.107  1.00  0.00           H
ATOM   1314  HW2 SOL   438      21.844   5.601   5.160  1.00  0.00           H
ATOM   1315  OW  SOL   439       2.996  24.127  40.973  1.00  0.00           O
ATOM   1316  HW1 SOL   439       3.596  23.538  41.430  1.00  0.00           H
ATOM   1317  HW2 SOL   439       2.280  24.268  41.593  1.00  0.00           H
ATOM   1318  OW  SOL   440      13.861  36.296   2.939  1.00  0.00           O
ATOM   1319  HW1 SOL   440      12.992  36.594   3.208  1.00  0.00           H
ATOM   1320  HW2 SOL   440      14.038  35.538   3.496  1.00  0.00           H
ATOM   1321  OW  SOL   441      17.210   0.952   3.516  1.00  0.00           O
ATOM   1322  HW1 SOL   441      16.629   1.347   4.166  1.00  0.00           H
ATOM   1323  HW2 SOL   441      17.989   1.508   3.520  1.00  0.00           H
ATOM   1324  OW  SOL   442      13.341  11.328  34.352  1.00  0.00           O
ATOM   1325  HW1 SOL   442      12.912  12.106  34.709  1.00  0.00           H
ATOM   1326  HW2 SOL   442      12.740  11.011  33.678  1.00  0.00           H
ATOM   1327  OW  SOL   443      23.234   1.279   8.733  1.00  0.00           O
ATOM   1328  HW1 SOL   443      22.911   2.060   9.184  1.00  0.00           H
ATOM   1329  HW2 SOL   443      22.514   0.652   8.794  1.00  0.00           H
ATOM   1330  OW  SOL   444      32.320   8.706  20.914  1.00  0.00           O
ATOM   1331  HW1 SOL   444      32.673   9.051  21.735  1.00  0.00           H
ATOM   1332  HW2 SOL   444      31.396   8.954  20.928  1.00  0.00           H
ATOM   1333  OW  SOL   445      41.656  37.288  18.343  1.00  0.00           O
ATOM   1334  HW1 SOL   445      41.540  38.227  18.202  1.00  0.00           H
ATOM   1335  HW2 SOL   445      42.405  37.053  17.794  1.00  0.00           H
ATOM   1336  OW  SOL   446      22.168  41.789   2.994  1.00  0.00           O
ATOM   1337  HW1 SOL   446      21.290  41.989   2.672  1.00  0.00           H
ATOM   1338  HW2 SOL   446      22.063  40.976   3.489  1.00  0.00           H
ATOM   1339  OW  SOL   447      20.567   6.148  40.912  1.00  0.00           O
ATOM   1340  HW1 SOL   447      20.287   5.454  40.315  1.00  0.00           H
ATOM   1341  HW2 SOL   447      20.400   5.794  41.786  1.00  0.00           H
ATOM   1342  OW  SOL   448      36.176   0.076   9.779  1.00  0.00           O
ATOM   1343  HW1 SOL   448      37.034  -0.053  10.184  1.00  0.00           H
ATOM   1344  HW2 SOL   448      35.645   0.479  10.465  1.00  0.00           H
ATOM   1345  OW  SOL   449      14.765  29.405  23.246  1.00  0.00           O
ATOM   1346  HW1 SOL   449      14.259  28.775  23.758  1.00  0.00           H
ATOM   1347  HW2 SOL   449      15.313  28.866  22.676  1.00  0.00           H
ATOM   1348  OW  SOL   450      11.662   5.100  41.237  1.00  0.00           O
ATOM   1349  HW1 SOL   450      11.804   4.200  40.943  1.00  0.00           H
ATOM   1350  HW2 SOL   450      12.407   5.587  40.885  1.00  0.00           H
ATOM   1351  OW  SOL   451      38.779  32.985  34.606  1.00  0.00           O
ATOM   1352  HW1 SOL   451      39.137  32.262  35.121  1.00  0.00           H
ATOM   1353  HW2 SOL   451      38.625  32.609  33.740  1.00  0.00           H
ATOM   1354  OW  SOL   452      12.315  41.932  10.780  1.00  0.00           O
ATOM   1355  HW1 SOL   452      11.743  42.697  10.717  1.00  0.00           H
ATOM   1356  HW2 SOL   452      12.355  41.739  11.717  1.00  0.00           H
ATOM   1357  OW  SOL   453       4.608  30.868  15.880  1.00  0.00           O
ATOM   1358  HW1 SOL   453       3.960  30.638  15.214  1.00  0.00           H
ATOM   1359  HW2 SOL   453       5.339  31.238  15.385  1.00  0.00           H
ATOM   1360  OW  SOL   454      17.674  14.040  34.654  1.00  0.00           O
ATOM   1361  HW1 SOL   454      17.228  14.884  34.573  1.00  0.00           H
ATOM   1362  HW2 SOL   454      17.019  13.396  34.384  1.00  0.00           H
ATOM   1363  OW  SOL   455       7.493  37.356  38.564  1.00  0.00           O
ATOM   1364  HW1 SOL   455       7.827  36.520  38.888  1.00  0.00           H
ATOM   1365  HW2 SOL   455       7.106  37.147  37.714  1.00  0.00           H
ATOM   1366  OW  SOL   456      37.480  28.303  33.151  1.00  0.00           O
ATOM   1367  HW1 SOL   456      36.750  27.762  33.454  1.00  0.00           H
ATOM   1368  HW2 SOL   456      38.174  28.150  33.792  1.00  0.00           H
ATOM   1369  OW  SOL   457      38.544  25.010  25.750  1.00  0.00           O
ATOM   1370  HW1 SOL   457      37.957  25.744  25.568  1.00  0.00           H
ATOM   1371  HW2 SOL   457      39.395  25.294  25.416  1.00  0.00           H
ATOM   1372  OW  SOL   458      38.384   4.864  39.330  1.00  0.00           O
ATOM   1373  HW1 SOL   458      37.911   5.074  38.525  1.00  0.00           H
ATOM   1374  HW2 SOL   458      37.797   5.144  40.033  1.00  0.00           H
ATOM   1375  OW  SOL   459       6.268  34.690  30.850  1.00  0.00           O
ATOM   1376  HW1 SOL   459       7.142  34.514  30.501  1.00  0.00           H
ATOM   1377  HW2 SOL   459       5.971  35.465  30.373  1.00  0.00           H
ATOM   1378  OW  SOL   460       0.170  14.059  20.150  1.00  0.00           O
ATOM   1379  HW1 SOL   460       0.263  14.764  20.791  1.00  0.00           H
ATOM   1380  HW2 SOL   460      -0.775  13.918  20.084  1.00  0.00           H
ATOM   1381  OW  SOL   461       1.165  24.746  14.021  1.00  0.00           O
ATOM   1382  HW1 SOL   461       0.615  25.345  14.526  1.00  0.00           H
ATOM   1383  HW2 SOL   461       0.966  24.951  13.107  1.00  0.00           H
ATOM   1384  OW  SOL   462       6.665  39.516  28.152  1.00  0.00           O
ATOM   1385  HW1 SOL   462       7.167  38.904  27.615  1.00  0.00           H
ATOM   1386  HW2 SOL   462       7.151  40.339  28.096  1.00  0.00           H
ATOM   1387  OW  SOL   463      14.203  13.321  36.658  1.00  0.00           O
ATOM   1388  HW1 SOL   463      14.020  14.111  36.150  1.00  0.00           H
ATOM   1389  HW2 SOL   463      14.042  13.576  37.566  1.00  0.00           H
ATOM   1390  OW  SOL   464      34.664  25.962  35.308  1.00  0.00           O
ATOM   1391  HW1 SOL   464      35.332  25.855  35.985  1.00  0.00           H
ATOM   1392  HW2 SOL   464      35.083  26.504  34.640  1.00  0.00           H
ATOM   1393  OW  SOL   465       3.304  25.274  21.901  1.00  0.00           O
ATOM   1394  HW1 SOL   465       4.069  24.766  21.634  1.00  0.00           H
ATOM   1395  HW2 SOL   465       3.548  26.184  21.730  1.00  0.00           H
ATOM   1396  OW  SOL   466       0.210  17.653  23.426  1.00  0.00           O
ATOM   1397  HW1 SOL   466       0.436  18.134  24.222  1.00  0.00           H
ATOM   1398  HW2 SOL   466      -0.718  17.440  23.530  1.00  0.00           H
ATOM   1399  OW  SOL   467       8.241  21.154  19.075  1.00  0.00           O
ATOM   1400  HW1 SOL   467       8.148  21.327  18.138  1.00  0.00           H
ATOM   1401  HW2 SOL   467       9.185  21.181  19.231  1.00  0.00           H
ATOM   1402  OW  SOL   468      29.193  31.468   6.705  1.00  0.00           O
ATOM   1403  HW1 SOL   468      29.778  32.190   6.474  1.00  0.00           H
ATOM   1404  HW2 SOL   468      29.675  30.972   7.367  1.00  0.00           H
ATOM   1405  OW  SOL   469      30.126  35.877  34.750  1.00  0.00           O
ATOM   1406  HW1 SOL   469      30.952  35.464  35.000  1.00  0.00           H
ATOM   1407  HW2 SOL   469      30.383  36.715  34.365  1.00  0.00           H
ATOM   1408  OW  SOL   470      16.149   4.543  37.498  1.00  0.00           O
ATOM   1409  HW1 SOL   470      15.325   4.962  37.250  1.00  0.00           H
ATOM   1410  HW2 SOL   470      16.502   4.203  36.676  1.00  0.00           H
ATOM   1411  OW  SOL   471      42.585   9.881  18.199  1.00  0.00           O
ATOM   1412  HW1 SOL   471      41.791  10.245  17.808  1.00  0.00           H
ATOM   1413  HW2 SOL   471      43.182  10.626  18.267  1.00  0.00           H
ATOM   1414  OW  SOL   472      20.204  20.689  36.692  1.00  0.00           O
ATOM   1415  HW1 SOL   472      19.479  20.902  37.280  1.00  0.00           H
ATOM   1416  HW2 SOL   472      20.703  21.503  36.622  1.00  0.00           H
ATOM   1417  OW  SOL   473      28.830  35.255  13.357  1.00  0.00           O
ATOM   1418  HW1 SOL   473      29.618  34.993  12.880  1.00  0.00           H
ATOM   1419  HW2 SOL   473      28.109  34.871  12.858  1.00  0.00           H
ATOM   1420  OW  SOL   474      31.738  38.043  22.332  1.00  0.00           O
ATOM   1421  HW1 SOL   474      31.618  38.324  21.424  1.00  0.00           H
ATOM   1422  HW2 SOL   474      30.883  38.179  22.740  1.00  0.00           H
ATOM   1423  OW  SOL   475      19.464  20.087  19.425  1.00  0.00           O
ATOM   1424  HW1 SOL   475      18.892  20.793  19.124  1.00  0.00           H
ATOM   1425  HW2 SOL   475      20.125  20.004  18.737  1.00  0.00           H
ATOM   1426  OW  SOL   476       2.604  17.124  36.495  1.00  0.00           O
ATOM   1427  HW1 SOL   476       2.616  17.689  37.268  1.00  0.00           H
ATOM   1428  HW2 SOL   476       1.746  17.278  36.098  1.00  0.00           H
ATOM   1429  OW  SOL   477      30.544  39.236   7.185  1.00  0.00           O
ATOM   1430  HW1 SOL   477      31.027  38.570   7.674  1.00  0.00           H
ATOM   1431  HW2 SOL   477      29.638  39.140   7.478  1.00  0.00           H
ATOM   1432  OW  SOL   478       8.181  16.250  28.932  1.00  0.00           O
ATOM   1433  HW1 SOL   478       7.406  15.981  28.439  1.00  0.00           H
ATOM   1434  HW2 SOL   478       8.665  16.814  28.329  1.00  0.00           H
ATOM   1435  OW  SOL   479      13.463  38.628  14.959  1.00  0.00           O
ATOM   1436  HW1 SOL   479      13.479  38.400  15.889  1.00  0.00           H
ATOM   1437  HW2 SOL   479      14.282  38.275  14.611  1.00  0.00           H
ATOM   1438  OW  SOL   480       8.544  33.971  10.152  1.00  0.00           O
ATOM   1439  HW1 SOL   480       7.904  34.061  10.857  1.00  0.00           H
ATOM   1440  HW2 SOL   480       8.575  34.837   9.744  1.00  0.00           H
ATOM   1441  OW  SOL   481       6.945  13.691  41.664  1.00  0.00           O
ATOM   1442  HW1 SOL   481       6.159  13.556  42.194  1.00  0.00           H
ATOM   1443  HW2 SOL   481       7.634  13.221  42.134  1.00  0.00           H
ATOM   1444  OW  SOL   482      30.669  26.711  35.384  1.00  0.00           O
ATOM   1445  HW1 SOL   482      30.558  27.269  34.614  1.00  0.00           H
ATOM   1446  HW2 SOL   482      30.453  25.831  35.076  1.00  0.00           H
ATOM   1447  OW  SOL   483      27.045  12.517  33.048  1.00  0.00           O
ATOM   1448  HW1 SOL   483      26.766  12.991  33.832  1.00  0.00           H
ATOM   1449  HW2 SOL   483      27.861  12.943  32.788  1.00  0.00           H
ATOM   1450  OW  SOL   484      34.537  42.378  22.558  1.00  0.00           O
ATOM   1451  HW1 SOL   484      34.930  43.197  22.861  1.00  0.00           H
ATOM   1452  HW2 SOL   484      34.199  41.966  23.353  1.00  0.00           H
ATOM   1453  OW  SOL   485      25.933  22.763  15.833  1.00  0.00           O
ATOM   1454  HW1 SOL   485      25.455  23.585  15.939  1.00  0.00           H
ATOM   1455  HW2 SOL   485      25.762  22.279  16.641  1.00  0.00           H
ATOM   1456  OW  SOL   486      10.241  41.699  18.647  1.00  0.00           O
ATOM   1457  HW1 SOL   486      11.105  42.071  18.471  1.00  0.00           H
ATOM   1458  HW2 SOL   486      10.316  41.324  19.525  1.00  0.00           H
ATOM   1459  OW  SOL   487      35.073  30.538  16.476  1.00  0.00           O
ATOM   1460  HW1 SOL   487      35.581  31.302  16.750  1.00  0.00           H
ATOM   1461  HW2 SOL   487      34.755  30.155  17.293  1.00  0.00           H
ATOM   1462  OW  SOL   488      33.671  24.353  21.722  1.00  0.00           O
ATOM   1463  HW1 SOL   488      34.607  24.540  21.653  1.00  0.00           H
ATOM   1464  HW2 SOL   488      33.468  23.849  20.934  1.00  0.00           H
ATOM   1465  OW  SOL   489      24.375  25.307  15.817  1.00  0.00           O
ATOM   1466  HW1 SOL   489      24.761  25.991  16.364  1.00  0.00           H
ATOM   1467  HW2 SOL   489      23.774  25.773  15.236  1.00  0.00           H
ATOM   1468  OW  SOL   490      38.133  38.285  20.888  1.00  0.00           O
ATOM   1469  HW1 SOL   490      38.216  38.281  21.842  1.00  0.00           H
ATOM   1470  HW2 SOL   490      38.999  38.031  20.570  1.00  0.00           H
ATOM   1471  OW  SOL   491       7.509  41.038  32.759  1.00  0.00           O
ATOM   1472  HW1 SOL   491       8.238  40.993  33.378  1.00  0.00           H
ATOM   1473  HW2 SOL   491       7.810  40.543  31.997  1.00  0.00           H
ATOM   1474  OW  SOL   492      33.748   9.220  23.277  1.00  0.00           O
ATOM   1475  HW1 SOL   492      34.534   9.094  23.808  1.00  0.00           H
ATOM   1476  HW2 SOL   492      33.220   9.844  23.774  1.00  0.00           H
ATOM   1477  OW  SOL   493      36.729  32.954  39.526  1.00  0.00           O
ATOM   1478  HW1 SOL   493      37.419  33.380  39.019  1.00  0.00           H
ATOM   1479  HW2 SOL   493      36.544  32.145  39.048  1.00  0.00           H
ATOM   1480  OW  SOL   494      19.726  11.555  34.529  1.00  0.00           O
ATOM   1481  HW1 SOL   494      19.194  10.772  34.668  1.00  0.00           H
ATOM   1482  HW2 SOL   494      19.098  12.232  34.278  1.00  0.00           H
ATOM   1483  OW  SOL   495      31.132  15.184  22.559  1.00  0.00           O
ATOM   1484  HW1 SOL   495      31.905  15.596  22.944  1.00  0.00           H
ATOM   1485  HW2 SOL   495      30.413  15.434  23.138  1.00  0.00           H
ATOM   1486  OW  SOL   496      35.767  12.721   1.337  1.00  0.00           O
ATOM   1487  HW1 SOL   496      34.951  12.826   1.827  1.00  0.00           H
ATOM   1488  HW2 SOL   496      36.091  11.857   1.594  1.00  0.00           H
ATOM   1489  OW  SOL   497      20.103  40.592   0.479  1.00  0.00           O
ATOM   1490  HW1 SOL   497      19.387  41.013   0.954  1.00  0.00           H
ATOM   1491  HW2 SOL   497      20.503  41.299  -0.028  1.00  0.00           H
ATOM   1492  OW  SOL   498       1.062  24.460  32.045  1.00  0.00           O
ATOM   1493  HW1 SOL   498       0.916  25.122  32.721  1.00  0.00           H
ATOM   1494  HW2 SOL   498       0.373  23.811  32.192  1.00  0.00           H
ATOM   1495  OW  SOL   499       4.964  42.477  38.016  1.00  0.00           O
ATOM   1496  HW1 SOL   499       5.720  41.908  38.155  1.00  0.00           H
ATOM   1497  HW2 SOL   499       5.062  42.792  37.117  1.00  0.00           H
ATOM   1498  OW  SOL   500      41.897  32.661   9.380  1.00  0.00           O
ATOM   1499  HW1 SOL   500      41.336  32.922   8.650  1.00  0.00           H
ATOM   1500  HW2 SOL   500      42.217  33.487   9.744  1.00  0.00           H
ATOM   1501  OW  SOL   501      35.364  22.516  15.608  1.00  0.00           O
ATOM   1502  HW1 SOL   501      36.102  22.997  15.983  1.00  0.00           H
ATOM   1503  HW2 SOL   501      34.742  23.196  15.349  1.00  0.00           H
ATOM   1504  OW  SOL   502       3.384  10.129  41.757  1.00  0.00           O
ATOM   1505  HW1 SOL   502       4.261   9.809  41.544  1.00  0.00           H
ATOM   1506  HW2 SOL   502       3.534  10.874  42.338  1.00  0.00           H
ATOM   1507  OW  SOL   503      32.236   3.223  22.963  1.00  0.00           O
ATOM   1508  HW1 SOL   503      32.222   4.162  22.777  1.00  0.00           H
ATOM   1509  HW2 SOL   503      31.868   3.148  23.844  1.00  0.00           H
ATOM   1510  OW  SOL   504      25.460  30.109  16.065  1.00  0.00           O
ATOM   1511  HW1 SOL   504      25.995  30.464  16.775  1.00  0.00           H
ATOM   1512  HW2 SOL   504      26.086  29.671  15.489  1.00  0.00           H
ATOM   1513  OW  SOL   505      23.820  32.198  16.451  1.00  0.00           O
ATOM   1514  HW1 SOL   505      24.437  31.569  16.078  1.00  0.00           H
ATOM   1515  HW2 SOL   505      23.847  32.032  17.393  1.00  0.00           H
ATOM   1516  OW  SOL   506      30.001  14.110  36.871  1.00  0.00           O
ATOM   1517  HW1 SOL   506      29.883  13.324  37.404  1.00  0.00           H
ATOM   1518  HW2 SOL   506      29.354  14.729  37.209  1.00  0.00           H
ATOM   1519  OW  SOL   507      31.085  12.556   1.865  1.00  0.00           O
ATOM   1520  HW1 SOL   507      30.522  11.808   2.065  1.00  0.00           H
ATOM   1521  HW2 SOL   507      31.198  12.523   0.915  1.00  0.00           H
ATOM   1522  OW  SOL   508      34.977  18.367  13.283  1.00  0.00           O
ATOM   1523  HW1 SOL   508      35.359  18.009  14.084  1.00  0.00           H
ATOM   1524  HW2 SOL   508      35.182  17.720  12.608  1.00  0.00           H
ATOM   1525  OW  SOL   509      28.806  20.122   9.385  1.00  0.00           O
ATOM   1526  HW1 SOL   509      28.779  20.952   8.908  1.00  0.00           H
ATOM   1527  HW2 SOL   509      27.990  20.106   9.885  1.00  0.00           H
ATOM   1528  OW  SOL   510      40.872  19.873  13.365  1.00  0.00           O
ATOM   1529  HW1 SOL   510      39.997  19.487  13.404  1.00  0.00           H
ATOM   1530  HW2 SOL   510      41.359  19.303  12.769  1.00  0.00           H
ATOM   1531  OW  SOL   511      33.637   2.985  26.663  1.00  0.00           O
ATOM   1532  HW1 SOL   511      33.452   3.665  26.015  1.00  0.00           H
ATOM   1533  HW2 SOL   511      32.810   2.867  27.130  1.00  0.00           H
ATOM   1534  OW  SOL   512      37.397  38.478  13.330  1.00  0.00           O
ATOM   1535  HW1 SOL   512      38.276  38.822  13.167  1.00  0.00           H
ATOM   1536  HW2 SOL   512      37.184  38.774  14.215  1.00  0.00           H
ATOM   1537  OW  SOL   513      29.849   6.062   1.573  1.00  0.00           O
ATOM   1538  HW1 SOL   513      29.111   6.664   1.487  1.00  0.00           H
ATOM   1539  HW2 SOL   513      30.219   6.256   2.434  1.00  0.00           H
ATOM   1540  OW  SOL   514      23.716   6.309  11.217  1.00  0.00           O
ATOM   1541  HW1 SOL   514      24.656   6.471  11.293  1.00  0.00           H
ATOM   1542  HW2 SOL   514      23.338   7.170  11.038  1.00  0.00           H
ATOM   1543  OW  SOL   515      35.928  20.972   8.743  1.00  0.00           O
ATOM   1544  HW1 SOL   515      35.173  20.432   8.976  1.00  0.00           H
ATOM   1545  HW2 SOL   515      36.548  20.842   9.461  1.00  0.00           H
ATOM   1546  OW  SOL   516      22.031  27.156  25.820  1.00  0.00           O
ATOM   1547  HW1 SOL   516      21.840  28.093  25.875  1.00  0.00           H
ATOM   1548  HW2 SOL   516      22.705  27.088  25.144  1.00  0.00           H
ATOM   1549  OW  SOL   517      13.492  12.158  12.926  1.00  0.00           O
ATOM   1550  HW1 SOL   517      14.358  12.073  13.324  1.00  0.00           H
ATOM   1551  HW2 SOL   517      12.888  11.837  13.595  1.00  0.00           H
ATOM   1552  OW  SOL   518       1.096  15.043  22.707  1.00  0.00           O
ATOM   1553  HW1 SOL   518       0.905  15.975  22.817  1.00  0.00           H
ATOM   1554  HW2 SOL   518       0.636  14.617  23.431  1.00  0.00           H
ATOM   1555  OW  SOL   519      26.531  35.635  28.906  1.00  0.00           O
ATOM   1556  HW1 SOL   519      27.181  36.111  29.423  1.00  0.00           H
ATOM   1557  HW2 SOL   519      25.846  36.280  28.730  1.00  0.00           H
ATOM   1558  OW  SOL   520      36.903   7.951  10.164  1.00  0.00           O
ATOM   1559  HW1 SOL   520      35.981   8.163  10.312  1.00  0.00           H
ATOM   1560  HW2 SOL   520      37.384   8.643  10.619  1.00  0.00           H
ATOM   1561  OW  SOL   521       3.785  42.586  41.109  1.00  0.00           O
ATOM   1562  HW1 SOL   521       3.828  41.632  41.176  1.00  0.00           H
ATOM   1563  HW2 SOL   521       4.525  42.897  41.630  1.00  0.00           H
ATOM   1564  OW  SOL   522      38.893  18.629   8.159  1.00  0.00           O
ATOM   1565  HW1 SOL   522      39.673  18.637   7.604  1.00  0.00           H
ATOM   1566  HW2 SOL   522      38.182  18.377   7.570  1.00  0.00           H
ATOM   1567  OW  SOL   523      25.056  28.786   4.934  1.00  0.00           O
ATOM   1568  HW1 SOL   523      24.220  29.242   5.026  1.00  0.00           H
ATOM   1569  HW2 SOL   523      25.038  28.428   4.047  1.00  0.00           H
ATOM   1570  OW  SOL   524      19.840  14.601  25.398  1.00  0.00           O
ATOM   1571  HW1 SOL   524      19.386  13.798  25.141  1.00  0.00           H
ATOM   1572  HW2 SOL   524      19.413  15.291  24.889  1.00  0.00           H
ATOM   1573  OW  SOL   525      19.788   5.874  14.557  1.00  0.00           O
ATOM   1574  HW1 SOL   525      19.072   5.694  13.947  1.00  0.00           H
ATOM   1575  HW2 SOL   525      20.547   5.435  14.172  1.00  0.00           H
ATOM   1576  OW  SOL   526       3.421  11.743   4.709  1.00  0.00           O
ATOM   1577  HW1 SOL   526       3.418  12.320   3.946  1.00  0.00           H
ATOM   1578  HW2 SOL   526       4.337  11.715   4.986  1.00  0.00           H
ATOM   1579  OW  SOL   527      22.400  38.912   2.944  1.00  0.00           O
ATOM   1580  HW1 SOL   527      22.449  38.842   1.991  1.00  0.00           H
ATOM   1581  HW2 SOL   527      23.234  39.307   3.200  1.00  0.00           H
ATOM   1582  OW  SOL   528      23.442  15.344   5.920  1.00  0.00           O
ATOM   1583  HW1 SOL   528      23.324  16.101   5.346  1.00  0.00           H
ATOM   1584  HW2 SOL   528      23.509  14.598   5.324  1.00  0.00           H
ATOM   1585  OW  SOL   529      12.686   1.819  20.851  1.00  0.00           O
ATOM   1586  HW1 SOL   529      12.027   1.405  21.408  1.00  0.00           H
ATOM   1587  HW2 SOL   529      12.662   2.744  21.097  1.00  0.00           H
ATOM   1588  OW  SOL   530      36.006  37.187  18.619  1.00  0.00           O
ATOM   1589  HW1 SOL   530      35.872  38.030  19.051  1.00  0.00           H
ATOM   1590  HW2 SOL   530      36.291  36.600  19.319  1.00  0.00           H
ATOM   1591  OW  SOL   531      22.773  24.847  12.676  1.00  0.00           O
ATOM   1592  HW1 SOL   531      22.630  24.193  13.360  1.00  0.00           H
ATOM   1593  HW2 SOL   531      22.378  25.647  13.022  1.00  0.00           H
ATOM   1594  OW  SOL   532      18.599  40.153  13.460  1.00  0.00           O
ATOM   1595  HW1 SOL   532      18.495  40.696  14.241  1.00  0.00           H
ATOM   1596  HW2 SOL   532      18.286  39.288  13.725  1.00  0.00           H
ATOM   1597  OW  SOL   533      28.122  36.948  30.800  1.00  0.00           O
ATOM   1598  HW1 SOL   533      28.674  37.499  31.355  1.00  0.00           H
ATOM   1599  HW2 SOL   533      27.701  36.340  31.407  1.00  0.00           H
ATOM   1600  OW  SOL   534       7.818  41.959  24.135  1.00  0.00           O
ATOM   1601  HW1 SOL   534       8.297  41.422  24.767  1.00  0.00           H
ATOM   1602  HW2 SOL   534       8.026  42.861  24.380  1.00  0.00           H
ATOM   1603  OW  SOL   535      25.523   3.100  23.769  1.00  0.00           O
ATOM   1604  HW1 SOL   535      25.987   2.518  24.371  1.00  0.00           H
ATOM   1605  HW2 SOL   535      25.913   2.921  22.914  1.00  0.00           H
ATOM   1606  OW  SOL   536       7.747   2.198  11.008  1.00  0.00           O
ATOM   1607  HW1 SOL   536       6.922   2.681  11.065  1.00  0.00           H
ATOM   1608  HW2 SOL   536       7.740   1.621  11.771  1.00  0.00           H
ATOM   1609  OW  SOL   537       1.766   5.037  30.009  1.00  0.00           O
ATOM   1610  HW1 SOL   537       2.225   5.793  30.377  1.00  0.00           H
ATOM   1611  HW2 SOL   537       1.627   4.455  30.756  1.00  0.00           H
ATOM   1612  OW  SOL   538      15.732   7.961  23.079  1.00  0.00           O
ATOM   1613  HW1 SOL   538      15.894   7.749  22.160  1.00  0.00           H
ATOM   1614  HW2 SOL   538      16.605   8.016  23.469  1.00  0.00           H
ATOM   1615  OW  SOL   539       3.134  31.042  26.165  1.00  0.00           O
ATOM   1616  HW1 SOL   539       4.052  30.790  26.260  1.00  0.00           H
ATOM   1617  HW2 SOL   539       2.645  30.236  26.336  1.00  0.00           H
ATOM   1618  OW  SOL   540      39.756  30.632  26.434  1.00  0.00           O
ATOM   1619  HW1 SOL   540      39.408  31.247  27.080  1.00  0.00           H
ATOM   1620  HW2 SOL   540      39.442  30.964  25.593  1.00  0.00           H
ATOM   1621  OW  SOL   541      22.920  36.653  27.647  1.00  0.00           O
ATOM   1622  HW1 SOL   541      23.406  37.057  28.366  1.00  0.00           H
ATOM   1623  HW2 SOL   541      22.098  37.141  27.608  1.00  0.00           H
ATOM   1624  OW  SOL   542       7.007   2.493   8.140  1.00  0.00           O
ATOM   1625  HW1 SOL   542       7.065   3.020   8.937  1.00  0.00           H
ATOM   1626  HW2 SOL   542       7.130   1.592   8.438  1.00  0.00           H
ATOM   1627  OW  SOL   543      18.993  10.364  28.051  1.00  0.00           O
ATOM   1628  HW1 SOL   543      18.732  10.355  28.972  1.00  0.00           H
ATOM   1629  HW2 SOL   543      18.823  11.261  27.762  1.00  0.00           H
ATOM   1630  OW  SOL   544      10.666  23.906  21.467  1.00  0.00           O
ATOM   1631  HW1 SOL   544       9.939  24.476  21.718  1.00  0.00           H
ATOM   1632  HW2 SOL   544      10.853  23.395  22.255  1.00  0.00           H
ATOM   1633  OW  SOL   545      37.178   0.916  42.223  1.00  0.00           O
ATOM   1634  HW1 SOL   545      37.773   1.477  42.720  1.00  0.00           H
ATOM   1635  HW2 SOL   545      37.716   0.566  41.512  1.00  0.00           H
ATOM   1636  OW  SOL   546      17.272  23.197  25.077  1.00  0.00           O
ATOM   1637  HW1 SOL   546      17.658  23.883  24.532  1.00  0.00           H
ATOM   1638  HW2 SOL   546      16.382  23.503  25.253  1.00  0.00           H
ATOM   1639  OW  SOL   547      24.472  39.491  16.694  1.00  0.00           O
ATOM   1640  HW1 SOL   547      24.239  39.418  17.620  1.00  0.00           H
ATOM   1641  HW2 SOL   547      24.023  38.758  16.274  1.00  0.00           H
ATOM   1642  OW  SOL   548      13.922  15.725  26.970  1.00  0.00           O
ATOM   1643  HW1 SOL   548      13.476  15.692  27.815  1.00  0.00           H
ATOM   1644  HW2 SOL   548      14.843  15.566  27.178  1.00  0.00           H
ATOM   1645  OW  SOL   549      29.955  27.124  13.689  1.00  0.00           O
ATOM   1646  HW1 SOL   549      30.906  27.040  13.761  1.00  0.00           H
ATOM   1647  HW2 SOL   549      29.810  27.454  12.802  1.00  0.00           H
ATOM   1648  OW  SOL   550      26.811  42.025  13.467  1.00  0.00           O
ATOM   1649  HW1 SOL   550      26.628  41.115  13.697  1.00  0.00           H
ATOM   1650  HW2 SOL   550      27.158  41.983  12.576  1.00  0.00           H
ATOM   1651  OW  SOL   551      15.971  21.429   3.062  1.00  0.00           O
ATOM   1652  HW1 SOL   551      15.037  21.597   2.938  1.00  0.00           H
ATOM   1653  HW2 SOL   551      16.031  21.033   3.931  1.00  0.00           H
ATOM   1654  OW  SOL   552      16.324   2.902  40.973  1.00  0.00           O
ATOM   1655  HW1 SOL   552      15.837   2.379  40.337  1.00  0.00           H
ATOM   1656  HW2 SOL   552      17.223   2.905  40.644  1.00  0.00           H
ATOM   1657  OW  SOL   553      26.072  10.791  27.268  1.00  0.00           O
ATOM   1658  HW1 SOL   553      25.306  10.787  27.842  1.00  0.00           H
ATOM   1659  HW2 SOL   553      26.657  11.445  27.652  1.00  0.00           H
ATOM   1660  OW  SOL   554       0.414  15.292  15.970  1.00  0.00           O
ATOM   1661  HW1 SOL   554      -0.044  16.129  15.895  1.00  0.00           H
ATOM   1662  HW2 SOL   554       0.762  15.287  16.862  1.00  0.00           H
ATOM   1663  OW  SOL   555      11.641  40.352   2.211  1.00  0.00           O
ATOM   1664  HW1 SOL   555      11.560  40.289   3.163  1.00  0.00           H
ATOM   1665  HW2 SOL   555      11.773  41.284   2.042  1.00  0.00           H
ATOM   1666  OW  SOL   556      20.600  35.732  35.152  1.00  0.00           O
ATOM   1667  HW1 SOL   556      20.969  36.551  35.483  1.00  0.00           H
ATOM   1668  HW2 SOL   556      20.432  35.210  35.937  1.00  0.00           H
ATOM   1669  OW  SOL   557      22.312  19.983  15.253  1.00  0.00           O
ATOM   1670  HW1 SOL   557      23.083  20.482  14.983  1.00  0.00           H
ATOM   1671  HW2 SOL   557      21.639  20.219  14.615  1.00  0.00           H
ATOM   1672  OW  SOL   558       3.146  12.345   1.358  1.00  0.00           O
ATOM   1673  HW1 SOL   558       3.350  11.471   1.691  1.00  0.00           H
ATOM   1674  HW2 SOL   558       2.193  12.349   1.264  1.00  0.00           H
ATOM   1675  OW  SOL   559       1.363  35.496   7.381  1.00  0.00           O
ATOM   1676  HW1 SOL   559       1.644  34.763   6.834  1.00  0.00           H
ATOM   1677  HW2 SOL   559       2.160  35.780   7.830  1.00  0.00           H
ATOM   1678  OW  SOL   560      28.603  34.489  33.188  1.00  0.00           O
ATOM   1679  HW1 SOL   560      27.839  34.841  33.645  1.00  0.00           H
ATOM   1680  HW2 SOL   560      29.346  34.959  33.566  1.00  0.00           H
ATOM   1681  OW  SOL   561      12.303   5.062  15.526  1.00  0.00           O
ATOM   1682  HW1 SOL   561      11.997   5.437  14.701  1.00  0.00           H
ATOM   1683  HW2 SOL   561      12.524   5.819  16.068  1.00  0.00           H
ATOM   1684  OW  SOL   562       9.147   6.723  11.769  1.00  0.00           O
ATOM   1685  HW1 SOL   562       8.986   7.658  11.647  1.00  0.00           H
ATOM   1686  HW2 SOL   562       9.815   6.682  12.454  1.00  0.00           H
ATOM   1687  OW  SOL   563       8.107  26.998  10.418  1.00  0.00           O
ATOM   1688  HW1 SOL   563       8.322  27.925  10.317  1.00  0.00           H
ATOM   1689  HW2 SOL   563       8.889  26.612  10.814  1.00  0.00           H
ATOM   1690  OW  SOL   564      20.587  27.721   7.290  1.00  0.00           O
ATOM   1691  HW1 SOL   564      19.923  27.421   6.670  1.00  0.00           H
ATOM   1692  HW2 SOL   564      21.047  26.923   7.554  1.00  0.00           H
ATOM   1693  OW  SOL   565      27.231  42.133  38.591  1.00  0.00           O
ATOM   1694  HW1 SOL   565      27.315  41.767  37.711  1.00  0.00           H
ATOM   1695  HW2 SOL   565      26.731  41.478  39.077  1.00  0.00           H
ATOM   1696  OW  SOL   566      26.634   8.582  20.800  1.00  0.00           O
ATOM   1697  HW1 SOL   566      25.882   8.018  20.622  1.00  0.00           H
ATOM   1698  HW2 SOL   566      27.325   8.250  20.227  1.00  0.00           H
ATOM   1699  OW  SOL   567      13.887   2.430   2.137  1.00  0.00           O
ATOM   1700  HW1 SOL   567      13.490   3.063   1.538  1.00  0.00           H
ATOM   1701  HW2 SOL   567      14.756   2.267   1.771  1.00  0.00           H
ATOM   1702  OW  SOL   568      23.522   9.984  15.798  1.00  0.00           O
ATOM   1703  HW1 SOL   568      23.259   9.505  15.012  1.00  0.00           H
ATOM   1704  HW2 SOL   568      23.048  10.814  15.744  1.00  0.00           H
ATOM   1705  OW  SOL   569      10.024  15.413   3.787  1.00  0.00           O
ATOM   1706  HW1 SOL   569      10.415  14.638   4.190  1.00  0.00           H
ATOM   1707  HW2 SOL   569       9.970  15.199   2.856  1.00  0.00           H
ATOM   1708  OW  SOL   570      38.749  17.684  19.361  1.00  0.00           O
ATOM   1709  HW1 SOL   570      38.298  18.461  19.691  1.00  0.00           H
ATOM   1710  HW2 SOL   570      38.437  16.971  19.919  1.00  0.00           H
ATOM   1711  OW  SOL   571      38.074  27.781  25.175  1.00  0.00           O
ATOM   1712  HW1 SOL   571      38.740  28.173  24.610  1.00  0.00           H
ATOM   1713  HW2 SOL   571      37.301  28.332  25.051  1.00  0.00           H
ATOM   1714  OW  SOL   572      15.502   5.490  29.834  1.00  0.00           O
ATOM   1715  HW1 SOL   572      14.909   5.184  29.148  1.00  0.00           H
ATOM   1716  HW2 SOL   572      15.015   5.362  30.648  1.00  0.00           H
ATOM   1717  OW  SOL   573      30.502   3.136  35.472  1.00  0.00           O
ATOM   1718  HW1 SOL   573      31.347   2.693  35.551  1.00  0.00           H
ATOM   1719  HW2 SOL   573      29.883   2.436  35.263  1.00  0.00           H
ATOM   1720  OW  SOL   574      28.499   8.812  41.028  1.00  0.00           O
ATOM   1721  HW1 SOL   574      28.576   9.543  41.642  1.00  0.00           H
ATOM   1722  HW2 SOL   574      29.224   8.936  40.415  1.00  0.00           H
ATOM   1723  OW  SOL   575      26.658  36.517   9.428  1.00  0.00           O
ATOM   1724  HW1 SOL   575      26.131  36.003  10.040  1.00  0.00           H
ATOM   1725  HW2 SOL   575      27.021  35.871   8.823  1.00  0.00           H
ATOM   1726  OW  SOL   576      33.625  32.128  36.346  1.00  0.00           O
ATOM   1727  HW1 SOL   576      33.851  31.858  37.236  1.00  0.00           H
ATOM   1728  HW2 SOL   576      34.161  31.570  35.783  1.00  0.00           H
ATOM   1729  OW  SOL   577      38.369   5.963  28.231  1.00  0.00           O
ATOM   1730  HW1 SOL   577      38.317   6.763  28.754  1.00  0.00           H
ATOM   1731  HW2 SOL   577      39.306   5.834  28.083  1.00  0.00           H
ATOM   1732  OW  SOL   578      19.222   4.266   6.241  1.00  0.00           O
ATOM   1733  HW1 SOL   578      19.779   4.636   6.926  1.00  0.00           H
ATOM   1734  HW2 SOL   578      18.342   4.576   6.453  1.00  0.00           H
ATOM   1735  OW  SOL   579      25.520  27.629  21.815  1.00  0.00           O
ATOM   1736  HW1 SOL   579      24.750  27.304  22.282  1.00  0.00           H
ATOM   1737  HW2 SOL   579      25.358  27.403  20.899  1.00  0.00           H
ATOM   1738  OW  SOL   580       5.368  10.633   1.763  1.00  0.00           O
ATOM   1739  HW1 SOL   580       5.669  10.386   0.889  1.00  0.00           H
ATOM   1740  HW2 SOL   580       4.798   9.912   2.033  1.00  0.00           H
ATOM   1741  OW  SOL   581      34.107  16.944   5.596  1.00  0.00           O
ATOM   1742  HW1 SOL   581      34.621  16.966   4.789  1.00  0.00           H
ATOM   1743  HW2 SOL   581      33.496  16.218   5.472  1.00  0.00           H
ATOM   1744  OW  SOL   582      10.430   9.841  35.731  1.00  0.00           O
ATOM   1745  HW1 SOL   582       9.833   9.498  35.066  1.00  0.00           H
ATOM   1746  HW2 SOL   582      10.973   9.092  35.975  1.00  0.00           H
ATOM   1747  OW  SOL   583       8.947  11.022  40.122  1.00  0.00           O
ATOM   1748  HW1 SOL   583       9.595  11.530  39.633  1.00  0.00           H
ATOM   1749  HW2 SOL   583       9.050  11.312  41.028  1.00  0.00           H
ATOM   1750  OW  SOL   584      40.967   5.699  39.037  1.00  0.00           O
ATOM   1751  HW1 SOL   584      40.331   5.104  39.435  1.00  0.00           H
ATOM   1752  HW2 SOL   584      40.503   6.082  38.293  1.00  0.00           H
ATOM   1753  OW  SOL   585      28.161  38.922   0.364  1.00  0.00           O
ATOM   1754  HW1 SOL   585      28.768  38.619  -0.311  1.00  0.00           H
ATOM   1755  HW2 SOL   585      28.273  39.873   0.378  1.00  0.00           H
ATOM   1756  OW  SOL   586      17.405  24.999  38.144  1.00  0.00           O
ATOM   1757  HW1 SOL   586      18.185  25.174  37.617  1.00  0.00           H
ATOM   1758  HW2 SOL   586      17.095  24.147  37.838  1.00  0.00           H
ATOM   1759  OW  SOL   587      16.095  39.564  19.284  1.00  0.00           O
ATOM   1760  HW1 SOL   587      16.496  40.081  19.982  1.00  0.00           H
ATOM   1761  HW2 SOL   587      15.928  40.195  18.584  1.00  0.00           H
ATOM   1762  OW  SOL   588       6.032  42.835  21.281  1.00  0.00           O
ATOM   1763  HW1 SOL   588       6.292  42.870  20.360  1.00  0.00           H
ATOM   1764  HW2 SOL   588       6.266  43.695  21.629  1.00  0.00           H
ATOM   1765  OW  SOL   589      29.692  10.240  20.474  1.00  0.00           O
ATOM   1766  HW1 SOL   589      29.375  11.099  20.194  1.00  0.00           H
ATOM   1767  HW2 SOL   589      29.702  10.288  21.430  1.00  0.00           H
ATOM   1768  OW  SOL   590      16.136   8.266  10.536  1.00  0.00           O
ATOM   1769  HW1 SOL   590      16.792   7.682  10.155  1.00  0.00           H
ATOM   1770  HW2 SOL   590      16.636   8.843  11.114  1.00  0.00           H
ATOM   1771  OW  SOL   591      32.896  19.356  41.077  1.00  0.00           O
ATOM   1772  HW1 SOL   591      33.331  19.397  41.929  1.00  0.00           H
ATOM   1773  HW2 SOL   591      32.092  19.861  41.193  1.00  0.00           H
ATOM   1774  OW  SOL   592      36.061  32.122  42.417  1.00  0.00           O
ATOM   1775  HW1 SOL   592      36.097  31.513  41.680  1.00  0.00           H
ATOM   1776  HW2 SOL   592      36.829  32.682  42.304  1.00  0.00           H
ATOM   1777  OW  SOL   593      39.095  25.918  22.454  1.00  0.00           O
ATOM   1778  HW1 SOL   593      39.606  25.200  22.828  1.00  0.00           H
ATOM   1779  HW2 SOL   593      39.678  26.676  22.498  1.00  0.00           H
ATOM   1780  OW  SOL   594       0.330  24.394   4.534  1.00  0.00           O
ATOM   1781  HW1 SOL   594       0.332  25.211   4.035  1.00  0.00           H
ATOM   1782  HW2 SOL   594       1.184  24.376   4.967  1.00  0.00           H
ATOM   1783  OW  SOL   595      27.351  34.431   7.347  1.00  0.00           O
ATOM   1784  HW1 SOL   595      26.402  34.312   7.312  1.00  0.00           H
ATOM   1785  HW2 SOL   595      27.556  34.947   6.566  1.00  0.00           H
ATOM   1786  OW  SOL   596      29.615  15.971  34.849  1.00  0.00           O
ATOM   1787  HW1 SOL   596      29.759  16.783  35.335  1.00  0.00           H
ATOM   1788  HW2 SOL   596      29.708  15.279  35.504  1.00  0.00           H
ATOM   1789  OW  SOL   597      31.035  41.128  28.690  1.00  0.00           O
ATOM   1790  HW1 SOL   597      31.973  41.226  28.526  1.00  0.00           H
ATOM   1791  HW2 SOL   597      30.655  40.976  27.825  1.00  0.00           H
ATOM   1792  OW  SOL   598      24.364  17.837  30.378  1.00  0.00           O
ATOM   1793  HW1 SOL   598      23.556  17.763  30.887  1.00  0.00           H
ATOM   1794  HW2 SOL   598      24.333  17.098  29.771  1.00  0.00           H
ATOM   1795  OW  SOL   599       0.596  12.342  32.972  1.00  0.00           O
ATOM   1796  HW1 SOL   599       0.087  11.876  32.309  1.00  0.00           H
ATOM   1797  HW2 SOL   599       1.169  11.674  33.348  1.00  0.00           H
ATOM   1798  OW  SOL   600      34.712  41.228  12.163  1.00  0.00           O
ATOM   1799  HW1 SOL   600      34.069  41.810  11.758  1.00  0.00           H
ATOM   1800  HW2 SOL   600      34.569  40.382  11.740  1.00  0.00           H
ATOM   1801  OW  SOL   601      22.485  32.334  39.038  1.00  0.00           O
ATOM   1802  HW1 SOL   601      23.298  31.899  39.296  1.00  0.00           H
ATOM   1803  HW2 SOL   601      22.599  33.241  39.320  1.00  0.00           H
ATOM   1804  OW  SOL   602      15.973  20.948  32.323  1.00  0.00           O
ATOM   1805  HW1 SOL   602      16.052  20.601  31.434  1.00  0.00           H
ATOM   1806  HW2 SOL   602      16.839  20.819  32.709  1.00  0.00           H
ATOM   1807  OW  SOL   603      24.276  38.891   9.246  1.00  0.00           O
ATOM   1808  HW1 SOL   603      24.459  38.454  10.078  1.00  0.00           H
ATOM   1809  HW2 SOL   603      24.372  39.823   9.438  1.00  0.00           H
ATOM   1810  OW  SOL   604      28.172  29.370  14.989  1.00  0.00           O
ATOM   1811  HW1 SOL   604      28.217  28.717  14.290  1.00  0.00           H
ATOM   1812  HW2 SOL   604      28.926  29.939  14.835  1.00  0.00           H
ATOM   1813  OW  SOL   605       8.557  15.764  35.880  1.00  0.00           O
ATOM   1814  HW1 SOL   605       8.248  16.632  36.138  1.00  0.00           H
ATOM   1815  HW2 SOL   605       9.384  15.654  36.348  1.00  0.00           H
ATOM   1816  OW  SOL   606      22.845  24.653  38.536  1.00  0.00           O
ATOM   1817  HW1 SOL   606      22.935  25.066  39.395  1.00  0.00           H
ATOM   1818  HW2 SOL   606      23.497  25.091  37.989  1.00  0.00           H
ATOM   1819  OW  SOL   607      26.923  33.894  12.245  1.00  0.00           O
ATOM   1820  HW1 SOL   607      26.113  34.321  11.964  1.00  0.00           H
ATOM   1821  HW2 SOL   607      26.673  32.982  12.394  1.00  0.00           H
ATOM   1822  OW  SOL   608      17.885   4.887  31.672  1.00  0.00           O
ATOM   1823  HW1 SOL   608      17.219   4.237  31.897  1.00  0.00           H
ATOM   1824  HW2 SOL   608      17.399   5.704  31.568  1.00  0.00           H
ATOM   1825  OW  SOL   609      23.641  37.012  15.754  1.00  0.00           O
ATOM   1826  HW1 SOL   609      24.421  36.585  15.399  1.00  0.00           H
ATOM   1827  HW2 SOL   609      23.126  36.297  16.128  1.00  0.00           H
ATOM   1828  OW  SOL   610       8.646  29.853  33.618  1.00  0.00           O
ATOM   1829  HW1 SOL   610       9.550  29.567  33.748  1.00  0.00           H
ATOM   1830  HW2 SOL   610       8.214  29.669  34.452  1.00  0.00           H
ATOM   1831  OW  SOL   611       3.877  19.479  39.638  1.00  0.00           O
ATOM   1832  HW1 SOL   611       4.090  20.075  38.921  1.00  0.00           H
ATOM   1833  HW2 SOL   611       3.023  19.116  39.403  1.00  0.00           H
ATOM   1834  OW  SOL   612      28.065   8.499   8.852  1.00  0.00           O
ATOM   1835  HW1 SOL   612      27.923   9.200   8.216  1.00  0.00           H
ATOM   1836  HW2 SOL   612      27.579   7.753   8.500  1.00  0.00           H
ATOM   1837  OW  SOL   613      20.321  40.842   7.284  1.00  0.00           O
ATOM   1838  HW1 SOL   613      20.515  40.547   6.395  1.00  0.00           H
ATOM   1839  HW2 SOL   613      20.751  40.200   7.849  1.00  0.00           H
ATOM   1840  OW  SOL   614      39.148  23.134   4.055  1.00  0.00           O
ATOM   1841  HW1 SOL   614      38.946  22.770   3.193  1.00  0.00           H
ATOM   1842  HW2 SOL   614      39.559  22.412   4.531  1.00  0.00           H
ATOM   1843  OW  SOL   615      34.775   2.360  22.640  1.00  0.00           O
ATOM   1844  HW1 SOL   615      33.895   2.728  22.719  1.00  0.00           H
ATOM   1845  HW2 SOL   615      35.002   2.476  21.718  1.00  0.00           H
ATOM   1846  OW  SOL   616       0.637  32.417   5.875  1.00  0.00           O
ATOM   1847  HW1 SOL   616       1.482  32.523   6.312  1.00  0.00           H
ATOM   1848  HW2 SOL   616       0.589  33.153   5.265  1.00  0.00           H
ATOM   1849  OW  SOL   617      21.950  14.012  30.186  1.00  0.00           O
ATOM   1850  HW1 SOL   617      21.417  14.720  30.548  1.00  0.00           H
ATOM   1851  HW2 SOL   617      21.333  13.293  30.048  1.00  0.00           H
ATOM   1852  OW  SOL   618      13.026  32.918  17.719  1.00  0.00           O
ATOM   1853  HW1 SOL   618      12.438  33.551  18.132  1.00  0.00           H
ATOM   1854  HW2 SOL   618      13.470  33.417  17.033  1.00  0.00           H
ATOM   1855  OW  SOL   619      20.778  15.148  33.384  1.00  0.00           O
ATOM   1856  HW1 SOL   619      21.219  15.734  34.000  1.00  0.00           H
ATOM   1857  HW2 SOL   619      19.922  14.984  33.781  1.00  0.00           H
ATOM   1858  OW  SOL   620      27.698  15.234  21.604  1.00  0.00           O
ATOM   1859  HW1 SOL   620      27.611  15.877  20.901  1.00  0.00           H
ATOM   1860  HW2 SOL   620      28.121  15.712  22.317  1.00  0.00           H
ATOM   1861  OW  SOL   621      36.247   1.890  15.048  1.00  0.00           O
ATOM   1862  HW1 SOL   621      35.827   2.544  14.489  1.00  0.00           H
ATOM   1863  HW2 SOL   621      36.222   1.083  14.533  1.00  0.00           H
ATOM   1864  OW  SOL   622       5.490  10.646  22.776  1.00  0.00           O
ATOM   1865  HW1 SOL   622       5.679  11.337  23.411  1.00  0.00           H
ATOM   1866  HW2 SOL   622       5.430   9.848  23.301  1.00  0.00           H
ATOM   1867  OW  SOL   623      39.319   8.082  29.938  1.00  0.00           O
ATOM   1868  HW1 SOL   623      39.848   7.502  30.485  1.00  0.00           H
ATOM   1869  HW2 SOL   623      39.929   8.757  29.643  1.00  0.00           H
ATOM   1870  OW  SOL   624      15.946  17.384   6.924  1.00  0.00           O
ATOM   1871  HW1 SOL   624      16.066  16.889   6.113  1.00  0.00           H
ATOM   1872  HW2 SOL   624      15.452  16.795   7.493  1.00  0.00           H
ATOM   1873  OW  SOL   625       7.357   3.698  22.026  1.00  0.00           O
ATOM   1874  HW1 SOL   625       6.550   3.836  22.522  1.00  0.00           H
ATOM   1875  HW2 SOL   625       7.068   3.607  21.118  1.00  0.00           H
ATOM   1876  OW  SOL   626       8.776  21.821  31.247  1.00  0.00           O
ATOM   1877  HW1 SOL   626       8.418  21.369  30.483  1.00  0.00           H
ATOM   1878  HW2 SOL   626       9.002  22.694  30.925  1.00  0.00           H
ATOM   1879  OW  SOL   627       7.864  21.594   5.415  1.00  0.00           O
ATOM   1880  HW1 SOL   627       7.639  22.116   6.185  1.00  0.00           H
ATOM   1881  HW2 SOL   627       7.113  21.013   5.291  1.00  0.00           H
ATOM   1882  OW  SOL   628      10.437  29.644  13.788  1.00  0.00           O
ATOM   1883  HW1 SOL   628      10.924  30.252  13.232  1.00  0.00           H
ATOM   1884  HW2 SOL   628       9.763  29.280  13.213  1.00  0.00           H
ATOM   1885  OW  SOL   629       6.660  28.703   7.286  1.00  0.00           O
ATOM   1886  HW1 SOL   629       6.209  29.132   6.559  1.00  0.00           H
ATOM   1887  HW2 SOL   629       6.028  28.064   7.617  1.00  0.00           H
ATOM   1888  OW  SOL   630      37.810  20.037  40.337  1.00  0.00           O
ATOM   1889  HW1 SOL   630      37.367  20.812  39.992  1.00  0.00           H
ATOM   1890  HW2 SOL   630      38.653  20.364  40.652  1.00  0.00           H
ATOM   1891  OW  SOL   631       3.082   7.064  30.894  1.00  0.00           O
ATOM   1892  HW1 SOL   631       3.565   7.696  30.362  1.00  0.00           H
ATOM   1893  HW2 SOL   631       3.650   6.901  31.647  1.00  0.00           H
ATOM   1894  OW  SOL   632      22.046  17.081  27.131  1.00  0.00           O
ATOM   1895  HW1 SOL   632      22.347  17.918  26.777  1.00  0.00           H
ATOM   1896  HW2 SOL   632      21.094  17.170  27.179  1.00  0.00           H
ATOM   1897  OW  SOL   633       0.728  27.358   6.050  1.00  0.00           O
ATOM   1898  HW1 SOL   633       0.091  26.899   6.597  1.00  0.00           H
ATOM   1899  HW2 SOL   633       0.407  28.259   6.011  1.00  0.00           H
ATOM   1900  OW  SOL   634       1.803  39.138  24.919  1.00  0.00           O
ATOM   1901  HW1 SOL   634       2.200  38.822  24.106  1.00  0.00           H
ATOM   1902  HW2 SOL   634       2.547  39.320  25.493  1.00  0.00           H
ATOM   1903  OW  SOL   635      15.930  28.516   0.480  1.00  0.00           O
ATOM   1904  HW1 SOL   635      15.254  27.948   0.851  1.00  0.00           H
ATOM   1905  HW2 SOL   635      16.564  27.913   0.093  1.00  0.00           H
ATOM   1906  OW  SOL   636       5.074   8.228  34.282  1.00  0.00           O
ATOM   1907  HW1 SOL   636       5.496   8.462  35.109  1.00  0.00           H
ATOM   1908  HW2 SOL   636       4.277   7.766  34.541  1.00  0.00           H
ATOM   1909  OW  SOL   637      33.175   8.435   6.881  1.00  0.00           O
ATOM   1910  HW1 SOL   637      32.371   8.389   7.399  1.00  0.00           H
ATOM   1911  HW2 SOL   637      33.306   7.542   6.562  1.00  0.00           H
ATOM   1912  OW  SOL   638       1.991  41.693   5.244  1.00  0.00           O
ATOM   1913  HW1 SOL   638       2.611  41.126   5.704  1.00  0.00           H
ATOM   1914  HW2 SOL   638       1.210  41.152   5.131  1.00  0.00           H
ATOM   1915  OW  SOL   639      26.608  42.021  23.119  1.00  0.00           O
ATOM   1916  HW1 SOL   639      25.670  42.159  22.987  1.00  0.00           H
ATOM   1917  HW2 SOL   639      26.741  41.090  22.943  1.00  0.00           H
ATOM   1918  OW  SOL   640      36.497   5.712  41.177  1.00  0.00           O
ATOM   1919  HW1 SOL   640      36.940   6.560  41.178  1.00  0.00           H
ATOM   1920  HW2 SOL   640      35.565   5.927  41.197  1.00  0.00           H
ATOM   1921  OW  SOL   641      32.169  19.718  31.734  1.00  0.00           O
ATOM   1922  HW1 SOL   641      32.077  19.307  32.594  1.00  0.00           H
ATOM   1923  HW2 SOL   641      31.394  20.273  31.650  1.00  0.00           H
ATOM   1924  OW  SOL   642      26.170  35.902  25.401  1.00  0.00           O
ATOM   1925  HW1 SOL   642      26.634  35.273  24.847  1.00  0.00           H
ATOM   1926  HW2 SOL   642      25.271  35.575  25.435  1.00  0.00           H
ATOM   1927  OW  SOL   643      30.524  41.340  21.589  1.00  0.00           O
ATOM   1928  HW1 SOL   643      30.623  40.620  22.212  1.00  0.00           H
ATOM   1929  HW2 SOL   643      30.509  40.916  20.732  1.00  0.00           H
ATOM   1930  OW  SOL   644      16.200  37.096  41.827  1.00  0.00           O
ATOM   1931  HW1 SOL   644      16.115  36.874  40.900  1.00  0.00           H
ATOM   1932  HW2 SOL   644      16.805  37.837  41.843  1.00  0.00           H
ATOM   1933  OW  SOL   645      32.054  12.565  12.814  1.00  0.00           O
ATOM   1934  HW1 SOL   645      31.577  13.375  12.991  1.00  0.00           H
ATOM   1935  HW2 SOL   645      32.491  12.358  13.640  1.00  0.00           H
ATOM   1936  OW  SOL   646      13.185   9.010  13.516  1.00  0.00           O
ATOM   1937  HW1 SOL   646      13.826   8.635  12.912  1.00  0.00           H
ATOM   1938  HW2 SOL   646      13.553   8.849  14.385  1.00  0.00           H
ATOM   1939  OW  SOL   647      27.956  28.949   5.655  1.00  0.00           O
ATOM   1940  HW1 SOL   647      27.869  29.150   4.724  1.00  0.00           H
ATOM   1941  HW2 SOL   647      28.482  29.667   6.008  1.00  0.00           H
ATOM   1942  OW  SOL   648      34.595   4.818   0.717  1.00  0.00           O
ATOM   1943  HW1 SOL   648      34.878   5.130  -0.142  1.00  0.00           H
ATOM   1944  HW2 SOL   648      34.826   3.889   0.723  1.00  0.00           H
ATOM   1945  OW  SOL   649       0.172   7.901  31.285  1.00  0.00           O
ATOM   1946  HW1 SOL   649       0.956   7.472  30.941  1.00  0.00           H
ATOM   1947  HW2 SOL   649      -0.364   7.185  31.626  1.00  0.00           H
ATOM   1948  OW  SOL   650      35.809   2.132  20.119  1.00  0.00           O
ATOM   1949  HW1 SOL   650      36.264   1.332  19.859  1.00  0.00           H
ATOM   1950  HW2 SOL   650      35.411   2.456  19.310  1.00  0.00           H
ATOM   1951  OW  SOL   651      41.151  24.118  23.387  1.00  0.00           O
ATOM   1952  HW1 SOL   651      41.719  24.589  22.778  1.00  0.00           H
ATOM   1953  HW2 SOL   651      41.061  24.707  24.136  1.00  0.00           H
ATOM   1954  OW  SOL   652      35.702  24.814  31.211  1.00  0.00           O
ATOM   1955  HW1 SOL   652      35.457  25.528  30.624  1.00  0.00           H
ATOM   1956  HW2 SOL   652      36.456  24.403  30.788  1.00  0.00           H
ATOM   1957  OW  SOL   653      23.473  35.002  25.521  1.00  0.00           O
ATOM   1958  HW1 SOL   653      23.288  35.589  26.254  1.00  0.00           H
ATOM   1959  HW2 SOL   653      22.892  35.301  24.822  1.00  0.00           H
ATOM   1960  OW  SOL   654       7.201   6.396  19.675  1.00  0.00           O
ATOM   1961  HW1 SOL   654       7.042   5.467  19.509  1.00  0.00           H
ATOM   1962  HW2 SOL   654       6.823   6.552  20.541  1.00  0.00           H
ATOM   1963  OW  SOL   655      15.851  40.246   9.062  1.00  0.00           O
ATOM   1964  HW1 SOL   655      16.049  40.141   8.131  1.00  0.00           H
ATOM   1965  HW2 SOL   655      15.214  39.557   9.251  1.00  0.00           H
ATOM   1966  OW  SOL   656      24.458   7.064  22.978  1.00  0.00           O
ATOM   1967  HW1 SOL   656      24.578   7.980  23.228  1.00  0.00           H
ATOM   1968  HW2 SOL   656      24.606   7.052  22.032  1.00  0.00           H
ATOM   1969  OW  SOL   657      10.419  29.964  22.275  1.00  0.00           O
ATOM   1970  HW1 SOL   657      10.018  30.390  23.032  1.00  0.00           H
ATOM   1971  HW2 SOL   657      10.867  30.671  21.810  1.00  0.00           H
ATOM   1972  OW  SOL   658      31.511  17.100   7.062  1.00  0.00           O
ATOM   1973  HW1 SOL   658      31.442  17.993   7.398  1.00  0.00           H
ATOM   1974  HW2 SOL   658      32.284  17.114   6.497  1.00  0.00           H
ATOM   1975  OW  SOL   659       7.763  36.577  10.154  1.00  0.00           O
ATOM   1976  HW1 SOL   659       7.204  37.344  10.028  1.00  0.00           H
ATOM   1977  HW2 SOL   659       7.157  35.836  10.155  1.00  0.00           H
ATOM   1978  OW  SOL   660      38.454   7.809  40.676  1.00  0.00           O
ATOM   1979  HW1 SOL   660      38.620   8.728  40.887  1.00  0.00           H
ATOM   1980  HW2 SOL   660      39.319   7.398  40.697  1.00  0.00           H
ATOM   1981  OW  SOL   661      40.651  13.585  28.523  1.00  0.00           O
ATOM   1982  HW1 SOL   661      39.833  13.988  28.233  1.00  0.00           H
ATOM   1983  HW2 SOL   661      41.256  13.716  27.792  1.00  0.00           H
ATOM   1984  OW  SOL   662      39.883  13.668  19.172  1.00  0.00           O
ATOM   1985  HW1 SOL   662      39.247  13.119  18.715  1.00  0.00           H
ATOM   1986  HW2 SOL   662      40.021  14.413  18.588  1.00  0.00           H
ATOM   1987  OW  SOL   663      35.546  41.545   2.207  1.00  0.00           O
ATOM   1988  HW1 SOL   663      34.712  41.443   2.664  1.00  0.00           H
ATOM   1989  HW2 SOL   663      35.906  42.366   2.542  1.00  0.00           H
ATOM   1990  OW  SOL   664       4.629  20.045  21.516  1.00  0.00           O
ATOM   1991  HW1 SOL   664       4.103  20.261  22.286  1.00  0.00           H
ATOM   1992  HW2 SOL   664       5.531  20.040  21.836  1.00  0.00           H
ATOM   1993  OW  SOL   665      29.984  35.634  17.457  1.00  0.00           O
ATOM   1994  HW1 SOL   665      29.345  36.158  17.940  1.00  0.00           H
ATOM   1995  HW2 SOL   665      30.738  36.214  17.351  1.00  0.00           H
ATOM   1996  OW  SOL   666      15.996  15.129  41.535  1.00  0.00           O
ATOM   1997  HW1 SOL   666      15.368  15.482  42.165  1.00  0.00           H
ATOM   1998  HW2 SOL   666      16.640  15.828  41.420  1.00  0.00           H
ATOM   1999  OW  SOL   667      16.666   3.684   4.148  1.00  0.00           O
ATOM   2000  HW1 SOL   667      16.925   4.376   3.540  1.00  0.00           H
ATOM   2001  HW2 SOL   667      15.725   3.579   4.006  1.00  0.00           H
ATOM   2002  OW  SOL   668      40.281  21.275  25.165  1.00  0.00           O
ATOM   2003  HW1 SOL   668      40.681  20.983  25.984  1.00  0.00           H
ATOM   2004  HW2 SOL   668      39.762  22.041  25.411  1.00  0.00           H
ATOM   2005  OW  SOL   669      29.652  25.967   9.020  1.00  0.00           O
ATOM   2006  HW1 SOL   669      29.380  25.891   8.105  1.00  0.00           H
ATOM   2007  HW2 SOL   669      29.445  25.114   9.403  1.00  0.00           H
ATOM   2008  OW  SOL   670      18.835  35.866  18.694  1.00  0.00           O
ATOM   2009  HW1 SOL   670      18.139  36.124  19.298  1.00  0.00           H
ATOM   2010  HW2 SOL   670      18.883  36.583  18.062  1.00  0.00           H
ATOM   2011  OW  SOL   671       3.730  30.445  29.392  1.00  0.00           O
ATOM   2012  HW1 SOL   671       2.872  30.316  29.798  1.00  0.00           H
ATOM   2013  HW2 SOL   671       3.819  31.395  29.316  1.00  0.00           H
ATOM   2014  OW  SOL   672      28.757   4.073  28.460  1.00  0.00           O
ATOM   2015  HW1 SOL   672      28.893   3.320  29.035  1.00  0.00           H
ATOM   2016  HW2 SOL   672      28.641   4.813  29.056  1.00  0.00           H
ATOM   2017  OW  SOL   673      13.675   6.925  40.394  1.00  0.00           O
ATOM   2018  HW1 SOL   673      14.457   6.374  40.401  1.00  0.00           H
ATOM   2019  HW2 SOL   673      13.858   7.595  39.735  1.00  0.00           H
ATOM   2020  OW  SOL   674       3.363  41.922   2.860  1.00  0.00           O
ATOM   2021  HW1 SOL   674       2.898  41.973   3.696  1.00  0.00           H
ATOM   2022  HW2 SOL   674       3.595  42.828   2.659  1.00  0.00           H
ATOM   2023  OW  SOL   675       8.375  20.736   9.130  1.00  0.00           O
ATOM   2024  HW1 SOL   675       7.735  20.921   9.817  1.00  0.00           H
ATOM   2025  HW2 SOL   675       7.929  20.125   8.545  1.00  0.00           H
ATOM   2026  OW  SOL   676      37.777  15.797  21.243  1.00  0.00           O
ATOM   2027  HW1 SOL   676      36.938  15.349  21.350  1.00  0.00           H
ATOM   2028  HW2 SOL   676      38.373  15.119  20.924  1.00  0.00           H
ATOM   2029  OW  SOL   677      31.720  12.440  18.186  1.00  0.00           O
ATOM   2030  HW1 SOL   677      31.140  12.357  17.429  1.00  0.00           H
ATOM   2031  HW2 SOL   677      31.143  12.705  18.902  1.00  0.00           H
ATOM   2032  OW  SOL   678      18.811  33.074   5.048  1.00  0.00           O
ATOM   2033  HW1 SOL   678      18.142  33.460   4.484  1.00  0.00           H
ATOM   2034  HW2 SOL   678      19.249  33.824   5.451  1.00  0.00           H
ATOM   2035  OW  SOL   679      11.829  17.627  20.512  1.00  0.00           O
ATOM   2036  HW1 SOL   679      11.082  17.253  20.044  1.00  0.00           H
ATOM   2037  HW2 SOL   679      12.135  18.337  19.947  1.00  0.00           H
ATOM   2038  OW  SOL   680      40.161  21.848  29.890  1.00  0.00           O
ATOM   2039  HW1 SOL   680      40.707  22.168  30.607  1.00  0.00           H
ATOM   2040  HW2 SOL   680      39.770  21.042  30.226  1.00  0.00           H
ATOM   2041  OW  SOL   681      16.269   8.843   2.549  1.00  0.00           O
ATOM   2042  HW1 SOL   681      16.420   8.510   1.665  1.00  0.00           H
ATOM   2043  HW2 SOL   681      16.717   9.689   2.566  1.00  0.00           H
ATOM   2044  OW  SOL   682      10.141  15.637  19.054  1.00  0.00           O
ATOM   2045  HW1 SOL   682       9.189  15.735  19.020  1.00  0.00           H
ATOM   2046  HW2 SOL   682      10.281  14.804  19.504  1.00  0.00           H
ATOM   2047  OW  SOL   683      36.591  24.420  21.474  1.00  0.00           O
ATOM   2048  HW1 SOL   683      37.269  25.058  21.694  1.00  0.00           H
ATOM   2049  HW2 SOL   683      36.514  24.470  20.521  1.00  0.00           H
ATOM   2050  OW  SOL   684      37.364  33.264  22.409  1.00  0.00           O
ATOM   2051  HW1 SOL   684      36.590  33.474  21.886  1.00  0.00           H
ATOM   2052  HW2 SOL   684      37.694  34.113  22.702  1.00  0.00           H
ATOM   2053  OW  SOL   685       5.534  13.033   3.143  1.00  0.00           O
ATOM   2054  HW1 SOL   685       5.562  12.303   2.525  1.00  0.00           H
ATOM   2055  HW2 SOL   685       6.074  12.745   3.879  1.00  0.00           H
ATOM   2056  OW  SOL   686      33.850  38.863  41.201  1.00  0.00           O
ATOM   2057  HW1 SOL   686      33.045  39.351  41.027  1.00  0.00           H
ATOM   2058  HW2 SOL   686      34.553  39.489  41.025  1.00  0.00           H
ATOM   2059  OW  SOL   687      11.045  29.803   4.051  1.00  0.00           O
ATOM   2060  HW1 SOL   687      10.394  29.429   3.458  1.00  0.00           H
ATOM   2061  HW2 SOL   687      11.740  29.146   4.090  1.00  0.00           H
ATOM   2062  OW  SOL   688      34.823  28.104   6.458  1.00  0.00           O
ATOM   2063  HW1 SOL   688      34.712  27.269   6.003  1.00  0.00           H
ATOM   2064  HW2 SOL   688      34.718  27.888   7.384  1.00  0.00           H
ATOM   2065  OW  SOL   689       4.105  36.159  26.496  1.00  0.00           O
ATOM   2066  HW1 SOL   689       3.597  35.717  25.815  1.00  0.00           H
ATOM   2067  HW2 SOL   689       4.206  37.055  26.176  1.00  0.00           H
ATOM   2068  OW  SOL   690       2.639  36.278  18.646  1.00  0.00           O
ATOM   2069  HW1 SOL   690       1.976  36.591  19.262  1.00  0.00           H
ATOM   2070  HW2 SOL   690       2.137  35.875  17.938  1.00  0.00           H
ATOM   2071  OW  SOL   691      32.455  34.729  35.596  1.00  0.00           O
ATOM   2072  HW1 SOL   691      32.810  35.332  36.249  1.00  0.00           H
ATOM   2073  HW2 SOL   691      32.928  33.910  35.744  1.00  0.00           H
ATOM   2074  OW  SOL   692      27.462  27.917  23.766  1.00  0.00           O
ATOM   2075  HW1 SOL   692      26.771  27.780  23.118  1.00  0.00           H
ATOM   2076  HW2 SOL   692      28.027  27.148  23.680  1.00  0.00           H
ATOM   2077  OW  SOL   693      34.068  10.474  42.225  1.00  0.00           O
ATOM   2078  HW1 SOL   693      34.950  10.474  41.855  1.00  0.00           H
ATOM   2079  HW2 SOL   693      34.179  10.824  43.109  1.00  0.00           H
ATOM   2080  OW  SOL   694       1.870  41.940  28.688  1.00  0.00           O
ATOM   2081  HW1 SOL   694       1.945  42.347  27.825  1.00  0.00           H
ATOM   2082  HW2 SOL   694       2.552  41.269  28.697  1.00  0.00           H
ATOM   2083  OW  SOL   695       8.363  34.695  28.468  1.00  0.00           O
ATOM   2084  HW1 SOL   695       7.783  35.140  27.849  1.00  0.00           H
ATOM   2085  HW2 SOL   695       8.159  33.766  28.362  1.00  0.00           H
ATOM   2086  OW  SOL   696      13.274  20.459  39.719  1.00  0.00           O
ATOM   2087  HW1 SOL   696      12.647  20.153  40.374  1.00  0.00           H
ATOM   2088  HW2 SOL   696      12.733  20.861  39.039  1.00  0.00           H
ATOM   2089  OW  SOL   697      38.451  25.887  39.537  1.00  0.00           O
ATOM   2090  HW1 SOL   697      39.351  25.680  39.285  1.00  0.00           H
ATOM   2091  HW2 SOL   697      38.341  25.471  40.393  1.00  0.00           H
ATOM   2092  OW  SOL   698      36.665   1.481  32.296  1.00  0.00           O
ATOM   2093  HW1 SOL   698      36.972   1.315  31.405  1.00  0.00           H
ATOM   2094  HW2 SOL   698      35.726   1.639  32.200  1.00  0.00           H
ATOM   2095  OW  SOL   699      16.344  37.307  32.436  1.00  0.00           O
ATOM   2096  HW1 SOL   699      17.141  36.837  32.683  1.00  0.00           H
ATOM   2097  HW2 SOL   699      16.528  37.648  31.561  1.00  0.00           H
ATOM   2098  OW  SOL   700      16.498  23.858  29.596  1.00  0.00           O
ATOM   2099  HW1 SOL   700      17.102  24.014  30.323  1.00  0.00           H
ATOM   2100  HW2 SOL   700      17.000  23.329  28.976  1.00  0.00           H
ATOM   2101  OW  SOL   701      20.052   6.291  32.467  1.00  0.00           O
ATOM   2102  HW1 SOL   701      19.270   5.744  32.395  1.00  0.00           H
ATOM   2103  HW2 SOL   701      20.770   5.721  32.193  1.00  0.00           H
ATOM   2104  OW  SOL   702      30.975  41.072  33.460  1.00  0.00           O
ATOM   2105  HW1 SOL   702      31.487  40.267  33.541  1.00  0.00           H
ATOM   2106  HW2 SOL   702      31.606  41.774  33.613  1.00  0.00           H
ATOM   2107  OW  SOL   703      22.352  14.985  17.383  1.00  0.00           O
ATOM   2108  HW1 SOL   703      22.184  15.098  16.447  1.00  0.00           H
ATOM   2109  HW2 SOL   703      23.045  15.616  17.579  1.00  0.00           H
ATOM   2110  OW  SOL   704      16.487  30.087  14.077  1.00  0.00           O
ATOM   2111  HW1 SOL   704      16.347  30.196  13.137  1.00  0.00           H
ATOM   2112  HW2 SOL   704      15.638  29.803  14.416  1.00  0.00           H
ATOM   2113  OW  SOL   705      41.237  21.950   0.678  1.00  0.00           O
ATOM   2114  HW1 SOL   705      41.072  22.749   1.179  1.00  0.00           H
ATOM   2115  HW2 SOL   705      42.183  21.818   0.742  1.00  0.00           H
ATOM   2116  OW  SOL   706      21.627  29.914  25.771  1.00  0.00           O
ATOM   2117  HW1 SOL   706      20.759  30.011  26.163  1.00  0.00           H
ATOM   2118  HW2 SOL   706      21.915  30.811  25.602  1.00  0.00           H
ATOM   2119  OW  SOL   707      26.008  33.939  34.395  1.00  0.00           O
ATOM   2120  HW1 SOL   707      25.358  33.540  33.816  1.00  0.00           H
ATOM   2121  HW2 SOL   707      26.086  33.326  35.127  1.00  0.00           H
ATOM   2122  OW  SOL   708       4.614  19.858  33.569  1.00  0.00           O
ATOM   2123  HW1 SOL   708       5.157  20.565  33.916  1.00  0.00           H
ATOM   2124  HW2 SOL   708       3.717  20.183  33.647  1.00  0.00           H
ATOM   2125  OW  SOL   709      16.934  26.821  13.495  1.00  0.00           O
ATOM   2126  HW1 SOL   709      16.907  27.644  13.983  1.00  0.00           H
ATOM   2127  HW2 SOL   709      17.188  26.165  14.143  1.00  0.00           H
ATOM   2128  OW  SOL   710      33.750  22.135  23.735  1.00  0.00           O
ATOM   2129  HW1 SOL   710      34.170  22.931  23.408  1.00  0.00           H
ATOM   2130  HW2 SOL   710      33.122  21.897  23.053  1.00  0.00           H
ATOM   2131  OW  SOL   711       0.225  15.861  40.856  1.00  0.00           O
ATOM   2132  HW1 SOL   711      -0.493  16.494  40.869  1.00  0.00           H
ATOM   2133  HW2 SOL   711      -0.063  15.159  41.440  1.00  0.00           H
ATOM   2134  OW  SOL   712      33.126   7.485  17.489  1.00  0.00           O
ATOM   2135  HW1 SOL   712      32.493   7.211  18.153  1.00  0.00           H
ATOM   2136  HW2 SOL   712      33.386   8.367  17.756  1.00  0.00           H
ATOM   2137  OW  SOL   713      14.882  11.477   4.163  1.00  0.00           O
ATOM   2138  HW1 SOL   713      14.924  12.180   4.811  1.00  0.00           H
ATOM   2139  HW2 SOL   713      14.408  10.772   4.604  1.00  0.00           H
ATOM   2140  OW  SOL   714      41.784  17.627  28.865  1.00  0.00           O
ATOM   2141  HW1 SOL   714      41.148  17.984  28.245  1.00  0.00           H
ATOM   2142  HW2 SOL   714      41.301  17.549  29.687  1.00  0.00           H
ATOM   2143  OW  SOL   715      16.825  33.489  28.303  1.00  0.00           O
ATOM   2144  HW1 SOL   715      16.300  32.766  27.962  1.00  0.00           H
ATOM   2145  HW2 SOL   715      16.516  33.608  29.201  1.00  0.00           H
ATOM   2146  OW  SOL   716      19.139  16.971  19.152  1.00  0.00           O
ATOM   2147  HW1 SOL   716      18.570  16.414  19.684  1.00  0.00           H
ATOM   2148  HW2 SOL   716      18.813  17.858  19.301  1.00  0.00           H
ATOM   2149  OW  SOL   717      33.816   6.019  30.735  1.00  0.00           O
ATOM   2150  HW1 SOL   717      34.584   5.676  31.193  1.00  0.00           H
ATOM   2151  HW2 SOL   717      34.047   6.924  30.525  1.00  0.00           H
ATOM   2152  OW  SOL   718       3.964  17.542  18.196  1.00  0.00           O
ATOM   2153  HW1 SOL   718       3.354  16.818  18.339  1.00  0.00           H
ATOM   2154  HW2 SOL   718       3.414  18.260  17.881  1.00  0.00           H
ATOM   2155  OW  SOL   719      25.547  39.827  38.864  1.00  0.00           O
ATOM   2156  HW1 SOL   719      24.942  40.223  39.491  1.00  0.00           H
ATOM   2157  HW2 SOL   719      25.919  39.078  39.329  1.00  0.00           H
ATOM   2158  OW  SOL   720       0.903  36.043  22.865  1.00  0.00           O
ATOM   2159  HW1 SOL   720       0.739  36.638  22.134  1.00  0.00           H
ATOM   2160  HW2 SOL   720       1.856  35.962  22.900  1.00  0.00           H
ATOM   2161  OW  SOL   721      13.296  18.957   2.249  1.00  0.00           O
ATOM   2162  HW1 SOL   721      13.458  19.868   2.496  1.00  0.00           H
ATOM   2163  HW2 SOL   721      13.434  18.461   3.056  1.00  0.00           H
ATOM   2164  OW  SOL   722      17.003  27.495  29.161  1.00  0.00           O
ATOM   2165  HW1 SOL   722      16.387  27.391  29.886  1.00  0.00           H
ATOM   2166  HW2 SOL   722      16.448  27.641  28.395  1.00  0.00           H
ATOM   2167  OW  SOL   723      39.131   9.839   4.615  1.00  0.00           O
ATOM   2168  HW1 SOL   723      38.435   9.222   4.841  1.00  0.00           H
ATOM   2169  HW2 SOL   723      39.271  10.346   5.415  1.00  0.00           H
ATOM   2170  OW  SOL   724      29.670   9.157  11.807  1.00  0.00           O
ATOM   2171  HW1 SOL   724      30.139   9.964  12.017  1.00  0.00           H
ATOM   2172  HW2 SOL   724      29.818   9.030  10.870  1.00  0.00           H
ATOM   2173  OW  SOL   725      24.641   6.761  28.013  1.00  0.00           O
ATOM   2174  HW1 SOL   725      25.322   7.131  28.575  1.00  0.00           H
ATOM   2175  HW2 SOL   725      25.014   6.791  27.132  1.00  0.00           H
ATOM   2176  OW  SOL   726       7.964   9.325  11.640  1.00  0.00           O
ATOM   2177  HW1 SOL   726       7.175   9.167  12.159  1.00  0.00           H
ATOM   2178  HW2 SOL   726       8.588   9.700  12.262  1.00  0.00           H
ATOM   2179  OW  SOL   727      22.538  26.675  10.039  1.00  0.00           O
ATOM   2180  HW1 SOL   727      21.616  26.919  10.123  1.00  0.00           H
ATOM   2181  HW2 SOL   727      22.586  25.791  10.402  1.00  0.00           H
ATOM   2182  OW  SOL   728      30.112  19.547  25.152  1.00  0.00           O
ATOM   2183  HW1 SOL   728      30.632  20.028  25.796  1.00  0.00           H
ATOM   2184  HW2 SOL   728      30.487  18.667  25.148  1.00  0.00           H
ATOM   2185  OW  SOL   729      23.982  32.281  33.432  1.00  0.00           O
ATOM   2186  HW1 SOL   729      23.211  32.644  33.868  1.00  0.00           H
ATOM   2187  HW2 SOL   729      23.671  31.472  33.028  1.00  0.00           H
ATOM   2188  OW  SOL   730      10.614  39.383  40.608  1.00  0.00           O
ATOM   2189  HW1 SOL   730       9.680  39.426  40.810  1.00  0.00           H
ATOM   2190  HW2 SOL   730      10.653  39.008  39.728  1.00  0.00           H
ATOM   2191  OW  SOL   731      31.583   5.396   4.285  1.00  0.00           O
ATOM   2192  HW1 SOL   731      32.375   5.624   4.771  1.00  0.00           H
ATOM   2193  HW2 SOL   731      31.813   4.594   3.815  1.00  0.00           H
ATOM   2194  OW  SOL   732       1.917  21.812   7.222  1.00  0.00           O
ATOM   2195  HW1 SOL   732       2.474  21.435   7.903  1.00  0.00           H
ATOM   2196  HW2 SOL   732       1.317  22.389   7.695  1.00  0.00           H
ATOM   2197  OW  SOL   733      14.589  16.987  14.211  1.00  0.00           O
ATOM   2198  HW1 SOL   733      15.033  17.670  13.709  1.00  0.00           H
ATOM   2199  HW2 SOL   733      13.667  17.245  14.203  1.00  0.00           H
ATOM   2200  OW  SOL   734       8.300   1.816  24.336  1.00  0.00           O
ATOM   2201  HW1 SOL   734       7.924   2.695  24.284  1.00  0.00           H
ATOM   2202  HW2 SOL   734       8.552   1.609  23.436  1.00  0.00           H
ATOM   2203  OW  SOL   735      14.507   5.864   4.908  1.00  0.00           O
ATOM   2204  HW1 SOL   735      14.862   6.724   5.132  1.00  0.00           H
ATOM   2205  HW2 SOL   735      14.578   5.816   3.955  1.00  0.00           H
ATOM   2206  OW  SOL   736      15.280  20.052   5.448  1.00  0.00           O
ATOM   2207  HW1 SOL   736      14.334  19.914   5.507  1.00  0.00           H
ATOM   2208  HW2 SOL   736      15.662  19.229   5.753  1.00  0.00           H
ATOM   2209  OW  SOL   737       8.698  13.878  22.461  1.00  0.00           O
ATOM   2210  HW1 SOL   737       9.203  13.114  22.739  1.00  0.00           H
ATOM   2211  HW2 SOL   737       9.307  14.612  22.546  1.00  0.00           H
ATOM   2212  OW  SOL   738      38.574  37.470   1.218  1.00  0.00           O
ATOM   2213  HW1 SOL   738      38.229  38.349   1.373  1.00  0.00           H
ATOM   2214  HW2 SOL   738      38.130  36.920   1.862  1.00  0.00           H
ATOM   2215  OW  SOL   739      20.526   9.673  25.057  1.00  0.00           O
ATOM   2216  HW1 SOL   739      20.260  10.558  24.806  1.00  0.00           H
ATOM   2217  HW2 SOL   739      21.477   9.669  24.951  1.00  0.00           H
ATOM   2218  OW  SOL   740       7.024  15.213  10.994  1.00  0.00           O
ATOM   2219  HW1 SOL   740       6.629  14.499  10.493  1.00  0.00           H
ATOM   2220  HW2 SOL   740       7.967  15.074  10.906  1.00  0.00           H
ATOM   2221  OW  SOL   741      10.875  26.143  28.513  1.00  0.00           O
ATOM   2222  HW1 SOL   741      11.541  26.700  28.110  1.00  0.00           H
ATOM   2223  HW2 SOL   741      10.668  25.492  27.842  1.00  0.00           H
ATOM   2224  OW  SOL   742      13.704  29.697  14.907  1.00  0.00           O
ATOM   2225  HW1 SOL   742      12.942  29.394  15.400  1.00  0.00           H
ATOM   2226  HW2 SOL   742      14.074  30.398  15.444  1.00  0.00           H
ATOM   2227  OW  SOL   743       4.919  41.759  33.784  1.00  0.00           O
ATOM   2228  HW1 SOL   743       4.690  40.833  33.857  1.00  0.00           H
ATOM   2229  HW2 SOL   743       5.876  41.769  33.765  1.00  0.00           H
ATOM   2230  OW  SOL   744      33.678  19.435   9.510  1.00  0.00           O
ATOM   2231  HW1 SOL   744      32.890  19.572   8.984  1.00  0.00           H
ATOM   2232  HW2 SOL   744      33.885  18.508   9.396  1.00  0.00           H
ATOM   2233  OW  SOL   745      24.819  15.685   8.442  1.00  0.00           O
ATOM   2234  HW1 SOL   745      25.629  15.185   8.340  1.00  0.00           H
ATOM   2235  HW2 SOL   745      24.420  15.676   7.572  1.00  0.00           H
ATOM   2236  OW  SOL   746      20.685   3.297  18.887  1.00  0.00           O
ATOM   2237  HW1 SOL   746      20.142   3.555  18.142  1.00  0.00           H
ATOM   2238  HW2 SOL   746      21.282   4.035  19.015  1.00  0.00           H
ATOM   2239  OW  SOL   747       5.834  17.281   3.363  1.00  0.00           O
ATOM   2240  HW1 SOL   747       6.025  16.505   3.890  1.00  0.00           H
ATOM   2241  HW2 SOL   747       5.974  16.998   2.459  1.00  0.00           H
ATOM   2242  OW  SOL   748       7.074  21.334  34.513  1.00  0.00           O
ATOM   2243  HW1 SOL   748       7.444  20.463  34.657  1.00  0.00           H
ATOM   2244  HW2 SOL   748       7.752  21.807  34.032  1.00  0.00           H
ATOM   2245  OW  SOL   749      39.457  40.189  35.350  1.00  0.00           O
ATOM   2246  HW1 SOL   749      38.585  40.197  35.745  1.00  0.00           H
ATOM   2247  HW2 SOL   749      39.849  41.020  35.617  1.00  0.00           H
ATOM   2248  OW  SOL   750      18.974  30.034  26.875  1.00  0.00           O
ATOM   2249  HW1 SOL   750      19.025  29.216  27.370  1.00  0.00           H
ATOM   2250  HW2 SOL   750      18.118  30.002  26.448  1.00  0.00           H
ATOM   2251  OW  SOL   751      40.623  42.544  35.734  1.00  0.00           O
ATOM   2252  HW1 SOL   751      41.536  42.262  35.676  1.00  0.00           H
ATOM   2253  HW2 SOL   751      40.461  43.007  34.912  1.00  0.00           H
ATOM   2254  OW  SOL   752      11.095  19.590  17.254  1.00  0.00           O
ATOM   2255  HW1 SOL   752      10.324  20.100  17.007  1.00  0.00           H
ATOM   2256  HW2 SOL   752      10.900  18.701  16.956  1.00  0.00           H
ATOM   2257  OW  SOL   753      35.381  26.316  24.548  1.00  0.00           O
ATOM   2258  HW1 SOL   753      35.030  27.073  24.079  1.00  0.00           H
ATOM   2259  HW2 SOL   753      35.733  25.750  23.861  1.00  0.00           H
ATOM   2260  OW  SOL   754      15.956  29.281  38.571  1.00  0.00           O
ATOM   2261  HW1 SOL   754      16.657  29.084  37.950  1.00  0.00           H
ATOM   2262  HW2 SOL   754      15.912  30.237  38.587  1.00  0.00           H
ATOM   2263  OW  SOL   755      19.995  32.269  23.469  1.00  0.00           O
ATOM   2264  HW1 SOL   755      19.582  31.787  22.752  1.00  0.00           H
ATOM   2265  HW2 SOL   755      20.930  32.244  23.266  1.00  0.00           H
ATOM   2266  OW  SOL   756      19.458  26.056  36.433  1.00  0.00           O
ATOM   2267  HW1 SOL   756      20.071  26.702  36.083  1.00  0.00           H
ATOM   2268  HW2 SOL   756      19.019  25.699  35.661  1.00  0.00           H
ATOM   2269  OW  SOL   757      26.422   5.972  11.387  1.00  0.00           O
ATOM   2270  HW1 SOL   757      26.867   5.953  10.539  1.00  0.00           H
ATOM   2271  HW2 SOL   757      26.823   5.260  11.885  1.00  0.00           H
ATOM   2272  OW  SOL   758      33.588  14.541  18.075  1.00  0.00           O
ATOM   2273  HW1 SOL   758      33.141  13.695  18.070  1.00  0.00           H
ATOM   2274  HW2 SOL   758      34.317  14.431  17.464  1.00  0.00           H
ATOM   2275  OW  SOL   759       1.168  34.135  10.919  1.00  0.00           O
ATOM   2276  HW1 SOL   759       1.577  33.954  10.073  1.00  0.00           H
ATOM   2277  HW2 SOL   759       1.734  33.702  11.558  1.00  0.00           H
ATOM   2278  OW  SOL   760       8.027  40.710  21.127  1.00  0.00           O
ATOM   2279  HW1 SOL   760       8.779  40.405  21.634  1.00  0.00           H
ATOM   2280  HW2 SOL   760       8.033  41.661  21.237  1.00  0.00           H
ATOM   2281  OW  SOL   761      14.507  13.076  22.548  1.00  0.00           O
ATOM   2282  HW1 SOL   761      15.445  13.220  22.675  1.00  0.00           H
ATOM   2283  HW2 SOL   761      14.120  13.949  22.614  1.00  0.00           H
ATOM   2284  OW  SOL   762       1.613  13.823  11.028  1.00  0.00           O
ATOM   2285  HW1 SOL   762       2.306  14.330  10.605  1.00  0.00           H
ATOM   2286  HW2 SOL   762       1.932  13.679  11.919  1.00  0.00           H
ATOM   2287  OW  SOL   763       0.232  41.324  24.803  1.00  0.00           O
ATOM   2288  HW1 SOL   763       0.353  41.350  23.854  1.00  0.00           H
ATOM   2289  HW2 SOL   763       0.823  40.631  25.101  1.00  0.00           H
ATOM   2290  OW  SOL   764      21.025  23.561  36.743  1.00  0.00           O
ATOM   2291  HW1 SOL   764      20.346  24.215  36.910  1.00  0.00           H
ATOM   2292  HW2 SOL   764      21.717  23.768  37.371  1.00  0.00           H
ATOM   2293  OW  SOL   765      38.455  12.601  42.153  1.00  0.00           O
ATOM   2294  HW1 SOL   765      37.526  12.814  42.237  1.00  0.00           H
ATOM   2295  HW2 SOL   765      38.804  12.692  43.040  1.00  0.00           H
ATOM   2296  OW  SOL   766      31.506  31.230   9.676  1.00  0.00           O
ATOM   2297  HW1 SOL   766      32.391  31.113  10.022  1.00  0.00           H
ATOM   2298  HW2 SOL   766      31.390  30.503   9.064  1.00  0.00           H
ATOM   2299  OW  SOL   767       8.339   1.033   5.581  1.00  0.00           O
ATOM   2300  HW1 SOL   767       7.630   1.550   5.965  1.00  0.00           H
ATOM   2301  HW2 SOL   767       8.422   1.367   4.688  1.00  0.00           H
ATOM   2302  OW  SOL   768      18.310  38.186  37.359  1.00  0.00           O
ATOM   2303  HW1 SOL   768      19.201  38.512  37.234  1.00  0.00           H
ATOM   2304  HW2 SOL   768      17.984  38.031  36.472  1.00  0.00           H
ATOM   2305  OW  SOL   769      30.109  35.949   7.929  1.00  0.00           O
ATOM   2306  HW1 SOL   769      29.331  35.391   7.927  1.00  0.00           H
ATOM   2307  HW2 SOL   769      30.798  35.398   8.300  1.00  0.00           H
ATOM   2308  OW  SOL   770       5.015  30.868  10.964  1.00  0.00           O
ATOM   2309  HW1 SOL   770       4.765  31.458  10.252  1.00  0.00           H
ATOM   2310  HW2 SOL   770       5.789  30.410  10.635  1.00  0.00           H
ATOM   2311  OW  SOL   771      33.690   6.147  14.710  1.00  0.00           O
ATOM   2312  HW1 SOL   771      33.858   5.675  15.526  1.00  0.00           H
ATOM   2313  HW2 SOL   771      32.979   6.750  14.924  1.00  0.00           H
ATOM   2314  OW  SOL   772      33.776  28.790  24.273  1.00  0.00           O
ATOM   2315  HW1 SOL   772      33.116  28.407  24.850  1.00  0.00           H
ATOM   2316  HW2 SOL   772      33.285  29.393  23.714  1.00  0.00           H
ATOM   2317  OW  SOL   773      27.310  24.749  41.771  1.00  0.00           O
ATOM   2318  HW1 SOL   773      28.206  24.764  41.435  1.00  0.00           H
ATOM   2319  HW2 SOL   773      27.401  24.485  42.687  1.00  0.00           H
ATOM   2320  OW  SOL   774      37.613  30.174  20.290  1.00  0.00           O
ATOM   2321  HW1 SOL   774      37.049  29.885  21.007  1.00  0.00           H
ATOM   2322  HW2 SOL   774      38.201  30.815  20.691  1.00  0.00           H
ATOM   2323  OW  SOL   775       8.079  20.345  29.063  1.00  0.00           O
ATOM   2324  HW1 SOL   775       7.879  20.942  28.343  1.00  0.00           H
ATOM   2325  HW2 SOL   775       7.439  19.638  28.974  1.00  0.00           H
ATOM   2326  OW  SOL   776      32.122  13.696  35.032  1.00  0.00           O
ATOM   2327  HW1 SOL   776      31.617  13.984  35.793  1.00  0.00           H
ATOM   2328  HW2 SOL   776      31.577  13.023  34.624  1.00  0.00           H
ATOM   2329  OW  SOL   777       3.077  26.709   4.681  1.00  0.00           O
ATOM   2330  HW1 SOL   777       2.984  25.762   4.782  1.00  0.00           H
ATOM   2331  HW2 SOL   777       2.208  27.058   4.877  1.00  0.00           H
ATOM   2332  OW  SOL   778      11.198   3.609   7.985  1.00  0.00           O
ATOM   2333  HW1 SOL   778      10.460   4.177   7.765  1.00  0.00           H
ATOM   2334  HW2 SOL   778      11.627   3.438   7.146  1.00  0.00           H
ATOM   2335  OW  SOL   779      21.659  14.100   7.463  1.00  0.00           O
ATOM   2336  HW1 SOL   779      22.188  14.673   6.907  1.00  0.00           H
ATOM   2337  HW2 SOL   779      21.004  14.681   7.850  1.00  0.00           H
ATOM   2338  OW  SOL   780      12.597  17.008  24.708  1.00  0.00           O
ATOM   2339  HW1 SOL   780      12.738  16.352  25.391  1.00  0.00           H
ATOM   2340  HW2 SOL   780      13.457  17.121  24.303  1.00  0.00           H
ATOM   2341  OW  SOL   781      35.055  17.709  24.164  1.00  0.00           O
ATOM   2342  HW1 SOL   781      34.873  18.557  24.568  1.00  0.00           H
ATOM   2343  HW2 SOL   781      34.674  17.070  24.767  1.00  0.00           H
ATOM   2344  OW  SOL   782       8.990  31.586   6.860  1.00  0.00           O
ATOM   2345  HW1 SOL   782       8.628  30.699   6.846  1.00  0.00           H
ATOM   2346  HW2 SOL   782       8.327  32.122   6.425  1.00  0.00           H
ATOM   2347  OW  SOL   783      13.167  20.788  33.385  1.00  0.00           O
ATOM   2348  HW1 SOL   783      13.974  20.834  32.871  1.00  0.00           H
ATOM   2349  HW2 SOL   783      12.495  21.155  32.811  1.00  0.00           H
ATOM   2350  OW  SOL   784       9.437  14.289  11.038  1.00  0.00           O
ATOM   2351  HW1 SOL   784      10.125  14.925  11.234  1.00  0.00           H
ATOM   2352  HW2 SOL   784       9.888  13.583  10.574  1.00  0.00           H
ATOM   2353  OW  SOL   785       4.621  14.652  25.957  1.00  0.00           O
ATOM   2354  HW1 SOL   785       4.116  14.483  25.162  1.00  0.00           H
ATOM   2355  HW2 SOL   785       3.961  14.846  26.623  1.00  0.00           H
ATOM   2356  OW  SOL   786       6.862  32.213   5.305  1.00  0.00           O
ATOM   2357  HW1 SOL   786       6.426  32.921   5.779  1.00  0.00           H
ATOM   2358  HW2 SOL   786       6.149  31.727   4.890  1.00  0.00           H
ATOM   2359  OW  SOL   787      20.103   4.215  27.618  1.00  0.00           O
ATOM   2360  HW1 SOL   787      20.792   4.081  28.269  1.00  0.00           H
ATOM   2361  HW2 SOL   787      20.544   4.102  26.776  1.00  0.00           H
ATOM   2362  OW  SOL   788      38.537  20.803  31.978  1.00  0.00           O
ATOM   2363  HW1 SOL   788      37.663  20.541  31.687  1.00  0.00           H
ATOM   2364  HW2 SOL   788      38.766  20.165  32.653  1.00  0.00           H
ATOM   2365  OW  SOL   789      12.235  39.607  34.212  1.00  0.00           O
ATOM   2366  HW1 SOL   789      12.086  38.689  34.436  1.00  0.00           H
ATOM   2367  HW2 SOL   789      11.431  40.053  34.477  1.00  0.00           H
ATOM   2368  OW  SOL   790      26.343  13.446  23.733  1.00  0.00           O
ATOM   2369  HW1 SOL   790      26.580  12.793  23.075  1.00  0.00           H
ATOM   2370  HW2 SOL   790      26.395  14.282  23.270  1.00  0.00           H
ATOM   2371  OW  SOL   791       2.431  27.377  29.141  1.00  0.00           O
ATOM   2372  HW1 SOL   791       2.274  28.210  29.585  1.00  0.00           H
ATOM   2373  HW2 SOL   791       2.918  27.613  28.352  1.00  0.00           H
ATOM   2374  OW  SOL   792       2.360  41.460  38.503  1.00  0.00           O
ATOM   2375  HW1 SOL   792       3.240  41.474  38.127  1.00  0.00           H
ATOM   2376  HW2 SOL   792       2.415  42.039  39.264  1.00  0.00           H
ATOM   2377  OW  SOL   793      16.332  19.287  22.147  1.00  0.00           O
ATOM   2378  HW1 SOL   793      16.208  19.860  21.391  1.00  0.00           H
ATOM   2379  HW2 SOL   793      16.772  19.837  22.795  1.00  0.00           H
ATOM   2380  OW  SOL   794      39.730  10.024  41.652  1.00  0.00           O
ATOM   2381  HW1 SOL   794      40.038   9.559  42.430  1.00  0.00           H
ATOM   2382  HW2 SOL   794      39.120  10.680  41.991  1.00  0.00           H
ATOM   2383  OW  SOL   795      35.830  37.856   6.948  1.00  0.00           O
ATOM   2384  HW1 SOL   795      35.709  37.673   6.016  1.00  0.00           H
ATOM   2385  HW2 SOL   795      35.074  37.452   7.373  1.00  0.00           H
ATOM   2386  OW  SOL   796      34.755   2.049   1.131  1.00  0.00           O
ATOM   2387  HW1 SOL   796      35.299   1.754   1.861  1.00  0.00           H
ATOM   2388  HW2 SOL   796      34.868   1.376   0.460  1.00  0.00           H
ATOM   2389  OW  SOL   797      16.328   5.685  40.759  1.00  0.00           O
ATOM   2390  HW1 SOL   797      16.190   4.738  40.754  1.00  0.00           H
ATOM   2391  HW2 SOL   797      16.910   5.847  40.017  1.00  0.00           H
ATOM   2392  OW  SOL   798      20.524  33.416   8.983  1.00  0.00           O
ATOM   2393  HW1 SOL   798      20.306  33.933   8.207  1.00  0.00           H
ATOM   2394  HW2 SOL   798      19.708  32.969   9.210  1.00  0.00           H
ATOM   2395  OW  SOL   799      17.082  41.188   6.395  1.00  0.00           O
ATOM   2396  HW1 SOL   799      18.009  41.037   6.210  1.00  0.00           H
ATOM   2397  HW2 SOL   799      17.057  42.048   6.814  1.00  0.00           H
ATOM   2398  OW  SOL   800       3.998  28.526  32.811  1.00  0.00           O
ATOM   2399  HW1 SOL   800       4.259  27.675  32.458  1.00  0.00           H
ATOM   2400  HW2 SOL   800       3.525  28.317  33.616  1.00  0.00           H
ATOM   2401  OW  SOL   801       7.201   8.471  32.350  1.00  0.00           O
ATOM   2402  HW1 SOL   801       6.349   8.630  32.755  1.00  0.00           H
ATOM   2403  HW2 SOL   801       7.735   8.099  33.052  1.00  0.00           H
ATOM   2404  OW  SOL   802      28.006  15.726  37.697  1.00  0.00           O
ATOM   2405  HW1 SOL   802      28.118  16.225  38.506  1.00  0.00           H
ATOM   2406  HW2 SOL   802      27.720  16.374  37.053  1.00  0.00           H
ATOM   2407  OW  SOL   803      11.410  25.066  14.202  1.00  0.00           O
ATOM   2408  HW1 SOL   803      11.122  24.787  13.333  1.00  0.00           H
ATOM   2409  HW2 SOL   803      12.360  25.151  14.124  1.00  0.00           H
ATOM   2410  OW  SOL   804      16.776  39.449  39.361  1.00  0.00           O
ATOM   2411  HW1 SOL   804      17.128  38.843  38.709  1.00  0.00           H
ATOM   2412  HW2 SOL   804      17.305  39.293  40.143  1.00  0.00           H
ATOM   2413  OW  SOL   805      12.187  16.560   0.771  1.00  0.00           O
ATOM   2414  HW1 SOL   805      11.305  16.931   0.777  1.00  0.00           H
ATOM   2415  HW2 SOL   805      12.526  16.762  -0.101  1.00  0.00           H
ATOM   2416  OW  SOL   806       2.386  27.721   0.227  1.00  0.00           O
ATOM   2417  HW1 SOL   806       1.494  28.058   0.312  1.00  0.00           H
ATOM   2418  HW2 SOL   806       2.745  28.179  -0.533  1.00  0.00           H
ATOM   2419  OW  SOL   807       8.293  35.120  20.695  1.00  0.00           O
ATOM   2420  HW1 SOL   807       8.222  35.233  19.747  1.00  0.00           H
ATOM   2421  HW2 SOL   807       8.137  35.993  21.053  1.00  0.00           H
ATOM   2422  OW  SOL   808      14.413  25.718  15.226  1.00  0.00           O
ATOM   2423  HW1 SOL   808      15.351  25.902  15.272  1.00  0.00           H
ATOM   2424  HW2 SOL   808      14.360  24.831  14.869  1.00  0.00           H
ATOM   2425  OW  SOL   809      38.560  20.332  10.462  1.00  0.00           O
ATOM   2426  HW1 SOL   809      38.416  19.806  11.248  1.00  0.00           H
ATOM   2427  HW2 SOL   809      38.921  19.717   9.824  1.00  0.00           H
ATOM   2428  OW  SOL   810       8.623  19.901  41.380  1.00  0.00           O
ATOM   2429  HW1 SOL   810       8.051  20.056  40.629  1.00  0.00           H
ATOM   2430  HW2 SOL   810       8.399  19.019  41.676  1.00  0.00           H
ATOM   2431  OW  SOL   811      42.135  10.241   5.613  1.00  0.00           O
ATOM   2432  HW1 SOL   811      41.369  10.758   5.864  1.00  0.00           H
ATOM   2433  HW2 SOL   811      41.804   9.347   5.527  1.00  0.00           H
ATOM   2434  OW  SOL   812      29.921  20.255  16.273  1.00  0.00           O
ATOM   2435  HW1 SOL   812      29.689  19.893  15.417  1.00  0.00           H
ATOM   2436  HW2 SOL   812      29.746  21.193  16.193  1.00  0.00           H
ATOM   2437  OW  SOL   813      12.710  31.754   3.150  1.00  0.00           O
ATOM   2438  HW1 SOL   813      13.036  30.910   3.461  1.00  0.00           H
ATOM   2439  HW2 SOL   813      11.852  31.555   2.774  1.00  0.00           H
ATOM   2440  OW  SOL   814      41.366  35.274  25.682  1.00  0.00           O
ATOM   2441  HW1 SOL   814      40.472  35.013  25.905  1.00  0.00           H
ATOM   2442  HW2 SOL   814      41.847  34.449  25.619  1.00  0.00           H
ATOM   2443  OW  SOL   815       5.872   9.042  13.363  1.00  0.00           O
ATOM   2444  HW1 SOL   815       6.397   8.290  13.636  1.00  0.00           H
ATOM   2445  HW2 SOL   815       5.516   9.395  14.178  1.00  0.00           H
ATOM   2446  OW  SOL   816      41.245  25.644  33.515  1.00  0.00           O
ATOM   2447  HW1 SOL   816      40.509  25.402  32.953  1.00  0.00           H
ATOM   2448  HW2 SOL   816      40.857  25.763  34.381  1.00  0.00           H
ATOM   2449  OW  SOL   817      22.111  32.821  11.188  1.00  0.00           O
ATOM   2450  HW1 SOL   817      21.884  33.640  11.629  1.00  0.00           H
ATOM   2451  HW2 SOL   817      21.379  32.658  10.593  1.00  0.00           H
ATOM   2452  OW  SOL   818      29.042  28.234  36.937  1.00  0.00           O
ATOM   2453  HW1 SOL   818      29.596  27.590  36.495  1.00  0.00           H
ATOM   2454  HW2 SOL   818      29.153  29.036  36.426  1.00  0.00           H
ATOM   2455  OW  SOL   819      25.538  14.196  39.180  1.00  0.00           O
ATOM   2456  HW1 SOL   819      26.146  13.976  38.474  1.00  0.00           H
ATOM   2457  HW2 SOL   819      25.041  14.942  38.845  1.00  0.00           H
ATOM   2458  OW  SOL   820      41.107  24.164   2.142  1.00  0.00           O
ATOM   2459  HW1 SOL   820      41.567  24.995   2.256  1.00  0.00           H
ATOM   2460  HW2 SOL   820      40.819  23.925   3.023  1.00  0.00           H
ATOM   2461  OW  SOL   821       4.285   0.656  29.017  1.00  0.00           O
ATOM   2462  HW1 SOL   821       5.131   0.220  29.119  1.00  0.00           H
ATOM   2463  HW2 SOL   821       3.743   0.296  29.719  1.00  0.00           H
ATOM   2464  OW  SOL   822       0.903  20.415  33.436  1.00  0.00           O
ATOM   2465  HW1 SOL   822       1.095  20.991  32.696  1.00  0.00           H
ATOM   2466  HW2 SOL   822       0.580  19.608  33.036  1.00  0.00           H
ATOM   2467  OW  SOL   823      29.542   7.232  21.740  1.00  0.00           O
ATOM   2468  HW1 SOL   823      29.293   8.138  21.923  1.00  0.00           H
ATOM   2469  HW2 SOL   823      29.354   6.763  22.553  1.00  0.00           H
ATOM   2470  OW  SOL   824       7.676   5.395   9.869  1.00  0.00           O
ATOM   2471  HW1 SOL   824       7.196   5.061  10.627  1.00  0.00           H
ATOM   2472  HW2 SOL   824       8.439   5.835  10.244  1.00  0.00           H
ATOM   2473  OW  SOL   825      37.329  40.374  28.673  1.00  0.00           O
ATOM   2474  HW1 SOL   825      36.965  41.107  28.175  1.00  0.00           H
ATOM   2475  HW2 SOL   825      38.276  40.508  28.639  1.00  0.00           H
ATOM   2476  OW  SOL   826      27.735  31.883  17.311  1.00  0.00           O
ATOM   2477  HW1 SOL   826      28.182  32.426  16.661  1.00  0.00           H
ATOM   2478  HW2 SOL   826      27.437  32.502  17.977  1.00  0.00           H
ATOM   2479  OW  SOL   827      11.555  36.375  42.380  1.00  0.00           O
ATOM   2480  HW1 SOL   827      11.627  35.625  42.970  1.00  0.00           H
ATOM   2481  HW2 SOL   827      10.620  36.439  42.185  1.00  0.00           H
ATOM   2482  OW  SOL   828      23.787  17.065  24.626  1.00  0.00           O
ATOM   2483  HW1 SOL   828      23.294  16.345  25.019  1.00  0.00           H
ATOM   2484  HW2 SOL   828      24.207  16.678  23.857  1.00  0.00           H
ATOM   2485  OW  SOL   829      16.218  19.168  16.638  1.00  0.00           O
ATOM   2486  HW1 SOL   829      15.273  19.218  16.490  1.00  0.00           H
ATOM   2487  HW2 SOL   829      16.406  18.230  16.666  1.00  0.00           H
ATOM   2488  OW  SOL   830      22.202  17.668  13.506  1.00  0.00           O
ATOM   2489  HW1 SOL   830      22.177  18.352  14.174  1.00  0.00           H
ATOM   2490  HW2 SOL   830      22.293  16.853  14.000  1.00  0.00           H
ATOM   2491  OW  SOL   831      29.575   5.251  33.028  1.00  0.00           O
ATOM   2492  HW1 SOL   831      29.006   4.675  32.518  1.00  0.00           H
ATOM   2493  HW2 SOL   831      30.392   4.760  33.121  1.00  0.00           H
ATOM   2494  OW  SOL   832       3.534   1.974   4.127  1.00  0.00           O
ATOM   2495  HW1 SOL   832       4.280   2.372   4.575  1.00  0.00           H
ATOM   2496  HW2 SOL   832       3.239   2.642   3.509  1.00  0.00           H
ATOM   2497  OW  SOL   833      24.967  11.526  39.894  1.00  0.00           O
ATOM   2498  HW1 SOL   833      25.012  12.453  39.661  1.00  0.00           H
ATOM   2499  HW2 SOL   833      24.087  11.255  39.632  1.00  0.00           H
ATOM   2500  OW  SOL   834      16.762  37.044  23.981  1.00  0.00           O
ATOM   2501  HW1 SOL   834      17.226  36.462  23.379  1.00  0.00           H
ATOM   2502  HW2 SOL   834      16.310  36.454  24.584  1.00  0.00           H
ATOM   2503  OW  SOL   835      16.365  25.825  40.659  1.00  0.00           O
ATOM   2504  HW1 SOL   835      16.780  26.620  40.324  1.00  0.00           H
ATOM   2505  HW2 SOL   835      16.506  25.173  39.973  1.00  0.00           H
ATOM   2506  OW  SOL   836       5.601   2.266  31.097  1.00  0.00           O
ATOM   2507  HW1 SOL   836       5.800   2.041  32.006  1.00  0.00           H
ATOM   2508  HW2 SOL   836       4.846   1.722  30.874  1.00  0.00           H
ATOM   2509  OW  SOL   837      26.720  22.906  10.229  1.00  0.00           O
ATOM   2510  HW1 SOL   837      26.120  23.052  10.961  1.00  0.00           H
ATOM   2511  HW2 SOL   837      26.422  23.512   9.550  1.00  0.00           H
ATOM   2512  OW  SOL   838      13.191  32.442  10.219  1.00  0.00           O
ATOM   2513  HW1 SOL   838      13.904  32.110   9.673  1.00  0.00           H
ATOM   2514  HW2 SOL   838      12.416  32.392   9.658  1.00  0.00           H
ATOM   2515  OW  SOL   839      20.996  15.780   2.721  1.00  0.00           O
ATOM   2516  HW1 SOL   839      20.540  15.014   2.373  1.00  0.00           H
ATOM   2517  HW2 SOL   839      21.869  15.459   2.947  1.00  0.00           H
ATOM   2518  OW  SOL   840      13.531  22.311  23.803  1.00  0.00           O
ATOM   2519  HW1 SOL   840      13.155  21.431  23.813  1.00  0.00           H
ATOM   2520  HW2 SOL   840      13.976  22.391  24.646  1.00  0.00           H
ATOM   2521  OW  SOL   841      34.181   8.676   9.706  1.00  0.00           O
ATOM   2522  HW1 SOL   841      34.040   8.655   8.759  1.00  0.00           H
ATOM   2523  HW2 SOL   841      33.596   8.001  10.051  1.00  0.00           H
ATOM   2524  OW  SOL   842      24.848  38.407  12.211  1.00  0.00           O
ATOM   2525  HW1 SOL   842      24.282  37.954  12.836  1.00  0.00           H
ATOM   2526  HW2 SOL   842      24.546  39.315  12.229  1.00  0.00           H
ATOM   2527  OW  SOL   843       7.693   7.134  14.612  1.00  0.00           O
ATOM   2528  HW1 SOL   843       8.580   6.904  14.888  1.00  0.00           H
ATOM   2529  HW2 SOL   843       7.140   6.897  15.356  1.00  0.00           H
ATOM   2530  OW  SOL   844      36.524  28.631  22.349  1.00  0.00           O
ATOM   2531  HW1 SOL   844      36.396  29.231  23.084  1.00  0.00           H
ATOM   2532  HW2 SOL   844      37.336  28.168  22.557  1.00  0.00           H
ATOM   2533  OW  SOL   845       6.875  24.916  35.626  1.00  0.00           O
ATOM   2534  HW1 SOL   845       7.364  24.507  34.911  1.00  0.00           H
ATOM   2535  HW2 SOL   845       6.325  24.213  35.973  1.00  0.00           H
ATOM   2536  OW  SOL   846      18.577  35.939  33.261  1.00  0.00           O
ATOM   2537  HW1 SOL   846      19.446  36.000  33.658  1.00  0.00           H
ATOM   2538  HW2 SOL   846      18.714  35.431  32.461  1.00  0.00           H
ATOM   2539  OW  SOL   847      30.835  14.477   7.156  1.00  0.00           O
ATOM   2540  HW1 SOL   847      31.258  15.310   7.367  1.00  0.00           H
ATOM   2541  HW2 SOL   847      30.744  14.489   6.204  1.00  0.00           H
ATOM   2542  OW  SOL   848      10.333   8.090  22.913  1.00  0.00           O
ATOM   2543  HW1 SOL   848       9.616   7.880  23.511  1.00  0.00           H
ATOM   2544  HW2 SOL   848      11.087   7.619  23.267  1.00  0.00           H
ATOM   2545  OW  SOL   849      32.510   2.953   6.722  1.00  0.00           O
ATOM   2546  HW1 SOL   849      33.447   3.149   6.724  1.00  0.00           H
ATOM   2547  HW2 SOL   849      32.257   2.999   5.800  1.00  0.00           H
ATOM   2548  OW  SOL   850      25.025  25.959   5.709  1.00  0.00           O
ATOM   2549  HW1 SOL   850      25.294  25.481   4.924  1.00  0.00           H
ATOM   2550  HW2 SOL   850      25.357  26.847   5.576  1.00  0.00           H
ATOM   2551  OW  SOL   851      33.646   7.523  38.349  1.00  0.00           O
ATOM   2552  HW1 SOL   851      34.159   8.291  38.597  1.00  0.00           H
ATOM   2553  HW2 SOL   851      34.087   7.181  37.571  1.00  0.00           H
ATOM   2554  OW  SOL   852      30.810  29.257   7.924  1.00  0.00           O
ATOM   2555  HW1 SOL   852      31.359  29.152   7.147  1.00  0.00           H
ATOM   2556  HW2 SOL   852      30.764  28.380   8.305  1.00  0.00           H
ATOM   2557  OW  SOL   853       9.425   8.487  39.508  1.00  0.00           O
ATOM   2558  HW1 SOL   853       9.126   9.397  39.507  1.00  0.00           H
ATOM   2559  HW2 SOL   853       9.400   8.228  40.429  1.00  0.00           H
ATOM   2560  OW  SOL   854      23.580  17.472  16.392  1.00  0.00           O
ATOM   2561  HW1 SOL   854      24.204  18.093  16.766  1.00  0.00           H
ATOM   2562  HW2 SOL   854      22.768  17.970  16.305  1.00  0.00           H
ATOM   2563  OW  SOL   855      24.024  18.128  41.861  1.00  0.00           O
ATOM   2564  HW1 SOL   855      24.969  18.181  42.003  1.00  0.00           H
ATOM   2565  HW2 SOL   855      23.641  18.552  42.629  1.00  0.00           H
ATOM   2566  OW  SOL   856      23.158  13.271  36.700  1.00  0.00           O
ATOM   2567  HW1 SOL   856      24.094  13.095  36.616  1.00  0.00           H
ATOM   2568  HW2 SOL   856      22.737  12.604  36.159  1.00  0.00           H
ATOM   2569  OW  SOL   857      15.831  15.840  16.656  1.00  0.00           O
ATOM   2570  HW1 SOL   857      15.557  16.331  15.882  1.00  0.00           H
ATOM   2571  HW2 SOL   857      16.428  15.172  16.318  1.00  0.00           H
ATOM   2572  OW  SOL   858      14.836  41.622   2.399  1.00  0.00           O
ATOM   2573  HW1 SOL   858      15.580  42.100   2.034  1.00  0.00           H
ATOM   2574  HW2 SOL   858      15.207  41.113   3.119  1.00  0.00           H
ATOM   2575  OW  SOL   859      35.135   3.817   6.964  1.00  0.00           O
ATOM   2576  HW1 SOL   859      35.696   3.058   6.805  1.00  0.00           H
ATOM   2577  HW2 SOL   859      35.441   4.171   7.799  1.00  0.00           H
ATOM   2578  OW  SOL   860      35.143   8.680  14.637  1.00  0.00           O
ATOM   2579  HW1 SOL   860      34.632   7.878  14.529  1.00  0.00           H
ATOM   2580  HW2 SOL   860      36.001   8.469  14.269  1.00  0.00           H
ATOM   2581  OW  SOL   861       8.585  23.027  40.889  1.00  0.00           O
ATOM   2582  HW1 SOL   861       8.196  23.275  41.727  1.00  0.00           H
ATOM   2583  HW2 SOL   861       8.136  22.217  40.646  1.00  0.00           H
ATOM   2584  OW  SOL   862      25.680  40.153  26.983  1.00  0.00           O
ATOM   2585  HW1 SOL   862      26.076  41.020  26.897  1.00  0.00           H
ATOM   2586  HW2 SOL   862      25.848  39.901  27.891  1.00  0.00           H
ATOM   2587  OW  SOL   863      17.035   4.153   0.582  1.00  0.00           O
ATOM   2588  HW1 SOL   863      16.712   3.603  -0.131  1.00  0.00           H
ATOM   2589  HW2 SOL   863      17.896   3.790   0.794  1.00  0.00           H
ATOM   2590  OW  SOL   864      18.363  33.073  32.553  1.00  0.00           O
ATOM   2591  HW1 SOL   864      18.216  32.364  33.180  1.00  0.00           H
ATOM   2592  HW2 SOL   864      19.265  32.951  32.259  1.00  0.00           H
ATOM   2593  OW  SOL   865      40.462  37.051  15.431  1.00  0.00           O
ATOM   2594  HW1 SOL   865      41.049  36.782  16.139  1.00  0.00           H
ATOM   2595  HW2 SOL   865      40.082  37.875  15.736  1.00  0.00           H
ATOM   2596  OW  SOL   866      33.414  41.471  20.158  1.00  0.00           O
ATOM   2597  HW1 SOL   866      33.641  41.929  20.967  1.00  0.00           H
ATOM   2598  HW2 SOL   866      32.644  40.950  20.385  1.00  0.00           H
ATOM   2599  OW  SOL   867       7.925  16.117  41.141  1.00  0.00           O
ATOM   2600  HW1 SOL   867       7.614  15.212  41.160  1.00  0.00           H
ATOM   2601  HW2 SOL   867       7.171  16.636  41.419  1.00  0.00           H
ATOM   2602  OW  SOL   868      36.263   1.123   3.327  1.00  0.00           O
ATOM   2603  HW1 SOL   868      36.882   0.402   3.442  1.00  0.00           H
ATOM   2604  HW2 SOL   868      36.235   1.554   4.181  1.00  0.00           H
ATOM   2605  OW  SOL   869      36.071   4.175   4.310  1.00  0.00           O
ATOM   2606  HW1 SOL   869      37.015   4.290   4.203  1.00  0.00           H
ATOM   2607  HW2 SOL   869      35.951   4.030   5.248  1.00  0.00           H
ATOM   2608  OW  SOL   870      41.695  31.384   3.187  1.00  0.00           O
ATOM   2609  HW1 SOL   870      42.113  31.439   4.046  1.00  0.00           H
ATOM   2610  HW2 SOL   870      41.743  30.457   2.955  1.00  0.00           H
ATOM   2611  OW  SOL   871      17.850  17.235  41.603  1.00  0.00           O
ATOM   2612  HW1 SOL   871      18.781  17.116  41.416  1.00  0.00           H
ATOM   2613  HW2 SOL   871      17.806  17.327  42.555  1.00  0.00           H
ATOM   2614  OW  SOL   872       1.310  37.601   2.418  1.00  0.00           O
ATOM   2615  HW1 SOL   872       1.710  37.338   3.246  1.00  0.00           H
ATOM   2616  HW2 SOL   872       1.705  38.450   2.219  1.00  0.00           H
ATOM   2617  OW  SOL   873      22.790  34.875  17.241  1.00  0.00           O
ATOM   2618  HW1 SOL   873      22.065  34.424  17.674  1.00  0.00           H
ATOM   2619  HW2 SOL   873      23.282  34.178  16.807  1.00  0.00           H
ATOM   2620  OW  SOL   874      28.211  30.639  34.434  1.00  0.00           O
ATOM   2621  HW1 SOL   874      29.053  31.035  34.658  1.00  0.00           H
ATOM   2622  HW2 SOL   874      28.045  30.922  33.535  1.00  0.00           H
ATOM   2623  OW  SOL   875      24.042  21.542  13.866  1.00  0.00           O
ATOM   2624  HW1 SOL   875      23.942  21.336  12.936  1.00  0.00           H
ATOM   2625  HW2 SOL   875      24.648  22.283  13.884  1.00  0.00           H
ATOM   2626  OW  SOL   876      16.428  12.026  13.844  1.00  0.00           O
ATOM   2627  HW1 SOL   876      16.274  11.313  14.464  1.00  0.00           H
ATOM   2628  HW2 SOL   876      16.542  12.802  14.394  1.00  0.00           H
ATOM   2629  OW  SOL   877       0.192  12.238  35.859  1.00  0.00           O
ATOM   2630  HW1 SOL   877       0.116  12.294  34.907  1.00  0.00           H
ATOM   2631  HW2 SOL   877      -0.621  11.820  36.142  1.00  0.00           H
ATOM   2632  OW  SOL   878      32.061  28.357   5.541  1.00  0.00           O
ATOM   2633  HW1 SOL   878      32.621  28.518   4.781  1.00  0.00           H
ATOM   2634  HW2 SOL   878      32.612  27.859   6.145  1.00  0.00           H
ATOM   2635  OW  SOL   879      15.400  37.455  11.435  1.00  0.00           O
ATOM   2636  HW1 SOL   879      14.826  38.212  11.551  1.00  0.00           H
ATOM   2637  HW2 SOL   879      14.817  36.699  11.503  1.00  0.00           H
ATOM   2638  OW  SOL   880      17.071  25.758   2.444  1.00  0.00           O
ATOM   2639  HW1 SOL   880      17.681  26.098   1.789  1.00  0.00           H
ATOM   2640  HW2 SOL   880      16.812  24.900   2.108  1.00  0.00           H
ATOM   2641  OW  SOL   881      27.165  32.149  31.973  1.00  0.00           O
ATOM   2642  HW1 SOL   881      27.483  32.964  32.363  1.00  0.00           H
ATOM   2643  HW2 SOL   881      26.236  32.309  31.808  1.00  0.00           H
ATOM   2644  OW  SOL   882      42.478   3.642  28.682  1.00  0.00           O
ATOM   2645  HW1 SOL   882      43.105   4.139  29.208  1.00  0.00           H
ATOM   2646  HW2 SOL   882      42.810   2.744  28.698  1.00  0.00           H
ATOM   2647  OW  SOL   883      16.161   4.231  10.379  1.00  0.00           O
ATOM   2648  HW1 SOL   883      15.316   4.053   9.965  1.00  0.00           H
ATOM   2649  HW2 SOL   883      16.531   3.366  10.553  1.00  0.00           H
ATOM   2650  OW  SOL   884      15.244  20.181  28.336  1.00  0.00           O
ATOM   2651  HW1 SOL   884      14.582  20.035  29.011  1.00  0.00           H
ATOM   2652  HW2 SOL   884      16.058  19.863  28.727  1.00  0.00           H
ATOM   2653  OW  SOL   885      31.883  31.913   2.831  1.00  0.00           O
ATOM   2654  HW1 SOL   885      31.951  31.849   1.879  1.00  0.00           H
ATOM   2655  HW2 SOL   885      32.690  31.514   3.157  1.00  0.00           H
ATOM   2656  OW  SOL   886      11.522   5.867  12.955  1.00  0.00           O
ATOM   2657  HW1 SOL   886      11.164   5.183  12.389  1.00  0.00           H
ATOM   2658  HW2 SOL   886      12.078   6.390  12.378  1.00  0.00           H
ATOM   2659  OW  SOL   887      29.287  38.033  40.743  1.00  0.00           O
ATOM   2660  HW1 SOL   887      28.429  37.797  40.391  1.00  0.00           H
ATOM   2661  HW2 SOL   887      29.893  37.415  40.334  1.00  0.00           H
ATOM   2662  OW  SOL   888      36.439   1.647   6.084  1.00  0.00           O
ATOM   2663  HW1 SOL   888      37.385   1.732   6.202  1.00  0.00           H
ATOM   2664  HW2 SOL   888      36.227   0.789   6.453  1.00  0.00           H
ATOM   2665  OW  SOL   889       9.042  37.532  25.655  1.00  0.00           O
ATOM   2666  HW1 SOL   889       8.302  37.493  25.048  1.00  0.00           H
ATOM   2667  HW2 SOL   889       8.716  37.127  26.458  1.00  0.00           H
ATOM   2668  OW  SOL   890      41.479  26.395   7.549  1.00  0.00           O
ATOM   2669  HW1 SOL   890      40.700  26.146   7.051  1.00  0.00           H
ATOM   2670  HW2 SOL   890      41.136  26.767   8.361  1.00  0.00           H
ATOM   2671  OW  SOL   891      33.667   9.770  18.775  1.00  0.00           O
ATOM   2672  HW1 SOL   891      33.417   9.462  19.646  1.00  0.00           H
ATOM   2673  HW2 SOL   891      33.385  10.685  18.754  1.00  0.00           H
ATOM   2674  OW  SOL   892      17.120  21.553  12.329  1.00  0.00           O
ATOM   2675  HW1 SOL   892      16.419  20.901  12.319  1.00  0.00           H
ATOM   2676  HW2 SOL   892      17.505  21.477  13.202  1.00  0.00           H
ATOM   2677  OW  SOL   893      32.150   4.701  25.311  1.00  0.00           O
ATOM   2678  HW1 SOL   893      32.564   5.377  24.775  1.00  0.00           H
ATOM   2679  HW2 SOL   893      31.620   5.187  25.943  1.00  0.00           H
ATOM   2680  OW  SOL   894      15.413  39.056   3.150  1.00  0.00           O
ATOM   2681  HW1 SOL   894      14.983  38.242   2.886  1.00  0.00           H
ATOM   2682  HW2 SOL   894      14.711  39.587   3.526  1.00  0.00           H
ATOM   2683  OW  SOL   895      13.410  36.039  21.733  1.00  0.00           O
ATOM   2684  HW1 SOL   895      13.361  35.484  22.511  1.00  0.00           H
ATOM   2685  HW2 SOL   895      13.846  36.836  22.034  1.00  0.00           H
ATOM   2686  OW  SOL   896       5.807  20.282   0.257  1.00  0.00           O
ATOM   2687  HW1 SOL   896       6.473  20.929   0.025  1.00  0.00           H
ATOM   2688  HW2 SOL   896       5.964  20.097   1.182  1.00  0.00           H
ATOM   2689  OW  SOL   897      20.422  31.004   4.109  1.00  0.00           O
ATOM   2690  HW1 SOL   897      19.673  31.554   4.337  1.00  0.00           H
ATOM   2691  HW2 SOL   897      20.828  31.447   3.364  1.00  0.00           H
ATOM   2692  OW  SOL   898       8.425  32.540   3.174  1.00  0.00           O
ATOM   2693  HW1 SOL   898       8.754  33.432   3.289  1.00  0.00           H
ATOM   2694  HW2 SOL   898       8.026  32.321   4.016  1.00  0.00           H
ATOM   2695  OW  SOL   899      24.247   6.863  37.176  1.00  0.00           O
ATOM   2696  HW1 SOL   899      24.869   6.138  37.236  1.00  0.00           H
ATOM   2697  HW2 SOL   899      24.332   7.179  36.276  1.00  0.00           H
ATOM   2698  OW  SOL   900      17.801  35.377  15.496  1.00  0.00           O
ATOM   2699  HW1 SOL   900      17.267  34.960  14.820  1.00  0.00           H
ATOM   2700  HW2 SOL   900      18.360  34.674  15.828  1.00  0.00           H
ATOM   2701  OW  SOL   901      24.879  26.363  19.420  1.00  0.00           O
ATOM   2702  HW1 SOL   901      23.987  26.514  19.108  1.00  0.00           H
ATOM   2703  HW2 SOL   901      25.409  26.330  18.624  1.00  0.00           H
ATOM   2704  OW  SOL   902      21.279  24.666  15.430  1.00  0.00           O
ATOM   2705  HW1 SOL   902      21.591  24.539  16.326  1.00  0.00           H
ATOM   2706  HW2 SOL   902      20.722  23.905  15.260  1.00  0.00           H
ATOM   2707  OW  SOL   903      25.503  16.881  18.810  1.00  0.00           O
ATOM   2708  HW1 SOL   903      25.786  16.214  18.184  1.00  0.00           H
ATOM   2709  HW2 SOL   903      26.317  17.231  19.172  1.00  0.00           H
ATOM   2710  OW  SOL   904      31.868  16.819  13.434  1.00  0.00           O
ATOM   2711  HW1 SOL   904      31.396  17.082  12.644  1.00  0.00           H
ATOM   2712  HW2 SOL   904      32.671  17.339  13.419  1.00  0.00           H
ATOM   2713  OW  SOL   905      29.155  11.423   7.861  1.00  0.00           O
ATOM   2714  HW1 SOL   905      29.798  11.114   8.500  1.00  0.00           H
ATOM   2715  HW2 SOL   905      29.651  12.005   7.285  1.00  0.00           H
ATOM   2716  OW  SOL   906       2.037   2.492  27.332  1.00  0.00           O
ATOM   2717  HW1 SOL   906       1.664   2.466  28.214  1.00  0.00           H
ATOM   2718  HW2 SOL   906       2.293   1.588  27.153  1.00  0.00           H
ATOM   2719  OW  SOL   907       3.255  30.366   7.290  1.00  0.00           O
ATOM   2720  HW1 SOL   907       3.472  29.491   7.612  1.00  0.00           H
ATOM   2721  HW2 SOL   907       3.668  30.414   6.428  1.00  0.00           H
ATOM   2722  OW  SOL   908      11.878  31.720  41.148  1.00  0.00           O
ATOM   2723  HW1 SOL   908      11.548  31.191  40.421  1.00  0.00           H
ATOM   2724  HW2 SOL   908      11.943  31.107  41.881  1.00  0.00           H
ATOM   2725  OW  SOL   909      40.013  16.490  11.547  1.00  0.00           O
ATOM   2726  HW1 SOL   909      39.697  16.681  12.430  1.00  0.00           H
ATOM   2727  HW2 SOL   909      40.815  15.984  11.683  1.00  0.00           H
ATOM   2728  OW  SOL   910      29.059  10.157   2.911  1.00  0.00           O
ATOM   2729  HW1 SOL   910      28.177  10.173   3.283  1.00  0.00           H
ATOM   2730  HW2 SOL   910      29.640  10.148   3.672  1.00  0.00           H
ATOM   2731  OW  SOL   911       8.004  23.794  33.406  1.00  0.00           O
ATOM   2732  HW1 SOL   911       8.897  23.996  33.125  1.00  0.00           H
ATOM   2733  HW2 SOL   911       7.471  23.926  32.622  1.00  0.00           H
ATOM   2734  OW  SOL   912      21.163  30.358  13.352  1.00  0.00           O
ATOM   2735  HW1 SOL   912      20.727  30.824  12.639  1.00  0.00           H
ATOM   2736  HW2 SOL   912      22.086  30.598  13.267  1.00  0.00           H
ATOM   2737  OW  SOL   913      11.701  28.416  16.124  1.00  0.00           O
ATOM   2738  HW1 SOL   913      11.534  28.670  15.217  1.00  0.00           H
ATOM   2739  HW2 SOL   913      11.135  27.658  16.270  1.00  0.00           H
ATOM   2740  OW  SOL   914      20.884  42.719   9.311  1.00  0.00           O
ATOM   2741  HW1 SOL   914      20.526  42.293  10.090  1.00  0.00           H
ATOM   2742  HW2 SOL   914      20.590  42.174   8.582  1.00  0.00           H
ATOM   2743  OW  SOL   915       5.697   3.601   0.223  1.00  0.00           O
ATOM   2744  HW1 SOL   915       4.876   3.709  -0.258  1.00  0.00           H
ATOM   2745  HW2 SOL   915       5.932   4.487   0.497  1.00  0.00           H
ATOM   2746  OW  SOL   916      27.956   2.384  10.572  1.00  0.00           O
ATOM   2747  HW1 SOL   916      27.005   2.336  10.471  1.00  0.00           H
ATOM   2748  HW2 SOL   916      28.087   2.917  11.355  1.00  0.00           H
ATOM   2749  OW  SOL   917      34.364  22.421  37.834  1.00  0.00           O
ATOM   2750  HW1 SOL   917      34.575  21.709  37.231  1.00  0.00           H
ATOM   2751  HW2 SOL   917      33.416  22.362  37.953  1.00  0.00           H
ATOM   2752  OW  SOL   918      33.767   5.982   5.774  1.00  0.00           O
ATOM   2753  HW1 SOL   918      34.470   6.348   5.237  1.00  0.00           H
ATOM   2754  HW2 SOL   918      34.185   5.276   6.266  1.00  0.00           H
ATOM   2755  OW  SOL   919      19.411  34.976  40.208  1.00  0.00           O
ATOM   2756  HW1 SOL   919      18.744  35.025  40.892  1.00  0.00           H
ATOM   2757  HW2 SOL   919      19.980  34.256  40.479  1.00  0.00           H
ATOM   2758  OW  SOL   920      26.412  31.837   5.468  1.00  0.00           O
ATOM   2759  HW1 SOL   920      26.303  30.894   5.349  1.00  0.00           H
ATOM   2760  HW2 SOL   920      26.954  31.920   6.252  1.00  0.00           H
ATOM   2761  OW  SOL   921      20.790  10.575   9.889  1.00  0.00           O
ATOM   2762  HW1 SOL   921      21.091  10.777   9.003  1.00  0.00           H
ATOM   2763  HW2 SOL   921      19.856  10.388   9.788  1.00  0.00           H
ATOM   2764  OW  SOL   922      40.276   1.493  20.109  1.00  0.00           O
ATOM   2765  HW1 SOL   922      39.949   1.365  19.218  1.00  0.00           H
ATOM   2766  HW2 SOL   922      40.190   2.433  20.264  1.00  0.00           H
ATOM   2767  OW  SOL   923      17.273  25.342  34.921  1.00  0.00           O
ATOM   2768  HW1 SOL   923      17.047  24.418  35.022  1.00  0.00           H
ATOM   2769  HW2 SOL   923      16.452  25.809  35.077  1.00  0.00           H
ATOM   2770  OW  SOL   924      32.042  26.292  23.011  1.00  0.00           O
ATOM   2771  HW1 SOL   924      32.409  25.415  22.899  1.00  0.00           H
ATOM   2772  HW2 SOL   924      32.452  26.814  22.322  1.00  0.00           H
ATOM   2773  OW  SOL   925       6.074  23.917  31.048  1.00  0.00           O
ATOM   2774  HW1 SOL   925       5.356  23.287  30.992  1.00  0.00           H
ATOM   2775  HW2 SOL   925       6.657  23.681  30.327  1.00  0.00           H
ATOM   2776  OW  SOL   926      36.682  42.815  13.082  1.00  0.00           O
ATOM   2777  HW1 SOL   926      37.007  43.484  12.479  1.00  0.00           H
ATOM   2778  HW2 SOL   926      36.176  42.219  12.530  1.00  0.00           H
ATOM   2779  OW  SOL   927      31.572   7.616  34.031  1.00  0.00           O
ATOM   2780  HW1 SOL   927      31.674   6.725  34.365  1.00  0.00           H
ATOM   2781  HW2 SOL   927      31.621   8.172  34.809  1.00  0.00           H
ATOM   2782  OW  SOL   928      26.620   2.201   2.411  1.00  0.00           O
ATOM   2783  HW1 SOL   928      26.142   1.529   1.925  1.00  0.00           H
ATOM   2784  HW2 SOL   928      27.491   2.209   2.015  1.00  0.00           H
ATOM   2785  OW  SOL   929      21.283   7.658   9.402  1.00  0.00           O
ATOM   2786  HW1 SOL   929      20.561   8.214   9.110  1.00  0.00           H
ATOM   2787  HW2 SOL   929      20.871   7.012   9.976  1.00  0.00           H
ATOM   2788  OW  SOL   930      29.027  34.064  27.268  1.00  0.00           O
ATOM   2789  HW1 SOL   930      28.220  33.573  27.420  1.00  0.00           H
ATOM   2790  HW2 SOL   930      29.415  33.653  26.495  1.00  0.00           H
ATOM   2791  OW  SOL   931      15.602  14.955  19.582  1.00  0.00           O
ATOM   2792  HW1 SOL   931      15.955  15.623  18.994  1.00  0.00           H
ATOM   2793  HW2 SOL   931      14.987  15.429  20.142  1.00  0.00           H
ATOM   2794  OW  SOL   932      40.661   4.057   8.871  1.00  0.00           O
ATOM   2795  HW1 SOL   932      40.000   4.748   8.821  1.00  0.00           H
ATOM   2796  HW2 SOL   932      41.293   4.280   8.187  1.00  0.00           H
ATOM   2797  OW  SOL   933       9.988  21.099   0.811  1.00  0.00           O
ATOM   2798  HW1 SOL   933       9.601  21.971   0.897  1.00  0.00           H
ATOM   2799  HW2 SOL   933       9.458  20.667   0.141  1.00  0.00           H
ATOM   2800  OW  SOL   934      38.465  26.943  14.273  1.00  0.00           O
ATOM   2801  HW1 SOL   934      37.963  27.743  14.426  1.00  0.00           H
ATOM   2802  HW2 SOL   934      37.980  26.482  13.588  1.00  0.00           H
ATOM   2803  OW  SOL   935      31.243  38.063  16.664  1.00  0.00           O
ATOM   2804  HW1 SOL   935      31.927  38.457  17.206  1.00  0.00           H
ATOM   2805  HW2 SOL   935      30.430  38.458  16.978  1.00  0.00           H
ATOM   2806  OW  SOL   936      34.648  24.827   8.436  1.00  0.00           O
ATOM   2807  HW1 SOL   936      35.442  24.411   8.102  1.00  0.00           H
ATOM   2808  HW2 SOL   936      34.747  24.804   9.388  1.00  0.00           H
ATOM   2809  OW  SOL   937       6.035   6.042  16.658  1.00  0.00           O
ATOM   2810  HW1 SOL   937       6.192   5.098  16.683  1.00  0.00           H
ATOM   2811  HW2 SOL   937       5.356   6.190  17.317  1.00  0.00           H
ATOM   2812  OW  SOL   938      11.730  39.470  31.078  1.00  0.00           O
ATOM   2813  HW1 SOL   938      11.199  39.176  31.818  1.00  0.00           H
ATOM   2814  HW2 SOL   938      12.304  40.142  31.447  1.00  0.00           H
ATOM   2815  OW  SOL   939       7.508   1.849  41.794  1.00  0.00           O
ATOM   2816  HW1 SOL   939       8.326   2.204  41.445  1.00  0.00           H
ATOM   2817  HW2 SOL   939       7.034   2.614  42.120  1.00  0.00           H
ATOM   2818  OW  SOL   940      34.289  31.349   5.031  1.00  0.00           O
ATOM   2819  HW1 SOL   940      34.215  30.395   5.031  1.00  0.00           H
ATOM   2820  HW2 SOL   940      34.505  31.573   5.937  1.00  0.00           H
ATOM   2821  OW  SOL   941      36.750  32.318   7.049  1.00  0.00           O
ATOM   2822  HW1 SOL   941      36.422  32.951   6.410  1.00  0.00           H
ATOM   2823  HW2 SOL   941      37.665  32.564   7.184  1.00  0.00           H
ATOM   2824  OW  SOL   942       2.604  15.685  30.412  1.00  0.00           O
ATOM   2825  HW1 SOL   942       1.854  15.311  30.875  1.00  0.00           H
ATOM   2826  HW2 SOL   942       3.353  15.496  30.977  1.00  0.00           H
ATOM   2827  OW  SOL   943      27.450  23.091  33.289  1.00  0.00           O
ATOM   2828  HW1 SOL   943      27.743  23.516  32.483  1.00  0.00           H
ATOM   2829  HW2 SOL   943      27.483  23.781  33.951  1.00  0.00           H
ATOM   2830  OW  SOL   944      34.412   1.040  30.417  1.00  0.00           O
ATOM   2831  HW1 SOL   944      34.638   1.673  29.735  1.00  0.00           H
ATOM   2832  HW2 SOL   944      33.468   0.912  30.322  1.00  0.00           H
ATOM   2833  OW  SOL   945      18.953   1.430  28.425  1.00  0.00           O
ATOM   2834  HW1 SOL   945      19.283   0.532  28.410  1.00  0.00           H
ATOM   2835  HW2 SOL   945      18.894   1.680  27.503  1.00  0.00           H
ATOM   2836  OW  SOL   946      37.171  29.533   6.457  1.00  0.00           O
ATOM   2837  HW1 SOL   946      36.362  29.040   6.596  1.00  0.00           H
ATOM   2838  HW2 SOL   946      36.948  30.433   6.695  1.00  0.00           H
ATOM   2839  OW  SOL   947      24.952  29.468  36.703  1.00  0.00           O
ATOM   2840  HW1 SOL   947      25.364  29.009  35.971  1.00  0.00           H
ATOM   2841  HW2 SOL   947      24.760  28.780  37.340  1.00  0.00           H
ATOM   2842  OW  SOL   948      34.677   3.868  13.643  1.00  0.00           O
ATOM   2843  HW1 SOL   948      34.262   4.721  13.774  1.00  0.00           H
ATOM   2844  HW2 SOL   948      33.950   3.245  13.650  1.00  0.00           H
ATOM   2845  OW  SOL   949      37.383  14.166   9.593  1.00  0.00           O
ATOM   2846  HW1 SOL   949      37.449  13.995  10.532  1.00  0.00           H
ATOM   2847  HW2 SOL   949      37.243  15.111   9.530  1.00  0.00           H
ATOM   2848  OW  SOL   950      24.134  16.185   3.277  1.00  0.00           O
ATOM   2849  HW1 SOL   950      24.999  16.321   3.664  1.00  0.00           H
ATOM   2850  HW2 SOL   950      23.956  16.994   2.797  1.00  0.00           H
ATOM   2851  OW  SOL   951      28.187  21.474   1.825  1.00  0.00           O
ATOM   2852  HW1 SOL   951      28.432  21.474   0.899  1.00  0.00           H
ATOM   2853  HW2 SOL   951      27.232  21.415   1.820  1.00  0.00           H
ATOM   2854  OW  SOL   952       1.917  12.962  24.796  1.00  0.00           O
ATOM   2855  HW1 SOL   952       1.791  12.025  24.947  1.00  0.00           H
ATOM   2856  HW2 SOL   952       1.249  13.384  25.337  1.00  0.00           H
ATOM   2857  OW  SOL   953      19.770   1.011  12.717  1.00  0.00           O
ATOM   2858  HW1 SOL   953      20.191   1.016  13.577  1.00  0.00           H
ATOM   2859  HW2 SOL   953      20.441   1.343  12.120  1.00  0.00           H
ATOM   2860  OW  SOL   954       8.564  38.882  15.098  1.00  0.00           O
ATOM   2861  HW1 SOL   954       9.361  38.410  14.859  1.00  0.00           H
ATOM   2862  HW2 SOL   954       8.535  39.626  14.496  1.00  0.00           H
ATOM   2863  OW  SOL   955      29.789  28.056  33.023  1.00  0.00           O
ATOM   2864  HW1 SOL   955      29.111  28.261  32.379  1.00  0.00           H
ATOM   2865  HW2 SOL   955      30.289  28.867  33.112  1.00  0.00           H
ATOM   2866  OW  SOL   956      28.878  38.610  18.531  1.00  0.00           O
ATOM   2867  HW1 SOL   956      28.203  39.277  18.407  1.00  0.00           H
ATOM   2868  HW2 SOL   956      28.392  37.811  18.736  1.00  0.00           H
ATOM   2869  OW  SOL   957       4.036  15.083  10.635  1.00  0.00           O
ATOM   2870  HW1 SOL   957       4.626  15.615  11.169  1.00  0.00           H
ATOM   2871  HW2 SOL   957       4.617  14.510  10.134  1.00  0.00           H
ATOM   2872  OW  SOL   958      11.386   2.569  28.317  1.00  0.00           O
ATOM   2873  HW1 SOL   958      11.557   2.137  27.480  1.00  0.00           H
ATOM   2874  HW2 SOL   958      10.498   2.299  28.549  1.00  0.00           H
ATOM   2875  OW  SOL   959      39.728  10.136  32.870  1.00  0.00           O
ATOM   2876  HW1 SOL   959      39.077  10.344  33.540  1.00  0.00           H
ATOM   2877  HW2 SOL   959      39.562   9.219  32.651  1.00  0.00           H
ATOM   2878  OW  SOL   960      41.471   8.066  20.952  1.00  0.00           O
ATOM   2879  HW1 SOL   960      42.325   8.482  21.072  1.00  0.00           H
ATOM   2880  HW2 SOL   960      41.280   7.661  21.797  1.00  0.00           H
ATOM   2881  OW  SOL   961      23.501   0.250  15.205  1.00  0.00           O
ATOM   2882  HW1 SOL   961      24.144   0.468  15.880  1.00  0.00           H
ATOM   2883  HW2 SOL   961      22.656   0.464  15.599  1.00  0.00           H
ATOM   2884  OW  SOL   962       1.771   1.163   1.237  1.00  0.00           O
ATOM   2885  HW1 SOL   962       2.704   1.368   1.291  1.00  0.00           H
ATOM   2886  HW2 SOL   962       1.667   0.739   0.385  1.00  0.00           H
ATOM   2887  OW  SOL   963      33.313  30.641  20.486  1.00  0.00           O
ATOM   2888  HW1 SOL   963      32.447  30.423  20.141  1.00  0.00           H
ATOM   2889  HW2 SOL   963      33.616  31.363  19.936  1.00  0.00           H
ATOM   2890  OW  SOL   964      26.002   8.031  30.336  1.00  0.00           O
ATOM   2891  HW1 SOL   964      26.914   7.884  30.087  1.00  0.00           H
ATOM   2892  HW2 SOL   964      26.016   8.853  30.826  1.00  0.00           H
ATOM   2893  OW  SOL   965      39.622  42.656  17.466  1.00  0.00           O
ATOM   2894  HW1 SOL   965      38.913  42.095  17.150  1.00  0.00           H
ATOM   2895  HW2 SOL   965      39.291  43.547  17.355  1.00  0.00           H
ATOM   2896  OW  SOL   966      13.663  23.798  10.175  1.00  0.00           O
ATOM   2897  HW1 SOL   966      13.600  24.752  10.121  1.00  0.00           H
ATOM   2898  HW2 SOL   966      14.524  23.636  10.560  1.00  0.00           H
ATOM   2899  OW  SOL   967      21.483  10.698  28.968  1.00  0.00           O
ATOM   2900  HW1 SOL   967      21.432  11.475  28.411  1.00  0.00           H
ATOM   2901  HW2 SOL   967      20.940  10.048  28.523  1.00  0.00           H
ATOM   2902  OW  SOL   968      38.366  33.764   1.003  1.00  0.00           O
ATOM   2903  HW1 SOL   968      38.080  33.950   1.897  1.00  0.00           H
ATOM   2904  HW2 SOL   968      37.910  34.412   0.465  1.00  0.00           H
ATOM   2905  OW  SOL   969      34.235  14.086  23.941  1.00  0.00           O
ATOM   2906  HW1 SOL   969      33.428  14.135  24.453  1.00  0.00           H
ATOM   2907  HW2 SOL   969      34.158  14.795  23.303  1.00  0.00           H
ATOM   2908  OW  SOL   970       1.117   7.916  23.865  1.00  0.00           O
ATOM   2909  HW1 SOL   970       0.242   7.600  24.091  1.00  0.00           H
ATOM   2910  HW2 SOL   970       1.710   7.367  24.376  1.00  0.00           H
ATOM   2911  OW  SOL   971      15.671  24.378  11.953  1.00  0.00           O
ATOM   2912  HW1 SOL   971      15.693  25.075  12.609  1.00  0.00           H
ATOM   2913  HW2 SOL   971      16.486  23.895  12.090  1.00  0.00           H
ATOM   2914  OW  SOL   972      40.794   0.455  33.254  1.00  0.00           O
ATOM   2915  HW1 SOL   972      41.362  -0.130  32.754  1.00  0.00           H
ATOM   2916  HW2 SOL   972      40.961   1.323  32.887  1.00  0.00           H
ATOM   2917  OW  SOL   973       1.592   1.756   6.680  1.00  0.00           O
ATOM   2918  HW1 SOL   973       2.231   1.226   6.203  1.00  0.00           H
ATOM   2919  HW2 SOL   973       1.371   1.231   7.449  1.00  0.00           H
ATOM   2920  OW  SOL   974      42.635   3.361  42.480  1.00  0.00           O
ATOM   2921  HW1 SOL   974      43.095   2.682  42.973  1.00  0.00           H
ATOM   2922  HW2 SOL   974      43.260   3.637  41.810  1.00  0.00           H
ATOM   2923  OW  SOL   975       0.574  37.730  36.233  1.00  0.00           O
ATOM   2924  HW1 SOL   975       0.425  38.579  36.648  1.00  0.00           H
ATOM   2925  HW2 SOL   975      -0.222  37.230  36.415  1.00  0.00           H
ATOM   2926  OW  SOL   976       9.620  28.437   7.826  1.00  0.00           O
ATOM   2927  HW1 SOL   976       9.351  27.643   7.364  1.00  0.00           H
ATOM   2928  HW2 SOL   976       8.799  28.883   8.034  1.00  0.00           H
ATOM   2929  OW  SOL   977      28.736  27.042  39.365  1.00  0.00           O
ATOM   2930  HW1 SOL   977      28.615  27.448  38.507  1.00  0.00           H
ATOM   2931  HW2 SOL   977      28.470  27.716  39.990  1.00  0.00           H
ATOM   2932  OW  SOL   978      30.053  18.121  36.593  1.00  0.00           O
ATOM   2933  HW1 SOL   978      29.697  18.875  37.064  1.00  0.00           H
ATOM   2934  HW2 SOL   978      30.712  17.758  37.183  1.00  0.00           H
ATOM   2935  OW  SOL   979      20.754  21.013  13.274  1.00  0.00           O
ATOM   2936  HW1 SOL   979      20.116  21.422  13.859  1.00  0.00           H
ATOM   2937  HW2 SOL   979      21.278  21.743  12.944  1.00  0.00           H
ATOM   2938  OW  SOL   980       6.843  11.951   5.308  1.00  0.00           O
ATOM   2939  HW1 SOL   980       6.457  11.840   6.177  1.00  0.00           H
ATOM   2940  HW2 SOL   980       7.257  11.109   5.120  1.00  0.00           H
ATOM   2941  OW  SOL   981      33.875  34.500  38.646  1.00  0.00           O
ATOM   2942  HW1 SOL   981      34.018  35.370  39.020  1.00  0.00           H
ATOM   2943  HW2 SOL   981      34.345  33.907  39.232  1.00  0.00           H
ATOM   2944  OW  SOL   982      26.674  27.473  29.693  1.00  0.00           O
ATOM   2945  HW1 SOL   982      26.771  26.524  29.771  1.00  0.00           H
ATOM   2946  HW2 SOL   982      26.880  27.661  28.777  1.00  0.00           H
ATOM   2947  OW  SOL   983      24.120  20.882  11.202  1.00  0.00           O
ATOM   2948  HW1 SOL   983      23.996  21.592  10.572  1.00  0.00           H
ATOM   2949  HW2 SOL   983      23.597  20.159  10.856  1.00  0.00           H
ATOM   2950  OW  SOL   984       0.760   6.903  27.129  1.00  0.00           O
ATOM   2951  HW1 SOL   984       0.873   7.610  27.764  1.00  0.00           H
ATOM   2952  HW2 SOL   984       1.546   6.943  26.584  1.00  0.00           H
ATOM   2953  OW  SOL   985      16.088  33.973  22.585  1.00  0.00           O
ATOM   2954  HW1 SOL   985      15.298  33.885  23.118  1.00  0.00           H
ATOM   2955  HW2 SOL   985      16.809  33.873  23.205  1.00  0.00           H
ATOM   2956  OW  SOL   986      27.036  24.854  29.078  1.00  0.00           O
ATOM   2957  HW1 SOL   986      26.650  23.987  29.202  1.00  0.00           H
ATOM   2958  HW2 SOL   986      27.340  24.854  28.171  1.00  0.00           H
ATOM   2959  OW  SOL   987      21.987   5.673  18.747  1.00  0.00           O
ATOM   2960  HW1 SOL   987      21.375   6.172  18.206  1.00  0.00           H
ATOM   2961  HW2 SOL   987      22.841   5.814  18.337  1.00  0.00           H
ATOM   2962  OW  SOL   988      15.515   8.206   6.147  1.00  0.00           O
ATOM   2963  HW1 SOL   988      16.334   8.684   6.020  1.00  0.00           H
ATOM   2964  HW2 SOL   988      14.995   8.769   6.720  1.00  0.00           H
ATOM   2965  OW  SOL   989      10.703  23.196  16.228  1.00  0.00           O
ATOM   2966  HW1 SOL   989      11.103  23.788  15.590  1.00  0.00           H
ATOM   2967  HW2 SOL   989      11.131  23.411  17.056  1.00  0.00           H
ATOM   2968  OW  SOL   990      27.145  36.911   6.077  1.00  0.00           O
ATOM   2969  HW1 SOL   990      26.243  37.096   6.336  1.00  0.00           H
ATOM   2970  HW2 SOL   990      27.410  37.676   5.566  1.00  0.00           H
ATOM   2971  OW  SOL   991       2.466  33.030  17.286  1.00  0.00           O
ATOM   2972  HW1 SOL   991       2.026  32.900  16.446  1.00  0.00           H
ATOM   2973  HW2 SOL   991       3.356  32.706  17.144  1.00  0.00           H
ATOM   2974  OW  SOL   992      21.105  35.472  11.495  1.00  0.00           O
ATOM   2975  HW1 SOL   992      20.682  36.323  11.379  1.00  0.00           H
ATOM   2976  HW2 SOL   992      21.708  35.603  12.227  1.00  0.00           H
ATOM   2977  OW  SOL   993      28.559  32.557   3.001  1.00  0.00           O
ATOM   2978  HW1 SOL   993      28.572  32.620   3.956  1.00  0.00           H
ATOM   2979  HW2 SOL   993      28.890  33.403   2.699  1.00  0.00           H
ATOM   2980  OW  SOL   994      28.997   2.353   7.981  1.00  0.00           O
ATOM   2981  HW1 SOL   994      28.797   3.126   7.454  1.00  0.00           H
ATOM   2982  HW2 SOL   994      28.721   2.588   8.867  1.00  0.00           H
ATOM   2983  OW  SOL   995      30.329  18.770   0.433  1.00  0.00           O
ATOM   2984  HW1 SOL   995      30.080  19.036  -0.452  1.00  0.00           H
ATOM   2985  HW2 SOL   995      30.696  19.562   0.827  1.00  0.00           H
ATOM   2986  OW  SOL   996      29.350  31.182  11.516  1.00  0.00           O
ATOM   2987  HW1 SOL   996      30.143  30.896  11.063  1.00  0.00           H
ATOM   2988  HW2 SOL   996      28.800  31.554  10.827  1.00  0.00           H
ATOM   2989  OW  SOL   997      38.038  25.902   2.619  1.00  0.00           O
ATOM   2990  HW1 SOL   997      37.904  26.823   2.844  1.00  0.00           H
ATOM   2991  HW2 SOL   997      38.631  25.574   3.295  1.00  0.00           H
ATOM   2992  OW  SOL   998      13.564  19.379  30.472  1.00  0.00           O
ATOM   2993  HW1 SOL   998      14.052  18.565  30.601  1.00  0.00           H
ATOM   2994  HW2 SOL   998      12.699  19.096  30.176  1.00  0.00           H
ATOM   2995  OW  SOL   999       3.396  10.748  35.872  1.00  0.00           O
ATOM   2996  HW1 SOL   999       3.287  11.673  36.097  1.00  0.00           H
ATOM   2997  HW2 SOL   999       4.342  10.606  35.893  1.00  0.00           H
ATOM   2998  OW  SOL  1000      30.326  16.817  19.150  1.00  0.00           O
ATOM   2999  HW1 SOL  1000      29.877  16.533  18.354  1.00  0.00           H
ATOM   3000  HW2 SOL  1000      30.720  16.018  19.501  1.00  0.00           H
ATOM   3001  OW  SOL  1001      39.529   9.484  17.672  1.00  0.00           O
ATOM   3002  HW1 SOL  1001      39.635   8.662  18.151  1.00  0.00           H
ATOM   3003  HW2 SOL  1001      38.583   9.578  17.563  1.00  0.00           H
ATOM   3004  OW  SOL  1002      39.814   6.526  36.625  1.00  0.00           O
ATOM   3005  HW1 SOL  1002      40.401   7.248  36.402  1.00  0.00           H
ATOM   3006  HW2 SOL  1002      39.830   5.958  35.855  1.00  0.00           H
ATOM   3007  OW  SOL  1003      39.874  22.427  33.940  1.00  0.00           O
ATOM   3008  HW1 SOL  1003      39.173  22.077  33.391  1.00  0.00           H
ATOM   3009  HW2 SOL  1003      40.178  23.205  33.474  1.00  0.00           H
ATOM   3010  OW  SOL  1004      18.087  42.241  41.093  1.00  0.00           O
ATOM   3011  HW1 SOL  1004      17.947  41.900  40.209  1.00  0.00           H
ATOM   3012  HW2 SOL  1004      18.881  42.771  41.022  1.00  0.00           H
ATOM   3013  OW  SOL  1005      40.006  11.423   6.715  1.00  0.00           O
ATOM   3014  HW1 SOL  1005      39.153  11.686   7.060  1.00  0.00           H
ATOM   3015  HW2 SOL  1005      40.391  10.889   7.410  1.00  0.00           H
ATOM   3016  OW  SOL  1006      35.923  20.420   4.023  1.00  0.00           O
ATOM   3017  HW1 SOL  1006      35.823  19.563   4.437  1.00  0.00           H
ATOM   3018  HW2 SOL  1006      36.834  20.442   3.732  1.00  0.00           H
ATOM   3019  OW  SOL  1007      24.252   0.638  12.718  1.00  0.00           O
ATOM   3020  HW1 SOL  1007      23.926   0.426  13.593  1.00  0.00           H
ATOM   3021  HW2 SOL  1007      25.159   0.332  12.720  1.00  0.00           H
ATOM   3022  OW  SOL  1008       0.129  41.033  42.081  1.00  0.00           O
ATOM   3023  HW1 SOL  1008      -0.105  41.949  41.930  1.00  0.00           H
ATOM   3024  HW2 SOL  1008       0.281  40.677  41.205  1.00  0.00           H
ATOM   3025  OW  SOL  1009      33.664  20.072  15.258  1.00  0.00           O
ATOM   3026  HW1 SOL  1009      34.082  20.930  15.337  1.00  0.00           H
ATOM   3027  HW2 SOL  1009      34.202  19.601  14.621  1.00  0.00           H
ATOM   3028  OW  SOL  1010      16.184   7.698  36.236  1.00  0.00           O
ATOM   3029  HW1 SOL  1010      16.012   8.477  35.707  1.00  0.00           H
ATOM   3030  HW2 SOL  1010      16.687   7.123  35.659  1.00  0.00           H
ATOM   3031  OW  SOL  1011      38.812  12.321  31.367  1.00  0.00           O
ATOM   3032  HW1 SOL  1011      39.047  12.141  30.456  1.00  0.00           H
ATOM   3033  HW2 SOL  1011      39.197  11.598  31.861  1.00  0.00           H
ATOM   3034  OW  SOL  1012       9.863  26.522  33.311  1.00  0.00           O
ATOM   3035  HW1 SOL  1012       9.454  26.628  34.170  1.00  0.00           H
ATOM   3036  HW2 SOL  1012       9.334  27.064  32.725  1.00  0.00           H
ATOM   3037  OW  SOL  1013      32.891   7.515  26.937  1.00  0.00           O
ATOM   3038  HW1 SOL  1013      32.210   6.855  27.067  1.00  0.00           H
ATOM   3039  HW2 SOL  1013      33.702   7.077  27.195  1.00  0.00           H
ATOM   3040  OW  SOL  1014      31.530  17.958  16.575  1.00  0.00           O
ATOM   3041  HW1 SOL  1014      32.170  18.011  15.865  1.00  0.00           H
ATOM   3042  HW2 SOL  1014      30.900  18.652  16.381  1.00  0.00           H
ATOM   3043  OW  SOL  1015       6.977   7.455  29.927  1.00  0.00           O
ATOM   3044  HW1 SOL  1015       7.746   7.860  29.527  1.00  0.00           H
ATOM   3045  HW2 SOL  1015       7.023   7.708  30.849  1.00  0.00           H
ATOM   3046  OW  SOL  1016      18.339  20.346  15.025  1.00  0.00           O
ATOM   3047  HW1 SOL  1016      18.707  19.555  14.632  1.00  0.00           H
ATOM   3048  HW2 SOL  1016      17.744  20.023  15.702  1.00  0.00           H
ATOM   3049  OW  SOL  1017      21.997  13.061   2.640  1.00  0.00           O
ATOM   3050  HW1 SOL  1017      22.060  12.907   1.697  1.00  0.00           H
ATOM   3051  HW2 SOL  1017      21.189  12.619   2.902  1.00  0.00           H
ATOM   3052  OW  SOL  1018      25.895  15.622  16.335  1.00  0.00           O
ATOM   3053  HW1 SOL  1018      25.318  16.367  16.168  1.00  0.00           H
ATOM   3054  HW2 SOL  1018      26.329  15.461  15.497  1.00  0.00           H
ATOM   3055  OW  SOL  1019       6.371  32.458  14.701  1.00  0.00           O
ATOM   3056  HW1 SOL  1019       5.647  33.041  14.473  1.00  0.00           H
ATOM   3057  HW2 SOL  1019       6.759  32.852  15.482  1.00  0.00           H
ATOM   3058  OW  SOL  1020       6.432  40.608  36.468  1.00  0.00           O
ATOM   3059  HW1 SOL  1020       7.054  39.897  36.315  1.00  0.00           H
ATOM   3060  HW2 SOL  1020       5.612  40.295  36.086  1.00  0.00           H
ATOM   3061  OW  SOL  1021       1.342  37.052  11.500  1.00  0.00           O
ATOM   3062  HW1 SOL  1021       0.600  37.252  12.070  1.00  0.00           H
ATOM   3063  HW2 SOL  1021       1.072  36.267  11.022  1.00  0.00           H
ATOM   3064  OW  SOL  1022      36.473  29.149  29.027  1.00  0.00           O
ATOM   3065  HW1 SOL  1022      37.195  28.892  28.454  1.00  0.00           H
ATOM   3066  HW2 SOL  1022      36.450  30.104  28.971  1.00  0.00           H
ATOM   3067  OW  SOL  1023      15.053  26.420  30.867  1.00  0.00           O
ATOM   3068  HW1 SOL  1023      14.136  26.688  30.937  1.00  0.00           H
ATOM   3069  HW2 SOL  1023      15.033  25.468  30.964  1.00  0.00           H
ATOM   3070  OW  SOL  1024      21.794  19.883  18.009  1.00  0.00           O
ATOM   3071  HW1 SOL  1024      22.570  19.645  18.516  1.00  0.00           H
ATOM   3072  HW2 SOL  1024      22.067  19.793  17.096  1.00  0.00           H
ATOM   3073  OW  SOL  1025      24.065  11.671  29.381  1.00  0.00           O
ATOM   3074  HW1 SOL  1025      23.343  11.041  29.386  1.00  0.00           H
ATOM   3075  HW2 SOL  1025      24.415  11.640  30.271  1.00  0.00           H
ATOM   3076  OW  SOL  1026      28.022   7.701  13.440  1.00  0.00           O
ATOM   3077  HW1 SOL  1026      28.619   8.083  12.797  1.00  0.00           H
ATOM   3078  HW2 SOL  1026      27.380   7.222  12.916  1.00  0.00           H
ATOM   3079  OW  SOL  1027       6.879  19.932  23.230  1.00  0.00           O
ATOM   3080  HW1 SOL  1027       7.727  19.688  23.601  1.00  0.00           H
ATOM   3081  HW2 SOL  1027       6.241  19.658  23.889  1.00  0.00           H
ATOM   3082  OW  SOL  1028      40.032  38.280  23.122  1.00  0.00           O
ATOM   3083  HW1 SOL  1028      40.644  38.013  23.807  1.00  0.00           H
ATOM   3084  HW2 SOL  1028      39.579  39.040  23.488  1.00  0.00           H
ATOM   3085  OW  SOL  1029      23.603  31.673  13.096  1.00  0.00           O
ATOM   3086  HW1 SOL  1029      24.529  31.531  12.897  1.00  0.00           H
ATOM   3087  HW2 SOL  1029      23.237  32.030  12.287  1.00  0.00           H
ATOM   3088  OW  SOL  1030      13.007  10.757  10.778  1.00  0.00           O
ATOM   3089  HW1 SOL  1030      12.068  10.628  10.911  1.00  0.00           H
ATOM   3090  HW2 SOL  1030      13.306  11.190  11.578  1.00  0.00           H
ATOM   3091  OW  SOL  1031       3.901  17.086  24.271  1.00  0.00           O
ATOM   3092  HW1 SOL  1031       4.492  16.382  24.537  1.00  0.00           H
ATOM   3093  HW2 SOL  1031       3.435  16.735  23.512  1.00  0.00           H
ATOM   3094  OW  SOL  1032      31.410  32.251  31.069  1.00  0.00           O
ATOM   3095  HW1 SOL  1032      31.871  32.636  31.814  1.00  0.00           H
ATOM   3096  HW2 SOL  1032      31.130  33.002  30.546  1.00  0.00           H
ATOM   3097  OW  SOL  1033      24.048  27.536   7.927  1.00  0.00           O
ATOM   3098  HW1 SOL  1033      23.342  27.276   8.518  1.00  0.00           H
ATOM   3099  HW2 SOL  1033      24.075  26.845   7.266  1.00  0.00           H
ATOM   3100  OW  SOL  1034      29.906   9.953   5.691  1.00  0.00           O
ATOM   3101  HW1 SOL  1034      29.468   9.102   5.663  1.00  0.00           H
ATOM   3102  HW2 SOL  1034      29.767  10.264   6.586  1.00  0.00           H
ATOM   3103  OW  SOL  1035      14.580  33.808   3.807  1.00  0.00           O
ATOM   3104  HW1 SOL  1035      15.429  33.366   3.800  1.00  0.00           H
ATOM   3105  HW2 SOL  1035      13.940  33.101   3.730  1.00  0.00           H
ATOM   3106  OW  SOL  1036      38.101  20.908  17.533  1.00  0.00           O
ATOM   3107  HW1 SOL  1036      38.390  21.598  18.130  1.00  0.00           H
ATOM   3108  HW2 SOL  1036      37.372  20.487  17.988  1.00  0.00           H
ATOM   3109  OW  SOL  1037      28.875  10.565   0.275  1.00  0.00           O
ATOM   3110  HW1 SOL  1037      29.078  10.398   1.195  1.00  0.00           H
ATOM   3111  HW2 SOL  1037      27.920  10.539   0.231  1.00  0.00           H
ATOM   3112  OW  SOL  1038      24.021  32.077  19.136  1.00  0.00           O
ATOM   3113  HW1 SOL  1038      23.145  31.836  19.438  1.00  0.00           H
ATOM   3114  HW2 SOL  1038      24.292  32.781  19.726  1.00  0.00           H
ATOM   3115  OW  SOL  1039      12.977  31.323  23.290  1.00  0.00           O
ATOM   3116  HW1 SOL  1039      13.550  30.563  23.187  1.00  0.00           H
ATOM   3117  HW2 SOL  1039      12.730  31.560  22.396  1.00  0.00           H
ATOM   3118  OW  SOL  1040       4.554  27.176   8.397  1.00  0.00           O
ATOM   3119  HW1 SOL  1040       3.898  26.479   8.371  1.00  0.00           H
ATOM   3120  HW2 SOL  1040       4.874  27.171   9.299  1.00  0.00           H
ATOM   3121  OW  SOL  1041      42.397  38.298   0.354  1.00  0.00           O
ATOM   3122  HW1 SOL  1041      42.515  39.196   0.044  1.00  0.00           H
ATOM   3123  HW2 SOL  1041      43.037  38.202   1.059  1.00  0.00           H
ATOM   3124  OW  SOL  1042      26.527  40.125  19.134  1.00  0.00           O
ATOM   3125  HW1 SOL  1042      26.077  40.739  18.553  1.00  0.00           H
ATOM   3126  HW2 SOL  1042      25.852  39.496  19.387  1.00  0.00           H
ATOM   3127  OW  SOL  1043      19.805   2.882   3.652  1.00  0.00           O
ATOM   3128  HW1 SOL  1043      20.628   3.262   3.959  1.00  0.00           H
ATOM   3129  HW2 SOL  1043      19.223   2.928   4.410  1.00  0.00           H
ATOM   3130  OW  SOL  1044      32.877  12.786  41.360  1.00  0.00           O
ATOM   3131  HW1 SOL  1044      33.132  11.879  41.532  1.00  0.00           H
ATOM   3132  HW2 SOL  1044      31.921  12.764  41.323  1.00  0.00           H
ATOM   3133  OW  SOL  1045       1.284   2.834  31.889  1.00  0.00           O
ATOM   3134  HW1 SOL  1045       1.535   1.921  32.025  1.00  0.00           H
ATOM   3135  HW2 SOL  1045       0.366   2.793  31.620  1.00  0.00           H
ATOM   3136  OW  SOL  1046      29.750   2.616  17.416  1.00  0.00           O
ATOM   3137  HW1 SOL  1046      29.557   1.980  16.727  1.00  0.00           H
ATOM   3138  HW2 SOL  1046      30.469   2.224  17.911  1.00  0.00           H
ATOM   3139  OW  SOL  1047      36.999  20.259  15.107  1.00  0.00           O
ATOM   3140  HW1 SOL  1047      36.402  20.996  14.980  1.00  0.00           H
ATOM   3141  HW2 SOL  1047      37.223  20.290  16.037  1.00  0.00           H
ATOM   3142  OW  SOL  1048      23.125  32.706   1.749  1.00  0.00           O
ATOM   3143  HW1 SOL  1048      23.825  32.659   2.400  1.00  0.00           H
ATOM   3144  HW2 SOL  1048      22.863  31.795   1.612  1.00  0.00           H
ATOM   3145  OW  SOL  1049       8.967  25.226  17.963  1.00  0.00           O
ATOM   3146  HW1 SOL  1049       9.285  25.674  17.179  1.00  0.00           H
ATOM   3147  HW2 SOL  1049       9.401  24.373  17.945  1.00  0.00           H
ATOM   3148  OW  SOL  1050       5.322  37.449  42.797  1.00  0.00           O
ATOM   3149  HW1 SOL  1050       5.682  36.827  42.164  1.00  0.00           H
ATOM   3150  HW2 SOL  1050       4.759  36.920  43.361  1.00  0.00           H
ATOM   3151  OW  SOL  1051       3.746  24.606  15.806  1.00  0.00           O
ATOM   3152  HW1 SOL  1051       2.830  24.814  15.990  1.00  0.00           H
ATOM   3153  HW2 SOL  1051       3.843  23.692  16.071  1.00  0.00           H
ATOM   3154  OW  SOL  1052       4.091  13.831  40.653  1.00  0.00           O
ATOM   3155  HW1 SOL  1052       4.483  13.007  40.365  1.00  0.00           H
ATOM   3156  HW2 SOL  1052       3.785  14.246  39.846  1.00  0.00           H
ATOM   3157  OW  SOL  1053       1.190  30.220  16.023  1.00  0.00           O
ATOM   3158  HW1 SOL  1053       0.991  29.791  15.191  1.00  0.00           H
ATOM   3159  HW2 SOL  1053       1.199  29.508  16.664  1.00  0.00           H
ATOM   3160  OW  SOL  1054       1.637  15.159   1.183  1.00  0.00           O
ATOM   3161  HW1 SOL  1054       1.401  14.462   0.570  1.00  0.00           H
ATOM   3162  HW2 SOL  1054       0.858  15.275   1.726  1.00  0.00           H
ATOM   3163  OW  SOL  1055      24.128  10.192  36.887  1.00  0.00           O
ATOM   3164  HW1 SOL  1055      23.212  10.419  36.727  1.00  0.00           H
ATOM   3165  HW2 SOL  1055      24.291   9.440  36.317  1.00  0.00           H
ATOM   3166  OW  SOL  1056       1.783  19.959  13.543  1.00  0.00           O
ATOM   3167  HW1 SOL  1056       1.109  19.354  13.233  1.00  0.00           H
ATOM   3168  HW2 SOL  1056       2.406  19.405  14.013  1.00  0.00           H
ATOM   3169  OW  SOL  1057      20.046   0.166  15.647  1.00  0.00           O
ATOM   3170  HW1 SOL  1057      20.164   0.107  16.595  1.00  0.00           H
ATOM   3171  HW2 SOL  1057      19.397  -0.508  15.444  1.00  0.00           H
ATOM   3172  OW  SOL  1058      26.366  42.386  30.617  1.00  0.00           O
ATOM   3173  HW1 SOL  1058      25.851  42.530  31.411  1.00  0.00           H
ATOM   3174  HW2 SOL  1058      27.249  42.676  30.848  1.00  0.00           H
ATOM   3175  OW  SOL  1059       2.823  26.155  18.977  1.00  0.00           O
ATOM   3176  HW1 SOL  1059       3.519  25.690  18.513  1.00  0.00           H
ATOM   3177  HW2 SOL  1059       3.285  26.742  19.576  1.00  0.00           H
ATOM   3178  OW  SOL  1060      38.230  12.448  25.337  1.00  0.00           O
ATOM   3179  HW1 SOL  1060      38.873  11.825  24.998  1.00  0.00           H
ATOM   3180  HW2 SOL  1060      37.959  12.080  26.178  1.00  0.00           H
ATOM   3181  OW  SOL  1061      23.863   2.948  34.315  1.00  0.00           O
ATOM   3182  HW1 SOL  1061      23.969   3.894  34.213  1.00  0.00           H
ATOM   3183  HW2 SOL  1061      23.499   2.841  35.194  1.00  0.00           H
ATOM   3184  OW  SOL  1062      36.088   7.978   4.483  1.00  0.00           O
ATOM   3185  HW1 SOL  1062      35.394   8.619   4.636  1.00  0.00           H
ATOM   3186  HW2 SOL  1062      35.919   7.648   3.600  1.00  0.00           H
ATOM   3187  OW  SOL  1063      41.434  13.436   1.586  1.00  0.00           O
ATOM   3188  HW1 SOL  1063      41.197  14.318   1.872  1.00  0.00           H
ATOM   3189  HW2 SOL  1063      40.819  12.862   2.044  1.00  0.00           H
ATOM   3190  OW  SOL  1064      23.794  19.423  39.412  1.00  0.00           O
ATOM   3191  HW1 SOL  1064      23.787  19.049  40.293  1.00  0.00           H
ATOM   3192  HW2 SOL  1064      23.199  20.171  39.465  1.00  0.00           H
ATOM   3193  OW  SOL  1065      24.095  37.234  34.741  1.00  0.00           O
ATOM   3194  HW1 SOL  1065      23.299  37.606  35.120  1.00  0.00           H
ATOM   3195  HW2 SOL  1065      24.758  37.915  34.861  1.00  0.00           H
ATOM   3196  OW  SOL  1066      24.607  10.540  31.889  1.00  0.00           O
ATOM   3197  HW1 SOL  1066      23.879  10.944  32.361  1.00  0.00           H
ATOM   3198  HW2 SOL  1066      25.331  10.543  32.515  1.00  0.00           H
ATOM   3199  OW  SOL  1067      10.267  12.833   5.269  1.00  0.00           O
ATOM   3200  HW1 SOL  1067      11.192  12.854   5.515  1.00  0.00           H
ATOM   3201  HW2 SOL  1067       9.796  12.920   6.098  1.00  0.00           H
ATOM   3202  OW  SOL  1068       0.479  15.122  36.770  1.00  0.00           O
ATOM   3203  HW1 SOL  1068       1.386  15.401  36.646  1.00  0.00           H
ATOM   3204  HW2 SOL  1068       0.475  14.199  36.515  1.00  0.00           H
ATOM   3205  OW  SOL  1069      27.285  39.201  13.116  1.00  0.00           O
ATOM   3206  HW1 SOL  1069      27.270  38.717  13.941  1.00  0.00           H
ATOM   3207  HW2 SOL  1069      26.468  38.958  12.680  1.00  0.00           H
ATOM   3208  OW  SOL  1070      35.083   6.979   2.248  1.00  0.00           O
ATOM   3209  HW1 SOL  1070      35.165   6.113   1.847  1.00  0.00           H
ATOM   3210  HW2 SOL  1070      34.218   7.287   1.978  1.00  0.00           H
ATOM   3211  OW  SOL  1071      24.459  35.144  10.788  1.00  0.00           O
ATOM   3212  HW1 SOL  1071      23.966  35.800  11.280  1.00  0.00           H
ATOM   3213  HW2 SOL  1071      23.999  35.077   9.951  1.00  0.00           H
ATOM   3214  OW  SOL  1072      27.701  13.492  40.708  1.00  0.00           O
ATOM   3215  HW1 SOL  1072      27.321  13.969  39.970  1.00  0.00           H
ATOM   3216  HW2 SOL  1072      27.774  12.589  40.398  1.00  0.00           H
ATOM   3217  OW  SOL  1073      31.990  40.662   4.704  1.00  0.00           O
ATOM   3218  HW1 SOL  1073      31.643  40.403   3.851  1.00  0.00           H
ATOM   3219  HW2 SOL  1073      31.599  40.042   5.320  1.00  0.00           H
ATOM   3220  OW  SOL  1074      32.241  34.493   2.286  1.00  0.00           O
ATOM   3221  HW1 SOL  1074      32.278  33.725   2.857  1.00  0.00           H
ATOM   3222  HW2 SOL  1074      31.440  34.374   1.776  1.00  0.00           H
ATOM   3223  OW  SOL  1075      19.705   3.223  33.605  1.00  0.00           O
ATOM   3224  HW1 SOL  1075      19.382   2.932  32.752  1.00  0.00           H
ATOM   3225  HW2 SOL  1075      20.490   3.733  33.403  1.00  0.00           H
ATOM   3226  OW  SOL  1076      37.451  38.437  41.472  1.00  0.00           O
ATOM   3227  HW1 SOL  1076      38.408  38.449  41.472  1.00  0.00           H
ATOM   3228  HW2 SOL  1076      37.209  38.625  42.379  1.00  0.00           H
ATOM   3229  OW  SOL  1077       5.485  36.919  29.540  1.00  0.00           O
ATOM   3230  HW1 SOL  1077       4.549  37.062  29.404  1.00  0.00           H
ATOM   3231  HW2 SOL  1077       5.768  37.665  30.068  1.00  0.00           H
ATOM   3232  OW  SOL  1078      16.639  37.891  29.885  1.00  0.00           O
ATOM   3233  HW1 SOL  1078      15.696  37.738  29.952  1.00  0.00           H
ATOM   3234  HW2 SOL  1078      16.883  37.517  29.039  1.00  0.00           H
ATOM   3235  OW  SOL  1079      40.063  21.889   8.915  1.00  0.00           O
ATOM   3236  HW1 SOL  1079      39.621  21.357   9.577  1.00  0.00           H
ATOM   3237  HW2 SOL  1079      40.995  21.763   9.089  1.00  0.00           H
ATOM   3238  OW  SOL  1080       3.235  39.349  22.592  1.00  0.00           O
ATOM   3239  HW1 SOL  1080       3.788  38.817  22.020  1.00  0.00           H
ATOM   3240  HW2 SOL  1080       3.848  39.923  23.052  1.00  0.00           H
ATOM   3241  OW  SOL  1081      24.772  37.586  29.609  1.00  0.00           O
ATOM   3242  HW1 SOL  1081      24.572  37.336  30.511  1.00  0.00           H
ATOM   3243  HW2 SOL  1081      25.336  38.355  29.693  1.00  0.00           H
ATOM   3244  OW  SOL  1082       6.565  19.904   2.972  1.00  0.00           O
ATOM   3245  HW1 SOL  1082       7.466  19.866   3.293  1.00  0.00           H
ATOM   3246  HW2 SOL  1082       6.181  19.068   3.235  1.00  0.00           H
ATOM   3247  OW  SOL  1083      23.718  32.024  27.870  1.00  0.00           O
ATOM   3248  HW1 SOL  1083      23.792  32.402  26.994  1.00  0.00           H
ATOM   3249  HW2 SOL  1083      23.396  32.742  28.415  1.00  0.00           H
ATOM   3250  OW  SOL  1084      29.466  18.974  30.868  1.00  0.00           O
ATOM   3251  HW1 SOL  1084      28.872  19.623  31.245  1.00  0.00           H
ATOM   3252  HW2 SOL  1084      29.165  18.138  31.225  1.00  0.00           H
ATOM   3253  OW  SOL  1085      16.402  34.286  31.019  1.00  0.00           O
ATOM   3254  HW1 SOL  1085      16.878  33.675  31.582  1.00  0.00           H
ATOM   3255  HW2 SOL  1085      15.950  34.870  31.628  1.00  0.00           H
ATOM   3256  OW  SOL  1086      19.071   8.687  41.312  1.00  0.00           O
ATOM   3257  HW1 SOL  1086      18.649   8.907  40.482  1.00  0.00           H
ATOM   3258  HW2 SOL  1086      19.770   8.079  41.072  1.00  0.00           H
ATOM   3259  OW  SOL  1087      29.164  37.721  25.915  1.00  0.00           O
ATOM   3260  HW1 SOL  1087      28.470  37.064  25.957  1.00  0.00           H
ATOM   3261  HW2 SOL  1087      29.417  37.862  26.828  1.00  0.00           H
ATOM   3262  OW  SOL  1088       5.033  34.926  14.189  1.00  0.00           O
ATOM   3263  HW1 SOL  1088       5.605  35.443  14.757  1.00  0.00           H
ATOM   3264  HW2 SOL  1088       4.424  35.565  13.817  1.00  0.00           H
ATOM   3265  OW  SOL  1089      33.225  34.383   7.101  1.00  0.00           O
ATOM   3266  HW1 SOL  1089      33.443  33.460   7.229  1.00  0.00           H
ATOM   3267  HW2 SOL  1089      33.660  34.835   7.824  1.00  0.00           H
ATOM   3268  OW  SOL  1090      32.066   5.889  22.623  1.00  0.00           O
ATOM   3269  HW1 SOL  1090      32.875   5.935  22.113  1.00  0.00           H
ATOM   3270  HW2 SOL  1090      31.730   6.785  22.623  1.00  0.00           H
ATOM   3271  OW  SOL  1091      21.597  42.427  27.846  1.00  0.00           O
ATOM   3272  HW1 SOL  1091      21.703  41.480  27.941  1.00  0.00           H
ATOM   3273  HW2 SOL  1091      21.564  42.756  28.744  1.00  0.00           H
ATOM   3274  OW  SOL  1092      27.190  15.387  42.752  1.00  0.00           O
ATOM   3275  HW1 SOL  1092      26.719  15.037  43.508  1.00  0.00           H
ATOM   3276  HW2 SOL  1092      27.327  14.630  42.183  1.00  0.00           H
ATOM   3277  OW  SOL  1093      29.732  33.023  21.916  1.00  0.00           O
ATOM   3278  HW1 SOL  1093      30.358  33.538  22.424  1.00  0.00           H
ATOM   3279  HW2 SOL  1093      29.301  32.464  22.562  1.00  0.00           H
ATOM   3280  OW  SOL  1094      29.087  22.207  24.669  1.00  0.00           O
ATOM   3281  HW1 SOL  1094      29.242  21.265  24.726  1.00  0.00           H
ATOM   3282  HW2 SOL  1094      29.815  22.600  25.149  1.00  0.00           H
ATOM   3283  OW  SOL  1095      35.174   9.817  39.556  1.00  0.00           O
ATOM   3284  HW1 SOL  1095      34.564  10.535  39.387  1.00  0.00           H
ATOM   3285  HW2 SOL  1095      35.990  10.250  39.806  1.00  0.00           H
ATOM   3286  OW  SOL  1096      15.172  41.651  40.814  1.00  0.00           O
ATOM   3287  HW1 SOL  1096      14.662  40.921  40.461  1.00  0.00           H
ATOM   3288  HW2 SOL  1096      15.643  41.277  41.558  1.00  0.00           H
ATOM   3289  OW  SOL  1097      12.287  26.519  31.115  1.00  0.00           O
ATOM   3290  HW1 SOL  1097      11.503  26.905  31.505  1.00  0.00           H
ATOM   3291  HW2 SOL  1097      12.054  26.377  30.197  1.00  0.00           H
ATOM   3292  OW  SOL  1098      24.598  12.201  19.618  1.00  0.00           O
ATOM   3293  HW1 SOL  1098      24.445  13.107  19.886  1.00  0.00           H
ATOM   3294  HW2 SOL  1098      24.810  12.258  18.687  1.00  0.00           H
ATOM   3295  OW  SOL  1099      26.240  29.886  19.553  1.00  0.00           O
ATOM   3296  HW1 SOL  1099      25.891  30.764  19.399  1.00  0.00           H
ATOM   3297  HW2 SOL  1099      25.963  29.671  20.444  1.00  0.00           H
ATOM   3298  OW  SOL  1100      30.616  14.598  14.360  1.00  0.00           O
ATOM   3299  HW1 SOL  1100      29.732  14.780  14.043  1.00  0.00           H
ATOM   3300  HW2 SOL  1100      31.091  15.420  14.233  1.00  0.00           H
ATOM   3301  OW  SOL  1101       3.978   7.188  18.002  1.00  0.00           O
ATOM   3302  HW1 SOL  1101       3.923   8.028  17.547  1.00  0.00           H
ATOM   3303  HW2 SOL  1101       3.885   7.410  18.928  1.00  0.00           H
ATOM   3304  OW  SOL  1102      35.798   3.025  37.962  1.00  0.00           O
ATOM   3305  HW1 SOL  1102      35.604   3.060  37.026  1.00  0.00           H
ATOM   3306  HW2 SOL  1102      35.038   3.430  38.380  1.00  0.00           H
ATOM   3307  OW  SOL  1103       4.362  34.651  33.209  1.00  0.00           O
ATOM   3308  HW1 SOL  1103       4.960  34.554  32.468  1.00  0.00           H
ATOM   3309  HW2 SOL  1103       4.917  34.539  33.981  1.00  0.00           H
ATOM   3310  OW  SOL  1104      27.673  17.988  16.978  1.00  0.00           O
ATOM   3311  HW1 SOL  1104      28.520  18.102  17.409  1.00  0.00           H
ATOM   3312  HW2 SOL  1104      27.500  17.048  17.031  1.00  0.00           H
ATOM   3313  OW  SOL  1105      13.348  38.647  26.985  1.00  0.00           O
ATOM   3314  HW1 SOL  1105      13.557  39.333  27.618  1.00  0.00           H
ATOM   3315  HW2 SOL  1105      13.415  39.078  26.133  1.00  0.00           H
ATOM   3316  OW  SOL  1106      10.359  21.834  23.489  1.00  0.00           O
ATOM   3317  HW1 SOL  1106       9.891  21.807  24.324  1.00  0.00           H
ATOM   3318  HW2 SOL  1106      10.988  21.116  23.543  1.00  0.00           H
ATOM   3319  OW  SOL  1107      29.227   3.213   1.623  1.00  0.00           O
ATOM   3320  HW1 SOL  1107      29.571   4.106   1.621  1.00  0.00           H
ATOM   3321  HW2 SOL  1107      28.805   3.116   0.770  1.00  0.00           H
ATOM   3322  OW  SOL  1108      26.750  19.100  26.303  1.00  0.00           O
ATOM   3323  HW1 SOL  1108      25.944  18.706  26.635  1.00  0.00           H
ATOM   3324  HW2 SOL  1108      27.329  19.143  27.064  1.00  0.00           H
ATOM   3325  OW  SOL  1109      35.910   9.943   1.769  1.00  0.00           O
ATOM   3326  HW1 SOL  1109      35.531   9.084   1.579  1.00  0.00           H
ATOM   3327  HW2 SOL  1109      35.837  10.033   2.719  1.00  0.00           H
ATOM   3328  OW  SOL  1110      30.321   9.800  31.563  1.00  0.00           O
ATOM   3329  HW1 SOL  1110      29.425   9.943  31.259  1.00  0.00           H
ATOM   3330  HW2 SOL  1110      30.448   8.853  31.500  1.00  0.00           H
ATOM   3331  OW  SOL  1111      36.725  15.557   2.399  1.00  0.00           O
ATOM   3332  HW1 SOL  1111      36.276  15.975   1.664  1.00  0.00           H
ATOM   3333  HW2 SOL  1111      36.592  14.620   2.261  1.00  0.00           H
ATOM   3334  OW  SOL  1112      21.513  21.588  28.258  1.00  0.00           O
ATOM   3335  HW1 SOL  1112      22.050  22.051  28.902  1.00  0.00           H
ATOM   3336  HW2 SOL  1112      21.463  20.691  28.587  1.00  0.00           H
ATOM   3337  OW  SOL  1113      24.092  12.946  26.504  1.00  0.00           O
ATOM   3338  HW1 SOL  1113      23.892  13.092  27.429  1.00  0.00           H
ATOM   3339  HW2 SOL  1113      25.025  12.732  26.492  1.00  0.00           H
ATOM   3340  OW  SOL  1114      40.084  17.352   1.379  1.00  0.00           O
ATOM   3341  HW1 SOL  1114      40.530  16.827   2.043  1.00  0.00           H
ATOM   3342  HW2 SOL  1114      39.153  17.191   1.532  1.00  0.00           H
ATOM   3343  OW  SOL  1115      17.282  41.799  20.984  1.00  0.00           O
ATOM   3344  HW1 SOL  1115      17.926  42.209  21.562  1.00  0.00           H
ATOM   3345  HW2 SOL  1115      16.439  42.135  21.288  1.00  0.00           H
ATOM   3346  OW  SOL  1116      24.475   7.283  20.049  1.00  0.00           O
ATOM   3347  HW1 SOL  1116      24.084   8.071  19.672  1.00  0.00           H
ATOM   3348  HW2 SOL  1116      24.389   6.620  19.364  1.00  0.00           H
ATOM   3349  OW  SOL  1117       5.714   3.079   5.556  1.00  0.00           O
ATOM   3350  HW1 SOL  1117       6.318   3.641   5.071  1.00  0.00           H
ATOM   3351  HW2 SOL  1117       5.899   3.267   6.477  1.00  0.00           H
ATOM   3352  OW  SOL  1118       2.571  22.566  12.954  1.00  0.00           O
ATOM   3353  HW1 SOL  1118       2.070  23.124  13.550  1.00  0.00           H
ATOM   3354  HW2 SOL  1118       2.319  21.674  13.192  1.00  0.00           H
ATOM   3355  OW  SOL  1119      40.913  13.865  40.996  1.00  0.00           O
ATOM   3356  HW1 SOL  1119      41.601  13.347  40.578  1.00  0.00           H
ATOM   3357  HW2 SOL  1119      40.112  13.361  40.852  1.00  0.00           H
ATOM   3358  OW  SOL  1120      14.196  23.790  31.601  1.00  0.00           O
ATOM   3359  HW1 SOL  1120      14.508  22.907  31.401  1.00  0.00           H
ATOM   3360  HW2 SOL  1120      13.690  24.046  30.829  1.00  0.00           H
ATOM   3361  OW  SOL  1121      13.139   4.561   9.850  1.00  0.00           O
ATOM   3362  HW1 SOL  1121      12.474   3.996   9.458  1.00  0.00           H
ATOM   3363  HW2 SOL  1121      13.240   5.281   9.228  1.00  0.00           H
ATOM   3364  OW  SOL  1122      35.949  36.559  11.656  1.00  0.00           O
ATOM   3365  HW1 SOL  1122      36.516  35.791  11.725  1.00  0.00           H
ATOM   3366  HW2 SOL  1122      36.239  37.137  12.361  1.00  0.00           H
ATOM   3367  OW  SOL  1123       6.651   5.212  12.306  1.00  0.00           O
ATOM   3368  HW1 SOL  1123       7.182   5.958  12.584  1.00  0.00           H
ATOM   3369  HW2 SOL  1123       5.781   5.390  12.663  1.00  0.00           H
ATOM   3370  OW  SOL  1124      21.251  30.081  42.723  1.00  0.00           O
ATOM   3371  HW1 SOL  1124      21.886  29.906  43.417  1.00  0.00           H
ATOM   3372  HW2 SOL  1124      20.403  30.078  43.166  1.00  0.00           H
ATOM   3373  OW  SOL  1125      34.802  17.039   8.253  1.00  0.00           O
ATOM   3374  HW1 SOL  1125      34.466  17.116   7.360  1.00  0.00           H
ATOM   3375  HW2 SOL  1125      35.345  16.250   8.238  1.00  0.00           H
ATOM   3376  OW  SOL  1126      13.248   8.539   0.255  1.00  0.00           O
ATOM   3377  HW1 SOL  1126      13.514   8.022  -0.505  1.00  0.00           H
ATOM   3378  HW2 SOL  1126      13.882   9.256   0.291  1.00  0.00           H
ATOM   3379  OW  SOL  1127      40.835  33.805   6.966  1.00  0.00           O
ATOM   3380  HW1 SOL  1127      40.956  33.048   6.393  1.00  0.00           H
ATOM   3381  HW2 SOL  1127      40.486  34.487   6.392  1.00  0.00           H
ATOM   3382  OW  SOL  1128      30.234  25.717  42.158  1.00  0.00           O
ATOM   3383  HW1 SOL  1128      30.879  25.753  41.452  1.00  0.00           H
ATOM   3384  HW2 SOL  1128      29.998  26.632  42.314  1.00  0.00           H
ATOM   3385  OW  SOL  1129       8.744  37.493   5.253  1.00  0.00           O
ATOM   3386  HW1 SOL  1129       8.550  38.382   4.954  1.00  0.00           H
ATOM   3387  HW2 SOL  1129       9.157  37.613   6.109  1.00  0.00           H
ATOM   3388  OW  SOL  1130      11.765   9.637  29.300  1.00  0.00           O
ATOM   3389  HW1 SOL  1130      11.687  10.521  28.941  1.00  0.00           H
ATOM   3390  HW2 SOL  1130      12.617   9.327  28.993  1.00  0.00           H
ATOM   3391  OW  SOL  1131      42.519   6.293  12.354  1.00  0.00           O
ATOM   3392  HW1 SOL  1131      42.803   5.751  11.618  1.00  0.00           H
ATOM   3393  HW2 SOL  1131      42.879   5.856  13.126  1.00  0.00           H
ATOM   3394  OW  SOL  1132      26.988  27.603   7.934  1.00  0.00           O
ATOM   3395  HW1 SOL  1132      27.227  28.148   7.184  1.00  0.00           H
ATOM   3396  HW2 SOL  1132      26.034  27.659   7.977  1.00  0.00           H
ATOM   3397  OW  SOL  1133       3.177   7.317  20.433  1.00  0.00           O
ATOM   3398  HW1 SOL  1133       2.765   8.148  20.673  1.00  0.00           H
ATOM   3399  HW2 SOL  1133       3.541   6.985  21.254  1.00  0.00           H
ATOM   3400  OW  SOL  1134       5.930  34.282   7.123  1.00  0.00           O
ATOM   3401  HW1 SOL  1134       5.497  35.097   7.377  1.00  0.00           H
ATOM   3402  HW2 SOL  1134       6.862  34.498   7.113  1.00  0.00           H
ATOM   3403  OW  SOL  1135      23.200   4.491  23.416  1.00  0.00           O
ATOM   3404  HW1 SOL  1135      24.039   4.082  23.202  1.00  0.00           H
ATOM   3405  HW2 SOL  1135      23.375   5.431  23.380  1.00  0.00           H
ATOM   3406  OW  SOL  1136      41.985  29.759  24.626  1.00  0.00           O
ATOM   3407  HW1 SOL  1136      41.449  30.120  23.919  1.00  0.00           H
ATOM   3408  HW2 SOL  1136      41.470  29.911  25.419  1.00  0.00           H
ATOM   3409  OW  SOL  1137      38.968   8.701  38.017  1.00  0.00           O
ATOM   3410  HW1 SOL  1137      38.881   7.819  37.655  1.00  0.00           H
ATOM   3411  HW2 SOL  1137      38.478   8.672  38.839  1.00  0.00           H
ATOM   3412  OW  SOL  1138       0.193  22.051  21.068  1.00  0.00           O
ATOM   3413  HW1 SOL  1138      -0.444  21.591  21.615  1.00  0.00           H
ATOM   3414  HW2 SOL  1138       0.711  21.354  20.665  1.00  0.00           H
ATOM   3415  OW  SOL  1139       9.088   0.695  15.740  1.00  0.00           O
ATOM   3416  HW1 SOL  1139       8.678   1.273  16.383  1.00  0.00           H
ATOM   3417  HW2 SOL  1139       9.495   1.289  15.108  1.00  0.00           H
ATOM   3418  OW  SOL  1140      10.604  38.684  11.396  1.00  0.00           O
ATOM   3419  HW1 SOL  1140      10.677  37.774  11.107  1.00  0.00           H
ATOM   3420  HW2 SOL  1140      10.622  38.635  12.352  1.00  0.00           H
ATOM   3421  OW  SOL  1141      12.387   0.705  18.215  1.00  0.00           O
ATOM   3422  HW1 SOL  1141      12.772   0.859  19.078  1.00  0.00           H
ATOM   3423  HW2 SOL  1141      12.024   1.552  17.958  1.00  0.00           H
ATOM   3424  OW  SOL  1142      36.213  32.048  30.226  1.00  0.00           O
ATOM   3425  HW1 SOL  1142      36.271  31.743  31.131  1.00  0.00           H
ATOM   3426  HW2 SOL  1142      35.276  32.047  30.031  1.00  0.00           H
ATOM   3427  OW  SOL  1143      13.191  25.607  33.625  1.00  0.00           O
ATOM   3428  HW1 SOL  1143      12.775  26.158  32.963  1.00  0.00           H
ATOM   3429  HW2 SOL  1143      13.705  24.975  33.123  1.00  0.00           H
ATOM   3430  OW  SOL  1144      40.921  21.639  36.251  1.00  0.00           O
ATOM   3431  HW1 SOL  1144      40.174  21.652  36.851  1.00  0.00           H
ATOM   3432  HW2 SOL  1144      40.532  21.745  35.383  1.00  0.00           H
ATOM   3433  OW  SOL  1145      13.390  26.201  21.950  1.00  0.00           O
ATOM   3434  HW1 SOL  1145      12.568  25.778  22.199  1.00  0.00           H
ATOM   3435  HW2 SOL  1145      13.142  27.103  21.744  1.00  0.00           H
ATOM   3436  OW  SOL  1146      40.135  41.000  24.331  1.00  0.00           O
ATOM   3437  HW1 SOL  1146      39.993  40.834  25.262  1.00  0.00           H
ATOM   3438  HW2 SOL  1146      41.087  41.031  24.235  1.00  0.00           H
ATOM   3439  OW  SOL  1147      17.020  34.095  12.511  1.00  0.00           O
ATOM   3440  HW1 SOL  1147      17.786  33.691  12.919  1.00  0.00           H
ATOM   3441  HW2 SOL  1147      17.336  34.405  11.662  1.00  0.00           H
ATOM   3442  OW  SOL  1148      38.781  30.641  40.810  1.00  0.00           O
ATOM   3443  HW1 SOL  1148      39.247  29.911  40.401  1.00  0.00           H
ATOM   3444  HW2 SOL  1148      39.416  31.357  40.817  1.00  0.00           H
ATOM   3445  OW  SOL  1149       3.058   7.450  10.177  1.00  0.00           O
ATOM   3446  HW1 SOL  1149       3.245   6.675   9.648  1.00  0.00           H
ATOM   3447  HW2 SOL  1149       2.325   7.873   9.731  1.00  0.00           H
ATOM   3448  OW  SOL  1150       1.865  12.501  28.492  1.00  0.00           O
ATOM   3449  HW1 SOL  1150       1.906  12.748  29.416  1.00  0.00           H
ATOM   3450  HW2 SOL  1150       2.778  12.352  28.243  1.00  0.00           H
ATOM   3451  OW  SOL  1151      38.453  22.065   1.677  1.00  0.00           O
ATOM   3452  HW1 SOL  1151      39.381  22.089   1.445  1.00  0.00           H
ATOM   3453  HW2 SOL  1151      38.141  21.227   1.332  1.00  0.00           H
ATOM   3454  OW  SOL  1152      32.362   0.181  16.043  1.00  0.00           O
ATOM   3455  HW1 SOL  1152      32.255   0.547  16.920  1.00  0.00           H
ATOM   3456  HW2 SOL  1152      31.524   0.345  15.610  1.00  0.00           H
ATOM   3457  OW  SOL  1153      22.536  11.202  13.021  1.00  0.00           O
ATOM   3458  HW1 SOL  1153      22.495  10.380  12.533  1.00  0.00           H
ATOM   3459  HW2 SOL  1153      21.748  11.199  13.564  1.00  0.00           H
ATOM   3460  OW  SOL  1154      30.666  29.500   3.130  1.00  0.00           O
ATOM   3461  HW1 SOL  1154      30.911  30.425   3.121  1.00  0.00           H
ATOM   3462  HW2 SOL  1154      31.100  29.143   3.905  1.00  0.00           H
ATOM   3463  OW  SOL  1155      26.229   4.864  33.634  1.00  0.00           O
ATOM   3464  HW1 SOL  1155      26.771   4.401  32.995  1.00  0.00           H
ATOM   3465  HW2 SOL  1155      25.704   5.468  33.110  1.00  0.00           H
ATOM   3466  OW  SOL  1156       0.322  25.978  11.862  1.00  0.00           O
ATOM   3467  HW1 SOL  1156      -0.576  26.197  12.113  1.00  0.00           H
ATOM   3468  HW2 SOL  1156       0.493  26.516  11.089  1.00  0.00           H
ATOM   3469  OW  SOL  1157      28.495  22.098   7.437  1.00  0.00           O
ATOM   3470  HW1 SOL  1157      28.294  21.745   6.570  1.00  0.00           H
ATOM   3471  HW2 SOL  1157      27.817  22.757   7.590  1.00  0.00           H
ATOM   3472  OW  SOL  1158      37.616  36.364  33.503  1.00  0.00           O
ATOM   3473  HW1 SOL  1158      37.228  35.945  34.271  1.00  0.00           H
ATOM   3474  HW2 SOL  1158      37.178  35.953  32.758  1.00  0.00           H
ATOM   3475  OW  SOL  1159      36.935  32.872  17.103  1.00  0.00           O
ATOM   3476  HW1 SOL  1159      36.986  33.582  16.463  1.00  0.00           H
ATOM   3477  HW2 SOL  1159      37.832  32.544  17.170  1.00  0.00           H
ATOM   3478  OW  SOL  1160      28.224  38.466   3.804  1.00  0.00           O
ATOM   3479  HW1 SOL  1160      28.463  39.381   3.954  1.00  0.00           H
ATOM   3480  HW2 SOL  1160      29.051  37.989   3.870  1.00  0.00           H
ATOM   3481  OW  SOL  1161      13.213  21.487   3.206  1.00  0.00           O
ATOM   3482  HW1 SOL  1161      12.369  21.467   2.756  1.00  0.00           H
ATOM   3483  HW2 SOL  1161      13.008  21.804   4.086  1.00  0.00           H
ATOM   3484  OW  SOL  1162      39.833  18.299  36.628  1.00  0.00           O
ATOM   3485  HW1 SOL  1162      40.386  17.592  36.297  1.00  0.00           H
ATOM   3486  HW2 SOL  1162      39.764  18.132  37.567  1.00  0.00           H
ATOM   3487  OW  SOL  1163      39.556   3.088  28.073  1.00  0.00           O
ATOM   3488  HW1 SOL  1163      39.466   3.575  27.254  1.00  0.00           H
ATOM   3489  HW2 SOL  1163      40.481   3.177  28.305  1.00  0.00           H
ATOM   3490  OW  SOL  1164      27.403  40.737  36.114  1.00  0.00           O
ATOM   3491  HW1 SOL  1164      27.929  39.959  35.928  1.00  0.00           H
ATOM   3492  HW2 SOL  1164      27.534  41.303  35.353  1.00  0.00           H
ATOM   3493  OW  SOL  1165      18.353   5.365  20.596  1.00  0.00           O
ATOM   3494  HW1 SOL  1165      17.949   5.127  21.430  1.00  0.00           H
ATOM   3495  HW2 SOL  1165      19.203   5.734  20.837  1.00  0.00           H
ATOM   3496  OW  SOL  1166      20.393   0.490  18.351  1.00  0.00           O
ATOM   3497  HW1 SOL  1166      20.709   1.355  18.615  1.00  0.00           H
ATOM   3498  HW2 SOL  1166      19.492   0.456  18.674  1.00  0.00           H
ATOM   3499  OW  SOL  1167      17.662  34.711   3.260  1.00  0.00           O
ATOM   3500  HW1 SOL  1167      17.263  35.522   3.574  1.00  0.00           H
ATOM   3501  HW2 SOL  1167      17.035  34.367   2.623  1.00  0.00           H
ATOM   3502  OW  SOL  1168      27.427   7.501   1.402  1.00  0.00           O
ATOM   3503  HW1 SOL  1168      27.359   7.457   2.356  1.00  0.00           H
ATOM   3504  HW2 SOL  1168      26.894   8.257   1.158  1.00  0.00           H
ATOM   3505  OW  SOL  1169      23.243  34.880  40.089  1.00  0.00           O
ATOM   3506  HW1 SOL  1169      22.497  35.320  40.496  1.00  0.00           H
ATOM   3507  HW2 SOL  1169      23.943  34.943  40.739  1.00  0.00           H
ATOM   3508  OW  SOL  1170      18.999   2.145   9.304  1.00  0.00           O
ATOM   3509  HW1 SOL  1170      18.267   1.936   9.884  1.00  0.00           H
ATOM   3510  HW2 SOL  1170      19.729   1.627   9.642  1.00  0.00           H
ATOM   3511  OW  SOL  1171      29.016  20.237  22.203  1.00  0.00           O
ATOM   3512  HW1 SOL  1171      29.826  19.746  22.339  1.00  0.00           H
ATOM   3513  HW2 SOL  1171      28.406  19.878  22.848  1.00  0.00           H
ATOM   3514  OW  SOL  1172       1.069  28.210  13.721  1.00  0.00           O
ATOM   3515  HW1 SOL  1172       0.593  27.390  13.587  1.00  0.00           H
ATOM   3516  HW2 SOL  1172       1.532  28.355  12.896  1.00  0.00           H
ATOM   3517  OW  SOL  1173      20.520  20.080   6.321  1.00  0.00           O
ATOM   3518  HW1 SOL  1173      19.631  19.938   6.646  1.00  0.00           H
ATOM   3519  HW2 SOL  1173      21.027  19.353   6.683  1.00  0.00           H
ATOM   3520  OW  SOL  1174      11.208  10.883  32.439  1.00  0.00           O
ATOM   3521  HW1 SOL  1174      10.256  10.965  32.387  1.00  0.00           H
ATOM   3522  HW2 SOL  1174      11.541  11.557  31.847  1.00  0.00           H
ATOM   3523  OW  SOL  1175      13.106   2.885  40.725  1.00  0.00           O
ATOM   3524  HW1 SOL  1175      13.153   2.008  41.106  1.00  0.00           H
ATOM   3525  HW2 SOL  1175      13.474   2.784  39.847  1.00  0.00           H
ATOM   3526  OW  SOL  1176      36.988  35.001  35.768  1.00  0.00           O
ATOM   3527  HW1 SOL  1176      37.354  34.207  35.378  1.00  0.00           H
ATOM   3528  HW2 SOL  1176      37.456  35.099  36.597  1.00  0.00           H
ATOM   3529  OW  SOL  1177      13.200  39.263  10.595  1.00  0.00           O
ATOM   3530  HW1 SOL  1177      13.071  40.195  10.772  1.00  0.00           H
ATOM   3531  HW2 SOL  1177      12.355  38.861  10.798  1.00  0.00           H
ATOM   3532  OW  SOL  1178       1.728  40.843  35.094  1.00  0.00           O
ATOM   3533  HW1 SOL  1178       2.358  40.129  35.000  1.00  0.00           H
ATOM   3534  HW2 SOL  1178       1.132  40.548  35.782  1.00  0.00           H
ATOM   3535  OW  SOL  1179      42.239  19.245  38.337  1.00  0.00           O
ATOM   3536  HW1 SOL  1179      42.310  20.199  38.305  1.00  0.00           H
ATOM   3537  HW2 SOL  1179      41.429  19.081  38.820  1.00  0.00           H
ATOM   3538  OW  SOL  1180      26.911  35.851  21.579  1.00  0.00           O
ATOM   3539  HW1 SOL  1180      26.195  35.284  21.294  1.00  0.00           H
ATOM   3540  HW2 SOL  1180      27.176  35.496  22.427  1.00  0.00           H
ATOM   3541  OW  SOL  1181      32.838   4.804  38.479  1.00  0.00           O
ATOM   3542  HW1 SOL  1181      32.221   5.005  39.183  1.00  0.00           H
ATOM   3543  HW2 SOL  1181      33.080   5.659  38.122  1.00  0.00           H
ATOM   3544  OW  SOL  1182       0.528  21.605  24.371  1.00  0.00           O
ATOM   3545  HW1 SOL  1182       0.261  20.819  24.847  1.00  0.00           H
ATOM   3546  HW2 SOL  1182      -0.294  22.039  24.143  1.00  0.00           H
ATOM   3547  OW  SOL  1183       3.247  35.663   1.183  1.00  0.00           O
ATOM   3548  HW1 SOL  1183       2.768  36.201   1.813  1.00  0.00           H
ATOM   3549  HW2 SOL  1183       3.955  35.269   1.694  1.00  0.00           H
ATOM   3550  OW  SOL  1184      34.902  31.702  27.269  1.00  0.00           O
ATOM   3551  HW1 SOL  1184      34.513  31.504  28.121  1.00  0.00           H
ATOM   3552  HW2 SOL  1184      35.327  32.551  27.391  1.00  0.00           H
ATOM   3553  OW  SOL  1185       3.997  24.312  26.923  1.00  0.00           O
ATOM   3554  HW1 SOL  1185       3.045  24.417  26.922  1.00  0.00           H
ATOM   3555  HW2 SOL  1185       4.213  24.093  27.829  1.00  0.00           H
ATOM   3556  OW  SOL  1186      22.348  17.118  34.817  1.00  0.00           O
ATOM   3557  HW1 SOL  1186      22.326  17.548  35.672  1.00  0.00           H
ATOM   3558  HW2 SOL  1186      22.727  17.770  34.229  1.00  0.00           H
ATOM   3559  OW  SOL  1187      10.956  14.412  29.575  1.00  0.00           O
ATOM   3560  HW1 SOL  1187      10.684  13.562  29.229  1.00  0.00           H
ATOM   3561  HW2 SOL  1187      10.137  14.883  29.727  1.00  0.00           H
ATOM   3562  OW  SOL  1188      38.400   2.220  38.797  1.00  0.00           O
ATOM   3563  HW1 SOL  1188      37.467   2.372  38.644  1.00  0.00           H
ATOM   3564  HW2 SOL  1188      38.708   3.024  39.217  1.00  0.00           H
ATOM   3565  OW  SOL  1189      30.590  27.664  16.413  1.00  0.00           O
ATOM   3566  HW1 SOL  1189      29.827  28.107  16.785  1.00  0.00           H
ATOM   3567  HW2 SOL  1189      30.356  27.510  15.498  1.00  0.00           H
ATOM   3568  OW  SOL  1190      29.674  37.908  32.934  1.00  0.00           O
ATOM   3569  HW1 SOL  1190      30.599  37.805  32.711  1.00  0.00           H
ATOM   3570  HW2 SOL  1190      29.652  38.662  33.525  1.00  0.00           H
ATOM   3571  OW  SOL  1191      30.158   5.979  26.611  1.00  0.00           O
ATOM   3572  HW1 SOL  1191      29.646   5.365  27.136  1.00  0.00           H
ATOM   3573  HW2 SOL  1191      29.556   6.702  26.432  1.00  0.00           H
ATOM   3574  OW  SOL  1192      16.848  41.790  11.041  1.00  0.00           O
ATOM   3575  HW1 SOL  1192      17.334  41.151  11.563  1.00  0.00           H
ATOM   3576  HW2 SOL  1192      16.409  41.267  10.370  1.00  0.00           H
ATOM   3577  OW  SOL  1193       7.118  28.044  13.217  1.00  0.00           O
ATOM   3578  HW1 SOL  1193       6.448  28.051  13.901  1.00  0.00           H
ATOM   3579  HW2 SOL  1193       7.615  27.242  13.376  1.00  0.00           H
ATOM   3580  OW  SOL  1194       5.420  21.199  19.190  1.00  0.00           O
ATOM   3581  HW1 SOL  1194       6.356  21.082  19.029  1.00  0.00           H
ATOM   3582  HW2 SOL  1194       5.236  20.647  19.950  1.00  0.00           H
ATOM   3583  OW  SOL  1195      16.885  18.447  26.188  1.00  0.00           O
ATOM   3584  HW1 SOL  1195      17.159  19.056  25.502  1.00  0.00           H
ATOM   3585  HW2 SOL  1195      17.147  18.871  27.005  1.00  0.00           H
ATOM   3586  OW  SOL  1196      18.600  16.363  23.532  1.00  0.00           O
ATOM   3587  HW1 SOL  1196      18.540  15.936  22.678  1.00  0.00           H
ATOM   3588  HW2 SOL  1196      19.352  16.950  23.454  1.00  0.00           H
ATOM   3589  OW  SOL  1197       6.573   9.007  18.608  1.00  0.00           O
ATOM   3590  HW1 SOL  1197       6.649   8.122  18.967  1.00  0.00           H
ATOM   3591  HW2 SOL  1197       5.637   9.203  18.651  1.00  0.00           H
ATOM   3592  OW  SOL  1198      33.207  34.065  32.826  1.00  0.00           O
ATOM   3593  HW1 SOL  1198      32.710  34.548  33.486  1.00  0.00           H
ATOM   3594  HW2 SOL  1198      34.033  33.849  33.257  1.00  0.00           H
ATOM   3595  OW  SOL  1199      27.408   4.910  17.683  1.00  0.00           O
ATOM   3596  HW1 SOL  1199      27.898   5.438  18.313  1.00  0.00           H
ATOM   3597  HW2 SOL  1199      28.058   4.649  17.031  1.00  0.00           H
ATOM   3598  OW  SOL  1200      36.973  20.788  25.227  1.00  0.00           O
ATOM   3599  HW1 SOL  1200      37.611  20.081  25.330  1.00  0.00           H
ATOM   3600  HW2 SOL  1200      37.264  21.262  24.448  1.00  0.00           H
ATOM   3601  OW  SOL  1201      33.295  10.865   6.099  1.00  0.00           O
ATOM   3602  HW1 SOL  1201      32.487  11.251   6.437  1.00  0.00           H
ATOM   3603  HW2 SOL  1201      33.153   9.920   6.157  1.00  0.00           H
ATOM   3604  OW  SOL  1202      17.828  10.606  30.849  1.00  0.00           O
ATOM   3605  HW1 SOL  1202      18.141   9.703  30.807  1.00  0.00           H
ATOM   3606  HW2 SOL  1202      16.875  10.532  30.800  1.00  0.00           H
ATOM   3607  OW  SOL  1203      27.528   2.999  21.796  1.00  0.00           O
ATOM   3608  HW1 SOL  1203      27.268   2.874  20.883  1.00  0.00           H
ATOM   3609  HW2 SOL  1203      28.246   2.380  21.928  1.00  0.00           H
ATOM   3610  OW  SOL  1204      40.198   4.459  34.979  1.00  0.00           O
ATOM   3611  HW1 SOL  1204      39.736   3.744  35.417  1.00  0.00           H
ATOM   3612  HW2 SOL  1204      41.027   4.072  34.698  1.00  0.00           H
ATOM   3613  OW  SOL  1205      17.706  37.316   8.533  1.00  0.00           O
ATOM   3614  HW1 SOL  1205      17.828  37.419   7.589  1.00  0.00           H
ATOM   3615  HW2 SOL  1205      17.075  37.995   8.769  1.00  0.00           H
ATOM   3616  OW  SOL  1206      38.789  27.164  35.374  1.00  0.00           O
ATOM   3617  HW1 SOL  1206      38.870  26.340  35.855  1.00  0.00           H
ATOM   3618  HW2 SOL  1206      39.313  27.788  35.875  1.00  0.00           H
ATOM   3619  OW  SOL  1207      23.365  40.602  11.883  1.00  0.00           O
ATOM   3620  HW1 SOL  1207      23.592  41.531  11.843  1.00  0.00           H
ATOM   3621  HW2 SOL  1207      22.409  40.590  11.927  1.00  0.00           H
ATOM   3622  OW  SOL  1208      17.248  24.841  15.559  1.00  0.00           O
ATOM   3623  HW1 SOL  1208      18.010  24.845  16.138  1.00  0.00           H
ATOM   3624  HW2 SOL  1208      16.711  24.113  15.874  1.00  0.00           H
ATOM   3625  OW  SOL  1209      17.633  34.787  42.249  1.00  0.00           O
ATOM   3626  HW1 SOL  1209      17.095  35.553  42.048  1.00  0.00           H
ATOM   3627  HW2 SOL  1209      17.054  34.211  42.748  1.00  0.00           H
ATOM   3628  OW  SOL  1210      40.734  37.901  37.381  1.00  0.00           O
ATOM   3629  HW1 SOL  1210      40.560  38.151  36.473  1.00  0.00           H
ATOM   3630  HW2 SOL  1210      39.869  37.854  37.787  1.00  0.00           H
ATOM   3631  OW  SOL  1211      13.153  11.731  41.936  1.00  0.00           O
ATOM   3632  HW1 SOL  1211      12.346  11.408  42.337  1.00  0.00           H
ATOM   3633  HW2 SOL  1211      13.840  11.168  42.293  1.00  0.00           H
ATOM   3634  OW  SOL  1212       1.423  28.793  26.600  1.00  0.00           O
ATOM   3635  HW1 SOL  1212       1.039  27.947  26.833  1.00  0.00           H
ATOM   3636  HW2 SOL  1212       0.749  29.226  26.076  1.00  0.00           H
ATOM   3637  OW  SOL  1213       5.963   3.435  19.611  1.00  0.00           O
ATOM   3638  HW1 SOL  1213       6.085   3.253  18.679  1.00  0.00           H
ATOM   3639  HW2 SOL  1213       5.040   3.242  19.774  1.00  0.00           H
ATOM   3640  OW  SOL  1214       5.808  42.084  30.741  1.00  0.00           O
ATOM   3641  HW1 SOL  1214       6.583  42.199  31.291  1.00  0.00           H
ATOM   3642  HW2 SOL  1214       5.528  41.183  30.905  1.00  0.00           H
ATOM   3643  OW  SOL  1215      29.122  30.006  23.004  1.00  0.00           O
ATOM   3644  HW1 SOL  1215      29.809  29.664  23.575  1.00  0.00           H
ATOM   3645  HW2 SOL  1215      28.402  29.382  23.093  1.00  0.00           H
ATOM   3646  OW  SOL  1216       4.651  15.010  31.929  1.00  0.00           O
ATOM   3647  HW1 SOL  1216       4.815  15.935  31.746  1.00  0.00           H
ATOM   3648  HW2 SOL  1216       5.136  14.835  32.735  1.00  0.00           H
ATOM   3649  OW  SOL  1217       4.871  35.449  23.540  1.00  0.00           O
ATOM   3650  HW1 SOL  1217       5.012  34.604  23.967  1.00  0.00           H
ATOM   3651  HW2 SOL  1217       4.576  35.225  22.658  1.00  0.00           H
ATOM   3652  OW  SOL  1218       1.066  24.767  17.635  1.00  0.00           O
ATOM   3653  HW1 SOL  1218       1.653  25.186  18.264  1.00  0.00           H
ATOM   3654  HW2 SOL  1218       0.727  25.488  17.104  1.00  0.00           H
ATOM   3655  OW  SOL  1219      13.574  29.059  40.319  1.00  0.00           O
ATOM   3656  HW1 SOL  1219      14.439  29.047  39.909  1.00  0.00           H
ATOM   3657  HW2 SOL  1219      13.626  29.761  40.968  1.00  0.00           H
ATOM   3658  OW  SOL  1220      23.071   3.121   1.508  1.00  0.00           O
ATOM   3659  HW1 SOL  1220      23.699   3.676   1.046  1.00  0.00           H
ATOM   3660  HW2 SOL  1220      23.312   2.229   1.260  1.00  0.00           H
ATOM   3661  OW  SOL  1221       2.437  28.186  35.557  1.00  0.00           O
ATOM   3662  HW1 SOL  1221       2.331  28.219  36.508  1.00  0.00           H
ATOM   3663  HW2 SOL  1221       1.770  27.565  35.263  1.00  0.00           H
ATOM   3664  OW  SOL  1222       0.300   4.847   2.674  1.00  0.00           O
ATOM   3665  HW1 SOL  1222       0.952   5.240   3.253  1.00  0.00           H
ATOM   3666  HW2 SOL  1222       0.717   4.050   2.348  1.00  0.00           H
ATOM   3667  OW  SOL  1223      20.804  27.435  21.958  1.00  0.00           O
ATOM   3668  HW1 SOL  1223      20.267  28.222  22.044  1.00  0.00           H
ATOM   3669  HW2 SOL  1223      20.254  26.821  21.471  1.00  0.00           H
ATOM   3670  OW  SOL  1224      30.127  42.252  39.711  1.00  0.00           O
ATOM   3671  HW1 SOL  1224      29.227  41.968  39.549  1.00  0.00           H
ATOM   3672  HW2 SOL  1224      30.068  42.799  40.495  1.00  0.00           H
ATOM   3673  OW  SOL  1225      12.846   6.118  20.651  1.00  0.00           O
ATOM   3674  HW1 SOL  1225      13.652   5.602  20.695  1.00  0.00           H
ATOM   3675  HW2 SOL  1225      12.258   5.699  21.279  1.00  0.00           H
ATOM   3676  OW  SOL  1226      36.742   9.246  18.295  1.00  0.00           O
ATOM   3677  HW1 SOL  1226      35.832   9.434  18.524  1.00  0.00           H
ATOM   3678  HW2 SOL  1226      37.031   8.618  18.957  1.00  0.00           H
ATOM   3679  OW  SOL  1227      31.691  20.450  27.222  1.00  0.00           O
ATOM   3680  HW1 SOL  1227      32.502  20.055  26.901  1.00  0.00           H
ATOM   3681  HW2 SOL  1227      31.809  21.389  27.081  1.00  0.00           H
ATOM   3682  OW  SOL  1228      10.303  28.838  28.144  1.00  0.00           O
ATOM   3683  HW1 SOL  1228      10.791  29.241  27.425  1.00  0.00           H
ATOM   3684  HW2 SOL  1228      10.810  29.051  28.927  1.00  0.00           H
ATOM   3685  OW  SOL  1229       5.838  26.334  37.778  1.00  0.00           O
ATOM   3686  HW1 SOL  1229       5.792  25.968  36.895  1.00  0.00           H
ATOM   3687  HW2 SOL  1229       6.529  25.833  38.210  1.00  0.00           H
ATOM   3688  OW  SOL  1230      10.672  12.327  37.128  1.00  0.00           O
ATOM   3689  HW1 SOL  1230      11.164  11.854  37.799  1.00  0.00           H
ATOM   3690  HW2 SOL  1230      10.394  11.649  36.512  1.00  0.00           H
ATOM   3691  OW  SOL  1231      13.200  38.281   0.568  1.00  0.00           O
ATOM   3692  HW1 SOL  1231      12.708  38.626   1.313  1.00  0.00           H
ATOM   3693  HW2 SOL  1231      12.666  37.556   0.242  1.00  0.00           H
ATOM   3694  OW  SOL  1232      32.903  27.339  11.152  1.00  0.00           O
ATOM   3695  HW1 SOL  1232      33.329  27.902  11.798  1.00  0.00           H
ATOM   3696  HW2 SOL  1232      32.003  27.662  11.108  1.00  0.00           H
ATOM   3697  OW  SOL  1233      40.476  19.676  16.576  1.00  0.00           O
ATOM   3698  HW1 SOL  1233      40.989  20.465  16.748  1.00  0.00           H
ATOM   3699  HW2 SOL  1233      39.600  19.884  16.902  1.00  0.00           H
ATOM   3700  OW  SOL  1234       5.480  27.354  15.512  1.00  0.00           O
ATOM   3701  HW1 SOL  1234       5.204  26.550  15.073  1.00  0.00           H
ATOM   3702  HW2 SOL  1234       5.467  27.135  16.444  1.00  0.00           H
ATOM   3703  OW  SOL  1235      23.688  14.658  12.838  1.00  0.00           O
ATOM   3704  HW1 SOL  1235      23.263  14.481  11.999  1.00  0.00           H
ATOM   3705  HW2 SOL  1235      24.194  15.457  12.688  1.00  0.00           H
ATOM   3706  OW  SOL  1236      11.431  23.338  40.634  1.00  0.00           O
ATOM   3707  HW1 SOL  1236      10.473  23.350  40.625  1.00  0.00           H
ATOM   3708  HW2 SOL  1236      11.671  22.782  39.893  1.00  0.00           H
ATOM   3709  OW  SOL  1237      35.274   2.553  17.656  1.00  0.00           O
ATOM   3710  HW1 SOL  1237      35.333   3.505  17.568  1.00  0.00           H
ATOM   3711  HW2 SOL  1237      35.597   2.215  16.821  1.00  0.00           H
ATOM   3712  OW  SOL  1238      23.192   3.989   9.999  1.00  0.00           O
ATOM   3713  HW1 SOL  1238      22.559   4.157   9.301  1.00  0.00           H
ATOM   3714  HW2 SOL  1238      23.271   4.825  10.458  1.00  0.00           H
ATOM   3715  OW  SOL  1239      16.262  16.062  25.063  1.00  0.00           O
ATOM   3716  HW1 SOL  1239      17.081  15.917  24.590  1.00  0.00           H
ATOM   3717  HW2 SOL  1239      16.458  16.776  25.669  1.00  0.00           H
ATOM   3718  OW  SOL  1240       6.854  25.834  42.008  1.00  0.00           O
ATOM   3719  HW1 SOL  1240       6.739  25.213  42.727  1.00  0.00           H
ATOM   3720  HW2 SOL  1240       6.511  25.378  41.240  1.00  0.00           H
ATOM   3721  OW  SOL  1241      41.228  14.556  24.040  1.00  0.00           O
ATOM   3722  HW1 SOL  1241      40.614  14.149  23.428  1.00  0.00           H
ATOM   3723  HW2 SOL  1241      41.059  15.495  23.962  1.00  0.00           H
ATOM   3724  OW  SOL  1242      28.443  29.363  18.215  1.00  0.00           O
ATOM   3725  HW1 SOL  1242      28.399  30.169  17.701  1.00  0.00           H
ATOM   3726  HW2 SOL  1242      27.714  29.431  18.832  1.00  0.00           H
ATOM   3727  OW  SOL  1243      18.704  26.585   5.377  1.00  0.00           O
ATOM   3728  HW1 SOL  1243      18.681  26.569   4.420  1.00  0.00           H
ATOM   3729  HW2 SOL  1243      18.352  25.734   5.639  1.00  0.00           H
ATOM   3730  OW  SOL  1244      15.270   2.318  18.046  1.00  0.00           O
ATOM   3731  HW1 SOL  1244      15.467   1.725  17.320  1.00  0.00           H
ATOM   3732  HW2 SOL  1244      15.680   3.146  17.798  1.00  0.00           H
ATOM   3733  OW  SOL  1245      30.722  36.308  38.862  1.00  0.00           O
ATOM   3734  HW1 SOL  1245      29.980  36.218  38.264  1.00  0.00           H
ATOM   3735  HW2 SOL  1245      31.457  36.549  38.297  1.00  0.00           H
ATOM   3736  OW  SOL  1246      13.009  19.507   8.630  1.00  0.00           O
ATOM   3737  HW1 SOL  1246      12.228  18.961   8.533  1.00  0.00           H
ATOM   3738  HW2 SOL  1246      13.277  19.704   7.733  1.00  0.00           H
ATOM   3739  OW  SOL  1247      15.423   2.545  22.394  1.00  0.00           O
ATOM   3740  HW1 SOL  1247      14.980   2.934  21.640  1.00  0.00           H
ATOM   3741  HW2 SOL  1247      16.229   3.053  22.488  1.00  0.00           H
ATOM   3742  OW  SOL  1248      21.512  39.663  28.644  1.00  0.00           O
ATOM   3743  HW1 SOL  1248      20.585  39.432  28.581  1.00  0.00           H
ATOM   3744  HW2 SOL  1248      21.721  39.562  29.573  1.00  0.00           H
ATOM   3745  OW  SOL  1249      29.673  37.697  28.612  1.00  0.00           O
ATOM   3746  HW1 SOL  1249      29.124  37.965  29.349  1.00  0.00           H
ATOM   3747  HW2 SOL  1249      30.564  37.700  28.963  1.00  0.00           H
ATOM   3748  OW  SOL  1250       3.783   5.713  28.203  1.00  0.00           O
ATOM   3749  HW1 SOL  1250       4.546   5.156  28.357  1.00  0.00           H
ATOM   3750  HW2 SOL  1250       3.108   5.360  28.781  1.00  0.00           H
ATOM   3751  OW  SOL  1251      33.230  28.408  17.646  1.00  0.00           O
ATOM   3752  HW1 SOL  1251      33.292  27.547  18.059  1.00  0.00           H
ATOM   3753  HW2 SOL  1251      32.378  28.403  17.209  1.00  0.00           H
ATOM   3754  OW  SOL  1252       5.666  16.998  12.739  1.00  0.00           O
ATOM   3755  HW1 SOL  1252       6.133  16.406  12.150  1.00  0.00           H
ATOM   3756  HW2 SOL  1252       6.343  17.583  13.078  1.00  0.00           H
ATOM   3757  OW  SOL  1253       6.012   3.404  16.725  1.00  0.00           O
ATOM   3758  HW1 SOL  1253       6.591   3.285  15.972  1.00  0.00           H
ATOM   3759  HW2 SOL  1253       5.265   2.834  16.546  1.00  0.00           H
ATOM   3760  OW  SOL  1254      28.803  24.304   2.144  1.00  0.00           O
ATOM   3761  HW1 SOL  1254      29.719  24.500   2.338  1.00  0.00           H
ATOM   3762  HW2 SOL  1254      28.722  23.362   2.296  1.00  0.00           H
ATOM   3763  OW  SOL  1255      13.392  33.991  23.721  1.00  0.00           O
ATOM   3764  HW1 SOL  1255      12.956  34.127  24.562  1.00  0.00           H
ATOM   3765  HW2 SOL  1255      13.310  33.051  23.557  1.00  0.00           H
ATOM   3766  OW  SOL  1256      25.604  22.380  29.371  1.00  0.00           O
ATOM   3767  HW1 SOL  1256      25.696  22.034  28.484  1.00  0.00           H
ATOM   3768  HW2 SOL  1256      24.775  22.859  29.358  1.00  0.00           H
ATOM   3769  OW  SOL  1257      38.309  19.244  12.988  1.00  0.00           O
ATOM   3770  HW1 SOL  1257      37.897  19.699  13.722  1.00  0.00           H
ATOM   3771  HW2 SOL  1257      37.713  18.522  12.788  1.00  0.00           H
ATOM   3772  OW  SOL  1258       0.634  13.101  42.525  1.00  0.00           O
ATOM   3773  HW1 SOL  1258       0.414  12.614  41.731  1.00  0.00           H
ATOM   3774  HW2 SOL  1258      -0.206  13.243  42.961  1.00  0.00           H
ATOM   3775  OW  SOL  1259      22.739  32.219  24.627  1.00  0.00           O
ATOM   3776  HW1 SOL  1259      23.043  32.130  23.724  1.00  0.00           H
ATOM   3777  HW2 SOL  1259      22.825  33.153  24.818  1.00  0.00           H
ATOM   3778  OW  SOL  1260      14.240  16.664  38.492  1.00  0.00           O
ATOM   3779  HW1 SOL  1260      14.081  17.216  37.726  1.00  0.00           H
ATOM   3780  HW2 SOL  1260      15.036  17.023  38.885  1.00  0.00           H
ATOM   3781  OW  SOL  1261      41.140  22.679  39.342  1.00  0.00           O
ATOM   3782  HW1 SOL  1261      42.047  22.373  39.342  1.00  0.00           H
ATOM   3783  HW2 SOL  1261      41.204  23.617  39.166  1.00  0.00           H
ATOM   3784  OW  SOL  1262      15.963  32.675   0.509  1.00  0.00           O
ATOM   3785  HW1 SOL  1262      15.325  31.962   0.523  1.00  0.00           H
ATOM   3786  HW2 SOL  1262      15.473  33.442   0.805  1.00  0.00           H
ATOM   3787  OW  SOL  1263      23.880  42.682  23.909  1.00  0.00           O
ATOM   3788  HW1 SOL  1263      23.248  41.970  24.006  1.00  0.00           H
ATOM   3789  HW2 SOL  1263      24.187  42.853  24.799  1.00  0.00           H
ATOM   3790  OW  SOL  1264      24.060   2.574  39.053  1.00  0.00           O
ATOM   3791  HW1 SOL  1264      24.847   2.175  39.424  1.00  0.00           H
ATOM   3792  HW2 SOL  1264      24.157   3.509  39.235  1.00  0.00           H
ATOM   3793  OW  SOL  1265      24.187  32.983   4.250  1.00  0.00           O
ATOM   3794  HW1 SOL  1265      25.058  32.601   4.359  1.00  0.00           H
ATOM   3795  HW2 SOL  1265      23.638  32.512   4.878  1.00  0.00           H
ATOM   3796  OW  SOL  1266      13.120   3.637   5.871  1.00  0.00           O
ATOM   3797  HW1 SOL  1266      13.510   4.474   5.623  1.00  0.00           H
ATOM   3798  HW2 SOL  1266      13.687   3.305   6.567  1.00  0.00           H
ATOM   3799  OW  SOL  1267      24.238  14.678  20.506  1.00  0.00           O
ATOM   3800  HW1 SOL  1267      23.435  15.180  20.369  1.00  0.00           H
ATOM   3801  HW2 SOL  1267      24.907  15.339  20.684  1.00  0.00           H
ATOM   3802  OW  SOL  1268      42.750   5.496  33.329  1.00  0.00           O
ATOM   3803  HW1 SOL  1268      42.637   4.591  33.621  1.00  0.00           H
ATOM   3804  HW2 SOL  1268      41.926   5.710  32.891  1.00  0.00           H
ATOM   3805  OW  SOL  1269      37.695  22.654  23.155  1.00  0.00           O
ATOM   3806  HW1 SOL  1269      38.231  22.363  22.417  1.00  0.00           H
ATOM   3807  HW2 SOL  1269      37.069  23.266  22.770  1.00  0.00           H
ATOM   3808  OW  SOL  1270      41.186  26.513  20.086  1.00  0.00           O
ATOM   3809  HW1 SOL  1270      41.483  27.033  20.833  1.00  0.00           H
ATOM   3810  HW2 SOL  1270      40.425  26.988  19.750  1.00  0.00           H
ATOM   3811  OW  SOL  1271       3.396  24.628  34.329  1.00  0.00           O
ATOM   3812  HW1 SOL  1271       2.861  24.575  35.121  1.00  0.00           H
ATOM   3813  HW2 SOL  1271       2.769  24.547  33.610  1.00  0.00           H
ATOM   3814  OW  SOL  1272      33.819  39.198  18.157  1.00  0.00           O
ATOM   3815  HW1 SOL  1272      33.752  39.726  18.953  1.00  0.00           H
ATOM   3816  HW2 SOL  1272      34.396  38.474  18.397  1.00  0.00           H
ATOM   3817  OW  SOL  1273      14.963  35.027  16.620  1.00  0.00           O
ATOM   3818  HW1 SOL  1273      14.996  35.514  15.797  1.00  0.00           H
ATOM   3819  HW2 SOL  1273      15.811  35.192  17.031  1.00  0.00           H
ATOM   3820  OW  SOL  1274      24.922  17.751   9.964  1.00  0.00           O
ATOM   3821  HW1 SOL  1274      24.022  18.077   9.962  1.00  0.00           H
ATOM   3822  HW2 SOL  1274      24.910  17.010   9.358  1.00  0.00           H
ATOM   3823  OW  SOL  1275      25.378  12.988  16.976  1.00  0.00           O
ATOM   3824  HW1 SOL  1275      25.549  12.285  16.349  1.00  0.00           H
ATOM   3825  HW2 SOL  1275      25.357  13.784  16.444  1.00  0.00           H
ATOM   3826  OW  SOL  1276       5.441   5.635   8.349  1.00  0.00           O
ATOM   3827  HW1 SOL  1276       6.277   5.365   8.729  1.00  0.00           H
ATOM   3828  HW2 SOL  1276       4.834   4.931   8.579  1.00  0.00           H
ATOM   3829  OW  SOL  1277       7.300  29.886  16.159  1.00  0.00           O
ATOM   3830  HW1 SOL  1277       6.351  29.975  16.245  1.00  0.00           H
ATOM   3831  HW2 SOL  1277       7.446  29.763  15.221  1.00  0.00           H
ATOM   3832  OW  SOL  1278      28.239  38.756   8.994  1.00  0.00           O
ATOM   3833  HW1 SOL  1278      28.919  38.661   9.662  1.00  0.00           H
ATOM   3834  HW2 SOL  1278      27.590  38.089   9.216  1.00  0.00           H
ATOM   3835  OW  SOL  1279      38.058  41.859   3.713  1.00  0.00           O
ATOM   3836  HW1 SOL  1279      38.163  41.646   4.640  1.00  0.00           H
ATOM   3837  HW2 SOL  1279      38.947  42.040   3.407  1.00  0.00           H
ATOM   3838  OW  SOL  1280      21.719  23.915  21.778  1.00  0.00           O
ATOM   3839  HW1 SOL  1280      21.413  24.362  22.568  1.00  0.00           H
ATOM   3840  HW2 SOL  1280      21.530  22.990  21.938  1.00  0.00           H
ATOM   3841  OW  SOL  1281      41.617   2.641  25.069  1.00  0.00           O
ATOM   3842  HW1 SOL  1281      40.750   3.032  24.960  1.00  0.00           H
ATOM   3843  HW2 SOL  1281      42.205   3.388  25.182  1.00  0.00           H
ATOM   3844  OW  SOL  1282       9.687  19.386  33.057  1.00  0.00           O
ATOM   3845  HW1 SOL  1282       9.470  20.249  32.706  1.00  0.00           H
ATOM   3846  HW2 SOL  1282       8.842  18.950  33.163  1.00  0.00           H
ATOM   3847  OW  SOL  1283      42.017   7.240  41.196  1.00  0.00           O
ATOM   3848  HW1 SOL  1283      41.785   6.627  41.894  1.00  0.00           H
ATOM   3849  HW2 SOL  1283      41.832   6.764  40.387  1.00  0.00           H
ATOM   3850  OW  SOL  1284      12.854   6.715   2.498  1.00  0.00           O
ATOM   3851  HW1 SOL  1284      12.871   7.388   1.818  1.00  0.00           H
ATOM   3852  HW2 SOL  1284      13.410   6.015   2.157  1.00  0.00           H
ATOM   3853  OW  SOL  1285      24.332   4.188  42.203  1.00  0.00           O
ATOM   3854  HW1 SOL  1285      24.130   4.766  41.467  1.00  0.00           H
ATOM   3855  HW2 SOL  1285      25.262   4.336  42.377  1.00  0.00           H
ATOM   3856  OW  SOL  1286      42.784  39.626  17.105  1.00  0.00           O
ATOM   3857  HW1 SOL  1286      42.531  39.689  16.184  1.00  0.00           H
ATOM   3858  HW2 SOL  1286      43.622  39.164  17.093  1.00  0.00           H
ATOM   3859  OW  SOL  1287      35.011  14.780  20.395  1.00  0.00           O
ATOM   3860  HW1 SOL  1287      34.931  13.855  20.628  1.00  0.00           H
ATOM   3861  HW2 SOL  1287      34.236  14.962  19.865  1.00  0.00           H
ATOM   3862  OW  SOL  1288      27.627  12.528  29.037  1.00  0.00           O
ATOM   3863  HW1 SOL  1288      28.315  13.029  29.474  1.00  0.00           H
ATOM   3864  HW2 SOL  1288      26.992  13.187  28.755  1.00  0.00           H
ATOM   3865  OW  SOL  1289      13.567  37.822  17.668  1.00  0.00           O
ATOM   3866  HW1 SOL  1289      14.466  37.951  17.973  1.00  0.00           H
ATOM   3867  HW2 SOL  1289      13.259  37.054  18.150  1.00  0.00           H
ATOM   3868  OW  SOL  1290       3.563   9.523  12.023  1.00  0.00           O
ATOM   3869  HW1 SOL  1290       4.390   9.444  12.498  1.00  0.00           H
ATOM   3870  HW2 SOL  1290       3.524   8.737  11.478  1.00  0.00           H
ATOM   3871  OW  SOL  1291      31.635  12.154  30.903  1.00  0.00           O
ATOM   3872  HW1 SOL  1291      31.855  12.060  29.976  1.00  0.00           H
ATOM   3873  HW2 SOL  1291      31.289  11.298  31.156  1.00  0.00           H
ATOM   3874  OW  SOL  1292      21.170   0.355  30.301  1.00  0.00           O
ATOM   3875  HW1 SOL  1292      20.563   1.091  30.234  1.00  0.00           H
ATOM   3876  HW2 SOL  1292      21.283   0.222  31.242  1.00  0.00           H
ATOM   3877  OW  SOL  1293      21.030   8.686  22.394  1.00  0.00           O
ATOM   3878  HW1 SOL  1293      21.023   8.516  23.336  1.00  0.00           H
ATOM   3879  HW2 SOL  1293      21.399   9.565  22.311  1.00  0.00           H
ATOM   3880  OW  SOL  1294      31.869  21.659  21.286  1.00  0.00           O
ATOM   3881  HW1 SOL  1294      31.664  21.919  20.388  1.00  0.00           H
ATOM   3882  HW2 SOL  1294      31.055  21.282  21.619  1.00  0.00           H
ATOM   3883  OW  SOL  1295       9.568  37.152   8.162  1.00  0.00           O
ATOM   3884  HW1 SOL  1295      10.170  36.470   8.459  1.00  0.00           H
ATOM   3885  HW2 SOL  1295       9.090  37.411   8.950  1.00  0.00           H
ATOM   3886  OW  SOL  1296       7.193  39.259  10.877  1.00  0.00           O
ATOM   3887  HW1 SOL  1296       6.573  39.273  11.606  1.00  0.00           H
ATOM   3888  HW2 SOL  1296       8.008  39.597  11.248  1.00  0.00           H
ATOM   3889  OW  SOL  1297      37.771   9.335  26.534  1.00  0.00           O
ATOM   3890  HW1 SOL  1297      38.089   9.960  27.186  1.00  0.00           H
ATOM   3891  HW2 SOL  1297      38.550   9.091  26.035  1.00  0.00           H
ATOM   3892  OW  SOL  1298      18.536  14.388   0.776  1.00  0.00           O
ATOM   3893  HW1 SOL  1298      17.945  14.863   0.193  1.00  0.00           H
ATOM   3894  HW2 SOL  1298      18.028  14.257   1.577  1.00  0.00           H
ATOM   3895  OW  SOL  1299      11.611  35.172  31.261  1.00  0.00           O
ATOM   3896  HW1 SOL  1299      11.674  35.356  32.198  1.00  0.00           H
ATOM   3897  HW2 SOL  1299      10.738  35.477  31.015  1.00  0.00           H
ATOM   3898  OW  SOL  1300      40.946  35.532  11.041  1.00  0.00           O
ATOM   3899  HW1 SOL  1300      40.064  35.668  11.387  1.00  0.00           H
ATOM   3900  HW2 SOL  1300      41.522  35.955  11.678  1.00  0.00           H
ATOM   3901  OW  SOL  1301       2.099  24.719  29.540  1.00  0.00           O
ATOM   3902  HW1 SOL  1301       2.250  25.664  29.511  1.00  0.00           H
ATOM   3903  HW2 SOL  1301       2.027  24.516  30.473  1.00  0.00           H
ATOM   3904  OW  SOL  1302      31.556  23.142  25.323  1.00  0.00           O
ATOM   3905  HW1 SOL  1302      32.236  22.996  24.667  1.00  0.00           H
ATOM   3906  HW2 SOL  1302      31.814  23.953  25.761  1.00  0.00           H
ATOM   3907  OW  SOL  1303      34.158  42.726  42.120  1.00  0.00           O
ATOM   3908  HW1 SOL  1303      34.889  42.107  42.121  1.00  0.00           H
ATOM   3909  HW2 SOL  1303      33.454  42.266  42.577  1.00  0.00           H
ATOM   3910  OW  SOL  1304      12.854  17.268  41.018  1.00  0.00           O
ATOM   3911  HW1 SOL  1304      12.327  18.067  41.049  1.00  0.00           H
ATOM   3912  HW2 SOL  1304      12.871  17.028  40.092  1.00  0.00           H
ATOM   3913  OW  SOL  1305      10.033   0.888   7.795  1.00  0.00           O
ATOM   3914  HW1 SOL  1305       9.623   0.833   6.932  1.00  0.00           H
ATOM   3915  HW2 SOL  1305      10.634   1.630   7.729  1.00  0.00           H
ATOM   3916  OW  SOL  1306      37.106  38.881  36.807  1.00  0.00           O
ATOM   3917  HW1 SOL  1306      36.502  38.147  36.699  1.00  0.00           H
ATOM   3918  HW2 SOL  1306      37.425  38.800  37.706  1.00  0.00           H
ATOM   3919  OW  SOL  1307      31.438  24.346   2.948  1.00  0.00           O
ATOM   3920  HW1 SOL  1307      32.047  25.060   3.138  1.00  0.00           H
ATOM   3921  HW2 SOL  1307      31.760  23.610   3.469  1.00  0.00           H
ATOM   3922  OW  SOL  1308      29.432  39.209  23.403  1.00  0.00           O
ATOM   3923  HW1 SOL  1308      28.659  39.187  22.840  1.00  0.00           H
ATOM   3924  HW2 SOL  1308      29.170  38.732  24.190  1.00  0.00           H
ATOM   3925  OW  SOL  1309      18.325  29.836   1.239  1.00  0.00           O
ATOM   3926  HW1 SOL  1309      18.228  29.384   2.077  1.00  0.00           H
ATOM   3927  HW2 SOL  1309      17.488  29.700   0.795  1.00  0.00           H
ATOM   3928  OW  SOL  1310      30.396  28.783   0.015  1.00  0.00           O
ATOM   3929  HW1 SOL  1310      31.001  29.514  -0.112  1.00  0.00           H
ATOM   3930  HW2 SOL  1310      30.406  28.625   0.959  1.00  0.00           H
ATOM   3931  OW  SOL  1311       9.582  19.123  24.121  1.00  0.00           O
ATOM   3932  HW1 SOL  1311      10.383  19.222  23.606  1.00  0.00           H
ATOM   3933  HW2 SOL  1311       9.215  18.287  23.835  1.00  0.00           H
ATOM   3934  OW  SOL  1312      23.037  27.653  14.079  1.00  0.00           O
ATOM   3935  HW1 SOL  1312      22.143  27.702  13.738  1.00  0.00           H
ATOM   3936  HW2 SOL  1312      23.049  28.272  14.809  1.00  0.00           H
ATOM   3937  OW  SOL  1313      28.741  31.843  29.771  1.00  0.00           O
ATOM   3938  HW1 SOL  1313      28.717  32.723  29.396  1.00  0.00           H
ATOM   3939  HW2 SOL  1313      28.261  31.920  30.595  1.00  0.00           H
ATOM   3940  OW  SOL  1314      14.905   4.205  20.153  1.00  0.00           O
ATOM   3941  HW1 SOL  1314      15.797   4.424  19.883  1.00  0.00           H
ATOM   3942  HW2 SOL  1314      14.683   3.428  19.641  1.00  0.00           H
ATOM   3943  OW  SOL  1315      19.544  19.480  11.113  1.00  0.00           O
ATOM   3944  HW1 SOL  1315      19.994  19.766  11.907  1.00  0.00           H
ATOM   3945  HW2 SOL  1315      19.397  18.543  11.244  1.00  0.00           H
ATOM   3946  OW  SOL  1316      11.961  40.073   4.825  1.00  0.00           O
ATOM   3947  HW1 SOL  1316      12.810  40.460   5.036  1.00  0.00           H
ATOM   3948  HW2 SOL  1316      11.394  40.326   5.553  1.00  0.00           H
ATOM   3949  OW  SOL  1317       3.458  37.757   4.635  1.00  0.00           O
ATOM   3950  HW1 SOL  1317       3.300  38.587   5.084  1.00  0.00           H
ATOM   3951  HW2 SOL  1317       4.411  37.678   4.604  1.00  0.00           H
ATOM   3952  OW  SOL  1318      38.099   7.948  33.610  1.00  0.00           O
ATOM   3953  HW1 SOL  1318      38.313   8.364  34.445  1.00  0.00           H
ATOM   3954  HW2 SOL  1318      37.403   8.494  33.242  1.00  0.00           H
ATOM   3955  OW  SOL  1319      17.550   7.817  38.742  1.00  0.00           O
ATOM   3956  HW1 SOL  1319      17.012   8.523  39.100  1.00  0.00           H
ATOM   3957  HW2 SOL  1319      17.136   7.601  37.906  1.00  0.00           H
ATOM   3958  OW  SOL  1320       6.010  39.553  19.088  1.00  0.00           O
ATOM   3959  HW1 SOL  1320       6.268  40.286  19.648  1.00  0.00           H
ATOM   3960  HW2 SOL  1320       5.802  38.846  19.699  1.00  0.00           H
ATOM   3961  OW  SOL  1321      15.012  10.670  37.094  1.00  0.00           O
ATOM   3962  HW1 SOL  1321      15.533  10.266  36.400  1.00  0.00           H
ATOM   3963  HW2 SOL  1321      14.737  11.511  36.730  1.00  0.00           H
ATOM   3964  OW  SOL  1322      32.974  20.946  34.829  1.00  0.00           O
ATOM   3965  HW1 SOL  1322      33.236  21.477  34.077  1.00  0.00           H
ATOM   3966  HW2 SOL  1322      32.763  20.090  34.456  1.00  0.00           H
ATOM   3967  OW  SOL  1323      13.591  15.742  21.539  1.00  0.00           O
ATOM   3968  HW1 SOL  1323      12.843  16.219  21.178  1.00  0.00           H
ATOM   3969  HW2 SOL  1323      14.039  16.383  22.092  1.00  0.00           H
ATOM   3970  OW  SOL  1324       5.049  30.435  19.141  1.00  0.00           O
ATOM   3971  HW1 SOL  1324       5.934  30.788  19.232  1.00  0.00           H
ATOM   3972  HW2 SOL  1324       4.983  30.187  18.219  1.00  0.00           H
ATOM   3973  OW  SOL  1325      15.622  12.377  33.519  1.00  0.00           O
ATOM   3974  HW1 SOL  1325      14.787  12.000  33.798  1.00  0.00           H
ATOM   3975  HW2 SOL  1325      15.488  12.598  32.597  1.00  0.00           H
ATOM   3976  OW  SOL  1326      18.235   8.190  24.367  1.00  0.00           O
ATOM   3977  HW1 SOL  1326      18.870   8.869  24.594  1.00  0.00           H
ATOM   3978  HW2 SOL  1326      18.656   7.371  24.628  1.00  0.00           H
ATOM   3979  OW  SOL  1327      38.226   1.753  11.471  1.00  0.00           O
ATOM   3980  HW1 SOL  1327      39.091   2.056  11.748  1.00  0.00           H
ATOM   3981  HW2 SOL  1327      37.762   2.550  11.218  1.00  0.00           H
ATOM   3982  OW  SOL  1328       1.117  24.933   0.139  1.00  0.00           O
ATOM   3983  HW1 SOL  1328       0.198  25.157  -0.010  1.00  0.00           H
ATOM   3984  HW2 SOL  1328       1.538  25.769   0.341  1.00  0.00           H
ATOM   3985  OW  SOL  1329      42.433  17.980  15.711  1.00  0.00           O
ATOM   3986  HW1 SOL  1329      41.665  18.422  16.074  1.00  0.00           H
ATOM   3987  HW2 SOL  1329      42.380  18.141  14.769  1.00  0.00           H
ATOM   3988  OW  SOL  1330       7.431  28.652   0.231  1.00  0.00           O
ATOM   3989  HW1 SOL  1330       7.879  28.726  -0.612  1.00  0.00           H
ATOM   3990  HW2 SOL  1330       6.743  28.003   0.080  1.00  0.00           H
ATOM   3991  OW  SOL  1331      38.623  34.620  26.360  1.00  0.00           O
ATOM   3992  HW1 SOL  1331      38.205  34.272  25.573  1.00  0.00           H
ATOM   3993  HW2 SOL  1331      37.906  34.721  26.987  1.00  0.00           H
ATOM   3994  OW  SOL  1332      40.433  28.015   4.639  1.00  0.00           O
ATOM   3995  HW1 SOL  1332      39.890  27.238   4.767  1.00  0.00           H
ATOM   3996  HW2 SOL  1332      40.446  28.442   5.495  1.00  0.00           H
ATOM   3997  OW  SOL  1333      15.010  14.166   5.237  1.00  0.00           O
ATOM   3998  HW1 SOL  1333      14.550  14.559   4.495  1.00  0.00           H
ATOM   3999  HW2 SOL  1333      14.469  14.383   5.996  1.00  0.00           H
ATOM   4000  OW  SOL  1334      20.830   6.136  21.437  1.00  0.00           O
ATOM   4001  HW1 SOL  1334      21.105   6.922  21.910  1.00  0.00           H
ATOM   4002  HW2 SOL  1334      21.572   5.924  20.871  1.00  0.00           H
ATOM   4003  OW  SOL  1335      18.796   8.924   8.554  1.00  0.00           O
ATOM   4004  HW1 SOL  1335      18.890   8.888   7.602  1.00  0.00           H
ATOM   4005  HW2 SOL  1335      17.852   8.873   8.704  1.00  0.00           H
ATOM   4006  OW  SOL  1336      17.136  36.127  27.669  1.00  0.00           O
ATOM   4007  HW1 SOL  1336      16.485  36.000  26.978  1.00  0.00           H
ATOM   4008  HW2 SOL  1336      17.086  35.329  28.195  1.00  0.00           H
ATOM   4009  OW  SOL  1337      34.305  36.422  14.941  1.00  0.00           O
ATOM   4010  HW1 SOL  1337      33.752  35.893  14.367  1.00  0.00           H
ATOM   4011  HW2 SOL  1337      34.196  37.317  14.622  1.00  0.00           H
ATOM   4012  OW  SOL  1338      11.522  22.034  31.726  1.00  0.00           O
ATOM   4013  HW1 SOL  1338      10.589  22.015  31.513  1.00  0.00           H
ATOM   4014  HW2 SOL  1338      11.630  22.822  32.257  1.00  0.00           H
ATOM   4015  OW  SOL  1339      16.249  10.592  26.607  1.00  0.00           O
ATOM   4016  HW1 SOL  1339      15.710  11.258  27.035  1.00  0.00           H
ATOM   4017  HW2 SOL  1339      16.921  10.376  27.254  1.00  0.00           H
ATOM   4018  OW  SOL  1340      27.502  31.981   9.345  1.00  0.00           O
ATOM   4019  HW1 SOL  1340      26.706  32.101   9.863  1.00  0.00           H
ATOM   4020  HW2 SOL  1340      27.631  32.822   8.905  1.00  0.00           H
ATOM   4021  OW  SOL  1341      13.410   2.182  24.152  1.00  0.00           O
ATOM   4022  HW1 SOL  1341      13.930   2.169  23.348  1.00  0.00           H
ATOM   4023  HW2 SOL  1341      14.056   2.258  24.854  1.00  0.00           H
ATOM   4024  OW  SOL  1342      14.078   8.759  16.210  1.00  0.00           O
ATOM   4025  HW1 SOL  1342      13.346   9.300  16.508  1.00  0.00           H
ATOM   4026  HW2 SOL  1342      14.399   8.331  17.004  1.00  0.00           H
ATOM   4027  OW  SOL  1343      14.861  23.961  22.186  1.00  0.00           O
ATOM   4028  HW1 SOL  1343      14.349  23.551  22.882  1.00  0.00           H
ATOM   4029  HW2 SOL  1343      14.383  24.764  21.978  1.00  0.00           H
ATOM   4030  OW  SOL  1344      26.884  25.560  13.713  1.00  0.00           O
ATOM   4031  HW1 SOL  1344      27.117  26.152  12.998  1.00  0.00           H
ATOM   4032  HW2 SOL  1344      27.453  25.822  14.437  1.00  0.00           H
ATOM   4033  OW  SOL  1345      14.171   8.266  28.670  1.00  0.00           O
ATOM   4034  HW1 SOL  1345      15.122   8.246  28.775  1.00  0.00           H
ATOM   4035  HW2 SOL  1345      13.923   7.349  28.554  1.00  0.00           H
ATOM   4036  OW  SOL  1346      11.262  28.660   0.151  1.00  0.00           O
ATOM   4037  HW1 SOL  1346      12.101  28.409   0.539  1.00  0.00           H
ATOM   4038  HW2 SOL  1346      11.355  28.451  -0.778  1.00  0.00           H
ATOM   4039  OW  SOL  1347      17.502  28.145  20.232  1.00  0.00           O
ATOM   4040  HW1 SOL  1347      16.643  28.547  20.107  1.00  0.00           H
ATOM   4041  HW2 SOL  1347      17.354  27.211  20.085  1.00  0.00           H
ATOM   4042  OW  SOL  1348       9.332   8.854  18.328  1.00  0.00           O
ATOM   4043  HW1 SOL  1348       9.835   9.340  18.981  1.00  0.00           H
ATOM   4044  HW2 SOL  1348       8.418   8.984  18.583  1.00  0.00           H
ATOM   4045  OW  SOL  1349      42.756  26.666  27.781  1.00  0.00           O
ATOM   4046  HW1 SOL  1349      43.128  27.031  28.585  1.00  0.00           H
ATOM   4047  HW2 SOL  1349      41.943  26.247  28.062  1.00  0.00           H
ATOM   4048  OW  SOL  1350      31.175  18.458  22.235  1.00  0.00           O
ATOM   4049  HW1 SOL  1350      31.497  17.806  21.612  1.00  0.00           H
ATOM   4050  HW2 SOL  1350      31.700  18.315  23.024  1.00  0.00           H
ATOM   4051  OW  SOL  1351       1.591  17.844  39.276  1.00  0.00           O
ATOM   4052  HW1 SOL  1351       0.865  18.206  38.768  1.00  0.00           H
ATOM   4053  HW2 SOL  1351       1.202  17.123  39.770  1.00  0.00           H
ATOM   4054  OW  SOL  1352       4.114  15.910  16.040  1.00  0.00           O
ATOM   4055  HW1 SOL  1352       4.109  16.691  16.594  1.00  0.00           H
ATOM   4056  HW2 SOL  1352       5.042  15.720  15.903  1.00  0.00           H
ATOM   4057  OW  SOL  1353      25.250  22.024  18.516  1.00  0.00           O
ATOM   4058  HW1 SOL  1353      26.079  21.652  18.815  1.00  0.00           H
ATOM   4059  HW2 SOL  1353      25.031  22.684  19.174  1.00  0.00           H
ATOM   4060  OW  SOL  1354      21.983   7.675   5.344  1.00  0.00           O
ATOM   4061  HW1 SOL  1354      21.392   8.424   5.267  1.00  0.00           H
ATOM   4062  HW2 SOL  1354      22.383   7.596   4.478  1.00  0.00           H
ATOM   4063  OW  SOL  1355      29.745  10.604  23.101  1.00  0.00           O
ATOM   4064  HW1 SOL  1355      30.415  11.182  23.465  1.00  0.00           H
ATOM   4065  HW2 SOL  1355      29.035  10.626  23.742  1.00  0.00           H
ATOM   4066  OW  SOL  1356      40.596   5.235   3.380  1.00  0.00           O
ATOM   4067  HW1 SOL  1356      40.369   4.922   2.504  1.00  0.00           H
ATOM   4068  HW2 SOL  1356      41.544   5.120   3.438  1.00  0.00           H
ATOM   4069  OW  SOL  1357       9.195  24.485  30.783  1.00  0.00           O
ATOM   4070  HW1 SOL  1357       9.828  24.890  30.190  1.00  0.00           H
ATOM   4071  HW2 SOL  1357       8.646  25.211  31.081  1.00  0.00           H
ATOM   4072  OW  SOL  1358      29.947  26.623  24.853  1.00  0.00           O
ATOM   4073  HW1 SOL  1358      30.270  27.408  25.296  1.00  0.00           H
ATOM   4074  HW2 SOL  1358      30.571  26.476  24.142  1.00  0.00           H
ATOM   4075  OW  SOL  1359      36.916  12.025  13.805  1.00  0.00           O
ATOM   4076  HW1 SOL  1359      36.216  11.486  13.436  1.00  0.00           H
ATOM   4077  HW2 SOL  1359      36.854  12.855  13.333  1.00  0.00           H
ATOM   4078  OW  SOL  1360      28.456   3.389  25.665  1.00  0.00           O
ATOM   4079  HW1 SOL  1360      28.467   3.456  26.620  1.00  0.00           H
ATOM   4080  HW2 SOL  1360      27.956   2.592  25.486  1.00  0.00           H
ATOM   4081  OW  SOL  1361       3.930  37.336  13.021  1.00  0.00           O
ATOM   4082  HW1 SOL  1361       3.078  37.527  12.630  1.00  0.00           H
ATOM   4083  HW2 SOL  1361       3.898  37.751  13.882  1.00  0.00           H
ATOM   4084  OW  SOL  1362      37.874  17.394  16.557  1.00  0.00           O
ATOM   4085  HW1 SOL  1362      37.295  18.095  16.858  1.00  0.00           H
ATOM   4086  HW2 SOL  1362      38.555  17.341  17.228  1.00  0.00           H
ATOM   4087  OW  SOL  1363      18.221  18.928  31.254  1.00  0.00           O
ATOM   4088  HW1 SOL  1363      18.679  18.120  31.023  1.00  0.00           H
ATOM   4089  HW2 SOL  1363      18.549  19.148  32.127  1.00  0.00           H
ATOM   4090  OW  SOL  1364      10.870   0.535  39.579  1.00  0.00           O
ATOM   4091  HW1 SOL  1364      11.203   1.240  39.024  1.00  0.00           H
ATOM   4092  HW2 SOL  1364      11.654   0.088  39.896  1.00  0.00           H
ATOM   4093  OW  SOL  1365      21.797  36.689  38.177  1.00  0.00           O
ATOM   4094  HW1 SOL  1365      22.242  35.853  38.037  1.00  0.00           H
ATOM   4095  HW2 SOL  1365      22.385  37.341  37.795  1.00  0.00           H
ATOM   4096  OW  SOL  1366      32.857   9.659  12.394  1.00  0.00           O
ATOM   4097  HW1 SOL  1366      33.342  10.331  11.916  1.00  0.00           H
ATOM   4098  HW2 SOL  1366      32.562  10.097  13.192  1.00  0.00           H
ATOM   4099  OW  SOL  1367       0.600  39.270  14.386  1.00  0.00           O
ATOM   4100  HW1 SOL  1367       1.430  38.798  14.436  1.00  0.00           H
ATOM   4101  HW2 SOL  1367       0.780  40.013  13.809  1.00  0.00           H
ATOM   4102  OW  SOL  1368      29.343  19.679  13.691  1.00  0.00           O
ATOM   4103  HW1 SOL  1368      28.998  18.788  13.757  1.00  0.00           H
ATOM   4104  HW2 SOL  1368      28.573  20.224  13.531  1.00  0.00           H
ATOM   4105  OW  SOL  1369      31.334  10.717  15.079  1.00  0.00           O
ATOM   4106  HW1 SOL  1369      30.659  11.352  15.318  1.00  0.00           H
ATOM   4107  HW2 SOL  1369      30.866   9.884  15.012  1.00  0.00           H
ATOM   4108  OW  SOL  1370      32.602  37.062  28.733  1.00  0.00           O
ATOM   4109  HW1 SOL  1370      32.378  37.196  27.812  1.00  0.00           H
ATOM   4110  HW2 SOL  1370      33.553  36.956  28.736  1.00  0.00           H
ATOM   4111  OW  SOL  1371       4.308  21.210   9.062  1.00  0.00           O
ATOM   4112  HW1 SOL  1371       4.543  20.788   9.889  1.00  0.00           H
ATOM   4113  HW2 SOL  1371       4.698  22.082   9.119  1.00  0.00           H
ATOM   4114  OW  SOL  1372      21.973   7.307  29.698  1.00  0.00           O
ATOM   4115  HW1 SOL  1372      22.784   7.813  29.652  1.00  0.00           H
ATOM   4116  HW2 SOL  1372      21.590   7.387  28.825  1.00  0.00           H
ATOM   4117  OW  SOL  1373       4.053  32.747  40.854  1.00  0.00           O
ATOM   4118  HW1 SOL  1373       4.725  32.165  40.501  1.00  0.00           H
ATOM   4119  HW2 SOL  1373       3.376  32.772  40.177  1.00  0.00           H
ATOM   4120  OW  SOL  1374      40.829  16.216  17.989  1.00  0.00           O
ATOM   4121  HW1 SOL  1374      41.468  16.839  17.642  1.00  0.00           H
ATOM   4122  HW2 SOL  1374      40.321  16.721  18.623  1.00  0.00           H
ATOM   4123  OW  SOL  1375      35.646  11.505   5.185  1.00  0.00           O
ATOM   4124  HW1 SOL  1375      34.784  11.134   5.374  1.00  0.00           H
ATOM   4125  HW2 SOL  1375      36.193  11.228   5.921  1.00  0.00           H
ATOM   4126  OW  SOL  1376      29.718   0.523   2.087  1.00  0.00           O
ATOM   4127  HW1 SOL  1376      29.536   1.433   1.854  1.00  0.00           H
ATOM   4128  HW2 SOL  1376      30.497   0.567   2.640  1.00  0.00           H
ATOM   4129  OW  SOL  1377      35.640  29.930   1.692  1.00  0.00           O
ATOM   4130  HW1 SOL  1377      36.475  30.119   2.121  1.00  0.00           H
ATOM   4131  HW2 SOL  1377      35.570  30.590   1.003  1.00  0.00           H
ATOM   4132  OW  SOL  1378      23.490   9.595  18.577  1.00  0.00           O
ATOM   4133  HW1 SOL  1378      23.983  10.285  19.020  1.00  0.00           H
ATOM   4134  HW2 SOL  1378      23.620   9.768  17.644  1.00  0.00           H
ATOM   4135  OW  SOL  1379      34.284  37.829   0.906  1.00  0.00           O
ATOM   4136  HW1 SOL  1379      34.234  38.573   0.306  1.00  0.00           H
ATOM   4137  HW2 SOL  1379      35.187  37.520   0.830  1.00  0.00           H
ATOM   4138  OW  SOL  1380      27.331   2.339  18.872  1.00  0.00           O
ATOM   4139  HW1 SOL  1380      26.989   3.128  18.451  1.00  0.00           H
ATOM   4140  HW2 SOL  1380      28.247   2.299  18.597  1.00  0.00           H
ATOM   4141  OW  SOL  1381      33.479   6.852  11.740  1.00  0.00           O
ATOM   4142  HW1 SOL  1381      33.131   6.234  12.383  1.00  0.00           H
ATOM   4143  HW2 SOL  1381      33.393   7.708  12.158  1.00  0.00           H
ATOM   4144  OW  SOL  1382       4.256  23.500   1.159  1.00  0.00           O
ATOM   4145  HW1 SOL  1382       4.174  24.350   1.590  1.00  0.00           H
ATOM   4146  HW2 SOL  1382       4.218  22.864   1.873  1.00  0.00           H
ATOM   4147  OW  SOL  1383      42.330  13.613  26.290  1.00  0.00           O
ATOM   4148  HW1 SOL  1383      42.049  12.710  26.436  1.00  0.00           H
ATOM   4149  HW2 SOL  1383      41.864  13.884  25.499  1.00  0.00           H
ATOM   4150  OW  SOL  1384      22.152  35.758   8.979  1.00  0.00           O
ATOM   4151  HW1 SOL  1384      22.302  35.043   8.360  1.00  0.00           H
ATOM   4152  HW2 SOL  1384      21.378  35.489   9.473  1.00  0.00           H
ATOM   4153  OW  SOL  1385      32.528  22.994   8.908  1.00  0.00           O
ATOM   4154  HW1 SOL  1385      32.502  22.565   9.763  1.00  0.00           H
ATOM   4155  HW2 SOL  1385      33.232  23.638   8.985  1.00  0.00           H
ATOM   4156  OW  SOL  1386      21.396  10.900  36.608  1.00  0.00           O
ATOM   4157  HW1 SOL  1386      20.833  11.169  35.882  1.00  0.00           H
ATOM   4158  HW2 SOL  1386      21.010  11.319  37.378  1.00  0.00           H
ATOM   4159  OW  SOL  1387      38.559  37.504  10.745  1.00  0.00           O
ATOM   4160  HW1 SOL  1387      38.126  37.276  11.568  1.00  0.00           H
ATOM   4161  HW2 SOL  1387      37.892  37.978  10.247  1.00  0.00           H
ATOM   4162  OW  SOL  1388       5.040   0.231  24.991  1.00  0.00           O
ATOM   4163  HW1 SOL  1388       4.863   0.984  24.427  1.00  0.00           H
ATOM   4164  HW2 SOL  1388       5.349  -0.450  24.393  1.00  0.00           H
ATOM   4165  OW  SOL  1389       0.374  19.249  25.844  1.00  0.00           O
ATOM   4166  HW1 SOL  1389      -0.457  18.973  26.230  1.00  0.00           H
ATOM   4167  HW2 SOL  1389       1.012  19.148  26.550  1.00  0.00           H
ATOM   4168  OW  SOL  1390      30.779   7.175  30.938  1.00  0.00           O
ATOM   4169  HW1 SOL  1390      30.623   6.524  31.622  1.00  0.00           H
ATOM   4170  HW2 SOL  1390      31.289   6.709  30.275  1.00  0.00           H
ATOM   4171  OW  SOL  1391      34.745  28.804  36.779  1.00  0.00           O
ATOM   4172  HW1 SOL  1391      34.073  28.186  36.492  1.00  0.00           H
ATOM   4173  HW2 SOL  1391      35.171  28.370  37.517  1.00  0.00           H
ATOM   4174  OW  SOL  1392      42.587  32.919  25.147  1.00  0.00           O
ATOM   4175  HW1 SOL  1392      42.113  32.813  24.322  1.00  0.00           H
ATOM   4176  HW2 SOL  1392      43.484  32.654  24.943  1.00  0.00           H
ATOM   4177  OW  SOL  1393      27.892  34.705  23.690  1.00  0.00           O
ATOM   4178  HW1 SOL  1393      28.045  33.921  24.218  1.00  0.00           H
ATOM   4179  HW2 SOL  1393      28.727  35.174  23.709  1.00  0.00           H
ATOM   4180  OW  SOL  1394      35.592  15.717  35.344  1.00  0.00           O
ATOM   4181  HW1 SOL  1394      35.511  15.030  36.005  1.00  0.00           H
ATOM   4182  HW2 SOL  1394      36.011  16.444  35.803  1.00  0.00           H
ATOM   4183  OW  SOL  1395      17.651  14.592   9.603  1.00  0.00           O
ATOM   4184  HW1 SOL  1395      17.580  14.991  10.470  1.00  0.00           H
ATOM   4185  HW2 SOL  1395      18.456  14.077   9.640  1.00  0.00           H
ATOM   4186  OW  SOL  1396      32.225  18.337  34.181  1.00  0.00           O
ATOM   4187  HW1 SOL  1396      32.560  17.442  34.238  1.00  0.00           H
ATOM   4188  HW2 SOL  1396      31.310  18.268  34.457  1.00  0.00           H
ATOM   4189  OW  SOL  1397      28.012   1.088   4.362  1.00  0.00           O
ATOM   4190  HW1 SOL  1397      27.556   1.478   3.616  1.00  0.00           H
ATOM   4191  HW2 SOL  1397      27.451   1.280   5.113  1.00  0.00           H
ATOM   4192  OW  SOL  1398      38.154   1.109  29.620  1.00  0.00           O
ATOM   4193  HW1 SOL  1398      38.856   0.504  29.857  1.00  0.00           H
ATOM   4194  HW2 SOL  1398      38.520   1.635  28.908  1.00  0.00           H
ATOM   4195  OW  SOL  1399      15.380  29.768  32.781  1.00  0.00           O
ATOM   4196  HW1 SOL  1399      15.866  28.944  32.746  1.00  0.00           H
ATOM   4197  HW2 SOL  1399      15.893  30.324  33.368  1.00  0.00           H
ATOM   4198  OW  SOL  1400      21.398   2.455  15.200  1.00  0.00           O
ATOM   4199  HW1 SOL  1400      20.874   3.129  15.634  1.00  0.00           H
ATOM   4200  HW2 SOL  1400      20.953   1.634  15.409  1.00  0.00           H
ATOM   4201  OW  SOL  1401      13.235  27.350  27.862  1.00  0.00           O
ATOM   4202  HW1 SOL  1401      13.134  28.143  28.388  1.00  0.00           H
ATOM   4203  HW2 SOL  1401      14.053  27.483  27.383  1.00  0.00           H
ATOM   4204  OW  SOL  1402      37.010  41.584  15.831  1.00  0.00           O
ATOM   4205  HW1 SOL  1402      36.170  41.179  16.044  1.00  0.00           H
ATOM   4206  HW2 SOL  1402      36.791  42.279  15.211  1.00  0.00           H
ATOM   4207  OW  SOL  1403      32.190  41.539   8.430  1.00  0.00           O
ATOM   4208  HW1 SOL  1403      31.542  42.233   8.551  1.00  0.00           H
ATOM   4209  HW2 SOL  1403      31.852  41.021   7.700  1.00  0.00           H
ATOM   4210  OW  SOL  1404       1.661   3.581  40.065  1.00  0.00           O
ATOM   4211  HW1 SOL  1404       1.659   4.335  39.476  1.00  0.00           H
ATOM   4212  HW2 SOL  1404       1.993   2.860  39.530  1.00  0.00           H
ATOM   4213  OW  SOL  1405      13.536  27.193  38.208  1.00  0.00           O
ATOM   4214  HW1 SOL  1405      13.259  26.484  38.788  1.00  0.00           H
ATOM   4215  HW2 SOL  1405      14.433  27.389  38.479  1.00  0.00           H
ATOM   4216  OW  SOL  1406       0.290   0.589   4.042  1.00  0.00           O
ATOM   4217  HW1 SOL  1406       0.796   1.292   3.634  1.00  0.00           H
ATOM   4218  HW2 SOL  1406       0.948   0.020   4.440  1.00  0.00           H
ATOM   4219  OW  SOL  1407      24.804  25.792  36.958  1.00  0.00           O
ATOM   4220  HW1 SOL  1407      25.477  25.126  37.098  1.00  0.00           H
ATOM   4221  HW2 SOL  1407      25.024  26.489  37.576  1.00  0.00           H
ATOM   4222  OW  SOL  1408      20.824  38.262  30.994  1.00  0.00           O
ATOM   4223  HW1 SOL  1408      20.193  37.631  30.648  1.00  0.00           H
ATOM   4224  HW2 SOL  1408      21.313  37.775  31.657  1.00  0.00           H
ATOM   4225  OW  SOL  1409      18.309  18.555   7.926  1.00  0.00           O
ATOM   4226  HW1 SOL  1409      18.082  19.484   7.895  1.00  0.00           H
ATOM   4227  HW2 SOL  1409      17.471  18.100   7.843  1.00  0.00           H
ATOM   4228  OW  SOL  1410       9.620  41.260  34.945  1.00  0.00           O
ATOM   4229  HW1 SOL  1410       9.352  41.609  35.795  1.00  0.00           H
ATOM   4230  HW2 SOL  1410      10.198  41.931  34.581  1.00  0.00           H
ATOM   4231  OW  SOL  1411      10.828   8.195   4.371  1.00  0.00           O
ATOM   4232  HW1 SOL  1411      11.403   8.878   4.027  1.00  0.00           H
ATOM   4233  HW2 SOL  1411      10.985   7.441   3.802  1.00  0.00           H
ATOM   4234  OW  SOL  1412      23.884  29.574  24.006  1.00  0.00           O
ATOM   4235  HW1 SOL  1412      24.660  29.495  24.561  1.00  0.00           H
ATOM   4236  HW2 SOL  1412      23.198  29.887  24.596  1.00  0.00           H
ATOM   4237  OW  SOL  1413      38.335  11.672  28.631  1.00  0.00           O
ATOM   4238  HW1 SOL  1413      39.216  11.299  28.666  1.00  0.00           H
ATOM   4239  HW2 SOL  1413      38.474  12.603  28.460  1.00  0.00           H
ATOM   4240  OW  SOL  1414      34.558  27.935  32.727  1.00  0.00           O
ATOM   4241  HW1 SOL  1414      33.604  27.864  32.720  1.00  0.00           H
ATOM   4242  HW2 SOL  1414      34.821  27.736  31.829  1.00  0.00           H
ATOM   4243  OW  SOL  1415       6.449   1.579  33.519  1.00  0.00           O
ATOM   4244  HW1 SOL  1415       5.551   1.723  33.818  1.00  0.00           H
ATOM   4245  HW2 SOL  1415       6.844   1.035  34.200  1.00  0.00           H
ATOM   4246  OW  SOL  1416      26.513  42.391  17.448  1.00  0.00           O
ATOM   4247  HW1 SOL  1416      27.177  42.550  18.119  1.00  0.00           H
ATOM   4248  HW2 SOL  1416      26.947  42.609  16.624  1.00  0.00           H
ATOM   4249  OW  SOL  1417      24.342   9.563   8.772  1.00  0.00           O
ATOM   4250  HW1 SOL  1417      24.085  10.334   8.266  1.00  0.00           H
ATOM   4251  HW2 SOL  1417      23.814   8.852   8.410  1.00  0.00           H
ATOM   4252  OW  SOL  1418      32.187  12.508  21.621  1.00  0.00           O
ATOM   4253  HW1 SOL  1418      32.157  13.378  22.018  1.00  0.00           H
ATOM   4254  HW2 SOL  1418      31.709  12.603  20.798  1.00  0.00           H
ATOM   4255  OW  SOL  1419      30.295  31.008  14.279  1.00  0.00           O
ATOM   4256  HW1 SOL  1419      29.820  31.248  13.484  1.00  0.00           H
ATOM   4257  HW2 SOL  1419      30.567  31.844  14.658  1.00  0.00           H
ATOM   4258  OW  SOL  1420      22.172  40.586  23.943  1.00  0.00           O
ATOM   4259  HW1 SOL  1420      21.694  39.995  23.362  1.00  0.00           H
ATOM   4260  HW2 SOL  1420      22.421  40.039  24.689  1.00  0.00           H
ATOM   4261  OW  SOL  1421       9.193  40.802  12.088  1.00  0.00           O
ATOM   4262  HW1 SOL  1421       9.789  40.100  11.828  1.00  0.00           H
ATOM   4263  HW2 SOL  1421       9.483  41.563  11.585  1.00  0.00           H
ATOM   4264  OW  SOL  1422      18.652  31.301  21.259  1.00  0.00           O
ATOM   4265  HW1 SOL  1422      18.324  32.005  20.700  1.00  0.00           H
ATOM   4266  HW2 SOL  1422      18.786  30.564  20.663  1.00  0.00           H
ATOM   4267  OW  SOL  1423      42.210  30.053   6.256  1.00  0.00           O
ATOM   4268  HW1 SOL  1423      42.604  30.925   6.303  1.00  0.00           H
ATOM   4269  HW2 SOL  1423      41.286  30.196   6.457  1.00  0.00           H
ATOM   4270  OW  SOL  1424      15.040  11.170  20.726  1.00  0.00           O
ATOM   4271  HW1 SOL  1424      14.579  10.337  20.625  1.00  0.00           H
ATOM   4272  HW2 SOL  1424      14.915  11.403  21.646  1.00  0.00           H
ATOM   4273  OW  SOL  1425      20.356  10.339   4.926  1.00  0.00           O
ATOM   4274  HW1 SOL  1425      21.116  10.730   5.357  1.00  0.00           H
ATOM   4275  HW2 SOL  1425      19.634  10.935   5.126  1.00  0.00           H
ATOM   4276  OW  SOL  1426      10.701  20.933   5.117  1.00  0.00           O
ATOM   4277  HW1 SOL  1426      11.219  21.728   5.244  1.00  0.00           H
ATOM   4278  HW2 SOL  1426       9.793  21.236   5.120  1.00  0.00           H
ATOM   4279  OW  SOL  1427      39.296   5.024  15.304  1.00  0.00           O
ATOM   4280  HW1 SOL  1427      39.977   5.186  15.958  1.00  0.00           H
ATOM   4281  HW2 SOL  1427      39.738   5.143  14.463  1.00  0.00           H
ATOM   4282  OW  SOL  1428      23.551  25.959  34.555  1.00  0.00           O
ATOM   4283  HW1 SOL  1428      23.902  25.760  35.423  1.00  0.00           H
ATOM   4284  HW2 SOL  1428      23.221  26.855  34.629  1.00  0.00           H
ATOM   4285  OW  SOL  1429      20.803  25.033   8.178  1.00  0.00           O
ATOM   4286  HW1 SOL  1429      21.384  24.389   7.772  1.00  0.00           H
ATOM   4287  HW2 SOL  1429      19.949  24.602   8.205  1.00  0.00           H
ATOM   4288  OW  SOL  1430       1.796  37.803  33.852  1.00  0.00           O
ATOM   4289  HW1 SOL  1430       1.192  37.680  34.584  1.00  0.00           H
ATOM   4290  HW2 SOL  1430       1.596  37.084  33.253  1.00  0.00           H
ATOM   4291  OW  SOL  1431       7.276   5.812  27.047  1.00  0.00           O
ATOM   4292  HW1 SOL  1431       7.207   5.169  27.753  1.00  0.00           H
ATOM   4293  HW2 SOL  1431       7.527   6.624  27.486  1.00  0.00           H
ATOM   4294  OW  SOL  1432      22.174  23.510  17.627  1.00  0.00           O
ATOM   4295  HW1 SOL  1432      22.194  22.631  17.248  1.00  0.00           H
ATOM   4296  HW2 SOL  1432      22.966  23.558  18.162  1.00  0.00           H
ATOM   4297  OW  SOL  1433      16.034  16.322  34.939  1.00  0.00           O
ATOM   4298  HW1 SOL  1433      15.123  16.052  34.821  1.00  0.00           H
ATOM   4299  HW2 SOL  1433      16.007  16.945  35.665  1.00  0.00           H
ATOM   4300  OW  SOL  1434      27.381  31.142   0.804  1.00  0.00           O
ATOM   4301  HW1 SOL  1434      27.804  31.834   1.312  1.00  0.00           H
ATOM   4302  HW2 SOL  1434      27.471  31.424  -0.107  1.00  0.00           H
ATOM   4303  OW  SOL  1435       5.514  26.436  10.824  1.00  0.00           O
ATOM   4304  HW1 SOL  1435       5.413  25.810  11.541  1.00  0.00           H
ATOM   4305  HW2 SOL  1435       6.362  26.849  10.983  1.00  0.00           H
ATOM   4306  OW  SOL  1436       4.364   5.583  35.964  1.00  0.00           O
ATOM   4307  HW1 SOL  1436       4.484   5.720  36.904  1.00  0.00           H
ATOM   4308  HW2 SOL  1436       5.172   5.156  35.678  1.00  0.00           H
ATOM   4309  OW  SOL  1437      11.028  10.224  20.780  1.00  0.00           O
ATOM   4310  HW1 SOL  1437      11.432   9.635  21.417  1.00  0.00           H
ATOM   4311  HW2 SOL  1437      11.719  10.849  20.559  1.00  0.00           H
ATOM   4312  OW  SOL  1438      12.350  24.403   1.634  1.00  0.00           O
ATOM   4313  HW1 SOL  1438      11.515  24.380   1.166  1.00  0.00           H
ATOM   4314  HW2 SOL  1438      12.857  23.685   1.255  1.00  0.00           H
ATOM   4315  OW  SOL  1439      38.323  31.150   1.996  1.00  0.00           O
ATOM   4316  HW1 SOL  1439      38.370  31.922   2.560  1.00  0.00           H
ATOM   4317  HW2 SOL  1439      37.994  31.483   1.161  1.00  0.00           H
ATOM   4318  OW  SOL  1440      18.124  28.611  36.783  1.00  0.00           O
ATOM   4319  HW1 SOL  1440      18.455  27.749  36.528  1.00  0.00           H
ATOM   4320  HW2 SOL  1440      18.759  28.931  37.424  1.00  0.00           H
ATOM   4321  OW  SOL  1441      24.162   0.241   1.335  1.00  0.00           O
ATOM   4322  HW1 SOL  1441      23.568   0.158   2.080  1.00  0.00           H
ATOM   4323  HW2 SOL  1441      24.885  -0.352   1.537  1.00  0.00           H
ATOM   4324  OW  SOL  1442       5.151   8.193  28.238  1.00  0.00           O
ATOM   4325  HW1 SOL  1442       4.815   7.325  28.012  1.00  0.00           H
ATOM   4326  HW2 SOL  1442       5.795   8.028  28.927  1.00  0.00           H
ATOM   4327  OW  SOL  1443       5.075  37.047  17.875  1.00  0.00           O
ATOM   4328  HW1 SOL  1443       5.423  37.233  18.747  1.00  0.00           H
ATOM   4329  HW2 SOL  1443       4.166  36.789  18.030  1.00  0.00           H
ATOM   4330  OW  SOL  1444       4.315  26.194   2.102  1.00  0.00           O
ATOM   4331  HW1 SOL  1444       3.806  26.463   1.337  1.00  0.00           H
ATOM   4332  HW2 SOL  1444       4.152  26.880   2.750  1.00  0.00           H
ATOM   4333  OW  SOL  1445       5.530  40.714   3.808  1.00  0.00           O
ATOM   4334  HW1 SOL  1445       4.716  41.044   3.430  1.00  0.00           H
ATOM   4335  HW2 SOL  1445       5.906  40.161   3.123  1.00  0.00           H
ATOM   4336  OW  SOL  1446      17.757  30.651  34.746  1.00  0.00           O
ATOM   4337  HW1 SOL  1446      17.792  31.496  35.196  1.00  0.00           H
ATOM   4338  HW2 SOL  1446      17.538  30.022  35.434  1.00  0.00           H
ATOM   4339  OW  SOL  1447       9.803  26.204  37.846  1.00  0.00           O
ATOM   4340  HW1 SOL  1447      10.706  26.177  37.530  1.00  0.00           H
ATOM   4341  HW2 SOL  1447       9.325  26.678  37.165  1.00  0.00           H
ATOM   4342  OW  SOL  1448      11.599  33.474   0.346  1.00  0.00           O
ATOM   4343  HW1 SOL  1448      11.701  32.890  -0.406  1.00  0.00           H
ATOM   4344  HW2 SOL  1448      11.488  32.886   1.093  1.00  0.00           H
ATOM   4345  OW  SOL  1449       7.237  22.082  21.520  1.00  0.00           O
ATOM   4346  HW1 SOL  1449       7.725  21.790  20.750  1.00  0.00           H
ATOM   4347  HW2 SOL  1449       7.361  21.383  22.162  1.00  0.00           H
ATOM   4348  OW  SOL  1450      39.571  29.070   6.946  1.00  0.00           O
ATOM   4349  HW1 SOL  1450      39.692  29.484   7.801  1.00  0.00           H
ATOM   4350  HW2 SOL  1450      38.646  28.824   6.927  1.00  0.00           H
ATOM   4351  OW  SOL  1451      20.922  30.529  30.991  1.00  0.00           O
ATOM   4352  HW1 SOL  1451      20.268  29.970  31.410  1.00  0.00           H
ATOM   4353  HW2 SOL  1451      21.752  30.269  31.390  1.00  0.00           H
ATOM   4354  OW  SOL  1452      22.060  37.341  24.595  1.00  0.00           O
ATOM   4355  HW1 SOL  1452      22.313  38.026  25.215  1.00  0.00           H
ATOM   4356  HW2 SOL  1452      21.430  36.804  25.075  1.00  0.00           H
ATOM   4357  OW  SOL  1453      29.705  26.338  29.519  1.00  0.00           O
ATOM   4358  HW1 SOL  1453      29.267  25.488  29.542  1.00  0.00           H
ATOM   4359  HW2 SOL  1453      28.995  26.971  29.410  1.00  0.00           H
ATOM   4360  OW  SOL  1454      26.100  13.201   4.761  1.00  0.00           O
ATOM   4361  HW1 SOL  1454      26.540  13.965   4.389  1.00  0.00           H
ATOM   4362  HW2 SOL  1454      26.029  13.396   5.696  1.00  0.00           H
ATOM   4363  OW  SOL  1455      12.601  19.810  23.417  1.00  0.00           O
ATOM   4364  HW1 SOL  1455      12.782  19.643  22.492  1.00  0.00           H
ATOM   4365  HW2 SOL  1455      12.698  18.956  23.838  1.00  0.00           H
ATOM   4366  OW  SOL  1456      21.123  31.741  18.891  1.00  0.00           O
ATOM   4367  HW1 SOL  1456      20.692  30.898  19.031  1.00  0.00           H
ATOM   4368  HW2 SOL  1456      20.412  32.338  18.659  1.00  0.00           H
ATOM   4369  OW  SOL  1457      30.844  23.103  40.136  1.00  0.00           O
ATOM   4370  HW1 SOL  1457      31.171  23.913  39.745  1.00  0.00           H
ATOM   4371  HW2 SOL  1457      31.107  23.156  41.055  1.00  0.00           H
ATOM   4372  OW  SOL  1458       3.300  11.316   9.897  1.00  0.00           O
ATOM   4373  HW1 SOL  1458       2.401  11.590   9.715  1.00  0.00           H
ATOM   4374  HW2 SOL  1458       3.260  10.928  10.771  1.00  0.00           H
ATOM   4375  OW  SOL  1459      31.130   0.339  30.494  1.00  0.00           O
ATOM   4376  HW1 SOL  1459      30.601  -0.249  31.033  1.00  0.00           H
ATOM   4377  HW2 SOL  1459      31.244  -0.131  29.667  1.00  0.00           H
ATOM   4378  OW  SOL  1460      33.481  17.189  18.968  1.00  0.00           O
ATOM   4379  HW1 SOL  1460      32.700  17.336  18.435  1.00  0.00           H
ATOM   4380  HW2 SOL  1460      33.860  16.381  18.621  1.00  0.00           H
ATOM   4381  OW  SOL  1461      30.431  35.315  24.075  1.00  0.00           O
ATOM   4382  HW1 SOL  1461      30.649  34.471  24.472  1.00  0.00           H
ATOM   4383  HW2 SOL  1461      30.991  35.945  24.530  1.00  0.00           H
ATOM   4384  OW  SOL  1462      24.250  39.385   0.020  1.00  0.00           O
ATOM   4385  HW1 SOL  1462      24.838  38.911   0.608  1.00  0.00           H
ATOM   4386  HW2 SOL  1462      23.410  38.933   0.104  1.00  0.00           H
ATOM   4387  OW  SOL  1463      40.168  31.020  30.627  1.00  0.00           O
ATOM   4388  HW1 SOL  1463      40.753  30.288  30.427  1.00  0.00           H
ATOM   4389  HW2 SOL  1463      40.749  31.777  30.703  1.00  0.00           H
ATOM   4390  OW  SOL  1464      14.196  40.948  28.446  1.00  0.00           O
ATOM   4391  HW1 SOL  1464      13.867  41.654  29.003  1.00  0.00           H
ATOM   4392  HW2 SOL  1464      14.948  41.330  27.994  1.00  0.00           H
ATOM   4393  OW  SOL  1465      14.377  39.290  38.211  1.00  0.00           O
ATOM   4394  HW1 SOL  1465      13.670  39.394  38.848  1.00  0.00           H
ATOM   4395  HW2 SOL  1465      15.179  39.398  38.721  1.00  0.00           H
ATOM   4396  OW  SOL  1466      29.900  37.550  14.377  1.00  0.00           O
ATOM   4397  HW1 SOL  1466      30.457  37.458  15.149  1.00  0.00           H
ATOM   4398  HW2 SOL  1466      29.462  36.703  14.293  1.00  0.00           H
ATOM   4399  OW  SOL  1467      31.095   2.972  30.409  1.00  0.00           O
ATOM   4400  HW1 SOL  1467      31.119   2.018  30.329  1.00  0.00           H
ATOM   4401  HW2 SOL  1467      31.364   3.144  31.311  1.00  0.00           H
ATOM   4402  OW  SOL  1468      41.197   5.650   0.363  1.00  0.00           O
ATOM   4403  HW1 SOL  1468      40.353   5.359   0.018  1.00  0.00           H
ATOM   4404  HW2 SOL  1468      41.712   4.847   0.447  1.00  0.00           H
ATOM   4405  OW  SOL  1469      38.212   3.647  19.650  1.00  0.00           O
ATOM   4406  HW1 SOL  1469      37.999   3.249  18.806  1.00  0.00           H
ATOM   4407  HW2 SOL  1469      37.449   3.468  20.200  1.00  0.00           H
ATOM   4408  OW  SOL  1470      18.093  13.697  37.531  1.00  0.00           O
ATOM   4409  HW1 SOL  1470      18.666  14.450  37.677  1.00  0.00           H
ATOM   4410  HW2 SOL  1470      17.822  13.776  36.616  1.00  0.00           H
ATOM   4411  OW  SOL  1471      20.908  30.520  35.356  1.00  0.00           O
ATOM   4412  HW1 SOL  1471      21.427  31.303  35.537  1.00  0.00           H
ATOM   4413  HW2 SOL  1471      20.001  30.826  35.365  1.00  0.00           H
ATOM   4414  OW  SOL  1472      25.238   2.413  28.045  1.00  0.00           O
ATOM   4415  HW1 SOL  1472      24.757   2.672  28.830  1.00  0.00           H
ATOM   4416  HW2 SOL  1472      26.025   1.979  28.377  1.00  0.00           H
ATOM   4417  OW  SOL  1473       7.899  28.557  22.630  1.00  0.00           O
ATOM   4418  HW1 SOL  1473       7.652  28.015  21.880  1.00  0.00           H
ATOM   4419  HW2 SOL  1473       8.827  28.747  22.492  1.00  0.00           H
ATOM   4420  OW  SOL  1474       3.522   3.454  33.335  1.00  0.00           O
ATOM   4421  HW1 SOL  1474       2.881   3.234  32.659  1.00  0.00           H
ATOM   4422  HW2 SOL  1474       3.068   3.283  34.161  1.00  0.00           H
ATOM   4423  OW  SOL  1475      11.570  34.610   5.459  1.00  0.00           O
ATOM   4424  HW1 SOL  1475      11.873  33.749   5.749  1.00  0.00           H
ATOM   4425  HW2 SOL  1475      11.354  34.489   4.534  1.00  0.00           H
ATOM   4426  OW  SOL  1476      39.964  39.349  13.358  1.00  0.00           O
ATOM   4427  HW1 SOL  1476      40.309  40.017  12.765  1.00  0.00           H
ATOM   4428  HW2 SOL  1476      39.827  39.809  14.186  1.00  0.00           H
ATOM   4429  OW  SOL  1477      36.558  22.833  12.052  1.00  0.00           O
ATOM   4430  HW1 SOL  1477      36.081  22.013  11.924  1.00  0.00           H
ATOM   4431  HW2 SOL  1477      37.319  22.760  11.476  1.00  0.00           H
ATOM   4432  OW  SOL  1478      36.985  34.114  12.540  1.00  0.00           O
ATOM   4433  HW1 SOL  1478      36.628  33.536  13.215  1.00  0.00           H
ATOM   4434  HW2 SOL  1478      37.777  33.669  12.239  1.00  0.00           H
ATOM   4435  OW  SOL  1479      41.018   9.727  39.385  1.00  0.00           O
ATOM   4436  HW1 SOL  1479      40.763   9.685  40.307  1.00  0.00           H
ATOM   4437  HW2 SOL  1479      40.286   9.327  38.916  1.00  0.00           H
ATOM   4438  OW  SOL  1480       6.084  37.835   4.645  1.00  0.00           O
ATOM   4439  HW1 SOL  1480       6.947  37.623   5.000  1.00  0.00           H
ATOM   4440  HW2 SOL  1480       6.257  38.128   3.750  1.00  0.00           H
ATOM   4441  OW  SOL  1481       1.796  10.262  25.004  1.00  0.00           O
ATOM   4442  HW1 SOL  1481       1.643   9.491  24.458  1.00  0.00           H
ATOM   4443  HW2 SOL  1481       2.650  10.105  25.406  1.00  0.00           H
ATOM   4444  OW  SOL  1482      10.589   9.136  13.502  1.00  0.00           O
ATOM   4445  HW1 SOL  1482      10.765   8.304  13.942  1.00  0.00           H
ATOM   4446  HW2 SOL  1482      11.426   9.379  13.106  1.00  0.00           H
ATOM   4447  OW  SOL  1483      18.896   9.291  20.613  1.00  0.00           O
ATOM   4448  HW1 SOL  1483      19.563   9.235  19.928  1.00  0.00           H
ATOM   4449  HW2 SOL  1483      19.337   8.982  21.404  1.00  0.00           H
ATOM   4450  OW  SOL  1484      26.874   1.199  25.188  1.00  0.00           O
ATOM   4451  HW1 SOL  1484      27.013   0.659  24.410  1.00  0.00           H
ATOM   4452  HW2 SOL  1484      26.278   0.686  25.733  1.00  0.00           H
ATOM   4453  OW  SOL  1485      33.605  24.641  11.081  1.00  0.00           O
ATOM   4454  HW1 SOL  1485      33.089  25.435  10.947  1.00  0.00           H
ATOM   4455  HW2 SOL  1485      32.999  24.029  11.499  1.00  0.00           H
ATOM   4456  OW  SOL  1486       5.543  13.050   9.555  1.00  0.00           O
ATOM   4457  HW1 SOL  1486       4.660  12.682   9.576  1.00  0.00           H
ATOM   4458  HW2 SOL  1486       6.071  12.382   9.119  1.00  0.00           H
ATOM   4459  OW  SOL  1487       6.421  34.028  11.865  1.00  0.00           O
ATOM   4460  HW1 SOL  1487       6.040  34.462  12.629  1.00  0.00           H
ATOM   4461  HW2 SOL  1487       5.764  34.133  11.177  1.00  0.00           H
ATOM   4462  OW  SOL  1488      36.615  24.169   5.141  1.00  0.00           O
ATOM   4463  HW1 SOL  1488      36.758  23.293   4.781  1.00  0.00           H
ATOM   4464  HW2 SOL  1488      36.493  24.026   6.080  1.00  0.00           H
ATOM   4465  OW  SOL  1489       5.832  16.693   7.295  1.00  0.00           O
ATOM   4466  HW1 SOL  1489       4.894  16.717   7.102  1.00  0.00           H
ATOM   4467  HW2 SOL  1489       6.220  16.246   6.544  1.00  0.00           H
ATOM   4468  OW  SOL  1490      38.030  42.632  40.017  1.00  0.00           O
ATOM   4469  HW1 SOL  1490      37.880  43.405  39.474  1.00  0.00           H
ATOM   4470  HW2 SOL  1490      38.793  42.207  39.625  1.00  0.00           H
ATOM   4471  OW  SOL  1491      21.756  10.188  31.776  1.00  0.00           O
ATOM   4472  HW1 SOL  1491      21.755  10.425  30.849  1.00  0.00           H
ATOM   4473  HW2 SOL  1491      21.035  10.692  32.154  1.00  0.00           H
ATOM   4474  OW  SOL  1492      38.581  28.088  18.798  1.00  0.00           O
ATOM   4475  HW1 SOL  1492      37.930  27.813  18.154  1.00  0.00           H
ATOM   4476  HW2 SOL  1492      38.104  28.671  19.388  1.00  0.00           H
ATOM   4477  OW  SOL  1493       0.398  24.820  21.650  1.00  0.00           O
ATOM   4478  HW1 SOL  1493       0.382  23.889  21.430  1.00  0.00           H
ATOM   4479  HW2 SOL  1493       1.328  25.031  21.732  1.00  0.00           H
ATOM   4480  OW  SOL  1494      30.626   9.796  35.948  1.00  0.00           O
ATOM   4481  HW1 SOL  1494      30.482  10.590  35.432  1.00  0.00           H
ATOM   4482  HW2 SOL  1494      30.258  10.000  36.808  1.00  0.00           H
ATOM   4483  OW  SOL  1495      30.524   2.314   4.606  1.00  0.00           O
ATOM   4484  HW1 SOL  1495      30.212   1.706   5.276  1.00  0.00           H
ATOM   4485  HW2 SOL  1495      29.726   2.663   4.208  1.00  0.00           H
ATOM   4486  OW  SOL  1496      19.619  14.867  17.475  1.00  0.00           O
ATOM   4487  HW1 SOL  1496      19.323  15.496  18.133  1.00  0.00           H
ATOM   4488  HW2 SOL  1496      20.575  14.912  17.513  1.00  0.00           H
ATOM   4489  OW  SOL  1497       9.056   4.636   6.749  1.00  0.00           O
ATOM   4490  HW1 SOL  1497       8.596   3.800   6.829  1.00  0.00           H
ATOM   4491  HW2 SOL  1497       8.754   4.996   5.915  1.00  0.00           H
ATOM   4492  OW  SOL  1498      26.058   6.753   7.645  1.00  0.00           O
ATOM   4493  HW1 SOL  1498      25.115   6.756   7.805  1.00  0.00           H
ATOM   4494  HW2 SOL  1498      26.272   5.833   7.492  1.00  0.00           H
ATOM   4495  OW  SOL  1499      35.048  23.238  19.216  1.00  0.00           O
ATOM   4496  HW1 SOL  1499      35.933  23.409  18.894  1.00  0.00           H
ATOM   4497  HW2 SOL  1499      35.017  22.289  19.341  1.00  0.00           H
ATOM   4498  OW  SOL  1500      37.627  12.586  18.586  1.00  0.00           O
ATOM   4499  HW1 SOL  1500      37.432  11.916  17.931  1.00  0.00           H
ATOM   4500  HW2 SOL  1500      36.860  12.592  19.159  1.00  0.00           H
ATOM   4501  OW  SOL  1501      31.475  21.445  18.545  1.00  0.00           O
ATOM   4502  HW1 SOL  1501      31.662  20.624  18.091  1.00  0.00           H
ATOM   4503  HW2 SOL  1501      31.215  22.051  17.851  1.00  0.00           H
ATOM   4504  OW  SOL  1502      31.227  39.727  40.738  1.00  0.00           O
ATOM   4505  HW1 SOL  1502      30.363  39.317  40.780  1.00  0.00           H
ATOM   4506  HW2 SOL  1502      31.055  40.621  40.442  1.00  0.00           H
ATOM   4507  OW  SOL  1503      41.925  37.249  13.027  1.00  0.00           O
ATOM   4508  HW1 SOL  1503      41.669  38.135  12.773  1.00  0.00           H
ATOM   4509  HW2 SOL  1503      41.368  37.044  13.779  1.00  0.00           H
ATOM   4510  OW  SOL  1504      11.027  15.228  37.118  1.00  0.00           O
ATOM   4511  HW1 SOL  1504      10.858  14.323  37.381  1.00  0.00           H
ATOM   4512  HW2 SOL  1504      10.879  15.740  37.912  1.00  0.00           H
ATOM   4513  OW  SOL  1505      18.503  21.613   9.801  1.00  0.00           O
ATOM   4514  HW1 SOL  1505      18.825  20.788  10.164  1.00  0.00           H
ATOM   4515  HW2 SOL  1505      17.938  21.971  10.486  1.00  0.00           H
ATOM   4516  OW  SOL  1506      12.053  18.365  34.272  1.00  0.00           O
ATOM   4517  HW1 SOL  1506      12.723  18.998  34.013  1.00  0.00           H
ATOM   4518  HW2 SOL  1506      11.231  18.746  33.963  1.00  0.00           H
ATOM   4519  OW  SOL  1507      29.853   5.706  36.302  1.00  0.00           O
ATOM   4520  HW1 SOL  1507      30.032   4.902  35.815  1.00  0.00           H
ATOM   4521  HW2 SOL  1507      29.110   6.102  35.846  1.00  0.00           H
ATOM   4522  OW  SOL  1508      28.893   4.427  40.230  1.00  0.00           O
ATOM   4523  HW1 SOL  1508      29.464   5.194  40.266  1.00  0.00           H
ATOM   4524  HW2 SOL  1508      28.379   4.471  41.036  1.00  0.00           H
ATOM   4525  OW  SOL  1509      10.847  30.563  39.022  1.00  0.00           O
ATOM   4526  HW1 SOL  1509      11.319  29.802  38.685  1.00  0.00           H
ATOM   4527  HW2 SOL  1509      10.522  31.010  38.240  1.00  0.00           H
ATOM   4528  OW  SOL  1510      10.892  33.593  12.574  1.00  0.00           O
ATOM   4529  HW1 SOL  1510      10.170  33.140  12.138  1.00  0.00           H
ATOM   4530  HW2 SOL  1510      11.427  32.891  12.944  1.00  0.00           H
ATOM   4531  OW  SOL  1511      40.810  40.047  33.190  1.00  0.00           O
ATOM   4532  HW1 SOL  1511      40.300  40.054  34.001  1.00  0.00           H
ATOM   4533  HW2 SOL  1511      40.333  39.450  32.613  1.00  0.00           H
ATOM   4534  OW  SOL  1512      34.381  14.924  41.633  1.00  0.00           O
ATOM   4535  HW1 SOL  1512      35.094  14.710  41.032  1.00  0.00           H
ATOM   4536  HW2 SOL  1512      34.053  14.074  41.928  1.00  0.00           H
ATOM   4537  OW  SOL  1513      34.576  37.398  25.845  1.00  0.00           O
ATOM   4538  HW1 SOL  1513      34.988  38.179  25.474  1.00  0.00           H
ATOM   4539  HW2 SOL  1513      33.636  37.558  25.758  1.00  0.00           H
ATOM   4540  OW  SOL  1514      22.932  19.579  24.253  1.00  0.00           O
ATOM   4541  HW1 SOL  1514      23.426  18.765  24.352  1.00  0.00           H
ATOM   4542  HW2 SOL  1514      22.017  19.319  24.365  1.00  0.00           H
ATOM   4543  OW  SOL  1515      37.126  10.692  16.122  1.00  0.00           O
ATOM   4544  HW1 SOL  1515      36.524  10.126  16.604  1.00  0.00           H
ATOM   4545  HW2 SOL  1515      36.602  11.039  15.399  1.00  0.00           H
ATOM   4546  OW  SOL  1516      11.189  41.607  27.198  1.00  0.00           O
ATOM   4547  HW1 SOL  1516      11.223  40.773  27.666  1.00  0.00           H
ATOM   4548  HW2 SOL  1516      11.884  42.133  27.594  1.00  0.00           H
ATOM   4549  OW  SOL  1517      14.580  40.327  35.580  1.00  0.00           O
ATOM   4550  HW1 SOL  1517      14.421  40.092  36.494  1.00  0.00           H
ATOM   4551  HW2 SOL  1517      13.739  40.185  35.146  1.00  0.00           H
ATOM   4552  OW  SOL  1518      29.010   0.841  22.387  1.00  0.00           O
ATOM   4553  HW1 SOL  1518      29.752   0.318  22.081  1.00  0.00           H
ATOM   4554  HW2 SOL  1518      28.359   0.196  22.662  1.00  0.00           H
ATOM   4555  OW  SOL  1519      26.069  24.696   3.340  1.00  0.00           O
ATOM   4556  HW1 SOL  1519      26.010  25.563   2.937  1.00  0.00           H
ATOM   4557  HW2 SOL  1519      26.987  24.446   3.237  1.00  0.00           H
ATOM   4558  OW  SOL  1520      25.394   2.402  10.570  1.00  0.00           O
ATOM   4559  HW1 SOL  1520      24.661   2.951  10.291  1.00  0.00           H
ATOM   4560  HW2 SOL  1520      25.034   1.858  11.270  1.00  0.00           H
ATOM   4561  OW  SOL  1521      31.617   6.889  41.212  1.00  0.00           O
ATOM   4562  HW1 SOL  1521      31.636   5.951  41.399  1.00  0.00           H
ATOM   4563  HW2 SOL  1521      31.058   6.968  40.438  1.00  0.00           H
ATOM   4564  OW  SOL  1522       5.115  23.662  20.490  1.00  0.00           O
ATOM   4565  HW1 SOL  1522       5.845  23.220  20.923  1.00  0.00           H
ATOM   4566  HW2 SOL  1522       4.824  23.044  19.819  1.00  0.00           H
ATOM   4567  OW  SOL  1523      32.366  11.192  24.373  1.00  0.00           O
ATOM   4568  HW1 SOL  1523      32.456  11.559  23.493  1.00  0.00           H
ATOM   4569  HW2 SOL  1523      32.370  11.955  24.952  1.00  0.00           H
ATOM   4570  OW  SOL  1524      21.138   0.712  24.861  1.00  0.00           O
ATOM   4571  HW1 SOL  1524      21.967   0.387  24.509  1.00  0.00           H
ATOM   4572  HW2 SOL  1524      21.180   0.512  25.796  1.00  0.00           H
ATOM   4573  OW  SOL  1525      18.275  25.389  23.649  1.00  0.00           O
ATOM   4574  HW1 SOL  1525      19.224  25.441  23.759  1.00  0.00           H
ATOM   4575  HW2 SOL  1525      18.151  24.805  22.901  1.00  0.00           H
ATOM   4576  OW  SOL  1526      31.489  42.783  37.571  1.00  0.00           O
ATOM   4577  HW1 SOL  1526      30.917  42.679  38.332  1.00  0.00           H
ATOM   4578  HW2 SOL  1526      32.328  43.061  37.938  1.00  0.00           H
ATOM   4579  OW  SOL  1527       3.157  12.926  37.300  1.00  0.00           O
ATOM   4580  HW1 SOL  1527       2.305  12.596  37.587  1.00  0.00           H
ATOM   4581  HW2 SOL  1527       3.793  12.361  37.739  1.00  0.00           H
ATOM   4582  OW  SOL  1528       3.178  21.090  41.897  1.00  0.00           O
ATOM   4583  HW1 SOL  1528       2.454  20.529  42.176  1.00  0.00           H
ATOM   4584  HW2 SOL  1528       3.563  20.632  41.150  1.00  0.00           H
ATOM   4585  OW  SOL  1529      41.132  24.286  16.744  1.00  0.00           O
ATOM   4586  HW1 SOL  1529      41.404  24.224  17.660  1.00  0.00           H
ATOM   4587  HW2 SOL  1529      41.094  23.378  16.443  1.00  0.00           H
ATOM   4588  OW  SOL  1530      24.197  23.308   1.999  1.00  0.00           O
ATOM   4589  HW1 SOL  1530      24.829  24.018   2.117  1.00  0.00           H
ATOM   4590  HW2 SOL  1530      23.374  23.751   1.793  1.00  0.00           H
ATOM   4591  OW  SOL  1531       2.497  42.744  26.126  1.00  0.00           O
ATOM   4592  HW1 SOL  1531       3.425  42.820  25.903  1.00  0.00           H
ATOM   4593  HW2 SOL  1531       2.037  42.961  25.315  1.00  0.00           H
ATOM   4594  OW  SOL  1532      27.160  28.097  12.534  1.00  0.00           O
ATOM   4595  HW1 SOL  1532      27.480  28.182  11.636  1.00  0.00           H
ATOM   4596  HW2 SOL  1532      26.219  28.257  12.469  1.00  0.00           H
ATOM   4597  OW  SOL  1533      40.030  14.516  32.889  1.00  0.00           O
ATOM   4598  HW1 SOL  1533      39.667  14.031  32.148  1.00  0.00           H
ATOM   4599  HW2 SOL  1533      39.337  15.127  33.139  1.00  0.00           H
ATOM   4600  OW  SOL  1534      20.683  10.049  18.438  1.00  0.00           O
ATOM   4601  HW1 SOL  1534      21.563   9.768  18.688  1.00  0.00           H
ATOM   4602  HW2 SOL  1534      20.684  10.996  18.580  1.00  0.00           H
ATOM   4603  OW  SOL  1535      42.677   9.825  42.462  1.00  0.00           O
ATOM   4604  HW1 SOL  1535      42.265   9.086  42.015  1.00  0.00           H
ATOM   4605  HW2 SOL  1535      42.310  10.599  42.034  1.00  0.00           H
ATOM   4606  OW  SOL  1536      10.997  42.663   3.809  1.00  0.00           O
ATOM   4607  HW1 SOL  1536      10.681  42.171   4.568  1.00  0.00           H
ATOM   4608  HW2 SOL  1536      11.867  42.968   4.066  1.00  0.00           H
ATOM   4609  OW  SOL  1537      12.920   0.239  41.375  1.00  0.00           O
ATOM   4610  HW1 SOL  1537      12.858  -0.036  42.290  1.00  0.00           H
ATOM   4611  HW2 SOL  1537      13.706  -0.197  41.046  1.00  0.00           H
ATOM   4612  OW  SOL  1538      24.431  36.442  32.130  1.00  0.00           O
ATOM   4613  HW1 SOL  1538      23.535  36.110  32.076  1.00  0.00           H
ATOM   4614  HW2 SOL  1538      24.498  36.809  33.012  1.00  0.00           H
ATOM   4615  OW  SOL  1539      40.777  30.421   0.592  1.00  0.00           O
ATOM   4616  HW1 SOL  1539      40.138  30.367   1.303  1.00  0.00           H
ATOM   4617  HW2 SOL  1539      40.252  30.598  -0.189  1.00  0.00           H
ATOM   4618  OW  SOL  1540      36.214  30.133  40.097  1.00  0.00           O
ATOM   4619  HW1 SOL  1540      36.120  29.324  39.594  1.00  0.00           H
ATOM   4620  HW2 SOL  1540      37.144  30.168  40.323  1.00  0.00           H
ATOM   4621  OW  SOL  1541      25.014   1.234  32.539  1.00  0.00           O
ATOM   4622  HW1 SOL  1541      24.170   1.262  32.089  1.00  0.00           H
ATOM   4623  HW2 SOL  1541      24.828   1.559  33.420  1.00  0.00           H
ATOM   4624  OW  SOL  1542      14.530  41.131   5.055  1.00  0.00           O
ATOM   4625  HW1 SOL  1542      14.357  42.061   4.910  1.00  0.00           H
ATOM   4626  HW2 SOL  1542      15.457  41.093   5.291  1.00  0.00           H
ATOM   4627  OW  SOL  1543      40.216   4.532  21.573  1.00  0.00           O
ATOM   4628  HW1 SOL  1543      39.814   4.528  20.705  1.00  0.00           H
ATOM   4629  HW2 SOL  1543      39.479   4.604  22.179  1.00  0.00           H
ATOM   4630  OW  SOL  1544      39.997  24.874  36.267  1.00  0.00           O
ATOM   4631  HW1 SOL  1544      39.685  24.557  37.115  1.00  0.00           H
ATOM   4632  HW2 SOL  1544      40.823  24.411  36.127  1.00  0.00           H
ATOM   4633  OW  SOL  1545      13.769  30.117  28.346  1.00  0.00           O
ATOM   4634  HW1 SOL  1545      13.343  30.935  28.089  1.00  0.00           H
ATOM   4635  HW2 SOL  1545      14.680  30.224  28.072  1.00  0.00           H
ATOM   4636  OW  SOL  1546      11.292  29.774  10.493  1.00  0.00           O
ATOM   4637  HW1 SOL  1546      10.965  30.631  10.222  1.00  0.00           H
ATOM   4638  HW2 SOL  1546      10.588  29.166  10.267  1.00  0.00           H
ATOM   4639  OW  SOL  1547      29.851   0.805  42.025  1.00  0.00           O
ATOM   4640  HW1 SOL  1547      29.462   0.320  42.753  1.00  0.00           H
ATOM   4641  HW2 SOL  1547      30.677   1.139  42.373  1.00  0.00           H
ATOM   4642  OW  SOL  1548      17.678   6.181   9.281  1.00  0.00           O
ATOM   4643  HW1 SOL  1548      17.100   6.344   8.535  1.00  0.00           H
ATOM   4644  HW2 SOL  1548      17.184   5.581   9.840  1.00  0.00           H
ATOM   4645  OW  SOL  1549      19.950  23.244   1.350  1.00  0.00           O
ATOM   4646  HW1 SOL  1549      20.634  22.777   0.870  1.00  0.00           H
ATOM   4647  HW2 SOL  1549      19.382  22.553   1.690  1.00  0.00           H
ATOM   4648  OW  SOL  1550      38.618  40.927   8.905  1.00  0.00           O
ATOM   4649  HW1 SOL  1550      39.330  40.287   8.889  1.00  0.00           H
ATOM   4650  HW2 SOL  1550      37.839  40.415   9.121  1.00  0.00           H
ATOM   4651  OW  SOL  1551       7.014   5.422  35.168  1.00  0.00           O
ATOM   4652  HW1 SOL  1551       7.360   6.261  35.474  1.00  0.00           H
ATOM   4653  HW2 SOL  1551       7.483   4.767  35.685  1.00  0.00           H
ATOM   4654  OW  SOL  1552      29.129  39.922  30.841  1.00  0.00           O
ATOM   4655  HW1 SOL  1552      29.626  39.467  31.520  1.00  0.00           H
ATOM   4656  HW2 SOL  1552      29.783  40.166  30.187  1.00  0.00           H
ATOM   4657  OW  SOL  1553      15.601   2.916  25.943  1.00  0.00           O
ATOM   4658  HW1 SOL  1553      16.450   2.559  25.682  1.00  0.00           H
ATOM   4659  HW2 SOL  1553      15.779   3.387  26.757  1.00  0.00           H
ATOM   4660  OW  SOL  1554      22.524  28.904  20.576  1.00  0.00           O
ATOM   4661  HW1 SOL  1554      22.015  28.316  21.135  1.00  0.00           H
ATOM   4662  HW2 SOL  1554      22.643  28.415  19.761  1.00  0.00           H
ATOM   4663  OW  SOL  1555      32.795  23.035  30.675  1.00  0.00           O
ATOM   4664  HW1 SOL  1555      31.990  22.886  31.171  1.00  0.00           H
ATOM   4665  HW2 SOL  1555      33.102  23.893  30.969  1.00  0.00           H
ATOM   4666  OW  SOL  1556      24.967   0.008   5.174  1.00  0.00           O
ATOM   4667  HW1 SOL  1556      25.451   0.395   5.904  1.00  0.00           H
ATOM   4668  HW2 SOL  1556      24.341   0.685   4.916  1.00  0.00           H
ATOM   4669  OW  SOL  1557      35.329   4.645  32.482  1.00  0.00           O
ATOM   4670  HW1 SOL  1557      36.181   4.826  32.879  1.00  0.00           H
ATOM   4671  HW2 SOL  1557      35.109   3.762  32.777  1.00  0.00           H
ATOM   4672  OW  SOL  1558       9.627  38.887   1.094  1.00  0.00           O
ATOM   4673  HW1 SOL  1558      10.015  38.766   0.227  1.00  0.00           H
ATOM   4674  HW2 SOL  1558      10.280  39.389   1.581  1.00  0.00           H
ATOM   4675  OW  SOL  1559      37.130  23.017  35.127  1.00  0.00           O
ATOM   4676  HW1 SOL  1559      36.891  23.672  35.783  1.00  0.00           H
ATOM   4677  HW2 SOL  1559      38.085  23.056  35.085  1.00  0.00           H
ATOM   4678  OW  SOL  1560      15.886  17.575  10.513  1.00  0.00           O
ATOM   4679  HW1 SOL  1560      16.645  17.053  10.771  1.00  0.00           H
ATOM   4680  HW2 SOL  1560      15.669  17.266   9.633  1.00  0.00           H
ATOM   4681  OW  SOL  1561       5.917  18.351  41.325  1.00  0.00           O
ATOM   4682  HW1 SOL  1561       5.339  18.761  40.681  1.00  0.00           H
ATOM   4683  HW2 SOL  1561       5.951  18.975  42.049  1.00  0.00           H
ATOM   4684  OW  SOL  1562      36.454  23.694   2.197  1.00  0.00           O
ATOM   4685  HW1 SOL  1562      36.986  24.398   2.569  1.00  0.00           H
ATOM   4686  HW2 SOL  1562      37.090  23.039   1.911  1.00  0.00           H
ATOM   4687  OW  SOL  1563      36.264  28.069  16.599  1.00  0.00           O
ATOM   4688  HW1 SOL  1563      36.570  28.593  15.859  1.00  0.00           H
ATOM   4689  HW2 SOL  1563      35.444  28.485  16.865  1.00  0.00           H
ATOM   4690  OW  SOL  1564      33.983  26.010  18.639  1.00  0.00           O
ATOM   4691  HW1 SOL  1564      34.596  25.288  18.775  1.00  0.00           H
ATOM   4692  HW2 SOL  1564      33.848  26.379  19.512  1.00  0.00           H
ATOM   4693  OW  SOL  1565      10.178  40.098  22.844  1.00  0.00           O
ATOM   4694  HW1 SOL  1565      10.351  39.161  22.750  1.00  0.00           H
ATOM   4695  HW2 SOL  1565      10.102  40.234  23.788  1.00  0.00           H
ATOM   4696  OW  SOL  1566      38.032  35.839  22.490  1.00  0.00           O
ATOM   4697  HW1 SOL  1566      37.752  36.545  23.073  1.00  0.00           H
ATOM   4698  HW2 SOL  1566      38.364  36.288  21.712  1.00  0.00           H
ATOM   4699  OW  SOL  1567      27.464  12.363  10.991  1.00  0.00           O
ATOM   4700  HW1 SOL  1567      27.174  11.524  11.349  1.00  0.00           H
ATOM   4701  HW2 SOL  1567      28.418  12.337  11.063  1.00  0.00           H
ATOM   4702  OW  SOL  1568      30.241  22.158  32.311  1.00  0.00           O
ATOM   4703  HW1 SOL  1568      29.336  22.097  32.004  1.00  0.00           H
ATOM   4704  HW2 SOL  1568      30.164  22.368  33.242  1.00  0.00           H
ATOM   4705  OW  SOL  1569      14.575  36.159  26.365  1.00  0.00           O
ATOM   4706  HW1 SOL  1569      14.096  36.949  26.117  1.00  0.00           H
ATOM   4707  HW2 SOL  1569      13.954  35.656  26.892  1.00  0.00           H
ATOM   4708  OW  SOL  1570      42.217  26.444  15.789  1.00  0.00           O
ATOM   4709  HW1 SOL  1570      41.674  27.115  16.203  1.00  0.00           H
ATOM   4710  HW2 SOL  1570      41.773  25.620  15.988  1.00  0.00           H
ATOM   4711  OW  SOL  1571       1.753   7.179  34.766  1.00  0.00           O
ATOM   4712  HW1 SOL  1571       2.148   6.444  35.236  1.00  0.00           H
ATOM   4713  HW2 SOL  1571       1.014   6.793  34.295  1.00  0.00           H
ATOM   4714  OW  SOL  1572      16.648   4.045  15.525  1.00  0.00           O
ATOM   4715  HW1 SOL  1572      16.478   4.984  15.604  1.00  0.00           H
ATOM   4716  HW2 SOL  1572      15.843   3.687  15.150  1.00  0.00           H
ATOM   4717  OW  SOL  1573      20.341  27.989  16.924  1.00  0.00           O
ATOM   4718  HW1 SOL  1573      19.823  28.046  16.121  1.00  0.00           H
ATOM   4719  HW2 SOL  1573      21.067  28.597  16.784  1.00  0.00           H
ATOM   4720  OW  SOL  1574      33.647  12.107   2.936  1.00  0.00           O
ATOM   4721  HW1 SOL  1574      32.886  12.361   2.414  1.00  0.00           H
ATOM   4722  HW2 SOL  1574      33.382  11.296   3.369  1.00  0.00           H
ATOM   4723  OW  SOL  1575      25.332  19.471  16.651  1.00  0.00           O
ATOM   4724  HW1 SOL  1575      26.262  19.257  16.577  1.00  0.00           H
ATOM   4725  HW2 SOL  1575      25.283  20.079  17.388  1.00  0.00           H
ATOM   4726  OW  SOL  1576      16.073   1.836  36.017  1.00  0.00           O
ATOM   4727  HW1 SOL  1576      16.684   2.086  36.710  1.00  0.00           H
ATOM   4728  HW2 SOL  1576      16.550   2.004  35.204  1.00  0.00           H
ATOM   4729  OW  SOL  1577      34.652   5.800  20.960  1.00  0.00           O
ATOM   4730  HW1 SOL  1577      34.373   5.422  20.125  1.00  0.00           H
ATOM   4731  HW2 SOL  1577      35.432   6.311  20.743  1.00  0.00           H
ATOM   4732  OW  SOL  1578       3.325  19.701   1.488  1.00  0.00           O
ATOM   4733  HW1 SOL  1578       4.037  20.111   0.997  1.00  0.00           H
ATOM   4734  HW2 SOL  1578       3.133  18.897   1.004  1.00  0.00           H
ATOM   4735  OW  SOL  1579      34.779  34.762  25.139  1.00  0.00           O
ATOM   4736  HW1 SOL  1579      34.694  34.563  26.071  1.00  0.00           H
ATOM   4737  HW2 SOL  1579      34.798  35.718  25.098  1.00  0.00           H
ATOM   4738  OW  SOL  1580      39.689  11.378  15.409  1.00  0.00           O
ATOM   4739  HW1 SOL  1580      38.741  11.303  15.299  1.00  0.00           H
ATOM   4740  HW2 SOL  1580      39.856  11.049  16.292  1.00  0.00           H
ATOM   4741  OW  SOL  1581       5.607   8.372  39.555  1.00  0.00           O
ATOM   4742  HW1 SOL  1581       6.317   8.370  38.913  1.00  0.00           H
ATOM   4743  HW2 SOL  1581       4.808   8.334  39.030  1.00  0.00           H
ATOM   4744  OW  SOL  1582      14.784  42.550  13.841  1.00  0.00           O
ATOM   4745  HW1 SOL  1582      14.777  41.862  13.176  1.00  0.00           H
ATOM   4746  HW2 SOL  1582      13.986  42.403  14.348  1.00  0.00           H
ATOM   4747  OW  SOL  1583      34.232  26.394  40.823  1.00  0.00           O
ATOM   4748  HW1 SOL  1583      33.436  25.943  40.544  1.00  0.00           H
ATOM   4749  HW2 SOL  1583      33.924  27.078  41.418  1.00  0.00           H
ATOM   4750  OW  SOL  1584       6.967   7.079   3.439  1.00  0.00           O
ATOM   4751  HW1 SOL  1584       6.253   6.821   2.856  1.00  0.00           H
ATOM   4752  HW2 SOL  1584       7.249   6.261   3.849  1.00  0.00           H
ATOM   4753  OW  SOL  1585      13.767   8.699  21.358  1.00  0.00           O
ATOM   4754  HW1 SOL  1585      14.274   8.573  22.160  1.00  0.00           H
ATOM   4755  HW2 SOL  1585      13.349   7.852  21.203  1.00  0.00           H
ATOM   4756  OW  SOL  1586      41.809  30.674  18.596  1.00  0.00           O
ATOM   4757  HW1 SOL  1586      41.378  31.443  18.968  1.00  0.00           H
ATOM   4758  HW2 SOL  1586      42.178  30.982  17.768  1.00  0.00           H
ATOM   4759  OW  SOL  1587      25.919   1.515   7.401  1.00  0.00           O
ATOM   4760  HW1 SOL  1587      26.440   1.506   8.204  1.00  0.00           H
ATOM   4761  HW2 SOL  1587      25.026   1.693   7.696  1.00  0.00           H
ATOM   4762  OW  SOL  1588      33.527  11.232  35.885  1.00  0.00           O
ATOM   4763  HW1 SOL  1588      33.176  12.078  35.608  1.00  0.00           H
ATOM   4764  HW2 SOL  1588      32.828  10.607  35.693  1.00  0.00           H
ATOM   4765  OW  SOL  1589      27.347  21.533  13.768  1.00  0.00           O
ATOM   4766  HW1 SOL  1589      26.872  21.973  14.472  1.00  0.00           H
ATOM   4767  HW2 SOL  1589      26.908  21.820  12.967  1.00  0.00           H
ATOM   4768  OW  SOL  1590      12.850  10.223   5.783  1.00  0.00           O
ATOM   4769  HW1 SOL  1590      12.827  10.813   6.536  1.00  0.00           H
ATOM   4770  HW2 SOL  1590      12.182   9.564   5.973  1.00  0.00           H
ATOM   4771  OW  SOL  1591      27.410   8.416  37.140  1.00  0.00           O
ATOM   4772  HW1 SOL  1591      27.260   7.526  37.461  1.00  0.00           H
ATOM   4773  HW2 SOL  1591      27.727   8.297  36.244  1.00  0.00           H
ATOM   4774  OW  SOL  1592       7.437  37.746  21.716  1.00  0.00           O
ATOM   4775  HW1 SOL  1592       7.940  38.560  21.690  1.00  0.00           H
ATOM   4776  HW2 SOL  1592       7.051  37.731  22.592  1.00  0.00           H
ATOM   4777  OW  SOL  1593      26.539   7.164  40.363  1.00  0.00           O
ATOM   4778  HW1 SOL  1593      26.574   7.179  39.406  1.00  0.00           H
ATOM   4779  HW2 SOL  1593      27.262   7.727  40.638  1.00  0.00           H
ATOM   4780  OW  SOL  1594       8.300  24.099   9.982  1.00  0.00           O
ATOM   4781  HW1 SOL  1594       7.532  23.554  10.153  1.00  0.00           H
ATOM   4782  HW2 SOL  1594       7.958  24.992   9.947  1.00  0.00           H
ATOM   4783  OW  SOL  1595      23.727   1.422  21.582  1.00  0.00           O
ATOM   4784  HW1 SOL  1595      23.852   0.861  22.348  1.00  0.00           H
ATOM   4785  HW2 SOL  1595      22.928   1.913  21.771  1.00  0.00           H
ATOM   4786  OW  SOL  1596      25.809  35.893  41.568  1.00  0.00           O
ATOM   4787  HW1 SOL  1596      26.466  35.855  42.263  1.00  0.00           H
ATOM   4788  HW2 SOL  1596      24.974  35.968  42.030  1.00  0.00           H
ATOM   4789  OW  SOL  1597      22.682  39.627  37.806  1.00  0.00           O
ATOM   4790  HW1 SOL  1597      22.800  39.814  38.737  1.00  0.00           H
ATOM   4791  HW2 SOL  1597      23.571  39.567  37.458  1.00  0.00           H
ATOM   4792  OW  SOL  1598      13.434   2.273  35.281  1.00  0.00           O
ATOM   4793  HW1 SOL  1598      13.416   2.640  34.397  1.00  0.00           H
ATOM   4794  HW2 SOL  1598      14.358   2.080  35.442  1.00  0.00           H
ATOM   4795  OW  SOL  1599      38.379   2.623  16.883  1.00  0.00           O
ATOM   4796  HW1 SOL  1599      38.553   3.498  16.536  1.00  0.00           H
ATOM   4797  HW2 SOL  1599      37.784   2.226  16.248  1.00  0.00           H
ATOM   4798  OW  SOL  1600      21.961  16.188  20.604  1.00  0.00           O
ATOM   4799  HW1 SOL  1600      21.563  17.055  20.677  1.00  0.00           H
ATOM   4800  HW2 SOL  1600      21.632  15.842  19.774  1.00  0.00           H
ATOM   4801  OW  SOL  1601      33.262  25.789   6.272  1.00  0.00           O
ATOM   4802  HW1 SOL  1601      33.644  25.522   7.109  1.00  0.00           H
ATOM   4803  HW2 SOL  1601      32.450  25.286   6.208  1.00  0.00           H
ATOM   4804  OW  SOL  1602      41.761   0.149  40.590  1.00  0.00           O
ATOM   4805  HW1 SOL  1602      41.066   0.755  40.848  1.00  0.00           H
ATOM   4806  HW2 SOL  1602      42.573   0.614  40.795  1.00  0.00           H
ATOM   4807  OW  SOL  1603       1.320  32.892  14.653  1.00  0.00           O
ATOM   4808  HW1 SOL  1603       1.793  32.832  13.823  1.00  0.00           H
ATOM   4809  HW2 SOL  1603       1.313  31.996  14.990  1.00  0.00           H
ATOM   4810  OW  SOL  1604      38.300  17.506  25.684  1.00  0.00           O
ATOM   4811  HW1 SOL  1604      37.987  16.692  25.289  1.00  0.00           H
ATOM   4812  HW2 SOL  1604      37.705  17.661  26.417  1.00  0.00           H
ATOM   4813  OW  SOL  1605      42.405   0.871  21.817  1.00  0.00           O
ATOM   4814  HW1 SOL  1605      41.849   0.943  21.040  1.00  0.00           H
ATOM   4815  HW2 SOL  1605      42.886   0.053  21.693  1.00  0.00           H
ATOM   4816  OW  SOL  1606      39.354  25.674   5.311  1.00  0.00           O
ATOM   4817  HW1 SOL  1606      39.539  24.745   5.173  1.00  0.00           H
ATOM   4818  HW2 SOL  1606      38.485  25.689   5.711  1.00  0.00           H
ATOM   4819  OW  SOL  1607      40.397  19.702  22.922  1.00  0.00           O
ATOM   4820  HW1 SOL  1607      40.482  20.182  23.745  1.00  0.00           H
ATOM   4821  HW2 SOL  1607      40.167  20.370  22.276  1.00  0.00           H
ATOM   4822  OW  SOL  1608       6.293  11.205  33.257  1.00  0.00           O
ATOM   4823  HW1 SOL  1608       6.524  10.768  34.076  1.00  0.00           H
ATOM   4824  HW2 SOL  1608       7.086  11.681  33.008  1.00  0.00           H
ATOM   4825  OW  SOL  1609       9.246  18.020  27.154  1.00  0.00           O
ATOM   4826  HW1 SOL  1609       8.473  18.584  27.125  1.00  0.00           H
ATOM   4827  HW2 SOL  1609       9.756  18.273  26.385  1.00  0.00           H
ATOM   4828  OW  SOL  1610      14.367   9.737  24.669  1.00  0.00           O
ATOM   4829  HW1 SOL  1610      14.876   9.161  24.098  1.00  0.00           H
ATOM   4830  HW2 SOL  1610      14.813   9.690  25.515  1.00  0.00           H
ATOM   4831  OW  SOL  1611      21.004   3.814  24.838  1.00  0.00           O
ATOM   4832  HW1 SOL  1611      20.889   2.878  24.670  1.00  0.00           H
ATOM   4833  HW2 SOL  1611      21.736   4.070  24.277  1.00  0.00           H
ATOM   4834  OW  SOL  1612       7.519  10.752  16.473  1.00  0.00           O
ATOM   4835  HW1 SOL  1612       7.312  10.252  17.263  1.00  0.00           H
ATOM   4836  HW2 SOL  1612       6.828  10.518  15.853  1.00  0.00           H
ATOM   4837  OW  SOL  1613       0.974  37.613  20.485  1.00  0.00           O
ATOM   4838  HW1 SOL  1613       1.616  38.322  20.435  1.00  0.00           H
ATOM   4839  HW2 SOL  1613       0.156  38.010  20.187  1.00  0.00           H
ATOM   4840  OW  SOL  1614      39.630  30.673  35.641  1.00  0.00           O
ATOM   4841  HW1 SOL  1614      39.684  30.298  34.762  1.00  0.00           H
ATOM   4842  HW2 SOL  1614      39.636  29.916  36.226  1.00  0.00           H
ATOM   4843  OW  SOL  1615      27.890  17.716  20.058  1.00  0.00           O
ATOM   4844  HW1 SOL  1615      28.018  18.630  20.310  1.00  0.00           H
ATOM   4845  HW2 SOL  1615      28.772  17.346  20.040  1.00  0.00           H
ATOM   4846  OW  SOL  1616      34.699  11.475  29.033  1.00  0.00           O
ATOM   4847  HW1 SOL  1616      34.219  12.251  29.321  1.00  0.00           H
ATOM   4848  HW2 SOL  1616      35.254  11.246  29.779  1.00  0.00           H
ATOM   4849  OW  SOL  1617      13.591  13.427   9.717  1.00  0.00           O
ATOM   4850  HW1 SOL  1617      14.020  12.617   9.994  1.00  0.00           H
ATOM   4851  HW2 SOL  1617      13.214  13.786  10.520  1.00  0.00           H
ATOM   4852  OW  SOL  1618      22.384  32.263   6.180  1.00  0.00           O
ATOM   4853  HW1 SOL  1618      21.457  32.104   6.000  1.00  0.00           H
ATOM   4854  HW2 SOL  1618      22.592  31.673   6.904  1.00  0.00           H
ATOM   4855  OW  SOL  1619       9.271   9.750  25.609  1.00  0.00           O
ATOM   4856  HW1 SOL  1619       9.581   9.082  26.221  1.00  0.00           H
ATOM   4857  HW2 SOL  1619       8.462   9.388  25.248  1.00  0.00           H
ATOM   4858  OW  SOL  1620      19.749  28.167  10.101  1.00  0.00           O
ATOM   4859  HW1 SOL  1620      19.923  28.104   9.162  1.00  0.00           H
ATOM   4860  HW2 SOL  1620      19.010  27.577  10.248  1.00  0.00           H
ATOM   4861  OW  SOL  1621      12.638  25.885   3.971  1.00  0.00           O
ATOM   4862  HW1 SOL  1621      13.543  26.112   4.186  1.00  0.00           H
ATOM   4863  HW2 SOL  1621      12.710  25.289   3.226  1.00  0.00           H
ATOM   4864  OW  SOL  1622      21.740  13.886  22.372  1.00  0.00           O
ATOM   4865  HW1 SOL  1622      22.072  14.493  21.711  1.00  0.00           H
ATOM   4866  HW2 SOL  1622      21.926  14.315  23.207  1.00  0.00           H
ATOM   4867  OW  SOL  1623      31.809  38.283  26.207  1.00  0.00           O
ATOM   4868  HW1 SOL  1623      31.846  39.239  26.254  1.00  0.00           H
ATOM   4869  HW2 SOL  1623      30.892  38.088  26.012  1.00  0.00           H
ATOM   4870  OW  SOL  1624      13.128   3.505  32.870  1.00  0.00           O
ATOM   4871  HW1 SOL  1624      12.266   3.914  32.790  1.00  0.00           H
ATOM   4872  HW2 SOL  1624      13.294   3.125  32.007  1.00  0.00           H
ATOM   4873  OW  SOL  1625       0.544   4.370  25.962  1.00  0.00           O
ATOM   4874  HW1 SOL  1625       0.882   3.713  26.571  1.00  0.00           H
ATOM   4875  HW2 SOL  1625       0.550   5.186  26.463  1.00  0.00           H
ATOM   4876  OW  SOL  1626      33.324  33.502  13.947  1.00  0.00           O
ATOM   4877  HW1 SOL  1626      32.742  33.093  14.588  1.00  0.00           H
ATOM   4878  HW2 SOL  1626      33.973  32.827  13.748  1.00  0.00           H
ATOM   4879  OW  SOL  1627       7.514  38.756  41.007  1.00  0.00           O
ATOM   4880  HW1 SOL  1627       6.577  38.897  41.149  1.00  0.00           H
ATOM   4881  HW2 SOL  1627       7.586  38.540  40.078  1.00  0.00           H
ATOM   4882  OW  SOL  1628      21.777  21.377  22.565  1.00  0.00           O
ATOM   4883  HW1 SOL  1628      22.526  21.212  21.992  1.00  0.00           H
ATOM   4884  HW2 SOL  1628      21.990  20.916  23.377  1.00  0.00           H
ATOM   4885  OW  SOL  1629      40.886  28.316  17.380  1.00  0.00           O
ATOM   4886  HW1 SOL  1629      40.014  28.072  17.690  1.00  0.00           H
ATOM   4887  HW2 SOL  1629      41.243  28.866  18.078  1.00  0.00           H
ATOM   4888  OW  SOL  1630      22.589  14.686  24.931  1.00  0.00           O
ATOM   4889  HW1 SOL  1630      21.682  14.461  25.138  1.00  0.00           H
ATOM   4890  HW2 SOL  1630      23.113  14.096  25.474  1.00  0.00           H
ATOM   4891  OW  SOL  1631      16.144  11.810  10.789  1.00  0.00           O
ATOM   4892  HW1 SOL  1631      16.498  11.125  11.355  1.00  0.00           H
ATOM   4893  HW2 SOL  1631      16.152  12.598  11.332  1.00  0.00           H
ATOM   4894  OW  SOL  1632      25.401  23.575  12.563  1.00  0.00           O
ATOM   4895  HW1 SOL  1632      24.525  23.959  12.536  1.00  0.00           H
ATOM   4896  HW2 SOL  1632      25.944  24.246  12.978  1.00  0.00           H
ATOM   4897  OW  SOL  1633      11.488  19.628  41.446  1.00  0.00           O
ATOM   4898  HW1 SOL  1633      11.501  20.090  42.284  1.00  0.00           H
ATOM   4899  HW2 SOL  1633      10.600  19.761  41.112  1.00  0.00           H
ATOM   4900  OW  SOL  1634      13.895   8.343  38.076  1.00  0.00           O
ATOM   4901  HW1 SOL  1634      13.881   9.299  38.019  1.00  0.00           H
ATOM   4902  HW2 SOL  1634      14.564   8.075  37.446  1.00  0.00           H
ATOM   4903  OW  SOL  1635      36.499  38.138  23.355  1.00  0.00           O
ATOM   4904  HW1 SOL  1635      36.331  39.010  23.713  1.00  0.00           H
ATOM   4905  HW2 SOL  1635      35.635  37.731  23.301  1.00  0.00           H
ATOM   4906  OW  SOL  1636      13.108  19.215  26.731  1.00  0.00           O
ATOM   4907  HW1 SOL  1636      13.944  19.529  27.076  1.00  0.00           H
ATOM   4908  HW2 SOL  1636      13.321  18.384  26.307  1.00  0.00           H
ATOM   4909  OW  SOL  1637      36.847  25.443  10.619  1.00  0.00           O
ATOM   4910  HW1 SOL  1637      36.453  24.928  11.323  1.00  0.00           H
ATOM   4911  HW2 SOL  1637      37.581  24.909  10.313  1.00  0.00           H
ATOM   4912  OW  SOL  1638      13.214  15.847  34.990  1.00  0.00           O
ATOM   4913  HW1 SOL  1638      12.729  16.611  34.679  1.00  0.00           H
ATOM   4914  HW2 SOL  1638      12.596  15.383  35.554  1.00  0.00           H
ATOM   4915  OW  SOL  1639      36.015  42.729  27.862  1.00  0.00           O
ATOM   4916  HW1 SOL  1639      35.868  43.410  27.206  1.00  0.00           H
ATOM   4917  HW2 SOL  1639      36.475  43.175  28.573  1.00  0.00           H
ATOM   4918  OW  SOL  1640      34.937  27.364  30.093  1.00  0.00           O
ATOM   4919  HW1 SOL  1640      34.666  27.429  29.178  1.00  0.00           H
ATOM   4920  HW2 SOL  1640      35.671  27.974  30.170  1.00  0.00           H
ATOM   4921  OW  SOL  1641      28.952  32.538  41.896  1.00  0.00           O
ATOM   4922  HW1 SOL  1641      29.357  33.224  42.428  1.00  0.00           H
ATOM   4923  HW2 SOL  1641      29.635  32.280  41.277  1.00  0.00           H
ATOM   4924  OW  SOL  1642       9.190   5.089  18.022  1.00  0.00           O
ATOM   4925  HW1 SOL  1642       8.548   5.585  17.513  1.00  0.00           H
ATOM   4926  HW2 SOL  1642       9.636   5.749  18.553  1.00  0.00           H
ATOM   4927  OW  SOL  1643      15.546  22.027   7.240  1.00  0.00           O
ATOM   4928  HW1 SOL  1643      15.598  21.302   6.618  1.00  0.00           H
ATOM   4929  HW2 SOL  1643      15.715  21.624   8.092  1.00  0.00           H
ATOM   4930  OW  SOL  1644       2.428  26.254  25.157  1.00  0.00           O
ATOM   4931  HW1 SOL  1644       2.144  26.484  26.042  1.00  0.00           H
ATOM   4932  HW2 SOL  1644       2.005  25.415  24.979  1.00  0.00           H
ATOM   4933  OW  SOL  1645       3.279  21.111  23.555  1.00  0.00           O
ATOM   4934  HW1 SOL  1645       2.360  21.012  23.805  1.00  0.00           H
ATOM   4935  HW2 SOL  1645       3.353  22.020  23.266  1.00  0.00           H
ATOM   4936  OW  SOL  1646       4.667  39.868  16.696  1.00  0.00           O
ATOM   4937  HW1 SOL  1646       5.151  39.499  17.435  1.00  0.00           H
ATOM   4938  HW2 SOL  1646       4.576  40.797  16.908  1.00  0.00           H
ATOM   4939  OW  SOL  1647      11.681   4.133  22.474  1.00  0.00           O
ATOM   4940  HW1 SOL  1647      10.927   3.557  22.344  1.00  0.00           H
ATOM   4941  HW2 SOL  1647      12.092   3.813  23.277  1.00  0.00           H
ATOM   4942  OW  SOL  1648      31.891  36.483   5.605  1.00  0.00           O
ATOM   4943  HW1 SOL  1648      31.164  36.803   6.140  1.00  0.00           H
ATOM   4944  HW2 SOL  1648      32.223  35.721   6.081  1.00  0.00           H
ATOM   4945  OW  SOL  1649      25.664   4.505  36.335  1.00  0.00           O
ATOM   4946  HW1 SOL  1649      25.798   3.568  36.478  1.00  0.00           H
ATOM   4947  HW2 SOL  1649      26.067   4.678  35.484  1.00  0.00           H
ATOM   4948  OW  SOL  1650      24.949  19.416  22.277  1.00  0.00           O
ATOM   4949  HW1 SOL  1650      25.526  20.162  22.441  1.00  0.00           H
ATOM   4950  HW2 SOL  1650      24.274  19.482  22.953  1.00  0.00           H
ATOM   4951  OW  SOL  1651      34.429  17.701  38.367  1.00  0.00           O
ATOM   4952  HW1 SOL  1651      33.658  17.359  38.819  1.00  0.00           H
ATOM   4953  HW2 SOL  1651      34.074  18.200  37.631  1.00  0.00           H
ATOM   4954  OW  SOL  1652      10.526  12.117  28.163  1.00  0.00           O
ATOM   4955  HW1 SOL  1652      10.967  12.439  27.377  1.00  0.00           H
ATOM   4956  HW2 SOL  1652       9.763  11.643  27.833  1.00  0.00           H
ATOM   4957  OW  SOL  1653       0.785  26.848  33.685  1.00  0.00           O
ATOM   4958  HW1 SOL  1653       0.702  27.506  32.994  1.00  0.00           H
ATOM   4959  HW2 SOL  1653      -0.100  26.499  33.791  1.00  0.00           H
ATOM   4960  OW  SOL  1654      39.233  12.503  11.001  1.00  0.00           O
ATOM   4961  HW1 SOL  1654      39.109  13.246  10.410  1.00  0.00           H
ATOM   4962  HW2 SOL  1654      40.143  12.576  11.290  1.00  0.00           H
ATOM   4963  OW  SOL  1655      31.227  39.232  19.813  1.00  0.00           O
ATOM   4964  HW1 SOL  1655      30.425  39.035  19.328  1.00  0.00           H
ATOM   4965  HW2 SOL  1655      31.845  38.555  19.541  1.00  0.00           H
ATOM   4966  OW  SOL  1656      31.071  33.001   5.294  1.00  0.00           O
ATOM   4967  HW1 SOL  1656      31.086  32.739   4.374  1.00  0.00           H
ATOM   4968  HW2 SOL  1656      31.950  32.799   5.615  1.00  0.00           H
ATOM   4969  OW  SOL  1657      39.979  36.007  19.968  1.00  0.00           O
ATOM   4970  HW1 SOL  1657      39.268  35.637  19.445  1.00  0.00           H
ATOM   4971  HW2 SOL  1657      40.486  36.531  19.348  1.00  0.00           H
ATOM   4972  OW  SOL  1658       0.351  41.259  21.867  1.00  0.00           O
ATOM   4973  HW1 SOL  1658       1.153  40.973  21.429  1.00  0.00           H
ATOM   4974  HW2 SOL  1658      -0.352  41.003  21.271  1.00  0.00           H
ATOM   4975  OW  SOL  1659      14.309   2.241  38.472  1.00  0.00           O
ATOM   4976  HW1 SOL  1659      15.120   2.521  38.047  1.00  0.00           H
ATOM   4977  HW2 SOL  1659      14.214   1.321  38.224  1.00  0.00           H
ATOM   4978  OW  SOL  1660      36.885  14.416  40.510  1.00  0.00           O
ATOM   4979  HW1 SOL  1660      36.765  14.924  39.708  1.00  0.00           H
ATOM   4980  HW2 SOL  1660      37.505  14.930  41.029  1.00  0.00           H
ATOM   4981  OW  SOL  1661       8.011   8.189  36.857  1.00  0.00           O
ATOM   4982  HW1 SOL  1661       8.465   7.584  36.271  1.00  0.00           H
ATOM   4983  HW2 SOL  1661       8.451   8.082  37.701  1.00  0.00           H
ATOM   4984  OW  SOL  1662       4.031  15.659  21.025  1.00  0.00           O
ATOM   4985  HW1 SOL  1662       3.588  16.438  20.689  1.00  0.00           H
ATOM   4986  HW2 SOL  1662       4.112  15.082  20.265  1.00  0.00           H
ATOM   4987  OW  SOL  1663       3.678   8.560   2.553  1.00  0.00           O
ATOM   4988  HW1 SOL  1663       3.586   8.510   3.505  1.00  0.00           H
ATOM   4989  HW2 SOL  1663       2.784   8.683   2.232  1.00  0.00           H
ATOM   4990  OW  SOL  1664      24.104   7.912   3.599  1.00  0.00           O
ATOM   4991  HW1 SOL  1664      24.243   8.580   2.928  1.00  0.00           H
ATOM   4992  HW2 SOL  1664      24.630   8.207   4.343  1.00  0.00           H
ATOM   4993  OW  SOL  1665      36.393  25.169  37.186  1.00  0.00           O
ATOM   4994  HW1 SOL  1665      35.632  24.723  37.558  1.00  0.00           H
ATOM   4995  HW2 SOL  1665      37.014  25.231  37.911  1.00  0.00           H
ATOM   4996  OW  SOL  1666      11.619  26.336   9.706  1.00  0.00           O
ATOM   4997  HW1 SOL  1666      11.394  26.349   8.776  1.00  0.00           H
ATOM   4998  HW2 SOL  1666      12.311  26.992   9.796  1.00  0.00           H
ATOM   4999  OW  SOL  1667      19.772  37.859   6.467  1.00  0.00           O
ATOM   5000  HW1 SOL  1667      19.863  38.341   5.645  1.00  0.00           H
ATOM   5001  HW2 SOL  1667      20.291  38.360   7.097  1.00  0.00           H
ATOM   5002  OW  SOL  1668      32.608   0.198  34.905  1.00  0.00           O
ATOM   5003  HW1 SOL  1668      32.599   0.277  35.859  1.00  0.00           H
ATOM   5004  HW2 SOL  1668      33.442  -0.229  34.707  1.00  0.00           H
ATOM   5005  OW  SOL  1669       6.653  36.522  27.126  1.00  0.00           O
ATOM   5006  HW1 SOL  1669       6.342  36.733  28.006  1.00  0.00           H
ATOM   5007  HW2 SOL  1669       5.856  36.360  26.621  1.00  0.00           H
ATOM   5008  OW  SOL  1670      35.949  20.602  35.340  1.00  0.00           O
ATOM   5009  HW1 SOL  1670      36.605  21.299  35.311  1.00  0.00           H
ATOM   5010  HW2 SOL  1670      35.172  20.986  34.934  1.00  0.00           H
ATOM   5011  OW  SOL  1671      27.612   8.168  25.081  1.00  0.00           O
ATOM   5012  HW1 SOL  1671      28.164   7.608  24.535  1.00  0.00           H
ATOM   5013  HW2 SOL  1671      26.885   7.603  25.345  1.00  0.00           H
ATOM   5014  OW  SOL  1672      17.769  29.382   4.459  1.00  0.00           O
ATOM   5015  HW1 SOL  1672      17.505  28.577   4.903  1.00  0.00           H
ATOM   5016  HW2 SOL  1672      18.533  29.687   4.949  1.00  0.00           H
ATOM   5017  OW  SOL  1673       0.091  17.966  12.816  1.00  0.00           O
ATOM   5018  HW1 SOL  1673      -0.203  17.069  12.974  1.00  0.00           H
ATOM   5019  HW2 SOL  1673       0.877  17.870  12.278  1.00  0.00           H
ATOM   5020  OW  SOL  1674       9.868   1.382  35.924  1.00  0.00           O
ATOM   5021  HW1 SOL  1674      10.514   0.878  36.419  1.00  0.00           H
ATOM   5022  HW2 SOL  1674      10.263   1.496  35.060  1.00  0.00           H
ATOM   5023  OW  SOL  1675      37.263  42.319  21.405  1.00  0.00           O
ATOM   5024  HW1 SOL  1675      36.677  42.401  20.652  1.00  0.00           H
ATOM   5025  HW2 SOL  1675      37.761  43.137  21.412  1.00  0.00           H
ATOM   5026  OW  SOL  1676      12.383  10.026   2.837  1.00  0.00           O
ATOM   5027  HW1 SOL  1676      13.018   9.576   2.281  1.00  0.00           H
ATOM   5028  HW2 SOL  1676      12.915  10.563   3.424  1.00  0.00           H
ATOM   5029  OW  SOL  1677      11.140   0.351  33.468  1.00  0.00           O
ATOM   5030  HW1 SOL  1677      11.940   0.093  33.010  1.00  0.00           H
ATOM   5031  HW2 SOL  1677      10.713   0.969  32.875  1.00  0.00           H
ATOM   5032  OW  SOL  1678      42.610  39.641   4.694  1.00  0.00           O
ATOM   5033  HW1 SOL  1678      42.164  39.032   5.282  1.00  0.00           H
ATOM   5034  HW2 SOL  1678      42.223  39.473   3.835  1.00  0.00           H
ATOM   5035  OW  SOL  1679       7.298  23.771  24.274  1.00  0.00           O
ATOM   5036  HW1 SOL  1679       6.341  23.762  24.252  1.00  0.00           H
ATOM   5037  HW2 SOL  1679       7.545  22.850  24.356  1.00  0.00           H
ATOM   5038  OW  SOL  1680      19.066  36.417  30.214  1.00  0.00           O
ATOM   5039  HW1 SOL  1680      18.166  36.742  30.188  1.00  0.00           H
ATOM   5040  HW2 SOL  1680      19.061  35.652  29.638  1.00  0.00           H
ATOM   5041  OW  SOL  1681      36.673  15.968  38.253  1.00  0.00           O
ATOM   5042  HW1 SOL  1681      36.102  16.716  38.075  1.00  0.00           H
ATOM   5043  HW2 SOL  1681      37.397  16.066  37.634  1.00  0.00           H
ATOM   5044  OW  SOL  1682      12.767  36.776   6.552  1.00  0.00           O
ATOM   5045  HW1 SOL  1682      13.321  36.284   7.158  1.00  0.00           H
ATOM   5046  HW2 SOL  1682      12.169  36.122   6.191  1.00  0.00           H
ATOM   5047  OW  SOL  1683      12.583  21.116  10.869  1.00  0.00           O
ATOM   5048  HW1 SOL  1683      12.508  22.043  10.644  1.00  0.00           H
ATOM   5049  HW2 SOL  1683      12.816  20.687  10.045  1.00  0.00           H
ATOM   5050  OW  SOL  1684      19.768  23.650  40.513  1.00  0.00           O
ATOM   5051  HW1 SOL  1684      19.924  24.372  39.904  1.00  0.00           H
ATOM   5052  HW2 SOL  1684      18.846  23.738  40.757  1.00  0.00           H
ATOM   5053  OW  SOL  1685      33.883   0.274  38.868  1.00  0.00           O
ATOM   5054  HW1 SOL  1685      34.048   0.398  39.803  1.00  0.00           H
ATOM   5055  HW2 SOL  1685      34.257   1.052  38.454  1.00  0.00           H
ATOM   5056  OW  SOL  1686      31.622  12.179   8.244  1.00  0.00           O
ATOM   5057  HW1 SOL  1686      31.203  12.307   9.095  1.00  0.00           H
ATOM   5058  HW2 SOL  1686      31.452  12.993   7.769  1.00  0.00           H
ATOM   5059  OW  SOL  1687       9.995  27.105  19.968  1.00  0.00           O
ATOM   5060  HW1 SOL  1687       9.551  26.310  19.676  1.00  0.00           H
ATOM   5061  HW2 SOL  1687       9.619  27.802  19.430  1.00  0.00           H
[truncated: 218,921 more chars]
