# Supplementary material for: Best Practices in Constant pH MD Simulations: Accuracy and Sampling
Source: J Chem Theory Comput. 2022 Sep 15;18(10):6134–47. doi: 10.1021/acs.jctc.2c00517 (PMC9558372; doi:10.1021/acs.jctc.2c00517)
Supplement: Supplementary file 1 — ct2c00517_si_001.zip [file ct2c00517_si_001.zip › best_practices_simulations/buffer_param/water/equilibrate.sh]

#!/bin/bash

gmx grompp -f EM.mdp -c ions.pdb -p topol.top -n index.ndx -o EM.tpr -maxwarn 1
gmx mdrun -v -deffnm EM -c EM.pdb

gmx grompp -f NVT.mdp -c EM.pdb -p topol.top -n index.ndx -o NVT.tpr
gmx mdrun -v -deffnm NVT -c NVT.pdb -notunepme

gmx grompp -f NPT.mdp -c NVT.pdb -p topol.top -n index.ndx -o NPT.tpr
gmx mdrun -v -deffnm NPT -c NPT.pdb -notunepme
