# Supplementary material for: Best Practices in Constant pH MD Simulations: Accuracy and Sampling
Source: J Chem Theory Comput. 2022 Sep 15;18(10):6134–47. doi: 10.1021/acs.jctc.2c00517 (PMC9558372; doi:10.1021/acs.jctc.2c00517)
Supplement: Supplementary file 1 — ct2c00517_si_001.zip [file ct2c00517_si_001.zip › best_practices_simulations/buffer_param/water/residuetypes.dat]

ABU	Protein
ACE	Protein
AIB	Protein
ALA  	Protein
ARG  	Protein
ARGN	Protein
ASN	Protein
ASN1  	Protein
ASP	Protein
ASP1	Protein
ASPH	Protein
ASPP    Protein
ASPT    Protein
ASH 	Protein
CT3 	Protein
CYS 	Protein
CYS1	Protein
CYS2 	Protein
CYSH 	Protein
DALA	Protein
GLN  	Protein
GLU  	Protein
GLUH 	Protein
GLUP    Protein
GLUT    Protein
GLH	Protein
GLY	Protein
HIS 	Protein
HIS1	Protein
HISA 	Protein
HISB 	Protein
HISH	Protein
HISD	Protein
HISE	Protein
HISP 	Protein
HSD	Protein
HSE	Protein
HSP	Protein
HSPT    Protein
HYP  	Protein
ILE  	Protein
LEU  	Protein
LSN	Protein
LYS  	Protein
LYST    Protein
LYSH 	Protein
MELEU	Protein
MET  	Protein
MEVAL	Protein
NAC  	Protein
NME     Protein
NHE	Protein
NH2	Protein
PHE  	Protein
PHEH 	Protein
PHEU 	Protein
PHL 	Protein
PRO  	Protein
SER  	Protein
THR  	Protein
TRP  	Protein
TRPH 	Protein
TRPU 	Protein
TYR  	Protein
TYRH 	Protein
TYRU 	Protein
VAL  	Protein
PGLU	Protein
HID	Protein
HIE	Protein
HIP	Protein
LYP	Protein
LYN	Protein
CYN	Protein
CYM	Protein
CYX	Protein
DAB	Protein
ORN	Protein
HYP	Protein
NALA    Protein
NGLY    Protein
NSER    Protein
NTHR    Protein
NLEU    Protein
NILE    Protein
NVAL    Protein
NASN    Protein
NGLN    Protein
NARG    Protein
NHID    Protein
NHIE    Protein
NHIP    Protein
NHISD   Protein
NHISE   Protein
NHISH   Protein
NTRP    Protein
NPHE    Protein
NTYR    Protein
NGLU    Protein
NASP    Protein
NLYS    Protein
NORN    Protein
NDAB    Protein
NLYSN   Protein
NPRO    Protein
NHYP    Protein
NCYS    Protein
NCYS2   Protein
NMET    Protein
NASPH   Protein
NGLUH   Protein
CALA    Protein
CGLY    Protein
CSER    Protein
CTHR    Protein
CLEU    Protein
CILE    Protein
CVAL    Protein
CASN    Protein
CGLN    Protein
CARG    Protein
CHID    Protein
CHIE    Protein
CHIP    Protein
CHISD   Protein
CHISE   Protein
CHISH   Protein
CTRP    Protein
CPHE    Protein
CTYR    Protein
CGLU    Protein
CASP    Protein
CLYS    Protein
CORN    Protein
CDAB    Protein
CLYSN   Protein
CPRO    Protein
CHYP    Protein
CCYS    Protein
CCYS2   Protein
CMET    Protein
CASPH   Protein
CGLUH   Protein
DA	DNA
DG	DNA
DC	DNA
DT	DNA
DA5     DNA
DG5     DNA
DC5     DNA
DT5     DNA
DA3     DNA
DG3     DNA
DC3     DNA
DT3     DNA
DAN     DNA
DGN     DNA
DCN     DNA
DTN     DNA
A       RNA
U       RNA
C       RNA
G       RNA
RA      RNA
RU      RNA
RC      RNA
RG      RNA
RA5     RNA
RT5     RNA
RU5     RNA
RC5     RNA
RG5     RNA
RA3     RNA
RT3     RNA
RU3     RNA
RC3     RNA
RG3     RNA
RAN     RNA
RTN     RNA
RUN     RNA
RCN     RNA
RGN     RNA
SOL	Water
WAT	Water
HOH	Water
OHH	Water
TIP	Water
T3P	Water
T4P	Water
T5P	Water
T3H	Water
