# Supplementary material for: Best Practices in Constant pH MD Simulations: Accuracy and Sampling
Source: J Chem Theory Comput. 2022 Sep 15;18(10):6134–47. doi: 10.1021/acs.jctc.2c00517 (PMC9558372; doi:10.1021/acs.jctc.2c00517)
Supplement: Supplementary file 1 — ct2c00517_si_001.zip [file ct2c00517_si_001.zip › best_practices_simulations/buffer_param/water/EM.pdb]

TITLE     CARDIOTOXIN V IN WATER in water
REMARK    THIS IS A SIMULATION BOX
CRYST1   43.296   43.296   43.296  90.00  90.00  90.00 P 1           1
MODEL        1
ATOM      1  OW  SOL     1       2.348   6.441   0.821  1.00  0.00           O
ATOM      2  HW1 SOL     1       1.581   6.331   1.383  1.00  0.00           H
ATOM      3  HW2 SOL     1       2.247   5.774   0.143  1.00  0.00           H
ATOM      4  OW  SOL     2       2.226   2.806   9.962  1.00  0.00           O
ATOM      5  HW1 SOL     2       2.581   2.558  10.816  1.00  0.00           H
ATOM      6  HW2 SOL     2       1.394   2.337   9.903  1.00  0.00           H
ATOM      7  OW  SOL     3       0.278   3.847   6.404  1.00  0.00           O
ATOM      8  HW1 SOL     3      42.751   4.142   6.793  1.00  0.00           H
ATOM      9  HW2 SOL     3       0.035   3.088   5.873  1.00  0.00           H
ATOM     10  OW  SOL     4       5.682  12.755  11.659  1.00  0.00           O
ATOM     11  HW1 SOL     4       4.790  12.748  11.312  1.00  0.00           H
ATOM     12  HW2 SOL     4       5.777  13.619  12.061  1.00  0.00           H
ATOM     13  OW  SOL     5      15.532  15.120   7.029  1.00  0.00           O
ATOM     14  HW1 SOL     5      15.013  14.987   7.822  1.00  0.00           H
ATOM     15  HW2 SOL     5      14.884  15.202   6.329  1.00  0.00           H
ATOM     16  OW  SOL     6      11.300   7.023   7.109  1.00  0.00           O
ATOM     17  HW1 SOL     6      11.857   7.787   6.961  1.00  0.00           H
ATOM     18  HW2 SOL     6      10.813   7.232   7.906  1.00  0.00           H
ATOM     19  OW  SOL     7      17.604   6.069   2.281  1.00  0.00           O
ATOM     20  HW1 SOL     7      17.365   5.883   1.372  1.00  0.00           H
ATOM     21  HW2 SOL     7      17.286   5.311   2.772  1.00  0.00           H
ATOM     22  OW  SOL     8       7.666  11.458  10.308  1.00  0.00           O
ATOM     23  HW1 SOL     8       6.913  11.718  10.839  1.00  0.00           H
ATOM     24  HW2 SOL     8       7.960  12.270   9.895  1.00  0.00           H
ATOM     25  OW  SOL     9       8.516   7.941  18.213  1.00  0.00           O
ATOM     26  HW1 SOL     9       8.467   8.675  18.825  1.00  0.00           H
ATOM     27  HW2 SOL     9       8.750   8.342  17.376  1.00  0.00           H
ATOM     28  OW  SOL    10       6.883  10.184   6.570  1.00  0.00           O
ATOM     29  HW1 SOL    10       7.466   9.939   7.288  1.00  0.00           H
ATOM     30  HW2 SOL    10       6.154  10.636   6.995  1.00  0.00           H
ATOM     31  OW  SOL    11       6.962  11.569  18.047  1.00  0.00           O
ATOM     32  HW1 SOL    11       7.463  12.371  18.196  1.00  0.00           H
ATOM     33  HW2 SOL    11       6.127  11.871  17.688  1.00  0.00           H
ATOM     34  OW  SOL    12       3.318  14.333  10.655  1.00  0.00           O
ATOM     35  HW1 SOL    12       2.604  14.024  10.096  1.00  0.00           H
ATOM     36  HW2 SOL    12       3.862  14.866  10.075  1.00  0.00           H
ATOM     37  OW  SOL    13      14.611  15.019  13.421  1.00  0.00           O
ATOM     38  HW1 SOL    13      14.865  15.917  13.630  1.00  0.00           H
ATOM     39  HW2 SOL    13      14.359  14.638  14.262  1.00  0.00           H
ATOM     40  OW  SOL    14       4.394   3.949  15.046  1.00  0.00           O
ATOM     41  HW1 SOL    14       5.183   3.408  15.000  1.00  0.00           H
ATOM     42  HW2 SOL    14       3.671   3.322  15.011  1.00  0.00           H
ATOM     43  OW  SOL    15      16.117   4.519   7.335  1.00  0.00           O
ATOM     44  HW1 SOL    15      15.339   4.873   6.904  1.00  0.00           H
ATOM     45  HW2 SOL    15      16.430   5.234   7.890  1.00  0.00           H
ATOM     46  OW  SOL    16       2.290  17.076   4.794  1.00  0.00           O
ATOM     47  HW1 SOL    16       2.523  17.870   5.275  1.00  0.00           H
ATOM     48  HW2 SOL    16       2.803  17.125   3.987  1.00  0.00           H
ATOM     49  OW  SOL    17      11.333  13.402  16.885  1.00  0.00           O
ATOM     50  HW1 SOL    17      11.717  13.383  17.761  1.00  0.00           H
ATOM     51  HW2 SOL    17      10.798  12.609  16.840  1.00  0.00           H
ATOM     52  OW  SOL    18       2.419  14.435   5.347  1.00  0.00           O
ATOM     53  HW1 SOL    18       2.110  15.340   5.385  1.00  0.00           H
ATOM     54  HW2 SOL    18       1.756  13.935   5.824  1.00  0.00           H
ATOM     55  OW  SOL    19       2.317  10.801   8.820  1.00  0.00           O
ATOM     56  HW1 SOL    19       2.551  10.084   9.409  1.00  0.00           H
ATOM     57  HW2 SOL    19       1.962  11.478   9.395  1.00  0.00           H
ATOM     58  OW  SOL    20       6.220  17.878  14.396  1.00  0.00           O
ATOM     59  HW1 SOL    20       5.344  17.743  14.759  1.00  0.00           H
ATOM     60  HW2 SOL    20       6.424  18.791  14.597  1.00  0.00           H
ATOM     61  OW  SOL    21       6.420   9.688   1.202  1.00  0.00           O
ATOM     62  HW1 SOL    21       6.039  10.503   0.874  1.00  0.00           H
ATOM     63  HW2 SOL    21       6.559   9.848   2.136  1.00  0.00           H
ATOM     64  OW  SOL    22      15.967   1.154  14.818  1.00  0.00           O
ATOM     65  HW1 SOL    22      15.846   1.805  14.127  1.00  0.00           H
ATOM     66  HW2 SOL    22      15.912   1.655  15.632  1.00  0.00           H
ATOM     67  OW  SOL    23       1.158   6.524   5.746  1.00  0.00           O
ATOM     68  HW1 SOL    23       0.846   5.628   5.876  1.00  0.00           H
ATOM     69  HW2 SOL    23       1.049   6.941   6.601  1.00  0.00           H
ATOM     70  OW  SOL    24      18.420  17.660   3.504  1.00  0.00           O
ATOM     71  HW1 SOL    24      18.940  17.387   4.260  1.00  0.00           H
ATOM     72  HW2 SOL    24      18.748  18.533   3.289  1.00  0.00           H
ATOM     73  OW  SOL    25       0.308  16.048   1.226  1.00  0.00           O
ATOM     74  HW1 SOL    25       0.148  15.119   1.394  1.00  0.00           H
ATOM     75  HW2 SOL    25      43.279  16.493   2.009  1.00  0.00           H
ATOM     76  OW  SOL    26      16.914   9.214   6.254  1.00  0.00           O
ATOM     77  HW1 SOL    26      17.813   8.897   6.168  1.00  0.00           H
ATOM     78  HW2 SOL    26      16.764   9.728   5.460  1.00  0.00           H
ATOM     79  OW  SOL    27      16.451  11.068   4.332  1.00  0.00           O
ATOM     80  HW1 SOL    27      17.256  11.203   3.833  1.00  0.00           H
ATOM     81  HW2 SOL    27      16.537  11.647   5.089  1.00  0.00           H
ATOM     82  OW  SOL    28       1.131   7.438  15.974  1.00  0.00           O
ATOM     83  HW1 SOL    28       2.028   7.362  16.300  1.00  0.00           H
ATOM     84  HW2 SOL    28       1.020   8.372  15.793  1.00  0.00           H
ATOM     85  OW  SOL    29      12.926  12.362  14.243  1.00  0.00           O
ATOM     86  HW1 SOL    29      13.271  11.656  13.696  1.00  0.00           H
ATOM     87  HW2 SOL    29      13.425  12.300  15.058  1.00  0.00           H
ATOM     88  OW  SOL    30       8.110   0.190   5.720  1.00  0.00           O
ATOM     89  HW1 SOL    30       8.509   0.836   5.137  1.00  0.00           H
ATOM     90  HW2 SOL    30       7.204   0.123   5.419  1.00  0.00           H
ATOM     91  OW  SOL    31       1.935   9.720  12.598  1.00  0.00           O
ATOM     92  HW1 SOL    31       2.792   9.309  12.488  1.00  0.00           H
ATOM     93  HW2 SOL    31       1.308   9.036  12.363  1.00  0.00           H
ATOM     94  OW  SOL    32      15.176  10.032   2.019  1.00  0.00           O
ATOM     95  HW1 SOL    32      14.634   9.258   2.169  1.00  0.00           H
ATOM     96  HW2 SOL    32      15.667  10.144   2.833  1.00  0.00           H
ATOM     97  OW  SOL    33      11.833  17.971  16.160  1.00  0.00           O
ATOM     98  HW1 SOL    33      12.101  18.512  15.417  1.00  0.00           H
ATOM     99  HW2 SOL    33      11.970  17.071  15.863  1.00  0.00           H
ATOM    100  OW  SOL    34       3.162   2.562  17.899  1.00  0.00           O
ATOM    101  HW1 SOL    34       3.811   3.247  18.065  1.00  0.00           H
ATOM    102  HW2 SOL    34       2.361   2.886  18.311  1.00  0.00           H
ATOM    103  OW  SOL    35      14.653  14.196   9.543  1.00  0.00           O
ATOM    104  HW1 SOL    35      14.020  14.268  10.257  1.00  0.00           H
ATOM    105  HW2 SOL    35      14.523  13.314   9.193  1.00  0.00           H
ATOM    106  OW  SOL    36      16.647  17.209   5.751  1.00  0.00           O
ATOM    107  HW1 SOL    36      16.320  16.939   4.892  1.00  0.00           H
ATOM    108  HW2 SOL    36      16.442  16.473   6.327  1.00  0.00           H
ATOM    109  OW  SOL    37       6.004   7.303   2.907  1.00  0.00           O
ATOM    110  HW1 SOL    37       6.132   7.859   2.138  1.00  0.00           H
ATOM    111  HW2 SOL    37       5.194   7.624   3.303  1.00  0.00           H
ATOM    112  OW  SOL    38      12.812   3.453   9.356  1.00  0.00           O
ATOM    113  HW1 SOL    38      11.957   3.023   9.348  1.00  0.00           H
ATOM    114  HW2 SOL    38      13.338   2.929   9.960  1.00  0.00           H
ATOM    115  OW  SOL    39      15.812  16.655   3.126  1.00  0.00           O
ATOM    116  HW1 SOL    39      16.679  17.057   3.087  1.00  0.00           H
ATOM    117  HW2 SOL    39      15.606  16.437   2.217  1.00  0.00           H
ATOM    118  OW  SOL    40       8.014   6.106  14.587  1.00  0.00           O
ATOM    119  HW1 SOL    40       7.654   5.960  15.462  1.00  0.00           H
ATOM    120  HW2 SOL    40       7.538   5.494  14.026  1.00  0.00           H
ATOM    121  OW  SOL    41      13.939   4.692  16.763  1.00  0.00           O
ATOM    122  HW1 SOL    41      13.835   5.125  17.611  1.00  0.00           H
ATOM    123  HW2 SOL    41      14.683   4.102  16.884  1.00  0.00           H
ATOM    124  OW  SOL    42       9.651   8.914  15.773  1.00  0.00           O
ATOM    125  HW1 SOL    42      10.165   8.166  15.468  1.00  0.00           H
ATOM    126  HW2 SOL    42       9.184   9.217  14.995  1.00  0.00           H
ATOM    127  OW  SOL    43       9.919   4.109  12.431  1.00  0.00           O
ATOM    128  HW1 SOL    43       9.127   4.391  12.889  1.00  0.00           H
ATOM    129  HW2 SOL    43       9.596   3.631  11.666  1.00  0.00           H
ATOM    130  OW  SOL    44      10.462   7.001   4.287  1.00  0.00           O
ATOM    131  HW1 SOL    44      10.608   6.939   5.231  1.00  0.00           H
ATOM    132  HW2 SOL    44       9.641   6.531   4.139  1.00  0.00           H
ATOM    133  OW  SOL    45       0.845   7.786   7.998  1.00  0.00           O
ATOM    134  HW1 SOL    45       1.785   7.935   8.102  1.00  0.00           H
ATOM    135  HW2 SOL    45       0.465   8.664   7.966  1.00  0.00           H
ATOM    136  OW  SOL    46       1.305  18.300  15.715  1.00  0.00           O
ATOM    137  HW1 SOL    46       1.220  18.078  16.642  1.00  0.00           H
ATOM    138  HW2 SOL    46       0.412  18.490  15.430  1.00  0.00           H
ATOM    139  OW  SOL    47       8.769   3.588   2.034  1.00  0.00           O
ATOM    140  HW1 SOL    47       9.223   4.089   1.356  1.00  0.00           H
ATOM    141  HW2 SOL    47       8.719   2.699   1.682  1.00  0.00           H
ATOM    142  OW  SOL    48      17.160   5.821  18.291  1.00  0.00           O
ATOM    143  HW1 SOL    48      16.894   6.664  17.922  1.00  0.00           H
ATOM    144  HW2 SOL    48      17.215   5.236  17.536  1.00  0.00           H
ATOM    145  OW  SOL    49      13.696  11.472   5.447  1.00  0.00           O
ATOM    146  HW1 SOL    49      14.448  11.218   4.913  1.00  0.00           H
ATOM    147  HW2 SOL    49      13.194  12.065   4.888  1.00  0.00           H
ATOM    148  OW  SOL    50       5.584   2.003   8.877  1.00  0.00           O
ATOM    149  HW1 SOL    50       5.404   2.081   9.814  1.00  0.00           H
ATOM    150  HW2 SOL    50       5.507   2.897   8.543  1.00  0.00           H
ATOM    151  OW  SOL    51      10.110  14.516   4.767  1.00  0.00           O
ATOM    152  HW1 SOL    51       9.657  15.210   4.287  1.00  0.00           H
ATOM    153  HW2 SOL    51      10.028  14.768   5.686  1.00  0.00           H
ATOM    154  OW  SOL    52       3.516  18.019   8.540  1.00  0.00           O
ATOM    155  HW1 SOL    52       4.017  17.206   8.610  1.00  0.00           H
ATOM    156  HW2 SOL    52       4.179  18.710   8.541  1.00  0.00           H
ATOM    157  OW  SOL    53      17.971  10.665   8.680  1.00  0.00           O
ATOM    158  HW1 SOL    53      17.341  10.511   7.976  1.00  0.00           H
ATOM    159  HW2 SOL    53      17.438  10.700   9.474  1.00  0.00           H
ATOM    160  OW  SOL    54      12.288  15.463  15.068  1.00  0.00           O
ATOM    161  HW1 SOL    54      12.246  14.717  15.667  1.00  0.00           H
ATOM    162  HW2 SOL    54      11.732  15.211  14.331  1.00  0.00           H
ATOM    163  OW  SOL    55       3.109   9.484   2.267  1.00  0.00           O
ATOM    164  HW1 SOL    55       4.021   9.667   2.040  1.00  0.00           H
ATOM    165  HW2 SOL    55       2.988   8.560   2.049  1.00  0.00           H
ATOM    166  OW  SOL    56      14.663   7.314   7.258  1.00  0.00           O
ATOM    167  HW1 SOL    56      14.536   6.803   8.058  1.00  0.00           H
ATOM    168  HW2 SOL    56      15.396   7.895   7.458  1.00  0.00           H
ATOM    169  OW  SOL    57       4.606  12.601  17.342  1.00  0.00           O
ATOM    170  HW1 SOL    57       4.218  12.696  16.472  1.00  0.00           H
ATOM    171  HW2 SOL    57       3.857  12.574  17.937  1.00  0.00           H
ATOM    172  OW  SOL    58      11.113  17.783   2.289  1.00  0.00           O
ATOM    173  HW1 SOL    58      10.539  17.273   2.860  1.00  0.00           H
ATOM    174  HW2 SOL    58      11.367  17.173   1.596  1.00  0.00           H
ATOM    175  OW  SOL    59       1.910   2.711  14.940  1.00  0.00           O
ATOM    176  HW1 SOL    59       1.295   3.441  14.865  1.00  0.00           H
ATOM    177  HW2 SOL    59       1.883   2.469  15.866  1.00  0.00           H
ATOM    178  OW  SOL    60      16.327  13.754   0.800  1.00  0.00           O
ATOM    179  HW1 SOL    60      15.951  14.632   0.737  1.00  0.00           H
ATOM    180  HW2 SOL    60      15.582  13.165   0.676  1.00  0.00           H
ATOM    181  OW  SOL    61       4.647  17.459   3.193  1.00  0.00           O
ATOM    182  HW1 SOL    61       4.991  17.864   3.989  1.00  0.00           H
ATOM    183  HW2 SOL    61       5.421  17.288   2.656  1.00  0.00           H
ATOM    184  OW  SOL    62      14.032   1.137   4.273  1.00  0.00           O
ATOM    185  HW1 SOL    62      13.866   0.719   3.428  1.00  0.00           H
ATOM    186  HW2 SOL    62      14.985   1.216   4.319  1.00  0.00           H
ATOM    187  OW  SOL    63       2.502  17.893  12.385  1.00  0.00           O
ATOM    188  HW1 SOL    63       3.021  17.240  12.855  1.00  0.00           H
ATOM    189  HW2 SOL    63       2.373  17.516  11.514  1.00  0.00           H
ATOM    190  OW  SOL    64       9.399  16.973   9.054  1.00  0.00           O
ATOM    191  HW1 SOL    64      10.161  16.414   9.204  1.00  0.00           H
ATOM    192  HW2 SOL    64       8.928  16.550   8.336  1.00  0.00           H
ATOM    193  OW  SOL    65       3.874   7.025   4.909  1.00  0.00           O
ATOM    194  HW1 SOL    65       4.211   6.135   4.802  1.00  0.00           H
ATOM    195  HW2 SOL    65       2.927   6.914   4.992  1.00  0.00           H
ATOM    196  OW  SOL    66      15.465   2.226  17.280  1.00  0.00           O
ATOM    197  HW1 SOL    66      15.445   2.518  18.192  1.00  0.00           H
ATOM    198  HW2 SOL    66      14.735   1.611  17.209  1.00  0.00           H
ATOM    199  OW  SOL    67       6.128   1.121   1.192  1.00  0.00           O
ATOM    200  HW1 SOL    67       7.082   1.049   1.170  1.00  0.00           H
ATOM    201  HW2 SOL    67       5.865   1.102   0.272  1.00  0.00           H
ATOM    202  OW  SOL    68       7.785   2.680  17.509  1.00  0.00           O
ATOM    203  HW1 SOL    68       8.447   2.104  17.890  1.00  0.00           H
ATOM    204  HW2 SOL    68       7.134   2.789  18.202  1.00  0.00           H
ATOM    205  OW  SOL    69       8.846  15.180  11.934  1.00  0.00           O
ATOM    206  HW1 SOL    69       8.662  14.852  11.054  1.00  0.00           H
ATOM    207  HW2 SOL    69       9.446  14.536  12.310  1.00  0.00           H
ATOM    208  OW  SOL    70      13.452   5.902  14.333  1.00  0.00           O
ATOM    209  HW1 SOL    70      13.771   5.541  15.160  1.00  0.00           H
ATOM    210  HW2 SOL    70      13.786   6.799  14.318  1.00  0.00           H
ATOM    211  OW  SOL    71       8.075  14.060   9.291  1.00  0.00           O
ATOM    212  HW1 SOL    71       8.920  14.062   8.842  1.00  0.00           H
ATOM    213  HW2 SOL    71       7.429  14.003   8.587  1.00  0.00           H
ATOM    214  OW  SOL    72       9.245   5.061   9.028  1.00  0.00           O
ATOM    215  HW1 SOL    72       8.993   4.949   8.111  1.00  0.00           H
ATOM    216  HW2 SOL    72       9.652   4.229   9.268  1.00  0.00           H
ATOM    217  OW  SOL    73       5.565   0.650   4.945  1.00  0.00           O
ATOM    218  HW1 SOL    73       4.859   0.550   5.582  1.00  0.00           H
ATOM    219  HW2 SOL    73       5.397   1.497   4.531  1.00  0.00           H
ATOM    220  OW  SOL    74      14.335  11.998   0.420  1.00  0.00           O
ATOM    221  HW1 SOL    74      14.613  11.214   0.894  1.00  0.00           H
ATOM    222  HW2 SOL    74      13.426  12.130   0.688  1.00  0.00           H
ATOM    223  OW  SOL    75       3.259   0.374   1.334  1.00  0.00           O
ATOM    224  HW1 SOL    75       3.699   1.211   1.483  1.00  0.00           H
ATOM    225  HW2 SOL    75       3.374  43.190   2.154  1.00  0.00           H
ATOM    226  OW  SOL    76       9.369   2.426   4.744  1.00  0.00           O
ATOM    227  HW1 SOL    76       8.974   2.788   3.950  1.00  0.00           H
ATOM    228  HW2 SOL    76      10.311   2.459   4.580  1.00  0.00           H
ATOM    229  OW  SOL    77      10.797   6.772  14.642  1.00  0.00           O
ATOM    230  HW1 SOL    77      10.049   6.175  14.655  1.00  0.00           H
ATOM    231  HW2 SOL    77      11.547   6.214  14.434  1.00  0.00           H
ATOM    232  OW  SOL    78      12.258  15.700   7.937  1.00  0.00           O
ATOM    233  HW1 SOL    78      12.486  16.391   7.315  1.00  0.00           H
ATOM    234  HW2 SOL    78      12.938  15.747   8.608  1.00  0.00           H
ATOM    235  OW  SOL    79       4.627  11.386   7.476  1.00  0.00           O
ATOM    236  HW1 SOL    79       3.835  11.278   8.002  1.00  0.00           H
ATOM    237  HW2 SOL    79       4.326  11.307   6.570  1.00  0.00           H
ATOM    238  OW  SOL    80      12.722  17.969   5.963  1.00  0.00           O
ATOM    239  HW1 SOL    80      13.122  18.604   5.369  1.00  0.00           H
ATOM    240  HW2 SOL    80      12.175  18.497   6.545  1.00  0.00           H
ATOM    241  OW  SOL    81      10.414   5.470   0.129  1.00  0.00           O
ATOM    242  HW1 SOL    81       9.891   6.231  43.173  1.00  0.00           H
ATOM    243  HW2 SOL    81      10.904   5.760   0.899  1.00  0.00           H
ATOM    244  OW  SOL    82       0.793   5.529  13.945  1.00  0.00           O
ATOM    245  HW1 SOL    82       1.645   5.570  13.512  1.00  0.00           H
ATOM    246  HW2 SOL    82       0.776   6.297  14.516  1.00  0.00           H
ATOM    247  OW  SOL    83       5.662   2.279  11.599  1.00  0.00           O
ATOM    248  HW1 SOL    83       5.949   1.419  11.908  1.00  0.00           H
ATOM    249  HW2 SOL    83       4.745   2.337  11.869  1.00  0.00           H
ATOM    250  OW  SOL    84       8.740   4.592   6.394  1.00  0.00           O
ATOM    251  HW1 SOL    84       8.277   5.162   5.781  1.00  0.00           H
ATOM    252  HW2 SOL    84       8.843   3.766   5.923  1.00  0.00           H
ATOM    253  OW  SOL    85      10.104   0.440   7.599  1.00  0.00           O
ATOM    254  HW1 SOL    85       9.494   0.425   6.862  1.00  0.00           H
ATOM    255  HW2 SOL    85       9.905  42.940   8.093  1.00  0.00           H
ATOM    256  OW  SOL    86      14.343  11.629   8.630  1.00  0.00           O
ATOM    257  HW1 SOL    86      13.697  10.930   8.532  1.00  0.00           H
ATOM    258  HW2 SOL    86      14.526  11.915   7.735  1.00  0.00           H
ATOM    259  OW  SOL    87      14.777   5.878   9.821  1.00  0.00           O
ATOM    260  HW1 SOL    87      14.320   5.054   9.986  1.00  0.00           H
ATOM    261  HW2 SOL    87      15.317   6.013  10.600  1.00  0.00           H
ATOM    262  OW  SOL    88      18.521   8.260   3.793  1.00  0.00           O
ATOM    263  HW1 SOL    88      19.002   7.660   4.363  1.00  0.00           H
ATOM    264  HW2 SOL    88      18.201   7.708   3.079  1.00  0.00           H
ATOM    265  OW  SOL    89       4.856  14.292   1.740  1.00  0.00           O
ATOM    266  HW1 SOL    89       4.190  13.766   2.183  1.00  0.00           H
ATOM    267  HW2 SOL    89       4.766  14.064   0.815  1.00  0.00           H
ATOM    268  OW  SOL    90      16.654  12.707   6.608  1.00  0.00           O
ATOM    269  HW1 SOL    90      17.601  12.838   6.660  1.00  0.00           H
ATOM    270  HW2 SOL    90      16.282  13.569   6.797  1.00  0.00           H
ATOM    271  OW  SOL    91      13.917   5.789   0.788  1.00  0.00           O
ATOM    272  HW1 SOL    91      13.376   5.542   1.538  1.00  0.00           H
ATOM    273  HW2 SOL    91      14.725   5.288   0.901  1.00  0.00           H
ATOM    274  OW  SOL    92       5.238   2.628   3.236  1.00  0.00           O
ATOM    275  HW1 SOL    92       5.600   2.081   2.539  1.00  0.00           H
ATOM    276  HW2 SOL    92       5.255   3.516   2.878  1.00  0.00           H
ATOM    277  OW  SOL    93      17.540  12.267  15.832  1.00  0.00           O
ATOM    278  HW1 SOL    93      18.426  11.910  15.775  1.00  0.00           H
ATOM    279  HW2 SOL    93      17.663  13.171  16.124  1.00  0.00           H
ATOM    280  OW  SOL    94      10.679  13.539  13.390  1.00  0.00           O
ATOM    281  HW1 SOL    94       9.906  13.235  13.866  1.00  0.00           H
ATOM    282  HW2 SOL    94      11.416  13.126  13.840  1.00  0.00           H
ATOM    283  OW  SOL    95      15.957  16.279  16.404  1.00  0.00           O
ATOM    284  HW1 SOL    95      16.091  16.572  15.503  1.00  0.00           H
ATOM    285  HW2 SOL    95      16.783  15.859  16.645  1.00  0.00           H
ATOM    286  OW  SOL    96      11.168  11.979  11.054  1.00  0.00           O
ATOM    287  HW1 SOL    96      10.658  12.386  11.754  1.00  0.00           H
ATOM    288  HW2 SOL    96      10.763  12.296  10.246  1.00  0.00           H
ATOM    289  OW  SOL    97      16.343  11.004  10.796  1.00  0.00           O
ATOM    290  HW1 SOL    97      16.351  11.714  11.437  1.00  0.00           H
ATOM    291  HW2 SOL    97      15.528  11.129  10.310  1.00  0.00           H
ATOM    292  OW  SOL    98       9.151   0.971  14.028  1.00  0.00           O
ATOM    293  HW1 SOL    98       9.388   0.748  13.128  1.00  0.00           H
ATOM    294  HW2 SOL    98       9.931   1.396  14.383  1.00  0.00           H
ATOM    295  OW  SOL    99       9.820  11.141  17.199  1.00  0.00           O
ATOM    296  HW1 SOL    99       8.873  11.222  17.307  1.00  0.00           H
ATOM    297  HW2 SOL    99       9.933  10.373  16.639  1.00  0.00           H
ATOM    298  OW  SOL   100       7.066  10.586   3.725  1.00  0.00           O
ATOM    299  HW1 SOL   100       6.920  10.498   4.667  1.00  0.00           H
ATOM    300  HW2 SOL   100       7.811  10.013   3.543  1.00  0.00           H
ATOM    301  OW  SOL   101       4.116   8.130  12.516  1.00  0.00           O
ATOM    302  HW1 SOL   101       4.884   8.218  13.080  1.00  0.00           H
ATOM    303  HW2 SOL   101       3.765   7.264  12.722  1.00  0.00           H
ATOM    304  OW  SOL   102      12.703   3.810  12.708  1.00  0.00           O
ATOM    305  HW1 SOL   102      12.957   4.605  13.177  1.00  0.00           H
ATOM    306  HW2 SOL   102      11.881   4.040  12.274  1.00  0.00           H
ATOM    307  OW  SOL   103       0.596  15.699  13.235  1.00  0.00           O
ATOM    308  HW1 SOL   103       0.308  16.582  13.005  1.00  0.00           H
ATOM    309  HW2 SOL   103       1.521  15.798  13.460  1.00  0.00           H
ATOM    310  OW  SOL   104       3.635  11.014   4.985  1.00  0.00           O
ATOM    311  HW1 SOL   104       3.610  11.774   4.403  1.00  0.00           H
ATOM    312  HW2 SOL   104       3.670  10.261   4.395  1.00  0.00           H
ATOM    313  OW  SOL   105       5.621   5.383   8.655  1.00  0.00           O
ATOM    314  HW1 SOL   105       5.790   5.972   7.919  1.00  0.00           H
ATOM    315  HW2 SOL   105       6.150   5.735   9.370  1.00  0.00           H
ATOM    316  OW  SOL   106      12.488  13.477   3.892  1.00  0.00           O
ATOM    317  HW1 SOL   106      12.982  14.216   4.246  1.00  0.00           H
ATOM    318  HW2 SOL   106      11.601  13.596   4.231  1.00  0.00           H
ATOM    319  OW  SOL   107      12.699  14.497  11.436  1.00  0.00           O
ATOM    320  HW1 SOL   107      13.195  14.548  12.253  1.00  0.00           H
ATOM    321  HW2 SOL   107      12.131  13.735  11.547  1.00  0.00           H
ATOM    322  OW  SOL   108      15.835   6.355   4.731  1.00  0.00           O
ATOM    323  HW1 SOL   108      15.492   6.963   5.385  1.00  0.00           H
ATOM    324  HW2 SOL   108      16.285   6.913   4.097  1.00  0.00           H
ATOM    325  OW  SOL   109       3.512  15.187  13.244  1.00  0.00           O
ATOM    326  HW1 SOL   109       3.362  14.712  12.427  1.00  0.00           H
ATOM    327  HW2 SOL   109       4.459  15.323  13.273  1.00  0.00           H
ATOM    328  OW  SOL   110       4.045   7.461  15.967  1.00  0.00           O
ATOM    329  HW1 SOL   110       4.681   7.962  15.456  1.00  0.00           H
ATOM    330  HW2 SOL   110       4.500   6.647  16.184  1.00  0.00           H
ATOM    331  OW  SOL   111      15.868   7.733  16.717  1.00  0.00           O
ATOM    332  HW1 SOL   111      15.013   8.156  16.650  1.00  0.00           H
ATOM    333  HW2 SOL   111      16.417   8.199  16.087  1.00  0.00           H
ATOM    334  OW  SOL   112      10.153   1.038  17.690  1.00  0.00           O
ATOM    335  HW1 SOL   112      10.236   1.876  17.235  1.00  0.00           H
ATOM    336  HW2 SOL   112      10.381   0.383  17.031  1.00  0.00           H
ATOM    337  OW  SOL   113       4.876   0.548  17.536  1.00  0.00           O
ATOM    338  HW1 SOL   113       4.681   0.057  16.738  1.00  0.00           H
ATOM    339  HW2 SOL   113       4.149   1.165  17.621  1.00  0.00           H
ATOM    340  OW  SOL   114       5.797   8.692  10.324  1.00  0.00           O
ATOM    341  HW1 SOL   114       6.117   9.588  10.227  1.00  0.00           H
ATOM    342  HW2 SOL   114       5.171   8.738  11.046  1.00  0.00           H
ATOM    343  OW  SOL   115      12.123   5.281   2.742  1.00  0.00           O
ATOM    344  HW1 SOL   115      12.171   4.488   3.276  1.00  0.00           H
ATOM    345  HW2 SOL   115      11.741   5.939   3.323  1.00  0.00           H
ATOM    346  OW  SOL   116       3.067   2.144  12.406  1.00  0.00           O
ATOM    347  HW1 SOL   116       2.762   2.416  13.271  1.00  0.00           H
ATOM    348  HW2 SOL   116       2.884   1.205  12.370  1.00  0.00           H
ATOM    349  OW  SOL   117       0.463  13.047  12.769  1.00  0.00           O
ATOM    350  HW1 SOL   117       0.786  12.625  13.565  1.00  0.00           H
ATOM    351  HW2 SOL   117       0.516  13.984  12.956  1.00  0.00           H
ATOM    352  OW  SOL   118       7.341   6.364  10.662  1.00  0.00           O
ATOM    353  HW1 SOL   118       7.919   6.116   9.940  1.00  0.00           H
ATOM    354  HW2 SOL   118       7.032   7.240  10.431  1.00  0.00           H
ATOM    355  OW  SOL   119      17.328   9.490  18.520  1.00  0.00           O
ATOM    356  HW1 SOL   119      16.818   9.212  17.759  1.00  0.00           H
ATOM    357  HW2 SOL   119      16.673   9.704  19.184  1.00  0.00           H
ATOM    358  OW  SOL   120       3.581   0.808   6.942  1.00  0.00           O
ATOM    359  HW1 SOL   120       3.152   1.509   6.453  1.00  0.00           H
ATOM    360  HW2 SOL   120       3.074   0.023   6.732  1.00  0.00           H
ATOM    361  OW  SOL   121      16.101   3.694   3.692  1.00  0.00           O
ATOM    362  HW1 SOL   121      16.346   3.019   4.326  1.00  0.00           H
ATOM    363  HW2 SOL   121      15.809   4.432   4.227  1.00  0.00           H
ATOM    364  OW  SOL   122      10.203   7.644   9.656  1.00  0.00           O
ATOM    365  HW1 SOL   122      10.360   7.794  10.589  1.00  0.00           H
ATOM    366  HW2 SOL   122       9.972   6.717   9.598  1.00  0.00           H
ATOM    367  OW  SOL   123       9.833  15.687  17.073  1.00  0.00           O
ATOM    368  HW1 SOL   123       9.631  16.114  16.241  1.00  0.00           H
ATOM    369  HW2 SOL   123      10.200  14.838  16.824  1.00  0.00           H
ATOM    370  OW  SOL   124      18.586  15.159  16.060  1.00  0.00           O
ATOM    371  HW1 SOL   124      18.747  15.418  15.152  1.00  0.00           H
ATOM    372  HW2 SOL   124      19.388  15.400  16.524  1.00  0.00           H
ATOM    373  OW  SOL   125       3.493   9.124  18.050  1.00  0.00           O
ATOM    374  HW1 SOL   125       4.301   9.359  18.504  1.00  0.00           H
ATOM    375  HW2 SOL   125       3.775   8.541  17.345  1.00  0.00           H
ATOM    376  OW  SOL   126      15.244   2.849   1.258  1.00  0.00           O
ATOM    377  HW1 SOL   126      14.867   2.002   1.494  1.00  0.00           H
ATOM    378  HW2 SOL   126      15.683   3.147   2.055  1.00  0.00           H
ATOM    379  OW  SOL   127      13.001   8.300   0.379  1.00  0.00           O
ATOM    380  HW1 SOL   127      13.397   7.432   0.455  1.00  0.00           H
ATOM    381  HW2 SOL   127      13.288   8.621  42.820  1.00  0.00           H
ATOM    382  OW  SOL   128      10.661  13.343   8.495  1.00  0.00           O
ATOM    383  HW1 SOL   128      10.727  12.576   7.927  1.00  0.00           H
ATOM    384  HW2 SOL   128      11.297  13.962   8.137  1.00  0.00           H
ATOM    385  OW  SOL   129       3.175   8.173   9.575  1.00  0.00           O
ATOM    386  HW1 SOL   129       4.111   8.350   9.479  1.00  0.00           H
ATOM    387  HW2 SOL   129       3.133   7.275   9.904  1.00  0.00           H
ATOM    388  OW  SOL   130       3.381   5.159  10.075  1.00  0.00           O
ATOM    389  HW1 SOL   130       2.960   4.316   9.906  1.00  0.00           H
ATOM    390  HW2 SOL   130       4.115   5.188   9.462  1.00  0.00           H
ATOM    391  OW  SOL   131      11.364   3.808  16.784  1.00  0.00           O
ATOM    392  HW1 SOL   131      10.949   4.380  17.429  1.00  0.00           H
ATOM    393  HW2 SOL   131      12.250   4.158  16.687  1.00  0.00           H
ATOM    394  OW  SOL   132      11.626   2.065  14.755  1.00  0.00           O
ATOM    395  HW1 SOL   132      11.540   2.713  15.455  1.00  0.00           H
ATOM    396  HW2 SOL   132      11.859   2.578  13.981  1.00  0.00           H
ATOM    397  OW  SOL   133       0.056  13.397   2.033  1.00  0.00           O
ATOM    398  HW1 SOL   133      42.459  13.451   1.693  1.00  0.00           H
ATOM    399  HW2 SOL   133       0.183  12.470   2.232  1.00  0.00           H
ATOM    400  OW  SOL   134       0.904  17.911   9.390  1.00  0.00           O
ATOM    401  HW1 SOL   134       0.539  17.160   8.923  1.00  0.00           H
ATOM    402  HW2 SOL   134       1.749  18.068   8.968  1.00  0.00           H
ATOM    403  OW  SOL   135       5.026  15.737   9.041  1.00  0.00           O
ATOM    404  HW1 SOL   135       5.723  16.364   9.233  1.00  0.00           H
ATOM    405  HW2 SOL   135       5.480  14.975   8.682  1.00  0.00           H
ATOM    406  OW  SOL   136       9.984   7.998  12.354  1.00  0.00           O
ATOM    407  HW1 SOL   136      10.395   7.665  13.152  1.00  0.00           H
ATOM    408  HW2 SOL   136       9.092   7.653  12.382  1.00  0.00           H
ATOM    409  OW  SOL   137       0.448   5.536  11.146  1.00  0.00           O
ATOM    410  HW1 SOL   137       1.253   5.123  10.834  1.00  0.00           H
ATOM    411  HW2 SOL   137       0.518   5.507  12.100  1.00  0.00           H
ATOM    412  OW  SOL   138       1.864   5.136  17.145  1.00  0.00           O
ATOM    413  HW1 SOL   138       2.507   4.885  16.482  1.00  0.00           H
ATOM    414  HW2 SOL   138       1.384   5.865  16.750  1.00  0.00           H
ATOM    415  OW  SOL   139      13.753   9.455  16.603  1.00  0.00           O
ATOM    416  HW1 SOL   139      13.995  10.375  16.706  1.00  0.00           H
ATOM    417  HW2 SOL   139      13.758   9.310  15.657  1.00  0.00           H
ATOM    418  OW  SOL   140       8.170   5.718   3.380  1.00  0.00           O
ATOM    419  HW1 SOL   140       8.178   4.918   2.855  1.00  0.00           H
ATOM    420  HW2 SOL   140       7.321   6.119   3.193  1.00  0.00           H
ATOM    421  OW  SOL   141      16.478   6.027  11.992  1.00  0.00           O
ATOM    422  HW1 SOL   141      16.259   5.372  12.654  1.00  0.00           H
ATOM    423  HW2 SOL   141      17.318   5.737  11.637  1.00  0.00           H
ATOM    424  OW  SOL   142       2.701  15.613  17.475  1.00  0.00           O
ATOM    425  HW1 SOL   142       2.203  16.159  18.083  1.00  0.00           H
ATOM    426  HW2 SOL   142       2.421  14.719  17.670  1.00  0.00           H
ATOM    427  OW  SOL   143       6.783   4.621  12.689  1.00  0.00           O
ATOM    428  HW1 SOL   143       6.399   3.806  12.364  1.00  0.00           H
ATOM    429  HW2 SOL   143       6.909   5.156  11.906  1.00  0.00           H
ATOM    430  OW  SOL   144       9.324  16.770  14.631  1.00  0.00           O
ATOM    431  HW1 SOL   144       9.057  16.601  13.728  1.00  0.00           H
ATOM    432  HW2 SOL   144       9.494  17.712  14.659  1.00  0.00           H
ATOM    433  OW  SOL   145       4.751   5.070   1.849  1.00  0.00           O
ATOM    434  HW1 SOL   145       5.376   5.787   1.954  1.00  0.00           H
ATOM    435  HW2 SOL   145       3.912   5.440   2.125  1.00  0.00           H
ATOM    436  OW  SOL   146       1.559  11.374  14.642  1.00  0.00           O
ATOM    437  HW1 SOL   146       1.708  10.807  15.398  1.00  0.00           H
ATOM    438  HW2 SOL   146       1.721  10.813  13.884  1.00  0.00           H
ATOM    439  OW  SOL   147      13.394  10.513  12.324  1.00  0.00           O
ATOM    440  HW1 SOL   147      13.662  10.013  11.553  1.00  0.00           H
ATOM    441  HW2 SOL   147      12.598  10.969  12.051  1.00  0.00           H
ATOM    442  OW  SOL   148      13.029   8.519   3.113  1.00  0.00           O
ATOM    443  HW1 SOL   148      12.197   8.234   3.489  1.00  0.00           H
ATOM    444  HW2 SOL   148      12.900   8.451   2.167  1.00  0.00           H
ATOM    445  OW  SOL   149      17.594  17.511  11.480  1.00  0.00           O
ATOM    446  HW1 SOL   149      18.218  17.732  10.788  1.00  0.00           H
ATOM    447  HW2 SOL   149      17.339  16.608  11.293  1.00  0.00           H
ATOM    448  OW  SOL   150      12.480  17.314  11.261  1.00  0.00           O
ATOM    449  HW1 SOL   150      13.287  17.383  10.752  1.00  0.00           H
ATOM    450  HW2 SOL   150      12.372  16.375  11.413  1.00  0.00           H
ATOM    451  OW  SOL   151       0.837  12.474  10.215  1.00  0.00           O
ATOM    452  HW1 SOL   151       0.721  12.658  11.147  1.00  0.00           H
ATOM    453  HW2 SOL   151      43.249  12.299   9.893  1.00  0.00           H
ATOM    454  OW  SOL   152       6.860  16.621  17.185  1.00  0.00           O
ATOM    455  HW1 SOL   152       6.293  17.391  17.148  1.00  0.00           H
ATOM    456  HW2 SOL   152       7.378  16.666  16.381  1.00  0.00           H
ATOM    457  OW  SOL   153       8.987   1.171   1.292  1.00  0.00           O
ATOM    458  HW1 SOL   153       9.434   0.856   0.506  1.00  0.00           H
ATOM    459  HW2 SOL   153       9.117   0.477   1.937  1.00  0.00           H
ATOM    460  OW  SOL   154      17.044   1.358   5.059  1.00  0.00           O
ATOM    461  HW1 SOL   154      17.898   1.300   4.630  1.00  0.00           H
ATOM    462  HW2 SOL   154      17.001   0.580   5.614  1.00  0.00           H
ATOM    463  OW  SOL   155      13.894  15.697   4.793  1.00  0.00           O
ATOM    464  HW1 SOL   155      14.506  15.918   4.091  1.00  0.00           H
ATOM    465  HW2 SOL   155      13.483  16.530   5.024  1.00  0.00           H
ATOM    466  OW  SOL   156       1.462  17.868  18.416  1.00  0.00           O
ATOM    467  HW1 SOL   156       0.916  17.275  18.931  1.00  0.00           H
ATOM    468  HW2 SOL   156       1.991  18.332  19.065  1.00  0.00           H
ATOM    469  OW  SOL   157      12.779   9.241   6.718  1.00  0.00           O
ATOM    470  HW1 SOL   157      13.451   8.560   6.727  1.00  0.00           H
ATOM    471  HW2 SOL   157      13.148   9.935   6.171  1.00  0.00           H
ATOM    472  OW  SOL   158       8.254  12.704  14.291  1.00  0.00           O
ATOM    473  HW1 SOL   158       8.111  13.084  15.158  1.00  0.00           H
ATOM    474  HW2 SOL   158       7.466  12.929  13.797  1.00  0.00           H
ATOM    475  OW  SOL   159       6.758  16.131   1.543  1.00  0.00           O
ATOM    476  HW1 SOL   159       6.770  16.177   0.587  1.00  0.00           H
ATOM    477  HW2 SOL   159       6.243  15.348   1.739  1.00  0.00           H
ATOM    478  OW  SOL   160      16.488  17.237  13.937  1.00  0.00           O
ATOM    479  HW1 SOL   160      16.934  17.358  13.099  1.00  0.00           H
ATOM    480  HW2 SOL   160      16.262  18.123  14.220  1.00  0.00           H
ATOM    481  OW  SOL   161      18.180   1.557   9.942  1.00  0.00           O
ATOM    482  HW1 SOL   161      18.658   1.030   9.302  1.00  0.00           H
ATOM    483  HW2 SOL   161      17.366   1.794   9.497  1.00  0.00           H
ATOM    484  OW  SOL   162       2.780   3.406   7.217  1.00  0.00           O
ATOM    485  HW1 SOL   162       1.945   3.735   6.886  1.00  0.00           H
ATOM    486  HW2 SOL   162       2.632   3.273   8.153  1.00  0.00           H
ATOM    487  OW  SOL   163      11.549  15.854   0.535  1.00  0.00           O
ATOM    488  HW1 SOL   163      11.913  14.973   0.615  1.00  0.00           H
ATOM    489  HW2 SOL   163      11.460  15.992  42.888  1.00  0.00           H
ATOM    490  OW  SOL   164       8.249  10.034  13.720  1.00  0.00           O
ATOM    491  HW1 SOL   164       8.625  10.046  12.840  1.00  0.00           H
ATOM    492  HW2 SOL   164       8.293  10.945  14.012  1.00  0.00           H
ATOM    493  OW  SOL   165       9.175   9.111   2.933  1.00  0.00           O
ATOM    494  HW1 SOL   165       9.810   9.397   2.276  1.00  0.00           H
ATOM    495  HW2 SOL   165       9.552   8.310   3.298  1.00  0.00           H
ATOM    496  OW  SOL   166      15.171  16.335   0.573  1.00  0.00           O
ATOM    497  HW1 SOL   166      14.214  16.320   0.564  1.00  0.00           H
ATOM    498  HW2 SOL   166      15.422  16.199  42.955  1.00  0.00           H
ATOM    499  OW  SOL   167       3.732  12.912  14.851  1.00  0.00           O
ATOM    500  HW1 SOL   167       3.553  13.788  14.509  1.00  0.00           H
ATOM    501  HW2 SOL   167       2.898  12.448  14.770  1.00  0.00           H
ATOM    502  OW  SOL   168      16.113  12.861  12.871  1.00  0.00           O
ATOM    503  HW1 SOL   168      16.711  12.917  13.616  1.00  0.00           H
ATOM    504  HW2 SOL   168      15.477  13.561  13.021  1.00  0.00           H
ATOM    505  OW  SOL   169      10.410  11.000   7.000  1.00  0.00           O
ATOM    506  HW1 SOL   169       9.730  10.493   7.444  1.00  0.00           H
ATOM    507  HW2 SOL   169      10.978  10.341   6.600  1.00  0.00           H
ATOM    508  OW  SOL   170      10.164   2.417   9.640  1.00  0.00           O
ATOM    509  HW1 SOL   170      10.070   1.964   8.802  1.00  0.00           H
ATOM    510  HW2 SOL   170      10.114   1.721  10.295  1.00  0.00           H
ATOM    511  OW  SOL   171       6.082  15.011   4.840  1.00  0.00           O
ATOM    512  HW1 SOL   171       6.252  14.318   4.202  1.00  0.00           H
ATOM    513  HW2 SOL   171       5.392  15.541   4.440  1.00  0.00           H
ATOM    514  OW  SOL   172      17.120   3.868  13.824  1.00  0.00           O
ATOM    515  HW1 SOL   172      17.814   4.526  13.789  1.00  0.00           H
ATOM    516  HW2 SOL   172      17.416   3.176  13.232  1.00  0.00           H
ATOM    517  OW  SOL   173       2.589  13.399   2.933  1.00  0.00           O
ATOM    518  HW1 SOL   173       1.685  13.504   2.635  1.00  0.00           H
ATOM    519  HW2 SOL   173       2.637  13.914   3.739  1.00  0.00           H
ATOM    520  OW  SOL   174       1.084  10.029  17.208  1.00  0.00           O
ATOM    521  HW1 SOL   174       0.387   9.847  17.839  1.00  0.00           H
ATOM    522  HW2 SOL   174       1.892   9.814  17.674  1.00  0.00           H
ATOM    523  OW  SOL   175       6.715   2.161  14.910  1.00  0.00           O
ATOM    524  HW1 SOL   175       7.484   1.770  14.494  1.00  0.00           H
ATOM    525  HW2 SOL   175       6.861   2.038  15.848  1.00  0.00           H
ATOM    526  OW  SOL   176       0.780   3.451   0.103  1.00  0.00           O
ATOM    527  HW1 SOL   176      43.131   3.310   0.043  1.00  0.00           H
ATOM    528  HW2 SOL   176       0.933   4.267  42.922  1.00  0.00           H
ATOM    529  OW  SOL   177      14.379   8.573  14.026  1.00  0.00           O
ATOM    530  HW1 SOL   177      13.875   9.107  13.412  1.00  0.00           H
ATOM    531  HW2 SOL   177      15.286   8.657  13.730  1.00  0.00           H
ATOM    532  OW  SOL   178       0.835   2.082   3.431  1.00  0.00           O
ATOM    533  HW1 SOL   178       0.620   2.485   2.590  1.00  0.00           H
ATOM    534  HW2 SOL   178       1.544   1.471   3.230  1.00  0.00           H
ATOM    535  OW  SOL   179      11.838  13.301   1.194  1.00  0.00           O
ATOM    536  HW1 SOL   179      10.888  13.201   1.257  1.00  0.00           H
ATOM    537  HW2 SOL   179      12.127  13.415   2.100  1.00  0.00           H
ATOM    538  OW  SOL   180       6.140   8.378  14.324  1.00  0.00           O
ATOM    539  HW1 SOL   180       6.687   9.147  14.165  1.00  0.00           H
ATOM    540  HW2 SOL   180       6.756   7.646  14.350  1.00  0.00           H
ATOM    541  OW  SOL   181      14.899  17.695   9.638  1.00  0.00           O
ATOM    542  HW1 SOL   181      15.241  18.273   8.956  1.00  0.00           H
ATOM    543  HW2 SOL   181      15.612  17.625  10.272  1.00  0.00           H
ATOM    544  OW  SOL   182       7.113   5.633  17.136  1.00  0.00           O
ATOM    545  HW1 SOL   182       7.424   6.276  17.773  1.00  0.00           H
ATOM    546  HW2 SOL   182       7.715   4.894  17.227  1.00  0.00           H
ATOM    547  OW  SOL   183      14.574  12.118  16.340  1.00  0.00           O
ATOM    548  HW1 SOL   183      14.497  12.180  17.292  1.00  0.00           H
ATOM    549  HW2 SOL   183      15.516  12.156  16.173  1.00  0.00           H
ATOM    550  OW  SOL   184       3.869  17.357  15.548  1.00  0.00           O
ATOM    551  HW1 SOL   184       3.012  17.781  15.583  1.00  0.00           H
ATOM    552  HW2 SOL   184       3.735  16.510  15.973  1.00  0.00           H
ATOM    553  OW  SOL   185      16.735   8.832  12.555  1.00  0.00           O
ATOM    554  HW1 SOL   185      16.564   7.982  12.149  1.00  0.00           H
ATOM    555  HW2 SOL   185      16.718   9.453  11.827  1.00  0.00           H
ATOM    556  OW  SOL   186      12.265   3.218   4.501  1.00  0.00           O
ATOM    557  HW1 SOL   186      12.889   2.493   4.480  1.00  0.00           H
ATOM    558  HW2 SOL   186      12.455   3.675   5.320  1.00  0.00           H
ATOM    559  OW  SOL   187       5.936   7.475   6.626  1.00  0.00           O
ATOM    560  HW1 SOL   187       6.372   8.283   6.355  1.00  0.00           H
ATOM    561  HW2 SOL   187       5.180   7.403   6.044  1.00  0.00           H
ATOM    562  OW  SOL   188      17.758   3.471  16.441  1.00  0.00           O
ATOM    563  HW1 SOL   188      17.557   3.680  15.529  1.00  0.00           H
ATOM    564  HW2 SOL   188      16.969   3.040  16.769  1.00  0.00           H
ATOM    565  OW  SOL   189      17.363   9.344  15.153  1.00  0.00           O
ATOM    566  HW1 SOL   189      17.616  10.261  15.260  1.00  0.00           H
ATOM    567  HW2 SOL   189      17.244   9.236  14.210  1.00  0.00           H
ATOM    568  OW  SOL   190       8.712  13.726   0.195  1.00  0.00           O
ATOM    569  HW1 SOL   190       8.146  13.834   0.960  1.00  0.00           H
ATOM    570  HW2 SOL   190       8.928  14.620  43.225  1.00  0.00           H
ATOM    571  OW  SOL   191       6.589  17.931   9.547  1.00  0.00           O
ATOM    572  HW1 SOL   191       6.258  18.801   9.328  1.00  0.00           H
ATOM    573  HW2 SOL   191       7.538  17.999   9.435  1.00  0.00           H
ATOM    574  OW  SOL   192       8.626   9.599   8.588  1.00  0.00           O
ATOM    575  HW1 SOL   192       9.125   8.920   9.042  1.00  0.00           H
ATOM    576  HW2 SOL   192       8.324  10.181   9.286  1.00  0.00           H
ATOM    577  OW  SOL   193      18.615  15.628   8.474  1.00  0.00           O
ATOM    578  HW1 SOL   193      17.881  15.512   7.871  1.00  0.00           H
ATOM    579  HW2 SOL   193      18.538  14.899   9.089  1.00  0.00           H
ATOM    580  OW  SOL   194       2.300  13.061  18.554  1.00  0.00           O
ATOM    581  HW1 SOL   194       1.568  12.526  18.244  1.00  0.00           H
ATOM    582  HW2 SOL   194       2.122  13.193  19.486  1.00  0.00           H
ATOM    583  OW  SOL   195       1.015  12.681   6.638  1.00  0.00           O
ATOM    584  HW1 SOL   195       0.721  12.106   7.345  1.00  0.00           H
ATOM    585  HW2 SOL   195       1.504  12.106   6.049  1.00  0.00           H
ATOM    586  OW  SOL   196       6.764  13.939  16.229  1.00  0.00           O
ATOM    587  HW1 SOL   196       5.975  13.499  16.543  1.00  0.00           H
ATOM    588  HW2 SOL   196       6.695  14.830  16.572  1.00  0.00           H
ATOM    589  OW  SOL   197      18.405   1.946  12.484  1.00  0.00           O
ATOM    590  HW1 SOL   197      18.080   1.088  12.756  1.00  0.00           H
ATOM    591  HW2 SOL   197      18.271   1.965  11.537  1.00  0.00           H
ATOM    592  OW  SOL   198       4.375   4.275   5.226  1.00  0.00           O
ATOM    593  HW1 SOL   198       4.544   3.546   4.629  1.00  0.00           H
ATOM    594  HW2 SOL   198       3.901   3.880   5.959  1.00  0.00           H
ATOM    595  OW  SOL   199      17.034  14.920  11.067  1.00  0.00           O
ATOM    596  HW1 SOL   199      16.193  14.608  10.733  1.00  0.00           H
ATOM    597  HW2 SOL   199      17.250  14.316  11.777  1.00  0.00           H
ATOM    598  OW  SOL   200       3.227   5.478  12.856  1.00  0.00           O
ATOM    599  HW1 SOL   200       3.707   4.892  13.441  1.00  0.00           H
ATOM    600  HW2 SOL   200       3.521   5.235  11.978  1.00  0.00           H
ATOM    601  OW  SOL   201       8.172  15.737   6.845  1.00  0.00           O
ATOM    602  HW1 SOL   201       8.361  16.047   5.959  1.00  0.00           H
ATOM    603  HW2 SOL   201       7.309  15.329   6.777  1.00  0.00           H
ATOM    604  OW  SOL   202      14.352   2.279  11.206  1.00  0.00           O
ATOM    605  HW1 SOL   202      14.706   1.530  11.686  1.00  0.00           H
ATOM    606  HW2 SOL   202      13.773   2.713  11.833  1.00  0.00           H
ATOM    607  OW  SOL   203      10.100   0.426  11.401  1.00  0.00           O
ATOM    608  HW1 SOL   203       9.449  43.024  11.322  1.00  0.00           H
ATOM    609  HW2 SOL   203      10.924  43.263  11.568  1.00  0.00           H
ATOM    610  OW  SOL   204       7.722  13.312   3.008  1.00  0.00           O
ATOM    611  HW1 SOL   204       7.289  12.471   3.152  1.00  0.00           H
ATOM    612  HW2 SOL   204       8.555  13.235   3.473  1.00  0.00           H
ATOM    613  OW  SOL   205       6.187  15.649  12.820  1.00  0.00           O
ATOM    614  HW1 SOL   205       6.198  16.433  13.369  1.00  0.00           H
ATOM    615  HW2 SOL   205       7.060  15.617  12.429  1.00  0.00           H
ATOM    616  OW  SOL   206      13.835   0.184   1.751  1.00  0.00           O
ATOM    617  HW1 SOL   206      13.979   0.130   0.806  1.00  0.00           H
ATOM    618  HW2 SOL   206      12.888   0.291   1.843  1.00  0.00           H
ATOM    619  OW  SOL   207      13.018   4.578   6.887  1.00  0.00           O
ATOM    620  HW1 SOL   207      12.422   5.322   6.976  1.00  0.00           H
ATOM    621  HW2 SOL   207      13.054   4.193   7.763  1.00  0.00           H
ATOM    622  OW  SOL   208      15.957   2.231   8.785  1.00  0.00           O
ATOM    623  HW1 SOL   208      15.154   2.167   9.300  1.00  0.00           H
ATOM    624  HW2 SOL   208      15.833   3.010   8.243  1.00  0.00           H
ATOM    625  OW  SOL   209       0.487  10.744   3.148  1.00  0.00           O
ATOM    626  HW1 SOL   209       1.432  10.592   3.120  1.00  0.00           H
ATOM    627  HW2 SOL   209       0.124   9.936   3.509  1.00  0.00           H
ATOM    628  OW  SOL   210       8.757  16.454   3.443  1.00  0.00           O
ATOM    629  HW1 SOL   210       8.046  16.212   2.851  1.00  0.00           H
ATOM    630  HW2 SOL   210       8.420  17.208   3.927  1.00  0.00           H
ATOM    631  OW  SOL   211       2.243   6.552  19.411  1.00  0.00           O
ATOM    632  HW1 SOL   211       1.597   6.265  20.057  1.00  0.00           H
ATOM    633  HW2 SOL   211       2.231   5.870  18.740  1.00  0.00           H
ATOM    634  OW  SOL   212       2.239   2.803  28.583  1.00  0.00           O
ATOM    635  HW1 SOL   212       2.578   2.555  29.444  1.00  0.00           H
ATOM    636  HW2 SOL   212       1.401   2.345  28.514  1.00  0.00           H
ATOM    637  OW  SOL   213       0.284   3.818  25.027  1.00  0.00           O
ATOM    638  HW1 SOL   213      42.756   4.134  25.399  1.00  0.00           H
ATOM    639  HW2 SOL   213       0.030   3.076  24.479  1.00  0.00           H
ATOM    640  OW  SOL   214       5.676  12.747  30.291  1.00  0.00           O
ATOM    641  HW1 SOL   214       4.790  12.754  29.928  1.00  0.00           H
ATOM    642  HW2 SOL   214       5.785  13.618  30.674  1.00  0.00           H
ATOM    643  OW  SOL   215      15.530  15.113  25.652  1.00  0.00           O
ATOM    644  HW1 SOL   215      15.009  14.985  26.445  1.00  0.00           H
ATOM    645  HW2 SOL   215      14.883  15.205  24.952  1.00  0.00           H
ATOM    646  OW  SOL   216      11.308   7.014  25.739  1.00  0.00           O
ATOM    647  HW1 SOL   216      11.850   7.784  25.569  1.00  0.00           H
ATOM    648  HW2 SOL   216      10.806   7.242  26.522  1.00  0.00           H
ATOM    649  OW  SOL   217      17.573   6.087  20.969  1.00  0.00           O
ATOM    650  HW1 SOL   217      17.432   5.953  20.031  1.00  0.00           H
ATOM    651  HW2 SOL   217      17.279   5.271  21.374  1.00  0.00           H
ATOM    652  OW  SOL   218       7.658  11.458  28.915  1.00  0.00           O
ATOM    653  HW1 SOL   218       6.919  11.721  29.464  1.00  0.00           H
ATOM    654  HW2 SOL   218       7.955  12.270  28.506  1.00  0.00           H
ATOM    655  OW  SOL   219       8.550   7.933  36.853  1.00  0.00           O
ATOM    656  HW1 SOL   219       8.453   8.666  37.461  1.00  0.00           H
ATOM    657  HW2 SOL   219       8.680   8.344  35.999  1.00  0.00           H
ATOM    658  OW  SOL   220       6.876  10.166  25.193  1.00  0.00           O
ATOM    659  HW1 SOL   220       7.477   9.943  25.904  1.00  0.00           H
ATOM    660  HW2 SOL   220       6.153  10.621  25.625  1.00  0.00           H
ATOM    661  OW  SOL   221       6.969  11.568  36.653  1.00  0.00           O
ATOM    662  HW1 SOL   221       7.462  12.370  36.826  1.00  0.00           H
ATOM    663  HW2 SOL   221       6.130  11.871  36.306  1.00  0.00           H
ATOM    664  OW  SOL   222       3.312  14.347  29.279  1.00  0.00           O
ATOM    665  HW1 SOL   222       2.610  14.019  28.717  1.00  0.00           H
ATOM    666  HW2 SOL   222       3.873  14.854  28.692  1.00  0.00           H
ATOM    667  OW  SOL   223      14.610  15.019  32.041  1.00  0.00           O
ATOM    668  HW1 SOL   223      14.865  15.918  32.251  1.00  0.00           H
ATOM    669  HW2 SOL   223      14.359  14.638  32.882  1.00  0.00           H
ATOM    670  OW  SOL   224       4.392   3.948  33.667  1.00  0.00           O
ATOM    671  HW1 SOL   224       5.183   3.411  33.619  1.00  0.00           H
ATOM    672  HW2 SOL   224       3.672   3.320  33.629  1.00  0.00           H
ATOM    673  OW  SOL   225      16.100   4.512  25.980  1.00  0.00           O
ATOM    674  HW1 SOL   225      15.351   4.880  25.511  1.00  0.00           H
ATOM    675  HW2 SOL   225      16.444   5.243  26.493  1.00  0.00           H
ATOM    676  OW  SOL   226       2.300  17.067  23.417  1.00  0.00           O
ATOM    677  HW1 SOL   226       2.512  17.866  23.900  1.00  0.00           H
ATOM    678  HW2 SOL   226       2.804  17.137  22.606  1.00  0.00           H
ATOM    679  OW  SOL   227      11.336  13.400  35.503  1.00  0.00           O
ATOM    680  HW1 SOL   227      11.718  13.393  36.380  1.00  0.00           H
ATOM    681  HW2 SOL   227      10.796  12.610  35.470  1.00  0.00           H
ATOM    682  OW  SOL   228       2.415  14.393  23.993  1.00  0.00           O
ATOM    683  HW1 SOL   228       2.128  15.306  24.014  1.00  0.00           H
ATOM    684  HW2 SOL   228       1.712  13.911  24.428  1.00  0.00           H
ATOM    685  OW  SOL   229       2.379  10.821  27.456  1.00  0.00           O
ATOM    686  HW1 SOL   229       2.533  10.079  28.041  1.00  0.00           H
ATOM    687  HW2 SOL   229       1.942  11.473  28.004  1.00  0.00           H
ATOM    688  OW  SOL   230       6.208  17.884  32.989  1.00  0.00           O
ATOM    689  HW1 SOL   230       5.346  17.742  33.380  1.00  0.00           H
ATOM    690  HW2 SOL   230       6.438  18.780  33.232  1.00  0.00           H
ATOM    691  OW  SOL   231       5.958   9.715  19.898  1.00  0.00           O
ATOM    692  HW1 SOL   231       6.239  10.400  19.291  1.00  0.00           H
ATOM    693  HW2 SOL   231       6.472   9.870  20.690  1.00  0.00           H
ATOM    694  OW  SOL   232      15.948   1.153  33.438  1.00  0.00           O
ATOM    695  HW1 SOL   232      15.853   1.808  32.746  1.00  0.00           H
ATOM    696  HW2 SOL   232      15.917   1.657  34.251  1.00  0.00           H
ATOM    697  OW  SOL   233       1.165   6.515  24.356  1.00  0.00           O
ATOM    698  HW1 SOL   233       0.831   5.628  24.490  1.00  0.00           H
ATOM    699  HW2 SOL   233       1.044   6.947  25.202  1.00  0.00           H
ATOM    700  OW  SOL   234      18.457  17.646  22.083  1.00  0.00           O
ATOM    701  HW1 SOL   234      18.898  17.394  22.895  1.00  0.00           H
ATOM    702  HW2 SOL   234      18.684  18.568  21.963  1.00  0.00           H
ATOM    703  OW  SOL   235       0.250  15.957  19.828  1.00  0.00           O
ATOM    704  HW1 SOL   235       0.123  15.034  20.049  1.00  0.00           H
ATOM    705  HW2 SOL   235      43.218  16.434  20.590  1.00  0.00           H
ATOM    706  OW  SOL   236      16.913   9.215  24.872  1.00  0.00           O
ATOM    707  HW1 SOL   236      17.811   8.894  24.788  1.00  0.00           H
ATOM    708  HW2 SOL   236      16.766   9.727  24.077  1.00  0.00           H
ATOM    709  OW  SOL   237      16.438  11.082  22.933  1.00  0.00           O
ATOM    710  HW1 SOL   237      17.263  11.189  22.460  1.00  0.00           H
ATOM    711  HW2 SOL   237      16.530  11.639  23.706  1.00  0.00           H
ATOM    712  OW  SOL   238       1.131   7.441  34.590  1.00  0.00           O
ATOM    713  HW1 SOL   238       2.027   7.358  34.915  1.00  0.00           H
ATOM    714  HW2 SOL   238       1.022   8.377  34.421  1.00  0.00           H
ATOM    715  OW  SOL   239       6.124  13.722  25.928  1.00  0.00           O
ATOM    716  HW1 SOL   239       5.667  12.884  25.990  1.00  0.00           H
ATOM    717  HW2 SOL   239       5.914  14.046  25.052  1.00  0.00           H
ATOM    718  OW  SOL   240      12.916  12.351  32.869  1.00  0.00           O
ATOM    719  HW1 SOL   240      13.271  11.661  32.310  1.00  0.00           H
ATOM    720  HW2 SOL   240      13.433  12.298  33.673  1.00  0.00           H
ATOM    721  OW  SOL   241       8.135   0.081  24.121  1.00  0.00           O
ATOM    722  HW1 SOL   241       8.495   0.858  23.695  1.00  0.00           H
ATOM    723  HW2 SOL   241       7.191   0.143  23.977  1.00  0.00           H
ATOM    724  OW  SOL   242       1.935   9.711  31.240  1.00  0.00           O
ATOM    725  HW1 SOL   242       2.795   9.313  31.106  1.00  0.00           H
ATOM    726  HW2 SOL   242       1.314   9.045  30.947  1.00  0.00           H
ATOM    727  OW  SOL   243      15.334   9.907  20.537  1.00  0.00           O
ATOM    728  HW1 SOL   243      14.639   9.280  20.739  1.00  0.00           H
ATOM    729  HW2 SOL   243      15.673  10.173  21.392  1.00  0.00           H
ATOM    730  OW  SOL   244      11.833  17.971  34.778  1.00  0.00           O
ATOM    731  HW1 SOL   244      12.101  18.511  34.035  1.00  0.00           H
ATOM    732  HW2 SOL   244      11.971  17.071  34.483  1.00  0.00           H
ATOM    733  OW  SOL   245       3.162   2.560  36.522  1.00  0.00           O
ATOM    734  HW1 SOL   245       3.815   3.239  36.690  1.00  0.00           H
ATOM    735  HW2 SOL   245       2.364   2.886  36.937  1.00  0.00           H
ATOM    736  OW  SOL   246      14.649  14.201  28.161  1.00  0.00           O
ATOM    737  HW1 SOL   246      14.020  14.266  28.880  1.00  0.00           H
ATOM    738  HW2 SOL   246      14.529  13.316  27.817  1.00  0.00           H
ATOM    739  OW  SOL   247      16.671  17.170  24.372  1.00  0.00           O
ATOM    740  HW1 SOL   247      16.314  16.934  23.516  1.00  0.00           H
ATOM    741  HW2 SOL   247      16.427  16.443  24.944  1.00  0.00           H
ATOM    742  OW  SOL   248       5.948   7.263  21.278  1.00  0.00           O
ATOM    743  HW1 SOL   248       6.143   8.001  20.701  1.00  0.00           H
ATOM    744  HW2 SOL   248       5.268   7.591  21.867  1.00  0.00           H
ATOM    745  OW  SOL   249      12.812   3.457  27.978  1.00  0.00           O
ATOM    746  HW1 SOL   249      11.958   3.024  27.967  1.00  0.00           H
ATOM    747  HW2 SOL   249      13.339   2.932  28.581  1.00  0.00           H
ATOM    748  OW  SOL   250      15.791  16.647  21.698  1.00  0.00           O
ATOM    749  HW1 SOL   250      16.658  17.053  21.678  1.00  0.00           H
ATOM    750  HW2 SOL   250      15.608  16.425  20.785  1.00  0.00           H
ATOM    751  OW  SOL   251       8.016   6.096  33.209  1.00  0.00           O
ATOM    752  HW1 SOL   251       7.649   5.956  34.082  1.00  0.00           H
ATOM    753  HW2 SOL   251       7.533   5.492  32.645  1.00  0.00           H
ATOM    754  OW  SOL   252      13.932   4.682  35.386  1.00  0.00           O
ATOM    755  HW1 SOL   252      13.841   5.131  36.227  1.00  0.00           H
ATOM    756  HW2 SOL   252      14.689   4.109  35.501  1.00  0.00           H
ATOM    757  OW  SOL   253       9.921   4.092  31.054  1.00  0.00           O
ATOM    758  HW1 SOL   253       9.138   4.403  31.509  1.00  0.00           H
ATOM    759  HW2 SOL   253       9.586   3.636  30.283  1.00  0.00           H
ATOM    760  OW  SOL   254      10.465   6.997  22.913  1.00  0.00           O
ATOM    761  HW1 SOL   254      10.610   6.941  23.857  1.00  0.00           H
ATOM    762  HW2 SOL   254       9.638   6.537  22.770  1.00  0.00           H
ATOM    763  OW  SOL   255       0.847   7.804  26.600  1.00  0.00           O
ATOM    764  HW1 SOL   255       1.784   7.951  26.725  1.00  0.00           H
ATOM    765  HW2 SOL   255       0.466   8.682  26.586  1.00  0.00           H
ATOM    766  OW  SOL   256       1.309  18.307  34.341  1.00  0.00           O
ATOM    767  HW1 SOL   256       1.209  18.074  35.264  1.00  0.00           H
ATOM    768  HW2 SOL   256       0.418  18.490  34.042  1.00  0.00           H
ATOM    769  OW  SOL   257      17.145   5.817  36.915  1.00  0.00           O
ATOM    770  HW1 SOL   257      16.901   6.666  36.548  1.00  0.00           H
ATOM    771  HW2 SOL   257      17.222   5.240  36.155  1.00  0.00           H
ATOM    772  OW  SOL   258      13.687  11.460  24.066  1.00  0.00           O
ATOM    773  HW1 SOL   258      14.452  11.225  23.541  1.00  0.00           H
ATOM    774  HW2 SOL   258      13.195  12.067  23.513  1.00  0.00           H
ATOM    775  OW  SOL   259       5.626   2.020  27.492  1.00  0.00           O
ATOM    776  HW1 SOL   259       5.386   2.078  28.417  1.00  0.00           H
ATOM    777  HW2 SOL   259       5.500   2.907  27.154  1.00  0.00           H
ATOM    778  OW  SOL   260      10.097  14.506  23.390  1.00  0.00           O
ATOM    779  HW1 SOL   260       9.671  15.215  22.910  1.00  0.00           H
ATOM    780  HW2 SOL   260      10.038  14.768  24.309  1.00  0.00           H
ATOM    781  OW  SOL   261       3.509  17.994  27.153  1.00  0.00           O
ATOM    782  HW1 SOL   261       4.011  17.184  27.239  1.00  0.00           H
ATOM    783  HW2 SOL   261       4.167  18.688  27.173  1.00  0.00           H
ATOM    784  OW  SOL   262      17.972  10.659  27.298  1.00  0.00           O
ATOM    785  HW1 SOL   262      17.339  10.512  26.595  1.00  0.00           H
ATOM    786  HW2 SOL   262      17.441  10.703  28.094  1.00  0.00           H
ATOM    787  OW  SOL   263      12.289  15.463  33.686  1.00  0.00           O
ATOM    788  HW1 SOL   263      12.246  14.719  34.287  1.00  0.00           H
ATOM    789  HW2 SOL   263      11.732  15.209  32.950  1.00  0.00           H
ATOM    790  OW  SOL   264       3.163   9.500  20.989  1.00  0.00           O
ATOM    791  HW1 SOL   264       4.022   9.748  20.645  1.00  0.00           H
ATOM    792  HW2 SOL   264       2.995   8.636  20.613  1.00  0.00           H
ATOM    793  OW  SOL   265      14.655   7.317  25.884  1.00  0.00           O
ATOM    794  HW1 SOL   265      14.556   6.793  26.679  1.00  0.00           H
ATOM    795  HW2 SOL   265      15.391   7.900  26.072  1.00  0.00           H
ATOM    796  OW  SOL   266       4.603  12.597  35.966  1.00  0.00           O
ATOM    797  HW1 SOL   266       4.220  12.697  35.094  1.00  0.00           H
ATOM    798  HW2 SOL   266       3.851  12.572  36.557  1.00  0.00           H
ATOM    799  OW  SOL   267      11.176  17.751  20.984  1.00  0.00           O
ATOM    800  HW1 SOL   267      10.511  17.230  21.433  1.00  0.00           H
ATOM    801  HW2 SOL   267      11.357  17.268  20.178  1.00  0.00           H
ATOM    802  OW  SOL   268       1.911   2.712  33.560  1.00  0.00           O
ATOM    803  HW1 SOL   268       1.293   3.439  33.485  1.00  0.00           H
ATOM    804  HW2 SOL   268       1.884   2.469  34.486  1.00  0.00           H
ATOM    805  OW  SOL   269      16.322  13.765  19.471  1.00  0.00           O
ATOM    806  HW1 SOL   269      15.949  14.634  19.322  1.00  0.00           H
ATOM    807  HW2 SOL   269      15.599  13.162  19.297  1.00  0.00           H
ATOM    808  OW  SOL   270       4.656  17.419  21.829  1.00  0.00           O
ATOM    809  HW1 SOL   270       4.993  17.871  22.603  1.00  0.00           H
ATOM    810  HW2 SOL   270       5.422  17.300  21.268  1.00  0.00           H
ATOM    811  OW  SOL   271      14.038   1.087  22.909  1.00  0.00           O
ATOM    812  HW1 SOL   271      13.840   0.771  22.027  1.00  0.00           H
ATOM    813  HW2 SOL   271      14.986   1.220  22.907  1.00  0.00           H
ATOM    814  OW  SOL   272       2.497  17.886  31.010  1.00  0.00           O
ATOM    815  HW1 SOL   272       3.028  17.236  31.470  1.00  0.00           H
ATOM    816  HW2 SOL   272       2.373  17.519  30.135  1.00  0.00           H
ATOM    817  OW  SOL   273       9.400  16.977  27.673  1.00  0.00           O
ATOM    818  HW1 SOL   273      10.158  16.414  27.829  1.00  0.00           H
ATOM    819  HW2 SOL   273       8.924  16.546  26.963  1.00  0.00           H
ATOM    820  OW  SOL   274       3.888   7.016  23.535  1.00  0.00           O
ATOM    821  HW1 SOL   274       4.204   6.119  23.429  1.00  0.00           H
ATOM    822  HW2 SOL   274       2.938   6.929  23.612  1.00  0.00           H
ATOM    823  OW  SOL   275      15.468   2.224  35.901  1.00  0.00           O
ATOM    824  HW1 SOL   275      15.444   2.520  36.811  1.00  0.00           H
ATOM    825  HW2 SOL   275      14.736   1.611  35.829  1.00  0.00           H
ATOM    826  OW  SOL   276       6.212   1.352  19.715  1.00  0.00           O
ATOM    827  HW1 SOL   276       7.049   0.908  19.854  1.00  0.00           H
ATOM    828  HW2 SOL   276       5.849   0.939  18.931  1.00  0.00           H
ATOM    829  OW  SOL   277       7.776   2.679  36.122  1.00  0.00           O
ATOM    830  HW1 SOL   277       8.435   2.094  36.496  1.00  0.00           H
ATOM    831  HW2 SOL   277       7.145   2.813  36.830  1.00  0.00           H
ATOM    832  OW  SOL   278       8.841  15.178  30.553  1.00  0.00           O
ATOM    833  HW1 SOL   278       8.662  14.852  29.671  1.00  0.00           H
ATOM    834  HW2 SOL   278       9.447  14.538  30.927  1.00  0.00           H
ATOM    835  OW  SOL   279      13.467   5.891  32.946  1.00  0.00           O
ATOM    836  HW1 SOL   279      13.774   5.548  33.785  1.00  0.00           H
ATOM    837  HW2 SOL   279      13.773   6.798  32.932  1.00  0.00           H
ATOM    838  OW  SOL   280       8.057  14.066  27.901  1.00  0.00           O
ATOM    839  HW1 SOL   280       8.897  14.062  27.443  1.00  0.00           H
ATOM    840  HW2 SOL   280       7.405  13.974  27.206  1.00  0.00           H
ATOM    841  OW  SOL   281       9.245   5.062  27.649  1.00  0.00           O
ATOM    842  HW1 SOL   281       8.993   4.949  26.733  1.00  0.00           H
ATOM    843  HW2 SOL   281       9.655   4.231  27.890  1.00  0.00           H
ATOM    844  OW  SOL   282       5.603   0.684  23.602  1.00  0.00           O
ATOM    845  HW1 SOL   282       4.856   0.528  24.181  1.00  0.00           H
ATOM    846  HW2 SOL   282       5.390   1.500  23.150  1.00  0.00           H
ATOM    847  OW  SOL   283      14.293  11.926  19.006  1.00  0.00           O
ATOM    848  HW1 SOL   283      14.612  11.204  19.548  1.00  0.00           H
ATOM    849  HW2 SOL   283      13.432  12.136  19.367  1.00  0.00           H
ATOM    850  OW  SOL   284       3.294   0.363  19.928  1.00  0.00           O
ATOM    851  HW1 SOL   284       3.689   1.217  20.102  1.00  0.00           H
ATOM    852  HW2 SOL   284       3.372  43.185  20.756  1.00  0.00           H
ATOM    853  OW  SOL   285       9.371   2.433  23.395  1.00  0.00           O
ATOM    854  HW1 SOL   285       8.980   2.754  22.582  1.00  0.00           H
ATOM    855  HW2 SOL   285      10.312   2.417  23.218  1.00  0.00           H
ATOM    856  OW  SOL   286      10.818   6.779  33.270  1.00  0.00           O
ATOM    857  HW1 SOL   286      10.049   6.210  33.277  1.00  0.00           H
ATOM    858  HW2 SOL   286      11.544   6.198  33.043  1.00  0.00           H
ATOM    859  OW  SOL   287      12.255  15.703  26.559  1.00  0.00           O
ATOM    860  HW1 SOL   287      12.489  16.390  25.934  1.00  0.00           H
ATOM    861  HW2 SOL   287      12.939  15.744  27.227  1.00  0.00           H
ATOM    862  OW  SOL   288       4.621  11.452  26.067  1.00  0.00           O
ATOM    863  HW1 SOL   288       3.863  11.280  26.625  1.00  0.00           H
ATOM    864  HW2 SOL   288       4.310  11.277  25.179  1.00  0.00           H
ATOM    865  OW  SOL   289      12.733  17.970  24.595  1.00  0.00           O
ATOM    866  HW1 SOL   289      13.109  18.597  23.977  1.00  0.00           H
ATOM    867  HW2 SOL   289      12.174  18.500  25.163  1.00  0.00           H
ATOM    868  OW  SOL   290      10.366   5.518  18.704  1.00  0.00           O
ATOM    869  HW1 SOL   290       9.911   6.335  18.498  1.00  0.00           H
ATOM    870  HW2 SOL   290      10.882   5.720  19.484  1.00  0.00           H
ATOM    871  OW  SOL   291       0.782   5.548  32.559  1.00  0.00           O
ATOM    872  HW1 SOL   291       1.639   5.564  32.132  1.00  0.00           H
ATOM    873  HW2 SOL   291       0.797   6.298  33.154  1.00  0.00           H
ATOM    874  OW  SOL   292       5.661   2.270  30.214  1.00  0.00           O
ATOM    875  HW1 SOL   292       5.946   1.418  30.543  1.00  0.00           H
ATOM    876  HW2 SOL   292       4.746   2.340  30.489  1.00  0.00           H
ATOM    877  OW  SOL   293       8.722   4.585  25.029  1.00  0.00           O
ATOM    878  HW1 SOL   293       8.290   5.168  24.405  1.00  0.00           H
ATOM    879  HW2 SOL   293       8.860   3.772  24.543  1.00  0.00           H
ATOM    880  OW  SOL   294      10.080   0.449  26.240  1.00  0.00           O
ATOM    881  HW1 SOL   294       9.513   0.409  25.470  1.00  0.00           H
ATOM    882  HW2 SOL   294       9.911  42.925  26.705  1.00  0.00           H
ATOM    883  OW  SOL   295      14.340  11.655  27.247  1.00  0.00           O
ATOM    884  HW1 SOL   295      13.720  10.929  27.174  1.00  0.00           H
ATOM    885  HW2 SOL   295      14.521  11.908  26.342  1.00  0.00           H
ATOM    886  OW  SOL   296      14.709   5.934  28.506  1.00  0.00           O
ATOM    887  HW1 SOL   296      14.333   5.058  28.597  1.00  0.00           H
ATOM    888  HW2 SOL   296      15.348   5.995  29.216  1.00  0.00           H
ATOM    889  OW  SOL   297      18.494   8.259  22.429  1.00  0.00           O
ATOM    890  HW1 SOL   297      19.009   7.662  22.972  1.00  0.00           H
ATOM    891  HW2 SOL   297      18.221   7.728  21.681  1.00  0.00           H
ATOM    892  OW  SOL   298       4.937  13.975  20.318  1.00  0.00           O
ATOM    893  HW1 SOL   298       4.142  13.710  20.781  1.00  0.00           H
ATOM    894  HW2 SOL   298       4.667  14.052  19.403  1.00  0.00           H
ATOM    895  OW  SOL   299      16.655  12.707  25.221  1.00  0.00           O
ATOM    896  HW1 SOL   299      17.601  12.838  25.283  1.00  0.00           H
ATOM    897  HW2 SOL   299      16.281  13.565  25.419  1.00  0.00           H
ATOM    898  OW  SOL   300      13.921   5.724  19.351  1.00  0.00           O
ATOM    899  HW1 SOL   300      13.383   5.539  20.121  1.00  0.00           H
ATOM    900  HW2 SOL   300      14.782   5.368  19.569  1.00  0.00           H
ATOM    901  OW  SOL   301       5.288   2.639  21.872  1.00  0.00           O
ATOM    902  HW1 SOL   301       5.570   2.083  21.145  1.00  0.00           H
ATOM    903  HW2 SOL   301       5.218   3.515  21.491  1.00  0.00           H
ATOM    904  OW  SOL   302      17.540  12.266  34.452  1.00  0.00           O
ATOM    905  HW1 SOL   302      18.427  11.911  34.395  1.00  0.00           H
ATOM    906  HW2 SOL   302      17.661  13.169  34.744  1.00  0.00           H
ATOM    907  OW  SOL   303      10.679  13.541  32.010  1.00  0.00           O
ATOM    908  HW1 SOL   303       9.907  13.235  32.486  1.00  0.00           H
ATOM    909  HW2 SOL   303      11.417  13.126  32.456  1.00  0.00           H
ATOM    910  OW  SOL   304      15.958  16.281  35.025  1.00  0.00           O
ATOM    911  HW1 SOL   304      16.091  16.572  34.123  1.00  0.00           H
ATOM    912  HW2 SOL   304      16.782  15.856  35.264  1.00  0.00           H
ATOM    913  OW  SOL   305      11.155  11.971  29.670  1.00  0.00           O
ATOM    914  HW1 SOL   305      10.658  12.390  30.373  1.00  0.00           H
ATOM    915  HW2 SOL   305      10.762  12.308  28.865  1.00  0.00           H
ATOM    916  OW  SOL   306      16.362  11.019  29.410  1.00  0.00           O
ATOM    917  HW1 SOL   306      16.342  11.720  30.061  1.00  0.00           H
ATOM    918  HW2 SOL   306      15.521  11.088  28.957  1.00  0.00           H
ATOM    919  OW  SOL   307       9.150   0.983  32.665  1.00  0.00           O
ATOM    920  HW1 SOL   307       9.367   0.737  31.765  1.00  0.00           H
ATOM    921  HW2 SOL   307       9.942   1.407  32.995  1.00  0.00           H
ATOM    922  OW  SOL   308       9.817  11.129  35.855  1.00  0.00           O
ATOM    923  HW1 SOL   308       8.868  11.233  35.913  1.00  0.00           H
ATOM    924  HW2 SOL   308       9.943  10.431  35.213  1.00  0.00           H
ATOM    925  OW  SOL   309       7.063  10.575  22.335  1.00  0.00           O
ATOM    926  HW1 SOL   309       6.928  10.497  23.279  1.00  0.00           H
ATOM    927  HW2 SOL   309       7.828  10.029  22.155  1.00  0.00           H
ATOM    928  OW  SOL   310       4.117   8.128  31.135  1.00  0.00           O
ATOM    929  HW1 SOL   310       4.886   8.222  31.697  1.00  0.00           H
ATOM    930  HW2 SOL   310       3.770   7.261  31.346  1.00  0.00           H
ATOM    931  OW  SOL   311      12.701   3.811  31.326  1.00  0.00           O
ATOM    932  HW1 SOL   311      12.959   4.603  31.798  1.00  0.00           H
ATOM    933  HW2 SOL   311      11.877   4.044  30.898  1.00  0.00           H
ATOM    934  OW  SOL   312       0.595  15.699  31.858  1.00  0.00           O
ATOM    935  HW1 SOL   312       0.308  16.582  31.626  1.00  0.00           H
ATOM    936  HW2 SOL   312       1.522  15.798  32.074  1.00  0.00           H
ATOM    937  OW  SOL   313       3.716  11.004  23.585  1.00  0.00           O
ATOM    938  HW1 SOL   313       3.575  11.761  23.017  1.00  0.00           H
ATOM    939  HW2 SOL   313       3.649  10.249  23.000  1.00  0.00           H
ATOM    940  OW  SOL   314       5.629   5.375  27.270  1.00  0.00           O
ATOM    941  HW1 SOL   314       5.786   5.976  26.542  1.00  0.00           H
ATOM    942  HW2 SOL   314       6.144   5.734  27.994  1.00  0.00           H
ATOM    943  OW  SOL   315      12.492  13.476  22.511  1.00  0.00           O
ATOM    944  HW1 SOL   315      12.982  14.218  22.863  1.00  0.00           H
ATOM    945  HW2 SOL   315      11.604  13.592  22.849  1.00  0.00           H
ATOM    946  OW  SOL   316      12.694  14.503  30.059  1.00  0.00           O
ATOM    947  HW1 SOL   316      13.197  14.546  30.872  1.00  0.00           H
ATOM    948  HW2 SOL   316      12.136  13.731  30.163  1.00  0.00           H
ATOM    949  OW  SOL   317      15.826   6.352  23.362  1.00  0.00           O
ATOM    950  HW1 SOL   317      15.499   6.984  24.002  1.00  0.00           H
ATOM    951  HW2 SOL   317      16.292   6.883  22.716  1.00  0.00           H
ATOM    952  OW  SOL   318       3.515  15.194  31.866  1.00  0.00           O
ATOM    953  HW1 SOL   318       3.360  14.713  31.053  1.00  0.00           H
ATOM    954  HW2 SOL   318       4.463  15.320  31.894  1.00  0.00           H
ATOM    955  OW  SOL   319       4.044   7.458  34.585  1.00  0.00           O
ATOM    956  HW1 SOL   319       4.677   7.963  34.075  1.00  0.00           H
ATOM    957  HW2 SOL   319       4.504   6.648  34.806  1.00  0.00           H
ATOM    958  OW  SOL   320      15.863   7.729  35.332  1.00  0.00           O
ATOM    959  HW1 SOL   320      15.011   8.161  35.266  1.00  0.00           H
ATOM    960  HW2 SOL   320      16.419   8.198  34.709  1.00  0.00           H
ATOM    961  OW  SOL   321      10.148   1.047  36.320  1.00  0.00           O
ATOM    962  HW1 SOL   321      10.236   1.878  35.853  1.00  0.00           H
ATOM    963  HW2 SOL   321      10.373   0.382  35.669  1.00  0.00           H
ATOM    964  OW  SOL   322       4.860   0.531  36.167  1.00  0.00           O
ATOM    965  HW1 SOL   322       4.685   0.061  35.352  1.00  0.00           H
ATOM    966  HW2 SOL   322       4.153   1.173  36.230  1.00  0.00           H
ATOM    967  OW  SOL   323       5.789   8.695  28.936  1.00  0.00           O
ATOM    968  HW1 SOL   323       6.127   9.586  28.853  1.00  0.00           H
ATOM    969  HW2 SOL   323       5.175   8.738  29.669  1.00  0.00           H
ATOM    970  OW  SOL   324      13.626   8.611  29.034  1.00  0.00           O
ATOM    971  HW1 SOL   324      12.872   8.581  28.445  1.00  0.00           H
ATOM    972  HW2 SOL   324      13.925   7.703  29.087  1.00  0.00           H
ATOM    973  OW  SOL   325      12.128   5.292  21.362  1.00  0.00           O
ATOM    974  HW1 SOL   325      12.173   4.489  21.882  1.00  0.00           H
ATOM    975  HW2 SOL   325      11.749   5.941  21.954  1.00  0.00           H
ATOM    976  OW  SOL   326       3.071   2.145  31.027  1.00  0.00           O
ATOM    977  HW1 SOL   326       2.761   2.414  31.892  1.00  0.00           H
ATOM    978  HW2 SOL   326       2.885   1.206  30.987  1.00  0.00           H
ATOM    979  OW  SOL   327       0.466  13.048  31.388  1.00  0.00           O
ATOM    980  HW1 SOL   327       0.784  12.624  32.186  1.00  0.00           H
ATOM    981  HW2 SOL   327       0.516  13.985  31.578  1.00  0.00           H
ATOM    982  OW  SOL   328       7.330   6.356  29.275  1.00  0.00           O
ATOM    983  HW1 SOL   328       7.921   6.120  28.560  1.00  0.00           H
ATOM    984  HW2 SOL   328       7.036   7.241  29.061  1.00  0.00           H
ATOM    985  OW  SOL   329      17.331   9.474  37.143  1.00  0.00           O
ATOM    986  HW1 SOL   329      16.813   9.224  36.378  1.00  0.00           H
ATOM    987  HW2 SOL   329      16.682   9.707  37.807  1.00  0.00           H
ATOM    988  OW  SOL   330       3.564   0.811  25.505  1.00  0.00           O
ATOM    989  HW1 SOL   330       3.065   1.500  25.067  1.00  0.00           H
ATOM    990  HW2 SOL   330       3.033   0.022  25.393  1.00  0.00           H
ATOM    991  OW  SOL   331      16.083   3.680  22.313  1.00  0.00           O
ATOM    992  HW1 SOL   331      16.349   3.021  22.954  1.00  0.00           H
ATOM    993  HW2 SOL   331      15.820   4.435  22.839  1.00  0.00           H
ATOM    994  OW  SOL   332      10.244   7.638  28.278  1.00  0.00           O
ATOM    995  HW1 SOL   332      10.345   7.802  29.216  1.00  0.00           H
ATOM    996  HW2 SOL   332       9.967   6.723  28.223  1.00  0.00           H
ATOM    997  OW  SOL   333       9.828  15.683  35.692  1.00  0.00           O
ATOM    998  HW1 SOL   333       9.632  16.116  34.861  1.00  0.00           H
ATOM    999  HW2 SOL   333      10.205  14.840  35.440  1.00  0.00           H
ATOM   1000  OW  SOL   334      18.586  15.161  34.680  1.00  0.00           O
ATOM   1001  HW1 SOL   334      18.745  15.418  33.772  1.00  0.00           H
ATOM   1002  HW2 SOL   334      19.389  15.400  35.142  1.00  0.00           H
ATOM   1003  OW  SOL   335       3.491   9.115  36.674  1.00  0.00           O
ATOM   1004  HW1 SOL   335       4.298   9.359  37.127  1.00  0.00           H
ATOM   1005  HW2 SOL   335       3.778   8.543  35.963  1.00  0.00           H
ATOM   1006  OW  SOL   336      15.293   2.796  19.877  1.00  0.00           O
ATOM   1007  HW1 SOL   336      14.806   2.030  20.180  1.00  0.00           H
ATOM   1008  HW2 SOL   336      15.683   3.162  20.671  1.00  0.00           H
ATOM   1009  OW  SOL   337      13.016   8.322  19.015  1.00  0.00           O
ATOM   1010  HW1 SOL   337      13.396   7.445  19.070  1.00  0.00           H
ATOM   1011  HW2 SOL   337      13.246   8.629  18.138  1.00  0.00           H
ATOM   1012  OW  SOL   338      10.663  13.342  27.119  1.00  0.00           O
ATOM   1013  HW1 SOL   338      10.728  12.577  26.546  1.00  0.00           H
ATOM   1014  HW2 SOL   338      11.297  13.963  26.761  1.00  0.00           H
ATOM   1015  OW  SOL   339       3.174   8.168  28.186  1.00  0.00           O
ATOM   1016  HW1 SOL   339       4.110   8.352  28.106  1.00  0.00           H
ATOM   1017  HW2 SOL   339       3.134   7.274  28.528  1.00  0.00           H
ATOM   1018  OW  SOL   340       3.387   5.157  28.700  1.00  0.00           O
ATOM   1019  HW1 SOL   340       2.956   4.320  28.525  1.00  0.00           H
ATOM   1020  HW2 SOL   340       4.115   5.187  28.079  1.00  0.00           H
ATOM   1021  OW  SOL   341      11.369   3.792  35.427  1.00  0.00           O
ATOM   1022  HW1 SOL   341      10.947   4.398  36.036  1.00  0.00           H
ATOM   1023  HW2 SOL   341      12.245   4.154  35.296  1.00  0.00           H
ATOM   1024  OW  SOL   342      11.624   2.067  33.374  1.00  0.00           O
ATOM   1025  HW1 SOL   342      11.543   2.714  34.075  1.00  0.00           H
ATOM   1026  HW2 SOL   342      11.860   2.580  32.601  1.00  0.00           H
ATOM   1027  OW  SOL   343       0.001  13.287  20.620  1.00  0.00           O
ATOM   1028  HW1 SOL   343      42.391  13.357  20.319  1.00  0.00           H
ATOM   1029  HW2 SOL   343       0.117  12.357  20.817  1.00  0.00           H
ATOM   1030  OW  SOL   344       0.899  17.917  28.005  1.00  0.00           O
ATOM   1031  HW1 SOL   344       0.540  17.154  27.551  1.00  0.00           H
ATOM   1032  HW2 SOL   344       1.749  18.065  27.591  1.00  0.00           H
ATOM   1033  OW  SOL   345       5.033  15.719  27.650  1.00  0.00           O
ATOM   1034  HW1 SOL   345       5.731  16.342  27.851  1.00  0.00           H
ATOM   1035  HW2 SOL   345       5.486  14.968  27.265  1.00  0.00           H
ATOM   1036  OW  SOL   346       9.994   7.955  30.957  1.00  0.00           O
ATOM   1037  HW1 SOL   346      10.389   7.705  31.792  1.00  0.00           H
ATOM   1038  HW2 SOL   346       9.081   7.675  31.029  1.00  0.00           H
ATOM   1039  OW  SOL   347       0.447   5.533  29.773  1.00  0.00           O
ATOM   1040  HW1 SOL   347       1.248   5.123  29.446  1.00  0.00           H
ATOM   1041  HW2 SOL   347       0.532   5.500  30.725  1.00  0.00           H
ATOM   1042  OW  SOL   348       1.859   5.142  35.770  1.00  0.00           O
ATOM   1043  HW1 SOL   348       2.509   4.887  35.115  1.00  0.00           H
ATOM   1044  HW2 SOL   348       1.385   5.870  35.367  1.00  0.00           H
ATOM   1045  OW  SOL   349      13.740   9.456  35.221  1.00  0.00           O
ATOM   1046  HW1 SOL   349      13.998  10.372  35.329  1.00  0.00           H
ATOM   1047  HW2 SOL   349      13.760   9.310  34.276  1.00  0.00           H
ATOM   1048  OW  SOL   350       8.134   5.669  22.023  1.00  0.00           O
ATOM   1049  HW1 SOL   350       8.171   4.946  21.397  1.00  0.00           H
ATOM   1050  HW2 SOL   350       7.325   6.133  21.807  1.00  0.00           H
ATOM   1051  OW  SOL   351      16.466   6.010  30.594  1.00  0.00           O
ATOM   1052  HW1 SOL   351      16.265   5.375  31.281  1.00  0.00           H
ATOM   1053  HW2 SOL   351      17.323   5.741  30.262  1.00  0.00           H
ATOM   1054  OW  SOL   352       2.694  15.617  36.087  1.00  0.00           O
ATOM   1055  HW1 SOL   352       2.201  16.156  36.707  1.00  0.00           H
ATOM   1056  HW2 SOL   352       2.424  14.720  36.283  1.00  0.00           H
ATOM   1057  OW  SOL   353       6.781   4.618  31.310  1.00  0.00           O
ATOM   1058  HW1 SOL   353       6.397   3.806  30.980  1.00  0.00           H
ATOM   1059  HW2 SOL   353       6.908   5.158  30.530  1.00  0.00           H
ATOM   1060  OW  SOL   354       9.325  16.768  33.250  1.00  0.00           O
ATOM   1061  HW1 SOL   354       9.059  16.604  32.345  1.00  0.00           H
ATOM   1062  HW2 SOL   354       9.493  17.710  33.284  1.00  0.00           H
ATOM   1063  OW  SOL   355       4.742   5.088  20.380  1.00  0.00           O
ATOM   1064  HW1 SOL   355       5.355   5.784  20.618  1.00  0.00           H
ATOM   1065  HW2 SOL   355       3.899   5.381  20.727  1.00  0.00           H
ATOM   1066  OW  SOL   356       1.556  11.376  33.264  1.00  0.00           O
ATOM   1067  HW1 SOL   356       1.712  10.807  34.019  1.00  0.00           H
ATOM   1068  HW2 SOL   356       1.723  10.818  32.505  1.00  0.00           H
ATOM   1069  OW  SOL   357      13.416  10.532  30.931  1.00  0.00           O
ATOM   1070  HW1 SOL   357      13.646   9.959  30.199  1.00  0.00           H
ATOM   1071  HW2 SOL   357      12.605  10.959  30.656  1.00  0.00           H
ATOM   1072  OW  SOL   358      13.039   8.524  21.733  1.00  0.00           O
ATOM   1073  HW1 SOL   358      12.203   8.259  22.115  1.00  0.00           H
ATOM   1074  HW2 SOL   358      12.910   8.437  20.789  1.00  0.00           H
ATOM   1075  OW  SOL   359      17.594  17.512  30.098  1.00  0.00           O
ATOM   1076  HW1 SOL   359      18.219  17.729  29.407  1.00  0.00           H
ATOM   1077  HW2 SOL   359      17.338  16.608  29.915  1.00  0.00           H
ATOM   1078  OW  SOL   360      12.479  17.314  29.880  1.00  0.00           O
ATOM   1079  HW1 SOL   360      13.287  17.383  29.371  1.00  0.00           H
ATOM   1080  HW2 SOL   360      12.372  16.376  30.034  1.00  0.00           H
ATOM   1081  OW  SOL   361       0.841  12.495  28.826  1.00  0.00           O
ATOM   1082  HW1 SOL   361       0.719  12.655  29.762  1.00  0.00           H
ATOM   1083  HW2 SOL   361      43.262  12.280  28.503  1.00  0.00           H
ATOM   1084  OW  SOL   362       6.811  16.600  35.775  1.00  0.00           O
ATOM   1085  HW1 SOL   362       6.344  17.434  35.830  1.00  0.00           H
ATOM   1086  HW2 SOL   362       7.380  16.693  35.010  1.00  0.00           H
ATOM   1087  OW  SOL   363      17.046   1.362  23.690  1.00  0.00           O
ATOM   1088  HW1 SOL   363      17.891   1.307  23.244  1.00  0.00           H
ATOM   1089  HW2 SOL   363      17.007   0.572  24.229  1.00  0.00           H
ATOM   1090  OW  SOL   364      13.900  15.698  23.417  1.00  0.00           O
ATOM   1091  HW1 SOL   364      14.503  15.917  22.706  1.00  0.00           H
ATOM   1092  HW2 SOL   364      13.479  16.528  23.640  1.00  0.00           H
ATOM   1093  OW  SOL   365       1.473  17.868  37.040  1.00  0.00           O
ATOM   1094  HW1 SOL   365       0.914  17.280  37.547  1.00  0.00           H
ATOM   1095  HW2 SOL   365       1.984  18.340  37.697  1.00  0.00           H
ATOM   1096  OW  SOL   366      12.776   9.232  25.340  1.00  0.00           O
ATOM   1097  HW1 SOL   366      13.459   8.561  25.342  1.00  0.00           H
ATOM   1098  HW2 SOL   366      13.135   9.939  24.803  1.00  0.00           H
ATOM   1099  OW  SOL   367       8.260  12.708  32.920  1.00  0.00           O
ATOM   1100  HW1 SOL   367       8.106  13.098  33.781  1.00  0.00           H
ATOM   1101  HW2 SOL   367       7.475  12.923  32.415  1.00  0.00           H
ATOM   1102  OW  SOL   368       6.696  16.153  20.164  1.00  0.00           O
ATOM   1103  HW1 SOL   368       6.808  16.210  19.215  1.00  0.00           H
ATOM   1104  HW2 SOL   368       6.289  15.298  20.307  1.00  0.00           H
ATOM   1105  OW  SOL   369      16.490  17.237  32.558  1.00  0.00           O
ATOM   1106  HW1 SOL   369      16.934  17.358  31.718  1.00  0.00           H
ATOM   1107  HW2 SOL   369      16.262  18.122  32.840  1.00  0.00           H
ATOM   1108  OW  SOL   370      18.175   1.567  28.562  1.00  0.00           O
ATOM   1109  HW1 SOL   370      18.653   1.037  27.925  1.00  0.00           H
ATOM   1110  HW2 SOL   370      17.361   1.801  28.117  1.00  0.00           H
ATOM   1111  OW  SOL   371       2.783   3.393  25.841  1.00  0.00           O
ATOM   1112  HW1 SOL   371       1.951   3.718  25.497  1.00  0.00           H
ATOM   1113  HW2 SOL   371       2.625   3.276  26.778  1.00  0.00           H
ATOM   1114  OW  SOL   372      11.983  16.113  18.937  1.00  0.00           O
ATOM   1115  HW1 SOL   372      11.976  15.200  19.225  1.00  0.00           H
ATOM   1116  HW2 SOL   372      11.376  16.137  18.198  1.00  0.00           H
ATOM   1117  OW  SOL   373       8.167  10.055  32.302  1.00  0.00           O
ATOM   1118  HW1 SOL   373       8.652  10.032  31.477  1.00  0.00           H
ATOM   1119  HW2 SOL   373       8.307  10.939  32.638  1.00  0.00           H
ATOM   1120  OW  SOL   374       9.164   9.101  21.521  1.00  0.00           O
ATOM   1121  HW1 SOL   374       9.790   9.420  20.871  1.00  0.00           H
ATOM   1122  HW2 SOL   374       9.583   8.328  21.900  1.00  0.00           H
ATOM   1123  OW  SOL   375      15.052  16.211  19.057  1.00  0.00           O
ATOM   1124  HW1 SOL   375      14.104  16.342  19.037  1.00  0.00           H
ATOM   1125  HW2 SOL   375      15.321  16.266  18.140  1.00  0.00           H
ATOM   1126  OW  SOL   376       3.727  12.912  33.477  1.00  0.00           O
ATOM   1127  HW1 SOL   376       3.555  13.786  33.126  1.00  0.00           H
ATOM   1128  HW2 SOL   376       2.895  12.449  33.387  1.00  0.00           H
ATOM   1129  OW  SOL   377      16.116  12.863  31.491  1.00  0.00           O
ATOM   1130  HW1 SOL   377      16.710  12.919  32.239  1.00  0.00           H
ATOM   1131  HW2 SOL   377      15.476  13.559  31.640  1.00  0.00           H
ATOM   1132  OW  SOL   378      10.410  11.000  25.621  1.00  0.00           O
ATOM   1133  HW1 SOL   378       9.731  10.493  26.066  1.00  0.00           H
ATOM   1134  HW2 SOL   378      10.975  10.342  25.216  1.00  0.00           H
ATOM   1135  OW  SOL   379      10.156   2.406  28.270  1.00  0.00           O
ATOM   1136  HW1 SOL   379      10.077   1.956  27.429  1.00  0.00           H
ATOM   1137  HW2 SOL   379      10.113   1.707  28.922  1.00  0.00           H
ATOM   1138  OW  SOL   380       5.985  14.921  23.490  1.00  0.00           O
ATOM   1139  HW1 SOL   380       6.284  14.339  22.792  1.00  0.00           H
ATOM   1140  HW2 SOL   380       5.426  15.559  23.047  1.00  0.00           H
ATOM   1141  OW  SOL   381      17.120   3.866  32.443  1.00  0.00           O
ATOM   1142  HW1 SOL   381      17.812   4.527  32.411  1.00  0.00           H
ATOM   1143  HW2 SOL   381      17.419   3.176  31.852  1.00  0.00           H
ATOM   1144  OW  SOL   382       2.561  13.516  21.478  1.00  0.00           O
ATOM   1145  HW1 SOL   382       1.619  13.488  21.312  1.00  0.00           H
ATOM   1146  HW2 SOL   382       2.640  13.898  22.352  1.00  0.00           H
ATOM   1147  OW  SOL   383       1.082  10.006  35.820  1.00  0.00           O
ATOM   1148  HW1 SOL   383       0.388   9.872  36.465  1.00  0.00           H
ATOM   1149  HW2 SOL   383       1.891   9.818  36.295  1.00  0.00           H
ATOM   1150  OW  SOL   384       6.714   2.162  33.529  1.00  0.00           O
ATOM   1151  HW1 SOL   384       7.481   1.767  33.113  1.00  0.00           H
ATOM   1152  HW2 SOL   384       6.860   2.041  34.467  1.00  0.00           H
ATOM   1153  OW  SOL   385       0.743   3.385  18.671  1.00  0.00           O
ATOM   1154  HW1 SOL   385      43.087   3.322  18.749  1.00  0.00           H
ATOM   1155  HW2 SOL   385       0.899   4.261  18.319  1.00  0.00           H
ATOM   1156  OW  SOL   386      14.381   8.578  32.643  1.00  0.00           O
ATOM   1157  HW1 SOL   386      13.873   9.092  32.016  1.00  0.00           H
ATOM   1158  HW2 SOL   386      15.287   8.664  32.347  1.00  0.00           H
ATOM   1159  OW  SOL   387       0.907   2.099  22.053  1.00  0.00           O
ATOM   1160  HW1 SOL   387       0.590   2.449  21.220  1.00  0.00           H
ATOM   1161  HW2 SOL   387       1.569   1.453  21.805  1.00  0.00           H
ATOM   1162  OW  SOL   388      11.820  13.439  19.792  1.00  0.00           O
ATOM   1163  HW1 SOL   388      10.898  13.189  19.852  1.00  0.00           H
ATOM   1164  HW2 SOL   388      12.131  13.429  20.697  1.00  0.00           H
ATOM   1165  OW  SOL   389       6.145   8.377  32.955  1.00  0.00           O
ATOM   1166  HW1 SOL   389       6.687   9.146  32.780  1.00  0.00           H
ATOM   1167  HW2 SOL   389       6.762   7.645  32.965  1.00  0.00           H
ATOM   1168  OW  SOL   390      14.895  17.705  28.263  1.00  0.00           O
ATOM   1169  HW1 SOL   390      15.245  18.264  27.570  1.00  0.00           H
ATOM   1170  HW2 SOL   390      15.613  17.620  28.890  1.00  0.00           H
ATOM   1171  OW  SOL   391       7.119   5.643  35.747  1.00  0.00           O
ATOM   1172  HW1 SOL   391       7.408   6.266  36.413  1.00  0.00           H
ATOM   1173  HW2 SOL   391       7.705   4.893  35.849  1.00  0.00           H
ATOM   1174  OW  SOL   392      14.574  12.113  34.960  1.00  0.00           O
ATOM   1175  HW1 SOL   392      14.497  12.183  35.911  1.00  0.00           H
ATOM   1176  HW2 SOL   392      15.515  12.159  34.791  1.00  0.00           H
ATOM   1177  OW  SOL   393       3.868  17.411  34.236  1.00  0.00           O
ATOM   1178  HW1 SOL   393       2.979  17.759  34.179  1.00  0.00           H
ATOM   1179  HW2 SOL   393       3.757  16.523  34.577  1.00  0.00           H
ATOM   1180  OW  SOL   394      16.761   8.829  31.172  1.00  0.00           O
ATOM   1181  HW1 SOL   394      16.551   7.987  30.767  1.00  0.00           H
ATOM   1182  HW2 SOL   394      16.699   9.461  30.456  1.00  0.00           H
ATOM   1183  OW  SOL   395      12.243   3.219  23.142  1.00  0.00           O
ATOM   1184  HW1 SOL   395      12.877   2.505  23.081  1.00  0.00           H
ATOM   1185  HW2 SOL   395      12.476   3.679  23.949  1.00  0.00           H
ATOM   1186  OW  SOL   396       5.951   7.461  25.225  1.00  0.00           O
ATOM   1187  HW1 SOL   396       6.367   8.289  24.987  1.00  0.00           H
ATOM   1188  HW2 SOL   396       5.172   7.415  24.671  1.00  0.00           H
ATOM   1189  OW  SOL   397      17.758   3.467  35.063  1.00  0.00           O
ATOM   1190  HW1 SOL   397      17.561   3.682  34.151  1.00  0.00           H
ATOM   1191  HW2 SOL   397      16.965   3.041  35.386  1.00  0.00           H
ATOM   1192  OW  SOL   398      17.366   9.341  33.773  1.00  0.00           O
ATOM   1193  HW1 SOL   398      17.613  10.260  33.883  1.00  0.00           H
ATOM   1194  HW2 SOL   398      17.242   9.238  32.829  1.00  0.00           H
ATOM   1195  OW  SOL   399       8.625  13.720  18.831  1.00  0.00           O
ATOM   1196  HW1 SOL   399       8.182  13.930  19.653  1.00  0.00           H
ATOM   1197  HW2 SOL   399       8.915  14.566  18.491  1.00  0.00           H
ATOM   1198  OW  SOL   400       6.585  17.917  28.124  1.00  0.00           O
ATOM   1199  HW1 SOL   400       6.282  18.822  28.054  1.00  0.00           H
ATOM   1200  HW2 SOL   400       7.539  17.979  28.069  1.00  0.00           H
ATOM   1201  OW  SOL   401       8.620   9.586  27.212  1.00  0.00           O
ATOM   1202  HW1 SOL   401       9.130   8.922  27.675  1.00  0.00           H
ATOM   1203  HW2 SOL   401       8.329  10.187  27.898  1.00  0.00           H
ATOM   1204  OW  SOL   402      10.804   9.853  19.495  1.00  0.00           O
ATOM   1205  HW1 SOL   402      10.618  10.356  18.702  1.00  0.00           H
ATOM   1206  HW2 SOL   402      11.588   9.348  19.281  1.00  0.00           H
ATOM   1207  OW  SOL   403      18.617  15.628  27.097  1.00  0.00           O
ATOM   1208  HW1 SOL   403      17.884  15.518  26.491  1.00  0.00           H
ATOM   1209  HW2 SOL   403      18.535  14.897  27.709  1.00  0.00           H
ATOM   1210  OW  SOL   404       2.274  13.094  37.167  1.00  0.00           O
ATOM   1211  HW1 SOL   404       1.572  12.510  36.879  1.00  0.00           H
ATOM   1212  HW2 SOL   404       2.170  13.144  38.117  1.00  0.00           H
ATOM   1213  OW  SOL   405       6.761  13.939  34.844  1.00  0.00           O
ATOM   1214  HW1 SOL   405       5.973  13.503  35.169  1.00  0.00           H
ATOM   1215  HW2 SOL   405       6.704  14.829  35.193  1.00  0.00           H
ATOM   1216  OW  SOL   406      18.402   1.946  31.104  1.00  0.00           O
ATOM   1217  HW1 SOL   406      18.084   1.086  31.377  1.00  0.00           H
ATOM   1218  HW2 SOL   406      18.269   1.962  30.156  1.00  0.00           H
ATOM   1219  OW  SOL   407       4.387   4.269  23.845  1.00  0.00           O
ATOM   1220  HW1 SOL   407       4.534   3.529  23.256  1.00  0.00           H
ATOM   1221  HW2 SOL   407       3.892   3.898  24.576  1.00  0.00           H
ATOM   1222  OW  SOL   408      17.031  14.923  29.690  1.00  0.00           O
ATOM   1223  HW1 SOL   408      16.194  14.606  29.351  1.00  0.00           H
ATOM   1224  HW2 SOL   408      17.250  14.313  30.395  1.00  0.00           H
ATOM   1225  OW  SOL   409       3.221   5.473  31.479  1.00  0.00           O
ATOM   1226  HW1 SOL   409       3.711   4.892  32.061  1.00  0.00           H
ATOM   1227  HW2 SOL   409       3.518   5.238  30.600  1.00  0.00           H
ATOM   1228  OW  SOL   410       8.174  15.798  25.482  1.00  0.00           O
ATOM   1229  HW1 SOL   410       8.335  16.011  24.563  1.00  0.00           H
ATOM   1230  HW2 SOL   410       7.369  15.280  25.471  1.00  0.00           H
ATOM   1231  OW  SOL   411      14.339   2.271  29.823  1.00  0.00           O
ATOM   1232  HW1 SOL   411      14.715   1.536  30.307  1.00  0.00           H
ATOM   1233  HW2 SOL   411      13.779   2.717  30.458  1.00  0.00           H
ATOM   1234  OW  SOL   412      10.071   0.392  30.055  1.00  0.00           O
ATOM   1235  HW1 SOL   412       9.447  42.973  29.934  1.00  0.00           H
ATOM   1236  HW2 SOL   412      10.921  43.255  30.130  1.00  0.00           H
ATOM   1237  OW  SOL   413       7.698  13.324  21.667  1.00  0.00           O
ATOM   1238  HW1 SOL   413       7.305  12.457  21.767  1.00  0.00           H
ATOM   1239  HW2 SOL   413       8.561  13.245  22.073  1.00  0.00           H
ATOM   1240  OW  SOL   414       6.184  15.653  31.438  1.00  0.00           O
ATOM   1241  HW1 SOL   414       6.207  16.435  31.989  1.00  0.00           H
ATOM   1242  HW2 SOL   414       7.057  15.609  31.048  1.00  0.00           H
ATOM   1243  OW  SOL   415      13.522   0.533  20.281  1.00  0.00           O
ATOM   1244  HW1 SOL   415      13.837   0.050  19.517  1.00  0.00           H
ATOM   1245  HW2 SOL   415      12.657   0.165  20.457  1.00  0.00           H
ATOM   1246  OW  SOL   416      13.014   4.574  25.509  1.00  0.00           O
ATOM   1247  HW1 SOL   416      12.425   5.323  25.596  1.00  0.00           H
ATOM   1248  HW2 SOL   416      13.052   4.195  26.387  1.00  0.00           H
ATOM   1249  OW  SOL   417      15.954   2.226  27.406  1.00  0.00           O
ATOM   1250  HW1 SOL   417      15.150   2.171  27.923  1.00  0.00           H
ATOM   1251  HW2 SOL   417      15.837   3.006  26.863  1.00  0.00           H
ATOM   1252  OW  SOL   418       0.403  10.624  21.437  1.00  0.00           O
ATOM   1253  HW1 SOL   418       1.350  10.633  21.577  1.00  0.00           H
ATOM   1254  HW2 SOL   418       0.069  10.011  22.092  1.00  0.00           H
ATOM   1255  OW  SOL   419       8.741  16.429  22.077  1.00  0.00           O
ATOM   1256  HW1 SOL   419       8.040  16.227  21.459  1.00  0.00           H
ATOM   1257  HW2 SOL   419       8.436  17.210  22.539  1.00  0.00           H
ATOM   1258  OW  SOL   420       2.273   6.487  38.133  1.00  0.00           O
ATOM   1259  HW1 SOL   420       1.516   6.243  38.666  1.00  0.00           H
ATOM   1260  HW2 SOL   420       2.245   5.887  37.388  1.00  0.00           H
ATOM   1261  OW  SOL   421      17.607   6.064  39.595  1.00  0.00           O
ATOM   1262  HW1 SOL   421      17.437   5.967  38.658  1.00  0.00           H
ATOM   1263  HW2 SOL   421      17.253   5.266  39.987  1.00  0.00           H
ATOM   1264  OW  SOL   422       2.252  17.139  42.015  1.00  0.00           O
ATOM   1265  HW1 SOL   422       2.598  17.806  42.607  1.00  0.00           H
ATOM   1266  HW2 SOL   422       2.796  17.207  41.231  1.00  0.00           H
ATOM   1267  OW  SOL   423       2.295  14.344  42.575  1.00  0.00           O
ATOM   1268  HW1 SOL   423       2.109  15.270  42.731  1.00  0.00           H
ATOM   1269  HW2 SOL   423       1.684  13.877  43.145  1.00  0.00           H
ATOM   1270  OW  SOL   424       5.960   9.718  38.509  1.00  0.00           O
ATOM   1271  HW1 SOL   424       6.242  10.412  37.914  1.00  0.00           H
ATOM   1272  HW2 SOL   424       6.466   9.866  39.307  1.00  0.00           H
ATOM   1273  OW  SOL   425       0.333  15.944  38.510  1.00  0.00           O
ATOM   1274  HW1 SOL   425      43.279  15.059  38.608  1.00  0.00           H
ATOM   1275  HW2 SOL   425      43.183  16.455  39.185  1.00  0.00           H
ATOM   1276  OW  SOL   426      16.958   8.964  43.237  1.00  0.00           O
ATOM   1277  HW1 SOL   426      17.898   9.029   0.107  1.00  0.00           H
ATOM   1278  HW2 SOL   426      16.755   9.731  42.702  1.00  0.00           H
ATOM   1279  OW  SOL   427      16.489  11.036  41.507  1.00  0.00           O
ATOM   1280  HW1 SOL   427      17.330  11.232  41.095  1.00  0.00           H
ATOM   1281  HW2 SOL   427      16.465  11.597  42.282  1.00  0.00           H
ATOM   1282  OW  SOL   428       7.985  43.266  42.442  1.00  0.00           O
ATOM   1283  HW1 SOL   428       8.406   0.819  42.310  1.00  0.00           H
ATOM   1284  HW2 SOL   428       7.053   0.141  42.309  1.00  0.00           H
ATOM   1285  OW  SOL   429      15.349   9.890  39.160  1.00  0.00           O
ATOM   1286  HW1 SOL   429      14.637   9.288  39.376  1.00  0.00           H
ATOM   1287  HW2 SOL   429      15.654  10.215  40.008  1.00  0.00           H
ATOM   1288  OW  SOL   430       5.905   7.254  39.856  1.00  0.00           O
ATOM   1289  HW1 SOL   430       6.140   8.019  39.331  1.00  0.00           H
ATOM   1290  HW2 SOL   430       5.293   7.591  40.511  1.00  0.00           H
ATOM   1291  OW  SOL   431      15.776  16.634  40.327  1.00  0.00           O
ATOM   1292  HW1 SOL   431      16.629  17.068  40.286  1.00  0.00           H
ATOM   1293  HW2 SOL   431      15.575  16.414  39.417  1.00  0.00           H
ATOM   1294  OW  SOL   432       8.651   3.436  39.136  1.00  0.00           O
ATOM   1295  HW1 SOL   432       9.239   4.049  38.695  1.00  0.00           H
ATOM   1296  HW2 SOL   432       8.960   2.571  38.868  1.00  0.00           H
ATOM   1297  OW  SOL   433       3.158   9.498  39.602  1.00  0.00           O
ATOM   1298  HW1 SOL   433       4.022   9.751  39.279  1.00  0.00           H
ATOM   1299  HW2 SOL   433       3.006   8.630  39.226  1.00  0.00           H
ATOM   1300  OW  SOL   434      11.182  17.744  39.612  1.00  0.00           O
ATOM   1301  HW1 SOL   434      10.495  17.239  40.049  1.00  0.00           H
ATOM   1302  HW2 SOL   434      11.354  17.264  38.802  1.00  0.00           H
ATOM   1303  OW  SOL   435      16.325  13.770  38.071  1.00  0.00           O
ATOM   1304  HW1 SOL   435      15.937  14.636  37.944  1.00  0.00           H
ATOM   1305  HW2 SOL   435      15.600  13.160  37.932  1.00  0.00           H
ATOM   1306  OW  SOL   436      14.036   1.043  41.547  1.00  0.00           O
ATOM   1307  HW1 SOL   436      13.844   0.779  40.647  1.00  0.00           H
ATOM   1308  HW2 SOL   436      14.973   1.240  41.545  1.00  0.00           H
ATOM   1309  OW  SOL   437       3.872   7.054  41.955  1.00  0.00           O
ATOM   1310  HW1 SOL   437       4.240   6.174  42.032  1.00  0.00           H
ATOM   1311  HW2 SOL   437       2.980   6.971  42.292  1.00  0.00           H
ATOM   1312  OW  SOL   438       6.165   1.295  38.350  1.00  0.00           O
ATOM   1313  HW1 SOL   438       7.047   0.933  38.439  1.00  0.00           H
ATOM   1314  HW2 SOL   438       5.843   0.940  37.521  1.00  0.00           H
ATOM   1315  OW  SOL   439      14.284  11.904  37.616  1.00  0.00           O
ATOM   1316  HW1 SOL   439      14.621  11.213  38.187  1.00  0.00           H
ATOM   1317  HW2 SOL   439      13.446  12.152  38.006  1.00  0.00           H
ATOM   1318  OW  SOL   440       3.155   0.385  38.678  1.00  0.00           O
ATOM   1319  HW1 SOL   440       3.677   1.187  38.710  1.00  0.00           H
ATOM   1320  HW2 SOL   440       3.474  43.158  39.414  1.00  0.00           H
ATOM   1321  OW  SOL   441       9.393   2.229  41.847  1.00  0.00           O
ATOM   1322  HW1 SOL   441       8.947   2.898  41.328  1.00  0.00           H
ATOM   1323  HW2 SOL   441      10.308   2.508  41.863  1.00  0.00           H
ATOM   1324  OW  SOL   442       4.524  11.528   1.345  1.00  0.00           O
ATOM   1325  HW1 SOL   442       3.784  11.374   1.932  1.00  0.00           H
ATOM   1326  HW2 SOL   442       4.186  11.322   0.473  1.00  0.00           H
ATOM   1327  OW  SOL   443      12.766  18.081  42.881  1.00  0.00           O
ATOM   1328  HW1 SOL   443      13.120  18.812  42.374  1.00  0.00           H
ATOM   1329  HW2 SOL   443      12.219  18.495   0.253  1.00  0.00           H
ATOM   1330  OW  SOL   444      10.333   5.486  37.371  1.00  0.00           O
ATOM   1331  HW1 SOL   444       9.908   6.304  37.113  1.00  0.00           H
ATOM   1332  HW2 SOL   444      10.901   5.731  38.102  1.00  0.00           H
ATOM   1333  OW  SOL   445      18.545   8.276  40.992  1.00  0.00           O
ATOM   1334  HW1 SOL   445      18.970   7.654  41.583  1.00  0.00           H
ATOM   1335  HW2 SOL   445      18.202   7.736  40.280  1.00  0.00           H
ATOM   1336  OW  SOL   446       4.935  13.975  38.937  1.00  0.00           O
ATOM   1337  HW1 SOL   446       4.139  13.707  39.396  1.00  0.00           H
ATOM   1338  HW2 SOL   446       4.669  14.055  38.021  1.00  0.00           H
ATOM   1339  OW  SOL   447      13.914   5.714  37.970  1.00  0.00           O
ATOM   1340  HW1 SOL   447      13.389   5.537  38.750  1.00  0.00           H
ATOM   1341  HW2 SOL   447      14.784   5.378  38.185  1.00  0.00           H
ATOM   1342  OW  SOL   448       5.406   2.660  40.506  1.00  0.00           O
ATOM   1343  HW1 SOL   448       5.597   2.082  39.768  1.00  0.00           H
ATOM   1344  HW2 SOL   448       5.274   3.521  40.110  1.00  0.00           H
ATOM   1345  OW  SOL   449       7.048  10.557  40.927  1.00  0.00           O
ATOM   1346  HW1 SOL   449       6.931  10.534  41.876  1.00  0.00           H
ATOM   1347  HW2 SOL   449       7.827  10.024  40.768  1.00  0.00           H
ATOM   1348  OW  SOL   450       3.680  10.967  42.197  1.00  0.00           O
ATOM   1349  HW1 SOL   450       3.594  11.752  41.656  1.00  0.00           H
ATOM   1350  HW2 SOL   450       3.658  10.242  41.572  1.00  0.00           H
ATOM   1351  OW  SOL   451      12.399  13.508  41.002  1.00  0.00           O
ATOM   1352  HW1 SOL   451      12.987  14.133  41.427  1.00  0.00           H
ATOM   1353  HW2 SOL   451      11.633  13.472  41.574  1.00  0.00           H
ATOM   1354  OW  SOL   452      15.876   6.370  41.971  1.00  0.00           O
ATOM   1355  HW1 SOL   452      15.544   6.985  42.625  1.00  0.00           H
ATOM   1356  HW2 SOL   452      16.293   6.924  41.311  1.00  0.00           H
ATOM   1357  OW  SOL   453      12.106   5.285  39.986  1.00  0.00           O
ATOM   1358  HW1 SOL   453      12.160   4.470  40.485  1.00  0.00           H
ATOM   1359  HW2 SOL   453      11.785   5.931  40.615  1.00  0.00           H
ATOM   1360  OW  SOL   454      16.097   3.674  40.950  1.00  0.00           O
ATOM   1361  HW1 SOL   454      16.340   3.023  41.609  1.00  0.00           H
ATOM   1362  HW2 SOL   454      15.811   4.434  41.458  1.00  0.00           H
ATOM   1363  OW  SOL   455      15.296   2.794  38.499  1.00  0.00           O
ATOM   1364  HW1 SOL   455      14.806   2.030  38.803  1.00  0.00           H
ATOM   1365  HW2 SOL   455      15.680   3.165  39.293  1.00  0.00           H
ATOM   1366  OW  SOL   456      12.998   8.310  37.630  1.00  0.00           O
ATOM   1367  HW1 SOL   456      13.408   7.447  37.689  1.00  0.00           H
ATOM   1368  HW2 SOL   456      13.252   8.637  36.766  1.00  0.00           H
ATOM   1369  OW  SOL   457       8.217   5.782  40.456  1.00  0.00           O
ATOM   1370  HW1 SOL   457       8.157   4.891  40.111  1.00  0.00           H
ATOM   1371  HW2 SOL   457       7.314   6.099  40.460  1.00  0.00           H
ATOM   1372  OW  SOL   458       4.727   5.091  38.973  1.00  0.00           O
ATOM   1373  HW1 SOL   458       5.370   5.746  39.244  1.00  0.00           H
ATOM   1374  HW2 SOL   458       3.898   5.403  39.337  1.00  0.00           H
ATOM   1375  OW  SOL   459      13.057   8.455  40.357  1.00  0.00           O
ATOM   1376  HW1 SOL   459      12.180   8.316  40.716  1.00  0.00           H
ATOM   1377  HW2 SOL   459      12.930   8.457  39.409  1.00  0.00           H
ATOM   1378  OW  SOL   460      17.172   1.364  42.336  1.00  0.00           O
ATOM   1379  HW1 SOL   460      17.952   1.228  41.799  1.00  0.00           H
ATOM   1380  HW2 SOL   460      17.070   0.546  42.824  1.00  0.00           H
ATOM   1381  OW  SOL   461      13.691  15.731  41.746  1.00  0.00           O
ATOM   1382  HW1 SOL   461      14.451  15.929  41.199  1.00  0.00           H
ATOM   1383  HW2 SOL   461      13.414  16.581  42.090  1.00  0.00           H
ATOM   1384  OW  SOL   462       6.712  16.131  38.781  1.00  0.00           O
ATOM   1385  HW1 SOL   462       6.800  16.213  37.832  1.00  0.00           H
ATOM   1386  HW2 SOL   462       6.301  15.277  38.912  1.00  0.00           H
ATOM   1387  OW  SOL   463      11.998  16.112  37.543  1.00  0.00           O
ATOM   1388  HW1 SOL   463      11.974  15.207  37.854  1.00  0.00           H
ATOM   1389  HW2 SOL   463      11.369  16.136  36.823  1.00  0.00           H
ATOM   1390  OW  SOL   464       9.190   9.136  40.186  1.00  0.00           O
ATOM   1391  HW1 SOL   464       9.794   9.408  39.495  1.00  0.00           H
ATOM   1392  HW2 SOL   464       9.507   8.275  40.458  1.00  0.00           H
ATOM   1393  OW  SOL   465      15.061  16.225  37.677  1.00  0.00           O
ATOM   1394  HW1 SOL   465      14.110  16.334  37.668  1.00  0.00           H
ATOM   1395  HW2 SOL   465      15.315  16.265  36.755  1.00  0.00           H
ATOM   1396  OW  SOL   466       5.938  14.926  42.150  1.00  0.00           O
ATOM   1397  HW1 SOL   466       6.316  14.337  41.497  1.00  0.00           H
ATOM   1398  HW2 SOL   466       5.463  15.580  41.636  1.00  0.00           H
ATOM   1399  OW  SOL   467       2.533  13.577  40.064  1.00  0.00           O
ATOM   1400  HW1 SOL   467       1.592  13.415  39.999  1.00  0.00           H
ATOM   1401  HW2 SOL   467       2.665  13.867  40.966  1.00  0.00           H
ATOM   1402  OW  SOL   468       0.734   3.380  37.286  1.00  0.00           O
ATOM   1403  HW1 SOL   468      43.076   3.326  37.354  1.00  0.00           H
ATOM   1404  HW2 SOL   468       0.900   4.255  36.935  1.00  0.00           H
ATOM   1405  OW  SOL   469       0.798   1.884  40.725  1.00  0.00           O
ATOM   1406  HW1 SOL   469       0.533   2.438  39.991  1.00  0.00           H
ATOM   1407  HW2 SOL   469       1.620   1.485  40.440  1.00  0.00           H
ATOM   1408  OW  SOL   470      11.819  13.420  38.393  1.00  0.00           O
ATOM   1409  HW1 SOL   470      10.891  13.203  38.479  1.00  0.00           H
ATOM   1410  HW2 SOL   470      12.147  13.433  39.292  1.00  0.00           H
ATOM   1411  OW  SOL   471      12.244   3.193  41.745  1.00  0.00           O
ATOM   1412  HW1 SOL   471      12.915   2.511  41.723  1.00  0.00           H
ATOM   1413  HW2 SOL   471      12.450   3.708  42.525  1.00  0.00           H
ATOM   1414  OW  SOL   472       6.086   7.298   0.104  1.00  0.00           O
ATOM   1415  HW1 SOL   472       6.340   8.192   0.332  1.00  0.00           H
ATOM   1416  HW2 SOL   472       5.157   7.363  43.176  1.00  0.00           H
ATOM   1417  OW  SOL   473       8.616  13.720  37.445  1.00  0.00           O
ATOM   1418  HW1 SOL   473       8.188  13.926  38.276  1.00  0.00           H
ATOM   1419  HW2 SOL   473       8.917  14.566  37.114  1.00  0.00           H
ATOM   1420  OW  SOL   474      10.784   9.811  38.104  1.00  0.00           O
ATOM   1421  HW1 SOL   474      10.630  10.382  37.350  1.00  0.00           H
ATOM   1422  HW2 SOL   474      11.603   9.360  37.900  1.00  0.00           H
ATOM   1423  OW  SOL   475       4.181   4.230  42.365  1.00  0.00           O
ATOM   1424  HW1 SOL   475       4.569   3.519  41.855  1.00  0.00           H
ATOM   1425  HW2 SOL   475       4.021   3.847  43.228  1.00  0.00           H
ATOM   1426  OW  SOL   476       7.711  13.297  40.222  1.00  0.00           O
ATOM   1427  HW1 SOL   476       7.285  12.459  40.403  1.00  0.00           H
ATOM   1428  HW2 SOL   476       8.526  13.265  40.722  1.00  0.00           H
ATOM   1429  OW  SOL   477      13.521   0.536  38.900  1.00  0.00           O
ATOM   1430  HW1 SOL   477      13.844   0.052  38.140  1.00  0.00           H
ATOM   1431  HW2 SOL   477      12.660   0.156  39.077  1.00  0.00           H
ATOM   1432  OW  SOL   478       0.409  10.606  40.062  1.00  0.00           O
ATOM   1433  HW1 SOL   478       1.355  10.633  40.207  1.00  0.00           H
ATOM   1434  HW2 SOL   478       0.082   9.995  40.722  1.00  0.00           H
ATOM   1435  OW  SOL   479       8.786  16.411  40.656  1.00  0.00           O
ATOM   1436  HW1 SOL   479       8.046  16.210  40.082  1.00  0.00           H
ATOM   1437  HW2 SOL   479       8.485  17.150  41.185  1.00  0.00           H
ATOM   1438  OW  SOL   480       2.365  24.995   0.841  1.00  0.00           O
ATOM   1439  HW1 SOL   480       1.560  24.978   1.358  1.00  0.00           H
ATOM   1440  HW2 SOL   480       2.190  24.410   0.104  1.00  0.00           H
ATOM   1441  OW  SOL   481       2.188  21.371   9.899  1.00  0.00           O
ATOM   1442  HW1 SOL   481       2.536  21.165  10.767  1.00  0.00           H
ATOM   1443  HW2 SOL   481       1.367  20.881   9.848  1.00  0.00           H
ATOM   1444  OW  SOL   482       0.269  22.298   6.524  1.00  0.00           O
ATOM   1445  HW1 SOL   482      42.746  22.706   6.806  1.00  0.00           H
ATOM   1446  HW2 SOL   482      43.292  21.601   5.928  1.00  0.00           H
ATOM   1447  OW  SOL   483       5.676  31.367  11.670  1.00  0.00           O
ATOM   1448  HW1 SOL   483       4.790  31.374  11.308  1.00  0.00           H
ATOM   1449  HW2 SOL   483       5.786  32.237  12.054  1.00  0.00           H
ATOM   1450  OW  SOL   484      15.541  33.709   7.044  1.00  0.00           O
ATOM   1451  HW1 SOL   484      14.986  33.616   7.818  1.00  0.00           H
ATOM   1452  HW2 SOL   484      14.927  33.865   6.326  1.00  0.00           H
ATOM   1453  OW  SOL   485      11.311  25.634   7.118  1.00  0.00           O
ATOM   1454  HW1 SOL   485      11.848  26.408   6.949  1.00  0.00           H
ATOM   1455  HW2 SOL   485      10.805  25.860   7.899  1.00  0.00           H
ATOM   1456  OW  SOL   486      17.623  24.678   2.278  1.00  0.00           O
ATOM   1457  HW1 SOL   486      17.353  24.522   1.373  1.00  0.00           H
ATOM   1458  HW2 SOL   486      17.271  23.933   2.765  1.00  0.00           H
ATOM   1459  OW  SOL   487       7.661  30.078  10.300  1.00  0.00           O
ATOM   1460  HW1 SOL   487       6.917  30.341  10.841  1.00  0.00           H
ATOM   1461  HW2 SOL   487       7.954  30.888   9.884  1.00  0.00           H
ATOM   1462  OW  SOL   488       8.542  26.565  18.209  1.00  0.00           O
ATOM   1463  HW1 SOL   488       8.442  27.298  18.817  1.00  0.00           H
ATOM   1464  HW2 SOL   488       8.750  26.974  17.370  1.00  0.00           H
ATOM   1465  OW  SOL   489       6.875  28.777   6.575  1.00  0.00           O
ATOM   1466  HW1 SOL   489       7.479  28.567   7.287  1.00  0.00           H
ATOM   1467  HW2 SOL   489       6.156  29.245   7.000  1.00  0.00           H
ATOM   1468  OW  SOL   490       6.916  30.186  18.107  1.00  0.00           O
ATOM   1469  HW1 SOL   490       7.473  30.962  18.172  1.00  0.00           H
ATOM   1470  HW2 SOL   490       6.115  30.500  17.688  1.00  0.00           H
ATOM   1471  OW  SOL   491       3.315  32.957  10.656  1.00  0.00           O
ATOM   1472  HW1 SOL   491       2.605  32.647  10.093  1.00  0.00           H
ATOM   1473  HW2 SOL   491       3.871  33.477  10.076  1.00  0.00           H
ATOM   1474  OW  SOL   492      14.612  33.637  13.421  1.00  0.00           O
ATOM   1475  HW1 SOL   492      14.865  34.537  13.626  1.00  0.00           H
ATOM   1476  HW2 SOL   492      14.358  33.261  14.264  1.00  0.00           H
ATOM   1477  OW  SOL   493       4.413  22.576  15.027  1.00  0.00           O
ATOM   1478  HW1 SOL   493       5.182  22.006  15.007  1.00  0.00           H
ATOM   1479  HW2 SOL   493       3.668  21.974  15.025  1.00  0.00           H
ATOM   1480  OW  SOL   494      16.092  23.122   7.349  1.00  0.00           O
ATOM   1481  HW1 SOL   494      15.343  23.515   6.901  1.00  0.00           H
ATOM   1482  HW2 SOL   494      16.455  23.832   7.878  1.00  0.00           H
ATOM   1483  OW  SOL   495       2.293  35.694   4.795  1.00  0.00           O
ATOM   1484  HW1 SOL   495       2.524  36.489   5.275  1.00  0.00           H
ATOM   1485  HW2 SOL   495       2.799  35.748   3.985  1.00  0.00           H
ATOM   1486  OW  SOL   496      11.342  32.043  16.887  1.00  0.00           O
ATOM   1487  HW1 SOL   496      11.713  31.999  17.768  1.00  0.00           H
ATOM   1488  HW2 SOL   496      10.838  31.235  16.798  1.00  0.00           H
ATOM   1489  OW  SOL   497       2.429  33.056   5.356  1.00  0.00           O
ATOM   1490  HW1 SOL   497       2.115  33.959   5.382  1.00  0.00           H
ATOM   1491  HW2 SOL   497       1.759  32.555   5.822  1.00  0.00           H
ATOM   1492  OW  SOL   498       2.335  29.426   8.821  1.00  0.00           O
ATOM   1493  HW1 SOL   498       2.544  28.702   9.413  1.00  0.00           H
ATOM   1494  HW2 SOL   498       1.960  30.099   9.389  1.00  0.00           H
ATOM   1495  OW  SOL   499       6.214  36.500  14.379  1.00  0.00           O
ATOM   1496  HW1 SOL   499       5.345  36.361  14.756  1.00  0.00           H
ATOM   1497  HW2 SOL   499       6.434  37.403  14.609  1.00  0.00           H
ATOM   1498  OW  SOL   500       6.437  28.334   1.161  1.00  0.00           O
ATOM   1499  HW1 SOL   500       6.038  29.157   0.879  1.00  0.00           H
ATOM   1500  HW2 SOL   500       6.533  28.426   2.109  1.00  0.00           H
ATOM   1501  OW  SOL   501      15.963  19.768  14.752  1.00  0.00           O
ATOM   1502  HW1 SOL   501      15.783  20.484  14.143  1.00  0.00           H
ATOM   1503  HW2 SOL   501      15.903  20.170  15.619  1.00  0.00           H
ATOM   1504  OW  SOL   502       1.174  25.130   5.757  1.00  0.00           O
ATOM   1505  HW1 SOL   502       0.831  24.247   5.894  1.00  0.00           H
ATOM   1506  HW2 SOL   502       1.043  25.572   6.596  1.00  0.00           H
ATOM   1507  OW  SOL   503      18.398  36.296   3.561  1.00  0.00           O
ATOM   1508  HW1 SOL   503      18.992  36.003   4.251  1.00  0.00           H
ATOM   1509  HW2 SOL   503      18.742  37.149   3.294  1.00  0.00           H
ATOM   1510  OW  SOL   504       0.293  34.667   1.219  1.00  0.00           O
ATOM   1511  HW1 SOL   504       0.152  33.737   1.396  1.00  0.00           H
ATOM   1512  HW2 SOL   504      43.293  35.110   2.014  1.00  0.00           H
ATOM   1513  OW  SOL   505      16.904  27.809   6.240  1.00  0.00           O
ATOM   1514  HW1 SOL   505      17.817  27.528   6.176  1.00  0.00           H
ATOM   1515  HW2 SOL   505      16.766  28.356   5.467  1.00  0.00           H
ATOM   1516  OW  SOL   506      16.455  29.682   4.333  1.00  0.00           O
ATOM   1517  HW1 SOL   506      17.258  29.830   3.834  1.00  0.00           H
ATOM   1518  HW2 SOL   506      16.528  30.271   5.085  1.00  0.00           H
ATOM   1519  OW  SOL   507       6.131  32.338   7.304  1.00  0.00           O
ATOM   1520  HW1 SOL   507       5.661  31.506   7.368  1.00  0.00           H
ATOM   1521  HW2 SOL   507       5.911  32.672   6.434  1.00  0.00           H
ATOM   1522  OW  SOL   508      12.915  30.971  14.254  1.00  0.00           O
ATOM   1523  HW1 SOL   508      13.265  30.283  13.688  1.00  0.00           H
ATOM   1524  HW2 SOL   508      13.441  30.916  15.052  1.00  0.00           H
ATOM   1525  OW  SOL   509       8.075  18.607   5.004  1.00  0.00           O
ATOM   1526  HW1 SOL   509       8.471  19.477   4.948  1.00  0.00           H
ATOM   1527  HW2 SOL   509       7.141  18.776   5.123  1.00  0.00           H
ATOM   1528  OW  SOL   510       1.939  28.342  12.597  1.00  0.00           O
ATOM   1529  HW1 SOL   510       2.797  27.931  12.492  1.00  0.00           H
ATOM   1530  HW2 SOL   510       1.315  27.665  12.337  1.00  0.00           H
ATOM   1531  OW  SOL   511      15.145  28.649   2.029  1.00  0.00           O
ATOM   1532  HW1 SOL   511      14.661  27.843   2.209  1.00  0.00           H
ATOM   1533  HW2 SOL   511      15.677  28.789   2.812  1.00  0.00           H
ATOM   1534  OW  SOL   512      11.850  36.592  16.164  1.00  0.00           O
ATOM   1535  HW1 SOL   512      12.092  37.131  15.411  1.00  0.00           H
ATOM   1536  HW2 SOL   512      11.965  35.691  15.862  1.00  0.00           H
ATOM   1537  OW  SOL   513       3.200  21.131  18.037  1.00  0.00           O
ATOM   1538  HW1 SOL   513       3.803  21.874  18.046  1.00  0.00           H
ATOM   1539  HW2 SOL   513       2.355  21.505  18.289  1.00  0.00           H
ATOM   1540  OW  SOL   514      14.654  32.818   9.553  1.00  0.00           O
ATOM   1541  HW1 SOL   514      14.013  32.884  10.261  1.00  0.00           H
ATOM   1542  HW2 SOL   514      14.527  31.939   9.195  1.00  0.00           H
ATOM   1543  OW  SOL   515      12.818  22.057   9.346  1.00  0.00           O
ATOM   1544  HW1 SOL   515      11.950  21.654   9.361  1.00  0.00           H
ATOM   1545  HW2 SOL   515      13.328  21.552   9.980  1.00  0.00           H
ATOM   1546  OW  SOL   516      15.767  35.279   3.104  1.00  0.00           O
ATOM   1547  HW1 SOL   516      16.647  35.653   3.130  1.00  0.00           H
ATOM   1548  HW2 SOL   516      15.626  35.061   2.182  1.00  0.00           H
ATOM   1549  OW  SOL   517       8.032  24.706  14.587  1.00  0.00           O
ATOM   1550  HW1 SOL   517       7.650  24.595  15.458  1.00  0.00           H
ATOM   1551  HW2 SOL   517       7.523  24.120  14.027  1.00  0.00           H
ATOM   1552  OW  SOL   518      13.939  23.325  16.760  1.00  0.00           O
ATOM   1553  HW1 SOL   518      13.845  23.742  17.616  1.00  0.00           H
ATOM   1554  HW2 SOL   518      14.660  22.705  16.873  1.00  0.00           H
ATOM   1555  OW  SOL   519       9.630  27.495  15.795  1.00  0.00           O
ATOM   1556  HW1 SOL   519      10.169  26.784  15.448  1.00  0.00           H
ATOM   1557  HW2 SOL   519       9.194  27.862  15.026  1.00  0.00           H
ATOM   1558  OW  SOL   520       9.920  22.719  12.431  1.00  0.00           O
ATOM   1559  HW1 SOL   520       9.135  23.026  12.885  1.00  0.00           H
ATOM   1560  HW2 SOL   520       9.587  22.254  11.664  1.00  0.00           H
ATOM   1561  OW  SOL   521      10.474  25.607   4.287  1.00  0.00           O
ATOM   1562  HW1 SOL   521      10.607  25.568   5.234  1.00  0.00           H
ATOM   1563  HW2 SOL   521       9.643  25.157   4.142  1.00  0.00           H
ATOM   1564  OW  SOL   522       0.848  26.405   7.991  1.00  0.00           O
ATOM   1565  HW1 SOL   522       1.785  26.562   8.107  1.00  0.00           H
ATOM   1566  HW2 SOL   522       0.458  27.279   7.973  1.00  0.00           H
ATOM   1567  OW  SOL   523       1.310  36.933  15.723  1.00  0.00           O
ATOM   1568  HW1 SOL   523       1.213  36.690  16.643  1.00  0.00           H
ATOM   1569  HW2 SOL   523       0.417  37.107  15.425  1.00  0.00           H
ATOM   1570  OW  SOL   524       8.737  22.115   1.998  1.00  0.00           O
ATOM   1571  HW1 SOL   524       9.224  22.655   1.376  1.00  0.00           H
ATOM   1572  HW2 SOL   524       8.803  21.226   1.648  1.00  0.00           H
ATOM   1573  OW  SOL   525      17.156  24.444  18.295  1.00  0.00           O
ATOM   1574  HW1 SOL   525      16.894  25.283  17.914  1.00  0.00           H
ATOM   1575  HW2 SOL   525      17.216  23.850  17.547  1.00  0.00           H
ATOM   1576  OW  SOL   526      13.684  30.070   5.437  1.00  0.00           O
ATOM   1577  HW1 SOL   526      14.455  29.851   4.915  1.00  0.00           H
ATOM   1578  HW2 SOL   526      13.196  30.692   4.897  1.00  0.00           H
ATOM   1579  OW  SOL   527       5.486  20.537   8.868  1.00  0.00           O
ATOM   1580  HW1 SOL   527       5.469  20.656   9.817  1.00  0.00           H
ATOM   1581  HW2 SOL   527       5.520  21.427   8.515  1.00  0.00           H
ATOM   1582  OW  SOL   528      10.100  33.132   4.766  1.00  0.00           O
ATOM   1583  HW1 SOL   528       9.662  33.837   4.290  1.00  0.00           H
ATOM   1584  HW2 SOL   528      10.032  33.386   5.686  1.00  0.00           H
ATOM   1585  OW  SOL   529       3.518  36.638   8.541  1.00  0.00           O
ATOM   1586  HW1 SOL   529       4.017  35.823   8.612  1.00  0.00           H
ATOM   1587  HW2 SOL   529       4.183  37.327   8.542  1.00  0.00           H
ATOM   1588  OW  SOL   530      17.973  29.271   8.677  1.00  0.00           O
ATOM   1589  HW1 SOL   530      17.336  29.140   7.975  1.00  0.00           H
ATOM   1590  HW2 SOL   530      17.445  29.325   9.473  1.00  0.00           H
ATOM   1591  OW  SOL   531      12.290  34.084  15.068  1.00  0.00           O
ATOM   1592  HW1 SOL   531      12.245  33.336  15.663  1.00  0.00           H
ATOM   1593  HW2 SOL   531      11.735  33.837  14.329  1.00  0.00           H
ATOM   1594  OW  SOL   532       3.105  28.112   2.244  1.00  0.00           O
ATOM   1595  HW1 SOL   532       4.031  28.279   2.066  1.00  0.00           H
ATOM   1596  HW2 SOL   532       2.992  27.178   2.068  1.00  0.00           H
ATOM   1597  OW  SOL   533      14.664  25.928   7.258  1.00  0.00           O
ATOM   1598  HW1 SOL   533      14.554  25.418   8.060  1.00  0.00           H
ATOM   1599  HW2 SOL   533      15.386  26.526   7.452  1.00  0.00           H
ATOM   1600  OW  SOL   534       4.604  31.232  17.335  1.00  0.00           O
ATOM   1601  HW1 SOL   534       4.209  31.313  16.467  1.00  0.00           H
ATOM   1602  HW2 SOL   534       3.860  31.193  17.936  1.00  0.00           H
ATOM   1603  OW  SOL   535      11.105  36.408   2.273  1.00  0.00           O
ATOM   1604  HW1 SOL   535      10.547  35.904   2.865  1.00  0.00           H
ATOM   1605  HW2 SOL   535      11.367  35.782   1.598  1.00  0.00           H
ATOM   1606  OW  SOL   536       1.991  21.446  14.958  1.00  0.00           O
ATOM   1607  HW1 SOL   536       1.227  22.019  14.890  1.00  0.00           H
ATOM   1608  HW2 SOL   536       1.858  20.964  15.774  1.00  0.00           H
ATOM   1609  OW  SOL   537      16.327  32.372   0.797  1.00  0.00           O
ATOM   1610  HW1 SOL   537      15.954  33.252   0.741  1.00  0.00           H
ATOM   1611  HW2 SOL   537      15.580  31.786   0.672  1.00  0.00           H
ATOM   1612  OW  SOL   538       4.650  36.071   3.197  1.00  0.00           O
ATOM   1613  HW1 SOL   538       4.989  36.491   3.987  1.00  0.00           H
ATOM   1614  HW2 SOL   538       5.426  35.909   2.660  1.00  0.00           H
ATOM   1615  OW  SOL   539      14.036  19.712   4.331  1.00  0.00           O
ATOM   1616  HW1 SOL   539      13.836  19.424   3.440  1.00  0.00           H
ATOM   1617  HW2 SOL   539      14.988  19.816   4.342  1.00  0.00           H
ATOM   1618  OW  SOL   540       2.499  36.508  12.389  1.00  0.00           O
ATOM   1619  HW1 SOL   540       3.026  35.855  12.849  1.00  0.00           H
ATOM   1620  HW2 SOL   540       2.373  36.141  11.514  1.00  0.00           H
ATOM   1621  OW  SOL   541       9.400  35.594   9.057  1.00  0.00           O
ATOM   1622  HW1 SOL   541      10.160  35.031   9.203  1.00  0.00           H
ATOM   1623  HW2 SOL   541       8.922  35.171   8.343  1.00  0.00           H
ATOM   1624  OW  SOL   542       3.867  25.633   4.955  1.00  0.00           O
ATOM   1625  HW1 SOL   542       4.189  24.744   4.802  1.00  0.00           H
ATOM   1626  HW2 SOL   542       2.915  25.540   4.995  1.00  0.00           H
ATOM   1627  OW  SOL   543      15.404  20.907  17.248  1.00  0.00           O
ATOM   1628  HW1 SOL   543      15.454  21.122  18.180  1.00  0.00           H
ATOM   1629  HW2 SOL   543      14.773  20.189  17.201  1.00  0.00           H
ATOM   1630  OW  SOL   544       6.112  19.758   1.165  1.00  0.00           O
ATOM   1631  HW1 SOL   544       7.061  19.650   1.231  1.00  0.00           H
ATOM   1632  HW2 SOL   544       5.929  19.704   0.228  1.00  0.00           H
ATOM   1633  OW  SOL   545       7.711  21.219  17.472  1.00  0.00           O
ATOM   1634  HW1 SOL   545       8.431  20.706  17.837  1.00  0.00           H
ATOM   1635  HW2 SOL   545       7.175  21.453  18.229  1.00  0.00           H
ATOM   1636  OW  SOL   546       8.844  33.800  11.935  1.00  0.00           O
ATOM   1637  HW1 SOL   546       8.659  33.477  11.053  1.00  0.00           H
ATOM   1638  HW2 SOL   546       9.447  33.154  12.304  1.00  0.00           H
ATOM   1639  OW  SOL   547      13.451  24.522  14.330  1.00  0.00           O
ATOM   1640  HW1 SOL   547      13.773  24.159  15.155  1.00  0.00           H
ATOM   1641  HW2 SOL   547      13.783  25.419  14.316  1.00  0.00           H
ATOM   1642  OW  SOL   548       8.059  32.674   9.281  1.00  0.00           O
ATOM   1643  HW1 SOL   548       8.897  32.689   8.818  1.00  0.00           H
ATOM   1644  HW2 SOL   548       7.403  32.600   8.588  1.00  0.00           H
ATOM   1645  OW  SOL   549       9.250  23.685   9.027  1.00  0.00           O
ATOM   1646  HW1 SOL   549       8.994  23.569   8.112  1.00  0.00           H
ATOM   1647  HW2 SOL   549       9.650  22.850   9.272  1.00  0.00           H
ATOM   1648  OW  SOL   550       5.483  19.256   5.121  1.00  0.00           O
ATOM   1649  HW1 SOL   550       4.665  19.253   5.619  1.00  0.00           H
ATOM   1650  HW2 SOL   550       5.427  20.039   4.574  1.00  0.00           H
ATOM   1651  OW  SOL   551      14.328  30.609   0.407  1.00  0.00           O
ATOM   1652  HW1 SOL   551      14.618  29.844   0.904  1.00  0.00           H
ATOM   1653  HW2 SOL   551      13.432  30.765   0.708  1.00  0.00           H
ATOM   1654  OW  SOL   552       2.983  19.043   1.649  1.00  0.00           O
ATOM   1655  HW1 SOL   552       3.641  19.733   1.562  1.00  0.00           H
ATOM   1656  HW2 SOL   552       3.423  18.352   2.144  1.00  0.00           H
ATOM   1657  OW  SOL   553       9.347  21.014   4.748  1.00  0.00           O
ATOM   1658  HW1 SOL   553       8.969  21.409   3.962  1.00  0.00           H
ATOM   1659  HW2 SOL   553      10.292  21.055   4.606  1.00  0.00           H
ATOM   1660  OW  SOL   554      10.802  25.392  14.633  1.00  0.00           O
ATOM   1661  HW1 SOL   554      10.053  24.796  14.657  1.00  0.00           H
ATOM   1662  HW2 SOL   554      11.550  24.828  14.436  1.00  0.00           H
ATOM   1663  OW  SOL   555      12.257  34.321   7.938  1.00  0.00           O
ATOM   1664  HW1 SOL   555      12.485  35.009   7.313  1.00  0.00           H
ATOM   1665  HW2 SOL   555      12.941  34.365   8.606  1.00  0.00           H
ATOM   1666  OW  SOL   556       4.626  30.056   7.448  1.00  0.00           O
ATOM   1667  HW1 SOL   556       3.861  29.906   8.004  1.00  0.00           H
ATOM   1668  HW2 SOL   556       4.310  29.901   6.558  1.00  0.00           H
ATOM   1669  OW  SOL   557      12.721  36.591   5.969  1.00  0.00           O
ATOM   1670  HW1 SOL   557      13.119  37.222   5.370  1.00  0.00           H
ATOM   1671  HW2 SOL   557      12.172  37.121   6.547  1.00  0.00           H
ATOM   1672  OW  SOL   558      10.370  24.079   0.157  1.00  0.00           O
ATOM   1673  HW1 SOL   558       9.900  24.863  43.168  1.00  0.00           H
ATOM   1674  HW2 SOL   558      10.919  24.379   0.882  1.00  0.00           H
ATOM   1675  OW  SOL   559       0.785  24.168  13.929  1.00  0.00           O
ATOM   1676  HW1 SOL   559       1.644  24.157  13.507  1.00  0.00           H
ATOM   1677  HW2 SOL   559       0.795  24.954  14.475  1.00  0.00           H
ATOM   1678  OW  SOL   560       5.666  20.878  11.578  1.00  0.00           O
ATOM   1679  HW1 SOL   560       5.957  20.021  11.891  1.00  0.00           H
ATOM   1680  HW2 SOL   560       4.756  20.942  11.867  1.00  0.00           H
ATOM   1681  OW  SOL   561       8.716  23.194   6.404  1.00  0.00           O
ATOM   1682  HW1 SOL   561       8.293  23.793   5.789  1.00  0.00           H
ATOM   1683  HW2 SOL   561       8.864  22.395   5.898  1.00  0.00           H
ATOM   1684  OW  SOL   562      10.154  19.090   7.548  1.00  0.00           O
ATOM   1685  HW1 SOL   562       9.502  19.041   6.849  1.00  0.00           H
ATOM   1686  HW2 SOL   562       9.945  18.355   8.124  1.00  0.00           H
ATOM   1687  OW  SOL   563      14.346  30.269   8.628  1.00  0.00           O
ATOM   1688  HW1 SOL   563      13.716  29.552   8.550  1.00  0.00           H
ATOM   1689  HW2 SOL   563      14.519  30.535   7.725  1.00  0.00           H
ATOM   1690  OW  SOL   564      14.710  24.554   9.883  1.00  0.00           O
ATOM   1691  HW1 SOL   564      14.332  23.680   9.983  1.00  0.00           H
ATOM   1692  HW2 SOL   564      15.349  24.621  10.592  1.00  0.00           H
ATOM   1693  OW  SOL   565      18.523  26.882   3.790  1.00  0.00           O
ATOM   1694  HW1 SOL   565      19.000  26.282   4.364  1.00  0.00           H
ATOM   1695  HW2 SOL   565      18.203  26.328   3.078  1.00  0.00           H
ATOM   1696  OW  SOL   566       4.852  32.917   1.740  1.00  0.00           O
ATOM   1697  HW1 SOL   566       4.191  32.386   2.183  1.00  0.00           H
ATOM   1698  HW2 SOL   566       4.767  32.684   0.815  1.00  0.00           H
ATOM   1699  OW  SOL   567      16.658  31.322   6.604  1.00  0.00           O
ATOM   1700  HW1 SOL   567      17.603  31.463   6.663  1.00  0.00           H
ATOM   1701  HW2 SOL   567      16.276  32.181   6.784  1.00  0.00           H
ATOM   1702  OW  SOL   568      13.908  24.375   0.774  1.00  0.00           O
ATOM   1703  HW1 SOL   568      13.378  24.151   1.539  1.00  0.00           H
ATOM   1704  HW2 SOL   568      14.731  23.904   0.906  1.00  0.00           H
ATOM   1705  OW  SOL   569       5.241  21.207   3.258  1.00  0.00           O
ATOM   1706  HW1 SOL   569       5.613  20.682   2.550  1.00  0.00           H
ATOM   1707  HW2 SOL   569       5.253  22.104   2.923  1.00  0.00           H
ATOM   1708  OW  SOL   570      17.539  30.885  15.842  1.00  0.00           O
ATOM   1709  HW1 SOL   570      18.425  30.530  15.771  1.00  0.00           H
ATOM   1710  HW2 SOL   570      17.665  31.793  16.118  1.00  0.00           H
ATOM   1711  OW  SOL   571      10.681  32.164  13.391  1.00  0.00           O
ATOM   1712  HW1 SOL   571       9.906  31.854  13.859  1.00  0.00           H
ATOM   1713  HW2 SOL   571      11.416  31.741  13.836  1.00  0.00           H
ATOM   1714  OW  SOL   572      15.961  34.904  16.407  1.00  0.00           O
ATOM   1715  HW1 SOL   572      16.087  35.192  15.503  1.00  0.00           H
ATOM   1716  HW2 SOL   572      16.785  34.477  16.640  1.00  0.00           H
ATOM   1717  OW  SOL   573      11.152  30.589  11.051  1.00  0.00           O
ATOM   1718  HW1 SOL   573      10.657  31.012  11.752  1.00  0.00           H
ATOM   1719  HW2 SOL   573      10.764  30.929  10.245  1.00  0.00           H
ATOM   1720  OW  SOL   574      16.362  29.639  10.789  1.00  0.00           O
ATOM   1721  HW1 SOL   574      16.342  30.341  11.440  1.00  0.00           H
ATOM   1722  HW2 SOL   574      15.522  29.710  10.335  1.00  0.00           H
ATOM   1723  OW  SOL   575       9.158  19.579  14.046  1.00  0.00           O
ATOM   1724  HW1 SOL   575       9.389  19.374  13.139  1.00  0.00           H
ATOM   1725  HW2 SOL   575       9.926  20.033  14.392  1.00  0.00           H
ATOM   1726  OW  SOL   576       7.059  29.204   3.726  1.00  0.00           O
ATOM   1727  HW1 SOL   576       6.934  29.114   4.671  1.00  0.00           H
ATOM   1728  HW2 SOL   576       7.816  28.652   3.531  1.00  0.00           H
ATOM   1729  OW  SOL   577       4.123  26.742  12.502  1.00  0.00           O
ATOM   1730  HW1 SOL   577       4.876  26.852  13.083  1.00  0.00           H
ATOM   1731  HW2 SOL   577       3.765  25.884  12.733  1.00  0.00           H
ATOM   1732  OW  SOL   578      12.721  22.442  12.663  1.00  0.00           O
ATOM   1733  HW1 SOL   578      12.962  23.210  13.181  1.00  0.00           H
ATOM   1734  HW2 SOL   578      11.870  22.665  12.285  1.00  0.00           H
ATOM   1735  OW  SOL   579       0.593  34.320  13.240  1.00  0.00           O
ATOM   1736  HW1 SOL   579       0.310  35.202  13.002  1.00  0.00           H
ATOM   1737  HW2 SOL   579       1.521  34.415  13.454  1.00  0.00           H
ATOM   1738  OW  SOL   580       3.655  29.636   4.980  1.00  0.00           O
ATOM   1739  HW1 SOL   580       3.596  30.389   4.392  1.00  0.00           H
ATOM   1740  HW2 SOL   580       3.672  28.877   4.398  1.00  0.00           H
ATOM   1741  OW  SOL   581       5.641  23.987   8.641  1.00  0.00           O
ATOM   1742  HW1 SOL   581       5.781  24.605   7.924  1.00  0.00           H
ATOM   1743  HW2 SOL   581       6.135  24.355   9.374  1.00  0.00           H
ATOM   1744  OW  SOL   582      12.490  32.094   3.893  1.00  0.00           O
ATOM   1745  HW1 SOL   582      12.985  32.836   4.241  1.00  0.00           H
ATOM   1746  HW2 SOL   582      11.603  32.217   4.231  1.00  0.00           H
ATOM   1747  OW  SOL   583      12.695  33.121  11.438  1.00  0.00           O
ATOM   1748  HW1 SOL   583      13.196  33.166  12.252  1.00  0.00           H
ATOM   1749  HW2 SOL   583      12.134  32.353  11.543  1.00  0.00           H
ATOM   1750  OW  SOL   584      15.836  24.976   4.730  1.00  0.00           O
ATOM   1751  HW1 SOL   584      15.497  25.584   5.387  1.00  0.00           H
ATOM   1752  HW2 SOL   584      16.286  25.535   4.096  1.00  0.00           H
ATOM   1753  OW  SOL   585       3.514  33.818  13.243  1.00  0.00           O
ATOM   1754  HW1 SOL   585       3.359  33.334  12.432  1.00  0.00           H
ATOM   1755  HW2 SOL   585       4.463  33.939  13.272  1.00  0.00           H
ATOM   1756  OW  SOL   586       4.051  26.084  15.942  1.00  0.00           O
ATOM   1757  HW1 SOL   586       4.703  26.588  15.456  1.00  0.00           H
ATOM   1758  HW2 SOL   586       4.505  25.279  16.190  1.00  0.00           H
ATOM   1759  OW  SOL   587      15.870  26.362  16.726  1.00  0.00           O
ATOM   1760  HW1 SOL   587      15.011  26.776  16.644  1.00  0.00           H
ATOM   1761  HW2 SOL   587      16.417  26.816  16.085  1.00  0.00           H
ATOM   1762  OW  SOL   588      10.017  19.691  17.643  1.00  0.00           O
ATOM   1763  HW1 SOL   588      10.309  20.475  17.178  1.00  0.00           H
ATOM   1764  HW2 SOL   588      10.499  18.974  17.232  1.00  0.00           H
ATOM   1765  OW  SOL   589       5.793  27.315  10.318  1.00  0.00           O
ATOM   1766  HW1 SOL   589       6.122  28.209  10.232  1.00  0.00           H
ATOM   1767  HW2 SOL   589       5.175  27.356  11.048  1.00  0.00           H
ATOM   1768  OW  SOL   590      13.627  27.232  10.413  1.00  0.00           O
ATOM   1769  HW1 SOL   590      12.871  27.201   9.827  1.00  0.00           H
ATOM   1770  HW2 SOL   590      13.925  26.324  10.469  1.00  0.00           H
ATOM   1771  OW  SOL   591      12.129  23.915   2.752  1.00  0.00           O
ATOM   1772  HW1 SOL   591      12.161  23.106   3.263  1.00  0.00           H
ATOM   1773  HW2 SOL   591      11.736  24.557   3.343  1.00  0.00           H
ATOM   1774  OW  SOL   592       3.065  20.713  12.401  1.00  0.00           O
ATOM   1775  HW1 SOL   592       2.762  21.017  13.256  1.00  0.00           H
ATOM   1776  HW2 SOL   592       2.803  19.793  12.366  1.00  0.00           H
ATOM   1777  OW  SOL   593       0.467  31.668  12.768  1.00  0.00           O
ATOM   1778  HW1 SOL   593       0.785  31.243  13.565  1.00  0.00           H
ATOM   1779  HW2 SOL   593       0.517  32.604  12.959  1.00  0.00           H
ATOM   1780  OW  SOL   594       7.335  24.979  10.658  1.00  0.00           O
ATOM   1781  HW1 SOL   594       7.920  24.743   9.938  1.00  0.00           H
ATOM   1782  HW2 SOL   594       7.032  25.861  10.442  1.00  0.00           H
ATOM   1783  OW  SOL   595      17.328  28.112  18.522  1.00  0.00           O
ATOM   1784  HW1 SOL   595      16.823  27.829  17.760  1.00  0.00           H
ATOM   1785  HW2 SOL   595      16.668  28.325  19.182  1.00  0.00           H
ATOM   1786  OW  SOL   596       3.056  19.295   6.221  1.00  0.00           O
ATOM   1787  HW1 SOL   596       2.870  20.181   6.532  1.00  0.00           H
ATOM   1788  HW2 SOL   596       2.971  18.745   7.000  1.00  0.00           H
ATOM   1789  OW  SOL   597      16.124  22.300   3.707  1.00  0.00           O
ATOM   1790  HW1 SOL   597      16.326  21.641   4.372  1.00  0.00           H
ATOM   1791  HW2 SOL   597      15.812  23.055   4.204  1.00  0.00           H
ATOM   1792  OW  SOL   598      10.249  26.256   9.657  1.00  0.00           O
ATOM   1793  HW1 SOL   598      10.344  26.425  10.594  1.00  0.00           H
ATOM   1794  HW2 SOL   598       9.965  25.344   9.605  1.00  0.00           H
ATOM   1795  OW  SOL   599       9.837  34.313  17.072  1.00  0.00           O
ATOM   1796  HW1 SOL   599       9.625  34.741  16.243  1.00  0.00           H
ATOM   1797  HW2 SOL   599      10.200  33.464  16.818  1.00  0.00           H
ATOM   1798  OW  SOL   600      18.587  33.778  16.062  1.00  0.00           O
ATOM   1799  HW1 SOL   600      18.739  34.038  15.153  1.00  0.00           H
ATOM   1800  HW2 SOL   600      19.391  34.023  16.519  1.00  0.00           H
ATOM   1801  OW  SOL   601       3.486  27.732  18.069  1.00  0.00           O
ATOM   1802  HW1 SOL   601       4.313  27.980  18.482  1.00  0.00           H
ATOM   1803  HW2 SOL   601       3.742  27.163  17.343  1.00  0.00           H
ATOM   1804  OW  SOL   602      15.325  21.437   1.245  1.00  0.00           O
ATOM   1805  HW1 SOL   602      14.806  20.670   1.486  1.00  0.00           H
ATOM   1806  HW2 SOL   602      15.650  21.778   2.078  1.00  0.00           H
ATOM   1807  OW  SOL   603      10.671  31.957   8.504  1.00  0.00           O
ATOM   1808  HW1 SOL   603      10.727  31.199   7.922  1.00  0.00           H
ATOM   1809  HW2 SOL   603      11.294  32.586   8.139  1.00  0.00           H
ATOM   1810  OW  SOL   604       3.177  26.788   9.558  1.00  0.00           O
ATOM   1811  HW1 SOL   604       4.113  26.974   9.491  1.00  0.00           H
ATOM   1812  HW2 SOL   604       3.133  25.899   9.911  1.00  0.00           H
ATOM   1813  OW  SOL   605       3.387  23.753  10.088  1.00  0.00           O
ATOM   1814  HW1 SOL   605       2.943  22.932   9.879  1.00  0.00           H
ATOM   1815  HW2 SOL   605       4.106  23.804   9.459  1.00  0.00           H
ATOM   1816  OW  SOL   606      11.354  22.439  16.773  1.00  0.00           O
ATOM   1817  HW1 SOL   606      10.958  23.017  17.425  1.00  0.00           H
ATOM   1818  HW2 SOL   606      12.252  22.760  16.682  1.00  0.00           H
ATOM   1819  OW  SOL   607      11.595  20.667  14.725  1.00  0.00           O
ATOM   1820  HW1 SOL   607      11.564  21.285  15.455  1.00  0.00           H
ATOM   1821  HW2 SOL   607      11.894  21.188  13.980  1.00  0.00           H
ATOM   1822  OW  SOL   608       0.055  32.019   2.037  1.00  0.00           O
ATOM   1823  HW1 SOL   608      42.460  32.070   1.693  1.00  0.00           H
ATOM   1824  HW2 SOL   608       0.184  31.091   2.233  1.00  0.00           H
ATOM   1825  OW  SOL   609       0.901  36.536   9.385  1.00  0.00           O
ATOM   1826  HW1 SOL   609       0.540  35.777   8.926  1.00  0.00           H
ATOM   1827  HW2 SOL   609       1.751  36.685   8.970  1.00  0.00           H
ATOM   1828  OW  SOL   610       5.036  34.336   9.040  1.00  0.00           O
ATOM   1829  HW1 SOL   610       5.729  34.969   9.227  1.00  0.00           H
ATOM   1830  HW2 SOL   610       5.489  33.595   8.639  1.00  0.00           H
ATOM   1831  OW  SOL   611       9.986  26.590  12.334  1.00  0.00           O
ATOM   1832  HW1 SOL   611      10.397  26.302  13.149  1.00  0.00           H
ATOM   1833  HW2 SOL   611       9.081  26.286  12.401  1.00  0.00           H
ATOM   1834  OW  SOL   612       0.442  24.133  11.149  1.00  0.00           O
ATOM   1835  HW1 SOL   612       1.257  23.750  10.824  1.00  0.00           H
ATOM   1836  HW2 SOL   612       0.534  24.120  12.102  1.00  0.00           H
ATOM   1837  OW  SOL   613       1.843  23.750  17.133  1.00  0.00           O
ATOM   1838  HW1 SOL   613       2.517  23.495  16.503  1.00  0.00           H
ATOM   1839  HW2 SOL   613       1.466  24.551  16.770  1.00  0.00           H
ATOM   1840  OW  SOL   614      13.749  28.081  16.604  1.00  0.00           O
ATOM   1841  HW1 SOL   614      14.005  28.998  16.699  1.00  0.00           H
ATOM   1842  HW2 SOL   614      13.753  27.927  15.659  1.00  0.00           H
ATOM   1843  OW  SOL   615       8.153  24.319   3.384  1.00  0.00           O
ATOM   1844  HW1 SOL   615       8.222  23.535   2.839  1.00  0.00           H
ATOM   1845  HW2 SOL   615       7.291  24.680   3.178  1.00  0.00           H
ATOM   1846  OW  SOL   616      16.461  24.625  11.968  1.00  0.00           O
ATOM   1847  HW1 SOL   616      16.271  24.000  12.667  1.00  0.00           H
ATOM   1848  HW2 SOL   616      17.324  24.367  11.643  1.00  0.00           H
ATOM   1849  OW  SOL   617       2.684  34.237  17.462  1.00  0.00           O
ATOM   1850  HW1 SOL   617       2.209  34.775  18.096  1.00  0.00           H
ATOM   1851  HW2 SOL   617       2.428  33.339  17.669  1.00  0.00           H
ATOM   1852  OW  SOL   618       6.797  23.222  12.688  1.00  0.00           O
ATOM   1853  HW1 SOL   618       6.388  22.426  12.347  1.00  0.00           H
ATOM   1854  HW2 SOL   618       6.907  23.783  11.920  1.00  0.00           H
ATOM   1855  OW  SOL   619       9.336  35.389  14.628  1.00  0.00           O
ATOM   1856  HW1 SOL   619       9.054  35.218  13.730  1.00  0.00           H
ATOM   1857  HW2 SOL   619       9.486  36.334  14.658  1.00  0.00           H
ATOM   1858  OW  SOL   620       4.725  23.660   1.930  1.00  0.00           O
ATOM   1859  HW1 SOL   620       5.339  24.387   1.828  1.00  0.00           H
ATOM   1860  HW2 SOL   620       3.883  24.080   2.105  1.00  0.00           H
ATOM   1861  OW  SOL   621       1.563  29.992  14.645  1.00  0.00           O
ATOM   1862  HW1 SOL   621       1.696  29.417  15.399  1.00  0.00           H
ATOM   1863  HW2 SOL   621       1.722  29.431  13.886  1.00  0.00           H
ATOM   1864  OW  SOL   622      13.414  29.151  12.312  1.00  0.00           O
ATOM   1865  HW1 SOL   622      13.647  28.582  11.579  1.00  0.00           H
ATOM   1866  HW2 SOL   622      12.605  29.581  12.035  1.00  0.00           H
ATOM   1867  OW  SOL   623      13.029  27.139   3.115  1.00  0.00           O
ATOM   1868  HW1 SOL   623      12.199  26.881   3.517  1.00  0.00           H
ATOM   1869  HW2 SOL   623      12.908  26.964   2.182  1.00  0.00           H
ATOM   1870  OW  SOL   624      17.575  36.117  11.482  1.00  0.00           O
ATOM   1871  HW1 SOL   624      18.207  36.368  10.808  1.00  0.00           H
ATOM   1872  HW2 SOL   624      17.344  35.213  11.269  1.00  0.00           H
ATOM   1873  OW  SOL   625      12.486  35.935  11.270  1.00  0.00           O
ATOM   1874  HW1 SOL   625      13.286  36.003  10.748  1.00  0.00           H
ATOM   1875  HW2 SOL   625      12.370  34.995  11.409  1.00  0.00           H
ATOM   1876  OW  SOL   626       0.837  31.091  10.213  1.00  0.00           O
ATOM   1877  HW1 SOL   626       0.723  31.277  11.145  1.00  0.00           H
ATOM   1878  HW2 SOL   626      43.247  30.917   9.894  1.00  0.00           H
ATOM   1879  OW  SOL   627       6.836  35.234  17.171  1.00  0.00           O
ATOM   1880  HW1 SOL   627       6.330  36.046  17.201  1.00  0.00           H
ATOM   1881  HW2 SOL   627       7.368  35.312  16.380  1.00  0.00           H
ATOM   1882  OW  SOL   628       9.061  19.527   1.396  1.00  0.00           O
ATOM   1883  HW1 SOL   628       9.478  19.447   0.538  1.00  0.00           H
ATOM   1884  HW2 SOL   628       9.608  19.001   1.979  1.00  0.00           H
ATOM   1885  OW  SOL   629      17.202  19.978   5.190  1.00  0.00           O
ATOM   1886  HW1 SOL   629      17.944  19.829   4.604  1.00  0.00           H
ATOM   1887  HW2 SOL   629      17.022  19.119   5.573  1.00  0.00           H
ATOM   1888  OW  SOL   630      13.871  34.316   4.770  1.00  0.00           O
ATOM   1889  HW1 SOL   630      14.543  34.547   4.129  1.00  0.00           H
ATOM   1890  HW2 SOL   630      13.489  35.155   5.030  1.00  0.00           H
ATOM   1891  OW  SOL   631       1.459  36.500  18.420  1.00  0.00           O
ATOM   1892  HW1 SOL   631       0.917  35.892  18.922  1.00  0.00           H
ATOM   1893  HW2 SOL   631       1.996  36.942  19.077  1.00  0.00           H
ATOM   1894  OW  SOL   632      12.775  27.847   6.713  1.00  0.00           O
ATOM   1895  HW1 SOL   632      13.466  27.185   6.722  1.00  0.00           H
ATOM   1896  HW2 SOL   632      13.133  28.561   6.187  1.00  0.00           H
ATOM   1897  OW  SOL   633       8.259  31.330  14.295  1.00  0.00           O
ATOM   1898  HW1 SOL   633       8.096  31.698  15.163  1.00  0.00           H
ATOM   1899  HW2 SOL   633       7.473  31.543  13.793  1.00  0.00           H
ATOM   1900  OW  SOL   634       6.754  34.753   1.538  1.00  0.00           O
ATOM   1901  HW1 SOL   634       6.774  34.783   0.581  1.00  0.00           H
ATOM   1902  HW2 SOL   634       6.242  33.971   1.743  1.00  0.00           H
ATOM   1903  OW  SOL   635      16.490  35.859  13.938  1.00  0.00           O
ATOM   1904  HW1 SOL   635      16.941  35.978  13.102  1.00  0.00           H
ATOM   1905  HW2 SOL   635      16.266  36.746  14.219  1.00  0.00           H
ATOM   1906  OW  SOL   636      18.392  20.350   9.670  1.00  0.00           O
ATOM   1907  HW1 SOL   636      18.720  19.536   9.287  1.00  0.00           H
ATOM   1908  HW2 SOL   636      17.503  20.436   9.326  1.00  0.00           H
ATOM   1909  OW  SOL   637       2.761  21.886   7.252  1.00  0.00           O
ATOM   1910  HW1 SOL   637       1.946  22.224   6.883  1.00  0.00           H
ATOM   1911  HW2 SOL   637       2.555  21.711   8.170  1.00  0.00           H
ATOM   1912  OW  SOL   638      11.558  34.479   0.529  1.00  0.00           O
ATOM   1913  HW1 SOL   638      11.912  33.594   0.619  1.00  0.00           H
ATOM   1914  HW2 SOL   638      11.450  34.599  42.882  1.00  0.00           H
ATOM   1915  OW  SOL   639       8.247  28.649  13.711  1.00  0.00           O
ATOM   1916  HW1 SOL   639       8.633  28.681  12.835  1.00  0.00           H
ATOM   1917  HW2 SOL   639       8.292  29.551  14.026  1.00  0.00           H
ATOM   1918  OW  SOL   640       9.177  27.731   2.942  1.00  0.00           O
ATOM   1919  HW1 SOL   640       9.763  28.034   2.248  1.00  0.00           H
ATOM   1920  HW2 SOL   640       9.595  26.939   3.280  1.00  0.00           H
ATOM   1921  OW  SOL   641      15.177  34.956   0.558  1.00  0.00           O
ATOM   1922  HW1 SOL   641      14.220  34.929   0.560  1.00  0.00           H
ATOM   1923  HW2 SOL   641      15.418  34.820  42.938  1.00  0.00           H
ATOM   1924  OW  SOL   642       3.733  31.531  14.846  1.00  0.00           O
ATOM   1925  HW1 SOL   642       3.549  32.407  14.508  1.00  0.00           H
ATOM   1926  HW2 SOL   642       2.899  31.066  14.774  1.00  0.00           H
ATOM   1927  OW  SOL   643      16.115  31.480  12.873  1.00  0.00           O
ATOM   1928  HW1 SOL   643      16.711  31.542  13.620  1.00  0.00           H
ATOM   1929  HW2 SOL   643      15.477  32.180  13.015  1.00  0.00           H
ATOM   1930  OW  SOL   644      10.413  29.620   7.001  1.00  0.00           O
ATOM   1931  HW1 SOL   644       9.730  29.116   7.444  1.00  0.00           H
ATOM   1932  HW2 SOL   644      10.974  28.959   6.596  1.00  0.00           H
ATOM   1933  OW  SOL   645      10.176  21.002   9.669  1.00  0.00           O
ATOM   1934  HW1 SOL   645      10.067  20.565   8.825  1.00  0.00           H
ATOM   1935  HW2 SOL   645      10.110  20.299  10.314  1.00  0.00           H
ATOM   1936  OW  SOL   646       6.008  33.554   4.862  1.00  0.00           O
ATOM   1937  HW1 SOL   646       6.268  32.952   4.165  1.00  0.00           H
ATOM   1938  HW2 SOL   646       5.407  34.167   4.438  1.00  0.00           H
ATOM   1939  OW  SOL   647      17.121  22.489  13.813  1.00  0.00           O
ATOM   1940  HW1 SOL   647      17.821  23.142  13.792  1.00  0.00           H
ATOM   1941  HW2 SOL   647      17.424  21.794  13.229  1.00  0.00           H
ATOM   1942  OW  SOL   648       2.588  32.016   2.942  1.00  0.00           O
ATOM   1943  HW1 SOL   648       1.689  32.123   2.631  1.00  0.00           H
ATOM   1944  HW2 SOL   648       2.631  32.541   3.740  1.00  0.00           H
ATOM   1945  OW  SOL   649       1.079  28.698  17.233  1.00  0.00           O
ATOM   1946  HW1 SOL   649       0.392  28.456  17.854  1.00  0.00           H
ATOM   1947  HW2 SOL   649       1.892  28.418  17.654  1.00  0.00           H
ATOM   1948  OW  SOL   650       6.697  20.599  14.944  1.00  0.00           O
ATOM   1949  HW1 SOL   650       7.541  20.467  14.511  1.00  0.00           H
ATOM   1950  HW2 SOL   650       6.922  20.780  15.856  1.00  0.00           H
ATOM   1951  OW  SOL   651      14.380  27.200  14.024  1.00  0.00           O
ATOM   1952  HW1 SOL   651      13.874  27.716  13.395  1.00  0.00           H
ATOM   1953  HW2 SOL   651      15.286  27.282  13.726  1.00  0.00           H
ATOM   1954  OW  SOL   652       0.869  20.554   3.456  1.00  0.00           O
ATOM   1955  HW1 SOL   652       0.600  21.047   2.680  1.00  0.00           H
ATOM   1956  HW2 SOL   652       1.524  19.936   3.132  1.00  0.00           H
ATOM   1957  OW  SOL   653      11.837  31.919   1.194  1.00  0.00           O
ATOM   1958  HW1 SOL   653      10.887  31.818   1.262  1.00  0.00           H
ATOM   1959  HW2 SOL   653      12.131  32.039   2.097  1.00  0.00           H
ATOM   1960  OW  SOL   654       6.141  26.995  14.306  1.00  0.00           O
ATOM   1961  HW1 SOL   654       6.683  27.773  14.175  1.00  0.00           H
ATOM   1962  HW2 SOL   654       6.766  26.272  14.358  1.00  0.00           H
ATOM   1963  OW  SOL   655      14.898  36.319   9.645  1.00  0.00           O
ATOM   1964  HW1 SOL   655      15.237  36.897   8.961  1.00  0.00           H
ATOM   1965  HW2 SOL   655      15.616  36.243  10.273  1.00  0.00           H
ATOM   1966  OW  SOL   656       7.112  24.245  17.134  1.00  0.00           O
ATOM   1967  HW1 SOL   656       7.409  24.904  17.763  1.00  0.00           H
ATOM   1968  HW2 SOL   656       7.730  23.521  17.235  1.00  0.00           H
ATOM   1969  OW  SOL   657      14.570  30.741  16.345  1.00  0.00           O
ATOM   1970  HW1 SOL   657      14.506  30.799  17.299  1.00  0.00           H
ATOM   1971  HW2 SOL   657      15.510  30.775  16.166  1.00  0.00           H
ATOM   1972  OW  SOL   658       3.870  36.030  15.619  1.00  0.00           O
ATOM   1973  HW1 SOL   658       2.981  36.380  15.560  1.00  0.00           H
ATOM   1974  HW2 SOL   658       3.756  35.142  15.958  1.00  0.00           H
ATOM   1975  OW  SOL   659      16.758  27.451  12.553  1.00  0.00           O
ATOM   1976  HW1 SOL   659      16.555  26.607  12.150  1.00  0.00           H
ATOM   1977  HW2 SOL   659      16.699  28.081  11.834  1.00  0.00           H
ATOM   1978  OW  SOL   660      12.235  21.836   4.528  1.00  0.00           O
ATOM   1979  HW1 SOL   660      12.889  21.142   4.450  1.00  0.00           H
ATOM   1980  HW2 SOL   660      12.475  22.304   5.328  1.00  0.00           H
ATOM   1981  OW  SOL   661       5.960  26.077   6.592  1.00  0.00           O
ATOM   1982  HW1 SOL   661       6.363  26.916   6.368  1.00  0.00           H
ATOM   1983  HW2 SOL   661       5.174  26.036   6.047  1.00  0.00           H
ATOM   1984  OW  SOL   662      17.736  22.137  16.456  1.00  0.00           O
ATOM   1985  HW1 SOL   662      17.553  22.293  15.529  1.00  0.00           H
ATOM   1986  HW2 SOL   662      16.986  21.630  16.767  1.00  0.00           H
ATOM   1987  OW  SOL   663      17.365  27.965  15.154  1.00  0.00           O
ATOM   1988  HW1 SOL   663      17.614  28.883  15.257  1.00  0.00           H
ATOM   1989  HW2 SOL   663      17.243  27.854  14.211  1.00  0.00           H
ATOM   1990  OW  SOL   664       8.719  32.344   0.196  1.00  0.00           O
ATOM   1991  HW1 SOL   664       8.148  32.450   0.957  1.00  0.00           H
ATOM   1992  HW2 SOL   664       8.927  33.239  43.222  1.00  0.00           H
ATOM   1993  OW  SOL   665       6.587  36.555   9.557  1.00  0.00           O
ATOM   1994  HW1 SOL   665       6.262  37.425   9.325  1.00  0.00           H
ATOM   1995  HW2 SOL   665       7.534  36.611   9.431  1.00  0.00           H
ATOM   1996  OW  SOL   666       8.620  28.205   8.591  1.00  0.00           O
ATOM   1997  HW1 SOL   666       9.130  27.543   9.059  1.00  0.00           H
ATOM   1998  HW2 SOL   666       8.328  28.809   9.274  1.00  0.00           H
ATOM   1999  OW  SOL   667      10.795  28.429   0.844  1.00  0.00           O
ATOM   2000  HW1 SOL   667      10.621  28.999   0.095  1.00  0.00           H
ATOM   2001  HW2 SOL   667      11.625  28.001   0.631  1.00  0.00           H
ATOM   2002  OW  SOL   668      18.614  34.241   8.450  1.00  0.00           O
ATOM   2003  HW1 SOL   668      17.857  34.136   7.874  1.00  0.00           H
ATOM   2004  HW2 SOL   668      18.531  33.532   9.087  1.00  0.00           H
ATOM   2005  OW  SOL   669       2.294  31.690  18.550  1.00  0.00           O
ATOM   2006  HW1 SOL   669       1.572  31.140  18.245  1.00  0.00           H
ATOM   2007  HW2 SOL   669       2.125  31.810  19.484  1.00  0.00           H
ATOM   2008  OW  SOL   670       1.023  31.302   6.644  1.00  0.00           O
ATOM   2009  HW1 SOL   670       0.712  30.727   7.343  1.00  0.00           H
ATOM   2010  HW2 SOL   670       1.495  30.720   6.048  1.00  0.00           H
ATOM   2011  OW  SOL   671       6.769  32.562  16.232  1.00  0.00           O
ATOM   2012  HW1 SOL   671       5.981  32.116  16.545  1.00  0.00           H
ATOM   2013  HW2 SOL   671       6.692  33.452  16.575  1.00  0.00           H
ATOM   2014  OW  SOL   672      18.178  20.520  12.345  1.00  0.00           O
ATOM   2015  HW1 SOL   672      18.234  19.606  12.623  1.00  0.00           H
ATOM   2016  HW2 SOL   672      18.283  20.489  11.394  1.00  0.00           H
ATOM   2017  OW  SOL   673       4.402  22.879   5.252  1.00  0.00           O
ATOM   2018  HW1 SOL   673       4.517  22.156   4.635  1.00  0.00           H
ATOM   2019  HW2 SOL   673       3.863  22.513   5.953  1.00  0.00           H
ATOM   2020  OW  SOL   674      17.038  33.534  11.062  1.00  0.00           O
ATOM   2021  HW1 SOL   674      16.195  33.229  10.728  1.00  0.00           H
ATOM   2022  HW2 SOL   674      17.245  32.932  11.777  1.00  0.00           H
ATOM   2023  OW  SOL   675       3.218  24.096  12.857  1.00  0.00           O
ATOM   2024  HW1 SOL   675       3.697  23.512  13.445  1.00  0.00           H
ATOM   2025  HW2 SOL   675       3.520  23.856  11.981  1.00  0.00           H
ATOM   2026  OW  SOL   676       8.185  34.401   6.860  1.00  0.00           O
ATOM   2027  HW1 SOL   676       8.329  34.639   5.944  1.00  0.00           H
ATOM   2028  HW2 SOL   676       7.364  33.908   6.853  1.00  0.00           H
ATOM   2029  OW  SOL   677      14.314  20.791  11.163  1.00  0.00           O
ATOM   2030  HW1 SOL   677      14.706  20.112  11.711  1.00  0.00           H
ATOM   2031  HW2 SOL   677      13.784  21.311  11.767  1.00  0.00           H
ATOM   2032  OW  SOL   678      10.034  18.907  11.519  1.00  0.00           O
ATOM   2033  HW1 SOL   678       9.474  18.201  11.194  1.00  0.00           H
ATOM   2034  HW2 SOL   678      10.917  18.536  11.511  1.00  0.00           H
ATOM   2035  OW  SOL   679       7.712  31.940   3.026  1.00  0.00           O
ATOM   2036  HW1 SOL   679       7.294  31.086   3.141  1.00  0.00           H
ATOM   2037  HW2 SOL   679       8.557  31.854   3.467  1.00  0.00           H
ATOM   2038  OW  SOL   680       6.187  34.267  12.825  1.00  0.00           O
ATOM   2039  HW1 SOL   680       6.205  35.057  13.367  1.00  0.00           H
ATOM   2040  HW2 SOL   680       7.055  34.234  12.422  1.00  0.00           H
ATOM   2041  OW  SOL   681      13.571  19.232   1.795  1.00  0.00           O
ATOM   2042  HW1 SOL   681      13.861  18.755   1.018  1.00  0.00           H
ATOM   2043  HW2 SOL   681      12.747  18.811   2.042  1.00  0.00           H
ATOM   2044  OW  SOL   682      13.007  23.189   6.884  1.00  0.00           O
ATOM   2045  HW1 SOL   682      12.427  23.945   6.972  1.00  0.00           H
ATOM   2046  HW2 SOL   682      13.055  22.819   7.765  1.00  0.00           H
ATOM   2047  OW  SOL   683      15.893  20.764   8.803  1.00  0.00           O
ATOM   2048  HW1 SOL   683      15.122  20.862   9.362  1.00  0.00           H
ATOM   2049  HW2 SOL   683      15.908  21.561   8.273  1.00  0.00           H
ATOM   2050  OW  SOL   684       0.489  29.367   3.151  1.00  0.00           O
ATOM   2051  HW1 SOL   684       1.432  29.208   3.113  1.00  0.00           H
ATOM   2052  HW2 SOL   684       0.123  28.556   3.505  1.00  0.00           H
ATOM   2053  OW  SOL   685       8.756  35.072   3.441  1.00  0.00           O
ATOM   2054  HW1 SOL   685       8.040  34.836   2.851  1.00  0.00           H
ATOM   2055  HW2 SOL   685       8.427  35.827   3.928  1.00  0.00           H
ATOM   2056  OW  SOL   686       2.251  25.161  19.428  1.00  0.00           O
ATOM   2057  HW1 SOL   686       1.580  24.876  20.048  1.00  0.00           H
ATOM   2058  HW2 SOL   686       2.240  24.496  18.739  1.00  0.00           H
ATOM   2059  OW  SOL   687       2.196  21.355  28.508  1.00  0.00           O
ATOM   2060  HW1 SOL   687       2.545  21.173  29.381  1.00  0.00           H
ATOM   2061  HW2 SOL   687       1.361  20.888  28.481  1.00  0.00           H
ATOM   2062  OW  SOL   688       0.269  22.291  25.153  1.00  0.00           O
ATOM   2063  HW1 SOL   688      42.748  22.711  25.424  1.00  0.00           H
ATOM   2064  HW2 SOL   688      43.292  21.611  24.538  1.00  0.00           H
ATOM   2065  OW  SOL   689       5.673  31.364  30.290  1.00  0.00           O
ATOM   2066  HW1 SOL   689       4.786  31.378  29.930  1.00  0.00           H
ATOM   2067  HW2 SOL   689       5.791  32.233  30.673  1.00  0.00           H
ATOM   2068  OW  SOL   690      15.532  33.733  25.649  1.00  0.00           O
ATOM   2069  HW1 SOL   690      15.013  33.614  26.444  1.00  0.00           H
ATOM   2070  HW2 SOL   690      14.884  33.831  24.951  1.00  0.00           H
ATOM   2071  OW  SOL   691      11.314  25.633  25.741  1.00  0.00           O
ATOM   2072  HW1 SOL   691      11.848  26.408  25.568  1.00  0.00           H
ATOM   2073  HW2 SOL   691      10.804  25.860  26.518  1.00  0.00           H
ATOM   2074  OW  SOL   692      17.576  24.704  20.968  1.00  0.00           O
ATOM   2075  HW1 SOL   692      17.437  24.582  20.029  1.00  0.00           H
ATOM   2076  HW2 SOL   692      17.269  23.889  21.364  1.00  0.00           H
ATOM   2077  OW  SOL   693       7.650  30.069  28.910  1.00  0.00           O
ATOM   2078  HW1 SOL   693       6.921  30.350  29.465  1.00  0.00           H
ATOM   2079  HW2 SOL   693       7.981  30.879  28.522  1.00  0.00           H
ATOM   2080  OW  SOL   694       8.523  26.563  36.830  1.00  0.00           O
ATOM   2081  HW1 SOL   694       8.461  27.296  37.443  1.00  0.00           H
ATOM   2082  HW2 SOL   694       8.752  26.968  35.993  1.00  0.00           H
ATOM   2083  OW  SOL   695       6.875  28.786  25.196  1.00  0.00           O
ATOM   2084  HW1 SOL   695       7.479  28.564  25.904  1.00  0.00           H
ATOM   2085  HW2 SOL   695       6.154  29.243  25.630  1.00  0.00           H
ATOM   2086  OW  SOL   696       6.963  30.188  36.663  1.00  0.00           O
ATOM   2087  HW1 SOL   696       7.464  30.988  36.821  1.00  0.00           H
ATOM   2088  HW2 SOL   696       6.128  30.494  36.308  1.00  0.00           H
ATOM   2089  OW  SOL   697       3.318  32.954  29.274  1.00  0.00           O
ATOM   2090  HW1 SOL   697       2.604  32.650  28.714  1.00  0.00           H
ATOM   2091  HW2 SOL   697       3.869  33.481  28.696  1.00  0.00           H
ATOM   2092  OW  SOL   698      14.618  33.638  32.043  1.00  0.00           O
ATOM   2093  HW1 SOL   698      14.860  34.539  32.254  1.00  0.00           H
ATOM   2094  HW2 SOL   698      14.350  33.258  32.880  1.00  0.00           H
ATOM   2095  OW  SOL   699       4.412  22.578  33.663  1.00  0.00           O
ATOM   2096  HW1 SOL   699       5.183  22.013  33.625  1.00  0.00           H
ATOM   2097  HW2 SOL   699       3.670  21.973  33.634  1.00  0.00           H
ATOM   2098  OW  SOL   700      16.099  23.120  25.953  1.00  0.00           O
ATOM   2099  HW1 SOL   700      15.342  23.515  25.521  1.00  0.00           H
ATOM   2100  HW2 SOL   700      16.457  23.821  26.498  1.00  0.00           H
ATOM   2101  OW  SOL   701       2.297  35.692  23.409  1.00  0.00           O
ATOM   2102  HW1 SOL   701       2.515  36.485  23.899  1.00  0.00           H
ATOM   2103  HW2 SOL   701       2.820  35.752  22.610  1.00  0.00           H
ATOM   2104  OW  SOL   702      11.338  32.019  35.501  1.00  0.00           O
ATOM   2105  HW1 SOL   702      11.714  32.012  36.381  1.00  0.00           H
ATOM   2106  HW2 SOL   702      10.797  31.229  35.466  1.00  0.00           H
ATOM   2107  OW  SOL   703       2.424  33.048  23.959  1.00  0.00           O
ATOM   2108  HW1 SOL   703       2.128  33.957  24.003  1.00  0.00           H
ATOM   2109  HW2 SOL   703       1.765  32.556  24.449  1.00  0.00           H
ATOM   2110  OW  SOL   704       2.337  29.427  27.442  1.00  0.00           O
ATOM   2111  HW1 SOL   704       2.545  28.701  28.031  1.00  0.00           H
ATOM   2112  HW2 SOL   704       1.960  30.097  28.011  1.00  0.00           H
ATOM   2113  OW  SOL   705       6.213  36.499  32.999  1.00  0.00           O
ATOM   2114  HW1 SOL   705       5.344  36.362  33.377  1.00  0.00           H
ATOM   2115  HW2 SOL   705       6.434  37.402  33.225  1.00  0.00           H
ATOM   2116  OW  SOL   706       5.961  28.331  19.900  1.00  0.00           O
ATOM   2117  HW1 SOL   706       6.236  29.013  19.287  1.00  0.00           H
ATOM   2118  HW2 SOL   706       6.472  28.499  20.691  1.00  0.00           H
ATOM   2119  OW  SOL   707      15.966  19.769  33.371  1.00  0.00           O
ATOM   2120  HW1 SOL   707      15.782  20.485  32.764  1.00  0.00           H
ATOM   2121  HW2 SOL   707      15.902  20.168  34.239  1.00  0.00           H
ATOM   2122  OW  SOL   708       1.147  25.138  24.358  1.00  0.00           O
ATOM   2123  HW1 SOL   708       0.838  24.245  24.509  1.00  0.00           H
ATOM   2124  HW2 SOL   708       1.053  25.571  25.207  1.00  0.00           H
ATOM   2125  OW  SOL   709      18.435  36.271  22.109  1.00  0.00           O
ATOM   2126  HW1 SOL   709      18.936  36.015  22.883  1.00  0.00           H
ATOM   2127  HW2 SOL   709      18.733  37.160  21.914  1.00  0.00           H
ATOM   2128  OW  SOL   710       0.238  34.579  19.822  1.00  0.00           O
ATOM   2129  HW1 SOL   710       0.129  33.656  20.048  1.00  0.00           H
ATOM   2130  HW2 SOL   710      43.226  35.053  20.594  1.00  0.00           H
ATOM   2131  OW  SOL   711      16.912  27.842  24.872  1.00  0.00           O
ATOM   2132  HW1 SOL   711      17.809  27.516  24.796  1.00  0.00           H
ATOM   2133  HW2 SOL   711      16.769  28.340  24.067  1.00  0.00           H
ATOM   2134  OW  SOL   712      16.435  29.697  22.929  1.00  0.00           O
ATOM   2135  HW1 SOL   712      17.262  29.805  22.458  1.00  0.00           H
ATOM   2136  HW2 SOL   712      16.524  30.257  23.700  1.00  0.00           H
ATOM   2137  OW  SOL   713       1.129  26.063  34.587  1.00  0.00           O
ATOM   2138  HW1 SOL   713       2.024  25.975  34.915  1.00  0.00           H
ATOM   2139  HW2 SOL   713       1.025  27.000  34.421  1.00  0.00           H
ATOM   2140  OW  SOL   714       6.135  32.339  25.895  1.00  0.00           O
ATOM   2141  HW1 SOL   714       5.688  31.503  26.028  1.00  0.00           H
ATOM   2142  HW2 SOL   714       5.846  32.631  25.031  1.00  0.00           H
ATOM   2143  OW  SOL   715      12.927  30.970  32.856  1.00  0.00           O
ATOM   2144  HW1 SOL   715      13.294  30.268  32.320  1.00  0.00           H
ATOM   2145  HW2 SOL   715      13.416  30.926  33.678  1.00  0.00           H
ATOM   2146  OW  SOL   716       8.066  18.607  23.615  1.00  0.00           O
ATOM   2147  HW1 SOL   716       8.478  19.470  23.575  1.00  0.00           H
ATOM   2148  HW2 SOL   716       7.136  18.791  23.748  1.00  0.00           H
ATOM   2149  OW  SOL   717       1.937  28.335  31.231  1.00  0.00           O
ATOM   2150  HW1 SOL   717       2.795  27.930  31.109  1.00  0.00           H
ATOM   2151  HW2 SOL   717       1.313  27.664  30.955  1.00  0.00           H
ATOM   2152  OW  SOL   718      15.333  28.530  20.537  1.00  0.00           O
ATOM   2153  HW1 SOL   718      14.640  27.900  20.736  1.00  0.00           H
ATOM   2154  HW2 SOL   718      15.672  28.792  21.393  1.00  0.00           H
ATOM   2155  OW  SOL   719      11.839  36.601  34.776  1.00  0.00           O
ATOM   2156  HW1 SOL   719      12.101  37.122  34.017  1.00  0.00           H
ATOM   2157  HW2 SOL   719      11.964  35.694  34.500  1.00  0.00           H
ATOM   2158  OW  SOL   720       3.220  21.115  36.661  1.00  0.00           O
ATOM   2159  HW1 SOL   720       3.814  21.866  36.666  1.00  0.00           H
ATOM   2160  HW2 SOL   720       2.368  21.481  36.899  1.00  0.00           H
ATOM   2161  OW  SOL   721      14.661  32.817  28.162  1.00  0.00           O
ATOM   2162  HW1 SOL   721      14.025  32.896  28.873  1.00  0.00           H
ATOM   2163  HW2 SOL   721      14.523  31.935  27.814  1.00  0.00           H
ATOM   2164  OW  SOL   722      16.670  35.814  24.364  1.00  0.00           O
ATOM   2165  HW1 SOL   722      16.306  35.563  23.514  1.00  0.00           H
ATOM   2166  HW2 SOL   722      16.429  35.096  24.949  1.00  0.00           H
ATOM   2167  OW  SOL   723       5.946  25.886  21.280  1.00  0.00           O
ATOM   2168  HW1 SOL   723       6.142  26.621  20.698  1.00  0.00           H
ATOM   2169  HW2 SOL   723       5.264  26.218  21.864  1.00  0.00           H
ATOM   2170  OW  SOL   724      12.820  22.055  27.964  1.00  0.00           O
ATOM   2171  HW1 SOL   724      11.950  21.655  27.981  1.00  0.00           H
ATOM   2172  HW2 SOL   724      13.328  21.553  28.601  1.00  0.00           H
ATOM   2173  OW  SOL   725      15.801  35.253  21.700  1.00  0.00           O
ATOM   2174  HW1 SOL   725      16.657  35.680  21.666  1.00  0.00           H
ATOM   2175  HW2 SOL   725      15.599  35.047  20.787  1.00  0.00           H
ATOM   2176  OW  SOL   726       8.017  24.723  33.204  1.00  0.00           O
ATOM   2177  HW1 SOL   726       7.657  24.587  34.080  1.00  0.00           H
ATOM   2178  HW2 SOL   726       7.530  24.117  32.647  1.00  0.00           H
ATOM   2179  OW  SOL   727      13.940  23.325  35.379  1.00  0.00           O
ATOM   2180  HW1 SOL   727      13.844  23.743  36.235  1.00  0.00           H
ATOM   2181  HW2 SOL   727      14.659  22.704  35.494  1.00  0.00           H
ATOM   2182  OW  SOL   728       9.648  27.530  34.395  1.00  0.00           O
ATOM   2183  HW1 SOL   728      10.167  26.788  34.086  1.00  0.00           H
ATOM   2184  HW2 SOL   728       9.185  27.841  33.616  1.00  0.00           H
ATOM   2185  OW  SOL   729       9.920  22.731  31.043  1.00  0.00           O
ATOM   2186  HW1 SOL   729       9.134  23.019  31.509  1.00  0.00           H
ATOM   2187  HW2 SOL   729       9.587  22.249  30.286  1.00  0.00           H
ATOM   2188  OW  SOL   730      10.471  25.608  22.911  1.00  0.00           O
ATOM   2189  HW1 SOL   730      10.603  25.563  23.858  1.00  0.00           H
ATOM   2190  HW2 SOL   730       9.637  25.161  22.764  1.00  0.00           H
ATOM   2191  OW  SOL   731       0.850  26.407  26.601  1.00  0.00           O
ATOM   2192  HW1 SOL   731       1.784  26.562  26.737  1.00  0.00           H
ATOM   2193  HW2 SOL   731       0.458  27.280  26.604  1.00  0.00           H
ATOM   2194  OW  SOL   732       1.311  36.938  34.345  1.00  0.00           O
ATOM   2195  HW1 SOL   732       1.210  36.688  35.263  1.00  0.00           H
ATOM   2196  HW2 SOL   732       0.418  37.103  34.042  1.00  0.00           H
ATOM   2197  OW  SOL   733       8.677  22.059  20.538  1.00  0.00           O
ATOM   2198  HW1 SOL   733       9.246  22.662  20.060  1.00  0.00           H
ATOM   2199  HW2 SOL   733       8.950  21.189  20.247  1.00  0.00           H
ATOM   2200  OW  SOL   734      17.153  24.441  36.919  1.00  0.00           O
ATOM   2201  HW1 SOL   734      16.903  25.286  36.546  1.00  0.00           H
ATOM   2202  HW2 SOL   734      17.214  23.854  36.166  1.00  0.00           H
ATOM   2203  OW  SOL   735      13.693  30.083  24.069  1.00  0.00           O
ATOM   2204  HW1 SOL   735      14.449  29.842  23.533  1.00  0.00           H
ATOM   2205  HW2 SOL   735      13.192  30.685  23.519  1.00  0.00           H
ATOM   2206  OW  SOL   736      10.098  33.124  23.393  1.00  0.00           O
ATOM   2207  HW1 SOL   736       9.672  33.830  22.907  1.00  0.00           H
ATOM   2208  HW2 SOL   736      10.041  33.395  24.309  1.00  0.00           H
ATOM   2209  OW  SOL   737       3.518  36.636  27.159  1.00  0.00           O
ATOM   2210  HW1 SOL   737       4.024  35.827  27.237  1.00  0.00           H
ATOM   2211  HW2 SOL   737       4.176  37.331  27.164  1.00  0.00           H
ATOM   2212  OW  SOL   738      17.962  29.283  27.307  1.00  0.00           O
ATOM   2213  HW1 SOL   738      17.334  29.115  26.604  1.00  0.00           H
ATOM   2214  HW2 SOL   738      17.429  29.318  28.101  1.00  0.00           H
ATOM   2215  OW  SOL   739      12.296  34.080  33.678  1.00  0.00           O
ATOM   2216  HW1 SOL   739      12.243  33.349  34.293  1.00  0.00           H
ATOM   2217  HW2 SOL   739      11.723  33.827  32.955  1.00  0.00           H
ATOM   2218  OW  SOL   740       3.171  28.109  21.004  1.00  0.00           O
ATOM   2219  HW1 SOL   740       4.015  28.378  20.641  1.00  0.00           H
ATOM   2220  HW2 SOL   740       2.996  27.259  20.601  1.00  0.00           H
ATOM   2221  OW  SOL   741      14.658  25.935  25.885  1.00  0.00           O
ATOM   2222  HW1 SOL   741      14.557  25.415  26.682  1.00  0.00           H
ATOM   2223  HW2 SOL   741      15.393  26.520  26.071  1.00  0.00           H
ATOM   2224  OW  SOL   742       4.605  31.217  35.961  1.00  0.00           O
ATOM   2225  HW1 SOL   742       4.217  31.316  35.092  1.00  0.00           H
ATOM   2226  HW2 SOL   742       3.857  31.197  36.558  1.00  0.00           H
ATOM   2227  OW  SOL   743      11.191  36.362  20.987  1.00  0.00           O
ATOM   2228  HW1 SOL   743      10.505  35.862  21.430  1.00  0.00           H
ATOM   2229  HW2 SOL   743      11.349  35.884  20.173  1.00  0.00           H
ATOM   2230  OW  SOL   744       1.989  21.443  33.581  1.00  0.00           O
ATOM   2231  HW1 SOL   744       1.235  22.028  33.501  1.00  0.00           H
ATOM   2232  HW2 SOL   744       1.840  20.969  34.399  1.00  0.00           H
ATOM   2233  OW  SOL   745      16.320  32.387  19.480  1.00  0.00           O
ATOM   2234  HW1 SOL   745      15.949  33.254  19.319  1.00  0.00           H
ATOM   2235  HW2 SOL   745      15.602  31.781  19.294  1.00  0.00           H
ATOM   2236  OW  SOL   746       4.637  36.099  21.790  1.00  0.00           O
ATOM   2237  HW1 SOL   746       4.982  36.454  22.609  1.00  0.00           H
ATOM   2238  HW2 SOL   746       5.414  35.883  21.275  1.00  0.00           H
ATOM   2239  OW  SOL   747      14.015  19.736  22.884  1.00  0.00           O
ATOM   2240  HW1 SOL   747      13.804  19.386  22.018  1.00  0.00           H
ATOM   2241  HW2 SOL   747      14.972  19.757  22.908  1.00  0.00           H
ATOM   2242  OW  SOL   748       2.494  36.505  31.013  1.00  0.00           O
ATOM   2243  HW1 SOL   748       3.029  35.855  31.468  1.00  0.00           H
ATOM   2244  HW2 SOL   748       2.375  36.145  30.134  1.00  0.00           H
ATOM   2245  OW  SOL   749       9.404  35.596  27.678  1.00  0.00           O
ATOM   2246  HW1 SOL   749      10.156  35.024  27.831  1.00  0.00           H
ATOM   2247  HW2 SOL   749       8.924  35.174  26.965  1.00  0.00           H
ATOM   2248  OW  SOL   750       3.886  25.640  23.539  1.00  0.00           O
ATOM   2249  HW1 SOL   750       4.205  24.745  23.426  1.00  0.00           H
ATOM   2250  HW2 SOL   750       2.936  25.548  23.611  1.00  0.00           H
ATOM   2251  OW  SOL   751      15.405  20.905  35.869  1.00  0.00           O
ATOM   2252  HW1 SOL   751      15.454  21.123  36.800  1.00  0.00           H
ATOM   2253  HW2 SOL   751      14.771  20.190  35.823  1.00  0.00           H
ATOM   2254  OW  SOL   752       6.170  19.873  19.765  1.00  0.00           O
ATOM   2255  HW1 SOL   752       7.065  19.539  19.825  1.00  0.00           H
ATOM   2256  HW2 SOL   752       5.876  19.615  18.891  1.00  0.00           H
ATOM   2257  OW  SOL   753       7.750  21.272  36.100  1.00  0.00           O
ATOM   2258  HW1 SOL   753       8.426  20.692  36.450  1.00  0.00           H
ATOM   2259  HW2 SOL   753       7.156  21.419  36.836  1.00  0.00           H
ATOM   2260  OW  SOL   754       8.847  33.790  30.554  1.00  0.00           O
ATOM   2261  HW1 SOL   754       8.666  33.470  29.670  1.00  0.00           H
ATOM   2262  HW2 SOL   754       9.451  33.145  30.923  1.00  0.00           H
ATOM   2263  OW  SOL   755      13.449  24.525  32.951  1.00  0.00           O
ATOM   2264  HW1 SOL   755      13.771  24.155  33.773  1.00  0.00           H
ATOM   2265  HW2 SOL   755      13.788  25.420  32.941  1.00  0.00           H
ATOM   2266  OW  SOL   756       8.048  32.694  27.903  1.00  0.00           O
ATOM   2267  HW1 SOL   756       8.900  32.667  27.466  1.00  0.00           H
ATOM   2268  HW2 SOL   756       7.412  32.594  27.195  1.00  0.00           H
ATOM   2269  OW  SOL   757       9.259  23.690  27.645  1.00  0.00           O
ATOM   2270  HW1 SOL   757       8.991  23.568  26.734  1.00  0.00           H
ATOM   2271  HW2 SOL   757       9.645  22.852  27.896  1.00  0.00           H
ATOM   2272  OW  SOL   758       5.480  19.259  23.746  1.00  0.00           O
ATOM   2273  HW1 SOL   758       4.653  19.254  24.227  1.00  0.00           H
ATOM   2274  HW2 SOL   758       5.433  20.040  23.195  1.00  0.00           H
ATOM   2275  OW  SOL   759      14.291  30.546  19.006  1.00  0.00           O
ATOM   2276  HW1 SOL   759      14.612  29.824  19.546  1.00  0.00           H
ATOM   2277  HW2 SOL   759      13.434  30.759  19.376  1.00  0.00           H
ATOM   2278  OW  SOL   760       2.957  19.051  20.387  1.00  0.00           O
ATOM   2279  HW1 SOL   760       3.582  19.715  20.095  1.00  0.00           H
ATOM   2280  HW2 SOL   760       3.499  18.374  20.793  1.00  0.00           H
ATOM   2281  OW  SOL   761       9.344  21.010  23.372  1.00  0.00           O
ATOM   2282  HW1 SOL   761       8.972  21.426  22.594  1.00  0.00           H
ATOM   2283  HW2 SOL   761      10.290  21.038  23.230  1.00  0.00           H
ATOM   2284  OW  SOL   762      10.795  25.396  33.247  1.00  0.00           O
ATOM   2285  HW1 SOL   762      10.052  24.794  33.283  1.00  0.00           H
ATOM   2286  HW2 SOL   762      11.550  24.836  33.067  1.00  0.00           H
ATOM   2287  OW  SOL   763      12.271  34.310  26.546  1.00  0.00           O
ATOM   2288  HW1 SOL   763      12.482  35.018  25.938  1.00  0.00           H
ATOM   2289  HW2 SOL   763      12.935  34.376  27.231  1.00  0.00           H
ATOM   2290  OW  SOL   764       4.622  30.073  26.065  1.00  0.00           O
ATOM   2291  HW1 SOL   764       3.866  29.903  26.626  1.00  0.00           H
ATOM   2292  HW2 SOL   764       4.309  29.892  25.179  1.00  0.00           H
ATOM   2293  OW  SOL   765      12.747  36.593  24.607  1.00  0.00           O
ATOM   2294  HW1 SOL   765      13.104  37.217  23.976  1.00  0.00           H
ATOM   2295  HW2 SOL   765      12.162  37.114  25.156  1.00  0.00           H
ATOM   2296  OW  SOL   766      10.311  24.110  18.770  1.00  0.00           O
ATOM   2297  HW1 SOL   766       9.917  24.935  18.486  1.00  0.00           H
ATOM   2298  HW2 SOL   766      10.907  24.360  19.476  1.00  0.00           H
ATOM   2299  OW  SOL   767       0.774  24.189  32.535  1.00  0.00           O
ATOM   2300  HW1 SOL   767       1.645  24.182  32.139  1.00  0.00           H
ATOM   2301  HW2 SOL   767       0.799  24.913  33.160  1.00  0.00           H
ATOM   2302  OW  SOL   768       5.696  20.904  30.249  1.00  0.00           O
ATOM   2303  HW1 SOL   768       5.954  20.015  30.490  1.00  0.00           H
ATOM   2304  HW2 SOL   768       4.762  20.947  30.453  1.00  0.00           H
ATOM   2305  OW  SOL   769       8.717  23.196  25.025  1.00  0.00           O
ATOM   2306  HW1 SOL   769       8.291  23.793  24.410  1.00  0.00           H
ATOM   2307  HW2 SOL   769       8.867  22.398  24.519  1.00  0.00           H
ATOM   2308  OW  SOL   770      10.142  19.102  26.179  1.00  0.00           O
ATOM   2309  HW1 SOL   770       9.511  19.030  25.463  1.00  0.00           H
ATOM   2310  HW2 SOL   770       9.952  18.352  26.742  1.00  0.00           H
ATOM   2311  OW  SOL   771      14.331  30.271  27.248  1.00  0.00           O
ATOM   2312  HW1 SOL   771      13.721  29.539  27.165  1.00  0.00           H
ATOM   2313  HW2 SOL   771      14.515  30.535  26.347  1.00  0.00           H
ATOM   2314  OW  SOL   772      14.710  24.554  28.504  1.00  0.00           O
ATOM   2315  HW1 SOL   772      14.329  23.682  28.604  1.00  0.00           H
ATOM   2316  HW2 SOL   772      15.350  24.620  29.213  1.00  0.00           H
ATOM   2317  OW  SOL   773      18.482  26.880  22.432  1.00  0.00           O
ATOM   2318  HW1 SOL   773      19.012  26.292  22.970  1.00  0.00           H
ATOM   2319  HW2 SOL   773      18.226  26.349  21.677  1.00  0.00           H
ATOM   2320  OW  SOL   774       4.938  32.567  20.305  1.00  0.00           O
ATOM   2321  HW1 SOL   774       4.138  32.338  20.779  1.00  0.00           H
ATOM   2322  HW2 SOL   774       4.655  32.679  19.398  1.00  0.00           H
ATOM   2323  OW  SOL   775      16.663  31.340  25.188  1.00  0.00           O
ATOM   2324  HW1 SOL   775      17.591  31.485  25.371  1.00  0.00           H
ATOM   2325  HW2 SOL   775      16.241  32.170  25.411  1.00  0.00           H
ATOM   2326  OW  SOL   776      13.917  24.353  19.355  1.00  0.00           O
ATOM   2327  HW1 SOL   776      13.387  24.157  20.127  1.00  0.00           H
ATOM   2328  HW2 SOL   776      14.778  23.986  19.555  1.00  0.00           H
ATOM   2329  OW  SOL   777       5.295  21.215  21.904  1.00  0.00           O
ATOM   2330  HW1 SOL   777       5.578  20.685  21.159  1.00  0.00           H
ATOM   2331  HW2 SOL   777       5.226  22.103  21.554  1.00  0.00           H
ATOM   2332  OW  SOL   778      17.544  30.881  34.460  1.00  0.00           O
ATOM   2333  HW1 SOL   778      18.439  30.561  34.352  1.00  0.00           H
ATOM   2334  HW2 SOL   778      17.647  31.788  34.748  1.00  0.00           H
ATOM   2335  OW  SOL   779      10.699  32.215  32.059  1.00  0.00           O
ATOM   2336  HW1 SOL   779       9.911  31.852  32.464  1.00  0.00           H
ATOM   2337  HW2 SOL   779      11.421  31.740  32.472  1.00  0.00           H
ATOM   2338  OW  SOL   780      15.960  34.911  35.026  1.00  0.00           O
ATOM   2339  HW1 SOL   780      16.095  35.188  34.120  1.00  0.00           H
ATOM   2340  HW2 SOL   780      16.777  34.475  35.268  1.00  0.00           H
ATOM   2341  OW  SOL   781      16.359  29.639  29.412  1.00  0.00           O
ATOM   2342  HW1 SOL   781      16.342  30.341  30.062  1.00  0.00           H
ATOM   2343  HW2 SOL   781      15.520  29.713  28.957  1.00  0.00           H
ATOM   2344  OW  SOL   782       9.157  19.577  32.662  1.00  0.00           O
ATOM   2345  HW1 SOL   782       9.393  19.376  31.757  1.00  0.00           H
ATOM   2346  HW2 SOL   782       9.922  20.031  33.015  1.00  0.00           H
ATOM   2347  OW  SOL   783       9.821  29.758  35.823  1.00  0.00           O
ATOM   2348  HW1 SOL   783       8.873  29.846  35.926  1.00  0.00           H
ATOM   2349  HW2 SOL   783       9.932  28.993  35.259  1.00  0.00           H
ATOM   2350  OW  SOL   784       7.055  29.185  22.339  1.00  0.00           O
ATOM   2351  HW1 SOL   784       6.936  29.115  23.286  1.00  0.00           H
ATOM   2352  HW2 SOL   784       7.827  28.651  22.154  1.00  0.00           H
ATOM   2353  OW  SOL   785       4.120  26.747  31.130  1.00  0.00           O
ATOM   2354  HW1 SOL   785       4.882  26.843  31.701  1.00  0.00           H
ATOM   2355  HW2 SOL   785       3.766  25.884  31.343  1.00  0.00           H
ATOM   2356  OW  SOL   786      12.723  22.445  31.277  1.00  0.00           O
ATOM   2357  HW1 SOL   786      12.960  23.208  31.804  1.00  0.00           H
ATOM   2358  HW2 SOL   786      11.867  22.664  30.909  1.00  0.00           H
ATOM   2359  OW  SOL   787       0.594  34.320  31.862  1.00  0.00           O
ATOM   2360  HW1 SOL   787       0.309  35.201  31.620  1.00  0.00           H
ATOM   2361  HW2 SOL   787       1.522  34.417  32.073  1.00  0.00           H
ATOM   2362  OW  SOL   788       3.650  29.636  23.591  1.00  0.00           O
ATOM   2363  HW1 SOL   788       3.603  30.388  23.000  1.00  0.00           H
ATOM   2364  HW2 SOL   788       3.663  28.875  23.010  1.00  0.00           H
ATOM   2365  OW  SOL   789       5.617  24.021  27.263  1.00  0.00           O
ATOM   2366  HW1 SOL   789       5.799  24.625  26.543  1.00  0.00           H
ATOM   2367  HW2 SOL   789       6.143  24.350  27.991  1.00  0.00           H
ATOM   2368  OW  SOL   790      12.494  32.095  22.514  1.00  0.00           O
ATOM   2369  HW1 SOL   790      12.979  32.843  22.865  1.00  0.00           H
ATOM   2370  HW2 SOL   790      11.603  32.212  22.844  1.00  0.00           H
ATOM   2371  OW  SOL   791      12.726  33.078  30.044  1.00  0.00           O
ATOM   2372  HW1 SOL   791      13.186  33.171  30.879  1.00  0.00           H
ATOM   2373  HW2 SOL   791      12.056  32.415  30.212  1.00  0.00           H
ATOM   2374  OW  SOL   792      15.831  24.969  23.360  1.00  0.00           O
ATOM   2375  HW1 SOL   792      15.500  25.597  24.002  1.00  0.00           H
ATOM   2376  HW2 SOL   792      16.291  25.506  22.714  1.00  0.00           H
ATOM   2377  OW  SOL   793       3.515  33.815  31.864  1.00  0.00           O
ATOM   2378  HW1 SOL   793       3.360  33.334  31.052  1.00  0.00           H
ATOM   2379  HW2 SOL   793       4.463  33.940  31.893  1.00  0.00           H
ATOM   2380  OW  SOL   794       4.042  26.080  34.583  1.00  0.00           O
ATOM   2381  HW1 SOL   794       4.681  26.584  34.079  1.00  0.00           H
ATOM   2382  HW2 SOL   794       4.499  25.270  34.807  1.00  0.00           H
ATOM   2383  OW  SOL   795      15.862  26.344  35.325  1.00  0.00           O
ATOM   2384  HW1 SOL   795      15.013  26.784  35.270  1.00  0.00           H
ATOM   2385  HW2 SOL   795      16.420  26.822  34.711  1.00  0.00           H
ATOM   2386  OW  SOL   796      10.022  19.691  36.266  1.00  0.00           O
ATOM   2387  HW1 SOL   796      10.305  20.475  35.797  1.00  0.00           H
ATOM   2388  HW2 SOL   796      10.502  18.975  35.849  1.00  0.00           H
ATOM   2389  OW  SOL   797       5.029  19.133  36.033  1.00  0.00           O
ATOM   2390  HW1 SOL   797       4.639  18.561  35.372  1.00  0.00           H
ATOM   2391  HW2 SOL   797       4.342  19.767  36.237  1.00  0.00           H
ATOM   2392  OW  SOL   798       5.792  27.318  28.936  1.00  0.00           O
ATOM   2393  HW1 SOL   798       6.124  28.212  28.856  1.00  0.00           H
ATOM   2394  HW2 SOL   798       5.175  27.356  29.667  1.00  0.00           H
ATOM   2395  OW  SOL   799      13.605  27.237  29.038  1.00  0.00           O
ATOM   2396  HW1 SOL   799      12.870  27.186  28.428  1.00  0.00           H
ATOM   2397  HW2 SOL   799      13.932  26.339  29.096  1.00  0.00           H
ATOM   2398  OW  SOL   800      12.129  23.911  21.362  1.00  0.00           O
ATOM   2399  HW1 SOL   800      12.164  23.108  21.882  1.00  0.00           H
ATOM   2400  HW2 SOL   800      11.744  24.561  21.951  1.00  0.00           H
ATOM   2401  OW  SOL   801       3.057  20.714  31.015  1.00  0.00           O
ATOM   2402  HW1 SOL   801       2.764  21.020  31.873  1.00  0.00           H
ATOM   2403  HW2 SOL   801       2.803  19.791  30.990  1.00  0.00           H
ATOM   2404  OW  SOL   802       0.470  31.669  31.386  1.00  0.00           O
ATOM   2405  HW1 SOL   802       0.783  31.245  32.185  1.00  0.00           H
ATOM   2406  HW2 SOL   802       0.516  32.606  31.578  1.00  0.00           H
ATOM   2407  OW  SOL   803       7.347  24.990  29.287  1.00  0.00           O
ATOM   2408  HW1 SOL   803       7.913  24.737  28.557  1.00  0.00           H
ATOM   2409  HW2 SOL   803       7.028  25.861  29.053  1.00  0.00           H
ATOM   2410  OW  SOL   804      17.307  28.074  37.171  1.00  0.00           O
ATOM   2411  HW1 SOL   804      16.810  27.845  36.387  1.00  0.00           H
ATOM   2412  HW2 SOL   804      16.643  28.334  37.810  1.00  0.00           H
ATOM   2413  OW  SOL   805       3.064  19.292  24.848  1.00  0.00           O
ATOM   2414  HW1 SOL   805       2.855  20.178  25.143  1.00  0.00           H
ATOM   2415  HW2 SOL   805       2.955  18.748  25.628  1.00  0.00           H
ATOM   2416  OW  SOL   806      16.120  22.303  22.327  1.00  0.00           O
ATOM   2417  HW1 SOL   806      16.265  21.653  23.014  1.00  0.00           H
ATOM   2418  HW2 SOL   806      15.818  23.083  22.794  1.00  0.00           H
ATOM   2419  OW  SOL   807      10.252  26.260  28.283  1.00  0.00           O
ATOM   2420  HW1 SOL   807      10.341  26.415  29.223  1.00  0.00           H
ATOM   2421  HW2 SOL   807       9.965  25.349  28.216  1.00  0.00           H
ATOM   2422  OW  SOL   808       9.828  34.308  35.689  1.00  0.00           O
ATOM   2423  HW1 SOL   808       9.630  34.730  34.853  1.00  0.00           H
ATOM   2424  HW2 SOL   808      10.203  33.461  35.448  1.00  0.00           H
ATOM   2425  OW  SOL   809      18.589  33.772  34.677  1.00  0.00           O
ATOM   2426  HW1 SOL   809      18.748  34.041  33.772  1.00  0.00           H
ATOM   2427  HW2 SOL   809      19.386  34.021  35.144  1.00  0.00           H
ATOM   2428  OW  SOL   810       3.490  27.734  36.675  1.00  0.00           O
ATOM   2429  HW1 SOL   810       4.297  27.983  37.126  1.00  0.00           H
ATOM   2430  HW2 SOL   810       3.779  27.163  35.964  1.00  0.00           H
ATOM   2431  OW  SOL   811      15.328  21.400  19.880  1.00  0.00           O
ATOM   2432  HW1 SOL   811      14.782  20.665  20.161  1.00  0.00           H
ATOM   2433  HW2 SOL   811      15.649  21.785  20.696  1.00  0.00           H
ATOM   2434  OW  SOL   812      13.015  26.942  19.014  1.00  0.00           O
ATOM   2435  HW1 SOL   812      13.399  26.067  19.069  1.00  0.00           H
ATOM   2436  HW2 SOL   812      13.244  27.250  18.137  1.00  0.00           H
ATOM   2437  OW  SOL   813      10.641  32.000  27.079  1.00  0.00           O
ATOM   2438  HW1 SOL   813      10.732  31.204  26.555  1.00  0.00           H
ATOM   2439  HW2 SOL   813      11.314  32.590  26.738  1.00  0.00           H
ATOM   2440  OW  SOL   814       3.177  26.790  28.180  1.00  0.00           O
ATOM   2441  HW1 SOL   814       4.114  26.970  28.110  1.00  0.00           H
ATOM   2442  HW2 SOL   814       3.129  25.898  28.525  1.00  0.00           H
ATOM   2443  OW  SOL   815       3.374  23.759  28.695  1.00  0.00           O
ATOM   2444  HW1 SOL   815       2.948  22.923  28.503  1.00  0.00           H
ATOM   2445  HW2 SOL   815       4.116  23.794  28.092  1.00  0.00           H
ATOM   2446  OW  SOL   816      11.353  22.448  35.379  1.00  0.00           O
ATOM   2447  HW1 SOL   816      10.958  23.007  36.048  1.00  0.00           H
ATOM   2448  HW2 SOL   816      12.256  22.760  35.308  1.00  0.00           H
ATOM   2449  OW  SOL   817      11.596  20.666  33.343  1.00  0.00           O
ATOM   2450  HW1 SOL   817      11.562  21.281  34.075  1.00  0.00           H
ATOM   2451  HW2 SOL   817      11.896  21.192  32.601  1.00  0.00           H
ATOM   2452  OW  SOL   818       0.004  31.906  20.608  1.00  0.00           O
ATOM   2453  HW1 SOL   818      42.389  31.980  20.325  1.00  0.00           H
ATOM   2454  HW2 SOL   818       0.116  30.979  20.818  1.00  0.00           H
ATOM   2455  OW  SOL   819       0.903  36.532  28.011  1.00  0.00           O
ATOM   2456  HW1 SOL   819       0.540  35.779  27.545  1.00  0.00           H
ATOM   2457  HW2 SOL   819       1.748  36.690  27.591  1.00  0.00           H
ATOM   2458  OW  SOL   820       5.035  34.340  27.643  1.00  0.00           O
ATOM   2459  HW1 SOL   820       5.722  34.971  27.856  1.00  0.00           H
ATOM   2460  HW2 SOL   820       5.503  33.586  27.285  1.00  0.00           H
ATOM   2461  OW  SOL   821       9.984  26.610  30.961  1.00  0.00           O
ATOM   2462  HW1 SOL   821      10.399  26.296  31.764  1.00  0.00           H
ATOM   2463  HW2 SOL   821       9.087  26.280  31.010  1.00  0.00           H
ATOM   2464  OW  SOL   822       0.442  24.130  29.767  1.00  0.00           O
ATOM   2465  HW1 SOL   822       1.263  23.752  29.450  1.00  0.00           H
ATOM   2466  HW2 SOL   822       0.528  24.125  30.720  1.00  0.00           H
ATOM   2467  OW  SOL   823       1.875  23.771  35.779  1.00  0.00           O
ATOM   2468  HW1 SOL   823       2.493  23.485  35.107  1.00  0.00           H
ATOM   2469  HW2 SOL   823       1.383  24.480  35.366  1.00  0.00           H
ATOM   2470  OW  SOL   824      13.750  28.073  35.222  1.00  0.00           O
ATOM   2471  HW1 SOL   824      13.992  28.992  35.333  1.00  0.00           H
ATOM   2472  HW2 SOL   824      13.762  27.934  34.275  1.00  0.00           H
ATOM   2473  OW  SOL   825       8.143  24.305  22.017  1.00  0.00           O
ATOM   2474  HW1 SOL   825       8.170  23.533  21.451  1.00  0.00           H
ATOM   2475  HW2 SOL   825       7.320  24.739  21.792  1.00  0.00           H
ATOM   2476  OW  SOL   826      16.460  24.625  30.586  1.00  0.00           O
ATOM   2477  HW1 SOL   826      16.271  24.003  31.289  1.00  0.00           H
ATOM   2478  HW2 SOL   826      17.324  24.368  30.264  1.00  0.00           H
ATOM   2479  OW  SOL   827       2.684  34.238  36.085  1.00  0.00           O
ATOM   2480  HW1 SOL   827       2.204  34.772  36.717  1.00  0.00           H
ATOM   2481  HW2 SOL   827       2.428  33.338  36.288  1.00  0.00           H
ATOM   2482  OW  SOL   828       6.792  23.225  31.306  1.00  0.00           O
ATOM   2483  HW1 SOL   828       6.389  22.425  30.970  1.00  0.00           H
ATOM   2484  HW2 SOL   828       6.907  23.779  30.534  1.00  0.00           H
ATOM   2485  OW  SOL   829       9.325  35.391  33.250  1.00  0.00           O
ATOM   2486  HW1 SOL   829       9.059  35.216  32.348  1.00  0.00           H
ATOM   2487  HW2 SOL   829       9.488  36.334  33.273  1.00  0.00           H
ATOM   2488  OW  SOL   830       4.744  23.707  20.385  1.00  0.00           O
ATOM   2489  HW1 SOL   830       5.361  24.401  20.617  1.00  0.00           H
ATOM   2490  HW2 SOL   830       3.900  24.015  20.717  1.00  0.00           H
ATOM   2491  OW  SOL   831       1.555  29.995  33.263  1.00  0.00           O
ATOM   2492  HW1 SOL   831       1.713  29.428  34.019  1.00  0.00           H
ATOM   2493  HW2 SOL   831       1.723  29.436  32.505  1.00  0.00           H
ATOM   2494  OW  SOL   832      13.453  29.155  30.928  1.00  0.00           O
ATOM   2495  HW1 SOL   832      13.645  28.571  30.195  1.00  0.00           H
ATOM   2496  HW2 SOL   832      12.606  29.545  30.710  1.00  0.00           H
ATOM   2497  OW  SOL   833      13.041  27.138  21.735  1.00  0.00           O
ATOM   2498  HW1 SOL   833      12.200  26.883  22.114  1.00  0.00           H
ATOM   2499  HW2 SOL   833      12.912  27.059  20.790  1.00  0.00           H
ATOM   2500  OW  SOL   834      17.595  36.132  30.101  1.00  0.00           O
ATOM   2501  HW1 SOL   834      18.218  36.352  29.408  1.00  0.00           H
ATOM   2502  HW2 SOL   834      17.338  35.229  29.914  1.00  0.00           H
ATOM   2503  OW  SOL   835      12.489  35.937  29.892  1.00  0.00           O
ATOM   2504  HW1 SOL   835      13.287  35.997  29.366  1.00  0.00           H
ATOM   2505  HW2 SOL   835      12.364  34.998  30.031  1.00  0.00           H
ATOM   2506  OW  SOL   836       0.835  31.091  28.832  1.00  0.00           O
ATOM   2507  HW1 SOL   836       0.724  31.278  29.764  1.00  0.00           H
ATOM   2508  HW2 SOL   836      43.246  30.916  28.514  1.00  0.00           H
ATOM   2509  OW  SOL   837       6.826  35.232  35.790  1.00  0.00           O
ATOM   2510  HW1 SOL   837       6.332  36.051  35.814  1.00  0.00           H
ATOM   2511  HW2 SOL   837       7.374  35.306  35.008  1.00  0.00           H
ATOM   2512  OW  SOL   838      13.912  34.320  23.424  1.00  0.00           O
ATOM   2513  HW1 SOL   838      14.496  34.542  22.699  1.00  0.00           H
ATOM   2514  HW2 SOL   838      13.473  35.143  23.639  1.00  0.00           H
ATOM   2515  OW  SOL   839       1.459  36.503  37.043  1.00  0.00           O
ATOM   2516  HW1 SOL   839       0.917  35.891  37.541  1.00  0.00           H
ATOM   2517  HW2 SOL   839       1.995  36.941  37.703  1.00  0.00           H
ATOM   2518  OW  SOL   840      12.780  27.854  25.348  1.00  0.00           O
ATOM   2519  HW1 SOL   840      13.461  27.182  25.340  1.00  0.00           H
ATOM   2520  HW2 SOL   840      13.132  28.559  24.803  1.00  0.00           H
ATOM   2521  OW  SOL   841       8.252  31.310  32.917  1.00  0.00           O
ATOM   2522  HW1 SOL   841       8.116  31.709  33.777  1.00  0.00           H
ATOM   2523  HW2 SOL   841       7.476  31.556  32.413  1.00  0.00           H
ATOM   2524  OW  SOL   842       6.714  34.773  20.166  1.00  0.00           O
ATOM   2525  HW1 SOL   842       6.787  34.827  19.213  1.00  0.00           H
ATOM   2526  HW2 SOL   842       6.293  33.929  20.327  1.00  0.00           H
ATOM   2527  OW  SOL   843      16.495  35.856  32.559  1.00  0.00           O
ATOM   2528  HW1 SOL   843      16.933  35.979  31.716  1.00  0.00           H
ATOM   2529  HW2 SOL   843      16.261  36.741  32.838  1.00  0.00           H
ATOM   2530  OW  SOL   844      18.394  20.354  28.282  1.00  0.00           O
ATOM   2531  HW1 SOL   844      18.718  19.533  27.912  1.00  0.00           H
ATOM   2532  HW2 SOL   844      17.499  20.429  27.951  1.00  0.00           H
ATOM   2533  OW  SOL   845       2.757  21.856  25.869  1.00  0.00           O
ATOM   2534  HW1 SOL   845       1.951  22.221  25.503  1.00  0.00           H
ATOM   2535  HW2 SOL   845       2.563  21.729  26.798  1.00  0.00           H
ATOM   2536  OW  SOL   846      11.994  34.730  18.930  1.00  0.00           O
ATOM   2537  HW1 SOL   846      11.968  33.820  19.227  1.00  0.00           H
ATOM   2538  HW2 SOL   846      11.374  34.763  18.202  1.00  0.00           H
ATOM   2539  OW  SOL   847       8.254  28.653  32.339  1.00  0.00           O
ATOM   2540  HW1 SOL   847       8.622  28.677  31.455  1.00  0.00           H
ATOM   2541  HW2 SOL   847       8.289  29.561  32.638  1.00  0.00           H
ATOM   2542  OW  SOL   848       9.168  27.726  21.529  1.00  0.00           O
ATOM   2543  HW1 SOL   848       9.789  28.040  20.872  1.00  0.00           H
ATOM   2544  HW2 SOL   848       9.583  26.944  21.896  1.00  0.00           H
ATOM   2545  OW  SOL   849      15.053  34.833  19.057  1.00  0.00           O
ATOM   2546  HW1 SOL   849      14.104  34.962  19.038  1.00  0.00           H
ATOM   2547  HW2 SOL   849      15.320  34.886  18.139  1.00  0.00           H
ATOM   2548  OW  SOL   850       3.729  31.530  33.471  1.00  0.00           O
ATOM   2549  HW1 SOL   850       3.555  32.406  33.128  1.00  0.00           H
ATOM   2550  HW2 SOL   850       2.894  31.070  33.389  1.00  0.00           H
ATOM   2551  OW  SOL   851      16.116  31.485  31.489  1.00  0.00           O
ATOM   2552  HW1 SOL   851      16.708  31.538  32.239  1.00  0.00           H
ATOM   2553  HW2 SOL   851      15.474  32.178  31.640  1.00  0.00           H
ATOM   2554  OW  SOL   852      10.418  29.618  25.622  1.00  0.00           O
ATOM   2555  HW1 SOL   852       9.731  29.120  26.064  1.00  0.00           H
ATOM   2556  HW2 SOL   852      10.970  28.953  25.211  1.00  0.00           H
ATOM   2557  OW  SOL   853      10.174  21.003  28.288  1.00  0.00           O
ATOM   2558  HW1 SOL   853      10.072  20.561  27.445  1.00  0.00           H
ATOM   2559  HW2 SOL   853      10.112  20.301  28.936  1.00  0.00           H
ATOM   2560  OW  SOL   854      17.119  22.491  32.429  1.00  0.00           O
ATOM   2561  HW1 SOL   854      17.822  23.140  32.414  1.00  0.00           H
ATOM   2562  HW2 SOL   854      17.425  21.793  31.850  1.00  0.00           H
ATOM   2563  OW  SOL   855       2.558  32.116  21.489  1.00  0.00           O
ATOM   2564  HW1 SOL   855       1.618  32.114  21.310  1.00  0.00           H
ATOM   2565  HW2 SOL   855       2.638  32.534  22.346  1.00  0.00           H
ATOM   2566  OW  SOL   856       1.082  28.631  35.820  1.00  0.00           O
ATOM   2567  HW1 SOL   856       0.389  28.480  36.463  1.00  0.00           H
ATOM   2568  HW2 SOL   856       1.892  28.441  36.293  1.00  0.00           H
ATOM   2569  OW  SOL   857       6.694  20.616  33.556  1.00  0.00           O
ATOM   2570  HW1 SOL   857       7.543  20.468  33.139  1.00  0.00           H
ATOM   2571  HW2 SOL   857       6.901  20.747  34.481  1.00  0.00           H
ATOM   2572  OW  SOL   858       0.758  22.076  18.762  1.00  0.00           O
ATOM   2573  HW1 SOL   858      43.115  21.909  18.687  1.00  0.00           H
ATOM   2574  HW2 SOL   858       0.897  22.886  18.270  1.00  0.00           H
ATOM   2575  OW  SOL   859      14.379  27.199  32.641  1.00  0.00           O
ATOM   2576  HW1 SOL   859      13.880  27.719  32.012  1.00  0.00           H
ATOM   2577  HW2 SOL   859      15.287  27.277  32.350  1.00  0.00           H
ATOM   2578  OW  SOL   860       0.874  20.559  22.085  1.00  0.00           O
ATOM   2579  HW1 SOL   860       0.593  21.045  21.310  1.00  0.00           H
ATOM   2580  HW2 SOL   860       1.543  19.956  21.760  1.00  0.00           H
ATOM   2581  OW  SOL   861      11.816  32.031  19.788  1.00  0.00           O
ATOM   2582  HW1 SOL   861      10.882  31.833  19.865  1.00  0.00           H
ATOM   2583  HW2 SOL   861      12.132  32.054  20.691  1.00  0.00           H
ATOM   2584  OW  SOL   862       6.139  26.998  32.937  1.00  0.00           O
ATOM   2585  HW1 SOL   862       6.685  27.771  32.790  1.00  0.00           H
ATOM   2586  HW2 SOL   862       6.759  26.270  32.975  1.00  0.00           H
ATOM   2587  OW  SOL   863      14.902  36.311  28.256  1.00  0.00           O
ATOM   2588  HW1 SOL   863      15.238  36.895  27.577  1.00  0.00           H
ATOM   2589  HW2 SOL   863      15.614  36.248  28.893  1.00  0.00           H
ATOM   2590  OW  SOL   864       7.122  24.256  35.744  1.00  0.00           O
ATOM   2591  HW1 SOL   864       7.409  24.894  36.398  1.00  0.00           H
ATOM   2592  HW2 SOL   864       7.713  23.512  35.860  1.00  0.00           H
ATOM   2593  OW  SOL   865      14.575  30.736  34.957  1.00  0.00           O
ATOM   2594  HW1 SOL   865      14.488  30.801  35.908  1.00  0.00           H
ATOM   2595  HW2 SOL   865      15.518  30.776  34.799  1.00  0.00           H
ATOM   2596  OW  SOL   866       3.870  36.032  34.242  1.00  0.00           O
ATOM   2597  HW1 SOL   866       2.979  36.378  34.178  1.00  0.00           H
ATOM   2598  HW2 SOL   866       3.758  35.143  34.576  1.00  0.00           H
ATOM   2599  OW  SOL   867      16.751  27.454  31.175  1.00  0.00           O
ATOM   2600  HW1 SOL   867      16.561  26.606  30.774  1.00  0.00           H
ATOM   2601  HW2 SOL   867      16.704  28.078  30.451  1.00  0.00           H
ATOM   2602  OW  SOL   868      12.231  21.845  23.150  1.00  0.00           O
ATOM   2603  HW1 SOL   868      12.872  21.140  23.064  1.00  0.00           H
ATOM   2604  HW2 SOL   868      12.481  22.301  23.953  1.00  0.00           H
ATOM   2605  OW  SOL   869       5.952  26.083  25.225  1.00  0.00           O
ATOM   2606  HW1 SOL   869       6.368  26.911  24.983  1.00  0.00           H
ATOM   2607  HW2 SOL   869       5.174  26.036  24.670  1.00  0.00           H
ATOM   2608  OW  SOL   870      17.739  22.132  35.073  1.00  0.00           O
ATOM   2609  HW1 SOL   870      17.550  22.293  34.149  1.00  0.00           H
ATOM   2610  HW2 SOL   870      16.986  21.632  35.389  1.00  0.00           H
ATOM   2611  OW  SOL   871      17.403  27.966  33.770  1.00  0.00           O
ATOM   2612  HW1 SOL   871      17.575  28.903  33.867  1.00  0.00           H
ATOM   2613  HW2 SOL   871      17.240  27.847  32.834  1.00  0.00           H
ATOM   2614  OW  SOL   872       8.691  32.338  18.847  1.00  0.00           O
ATOM   2615  HW1 SOL   872       8.171  32.523  19.629  1.00  0.00           H
ATOM   2616  HW2 SOL   872       8.898  33.200  18.487  1.00  0.00           H
ATOM   2617  OW  SOL   873       6.584  36.553  28.167  1.00  0.00           O
ATOM   2618  HW1 SOL   873       6.262  37.427  27.948  1.00  0.00           H
ATOM   2619  HW2 SOL   873       7.533  36.612  28.055  1.00  0.00           H
ATOM   2620  OW  SOL   874       8.623  28.206  27.209  1.00  0.00           O
ATOM   2621  HW1 SOL   874       9.123  27.539  27.679  1.00  0.00           H
ATOM   2622  HW2 SOL   874       8.329  28.810  27.891  1.00  0.00           H
ATOM   2623  OW  SOL   875      10.827  28.483  19.507  1.00  0.00           O
ATOM   2624  HW1 SOL   875      10.617  28.928  18.686  1.00  0.00           H
ATOM   2625  HW2 SOL   875      11.593  27.947  19.300  1.00  0.00           H
ATOM   2626  OW  SOL   876      18.634  34.224  27.071  1.00  0.00           O
ATOM   2627  HW1 SOL   876      17.861  34.145  26.512  1.00  0.00           H
ATOM   2628  HW2 SOL   876      18.532  33.531  27.722  1.00  0.00           H
ATOM   2629  OW  SOL   877       2.299  31.681  37.173  1.00  0.00           O
ATOM   2630  HW1 SOL   877       1.565  31.149  36.868  1.00  0.00           H
ATOM   2631  HW2 SOL   877       2.126  31.817  38.104  1.00  0.00           H
ATOM   2632  OW  SOL   878       1.024  31.302  25.258  1.00  0.00           O
ATOM   2633  HW1 SOL   878       0.706  30.738  25.963  1.00  0.00           H
ATOM   2634  HW2 SOL   878       1.505  30.713  24.677  1.00  0.00           H
ATOM   2635  OW  SOL   879       6.757  32.562  34.838  1.00  0.00           O
ATOM   2636  HW1 SOL   879       5.975  32.121  35.171  1.00  0.00           H
ATOM   2637  HW2 SOL   879       6.702  33.448  35.197  1.00  0.00           H
ATOM   2638  OW  SOL   880      18.178  20.520  30.963  1.00  0.00           O
ATOM   2639  HW1 SOL   880      18.234  19.607  31.244  1.00  0.00           H
ATOM   2640  HW2 SOL   880      18.285  20.485  30.012  1.00  0.00           H
ATOM   2641  OW  SOL   881       4.387  22.887  23.865  1.00  0.00           O
ATOM   2642  HW1 SOL   881       4.513  22.161  23.255  1.00  0.00           H
ATOM   2643  HW2 SOL   881       3.871  22.514  24.580  1.00  0.00           H
ATOM   2644  OW  SOL   882      17.035  33.540  29.683  1.00  0.00           O
ATOM   2645  HW1 SOL   882      16.191  33.229  29.354  1.00  0.00           H
ATOM   2646  HW2 SOL   882      17.252  32.937  30.394  1.00  0.00           H
ATOM   2647  OW  SOL   883       3.225  24.099  31.475  1.00  0.00           O
ATOM   2648  HW1 SOL   883       3.697  23.509  32.063  1.00  0.00           H
ATOM   2649  HW2 SOL   883       3.523  23.853  30.599  1.00  0.00           H
ATOM   2650  OW  SOL   884       8.186  34.425  25.484  1.00  0.00           O
ATOM   2651  HW1 SOL   884       8.331  34.632  24.561  1.00  0.00           H
ATOM   2652  HW2 SOL   884       7.391  33.891  25.488  1.00  0.00           H
ATOM   2653  OW  SOL   885      14.319  20.795  29.783  1.00  0.00           O
ATOM   2654  HW1 SOL   885      14.704  20.109  30.328  1.00  0.00           H
ATOM   2655  HW2 SOL   885      13.784  21.310  30.387  1.00  0.00           H
ATOM   2656  OW  SOL   886      10.035  18.908  30.133  1.00  0.00           O
ATOM   2657  HW1 SOL   886       9.476  18.198  29.818  1.00  0.00           H
ATOM   2658  HW2 SOL   886      10.917  18.536  30.133  1.00  0.00           H
ATOM   2659  OW  SOL   887       7.755  31.925  21.600  1.00  0.00           O
ATOM   2660  HW1 SOL   887       7.294  31.104  21.772  1.00  0.00           H
ATOM   2661  HW2 SOL   887       8.571  31.851  22.095  1.00  0.00           H
ATOM   2662  OW  SOL   888       6.185  34.271  31.440  1.00  0.00           O
ATOM   2663  HW1 SOL   888       6.208  35.056  31.987  1.00  0.00           H
ATOM   2664  HW2 SOL   888       7.056  34.228  31.045  1.00  0.00           H
ATOM   2665  OW  SOL   889      13.535  19.137  20.276  1.00  0.00           O
ATOM   2666  HW1 SOL   889      13.786  18.687  19.469  1.00  0.00           H
ATOM   2667  HW2 SOL   889      12.665  18.796  20.481  1.00  0.00           H
ATOM   2668  OW  SOL   890      13.015  23.190  25.508  1.00  0.00           O
ATOM   2669  HW1 SOL   890      12.428  23.942  25.590  1.00  0.00           H
ATOM   2670  HW2 SOL   890      13.051  22.817  26.389  1.00  0.00           H
ATOM   2671  OW  SOL   891      15.890  20.767  27.411  1.00  0.00           O
ATOM   2672  HW1 SOL   891      15.129  20.853  27.986  1.00  0.00           H
ATOM   2673  HW2 SOL   891      15.901  21.578  26.904  1.00  0.00           H
ATOM   2674  OW  SOL   892       0.402  29.243  21.435  1.00  0.00           O
ATOM   2675  HW1 SOL   892       1.350  29.250  21.569  1.00  0.00           H
ATOM   2676  HW2 SOL   892       0.072  28.630  22.092  1.00  0.00           H
ATOM   2677  OW  SOL   893       8.733  35.041  22.091  1.00  0.00           O
ATOM   2678  HW1 SOL   893       8.039  34.841  21.463  1.00  0.00           H
ATOM   2679  HW2 SOL   893       8.436  35.839  22.529  1.00  0.00           H
ATOM   2680  OW  SOL   894       2.278  25.102  38.138  1.00  0.00           O
ATOM   2681  HW1 SOL   894       1.514  24.863  38.664  1.00  0.00           H
ATOM   2682  HW2 SOL   894       2.245  24.512  37.385  1.00  0.00           H
ATOM   2683  OW  SOL   895      17.620  24.675  39.597  1.00  0.00           O
ATOM   2684  HW1 SOL   895      17.440  24.596  38.660  1.00  0.00           H
ATOM   2685  HW2 SOL   895      17.239  23.886  39.982  1.00  0.00           H
ATOM   2686  OW  SOL   896       2.242  35.774  41.986  1.00  0.00           O
ATOM   2687  HW1 SOL   896       2.585  36.424  42.600  1.00  0.00           H
ATOM   2688  HW2 SOL   896       2.850  35.798  41.247  1.00  0.00           H
ATOM   2689  OW  SOL   897       2.311  32.965  42.594  1.00  0.00           O
ATOM   2690  HW1 SOL   897       2.105  33.891  42.718  1.00  0.00           H
ATOM   2691  HW2 SOL   897       1.673  32.502  43.137  1.00  0.00           H
ATOM   2692  OW  SOL   898       5.955  28.339  38.512  1.00  0.00           O
ATOM   2693  HW1 SOL   898       6.241  29.026  37.910  1.00  0.00           H
ATOM   2694  HW2 SOL   898       6.466  28.489  39.308  1.00  0.00           H
ATOM   2695  OW  SOL   899      18.382  36.287  40.809  1.00  0.00           O
ATOM   2696  HW1 SOL   899      18.955  35.985  41.514  1.00  0.00           H
ATOM   2697  HW2 SOL   899      18.732  37.144  40.566  1.00  0.00           H
ATOM   2698  OW  SOL   900       0.248  34.581  38.448  1.00  0.00           O
ATOM   2699  HW1 SOL   900       0.128  33.655  38.661  1.00  0.00           H
ATOM   2700  HW2 SOL   900      43.214  35.048  39.215  1.00  0.00           H
ATOM   2701  OW  SOL   901      16.955  27.605  43.268  1.00  0.00           O
ATOM   2702  HW1 SOL   901      17.904  27.648   0.091  1.00  0.00           H
ATOM   2703  HW2 SOL   901      16.752  28.344  42.695  1.00  0.00           H
ATOM   2704  OW  SOL   902      16.490  29.655  41.512  1.00  0.00           O
ATOM   2705  HW1 SOL   902      17.327  29.850  41.091  1.00  0.00           H
ATOM   2706  HW2 SOL   902      16.471  30.223  42.282  1.00  0.00           H
ATOM   2707  OW  SOL   903       8.019  18.591  42.113  1.00  0.00           O
ATOM   2708  HW1 SOL   903       8.463  19.439  42.155  1.00  0.00           H
ATOM   2709  HW2 SOL   903       7.104  18.790  42.310  1.00  0.00           H
ATOM   2710  OW  SOL   904      15.342  28.518  39.162  1.00  0.00           O
ATOM   2711  HW1 SOL   904      14.636  27.908  39.374  1.00  0.00           H
ATOM   2712  HW2 SOL   904      15.653  28.830  40.012  1.00  0.00           H
ATOM   2713  OW  SOL   905       5.909  25.876  39.863  1.00  0.00           O
ATOM   2714  HW1 SOL   905       6.142  26.635  39.328  1.00  0.00           H
ATOM   2715  HW2 SOL   905       5.291  26.218  40.509  1.00  0.00           H
ATOM   2716  OW  SOL   906      15.764  35.303  40.328  1.00  0.00           O
ATOM   2717  HW1 SOL   906      16.658  35.647  40.337  1.00  0.00           H
ATOM   2718  HW2 SOL   906      15.617  35.042  39.419  1.00  0.00           H
ATOM   2719  OW  SOL   907       8.649  22.053  39.137  1.00  0.00           O
ATOM   2720  HW1 SOL   907       9.243  22.659  38.693  1.00  0.00           H
ATOM   2721  HW2 SOL   907       8.955  21.184  38.876  1.00  0.00           H
ATOM   2722  OW  SOL   908       3.156  28.113  39.604  1.00  0.00           O
ATOM   2723  HW1 SOL   908       4.017  28.376  39.280  1.00  0.00           H
ATOM   2724  HW2 SOL   908       3.009  27.249  39.220  1.00  0.00           H
ATOM   2725  OW  SOL   909      16.328  32.390  38.059  1.00  0.00           O
ATOM   2726  HW1 SOL   909      15.936  33.256  37.951  1.00  0.00           H
ATOM   2727  HW2 SOL   909      15.600  31.780  37.935  1.00  0.00           H
ATOM   2728  OW  SOL   910       4.650  36.115  40.436  1.00  0.00           O
ATOM   2729  HW1 SOL   910       5.037  36.406  41.261  1.00  0.00           H
ATOM   2730  HW2 SOL   910       5.401  35.897  39.883  1.00  0.00           H
ATOM   2731  OW  SOL   911      14.072  19.844  41.451  1.00  0.00           O
ATOM   2732  HW1 SOL   911      13.862  19.416  40.620  1.00  0.00           H
ATOM   2733  HW2 SOL   911      15.028  19.837  41.490  1.00  0.00           H
ATOM   2734  OW  SOL   912       3.875  25.679  41.965  1.00  0.00           O
ATOM   2735  HW1 SOL   912       4.235  24.794  42.024  1.00  0.00           H
ATOM   2736  HW2 SOL   912       2.976  25.594  42.283  1.00  0.00           H
ATOM   2737  OW  SOL   913       6.165  19.893  38.352  1.00  0.00           O
ATOM   2738  HW1 SOL   913       7.046  19.536  38.466  1.00  0.00           H
ATOM   2739  HW2 SOL   913       5.880  19.561  37.500  1.00  0.00           H
ATOM   2740  OW  SOL   914      14.288  30.528  37.616  1.00  0.00           O
ATOM   2741  HW1 SOL   914      14.619  29.831  38.182  1.00  0.00           H
ATOM   2742  HW2 SOL   914      13.444  30.768  38.000  1.00  0.00           H
ATOM   2743  OW  SOL   915       2.971  19.065  39.029  1.00  0.00           O
ATOM   2744  HW1 SOL   915       3.565  19.743  38.709  1.00  0.00           H
ATOM   2745  HW2 SOL   915       3.548  18.363  39.331  1.00  0.00           H
ATOM   2746  OW  SOL   916       9.382  20.900  41.946  1.00  0.00           O
ATOM   2747  HW1 SOL   916       8.950  21.482  41.320  1.00  0.00           H
ATOM   2748  HW2 SOL   916      10.314  21.099  41.854  1.00  0.00           H
ATOM   2749  OW  SOL   917       4.521  30.165   1.345  1.00  0.00           O
ATOM   2750  HW1 SOL   917       3.788  29.979   1.931  1.00  0.00           H
ATOM   2751  HW2 SOL   917       4.194  29.939   0.474  1.00  0.00           H
ATOM   2752  OW  SOL   918      12.735  36.714  42.843  1.00  0.00           O
ATOM   2753  HW1 SOL   918      13.143  37.456  42.398  1.00  0.00           H
ATOM   2754  HW2 SOL   918      12.239  37.107   0.265  1.00  0.00           H
ATOM   2755  OW  SOL   919      10.327  24.113  37.369  1.00  0.00           O
ATOM   2756  HW1 SOL   919       9.912  24.937  37.114  1.00  0.00           H
ATOM   2757  HW2 SOL   919      10.903  24.349  38.096  1.00  0.00           H
ATOM   2758  OW  SOL   920      18.545  26.898  40.998  1.00  0.00           O
ATOM   2759  HW1 SOL   920      18.966  26.264  41.579  1.00  0.00           H
ATOM   2760  HW2 SOL   920      18.201  26.371  40.277  1.00  0.00           H
ATOM   2761  OW  SOL   921       4.936  32.590  38.936  1.00  0.00           O
ATOM   2762  HW1 SOL   921       4.141  32.331  39.402  1.00  0.00           H
ATOM   2763  HW2 SOL   921       4.663  32.674  38.023  1.00  0.00           H
ATOM   2764  OW  SOL   922      13.915  24.349  37.975  1.00  0.00           O
ATOM   2765  HW1 SOL   922      13.388  24.151  38.749  1.00  0.00           H
ATOM   2766  HW2 SOL   922      14.779  23.990  38.174  1.00  0.00           H
ATOM   2767  OW  SOL   923       5.256  21.174  40.535  1.00  0.00           O
ATOM   2768  HW1 SOL   923       5.602  20.655  39.810  1.00  0.00           H
ATOM   2769  HW2 SOL   923       5.249  22.073  40.205  1.00  0.00           H
ATOM   2770  OW  SOL   924       7.053  29.184  40.929  1.00  0.00           O
ATOM   2771  HW1 SOL   924       6.925  29.145  41.877  1.00  0.00           H
ATOM   2772  HW2 SOL   924       7.825  28.641  40.769  1.00  0.00           H
ATOM   2773  OW  SOL   925       3.675  29.589  42.196  1.00  0.00           O
ATOM   2774  HW1 SOL   925       3.591  30.375  41.656  1.00  0.00           H
ATOM   2775  HW2 SOL   925       3.664  28.865  41.569  1.00  0.00           H
ATOM   2776  OW  SOL   926      12.406  32.113  41.015  1.00  0.00           O
ATOM   2777  HW1 SOL   926      12.987  32.754  41.425  1.00  0.00           H
ATOM   2778  HW2 SOL   926      11.623  32.113  41.565  1.00  0.00           H
ATOM   2779  OW  SOL   927      15.917  24.987  41.995  1.00  0.00           O
ATOM   2780  HW1 SOL   927      15.499  25.594  42.606  1.00  0.00           H
ATOM   2781  HW2 SOL   927      16.276  25.549  41.307  1.00  0.00           H
ATOM   2782  OW  SOL   928      12.107  23.910  39.985  1.00  0.00           O
ATOM   2783  HW1 SOL   928      12.157  23.088  40.474  1.00  0.00           H
ATOM   2784  HW2 SOL   928      11.791  24.550  40.624  1.00  0.00           H
ATOM   2785  OW  SOL   929      16.130  22.299  40.956  1.00  0.00           O
ATOM   2786  HW1 SOL   929      16.315  21.640  41.625  1.00  0.00           H
ATOM   2787  HW2 SOL   929      15.802  23.053  41.446  1.00  0.00           H
ATOM   2788  OW  SOL   930      15.332  21.397  38.504  1.00  0.00           O
ATOM   2789  HW1 SOL   930      14.777  20.668  38.782  1.00  0.00           H
ATOM   2790  HW2 SOL   930      15.650  21.782  39.321  1.00  0.00           H
ATOM   2791  OW  SOL   931      12.997  26.929  37.629  1.00  0.00           O
ATOM   2792  HW1 SOL   931      13.410  26.068  37.688  1.00  0.00           H
ATOM   2793  HW2 SOL   931      13.248  27.257  36.766  1.00  0.00           H
ATOM   2794  OW  SOL   932       0.010  31.901  39.206  1.00  0.00           O
ATOM   2795  HW1 SOL   932      42.385  31.985  38.961  1.00  0.00           H
ATOM   2796  HW2 SOL   932       0.112  30.979  39.444  1.00  0.00           H
ATOM   2797  OW  SOL   933       8.210  24.393  40.486  1.00  0.00           O
ATOM   2798  HW1 SOL   933       8.166  23.520  40.096  1.00  0.00           H
ATOM   2799  HW2 SOL   933       7.312  24.721  40.441  1.00  0.00           H
ATOM   2800  OW  SOL   934       4.737  23.706  38.994  1.00  0.00           O
ATOM   2801  HW1 SOL   934       5.371  24.379  39.242  1.00  0.00           H
ATOM   2802  HW2 SOL   934       3.900  24.031  39.325  1.00  0.00           H
ATOM   2803  OW  SOL   935      13.057  27.109  40.340  1.00  0.00           O
ATOM   2804  HW1 SOL   935      12.197  26.913  40.712  1.00  0.00           H
ATOM   2805  HW2 SOL   935      12.924  27.072  39.393  1.00  0.00           H
ATOM   2806  OW  SOL   936      17.157  19.941  42.314  1.00  0.00           O
ATOM   2807  HW1 SOL   936      17.992  19.837  41.858  1.00  0.00           H
ATOM   2808  HW2 SOL   936      17.087  19.163  42.868  1.00  0.00           H
ATOM   2809  OW  SOL   937      13.685  34.353  41.733  1.00  0.00           O
ATOM   2810  HW1 SOL   937      14.457  34.549  41.202  1.00  0.00           H
ATOM   2811  HW2 SOL   937      13.427  35.198  42.102  1.00  0.00           H
ATOM   2812  OW  SOL   938       6.649  34.793  38.786  1.00  0.00           O
ATOM   2813  HW1 SOL   938       6.813  34.837  37.844  1.00  0.00           H
ATOM   2814  HW2 SOL   938       6.307  33.911  38.930  1.00  0.00           H
ATOM   2815  OW  SOL   939      12.071  34.709  37.485  1.00  0.00           O
ATOM   2816  HW1 SOL   939      11.965  33.844  37.881  1.00  0.00           H
ATOM   2817  HW2 SOL   939      11.363  34.768  36.844  1.00  0.00           H
ATOM   2818  OW  SOL   940       9.216  27.769  40.212  1.00  0.00           O
ATOM   2819  HW1 SOL   940       9.786  28.027  39.487  1.00  0.00           H
ATOM   2820  HW2 SOL   940       9.502  26.884  40.439  1.00  0.00           H
ATOM   2821  OW  SOL   941      15.056  34.858  37.676  1.00  0.00           O
ATOM   2822  HW1 SOL   941      14.102  34.932  37.663  1.00  0.00           H
ATOM   2823  HW2 SOL   941      15.311  34.879  36.754  1.00  0.00           H
ATOM   2824  OW  SOL   942       5.978  33.596  42.136  1.00  0.00           O
ATOM   2825  HW1 SOL   942       6.302  32.950  41.508  1.00  0.00           H
ATOM   2826  HW2 SOL   942       5.397  34.158  41.624  1.00  0.00           H
ATOM   2827  OW  SOL   943       2.559  32.147  40.088  1.00  0.00           O
ATOM   2828  HW1 SOL   943       1.615  32.106  39.931  1.00  0.00           H
ATOM   2829  HW2 SOL   943       2.639  32.502  40.973  1.00  0.00           H
ATOM   2830  OW  SOL   944       0.765  22.062  37.349  1.00  0.00           O
ATOM   2831  HW1 SOL   944      43.116  21.914  37.317  1.00  0.00           H
ATOM   2832  HW2 SOL   944       0.894  22.893  36.891  1.00  0.00           H
ATOM   2833  OW  SOL   945       0.873  20.436  40.764  1.00  0.00           O
ATOM   2834  HW1 SOL   945       0.540  20.998  40.064  1.00  0.00           H
ATOM   2835  HW2 SOL   945       1.572  19.928  40.352  1.00  0.00           H
ATOM   2836  OW  SOL   946      11.822  32.037  38.393  1.00  0.00           O
ATOM   2837  HW1 SOL   946      10.892  31.825  38.476  1.00  0.00           H
ATOM   2838  HW2 SOL   946      12.145  32.054  39.294  1.00  0.00           H
ATOM   2839  OW  SOL   947      12.227  21.827  41.757  1.00  0.00           O
ATOM   2840  HW1 SOL   947      12.909  21.159  41.685  1.00  0.00           H
ATOM   2841  HW2 SOL   947      12.453  22.317  42.548  1.00  0.00           H
ATOM   2842  OW  SOL   948       6.066  25.877   0.171  1.00  0.00           O
ATOM   2843  HW1 SOL   948       6.340  26.755   0.436  1.00  0.00           H
ATOM   2844  HW2 SOL   948       5.154  25.982  43.197  1.00  0.00           H
ATOM   2845  OW  SOL   949       8.608  32.342  37.441  1.00  0.00           O
ATOM   2846  HW1 SOL   949       8.193  32.545  38.279  1.00  0.00           H
ATOM   2847  HW2 SOL   949       8.926  33.186  37.120  1.00  0.00           H
ATOM   2848  OW  SOL   950      10.791  28.446  38.111  1.00  0.00           O
ATOM   2849  HW1 SOL   950      10.616  28.984  37.339  1.00  0.00           H
ATOM   2850  HW2 SOL   950      11.597  27.976  37.899  1.00  0.00           H
ATOM   2851  OW  SOL   951       4.206  22.875  42.382  1.00  0.00           O
ATOM   2852  HW1 SOL   951       4.569  22.167  41.849  1.00  0.00           H
ATOM   2853  HW2 SOL   951       4.013  22.466  43.225  1.00  0.00           H
ATOM   2854  OW  SOL   952       7.707  31.923  40.224  1.00  0.00           O
ATOM   2855  HW1 SOL   952       7.284  31.082  40.398  1.00  0.00           H
ATOM   2856  HW2 SOL   952       8.526  31.886  40.717  1.00  0.00           H
ATOM   2857  OW  SOL   953      13.539  19.131  38.894  1.00  0.00           O
ATOM   2858  HW1 SOL   953      13.778  18.682  38.083  1.00  0.00           H
ATOM   2859  HW2 SOL   953      12.668  18.797  39.106  1.00  0.00           H
ATOM   2860  OW  SOL   954       0.407  29.232  40.036  1.00  0.00           O
ATOM   2861  HW1 SOL   954       1.349  29.270  40.199  1.00  0.00           H
ATOM   2862  HW2 SOL   954       0.071  28.639  40.709  1.00  0.00           H
ATOM   2863  OW  SOL   955       8.755  34.997  40.685  1.00  0.00           O
ATOM   2864  HW1 SOL   955       8.031  34.822  40.084  1.00  0.00           H
ATOM   2865  HW2 SOL   955       8.473  35.765  41.182  1.00  0.00           H
ATOM   2866  OW  SOL   956       2.184  39.989   9.897  1.00  0.00           O
ATOM   2867  HW1 SOL   956       2.536  39.785  10.763  1.00  0.00           H
ATOM   2868  HW2 SOL   956       1.366  39.492   9.848  1.00  0.00           H
ATOM   2869  OW  SOL   957       0.237  40.873   6.579  1.00  0.00           O
ATOM   2870  HW1 SOL   957      42.725  41.354   6.756  1.00  0.00           H
ATOM   2871  HW2 SOL   957       0.001  40.251   5.891  1.00  0.00           H
ATOM   2872  OW  SOL   958      17.281  43.276   2.300  1.00  0.00           O
ATOM   2873  HW1 SOL   958      17.477  43.075   1.385  1.00  0.00           H
ATOM   2874  HW2 SOL   958      17.280  42.425   2.738  1.00  0.00           H
ATOM   2875  OW  SOL   959       4.386  41.202  15.061  1.00  0.00           O
ATOM   2876  HW1 SOL   959       5.181  40.672  14.997  1.00  0.00           H
ATOM   2877  HW2 SOL   959       3.671  40.567  15.015  1.00  0.00           H
ATOM   2878  OW  SOL   960      16.151  41.823   7.257  1.00  0.00           O
ATOM   2879  HW1 SOL   960      15.271  42.086   6.990  1.00  0.00           H
ATOM   2880  HW2 SOL   960      16.394  42.451   7.937  1.00  0.00           H
ATOM   2881  OW  SOL   961      15.986  38.399  14.755  1.00  0.00           O
ATOM   2882  HW1 SOL   961      15.745  39.098  14.147  1.00  0.00           H
ATOM   2883  HW2 SOL   961      15.896  38.794  15.623  1.00  0.00           H
ATOM   2884  OW  SOL   962       1.351   0.207   6.043  1.00  0.00           O
ATOM   2885  HW1 SOL   962       0.672  42.869   5.811  1.00  0.00           H
ATOM   2886  HW2 SOL   962       0.905   0.842   6.604  1.00  0.00           H
ATOM   2887  OW  SOL   963       8.061  37.215   4.988  1.00  0.00           O
ATOM   2888  HW1 SOL   963       8.474  38.078   4.955  1.00  0.00           H
ATOM   2889  HW2 SOL   963       7.132  37.399   5.128  1.00  0.00           H
ATOM   2890  OW  SOL   964       3.222  39.743  18.063  1.00  0.00           O
ATOM   2891  HW1 SOL   964       3.797  40.506  18.005  1.00  0.00           H
ATOM   2892  HW2 SOL   964       2.360  40.107  18.263  1.00  0.00           H
ATOM   2893  OW  SOL   965      12.801  40.685   9.365  1.00  0.00           O
ATOM   2894  HW1 SOL   965      11.942  40.262   9.357  1.00  0.00           H
ATOM   2895  HW2 SOL   965      13.320  40.162   9.975  1.00  0.00           H
ATOM   2896  OW  SOL   966      13.983  41.988  16.766  1.00  0.00           O
ATOM   2897  HW1 SOL   966      13.843  42.284  17.666  1.00  0.00           H
ATOM   2898  HW2 SOL   966      14.645  41.300  16.841  1.00  0.00           H
ATOM   2899  OW  SOL   967       9.905  41.222  12.454  1.00  0.00           O
ATOM   2900  HW1 SOL   967       9.148  41.569  12.926  1.00  0.00           H
ATOM   2901  HW2 SOL   967       9.531  40.769  11.699  1.00  0.00           H
ATOM   2902  OW  SOL   968       0.658   1.764   8.071  1.00  0.00           O
ATOM   2903  HW1 SOL   968       1.612   1.789   8.003  1.00  0.00           H
ATOM   2904  HW2 SOL   968       0.390   2.682   8.031  1.00  0.00           H
ATOM   2905  OW  SOL   969       8.688  40.642   1.962  1.00  0.00           O
ATOM   2906  HW1 SOL   969       9.196  41.221   1.395  1.00  0.00           H
ATOM   2907  HW2 SOL   969       8.841  39.766   1.611  1.00  0.00           H
ATOM   2908  OW  SOL   970      17.064  43.040  18.264  1.00  0.00           O
ATOM   2909  HW1 SOL   970      16.975   0.621  17.892  1.00  0.00           H
ATOM   2910  HW2 SOL   970      17.237  42.476  17.510  1.00  0.00           H
ATOM   2911  OW  SOL   971       5.476  39.138   8.869  1.00  0.00           O
ATOM   2912  HW1 SOL   971       5.471  39.266   9.817  1.00  0.00           H
ATOM   2913  HW2 SOL   971       5.519  40.024   8.507  1.00  0.00           H
ATOM   2914  OW  SOL   972       1.979  40.053  14.955  1.00  0.00           O
ATOM   2915  HW1 SOL   972       1.231  40.647  14.889  1.00  0.00           H
ATOM   2916  HW2 SOL   972       1.844  39.589  15.782  1.00  0.00           H
ATOM   2917  OW  SOL   973      14.062  38.230   4.341  1.00  0.00           O
ATOM   2918  HW1 SOL   973      13.836  38.049   3.428  1.00  0.00           H
ATOM   2919  HW2 SOL   973      14.989  38.467   4.315  1.00  0.00           H
ATOM   2920  OW  SOL   974      15.383  39.548  17.247  1.00  0.00           O
ATOM   2921  HW1 SOL   974      15.465  39.731  18.182  1.00  0.00           H
ATOM   2922  HW2 SOL   974      14.785  38.802  17.200  1.00  0.00           H
ATOM   2923  OW  SOL   975       6.117  38.408   1.161  1.00  0.00           O
ATOM   2924  HW1 SOL   975       7.061  38.265   1.235  1.00  0.00           H
ATOM   2925  HW2 SOL   975       5.933  38.310   0.227  1.00  0.00           H
ATOM   2926  OW  SOL   976       7.806  39.943  17.518  1.00  0.00           O
ATOM   2927  HW1 SOL   976       8.411  39.273  17.837  1.00  0.00           H
ATOM   2928  HW2 SOL   976       7.132  39.999  18.195  1.00  0.00           H
ATOM   2929  OW  SOL   977      13.492  43.078  14.287  1.00  0.00           O
ATOM   2930  HW1 SOL   977      13.773  42.721  15.130  1.00  0.00           H
ATOM   2931  HW2 SOL   977      13.712   0.712  14.334  1.00  0.00           H
ATOM   2932  OW  SOL   978       5.479  37.869   5.122  1.00  0.00           O
ATOM   2933  HW1 SOL   978       4.662  37.872   5.620  1.00  0.00           H
ATOM   2934  HW2 SOL   978       5.432  38.657   4.580  1.00  0.00           H
ATOM   2935  OW  SOL   979       2.991  37.647   1.629  1.00  0.00           O
ATOM   2936  HW1 SOL   979       3.615  38.372   1.596  1.00  0.00           H
ATOM   2937  HW2 SOL   979       3.431  36.975   2.151  1.00  0.00           H
ATOM   2938  OW  SOL   980       9.344  39.535   4.719  1.00  0.00           O
ATOM   2939  HW1 SOL   980       8.950  40.098   4.052  1.00  0.00           H
ATOM   2940  HW2 SOL   980      10.286  39.672   4.622  1.00  0.00           H
ATOM   2941  OW  SOL   981       0.769  42.792  13.931  1.00  0.00           O
ATOM   2942  HW1 SOL   981       1.643  42.782  13.541  1.00  0.00           H
ATOM   2943  HW2 SOL   981       0.759   0.283  14.475  1.00  0.00           H
ATOM   2944  OW  SOL   982       5.657  39.490  11.553  1.00  0.00           O
ATOM   2945  HW1 SOL   982       5.965  38.651  11.896  1.00  0.00           H
ATOM   2946  HW2 SOL   982       4.760  39.568  11.878  1.00  0.00           H
ATOM   2947  OW  SOL   983      10.158  37.707   7.549  1.00  0.00           O
ATOM   2948  HW1 SOL   983       9.506  37.668   6.850  1.00  0.00           H
ATOM   2949  HW2 SOL   983       9.941  36.971   8.122  1.00  0.00           H
ATOM   2950  OW  SOL   984      14.737  43.018   9.810  1.00  0.00           O
ATOM   2951  HW1 SOL   984      14.338  42.179  10.041  1.00  0.00           H
ATOM   2952  HW2 SOL   984      15.319  43.217  10.544  1.00  0.00           H
ATOM   2953  OW  SOL   985       5.265  39.793   3.276  1.00  0.00           O
ATOM   2954  HW1 SOL   985       5.614  39.302   2.532  1.00  0.00           H
ATOM   2955  HW2 SOL   985       5.294  40.708   2.995  1.00  0.00           H
ATOM   2956  OW  SOL   986       9.168  38.180  14.051  1.00  0.00           O
ATOM   2957  HW1 SOL   986       9.387  37.996  13.138  1.00  0.00           H
ATOM   2958  HW2 SOL   986       9.922  38.665  14.385  1.00  0.00           H
ATOM   2959  OW  SOL   987      12.737  41.064  12.662  1.00  0.00           O
ATOM   2960  HW1 SOL   987      12.943  41.834  13.192  1.00  0.00           H
ATOM   2961  HW2 SOL   987      11.867  41.243  12.306  1.00  0.00           H
ATOM   2962  OW  SOL   988      10.045  38.320  17.664  1.00  0.00           O
ATOM   2963  HW1 SOL   988      10.288  39.088  17.147  1.00  0.00           H
ATOM   2964  HW2 SOL   988      10.491  37.590  17.233  1.00  0.00           H
ATOM   2965  OW  SOL   989       5.034  37.761  17.411  1.00  0.00           O
ATOM   2966  HW1 SOL   989       4.644  37.179  16.758  1.00  0.00           H
ATOM   2967  HW2 SOL   989       4.338  38.380  17.627  1.00  0.00           H
ATOM   2968  OW  SOL   990       3.060  39.333  12.395  1.00  0.00           O
ATOM   2969  HW1 SOL   990       2.766  39.640  13.253  1.00  0.00           H
ATOM   2970  HW2 SOL   990       2.803  38.411  12.370  1.00  0.00           H
ATOM   2971  OW  SOL   991       7.392   0.274  10.629  1.00  0.00           O
ATOM   2972  HW1 SOL   991       7.821   0.060   9.801  1.00  0.00           H
ATOM   2973  HW2 SOL   991       7.048   1.158  10.500  1.00  0.00           H
ATOM   2974  OW  SOL   992       3.049  37.913   6.221  1.00  0.00           O
ATOM   2975  HW1 SOL   992       2.871  38.801   6.529  1.00  0.00           H
ATOM   2976  HW2 SOL   992       2.974  37.367   7.004  1.00  0.00           H
ATOM   2977  OW  SOL   993      16.162  40.915   3.713  1.00  0.00           O
ATOM   2978  HW1 SOL   993      16.322  40.240   4.372  1.00  0.00           H
ATOM   2979  HW2 SOL   993      15.729  41.621   4.192  1.00  0.00           H
ATOM   2980  OW  SOL   994      15.319  40.044   1.230  1.00  0.00           O
ATOM   2981  HW1 SOL   994      14.806  39.284   1.506  1.00  0.00           H
ATOM   2982  HW2 SOL   994      15.642  40.424   2.046  1.00  0.00           H
ATOM   2983  OW  SOL   995       3.400  42.340  10.123  1.00  0.00           O
ATOM   2984  HW1 SOL   995       2.953  41.534   9.866  1.00  0.00           H
ATOM   2985  HW2 SOL   995       4.056  42.480   9.440  1.00  0.00           H
ATOM   2986  OW  SOL   996      11.384  41.014  16.829  1.00  0.00           O
ATOM   2987  HW1 SOL   996      10.962  41.668  17.387  1.00  0.00           H
ATOM   2988  HW2 SOL   996      12.244  41.384  16.633  1.00  0.00           H
ATOM   2989  OW  SOL   997      11.622  39.280  14.731  1.00  0.00           O
ATOM   2990  HW1 SOL   997      11.552  39.910  15.449  1.00  0.00           H
ATOM   2991  HW2 SOL   997      11.876  39.807  13.974  1.00  0.00           H
ATOM   2992  OW  SOL   998       0.488  42.824  11.170  1.00  0.00           O
ATOM   2993  HW1 SOL   998       1.247  42.355  10.821  1.00  0.00           H
ATOM   2994  HW2 SOL   998       0.529  42.677  12.115  1.00  0.00           H
ATOM   2995  OW  SOL   999       1.857  42.391  17.147  1.00  0.00           O
ATOM   2996  HW1 SOL   999       2.479  42.155  16.459  1.00  0.00           H
ATOM   2997  HW2 SOL   999       1.378  43.140  16.791  1.00  0.00           H
ATOM   2998  OW  SOL  1000       8.092  42.874   3.108  1.00  0.00           O
ATOM   2999  HW1 SOL  1000       8.039  41.969   2.802  1.00  0.00           H
ATOM   3000  HW2 SOL  1000       7.179  43.153   3.190  1.00  0.00           H
ATOM   3001  OW  SOL  1001      16.428  43.196  11.992  1.00  0.00           O
ATOM   3002  HW1 SOL  1001      16.263  42.560  12.688  1.00  0.00           H
ATOM   3003  HW2 SOL  1001      17.253  42.912  11.598  1.00  0.00           H
ATOM   3004  OW  SOL  1002       6.793  41.824  12.675  1.00  0.00           O
ATOM   3005  HW1 SOL  1002       6.384  41.035  12.318  1.00  0.00           H
ATOM   3006  HW2 SOL  1002       6.898  42.402  11.919  1.00  0.00           H
ATOM   3007  OW  SOL  1003       9.060  38.124   1.373  1.00  0.00           O
ATOM   3008  HW1 SOL  1003       9.507  38.035   0.531  1.00  0.00           H
ATOM   3009  HW2 SOL  1003       9.596  37.618   1.984  1.00  0.00           H
ATOM   3010  OW  SOL  1004      17.218  38.630   5.185  1.00  0.00           O
ATOM   3011  HW1 SOL  1004      17.948  38.456   4.590  1.00  0.00           H
ATOM   3012  HW2 SOL  1004      17.016  37.778   5.572  1.00  0.00           H
ATOM   3013  OW  SOL  1005      18.426  39.019   9.600  1.00  0.00           O
ATOM   3014  HW1 SOL  1005      18.715  38.150   9.322  1.00  0.00           H
ATOM   3015  HW2 SOL  1005      17.499  39.051   9.361  1.00  0.00           H
ATOM   3016  OW  SOL  1006       2.766  40.530   7.272  1.00  0.00           O
ATOM   3017  HW1 SOL  1006       1.952  40.838   6.873  1.00  0.00           H
ATOM   3018  HW2 SOL  1006       2.526  40.322   8.175  1.00  0.00           H
ATOM   3019  OW  SOL  1007      10.174  39.617   9.693  1.00  0.00           O
ATOM   3020  HW1 SOL  1007      10.068  39.207   8.834  1.00  0.00           H
ATOM   3021  HW2 SOL  1007      10.108  38.892  10.315  1.00  0.00           H
ATOM   3022  OW  SOL  1008      17.130  41.095  13.840  1.00  0.00           O
ATOM   3023  HW1 SOL  1008      17.814  41.761  13.785  1.00  0.00           H
ATOM   3024  HW2 SOL  1008      17.394  40.427  13.206  1.00  0.00           H
ATOM   3025  OW  SOL  1009       6.688  39.192  14.937  1.00  0.00           O
ATOM   3026  HW1 SOL  1009       7.542  39.107  14.513  1.00  0.00           H
ATOM   3027  HW2 SOL  1009       6.893  39.388  15.852  1.00  0.00           H
ATOM   3028  OW  SOL  1010       0.809  40.735   0.176  1.00  0.00           O
ATOM   3029  HW1 SOL  1010      43.179  40.554   0.015  1.00  0.00           H
ATOM   3030  HW2 SOL  1010       0.986  41.537  42.981  1.00  0.00           H
ATOM   3031  OW  SOL  1011       0.850  39.168   3.430  1.00  0.00           O
ATOM   3032  HW1 SOL  1011       0.635  39.694   2.659  1.00  0.00           H
ATOM   3033  HW2 SOL  1011       1.534  38.570   3.129  1.00  0.00           H
ATOM   3034  OW  SOL  1012       7.463  42.841  16.943  1.00  0.00           O
ATOM   3035  HW1 SOL  1012       7.409   0.077  17.736  1.00  0.00           H
ATOM   3036  HW2 SOL  1012       7.832  42.008  17.237  1.00  0.00           H
ATOM   3037  OW  SOL  1013      17.721  40.782  16.452  1.00  0.00           O
ATOM   3038  HW1 SOL  1013      17.531  40.907  15.522  1.00  0.00           H
ATOM   3039  HW2 SOL  1013      16.998  40.244  16.774  1.00  0.00           H
ATOM   3040  OW  SOL  1014       4.372  41.424   5.259  1.00  0.00           O
ATOM   3041  HW1 SOL  1014       4.493  40.701   4.644  1.00  0.00           H
ATOM   3042  HW2 SOL  1014       3.823  41.060   5.953  1.00  0.00           H
ATOM   3043  OW  SOL  1015       3.173  42.667  12.841  1.00  0.00           O
ATOM   3044  HW1 SOL  1015       3.717  42.162  13.445  1.00  0.00           H
ATOM   3045  HW2 SOL  1015       3.537  42.480  11.976  1.00  0.00           H
ATOM   3046  OW  SOL  1016      14.331  39.419  11.166  1.00  0.00           O
ATOM   3047  HW1 SOL  1016      14.689  38.717  11.710  1.00  0.00           H
ATOM   3048  HW2 SOL  1016      13.782  39.928  11.763  1.00  0.00           H
ATOM   3049  OW  SOL  1017      10.034  37.523  11.523  1.00  0.00           O
ATOM   3050  HW1 SOL  1017       9.474  36.821  11.191  1.00  0.00           H
ATOM   3051  HW2 SOL  1017      10.917  37.153  11.507  1.00  0.00           H
ATOM   3052  OW  SOL  1018      13.548  37.879   1.766  1.00  0.00           O
ATOM   3053  HW1 SOL  1018      13.871  37.354   1.033  1.00  0.00           H
ATOM   3054  HW2 SOL  1018      12.759  37.422   2.059  1.00  0.00           H
ATOM   3055  OW  SOL  1019      13.103  41.854   6.932  1.00  0.00           O
ATOM   3056  HW1 SOL  1019      12.429  42.533   6.954  1.00  0.00           H
ATOM   3057  HW2 SOL  1019      13.065  41.450   7.799  1.00  0.00           H
ATOM   3058  OW  SOL  1020      15.886  39.389   8.792  1.00  0.00           O
ATOM   3059  HW1 SOL  1020      15.119  39.485   9.356  1.00  0.00           H
ATOM   3060  HW2 SOL  1020      15.904  40.191   8.271  1.00  0.00           H
ATOM   3061  OW  SOL  1021       2.177  39.995  28.519  1.00  0.00           O
ATOM   3062  HW1 SOL  1021       2.540  39.785  29.380  1.00  0.00           H
ATOM   3063  HW2 SOL  1021       1.365  39.490  28.471  1.00  0.00           H
ATOM   3064  OW  SOL  1022       0.251  40.889  25.194  1.00  0.00           O
ATOM   3065  HW1 SOL  1022      42.732  41.353  25.387  1.00  0.00           H
ATOM   3066  HW2 SOL  1022       0.010  40.249  24.524  1.00  0.00           H
ATOM   3067  OW  SOL  1023      17.273  43.281  20.961  1.00  0.00           O
ATOM   3068  HW1 SOL  1023      17.458  43.146  20.031  1.00  0.00           H
ATOM   3069  HW2 SOL  1023      17.300  42.403  21.341  1.00  0.00           H
ATOM   3070  OW  SOL  1024       4.386  41.200  33.708  1.00  0.00           O
ATOM   3071  HW1 SOL  1024       5.182  40.679  33.604  1.00  0.00           H
ATOM   3072  HW2 SOL  1024       3.672  40.567  33.627  1.00  0.00           H
ATOM   3073  OW  SOL  1025      16.141  41.812  25.891  1.00  0.00           O
ATOM   3074  HW1 SOL  1025      15.277  42.107  25.602  1.00  0.00           H
ATOM   3075  HW2 SOL  1025      16.404  42.451  26.553  1.00  0.00           H
ATOM   3076  OW  SOL  1026      15.968  38.390  33.372  1.00  0.00           O
ATOM   3077  HW1 SOL  1026      15.782  39.103  32.761  1.00  0.00           H
ATOM   3078  HW2 SOL  1026      15.900  38.792  34.238  1.00  0.00           H
ATOM   3079  OW  SOL  1027       1.305   0.260  24.590  1.00  0.00           O
ATOM   3080  HW1 SOL  1027       0.723  42.796  24.550  1.00  0.00           H
ATOM   3081  HW2 SOL  1027       0.928   0.815  25.271  1.00  0.00           H
ATOM   3082  OW  SOL  1028       8.056  37.212  23.619  1.00  0.00           O
ATOM   3083  HW1 SOL  1028       8.482  38.069  23.578  1.00  0.00           H
ATOM   3084  HW2 SOL  1028       7.129  37.412  23.749  1.00  0.00           H
ATOM   3085  OW  SOL  1029       3.223  39.742  36.700  1.00  0.00           O
ATOM   3086  HW1 SOL  1029       3.796  40.504  36.615  1.00  0.00           H
ATOM   3087  HW2 SOL  1029       2.358  40.111  36.880  1.00  0.00           H
ATOM   3088  OW  SOL  1030      12.794  40.695  27.998  1.00  0.00           O
ATOM   3089  HW1 SOL  1030      11.942  40.260  27.972  1.00  0.00           H
ATOM   3090  HW2 SOL  1030      13.322  40.155  28.587  1.00  0.00           H
ATOM   3091  OW  SOL  1031      13.978  41.985  35.387  1.00  0.00           O
ATOM   3092  HW1 SOL  1031      13.851  42.284  36.288  1.00  0.00           H
ATOM   3093  HW2 SOL  1031      14.643  41.300  35.453  1.00  0.00           H
ATOM   3094  OW  SOL  1032       0.668   1.759  26.720  1.00  0.00           O
ATOM   3095  HW1 SOL  1032       1.619   1.807  26.625  1.00  0.00           H
ATOM   3096  HW2 SOL  1032       0.372   2.665  26.631  1.00  0.00           H
ATOM   3097  OW  SOL  1033       8.644  40.584  20.532  1.00  0.00           O
ATOM   3098  HW1 SOL  1033       9.222  41.228  20.122  1.00  0.00           H
ATOM   3099  HW2 SOL  1033       8.979  39.738  20.236  1.00  0.00           H
ATOM   3100  OW  SOL  1034      17.055  43.043  36.887  1.00  0.00           O
ATOM   3101  HW1 SOL  1034      16.979   0.623  36.508  1.00  0.00           H
ATOM   3102  HW2 SOL  1034      17.242  42.474  36.141  1.00  0.00           H
ATOM   3103  OW  SOL  1035       5.472  39.158  27.485  1.00  0.00           O
ATOM   3104  HW1 SOL  1035       5.476  39.277  28.435  1.00  0.00           H
ATOM   3105  HW2 SOL  1035       5.521  40.046  27.132  1.00  0.00           H
ATOM   3106  OW  SOL  1036       1.982  40.057  33.579  1.00  0.00           O
ATOM   3107  HW1 SOL  1036       1.229  40.644  33.505  1.00  0.00           H
ATOM   3108  HW2 SOL  1036       1.839  39.585  34.399  1.00  0.00           H
ATOM   3109  OW  SOL  1037      14.020  38.332  22.896  1.00  0.00           O
ATOM   3110  HW1 SOL  1037      13.823  38.014  22.014  1.00  0.00           H
ATOM   3111  HW2 SOL  1037      14.973  38.418  22.912  1.00  0.00           H
ATOM   3112  OW  SOL  1038      15.377  39.552  35.867  1.00  0.00           O
ATOM   3113  HW1 SOL  1038      15.465  39.729  36.804  1.00  0.00           H
ATOM   3114  HW2 SOL  1038      14.793  38.795  35.820  1.00  0.00           H
ATOM   3115  OW  SOL  1039       6.192  38.556  19.706  1.00  0.00           O
ATOM   3116  HW1 SOL  1039       7.045  38.142  19.839  1.00  0.00           H
ATOM   3117  HW2 SOL  1039       5.865  38.173  18.892  1.00  0.00           H
ATOM   3118  OW  SOL  1040       7.816  39.957  36.149  1.00  0.00           O
ATOM   3119  HW1 SOL  1040       8.407  39.267  36.451  1.00  0.00           H
ATOM   3120  HW2 SOL  1040       7.129  39.992  36.815  1.00  0.00           H
ATOM   3121  OW  SOL  1041      13.475  43.080  32.909  1.00  0.00           O
ATOM   3122  HW1 SOL  1041      13.777  42.717  33.742  1.00  0.00           H
ATOM   3123  HW2 SOL  1041      13.718   0.709  32.948  1.00  0.00           H
ATOM   3124  OW  SOL  1042       5.479  37.870  23.750  1.00  0.00           O
ATOM   3125  HW1 SOL  1042       4.659  37.874  24.243  1.00  0.00           H
ATOM   3126  HW2 SOL  1042       5.432  38.652  23.200  1.00  0.00           H
ATOM   3127  OW  SOL  1043       2.957  37.672  20.367  1.00  0.00           O
ATOM   3128  HW1 SOL  1043       3.591  38.347  20.124  1.00  0.00           H
ATOM   3129  HW2 SOL  1043       3.482  36.993  20.792  1.00  0.00           H
ATOM   3130  OW  SOL  1044       9.368  39.535  23.338  1.00  0.00           O
ATOM   3131  HW1 SOL  1044       8.960  40.094  22.677  1.00  0.00           H
ATOM   3132  HW2 SOL  1044      10.306  39.701  23.248  1.00  0.00           H
ATOM   3133  OW  SOL  1045       0.772  42.789  32.558  1.00  0.00           O
ATOM   3134  HW1 SOL  1045       1.641  42.778  32.158  1.00  0.00           H
ATOM   3135  HW2 SOL  1045       0.763   0.288  33.091  1.00  0.00           H
ATOM   3136  OW  SOL  1046       5.659  39.487  30.176  1.00  0.00           O
ATOM   3137  HW1 SOL  1046       5.964  38.648  30.520  1.00  0.00           H
ATOM   3138  HW2 SOL  1046       4.760  39.566  30.496  1.00  0.00           H
ATOM   3139  OW  SOL  1047      10.164  37.704  26.170  1.00  0.00           O
ATOM   3140  HW1 SOL  1047       9.513  37.672  25.469  1.00  0.00           H
ATOM   3141  HW2 SOL  1047       9.937  36.971  26.742  1.00  0.00           H
ATOM   3142  OW  SOL  1048      14.721  43.022  28.439  1.00  0.00           O
ATOM   3143  HW1 SOL  1048      14.352  42.167  28.660  1.00  0.00           H
ATOM   3144  HW2 SOL  1048      15.324  43.216  29.157  1.00  0.00           H
ATOM   3145  OW  SOL  1049       5.293  39.796  21.906  1.00  0.00           O
ATOM   3146  HW1 SOL  1049       5.586  39.298  21.143  1.00  0.00           H
ATOM   3147  HW2 SOL  1049       5.272  40.705  21.605  1.00  0.00           H
ATOM   3148  OW  SOL  1050       9.161  38.189  32.670  1.00  0.00           O
ATOM   3149  HW1 SOL  1050       9.381  37.993  31.759  1.00  0.00           H
ATOM   3150  HW2 SOL  1050       9.930  38.649  33.008  1.00  0.00           H
ATOM   3151  OW  SOL  1051      12.709  41.039  31.334  1.00  0.00           O
ATOM   3152  HW1 SOL  1051      12.955  41.831  31.812  1.00  0.00           H
ATOM   3153  HW2 SOL  1051      11.932  41.291  30.835  1.00  0.00           H
ATOM   3154  OW  SOL  1052       5.742  42.492  27.239  1.00  0.00           O
ATOM   3155  HW1 SOL  1052       5.662  43.182  26.581  1.00  0.00           H
ATOM   3156  HW2 SOL  1052       6.069  42.940  28.019  1.00  0.00           H
ATOM   3157  OW  SOL  1053      10.051  38.328  36.294  1.00  0.00           O
ATOM   3158  HW1 SOL  1053      10.288  39.083  35.756  1.00  0.00           H
ATOM   3159  HW2 SOL  1053      10.485  37.586  35.872  1.00  0.00           H
ATOM   3160  OW  SOL  1054       5.031  37.761  36.037  1.00  0.00           O
ATOM   3161  HW1 SOL  1054       4.651  37.180  35.379  1.00  0.00           H
ATOM   3162  HW2 SOL  1054       4.333  38.383  36.241  1.00  0.00           H
ATOM   3163  OW  SOL  1055       3.058  39.333  31.016  1.00  0.00           O
ATOM   3164  HW1 SOL  1055       2.765  39.637  31.875  1.00  0.00           H
ATOM   3165  HW2 SOL  1055       2.803  38.411  30.989  1.00  0.00           H
ATOM   3166  OW  SOL  1056       7.338   0.266  29.210  1.00  0.00           O
ATOM   3167  HW1 SOL  1056       7.887   0.089  28.446  1.00  0.00           H
ATOM   3168  HW2 SOL  1056       7.098   1.188  29.125  1.00  0.00           H
ATOM   3169  OW  SOL  1057       3.043  37.909  24.842  1.00  0.00           O
ATOM   3170  HW1 SOL  1057       2.877  38.801  25.146  1.00  0.00           H
ATOM   3171  HW2 SOL  1057       2.976  37.371  25.631  1.00  0.00           H
ATOM   3172  OW  SOL  1058      16.137  40.897  22.333  1.00  0.00           O
ATOM   3173  HW1 SOL  1058      16.331  40.240  23.001  1.00  0.00           H
ATOM   3174  HW2 SOL  1058      15.748  41.625  22.817  1.00  0.00           H
ATOM   3175  OW  SOL  1059      15.312  40.013  19.872  1.00  0.00           O
ATOM   3176  HW1 SOL  1059      14.782  39.277  20.179  1.00  0.00           H
ATOM   3177  HW2 SOL  1059      15.649  40.417  20.672  1.00  0.00           H
ATOM   3178  OW  SOL  1060       3.395  42.357  28.712  1.00  0.00           O
ATOM   3179  HW1 SOL  1060       2.962  41.533  28.487  1.00  0.00           H
ATOM   3180  HW2 SOL  1060       4.100  42.440  28.070  1.00  0.00           H
ATOM   3181  OW  SOL  1061      11.382  41.020  35.438  1.00  0.00           O
ATOM   3182  HW1 SOL  1061      10.965  41.668  36.007  1.00  0.00           H
ATOM   3183  HW2 SOL  1061      12.250  41.381  35.259  1.00  0.00           H
ATOM   3184  OW  SOL  1062      11.586  39.290  33.339  1.00  0.00           O
ATOM   3185  HW1 SOL  1062      11.560  39.906  34.072  1.00  0.00           H
ATOM   3186  HW2 SOL  1062      11.927  39.803  32.606  1.00  0.00           H
ATOM   3187  OW  SOL  1063       0.492  42.831  29.793  1.00  0.00           O
ATOM   3188  HW1 SOL  1063       1.242  42.354  29.437  1.00  0.00           H
ATOM   3189  HW2 SOL  1063       0.533  42.672  30.736  1.00  0.00           H
ATOM   3190  OW  SOL  1064       1.861  42.392  35.769  1.00  0.00           O
ATOM   3191  HW1 SOL  1064       2.478  42.151  35.079  1.00  0.00           H
ATOM   3192  HW2 SOL  1064       1.378  43.137  35.410  1.00  0.00           H
ATOM   3193  OW  SOL  1065       8.003  43.101  21.263  1.00  0.00           O
ATOM   3194  HW1 SOL  1065       8.219  42.178  21.399  1.00  0.00           H
ATOM   3195  HW2 SOL  1065       7.277  43.268  21.864  1.00  0.00           H
ATOM   3196  OW  SOL  1066      16.424  43.188  30.611  1.00  0.00           O
ATOM   3197  HW1 SOL  1066      16.270  42.554  31.311  1.00  0.00           H
ATOM   3198  HW2 SOL  1066      17.254  42.916  30.219  1.00  0.00           H
ATOM   3199  OW  SOL  1067       6.681  41.860  31.308  1.00  0.00           O
ATOM   3200  HW1 SOL  1067       6.409  41.019  30.941  1.00  0.00           H
ATOM   3201  HW2 SOL  1067       6.935  42.383  30.548  1.00  0.00           H
ATOM   3202  OW  SOL  1068      17.204  38.600  23.817  1.00  0.00           O
ATOM   3203  HW1 SOL  1068      17.940  38.455  23.223  1.00  0.00           H
ATOM   3204  HW2 SOL  1068      17.022  37.737  24.190  1.00  0.00           H
ATOM   3205  OW  SOL  1069      18.386  38.967  28.299  1.00  0.00           O
ATOM   3206  HW1 SOL  1069      18.721  38.160  27.907  1.00  0.00           H
ATOM   3207  HW2 SOL  1069      17.502  39.057  27.943  1.00  0.00           H
ATOM   3208  OW  SOL  1070       2.762  40.524  25.882  1.00  0.00           O
ATOM   3209  HW1 SOL  1070       1.938  40.824  25.499  1.00  0.00           H
ATOM   3210  HW2 SOL  1070       2.545  40.329  26.794  1.00  0.00           H
ATOM   3211  OW  SOL  1071      10.241  39.608  28.295  1.00  0.00           O
ATOM   3212  HW1 SOL  1071      10.056  39.199  27.449  1.00  0.00           H
ATOM   3213  HW2 SOL  1071      10.085  38.914  28.936  1.00  0.00           H
ATOM   3214  OW  SOL  1072      17.124  41.094  32.441  1.00  0.00           O
ATOM   3215  HW1 SOL  1072      17.816  41.754  32.407  1.00  0.00           H
ATOM   3216  HW2 SOL  1072      17.418  40.405  31.845  1.00  0.00           H
ATOM   3217  OW  SOL  1073       6.683  39.188  33.562  1.00  0.00           O
ATOM   3218  HW1 SOL  1073       7.531  39.113  33.125  1.00  0.00           H
ATOM   3219  HW2 SOL  1073       6.899  39.387  34.473  1.00  0.00           H
ATOM   3220  OW  SOL  1074       0.772  40.728  18.816  1.00  0.00           O
ATOM   3221  HW1 SOL  1074      43.150  40.527  18.638  1.00  0.00           H
ATOM   3222  HW2 SOL  1074       0.936  41.544  18.342  1.00  0.00           H
ATOM   3223  OW  SOL  1075       0.886  39.191  22.080  1.00  0.00           O
ATOM   3224  HW1 SOL  1075       0.609  39.665  21.296  1.00  0.00           H
ATOM   3225  HW2 SOL  1075       1.549  38.576  21.767  1.00  0.00           H
ATOM   3226  OW  SOL  1076       7.469  42.845  35.560  1.00  0.00           O
ATOM   3227  HW1 SOL  1076       7.400   0.071  36.360  1.00  0.00           H
ATOM   3228  HW2 SOL  1076       7.824  42.006  35.851  1.00  0.00           H
ATOM   3229  OW  SOL  1077      12.226  40.475  23.113  1.00  0.00           O
ATOM   3230  HW1 SOL  1077      12.875  39.774  23.052  1.00  0.00           H
ATOM   3231  HW2 SOL  1077      12.462  40.953  23.907  1.00  0.00           H
ATOM   3232  OW  SOL  1078      17.712  40.795  35.073  1.00  0.00           O
ATOM   3233  HW1 SOL  1078      17.543  40.895  34.137  1.00  0.00           H
ATOM   3234  HW2 SOL  1078      16.998  40.242  35.389  1.00  0.00           H
ATOM   3235  OW  SOL  1079      18.178  39.141  30.968  1.00  0.00           O
ATOM   3236  HW1 SOL  1079      18.235  38.226  31.243  1.00  0.00           H
ATOM   3237  HW2 SOL  1079      18.284  39.113  30.017  1.00  0.00           H
ATOM   3238  OW  SOL  1080       4.365  41.436  23.865  1.00  0.00           O
ATOM   3239  HW1 SOL  1080       4.497  40.700  23.267  1.00  0.00           H
ATOM   3240  HW2 SOL  1080       3.845  41.072  24.582  1.00  0.00           H
ATOM   3241  OW  SOL  1081       3.174  42.667  31.459  1.00  0.00           O
ATOM   3242  HW1 SOL  1081       3.719  42.161  32.061  1.00  0.00           H
ATOM   3243  HW2 SOL  1081       3.535  42.478  30.592  1.00  0.00           H
ATOM   3244  OW  SOL  1082      14.318  39.413  29.784  1.00  0.00           O
ATOM   3245  HW1 SOL  1082      14.705  38.725  30.325  1.00  0.00           H
ATOM   3246  HW2 SOL  1082      13.789  39.928  30.393  1.00  0.00           H
ATOM   3247  OW  SOL  1083      10.041  37.522  30.152  1.00  0.00           O
ATOM   3248  HW1 SOL  1083       9.472  36.831  29.813  1.00  0.00           H
ATOM   3249  HW2 SOL  1083      10.920  37.145  30.123  1.00  0.00           H
ATOM   3250  OW  SOL  1084      13.536  37.759  20.270  1.00  0.00           O
ATOM   3251  HW1 SOL  1084      13.780  37.299  19.467  1.00  0.00           H
ATOM   3252  HW2 SOL  1084      12.668  37.420  20.487  1.00  0.00           H
ATOM   3253  OW  SOL  1085      13.040  41.803  25.514  1.00  0.00           O
ATOM   3254  HW1 SOL  1085      12.440  42.546  25.573  1.00  0.00           H
ATOM   3255  HW2 SOL  1085      13.072  41.449  26.403  1.00  0.00           H
ATOM   3256  OW  SOL  1086      15.896  39.394  27.422  1.00  0.00           O
ATOM   3257  HW1 SOL  1086      15.121  39.484  27.977  1.00  0.00           H
ATOM   3258  HW2 SOL  1086      15.905  40.191  26.891  1.00  0.00           H
ATOM   3259  OW  SOL  1087      11.530   1.032   1.069  1.00  0.00           O
ATOM   3260  HW1 SOL  1087      11.952   1.860   0.838  1.00  0.00           H
ATOM   3261  HW2 SOL  1087      10.842   1.279   1.688  1.00  0.00           H
ATOM   3262  OW  SOL  1088      17.315  43.276  39.598  1.00  0.00           O
ATOM   3263  HW1 SOL  1088      17.457  43.157  38.659  1.00  0.00           H
ATOM   3264  HW2 SOL  1088      17.275  42.387  39.950  1.00  0.00           H
ATOM   3265  OW  SOL  1089       8.008  37.232  42.076  1.00  0.00           O
ATOM   3266  HW1 SOL  1089       8.466  38.067  42.169  1.00  0.00           H
ATOM   3267  HW2 SOL  1089       7.111  37.418  42.354  1.00  0.00           H
ATOM   3268  OW  SOL  1090       8.631  40.559  39.118  1.00  0.00           O
ATOM   3269  HW1 SOL  1090       9.224  41.216  38.752  1.00  0.00           H
ATOM   3270  HW2 SOL  1090       8.992  39.721  38.828  1.00  0.00           H
ATOM   3271  OW  SOL  1091      14.070  38.479  41.432  1.00  0.00           O
ATOM   3272  HW1 SOL  1091      13.884  38.021  40.612  1.00  0.00           H
ATOM   3273  HW2 SOL  1091      15.022  38.437  41.519  1.00  0.00           H
ATOM   3274  OW  SOL  1092       3.843   0.902  42.043  1.00  0.00           O
ATOM   3275  HW1 SOL  1092       4.180   0.008  42.099  1.00  0.00           H
ATOM   3276  HW2 SOL  1092       2.941   0.838  42.357  1.00  0.00           H
ATOM   3277  OW  SOL  1093       6.187  38.542  38.336  1.00  0.00           O
ATOM   3278  HW1 SOL  1093       7.050  38.144  38.455  1.00  0.00           H
ATOM   3279  HW2 SOL  1093       5.864  38.174  37.514  1.00  0.00           H
ATOM   3280  OW  SOL  1094       2.952  37.685  39.002  1.00  0.00           O
ATOM   3281  HW1 SOL  1094       3.587  38.345  38.725  1.00  0.00           H
ATOM   3282  HW2 SOL  1094       3.482  36.990  39.393  1.00  0.00           H
ATOM   3283  OW  SOL  1095       9.386  39.538  41.954  1.00  0.00           O
ATOM   3284  HW1 SOL  1095       8.949  40.101  41.315  1.00  0.00           H
ATOM   3285  HW2 SOL  1095      10.318  39.721  41.837  1.00  0.00           H
ATOM   3286  OW  SOL  1096       5.281  39.776  40.551  1.00  0.00           O
ATOM   3287  HW1 SOL  1096       5.586  39.258  39.805  1.00  0.00           H
ATOM   3288  HW2 SOL  1096       5.303  40.681  40.240  1.00  0.00           H
ATOM   3289  OW  SOL  1097      16.154  40.912  40.964  1.00  0.00           O
ATOM   3290  HW1 SOL  1097      16.332  40.234  41.616  1.00  0.00           H
ATOM   3291  HW2 SOL  1097      15.738  41.618  41.460  1.00  0.00           H
ATOM   3292  OW  SOL  1098      15.298  40.028  38.496  1.00  0.00           O
ATOM   3293  HW1 SOL  1098      14.795  39.270  38.794  1.00  0.00           H
ATOM   3294  HW2 SOL  1098      15.656  40.409  39.298  1.00  0.00           H
ATOM   3295  OW  SOL  1099      17.142  38.576  42.329  1.00  0.00           O
ATOM   3296  HW1 SOL  1099      17.972  38.466  41.865  1.00  0.00           H
ATOM   3297  HW2 SOL  1099      17.058  37.785  42.862  1.00  0.00           H
ATOM   3298  OW  SOL  1100       0.775  40.747  37.454  1.00  0.00           O
ATOM   3299  HW1 SOL  1100      43.164  40.516  37.255  1.00  0.00           H
ATOM   3300  HW2 SOL  1100       0.936  41.545  36.952  1.00  0.00           H
ATOM   3301  OW  SOL  1101       0.877  39.079  40.753  1.00  0.00           O
ATOM   3302  HW1 SOL  1101       0.556  39.609  40.024  1.00  0.00           H
ATOM   3303  HW2 SOL  1101       1.561  38.531  40.368  1.00  0.00           H
ATOM   3304  OW  SOL  1102      12.202  40.448  41.748  1.00  0.00           O
ATOM   3305  HW1 SOL  1102      12.895  39.795  41.650  1.00  0.00           H
ATOM   3306  HW2 SOL  1102      12.456  40.953  42.521  1.00  0.00           H
ATOM   3307  OW  SOL  1103       4.383  41.484  42.447  1.00  0.00           O
ATOM   3308  HW1 SOL  1103       4.547  40.753  41.851  1.00  0.00           H
ATOM   3309  HW2 SOL  1103       3.883  41.098  43.167  1.00  0.00           H
ATOM   3310  OW  SOL  1104      13.519  37.764  38.867  1.00  0.00           O
ATOM   3311  HW1 SOL  1104      13.831  37.294  38.093  1.00  0.00           H
ATOM   3312  HW2 SOL  1104      12.662  37.380  39.051  1.00  0.00           H
ATOM   3313  OW  SOL  1105      20.853   6.416   1.063  1.00  0.00           O
ATOM   3314  HW1 SOL  1105      20.050   6.191   1.533  1.00  0.00           H
ATOM   3315  HW2 SOL  1105      20.914   5.762   0.366  1.00  0.00           H
ATOM   3316  OW  SOL  1106      20.814   2.732   9.900  1.00  0.00           O
ATOM   3317  HW1 SOL  1106      21.197   2.574  10.763  1.00  0.00           H
ATOM   3318  HW2 SOL  1106      19.948   2.328   9.944  1.00  0.00           H
ATOM   3319  OW  SOL  1107      18.697   3.929   6.315  1.00  0.00           O
ATOM   3320  HW1 SOL  1107      17.850   4.100   6.726  1.00  0.00           H
ATOM   3321  HW2 SOL  1107      18.571   3.110   5.836  1.00  0.00           H
ATOM   3322  OW  SOL  1108      24.296  12.745  11.676  1.00  0.00           O
ATOM   3323  HW1 SOL  1108      23.415  12.752  11.303  1.00  0.00           H
ATOM   3324  HW2 SOL  1108      24.405  13.619  12.051  1.00  0.00           H
ATOM   3325  OW  SOL  1109      34.152  15.129   7.028  1.00  0.00           O
ATOM   3326  HW1 SOL  1109      33.639  14.984   7.823  1.00  0.00           H
ATOM   3327  HW2 SOL  1109      33.500  15.197   6.331  1.00  0.00           H
ATOM   3328  OW  SOL  1110      29.933   7.013   7.121  1.00  0.00           O
ATOM   3329  HW1 SOL  1110      30.469   7.787   6.948  1.00  0.00           H
ATOM   3330  HW2 SOL  1110      29.425   7.242   7.899  1.00  0.00           H
ATOM   3331  OW  SOL  1111      36.154   6.098   2.300  1.00  0.00           O
ATOM   3332  HW1 SOL  1111      36.034   5.878   1.377  1.00  0.00           H
ATOM   3333  HW2 SOL  1111      35.913   5.299   2.770  1.00  0.00           H
ATOM   3334  OW  SOL  1112      26.282  11.458  10.302  1.00  0.00           O
ATOM   3335  HW1 SOL  1112      25.536  11.721  10.841  1.00  0.00           H
ATOM   3336  HW2 SOL  1112      26.576  12.269   9.886  1.00  0.00           H
ATOM   3337  OW  SOL  1113      27.129   7.940  18.208  1.00  0.00           O
ATOM   3338  HW1 SOL  1113      27.110   8.666  18.832  1.00  0.00           H
ATOM   3339  HW2 SOL  1113      27.381   8.344  17.378  1.00  0.00           H
ATOM   3340  OW  SOL  1114      25.492  10.167   6.575  1.00  0.00           O
ATOM   3341  HW1 SOL  1114      26.099   9.941   7.280  1.00  0.00           H
ATOM   3342  HW2 SOL  1114      24.776  10.626   7.013  1.00  0.00           H
ATOM   3343  OW  SOL  1115      21.935  14.343  10.662  1.00  0.00           O
ATOM   3344  HW1 SOL  1115      21.224  14.027  10.104  1.00  0.00           H
ATOM   3345  HW2 SOL  1115      22.489  14.859  10.076  1.00  0.00           H
ATOM   3346  OW  SOL  1116      33.231  15.019  13.420  1.00  0.00           O
ATOM   3347  HW1 SOL  1116      33.487  15.917  13.629  1.00  0.00           H
ATOM   3348  HW2 SOL  1116      32.977  14.640  14.261  1.00  0.00           H
ATOM   3349  OW  SOL  1117      23.023   3.952  14.993  1.00  0.00           O
ATOM   3350  HW1 SOL  1117      23.799   3.391  15.016  1.00  0.00           H
ATOM   3351  HW2 SOL  1117      22.286   3.343  15.039  1.00  0.00           H
ATOM   3352  OW  SOL  1118      34.723   4.514   7.352  1.00  0.00           O
ATOM   3353  HW1 SOL  1118      33.967   4.881   6.895  1.00  0.00           H
ATOM   3354  HW2 SOL  1118      35.062   5.239   7.876  1.00  0.00           H
ATOM   3355  OW  SOL  1119      20.881  17.098   4.796  1.00  0.00           O
ATOM   3356  HW1 SOL  1119      21.186  17.862   5.285  1.00  0.00           H
ATOM   3357  HW2 SOL  1119      21.398  17.107   3.990  1.00  0.00           H
ATOM   3358  OW  SOL  1120      29.962  13.396  16.880  1.00  0.00           O
ATOM   3359  HW1 SOL  1120      30.331  13.390  17.763  1.00  0.00           H
ATOM   3360  HW2 SOL  1120      29.415  12.611  16.843  1.00  0.00           H
ATOM   3361  OW  SOL  1121      20.932  14.369   5.396  1.00  0.00           O
ATOM   3362  HW1 SOL  1121      20.685  15.294   5.413  1.00  0.00           H
ATOM   3363  HW2 SOL  1121      20.221  13.922   5.855  1.00  0.00           H
ATOM   3364  OW  SOL  1122      21.065  10.894   8.866  1.00  0.00           O
ATOM   3365  HW1 SOL  1122      21.112  10.079   9.365  1.00  0.00           H
ATOM   3366  HW2 SOL  1122      20.512  11.468   9.395  1.00  0.00           H
ATOM   3367  OW  SOL  1123      24.831  17.886  14.369  1.00  0.00           O
ATOM   3368  HW1 SOL  1123      23.968  17.742  14.757  1.00  0.00           H
ATOM   3369  HW2 SOL  1123      25.059  18.783  14.615  1.00  0.00           H
ATOM   3370  OW  SOL  1124      25.036   9.680   1.203  1.00  0.00           O
ATOM   3371  HW1 SOL  1124      24.660  10.495   0.870  1.00  0.00           H
ATOM   3372  HW2 SOL  1124      25.187   9.848   2.133  1.00  0.00           H
ATOM   3373  OW  SOL  1125      34.581   1.154  14.819  1.00  0.00           O
ATOM   3374  HW1 SOL  1125      34.469   1.808  14.128  1.00  0.00           H
ATOM   3375  HW2 SOL  1125      34.532   1.656  15.633  1.00  0.00           H
ATOM   3376  OW  SOL  1126      19.809   6.467   5.618  1.00  0.00           O
ATOM   3377  HW1 SOL  1126      19.436   5.600   5.777  1.00  0.00           H
ATOM   3378  HW2 SOL  1126      19.729   6.921   6.457  1.00  0.00           H
ATOM   3379  OW  SOL  1127      37.067  17.647   3.478  1.00  0.00           O
ATOM   3380  HW1 SOL  1127      37.495  17.418   4.303  1.00  0.00           H
ATOM   3381  HW2 SOL  1127      37.360  18.539   3.294  1.00  0.00           H
ATOM   3382  OW  SOL  1128      18.785  15.969   1.136  1.00  0.00           O
ATOM   3383  HW1 SOL  1128      18.744  15.061   1.437  1.00  0.00           H
ATOM   3384  HW2 SOL  1128      18.653  16.490   1.928  1.00  0.00           H
ATOM   3385  OW  SOL  1129      35.530   9.205   6.247  1.00  0.00           O
ATOM   3386  HW1 SOL  1129      36.434   8.900   6.171  1.00  0.00           H
ATOM   3387  HW2 SOL  1129      35.387   9.730   5.460  1.00  0.00           H
ATOM   3388  OW  SOL  1130      35.069  11.070   4.329  1.00  0.00           O
ATOM   3389  HW1 SOL  1130      35.879  11.200   3.836  1.00  0.00           H
ATOM   3390  HW2 SOL  1130      35.157  11.645   5.090  1.00  0.00           H
ATOM   3391  OW  SOL  1131      19.796   7.387  15.905  1.00  0.00           O
ATOM   3392  HW1 SOL  1131      20.657   7.404  16.321  1.00  0.00           H
ATOM   3393  HW2 SOL  1131      19.547   8.309  15.830  1.00  0.00           H
ATOM   3394  OW  SOL  1132      24.753  13.723   7.302  1.00  0.00           O
ATOM   3395  HW1 SOL  1132      24.288  12.889   7.373  1.00  0.00           H
ATOM   3396  HW2 SOL  1132      24.533  14.046   6.428  1.00  0.00           H
ATOM   3397  OW  SOL  1133      31.542  12.357  14.244  1.00  0.00           O
ATOM   3398  HW1 SOL  1133      31.892  11.659  13.691  1.00  0.00           H
ATOM   3399  HW2 SOL  1133      32.048  12.297  15.054  1.00  0.00           H
ATOM   3400  OW  SOL  1134      26.728   0.204   5.729  1.00  0.00           O
ATOM   3401  HW1 SOL  1134      27.139   0.829   5.132  1.00  0.00           H
ATOM   3402  HW2 SOL  1134      25.830   0.120   5.407  1.00  0.00           H
ATOM   3403  OW  SOL  1135      20.574   9.746  12.623  1.00  0.00           O
ATOM   3404  HW1 SOL  1135      21.405   9.289  12.490  1.00  0.00           H
ATOM   3405  HW2 SOL  1135      19.906   9.101  12.392  1.00  0.00           H
ATOM   3406  OW  SOL  1136      33.789  10.029   2.019  1.00  0.00           O
ATOM   3407  HW1 SOL  1136      33.258   9.250   2.183  1.00  0.00           H
ATOM   3408  HW2 SOL  1136      34.291  10.151   2.825  1.00  0.00           H
ATOM   3409  OW  SOL  1137      30.462  17.971  16.162  1.00  0.00           O
ATOM   3410  HW1 SOL  1137      30.718  18.510  15.414  1.00  0.00           H
ATOM   3411  HW2 SOL  1137      30.588  17.070  15.863  1.00  0.00           H
ATOM   3412  OW  SOL  1138      21.781   2.583  17.885  1.00  0.00           O
ATOM   3413  HW1 SOL  1138      22.425   3.245  18.136  1.00  0.00           H
ATOM   3414  HW2 SOL  1138      20.992   2.817  18.374  1.00  0.00           H
ATOM   3415  OW  SOL  1139      33.268  14.201   9.536  1.00  0.00           O
ATOM   3416  HW1 SOL  1139      32.643  14.269  10.259  1.00  0.00           H
ATOM   3417  HW2 SOL  1139      33.147  13.314   9.197  1.00  0.00           H
ATOM   3418  OW  SOL  1140      35.302  17.190   5.736  1.00  0.00           O
ATOM   3419  HW1 SOL  1140      34.924  16.937   4.893  1.00  0.00           H
ATOM   3420  HW2 SOL  1140      35.056  16.482   6.331  1.00  0.00           H
ATOM   3421  OW  SOL  1141      24.616   7.299   2.905  1.00  0.00           O
ATOM   3422  HW1 SOL  1141      24.769   7.857   2.143  1.00  0.00           H
ATOM   3423  HW2 SOL  1141      23.814   7.643   3.298  1.00  0.00           H
ATOM   3424  OW  SOL  1142      31.431   3.456   9.358  1.00  0.00           O
ATOM   3425  HW1 SOL  1142      30.578   3.022   9.347  1.00  0.00           H
ATOM   3426  HW2 SOL  1142      31.959   2.933   9.960  1.00  0.00           H
ATOM   3427  OW  SOL  1143      34.433  16.655   3.126  1.00  0.00           O
ATOM   3428  HW1 SOL  1143      35.300  17.059   3.079  1.00  0.00           H
ATOM   3429  HW2 SOL  1143      34.222  16.435   2.219  1.00  0.00           H
ATOM   3430  OW  SOL  1144      26.637   6.104  14.583  1.00  0.00           O
ATOM   3431  HW1 SOL  1144      26.279   5.965  15.459  1.00  0.00           H
ATOM   3432  HW2 SOL  1144      26.155   5.493  14.026  1.00  0.00           H
ATOM   3433  OW  SOL  1145      32.557   4.692  16.765  1.00  0.00           O
ATOM   3434  HW1 SOL  1145      32.459   5.125  17.612  1.00  0.00           H
ATOM   3435  HW2 SOL  1145      33.301   4.100  16.883  1.00  0.00           H
ATOM   3436  OW  SOL  1146      28.260   8.911  15.775  1.00  0.00           O
ATOM   3437  HW1 SOL  1146      28.786   8.170  15.472  1.00  0.00           H
ATOM   3438  HW2 SOL  1146      27.806   9.220  14.991  1.00  0.00           H
ATOM   3439  OW  SOL  1147      28.540   4.111  12.428  1.00  0.00           O
ATOM   3440  HW1 SOL  1147      27.751   4.392  12.892  1.00  0.00           H
ATOM   3441  HW2 SOL  1147      28.212   3.632  11.667  1.00  0.00           H
ATOM   3442  OW  SOL  1148      29.088   6.990   4.287  1.00  0.00           O
ATOM   3443  HW1 SOL  1148      29.224   6.938   5.233  1.00  0.00           H
ATOM   3444  HW2 SOL  1148      28.260   6.535   4.138  1.00  0.00           H
ATOM   3445  OW  SOL  1149      19.448   8.161   7.768  1.00  0.00           O
ATOM   3446  HW1 SOL  1149      20.332   8.052   8.117  1.00  0.00           H
ATOM   3447  HW2 SOL  1149      19.145   8.992   8.136  1.00  0.00           H
ATOM   3448  OW  SOL  1150      19.914  18.227  15.723  1.00  0.00           O
ATOM   3449  HW1 SOL  1150      19.815  18.099  16.666  1.00  0.00           H
ATOM   3450  HW2 SOL  1150      19.060  18.546  15.432  1.00  0.00           H
ATOM   3451  OW  SOL  1151      27.387   3.596   2.032  1.00  0.00           O
ATOM   3452  HW1 SOL  1151      27.846   4.091   1.354  1.00  0.00           H
ATOM   3453  HW2 SOL  1151      27.339   2.704   1.688  1.00  0.00           H
ATOM   3454  OW  SOL  1152      35.784   5.818  18.285  1.00  0.00           O
ATOM   3455  HW1 SOL  1152      35.514   6.662  17.922  1.00  0.00           H
ATOM   3456  HW2 SOL  1152      35.830   5.235  17.527  1.00  0.00           H
ATOM   3457  OW  SOL  1153      32.313  11.467   5.446  1.00  0.00           O
ATOM   3458  HW1 SOL  1153      33.069  11.219   4.915  1.00  0.00           H
ATOM   3459  HW2 SOL  1153      31.812  12.063   4.888  1.00  0.00           H
ATOM   3460  OW  SOL  1154      24.156   2.010   8.847  1.00  0.00           O
ATOM   3461  HW1 SOL  1154      24.026   2.076   9.793  1.00  0.00           H
ATOM   3462  HW2 SOL  1154      24.152   2.916   8.540  1.00  0.00           H
ATOM   3463  OW  SOL  1155      28.727  14.513   4.768  1.00  0.00           O
ATOM   3464  HW1 SOL  1155      28.282  15.213   4.290  1.00  0.00           H
ATOM   3465  HW2 SOL  1155      28.652  14.766   5.688  1.00  0.00           H
ATOM   3466  OW  SOL  1156      22.142  18.022   8.519  1.00  0.00           O
ATOM   3467  HW1 SOL  1156      22.635  17.208   8.620  1.00  0.00           H
ATOM   3468  HW2 SOL  1156      22.806  18.711   8.551  1.00  0.00           H
ATOM   3469  OW  SOL  1157      36.590  10.662   8.678  1.00  0.00           O
ATOM   3470  HW1 SOL  1157      35.958  10.510   7.975  1.00  0.00           H
ATOM   3471  HW2 SOL  1157      36.060  10.702   9.473  1.00  0.00           H
ATOM   3472  OW  SOL  1158      30.912  15.461  15.066  1.00  0.00           O
ATOM   3473  HW1 SOL  1158      30.863  14.719  15.668  1.00  0.00           H
ATOM   3474  HW2 SOL  1158      30.351  15.212  14.332  1.00  0.00           H
ATOM   3475  OW  SOL  1159      21.815   9.459   2.396  1.00  0.00           O
ATOM   3476  HW1 SOL  1159      22.661   9.676   2.003  1.00  0.00           H
ATOM   3477  HW2 SOL  1159      21.579   8.617   2.007  1.00  0.00           H
ATOM   3478  OW  SOL  1160      33.278   7.317   7.262  1.00  0.00           O
ATOM   3479  HW1 SOL  1160      33.174   6.793   8.056  1.00  0.00           H
ATOM   3480  HW2 SOL  1160      34.012   7.900   7.453  1.00  0.00           H
ATOM   3481  OW  SOL  1161      23.233  12.631  17.371  1.00  0.00           O
ATOM   3482  HW1 SOL  1161      22.859  12.682  16.492  1.00  0.00           H
ATOM   3483  HW2 SOL  1161      22.476  12.546  17.950  1.00  0.00           H
ATOM   3484  OW  SOL  1162      29.733  17.783   2.289  1.00  0.00           O
ATOM   3485  HW1 SOL  1162      29.161  17.270   2.860  1.00  0.00           H
ATOM   3486  HW2 SOL  1162      29.987  17.175   1.595  1.00  0.00           H
ATOM   3487  OW  SOL  1163      20.557   2.741  14.959  1.00  0.00           O
ATOM   3488  HW1 SOL  1163      19.865   3.398  14.876  1.00  0.00           H
ATOM   3489  HW2 SOL  1163      20.507   2.455  15.871  1.00  0.00           H
ATOM   3490  OW  SOL  1164      34.944  13.753   0.806  1.00  0.00           O
ATOM   3491  HW1 SOL  1164      34.572  14.632   0.730  1.00  0.00           H
ATOM   3492  HW2 SOL  1164      34.199  13.165   0.674  1.00  0.00           H
ATOM   3493  OW  SOL  1165      23.266  17.422   3.206  1.00  0.00           O
ATOM   3494  HW1 SOL  1165      23.615  17.840   3.993  1.00  0.00           H
ATOM   3495  HW2 SOL  1165      24.029  17.302   2.640  1.00  0.00           H
ATOM   3496  OW  SOL  1166      32.654   1.130   4.280  1.00  0.00           O
ATOM   3497  HW1 SOL  1166      32.480   0.718   3.434  1.00  0.00           H
ATOM   3498  HW2 SOL  1166      33.607   1.219   4.312  1.00  0.00           H
ATOM   3499  OW  SOL  1167      21.116  17.877  12.391  1.00  0.00           O
ATOM   3500  HW1 SOL  1167      21.665  17.237  12.844  1.00  0.00           H
ATOM   3501  HW2 SOL  1167      20.999  17.513  11.513  1.00  0.00           H
ATOM   3502  OW  SOL  1168      28.024  16.979   9.049  1.00  0.00           O
ATOM   3503  HW1 SOL  1168      28.777  16.411   9.210  1.00  0.00           H
ATOM   3504  HW2 SOL  1168      27.542  16.545   8.346  1.00  0.00           H
ATOM   3505  OW  SOL  1169      22.448   6.989   4.796  1.00  0.00           O
ATOM   3506  HW1 SOL  1169      22.821   6.107   4.804  1.00  0.00           H
ATOM   3507  HW2 SOL  1169      21.538   6.866   5.065  1.00  0.00           H
ATOM   3508  OW  SOL  1170      34.082   2.230  17.282  1.00  0.00           O
ATOM   3509  HW1 SOL  1170      34.066   2.518  18.195  1.00  0.00           H
ATOM   3510  HW2 SOL  1170      33.359   1.607  17.214  1.00  0.00           H
ATOM   3511  OW  SOL  1171      24.743   1.072   1.198  1.00  0.00           O
ATOM   3512  HW1 SOL  1171      25.700   1.057   1.176  1.00  0.00           H
ATOM   3513  HW2 SOL  1171      24.483   1.136   0.279  1.00  0.00           H
ATOM   3514  OW  SOL  1172      26.416   2.700  17.511  1.00  0.00           O
ATOM   3515  HW1 SOL  1172      27.048   2.081  17.877  1.00  0.00           H
ATOM   3516  HW2 SOL  1172      25.753   2.798  18.195  1.00  0.00           H
ATOM   3517  OW  SOL  1173      27.465  15.180  11.933  1.00  0.00           O
ATOM   3518  HW1 SOL  1173      27.281  14.851  11.052  1.00  0.00           H
ATOM   3519  HW2 SOL  1173      28.067  14.537  12.307  1.00  0.00           H
ATOM   3520  OW  SOL  1174      32.071   5.901  14.332  1.00  0.00           O
ATOM   3521  HW1 SOL  1174      32.393   5.543  15.160  1.00  0.00           H
ATOM   3522  HW2 SOL  1174      32.403   6.799  14.315  1.00  0.00           H
ATOM   3523  OW  SOL  1175      26.679  14.064   9.280  1.00  0.00           O
ATOM   3524  HW1 SOL  1175      27.518  14.061   8.821  1.00  0.00           H
ATOM   3525  HW2 SOL  1175      26.025  13.975   8.587  1.00  0.00           H
ATOM   3526  OW  SOL  1176      27.863   5.061   9.026  1.00  0.00           O
ATOM   3527  HW1 SOL  1176      27.617   4.948   8.108  1.00  0.00           H
ATOM   3528  HW2 SOL  1176      28.275   4.232   9.268  1.00  0.00           H
ATOM   3529  OW  SOL  1177      24.219   0.694   4.999  1.00  0.00           O
ATOM   3530  HW1 SOL  1177      23.430   0.536   5.518  1.00  0.00           H
ATOM   3531  HW2 SOL  1177      24.030   1.497   4.513  1.00  0.00           H
ATOM   3532  OW  SOL  1178      32.947  11.985   0.408  1.00  0.00           O
ATOM   3533  HW1 SOL  1178      33.236  11.219   0.903  1.00  0.00           H
ATOM   3534  HW2 SOL  1178      32.050  12.138   0.705  1.00  0.00           H
ATOM   3535  OW  SOL  1179      21.622   0.331   1.638  1.00  0.00           O
ATOM   3536  HW1 SOL  1179      22.103   1.153   1.546  1.00  0.00           H
ATOM   3537  HW2 SOL  1179      22.162  43.096   2.223  1.00  0.00           H
ATOM   3538  OW  SOL  1180      27.988   2.437   4.747  1.00  0.00           O
ATOM   3539  HW1 SOL  1180      27.596   2.783   3.945  1.00  0.00           H
ATOM   3540  HW2 SOL  1180      28.930   2.451   4.579  1.00  0.00           H
ATOM   3541  OW  SOL  1181      29.416   6.773  14.645  1.00  0.00           O
ATOM   3542  HW1 SOL  1181      28.669   6.175  14.655  1.00  0.00           H
ATOM   3543  HW2 SOL  1181      30.166   6.217  14.434  1.00  0.00           H
ATOM   3544  OW  SOL  1182      30.879  15.699   7.933  1.00  0.00           O
ATOM   3545  HW1 SOL  1182      31.109  16.394   7.317  1.00  0.00           H
ATOM   3546  HW2 SOL  1182      31.555  15.744   8.609  1.00  0.00           H
ATOM   3547  OW  SOL  1183      23.249  11.451   7.436  1.00  0.00           O
ATOM   3548  HW1 SOL  1183      22.500  11.280   8.006  1.00  0.00           H
ATOM   3549  HW2 SOL  1183      22.926  11.269   6.554  1.00  0.00           H
ATOM   3550  OW  SOL  1184      31.340  17.969   5.959  1.00  0.00           O
ATOM   3551  HW1 SOL  1184      31.741  18.607   5.369  1.00  0.00           H
ATOM   3552  HW2 SOL  1184      30.798  18.494   6.548  1.00  0.00           H
ATOM   3553  OW  SOL  1185      29.039   5.492   0.113  1.00  0.00           O
ATOM   3554  HW1 SOL  1185      28.505   6.259  43.202  1.00  0.00           H
ATOM   3555  HW2 SOL  1185      29.521   5.742   0.902  1.00  0.00           H
ATOM   3556  OW  SOL  1186      19.367   5.544  13.901  1.00  0.00           O
ATOM   3557  HW1 SOL  1186      20.254   5.562  13.540  1.00  0.00           H
ATOM   3558  HW2 SOL  1186      19.347   6.271  14.524  1.00  0.00           H
ATOM   3559  OW  SOL  1187      24.271   2.258  11.571  1.00  0.00           O
ATOM   3560  HW1 SOL  1187      24.570   1.426  11.938  1.00  0.00           H
ATOM   3561  HW2 SOL  1187      23.371   2.349  11.883  1.00  0.00           H
ATOM   3562  OW  SOL  1188      27.339   4.584   6.402  1.00  0.00           O
ATOM   3563  HW1 SOL  1188      26.912   5.167   5.775  1.00  0.00           H
ATOM   3564  HW2 SOL  1188      27.475   3.769   5.917  1.00  0.00           H
ATOM   3565  OW  SOL  1189      28.712   0.447   7.611  1.00  0.00           O
ATOM   3566  HW1 SOL  1189      28.123   0.420   6.858  1.00  0.00           H
ATOM   3567  HW2 SOL  1189      28.532  42.931   8.086  1.00  0.00           H
ATOM   3568  OW  SOL  1190      32.961  11.655   8.625  1.00  0.00           O
ATOM   3569  HW1 SOL  1190      32.340  10.929   8.555  1.00  0.00           H
ATOM   3570  HW2 SOL  1190      33.139  11.906   7.719  1.00  0.00           H
ATOM   3571  OW  SOL  1191      33.328   5.934   9.888  1.00  0.00           O
ATOM   3572  HW1 SOL  1191      32.953   5.058   9.977  1.00  0.00           H
ATOM   3573  HW2 SOL  1191      33.969   5.993  10.596  1.00  0.00           H
ATOM   3574  OW  SOL  1192      37.143   8.257   3.785  1.00  0.00           O
ATOM   3575  HW1 SOL  1192      37.624   7.664   4.362  1.00  0.00           H
ATOM   3576  HW2 SOL  1192      36.824   7.698   3.077  1.00  0.00           H
ATOM   3577  OW  SOL  1193      23.476  14.283   1.747  1.00  0.00           O
ATOM   3578  HW1 SOL  1193      22.797  13.762   2.175  1.00  0.00           H
ATOM   3579  HW2 SOL  1193      23.389  14.074   0.817  1.00  0.00           H
ATOM   3580  OW  SOL  1194      35.274  12.710   6.594  1.00  0.00           O
ATOM   3581  HW1 SOL  1194      36.220  12.835   6.667  1.00  0.00           H
ATOM   3582  HW2 SOL  1194      34.902  13.566   6.804  1.00  0.00           H
ATOM   3583  OW  SOL  1195      32.539   5.802   0.795  1.00  0.00           O
ATOM   3584  HW1 SOL  1195      31.996   5.541   1.538  1.00  0.00           H
ATOM   3585  HW2 SOL  1195      33.344   5.293   0.895  1.00  0.00           H
ATOM   3586  OW  SOL  1196      23.853   2.624   3.243  1.00  0.00           O
ATOM   3587  HW1 SOL  1196      24.195   2.067   2.544  1.00  0.00           H
ATOM   3588  HW2 SOL  1196      23.867   3.507   2.874  1.00  0.00           H
ATOM   3589  OW  SOL  1197      36.161  12.264  15.842  1.00  0.00           O
ATOM   3590  HW1 SOL  1197      37.048  11.914  15.769  1.00  0.00           H
ATOM   3591  HW2 SOL  1197      36.283  13.172  16.118  1.00  0.00           H
ATOM   3592  OW  SOL  1198      29.297  13.537  13.388  1.00  0.00           O
ATOM   3593  HW1 SOL  1198      28.526  13.237  13.870  1.00  0.00           H
ATOM   3594  HW2 SOL  1198      30.036  13.127  13.837  1.00  0.00           H
ATOM   3595  OW  SOL  1199      34.581  16.283  16.405  1.00  0.00           O
ATOM   3596  HW1 SOL  1199      34.709  16.572  15.502  1.00  0.00           H
ATOM   3597  HW2 SOL  1199      35.406  15.857  16.640  1.00  0.00           H
ATOM   3598  OW  SOL  1200      29.772  11.969  11.050  1.00  0.00           O
ATOM   3599  HW1 SOL  1200      29.280  12.392  11.754  1.00  0.00           H
ATOM   3600  HW2 SOL  1200      29.381  12.309  10.245  1.00  0.00           H
ATOM   3601  OW  SOL  1201      34.983  11.020  10.789  1.00  0.00           O
ATOM   3602  HW1 SOL  1201      34.961  11.720  11.442  1.00  0.00           H
ATOM   3603  HW2 SOL  1201      34.141  11.087  10.338  1.00  0.00           H
ATOM   3604  OW  SOL  1202      27.770   0.977  14.021  1.00  0.00           O
ATOM   3605  HW1 SOL  1202      28.019   0.743  13.127  1.00  0.00           H
ATOM   3606  HW2 SOL  1202      28.550   1.393  14.387  1.00  0.00           H
ATOM   3607  OW  SOL  1203      28.466  11.125  17.214  1.00  0.00           O
ATOM   3608  HW1 SOL  1203      27.521  11.270  17.274  1.00  0.00           H
ATOM   3609  HW2 SOL  1203      28.555  10.370  16.632  1.00  0.00           H
ATOM   3610  OW  SOL  1204      25.682  10.582   3.728  1.00  0.00           O
ATOM   3611  HW1 SOL  1204      25.559  10.491   4.673  1.00  0.00           H
ATOM   3612  HW2 SOL  1204      26.435  10.025   3.530  1.00  0.00           H
ATOM   3613  OW  SOL  1205      22.752   8.118  12.496  1.00  0.00           O
ATOM   3614  HW1 SOL  1205      23.499   8.222  13.086  1.00  0.00           H
ATOM   3615  HW2 SOL  1205      22.371   7.274  12.737  1.00  0.00           H
ATOM   3616  OW  SOL  1206      31.323   3.813  12.703  1.00  0.00           O
ATOM   3617  HW1 SOL  1206      31.577   4.603  13.180  1.00  0.00           H
ATOM   3618  HW2 SOL  1206      30.496   4.044  12.279  1.00  0.00           H
ATOM   3619  OW  SOL  1207      19.271  15.700  13.397  1.00  0.00           O
ATOM   3620  HW1 SOL  1207      18.887  16.457  12.955  1.00  0.00           H
ATOM   3621  HW2 SOL  1207      20.213  15.869  13.388  1.00  0.00           H
ATOM   3622  OW  SOL  1208      22.229  11.014   4.974  1.00  0.00           O
ATOM   3623  HW1 SOL  1208      22.226  11.775   4.394  1.00  0.00           H
ATOM   3624  HW2 SOL  1208      22.297  10.262   4.385  1.00  0.00           H
ATOM   3625  OW  SOL  1209      24.247   5.376   8.648  1.00  0.00           O
ATOM   3626  HW1 SOL  1209      24.415   5.977   7.922  1.00  0.00           H
ATOM   3627  HW2 SOL  1209      24.761   5.728   9.374  1.00  0.00           H
ATOM   3628  OW  SOL  1210      31.111  13.480   3.889  1.00  0.00           O
ATOM   3629  HW1 SOL  1210      31.601  14.218   4.251  1.00  0.00           H
ATOM   3630  HW2 SOL  1210      30.223  13.591   4.229  1.00  0.00           H
ATOM   3631  OW  SOL  1211      31.316  14.501  11.438  1.00  0.00           O
ATOM   3632  HW1 SOL  1211      31.817  14.547  12.252  1.00  0.00           H
ATOM   3633  HW2 SOL  1211      30.755  13.732  11.545  1.00  0.00           H
ATOM   3634  OW  SOL  1212      34.448   6.355   4.736  1.00  0.00           O
ATOM   3635  HW1 SOL  1212      34.116   6.975   5.385  1.00  0.00           H
ATOM   3636  HW2 SOL  1212      34.909   6.899   4.097  1.00  0.00           H
ATOM   3637  OW  SOL  1213      22.129  15.165  13.251  1.00  0.00           O
ATOM   3638  HW1 SOL  1213      21.988  14.719  12.417  1.00  0.00           H
ATOM   3639  HW2 SOL  1213      23.073  15.324  13.282  1.00  0.00           H
ATOM   3640  OW  SOL  1214      22.685   7.480  15.982  1.00  0.00           O
ATOM   3641  HW1 SOL  1214      23.324   7.951  15.448  1.00  0.00           H
ATOM   3642  HW2 SOL  1214      23.107   6.644  16.180  1.00  0.00           H
ATOM   3643  OW  SOL  1215      34.489   7.735  16.717  1.00  0.00           O
ATOM   3644  HW1 SOL  1215      33.633   8.158  16.649  1.00  0.00           H
ATOM   3645  HW2 SOL  1215      35.037   8.199  16.085  1.00  0.00           H
ATOM   3646  OW  SOL  1216      28.767   1.050  17.695  1.00  0.00           O
ATOM   3647  HW1 SOL  1216      28.857   1.879  17.226  1.00  0.00           H
ATOM   3648  HW2 SOL  1216      28.999   0.382  17.050  1.00  0.00           H
ATOM   3649  OW  SOL  1217      23.485   0.543  17.552  1.00  0.00           O
ATOM   3650  HW1 SOL  1217      23.289   0.056  16.752  1.00  0.00           H
ATOM   3651  HW2 SOL  1217      22.777   1.183  17.623  1.00  0.00           H
ATOM   3652  OW  SOL  1218      24.411   8.694  10.317  1.00  0.00           O
ATOM   3653  HW1 SOL  1218      24.740   9.589  10.232  1.00  0.00           H
ATOM   3654  HW2 SOL  1218      23.794   8.733  11.047  1.00  0.00           H
ATOM   3655  OW  SOL  1219      32.244   8.610  10.415  1.00  0.00           O
ATOM   3656  HW1 SOL  1219      31.493   8.580   9.823  1.00  0.00           H
ATOM   3657  HW2 SOL  1219      32.546   7.703  10.466  1.00  0.00           H
ATOM   3658  OW  SOL  1220      30.740   5.281   2.740  1.00  0.00           O
ATOM   3659  HW1 SOL  1220      30.791   4.489   3.275  1.00  0.00           H
ATOM   3660  HW2 SOL  1220      30.362   5.940   3.322  1.00  0.00           H
ATOM   3661  OW  SOL  1221      21.683   2.150  12.388  1.00  0.00           O
ATOM   3662  HW1 SOL  1221      21.376   2.437  13.248  1.00  0.00           H
ATOM   3663  HW2 SOL  1221      21.488   1.213  12.365  1.00  0.00           H
ATOM   3664  OW  SOL  1222      19.045  13.067  12.791  1.00  0.00           O
ATOM   3665  HW1 SOL  1222      19.478  12.632  13.526  1.00  0.00           H
ATOM   3666  HW2 SOL  1222      19.175  14.001  12.955  1.00  0.00           H
ATOM   3667  OW  SOL  1223      25.954   6.357  10.654  1.00  0.00           O
ATOM   3668  HW1 SOL  1223      26.543   6.122   9.937  1.00  0.00           H
ATOM   3669  HW2 SOL  1223      25.654   7.240  10.438  1.00  0.00           H
ATOM   3670  OW  SOL  1224      35.947   9.509  18.516  1.00  0.00           O
ATOM   3671  HW1 SOL  1224      35.444   9.207  17.760  1.00  0.00           H
ATOM   3672  HW2 SOL  1224      35.287   9.697  19.184  1.00  0.00           H
ATOM   3673  OW  SOL  1225      22.073   0.755   6.521  1.00  0.00           O
ATOM   3674  HW1 SOL  1225      21.543   1.550   6.580  1.00  0.00           H
ATOM   3675  HW2 SOL  1225      21.567   0.094   6.995  1.00  0.00           H
ATOM   3676  OW  SOL  1226      34.714   3.689   3.692  1.00  0.00           O
ATOM   3677  HW1 SOL  1226      34.968   3.020   4.327  1.00  0.00           H
ATOM   3678  HW2 SOL  1226      34.434   4.433   4.226  1.00  0.00           H
ATOM   3679  OW  SOL  1227      28.862   7.639   9.658  1.00  0.00           O
ATOM   3680  HW1 SOL  1227      28.966   7.800  10.596  1.00  0.00           H
ATOM   3681  HW2 SOL  1227      28.589   6.723   9.601  1.00  0.00           H
ATOM   3682  OW  SOL  1228      28.460  15.691  17.073  1.00  0.00           O
ATOM   3683  HW1 SOL  1228      28.250  16.115  16.240  1.00  0.00           H
ATOM   3684  HW2 SOL  1228      28.814  14.837  16.825  1.00  0.00           H
ATOM   3685  OW  SOL  1229      37.205  15.165  16.062  1.00  0.00           O
ATOM   3686  HW1 SOL  1229      37.364  15.416  15.152  1.00  0.00           H
ATOM   3687  HW2 SOL  1229      38.014  15.395  16.519  1.00  0.00           H
ATOM   3688  OW  SOL  1230      22.114   9.115  18.059  1.00  0.00           O
ATOM   3689  HW1 SOL  1230      22.932   9.353  18.497  1.00  0.00           H
ATOM   3690  HW2 SOL  1230      22.384   8.537  17.345  1.00  0.00           H
ATOM   3691  OW  SOL  1231      33.860   2.851   1.258  1.00  0.00           O
ATOM   3692  HW1 SOL  1231      33.488   2.001   1.493  1.00  0.00           H
ATOM   3693  HW2 SOL  1231      34.305   3.146   2.053  1.00  0.00           H
ATOM   3694  OW  SOL  1232      31.586   8.307   0.329  1.00  0.00           O
ATOM   3695  HW1 SOL  1232      32.001   7.458   0.480  1.00  0.00           H
ATOM   3696  HW2 SOL  1232      31.957   8.612  42.797  1.00  0.00           H
ATOM   3697  OW  SOL  1233      29.283  13.342   8.497  1.00  0.00           O
ATOM   3698  HW1 SOL  1233      29.348  12.577   7.926  1.00  0.00           H
ATOM   3699  HW2 SOL  1233      29.919  13.962   8.140  1.00  0.00           H
ATOM   3700  OW  SOL  1234      21.778   8.136   9.526  1.00  0.00           O
ATOM   3701  HW1 SOL  1234      22.707   8.363   9.488  1.00  0.00           H
ATOM   3702  HW2 SOL  1234      21.759   7.268   9.929  1.00  0.00           H
ATOM   3703  OW  SOL  1235      21.996   5.141  10.077  1.00  0.00           O
ATOM   3704  HW1 SOL  1235      21.578   4.299   9.894  1.00  0.00           H
ATOM   3705  HW2 SOL  1235      22.730   5.182   9.464  1.00  0.00           H
ATOM   3706  OW  SOL  1236      29.984   3.807  16.789  1.00  0.00           O
ATOM   3707  HW1 SOL  1236      29.571   4.393  17.424  1.00  0.00           H
ATOM   3708  HW2 SOL  1236      30.871   4.152  16.686  1.00  0.00           H
ATOM   3709  OW  SOL  1237      30.235   2.068  14.752  1.00  0.00           O
ATOM   3710  HW1 SOL  1237      30.165   2.712  15.456  1.00  0.00           H
ATOM   3711  HW2 SOL  1237      30.485   2.579  13.982  1.00  0.00           H
ATOM   3712  OW  SOL  1238      18.673  13.282   1.947  1.00  0.00           O
ATOM   3713  HW1 SOL  1238      17.768  13.392   1.655  1.00  0.00           H
ATOM   3714  HW2 SOL  1238      18.739  12.357   2.183  1.00  0.00           H
ATOM   3715  OW  SOL  1239      19.522  17.968   9.332  1.00  0.00           O
ATOM   3716  HW1 SOL  1239      19.162  17.166   8.954  1.00  0.00           H
ATOM   3717  HW2 SOL  1239      20.407  18.028   8.971  1.00  0.00           H
ATOM   3718  OW  SOL  1240      23.655  15.719   9.031  1.00  0.00           O
ATOM   3719  HW1 SOL  1240      24.350  16.347   9.232  1.00  0.00           H
ATOM   3720  HW2 SOL  1240      24.112  14.971   8.647  1.00  0.00           H
ATOM   3721  OW  SOL  1241      28.602   7.981  12.342  1.00  0.00           O
ATOM   3722  HW1 SOL  1241      29.017   7.673  13.148  1.00  0.00           H
ATOM   3723  HW2 SOL  1241      27.704   7.654  12.395  1.00  0.00           H
ATOM   3724  OW  SOL  1242      19.014   5.389  11.141  1.00  0.00           O
ATOM   3725  HW1 SOL  1242      19.864   5.174  10.757  1.00  0.00           H
ATOM   3726  HW2 SOL  1242      19.203   5.557  12.064  1.00  0.00           H
ATOM   3727  OW  SOL  1243      20.524   5.165  17.223  1.00  0.00           O
ATOM   3728  HW1 SOL  1243      21.092   4.857  16.516  1.00  0.00           H
ATOM   3729  HW2 SOL  1243      19.968   5.827  16.812  1.00  0.00           H
ATOM   3730  OW  SOL  1244      32.375   9.454  16.601  1.00  0.00           O
ATOM   3731  HW1 SOL  1244      32.612  10.376  16.705  1.00  0.00           H
ATOM   3732  HW2 SOL  1244      32.377   9.311  15.655  1.00  0.00           H
ATOM   3733  OW  SOL  1245      26.780   5.710   3.396  1.00  0.00           O
ATOM   3734  HW1 SOL  1245      26.803   4.921   2.854  1.00  0.00           H
ATOM   3735  HW2 SOL  1245      25.943   6.123   3.183  1.00  0.00           H
ATOM   3736  OW  SOL  1246      35.088   6.011  11.975  1.00  0.00           O
ATOM   3737  HW1 SOL  1246      34.885   5.374  12.660  1.00  0.00           H
ATOM   3738  HW2 SOL  1246      35.943   5.741  11.642  1.00  0.00           H
ATOM   3739  OW  SOL  1247      21.145  15.601  17.391  1.00  0.00           O
ATOM   3740  HW1 SOL  1247      20.844  16.161  18.107  1.00  0.00           H
ATOM   3741  HW2 SOL  1247      21.070  14.711  17.736  1.00  0.00           H
ATOM   3742  OW  SOL  1248      25.420   4.617  12.687  1.00  0.00           O
ATOM   3743  HW1 SOL  1248      25.013   3.811  12.369  1.00  0.00           H
ATOM   3744  HW2 SOL  1248      25.527   5.157  11.904  1.00  0.00           H
ATOM   3745  OW  SOL  1249      27.953  16.768  14.628  1.00  0.00           O
ATOM   3746  HW1 SOL  1249      27.676  16.604  13.726  1.00  0.00           H
ATOM   3747  HW2 SOL  1249      28.110  17.711  14.663  1.00  0.00           H
ATOM   3748  OW  SOL  1250      23.335   4.976   1.952  1.00  0.00           O
ATOM   3749  HW1 SOL  1250      23.926   5.729   1.950  1.00  0.00           H
ATOM   3750  HW2 SOL  1250      22.458   5.358   1.979  1.00  0.00           H
ATOM   3751  OW  SOL  1251      20.133  11.376  14.687  1.00  0.00           O
ATOM   3752  HW1 SOL  1251      20.353  10.792  15.413  1.00  0.00           H
ATOM   3753  HW2 SOL  1251      20.306  10.857  13.901  1.00  0.00           H
ATOM   3754  OW  SOL  1252      32.036  10.529  12.311  1.00  0.00           O
ATOM   3755  HW1 SOL  1252      32.265   9.959  11.578  1.00  0.00           H
ATOM   3756  HW2 SOL  1252      31.227  10.960  12.036  1.00  0.00           H
ATOM   3757  OW  SOL  1253      31.660   8.494   3.115  1.00  0.00           O
ATOM   3758  HW1 SOL  1253      30.813   8.258   3.496  1.00  0.00           H
ATOM   3759  HW2 SOL  1253      31.521   8.442   2.170  1.00  0.00           H
ATOM   3760  OW  SOL  1254      36.189  17.500  11.477  1.00  0.00           O
ATOM   3761  HW1 SOL  1254      36.829  17.748  10.810  1.00  0.00           H
ATOM   3762  HW2 SOL  1254      35.968  16.591  11.271  1.00  0.00           H
ATOM   3763  OW  SOL  1255      31.099  17.314  11.258  1.00  0.00           O
ATOM   3764  HW1 SOL  1255      31.909  17.382  10.753  1.00  0.00           H
ATOM   3765  HW2 SOL  1255      30.992  16.376  11.415  1.00  0.00           H
ATOM   3766  OW  SOL  1256      19.454  12.613  10.195  1.00  0.00           O
ATOM   3767  HW1 SOL  1256      19.340  12.638  11.145  1.00  0.00           H
ATOM   3768  HW2 SOL  1256      18.672  12.167   9.871  1.00  0.00           H
ATOM   3769  OW  SOL  1257      25.443  16.610  17.167  1.00  0.00           O
ATOM   3770  HW1 SOL  1257      24.959  17.435  17.207  1.00  0.00           H
ATOM   3771  HW2 SOL  1257      25.993  16.691  16.388  1.00  0.00           H
ATOM   3772  OW  SOL  1258      27.618   1.170   1.316  1.00  0.00           O
ATOM   3773  HW1 SOL  1258      28.037   0.861   0.513  1.00  0.00           H
ATOM   3774  HW2 SOL  1258      27.760   0.465   1.948  1.00  0.00           H
ATOM   3775  OW  SOL  1259      35.643   1.355   5.047  1.00  0.00           O
ATOM   3776  HW1 SOL  1259      36.505   1.315   4.632  1.00  0.00           H
ATOM   3777  HW2 SOL  1259      35.617   0.588   5.619  1.00  0.00           H
ATOM   3778  OW  SOL  1260      32.516  15.698   4.795  1.00  0.00           O
ATOM   3779  HW1 SOL  1260      33.124  15.919   4.089  1.00  0.00           H
ATOM   3780  HW2 SOL  1260      32.102  16.530   5.024  1.00  0.00           H
ATOM   3781  OW  SOL  1261      19.942  17.985  18.454  1.00  0.00           O
ATOM   3782  HW1 SOL  1261      19.501  17.305  18.962  1.00  0.00           H
ATOM   3783  HW2 SOL  1261      20.499  18.437  19.088  1.00  0.00           H
ATOM   3784  OW  SOL  1262      31.398   9.234   6.721  1.00  0.00           O
ATOM   3785  HW1 SOL  1262      32.078   8.561   6.721  1.00  0.00           H
ATOM   3786  HW2 SOL  1262      31.756   9.938   6.180  1.00  0.00           H
ATOM   3787  OW  SOL  1263      26.871  12.696  14.299  1.00  0.00           O
ATOM   3788  HW1 SOL  1263      26.732  13.092  15.159  1.00  0.00           H
ATOM   3789  HW2 SOL  1263      26.091  12.931  13.797  1.00  0.00           H
ATOM   3790  OW  SOL  1264      25.382  16.124   1.547  1.00  0.00           O
ATOM   3791  HW1 SOL  1264      25.390  16.183   0.592  1.00  0.00           H
ATOM   3792  HW2 SOL  1264      24.859  15.345   1.736  1.00  0.00           H
ATOM   3793  OW  SOL  1265      35.104  17.238  13.934  1.00  0.00           O
ATOM   3794  HW1 SOL  1265      35.564  17.361  13.104  1.00  0.00           H
ATOM   3795  HW2 SOL  1265      34.888  18.125  14.222  1.00  0.00           H
ATOM   3796  OW  SOL  1266      36.798   1.568   9.941  1.00  0.00           O
ATOM   3797  HW1 SOL  1266      37.278   1.030   9.312  1.00  0.00           H
ATOM   3798  HW2 SOL  1266      35.984   1.794   9.492  1.00  0.00           H
ATOM   3799  OW  SOL  1267      21.451   3.454   7.222  1.00  0.00           O
ATOM   3800  HW1 SOL  1267      20.608   3.723   6.857  1.00  0.00           H
ATOM   3801  HW2 SOL  1267      21.277   3.316   8.153  1.00  0.00           H
ATOM   3802  OW  SOL  1268      30.169  15.857   0.534  1.00  0.00           O
ATOM   3803  HW1 SOL  1268      30.531  14.975   0.617  1.00  0.00           H
ATOM   3804  HW2 SOL  1268      30.081  15.994  42.887  1.00  0.00           H
ATOM   3805  OW  SOL  1269      26.874  10.035  13.722  1.00  0.00           O
ATOM   3806  HW1 SOL  1269      27.247  10.047  12.840  1.00  0.00           H
ATOM   3807  HW2 SOL  1269      26.912  10.947  14.010  1.00  0.00           H
ATOM   3808  OW  SOL  1270      27.804   9.125   2.940  1.00  0.00           O
ATOM   3809  HW1 SOL  1270      28.398   9.406   2.244  1.00  0.00           H
ATOM   3810  HW2 SOL  1270      28.194   8.319   3.278  1.00  0.00           H
ATOM   3811  OW  SOL  1271      33.793  16.334   0.573  1.00  0.00           O
ATOM   3812  HW1 SOL  1271      32.836  16.320   0.559  1.00  0.00           H
ATOM   3813  HW2 SOL  1271      34.048  16.206  42.955  1.00  0.00           H
ATOM   3814  OW  SOL  1272      22.335  12.914  14.880  1.00  0.00           O
ATOM   3815  HW1 SOL  1272      22.185  13.771  14.480  1.00  0.00           H
ATOM   3816  HW2 SOL  1272      21.523  12.432  14.725  1.00  0.00           H
ATOM   3817  OW  SOL  1273      34.735  12.862  12.871  1.00  0.00           O
ATOM   3818  HW1 SOL  1273      35.331  12.921  13.618  1.00  0.00           H
ATOM   3819  HW2 SOL  1273      34.096  13.559  13.020  1.00  0.00           H
ATOM   3820  OW  SOL  1274      29.032  11.001   7.002  1.00  0.00           O
ATOM   3821  HW1 SOL  1274      28.351  10.494   7.444  1.00  0.00           H
ATOM   3822  HW2 SOL  1274      29.594  10.342   6.594  1.00  0.00           H
ATOM   3823  OW  SOL  1275      28.766   2.418   9.638  1.00  0.00           O
ATOM   3824  HW1 SOL  1275      28.701   1.960   8.800  1.00  0.00           H
ATOM   3825  HW2 SOL  1275      28.746   1.722  10.294  1.00  0.00           H
ATOM   3826  OW  SOL  1276      24.628  14.945   4.856  1.00  0.00           O
ATOM   3827  HW1 SOL  1276      24.895  14.328   4.175  1.00  0.00           H
ATOM   3828  HW2 SOL  1276      24.018  15.538   4.417  1.00  0.00           H
ATOM   3829  OW  SOL  1277      35.739   3.870  13.820  1.00  0.00           O
ATOM   3830  HW1 SOL  1277      36.436   4.525  13.789  1.00  0.00           H
ATOM   3831  HW2 SOL  1277      36.036   3.175  13.233  1.00  0.00           H
ATOM   3832  OW  SOL  1278      21.192  13.397   2.931  1.00  0.00           O
ATOM   3833  HW1 SOL  1278      20.291  13.493   2.624  1.00  0.00           H
ATOM   3834  HW2 SOL  1278      21.231  13.925   3.729  1.00  0.00           H
ATOM   3835  OW  SOL  1279      19.705  10.145  17.252  1.00  0.00           O
ATOM   3836  HW1 SOL  1279      18.960   9.838  17.770  1.00  0.00           H
ATOM   3837  HW2 SOL  1279      20.471   9.785  17.697  1.00  0.00           H
ATOM   3838  OW  SOL  1280      25.342   2.160  14.901  1.00  0.00           O
ATOM   3839  HW1 SOL  1280      26.118   1.766  14.503  1.00  0.00           H
ATOM   3840  HW2 SOL  1280      25.466   2.040  15.842  1.00  0.00           H
ATOM   3841  OW  SOL  1281      19.300   3.559   0.407  1.00  0.00           O
ATOM   3842  HW1 SOL  1281      18.538   3.105   0.046  1.00  0.00           H
ATOM   3843  HW2 SOL  1281      19.632   4.085  42.976  1.00  0.00           H
ATOM   3844  OW  SOL  1282      32.999   8.576  14.020  1.00  0.00           O
ATOM   3845  HW1 SOL  1282      32.495   9.096  13.395  1.00  0.00           H
ATOM   3846  HW2 SOL  1282      33.906   8.661  13.727  1.00  0.00           H
ATOM   3847  OW  SOL  1283      19.468   1.913   3.257  1.00  0.00           O
ATOM   3848  HW1 SOL  1283      19.243   2.460   2.505  1.00  0.00           H
ATOM   3849  HW2 SOL  1283      20.129   1.306   2.924  1.00  0.00           H
ATOM   3850  OW  SOL  1284      30.457  13.303   1.192  1.00  0.00           O
ATOM   3851  HW1 SOL  1284      29.508  13.191   1.260  1.00  0.00           H
ATOM   3852  HW2 SOL  1284      30.751  13.411   2.097  1.00  0.00           H
ATOM   3853  OW  SOL  1285      24.762   8.382  14.323  1.00  0.00           O
ATOM   3854  HW1 SOL  1285      25.313   9.148  14.161  1.00  0.00           H
ATOM   3855  HW2 SOL  1285      25.375   7.647  14.353  1.00  0.00           H
ATOM   3856  OW  SOL  1286      33.523  17.694   9.635  1.00  0.00           O
ATOM   3857  HW1 SOL  1286      33.865  18.280   8.960  1.00  0.00           H
ATOM   3858  HW2 SOL  1286      34.231  17.625  10.275  1.00  0.00           H
ATOM   3859  OW  SOL  1287      25.752   5.647  17.114  1.00  0.00           O
ATOM   3860  HW1 SOL  1287      26.032   6.267  17.788  1.00  0.00           H
ATOM   3861  HW2 SOL  1287      26.319   4.886  17.238  1.00  0.00           H
ATOM   3862  OW  SOL  1288      33.194  12.115  16.341  1.00  0.00           O
ATOM   3863  HW1 SOL  1288      33.117  12.182  17.293  1.00  0.00           H
ATOM   3864  HW2 SOL  1288      34.135  12.157  16.172  1.00  0.00           H
ATOM   3865  OW  SOL  1289      22.492  17.407  15.613  1.00  0.00           O
ATOM   3866  HW1 SOL  1289      21.605  17.763  15.562  1.00  0.00           H
ATOM   3867  HW2 SOL  1289      22.376  16.524  15.963  1.00  0.00           H
ATOM   3868  OW  SOL  1290      35.382   8.830  12.552  1.00  0.00           O
ATOM   3869  HW1 SOL  1290      35.173   7.987  12.150  1.00  0.00           H
ATOM   3870  HW2 SOL  1290      35.317   9.460  11.834  1.00  0.00           H
ATOM   3871  OW  SOL  1291      30.880   3.217   4.504  1.00  0.00           O
ATOM   3872  HW1 SOL  1291      31.508   2.495   4.474  1.00  0.00           H
ATOM   3873  HW2 SOL  1291      31.081   3.676   5.320  1.00  0.00           H
ATOM   3874  OW  SOL  1292      24.540   7.463   6.606  1.00  0.00           O
ATOM   3875  HW1 SOL  1292      24.999   8.267   6.363  1.00  0.00           H
ATOM   3876  HW2 SOL  1292      23.785   7.431   6.019  1.00  0.00           H
ATOM   3877  OW  SOL  1293      36.381   3.470  16.437  1.00  0.00           O
ATOM   3878  HW1 SOL  1293      36.173   3.679  15.527  1.00  0.00           H
ATOM   3879  HW2 SOL  1293      35.593   3.041  16.771  1.00  0.00           H
ATOM   3880  OW  SOL  1294      35.993   9.342  15.152  1.00  0.00           O
ATOM   3881  HW1 SOL  1294      36.229  10.263  15.260  1.00  0.00           H
ATOM   3882  HW2 SOL  1294      35.860   9.237  14.210  1.00  0.00           H
ATOM   3883  OW  SOL  1295      27.346  13.725   0.201  1.00  0.00           O
ATOM   3884  HW1 SOL  1295      26.765  13.830   0.953  1.00  0.00           H
ATOM   3885  HW2 SOL  1295      27.544  14.620  43.220  1.00  0.00           H
ATOM   3886  OW  SOL  1296      25.205  17.930   9.531  1.00  0.00           O
ATOM   3887  HW1 SOL  1296      24.885  18.812   9.341  1.00  0.00           H
ATOM   3888  HW2 SOL  1296      26.156  17.996   9.444  1.00  0.00           H
ATOM   3889  OW  SOL  1297      27.240   9.588   8.591  1.00  0.00           O
ATOM   3890  HW1 SOL  1297      27.750   8.922   9.052  1.00  0.00           H
ATOM   3891  HW2 SOL  1297      26.949  10.187   9.278  1.00  0.00           H
ATOM   3892  OW  SOL  1298      29.400   9.818   0.850  1.00  0.00           O
ATOM   3893  HW1 SOL  1298      29.280  10.368   0.076  1.00  0.00           H
ATOM   3894  HW2 SOL  1298      30.228   9.363   0.696  1.00  0.00           H
ATOM   3895  OW  SOL  1299      37.253  15.611   8.449  1.00  0.00           O
ATOM   3896  HW1 SOL  1299      36.488  15.515   7.882  1.00  0.00           H
ATOM   3897  HW2 SOL  1299      37.160  14.912   9.098  1.00  0.00           H
ATOM   3898  OW  SOL  1300      20.845  13.090  18.494  1.00  0.00           O
ATOM   3899  HW1 SOL  1300      20.168  12.447  18.284  1.00  0.00           H
ATOM   3900  HW2 SOL  1300      20.762  13.227  19.438  1.00  0.00           H
ATOM   3901  OW  SOL  1301      19.433  12.400   6.571  1.00  0.00           O
ATOM   3902  HW1 SOL  1301      19.440  11.896   7.385  1.00  0.00           H
ATOM   3903  HW2 SOL  1301      20.182  12.066   6.077  1.00  0.00           H
ATOM   3904  OW  SOL  1302      25.363  13.939  16.192  1.00  0.00           O
ATOM   3905  HW1 SOL  1302      24.644  13.455  16.599  1.00  0.00           H
ATOM   3906  HW2 SOL  1302      25.322  14.809  16.589  1.00  0.00           H
ATOM   3907  OW  SOL  1303      37.020   1.946  12.487  1.00  0.00           O
ATOM   3908  HW1 SOL  1303      36.702   1.084  12.755  1.00  0.00           H
ATOM   3909  HW2 SOL  1303      36.895   1.963  11.538  1.00  0.00           H
ATOM   3910  OW  SOL  1304      22.930   4.297   5.173  1.00  0.00           O
ATOM   3911  HW1 SOL  1304      23.193   3.555   4.628  1.00  0.00           H
ATOM   3912  HW2 SOL  1304      22.536   3.897   5.949  1.00  0.00           H
ATOM   3913  OW  SOL  1305      35.659  14.911  11.055  1.00  0.00           O
ATOM   3914  HW1 SOL  1305      34.809  14.606  10.736  1.00  0.00           H
ATOM   3915  HW2 SOL  1305      35.871  14.319  11.776  1.00  0.00           H
ATOM   3916  OW  SOL  1306      21.836   5.473  12.849  1.00  0.00           O
ATOM   3917  HW1 SOL  1306      22.310   4.900  13.452  1.00  0.00           H
ATOM   3918  HW2 SOL  1306      22.156   5.226  11.982  1.00  0.00           H
ATOM   3919  OW  SOL  1307      26.790  15.806   6.859  1.00  0.00           O
ATOM   3920  HW1 SOL  1307      26.957  15.997   5.936  1.00  0.00           H
ATOM   3921  HW2 SOL  1307      25.991  15.279   6.854  1.00  0.00           H
ATOM   3922  OW  SOL  1308      32.967   2.276  11.203  1.00  0.00           O
ATOM   3923  HW1 SOL  1308      33.330   1.531  11.682  1.00  0.00           H
ATOM   3924  HW2 SOL  1308      32.397   2.713  11.836  1.00  0.00           H
ATOM   3925  OW  SOL  1309      28.706   0.417  11.379  1.00  0.00           O
ATOM   3926  HW1 SOL  1309      28.071  42.999  11.334  1.00  0.00           H
ATOM   3927  HW2 SOL  1309      29.538  43.283  11.576  1.00  0.00           H
ATOM   3928  OW  SOL  1310      26.327  13.324   3.043  1.00  0.00           O
ATOM   3929  HW1 SOL  1310      25.918  12.464   3.138  1.00  0.00           H
ATOM   3930  HW2 SOL  1310      27.183  13.230   3.460  1.00  0.00           H
ATOM   3931  OW  SOL  1311      24.802  15.653  12.819  1.00  0.00           O
ATOM   3932  HW1 SOL  1311      24.825  16.435  13.370  1.00  0.00           H
ATOM   3933  HW2 SOL  1311      25.675  15.610  12.427  1.00  0.00           H
ATOM   3934  OW  SOL  1312      32.464   0.189   1.753  1.00  0.00           O
ATOM   3935  HW1 SOL  1312      32.602   0.128   0.807  1.00  0.00           H
ATOM   3936  HW2 SOL  1312      31.517   0.282   1.852  1.00  0.00           H
ATOM   3937  OW  SOL  1313      31.638   4.577   6.888  1.00  0.00           O
ATOM   3938  HW1 SOL  1313      31.042   5.321   6.975  1.00  0.00           H
ATOM   3939  HW2 SOL  1313      31.671   4.192   7.764  1.00  0.00           H
ATOM   3940  OW  SOL  1314      34.573   2.224   8.780  1.00  0.00           O
ATOM   3941  HW1 SOL  1314      33.774   2.169   9.304  1.00  0.00           H
ATOM   3942  HW2 SOL  1314      34.455   3.009   8.244  1.00  0.00           H
ATOM   3943  OW  SOL  1315      19.020  10.773   2.993  1.00  0.00           O
ATOM   3944  HW1 SOL  1315      19.968  10.661   2.918  1.00  0.00           H
ATOM   3945  HW2 SOL  1315      18.701   9.920   3.290  1.00  0.00           H
ATOM   3946  OW  SOL  1316      27.375  16.444   3.448  1.00  0.00           O
ATOM   3947  HW1 SOL  1316      26.670  16.217   2.842  1.00  0.00           H
ATOM   3948  HW2 SOL  1316      27.048  17.210   3.920  1.00  0.00           H
ATOM   3949  OW  SOL  1317      20.927   6.287  19.779  1.00  0.00           O
ATOM   3950  HW1 SOL  1317      20.026   6.242  20.100  1.00  0.00           H
ATOM   3951  HW2 SOL  1317      20.885   5.923  18.894  1.00  0.00           H
ATOM   3952  OW  SOL  1318      20.825   2.712  28.518  1.00  0.00           O
ATOM   3953  HW1 SOL  1318      21.186   2.586  29.396  1.00  0.00           H
ATOM   3954  HW2 SOL  1318      19.944   2.341  28.566  1.00  0.00           H
ATOM   3955  OW  SOL  1319      18.701   3.921  24.950  1.00  0.00           O
ATOM   3956  HW1 SOL  1319      17.846   4.100  25.342  1.00  0.00           H
ATOM   3957  HW2 SOL  1319      18.572   3.116  24.449  1.00  0.00           H
ATOM   3958  OW  SOL  1320      24.294  12.744  30.302  1.00  0.00           O
ATOM   3959  HW1 SOL  1320      23.416  12.752  29.920  1.00  0.00           H
ATOM   3960  HW2 SOL  1320      24.405  13.622  30.666  1.00  0.00           H
ATOM   3961  OW  SOL  1321      34.153  15.125  25.652  1.00  0.00           O
ATOM   3962  HW1 SOL  1321      33.636  14.978  26.444  1.00  0.00           H
ATOM   3963  HW2 SOL  1321      33.503  15.202  24.953  1.00  0.00           H
ATOM   3964  OW  SOL  1322      29.933   7.012  25.739  1.00  0.00           O
ATOM   3965  HW1 SOL  1322      30.467   7.789  25.572  1.00  0.00           H
ATOM   3966  HW2 SOL  1322      29.424   7.234  26.519  1.00  0.00           H
ATOM   3967  OW  SOL  1323      36.155   6.076  20.970  1.00  0.00           O
ATOM   3968  HW1 SOL  1323      36.048   5.934  20.030  1.00  0.00           H
ATOM   3969  HW2 SOL  1323      35.902   5.244  21.369  1.00  0.00           H
ATOM   3970  OW  SOL  1324      26.285  11.460  28.924  1.00  0.00           O
ATOM   3971  HW1 SOL  1324      25.535  11.720  29.459  1.00  0.00           H
ATOM   3972  HW2 SOL  1324      26.575  12.270  28.505  1.00  0.00           H
ATOM   3973  OW  SOL  1325      27.195   7.947  36.839  1.00  0.00           O
ATOM   3974  HW1 SOL  1325      27.045   8.685  37.430  1.00  0.00           H
ATOM   3975  HW2 SOL  1325      27.367   8.352  35.989  1.00  0.00           H
ATOM   3976  OW  SOL  1326      25.491  10.161  25.196  1.00  0.00           O
ATOM   3977  HW1 SOL  1326      26.100   9.939  25.900  1.00  0.00           H
ATOM   3978  HW2 SOL  1326      24.777  10.625  25.633  1.00  0.00           H
ATOM   3979  OW  SOL  1327      25.539  11.568  36.725  1.00  0.00           O
ATOM   3980  HW1 SOL  1327      26.096  12.343  36.791  1.00  0.00           H
ATOM   3981  HW2 SOL  1327      24.737  11.883  36.309  1.00  0.00           H
ATOM   3982  OW  SOL  1328      21.933  14.346  29.283  1.00  0.00           O
ATOM   3983  HW1 SOL  1328      21.225  14.026  28.724  1.00  0.00           H
ATOM   3984  HW2 SOL  1328      22.490  14.857  28.696  1.00  0.00           H
ATOM   3985  OW  SOL  1329      33.231  15.024  32.040  1.00  0.00           O
ATOM   3986  HW1 SOL  1329      33.482  15.922  32.256  1.00  0.00           H
ATOM   3987  HW2 SOL  1329      32.980  14.636  32.879  1.00  0.00           H
ATOM   3988  OW  SOL  1330      23.023   3.948  33.588  1.00  0.00           O
ATOM   3989  HW1 SOL  1330      23.799   3.391  33.648  1.00  0.00           H
ATOM   3990  HW2 SOL  1330      22.286   3.342  33.667  1.00  0.00           H
ATOM   3991  OW  SOL  1331      34.706   4.508  25.989  1.00  0.00           O
ATOM   3992  HW1 SOL  1331      33.973   4.889  25.505  1.00  0.00           H
ATOM   3993  HW2 SOL  1331      35.072   5.241  26.485  1.00  0.00           H
ATOM   3994  OW  SOL  1332      20.893  17.093  23.425  1.00  0.00           O
ATOM   3995  HW1 SOL  1332      21.186  17.862  23.913  1.00  0.00           H
ATOM   3996  HW2 SOL  1332      21.407  17.111  22.617  1.00  0.00           H
ATOM   3997  OW  SOL  1333      29.960  13.424  35.506  1.00  0.00           O
ATOM   3998  HW1 SOL  1333      30.335  13.383  36.386  1.00  0.00           H
ATOM   3999  HW2 SOL  1333      29.460  12.613  35.420  1.00  0.00           H
ATOM   4000  OW  SOL  1334      20.918  14.360  23.988  1.00  0.00           O
ATOM   4001  HW1 SOL  1334      20.692  15.289  24.036  1.00  0.00           H
ATOM   4002  HW2 SOL  1334      20.225  13.919  24.480  1.00  0.00           H
ATOM   4003  OW  SOL  1335      21.062  10.894  27.484  1.00  0.00           O
ATOM   4004  HW1 SOL  1335      21.116  10.081  27.986  1.00  0.00           H
ATOM   4005  HW2 SOL  1335      20.511  11.468  28.016  1.00  0.00           H
ATOM   4006  OW  SOL  1336      24.832  17.885  32.992  1.00  0.00           O
ATOM   4007  HW1 SOL  1336      23.967  17.744  33.377  1.00  0.00           H
ATOM   4008  HW2 SOL  1336      25.059  18.783  33.234  1.00  0.00           H
ATOM   4009  OW  SOL  1337      24.623   9.685  19.885  1.00  0.00           O
ATOM   4010  HW1 SOL  1337      24.780  10.465  19.353  1.00  0.00           H
ATOM   4011  HW2 SOL  1337      25.091   9.854  20.702  1.00  0.00           H
ATOM   4012  OW  SOL  1338      34.590   1.158  33.444  1.00  0.00           O
ATOM   4013  HW1 SOL  1338      34.465   1.801  32.745  1.00  0.00           H
ATOM   4014  HW2 SOL  1338      34.524   1.666  34.252  1.00  0.00           H
ATOM   4015  OW  SOL  1339      19.824   6.465  24.246  1.00  0.00           O
ATOM   4016  HW1 SOL  1339      19.433   5.604  24.396  1.00  0.00           H
ATOM   4017  HW2 SOL  1339      19.724   6.922  25.081  1.00  0.00           H
ATOM   4018  OW  SOL  1340      37.064  17.649  22.104  1.00  0.00           O
ATOM   4019  HW1 SOL  1340      37.546  17.396  22.891  1.00  0.00           H
ATOM   4020  HW2 SOL  1340      37.351  18.544  21.923  1.00  0.00           H
ATOM   4021  OW  SOL  1341      18.869  15.958  19.832  1.00  0.00           O
ATOM   4022  HW1 SOL  1341      18.712  15.039  20.049  1.00  0.00           H
ATOM   4023  HW2 SOL  1341      18.589  16.440  20.610  1.00  0.00           H
ATOM   4024  OW  SOL  1342      35.529   9.186  24.864  1.00  0.00           O
ATOM   4025  HW1 SOL  1342      36.440   8.899  24.799  1.00  0.00           H
ATOM   4026  HW2 SOL  1342      35.398   9.742  24.096  1.00  0.00           H
ATOM   4027  OW  SOL  1343      35.086  11.055  22.945  1.00  0.00           O
ATOM   4028  HW1 SOL  1343      35.883  11.235  22.447  1.00  0.00           H
ATOM   4029  HW2 SOL  1343      35.137  11.643  23.699  1.00  0.00           H
ATOM   4030  OW  SOL  1344      19.796   7.386  34.529  1.00  0.00           O
ATOM   4031  HW1 SOL  1344      20.660   7.407  34.939  1.00  0.00           H
ATOM   4032  HW2 SOL  1344      19.545   8.306  34.449  1.00  0.00           H
ATOM   4033  OW  SOL  1345      24.751  13.722  25.927  1.00  0.00           O
ATOM   4034  HW1 SOL  1345      24.287  12.887  25.993  1.00  0.00           H
ATOM   4035  HW2 SOL  1345      24.535  14.048  25.053  1.00  0.00           H
ATOM   4036  OW  SOL  1346      31.531  12.347  32.875  1.00  0.00           O
ATOM   4037  HW1 SOL  1346      31.888  11.667  32.305  1.00  0.00           H
ATOM   4038  HW2 SOL  1346      32.062  12.297  33.670  1.00  0.00           H
ATOM   4039  OW  SOL  1347      26.750   0.081  24.114  1.00  0.00           O
ATOM   4040  HW1 SOL  1347      27.113   0.863  23.697  1.00  0.00           H
ATOM   4041  HW2 SOL  1347      25.806   0.151  23.974  1.00  0.00           H
ATOM   4042  OW  SOL  1348      20.575   9.745  31.249  1.00  0.00           O
ATOM   4043  HW1 SOL  1348      21.405   9.290  31.105  1.00  0.00           H
ATOM   4044  HW2 SOL  1348      19.906   9.105  31.008  1.00  0.00           H
ATOM   4045  OW  SOL  1349      33.958   9.906  20.540  1.00  0.00           O
ATOM   4046  HW1 SOL  1349      33.261   9.279  20.730  1.00  0.00           H
ATOM   4047  HW2 SOL  1349      34.280  10.176  21.400  1.00  0.00           H
ATOM   4048  OW  SOL  1350      30.460  17.970  34.781  1.00  0.00           O
ATOM   4049  HW1 SOL  1350      30.717  18.512  34.034  1.00  0.00           H
ATOM   4050  HW2 SOL  1350      30.589  17.071  34.481  1.00  0.00           H
ATOM   4051  OW  SOL  1351      21.777   2.589  36.498  1.00  0.00           O
ATOM   4052  HW1 SOL  1351      22.432   3.234  36.764  1.00  0.00           H
ATOM   4053  HW2 SOL  1351      20.994   2.822  36.996  1.00  0.00           H
ATOM   4054  OW  SOL  1352      33.262  14.205  28.149  1.00  0.00           O
ATOM   4055  HW1 SOL  1352      32.651  14.268  28.883  1.00  0.00           H
ATOM   4056  HW2 SOL  1352      33.159  13.310  27.827  1.00  0.00           H
ATOM   4057  OW  SOL  1353      35.286  17.199  24.365  1.00  0.00           O
ATOM   4058  HW1 SOL  1353      34.928  16.946  23.514  1.00  0.00           H
ATOM   4059  HW2 SOL  1353      35.055  16.476  24.948  1.00  0.00           H
ATOM   4060  OW  SOL  1354      24.564   7.263  21.278  1.00  0.00           O
ATOM   4061  HW1 SOL  1354      24.762   7.997  20.696  1.00  0.00           H
ATOM   4062  HW2 SOL  1354      23.878   7.595  21.857  1.00  0.00           H
ATOM   4063  OW  SOL  1355      31.434   3.451  27.974  1.00  0.00           O
ATOM   4064  HW1 SOL  1355      30.577   3.025  27.973  1.00  0.00           H
ATOM   4065  HW2 SOL  1355      31.960   2.931  28.582  1.00  0.00           H
ATOM   4066  OW  SOL  1356      34.421  16.634  21.701  1.00  0.00           O
ATOM   4067  HW1 SOL  1356      35.278  17.059  21.662  1.00  0.00           H
ATOM   4068  HW2 SOL  1356      34.215  16.427  20.789  1.00  0.00           H
ATOM   4069  OW  SOL  1357      26.637   6.095  33.193  1.00  0.00           O
ATOM   4070  HW1 SOL  1357      26.295   5.981  34.079  1.00  0.00           H
ATOM   4071  HW2 SOL  1357      26.138   5.475  32.661  1.00  0.00           H
ATOM   4072  OW  SOL  1358      32.556   4.689  35.384  1.00  0.00           O
ATOM   4073  HW1 SOL  1358      32.457   5.128  36.228  1.00  0.00           H
ATOM   4074  HW2 SOL  1358      33.304   4.103  35.504  1.00  0.00           H
ATOM   4075  OW  SOL  1359      28.252   8.876  34.414  1.00  0.00           O
ATOM   4076  HW1 SOL  1359      28.787   8.162  34.068  1.00  0.00           H
ATOM   4077  HW2 SOL  1359      27.815   9.243  33.646  1.00  0.00           H
ATOM   4078  OW  SOL  1360      28.543   4.116  31.046  1.00  0.00           O
ATOM   4079  HW1 SOL  1360      27.756   4.378  31.523  1.00  0.00           H
ATOM   4080  HW2 SOL  1360      28.213   3.632  30.288  1.00  0.00           H
ATOM   4081  OW  SOL  1361      29.087   6.994  22.912  1.00  0.00           O
ATOM   4082  HW1 SOL  1361      29.225   6.942  23.857  1.00  0.00           H
ATOM   4083  HW2 SOL  1361      28.259   6.536  22.765  1.00  0.00           H
ATOM   4084  OW  SOL  1362      19.443   8.154  26.399  1.00  0.00           O
ATOM   4085  HW1 SOL  1362      20.335   8.057  26.733  1.00  0.00           H
ATOM   4086  HW2 SOL  1362      19.144   8.992  26.753  1.00  0.00           H
ATOM   4087  OW  SOL  1363      19.914  18.226  34.342  1.00  0.00           O
ATOM   4088  HW1 SOL  1363      19.815  18.101  35.286  1.00  0.00           H
ATOM   4089  HW2 SOL  1363      19.060  18.546  34.051  1.00  0.00           H
ATOM   4090  OW  SOL  1364      27.310   3.449  20.558  1.00  0.00           O
ATOM   4091  HW1 SOL  1364      27.870   4.033  20.046  1.00  0.00           H
ATOM   4092  HW2 SOL  1364      27.541   2.570  20.259  1.00  0.00           H
ATOM   4093  OW  SOL  1365      35.787   5.823  36.910  1.00  0.00           O
ATOM   4094  HW1 SOL  1365      35.514   6.666  36.549  1.00  0.00           H
ATOM   4095  HW2 SOL  1365      35.827   5.238  36.153  1.00  0.00           H
ATOM   4096  OW  SOL  1366      32.312  11.462  24.067  1.00  0.00           O
ATOM   4097  HW1 SOL  1366      33.068  11.223  23.532  1.00  0.00           H
ATOM   4098  HW2 SOL  1366      31.811  12.066  23.519  1.00  0.00           H
ATOM   4099  OW  SOL  1367      24.150   2.009  27.467  1.00  0.00           O
ATOM   4100  HW1 SOL  1367      24.034   2.081  28.415  1.00  0.00           H
ATOM   4101  HW2 SOL  1367      24.151   2.915  27.157  1.00  0.00           H
ATOM   4102  OW  SOL  1368      28.724  14.508  23.391  1.00  0.00           O
ATOM   4103  HW1 SOL  1368      28.290  15.211  22.909  1.00  0.00           H
ATOM   4104  HW2 SOL  1368      28.654  14.768  24.310  1.00  0.00           H
ATOM   4105  OW  SOL  1369      22.144  18.024  27.142  1.00  0.00           O
ATOM   4106  HW1 SOL  1369      22.631  17.205  27.238  1.00  0.00           H
ATOM   4107  HW2 SOL  1369      22.813  18.707  27.179  1.00  0.00           H
ATOM   4108  OW  SOL  1370      36.571  10.660  27.310  1.00  0.00           O
ATOM   4109  HW1 SOL  1370      35.963  10.515  26.585  1.00  0.00           H
ATOM   4110  HW2 SOL  1370      36.012  10.725  28.084  1.00  0.00           H
ATOM   4111  OW  SOL  1371      30.909  15.465  33.686  1.00  0.00           O
ATOM   4112  HW1 SOL  1371      30.867  14.719  34.284  1.00  0.00           H
ATOM   4113  HW2 SOL  1371      30.354  15.213  32.948  1.00  0.00           H
ATOM   4114  OW  SOL  1372      21.827   9.481  21.045  1.00  0.00           O
ATOM   4115  HW1 SOL  1372      22.641   9.745  20.616  1.00  0.00           H
ATOM   4116  HW2 SOL  1372      21.574   8.671  20.601  1.00  0.00           H
ATOM   4117  OW  SOL  1373      33.276   7.316  25.883  1.00  0.00           O
ATOM   4118  HW1 SOL  1373      33.173   6.792  26.677  1.00  0.00           H
ATOM   4119  HW2 SOL  1373      34.012   7.898  26.074  1.00  0.00           H
ATOM   4120  OW  SOL  1374      23.228  12.632  35.977  1.00  0.00           O
ATOM   4121  HW1 SOL  1374      22.840  12.686  35.103  1.00  0.00           H
ATOM   4122  HW2 SOL  1374      22.479  12.550  36.567  1.00  0.00           H
ATOM   4123  OW  SOL  1375      29.811  17.740  20.991  1.00  0.00           O
ATOM   4124  HW1 SOL  1375      29.125  17.237  21.430  1.00  0.00           H
ATOM   4125  HW2 SOL  1375      29.970  17.268  20.174  1.00  0.00           H
ATOM   4126  OW  SOL  1376      20.552   2.734  33.576  1.00  0.00           O
ATOM   4127  HW1 SOL  1376      19.870   3.402  33.497  1.00  0.00           H
ATOM   4128  HW2 SOL  1376      20.512   2.458  34.492  1.00  0.00           H
ATOM   4129  OW  SOL  1377      34.939  13.766  19.480  1.00  0.00           O
ATOM   4130  HW1 SOL  1377      34.570  14.634  19.319  1.00  0.00           H
ATOM   4131  HW2 SOL  1377      34.221  13.161  19.294  1.00  0.00           H
ATOM   4132  OW  SOL  1378      23.284  17.395  21.851  1.00  0.00           O
ATOM   4133  HW1 SOL  1378      23.625  17.879  22.602  1.00  0.00           H
ATOM   4134  HW2 SOL  1378      24.033  17.311  21.260  1.00  0.00           H
ATOM   4135  OW  SOL  1379      21.117  17.877  31.010  1.00  0.00           O
ATOM   4136  HW1 SOL  1379      21.665  17.237  31.464  1.00  0.00           H
ATOM   4137  HW2 SOL  1379      20.998  17.512  30.133  1.00  0.00           H
ATOM   4138  OW  SOL  1380      28.022  16.977  27.674  1.00  0.00           O
ATOM   4139  HW1 SOL  1380      28.778  16.410  27.827  1.00  0.00           H
ATOM   4140  HW2 SOL  1380      27.542  16.550  26.964  1.00  0.00           H
ATOM   4141  OW  SOL  1381      22.467   6.985  23.433  1.00  0.00           O
ATOM   4142  HW1 SOL  1381      22.814   6.093  23.425  1.00  0.00           H
ATOM   4143  HW2 SOL  1381      21.545   6.882  23.666  1.00  0.00           H
ATOM   4144  OW  SOL  1382      34.092   2.219  35.905  1.00  0.00           O
ATOM   4145  HW1 SOL  1382      34.057   2.518  36.814  1.00  0.00           H
ATOM   4146  HW2 SOL  1382      33.355   1.614  35.823  1.00  0.00           H
ATOM   4147  OW  SOL  1383      24.798   1.292  19.752  1.00  0.00           O
ATOM   4148  HW1 SOL  1383      25.670   0.906  19.836  1.00  0.00           H
ATOM   4149  HW2 SOL  1383      24.466   0.954  18.920  1.00  0.00           H
ATOM   4150  OW  SOL  1384      26.403   2.678  36.123  1.00  0.00           O
ATOM   4151  HW1 SOL  1384      27.051   2.088  36.509  1.00  0.00           H
ATOM   4152  HW2 SOL  1384      25.763   2.821  36.821  1.00  0.00           H
ATOM   4153  OW  SOL  1385      27.462  15.178  30.555  1.00  0.00           O
ATOM   4154  HW1 SOL  1385      27.282  14.855  29.672  1.00  0.00           H
ATOM   4155  HW2 SOL  1385      28.069  14.537  30.925  1.00  0.00           H
ATOM   4156  OW  SOL  1386      32.079   5.897  32.949  1.00  0.00           O
ATOM   4157  HW1 SOL  1386      32.392   5.547  33.783  1.00  0.00           H
ATOM   4158  HW2 SOL  1386      32.396   6.800  32.933  1.00  0.00           H
ATOM   4159  OW  SOL  1387      26.678  14.062  27.902  1.00  0.00           O
ATOM   4160  HW1 SOL  1387      27.518  14.064  27.443  1.00  0.00           H
ATOM   4161  HW2 SOL  1387      26.025  13.977  27.208  1.00  0.00           H
ATOM   4162  OW  SOL  1388      27.894   5.041  27.662  1.00  0.00           O
ATOM   4163  HW1 SOL  1388      27.615   4.955  26.750  1.00  0.00           H
ATOM   4164  HW2 SOL  1388      28.294   4.196  27.871  1.00  0.00           H
ATOM   4165  OW  SOL  1389      24.246   0.713  23.643  1.00  0.00           O
ATOM   4166  HW1 SOL  1389      23.451   0.522  24.140  1.00  0.00           H
ATOM   4167  HW2 SOL  1389      24.029   1.495  23.134  1.00  0.00           H
ATOM   4168  OW  SOL  1390      32.917  11.929  19.009  1.00  0.00           O
ATOM   4169  HW1 SOL  1390      33.227  11.201  19.548  1.00  0.00           H
ATOM   4170  HW2 SOL  1390      32.052  12.138  19.362  1.00  0.00           H
ATOM   4171  OW  SOL  1391      21.585   0.360  20.340  1.00  0.00           O
ATOM   4172  HW1 SOL  1391      22.099   1.140  20.132  1.00  0.00           H
ATOM   4173  HW2 SOL  1391      22.190  43.090  20.818  1.00  0.00           H
ATOM   4174  OW  SOL  1392      27.979   2.417  23.369  1.00  0.00           O
ATOM   4175  HW1 SOL  1392      27.590   2.793  22.579  1.00  0.00           H
ATOM   4176  HW2 SOL  1392      28.922   2.441  23.206  1.00  0.00           H
ATOM   4177  OW  SOL  1393      29.422   6.769  33.257  1.00  0.00           O
ATOM   4178  HW1 SOL  1393      28.672   6.175  33.281  1.00  0.00           H
ATOM   4179  HW2 SOL  1393      30.167   6.206  33.049  1.00  0.00           H
ATOM   4180  OW  SOL  1394      30.878  15.698  26.554  1.00  0.00           O
ATOM   4181  HW1 SOL  1394      31.106  16.394  25.937  1.00  0.00           H
ATOM   4182  HW2 SOL  1394      31.556  15.743  27.228  1.00  0.00           H
ATOM   4183  OW  SOL  1395      23.248  11.453  26.056  1.00  0.00           O
ATOM   4184  HW1 SOL  1395      22.501  11.279  26.628  1.00  0.00           H
ATOM   4185  HW2 SOL  1395      22.924  11.266  25.175  1.00  0.00           H
ATOM   4186  OW  SOL  1396      31.369  17.974  24.608  1.00  0.00           O
ATOM   4187  HW1 SOL  1396      31.723  18.597  23.973  1.00  0.00           H
ATOM   4188  HW2 SOL  1396      30.785  18.497  25.158  1.00  0.00           H
ATOM   4189  OW  SOL  1397      28.947   5.489  18.760  1.00  0.00           O
ATOM   4190  HW1 SOL  1397      28.533   6.310  18.493  1.00  0.00           H
ATOM   4191  HW2 SOL  1397      29.525   5.736  19.483  1.00  0.00           H
ATOM   4192  OW  SOL  1398      19.368   5.542  32.524  1.00  0.00           O
ATOM   4193  HW1 SOL  1398      20.253   5.564  32.161  1.00  0.00           H
ATOM   4194  HW2 SOL  1398      19.344   6.272  33.143  1.00  0.00           H
ATOM   4195  OW  SOL  1399      24.270   2.261  30.189  1.00  0.00           O
ATOM   4196  HW1 SOL  1399      24.577   1.434  30.560  1.00  0.00           H
ATOM   4197  HW2 SOL  1399      23.374   2.351  30.513  1.00  0.00           H
ATOM   4198  OW  SOL  1400      27.334   4.573  25.028  1.00  0.00           O
ATOM   4199  HW1 SOL  1400      26.917   5.171  24.408  1.00  0.00           H
ATOM   4200  HW2 SOL  1400      27.479   3.770  24.527  1.00  0.00           H
ATOM   4201  OW  SOL  1401      28.711   0.446  26.228  1.00  0.00           O
ATOM   4202  HW1 SOL  1401      28.127   0.407  25.470  1.00  0.00           H
ATOM   4203  HW2 SOL  1401      28.535  42.933  26.708  1.00  0.00           H
ATOM   4204  OW  SOL  1402      32.954  11.681  27.221  1.00  0.00           O
ATOM   4205  HW1 SOL  1402      32.352  10.937  27.185  1.00  0.00           H
ATOM   4206  HW2 SOL  1402      33.120  11.901  26.304  1.00  0.00           H
ATOM   4207  OW  SOL  1403      33.329   5.935  28.510  1.00  0.00           O
ATOM   4208  HW1 SOL  1403      32.952   5.059  28.594  1.00  0.00           H
ATOM   4209  HW2 SOL  1403      33.971   5.989  29.218  1.00  0.00           H
ATOM   4210  OW  SOL  1404      23.559  13.951  20.325  1.00  0.00           O
ATOM   4211  HW1 SOL  1404      22.749  13.719  20.779  1.00  0.00           H
ATOM   4212  HW2 SOL  1404      23.302  14.049  19.409  1.00  0.00           H
ATOM   4213  OW  SOL  1405      35.279  12.706  25.212  1.00  0.00           O
ATOM   4214  HW1 SOL  1405      36.223  12.846  25.284  1.00  0.00           H
ATOM   4215  HW2 SOL  1405      34.894  13.557  25.422  1.00  0.00           H
ATOM   4216  OW  SOL  1406      32.538   5.721  19.351  1.00  0.00           O
ATOM   4217  HW1 SOL  1406      32.007   5.539  20.126  1.00  0.00           H
ATOM   4218  HW2 SOL  1406      33.403   5.372  19.566  1.00  0.00           H
ATOM   4219  OW  SOL  1407      23.887   2.636  21.878  1.00  0.00           O
ATOM   4220  HW1 SOL  1407      24.166   2.073  21.156  1.00  0.00           H
ATOM   4221  HW2 SOL  1407      23.842   3.512  21.495  1.00  0.00           H
ATOM   4222  OW  SOL  1408      36.162  12.261  34.461  1.00  0.00           O
ATOM   4223  HW1 SOL  1408      37.052  11.916  34.390  1.00  0.00           H
ATOM   4224  HW2 SOL  1408      36.278  13.168  34.743  1.00  0.00           H
ATOM   4225  OW  SOL  1409      29.300  13.546  32.012  1.00  0.00           O
ATOM   4226  HW1 SOL  1409      28.527  13.233  32.481  1.00  0.00           H
ATOM   4227  HW2 SOL  1409      30.036  13.122  32.453  1.00  0.00           H
ATOM   4228  OW  SOL  1410      34.578  16.282  35.025  1.00  0.00           O
ATOM   4229  HW1 SOL  1410      34.711  16.570  34.123  1.00  0.00           H
ATOM   4230  HW2 SOL  1410      35.401  15.857  35.266  1.00  0.00           H
ATOM   4231  OW  SOL  1411      29.771  11.969  29.673  1.00  0.00           O
ATOM   4232  HW1 SOL  1411      29.276  12.395  30.373  1.00  0.00           H
ATOM   4233  HW2 SOL  1411      29.384  12.306  28.865  1.00  0.00           H
ATOM   4234  OW  SOL  1412      27.767   0.985  32.636  1.00  0.00           O
ATOM   4235  HW1 SOL  1412      28.023   0.740  31.747  1.00  0.00           H
ATOM   4236  HW2 SOL  1412      28.550   1.390  33.009  1.00  0.00           H
ATOM   4237  OW  SOL  1413      25.679  10.567  22.330  1.00  0.00           O
ATOM   4238  HW1 SOL  1413      25.550  10.503  23.276  1.00  0.00           H
ATOM   4239  HW2 SOL  1413      26.450  10.027  22.156  1.00  0.00           H
ATOM   4240  OW  SOL  1414      22.752   8.113  31.113  1.00  0.00           O
ATOM   4241  HW1 SOL  1414      23.493   8.231  31.708  1.00  0.00           H
ATOM   4242  HW2 SOL  1414      22.368   7.275  31.371  1.00  0.00           H
ATOM   4243  OW  SOL  1415      31.321   3.812  31.326  1.00  0.00           O
ATOM   4244  HW1 SOL  1415      31.578   4.605  31.798  1.00  0.00           H
ATOM   4245  HW2 SOL  1415      30.499   4.045  30.896  1.00  0.00           H
ATOM   4246  OW  SOL  1416      19.271  15.700  32.020  1.00  0.00           O
ATOM   4247  HW1 SOL  1416      18.886  16.455  31.575  1.00  0.00           H
ATOM   4248  HW2 SOL  1416      20.213  15.869  32.006  1.00  0.00           H
ATOM   4249  OW  SOL  1417      22.243  11.009  23.590  1.00  0.00           O
ATOM   4250  HW1 SOL  1417      22.219  11.770  23.009  1.00  0.00           H
ATOM   4251  HW2 SOL  1417      22.280  10.257  22.999  1.00  0.00           H
ATOM   4252  OW  SOL  1418      24.256   5.392  27.273  1.00  0.00           O
ATOM   4253  HW1 SOL  1418      24.402   5.962  26.518  1.00  0.00           H
ATOM   4254  HW2 SOL  1418      24.797   5.768  27.967  1.00  0.00           H
ATOM   4255  OW  SOL  1419      31.115  13.475  22.516  1.00  0.00           O
ATOM   4256  HW1 SOL  1419      31.599  14.223  22.866  1.00  0.00           H
ATOM   4257  HW2 SOL  1419      30.223  13.591  22.845  1.00  0.00           H
ATOM   4258  OW  SOL  1420      31.308  14.511  30.063  1.00  0.00           O
ATOM   4259  HW1 SOL  1420      31.821  14.542  30.870  1.00  0.00           H
ATOM   4260  HW2 SOL  1420      30.761  13.730  30.156  1.00  0.00           H
ATOM   4261  OW  SOL  1421      34.429   6.346  23.360  1.00  0.00           O
ATOM   4262  HW1 SOL  1421      34.128   6.997  23.994  1.00  0.00           H
ATOM   4263  HW2 SOL  1421      34.921   6.850  22.713  1.00  0.00           H
ATOM   4264  OW  SOL  1422      22.131  15.162  31.874  1.00  0.00           O
ATOM   4265  HW1 SOL  1422      21.986  14.720  31.037  1.00  0.00           H
ATOM   4266  HW2 SOL  1422      23.074  15.325  31.898  1.00  0.00           H
ATOM   4267  OW  SOL  1423      22.676   7.472  34.589  1.00  0.00           O
ATOM   4268  HW1 SOL  1423      23.324   7.958  34.079  1.00  0.00           H
ATOM   4269  HW2 SOL  1423      23.115   6.651  34.813  1.00  0.00           H
ATOM   4270  OW  SOL  1424      34.487   7.727  35.331  1.00  0.00           O
ATOM   4271  HW1 SOL  1424      33.634   8.157  35.272  1.00  0.00           H
ATOM   4272  HW2 SOL  1424      35.038   8.200  34.708  1.00  0.00           H
ATOM   4273  OW  SOL  1425      28.787   1.048  36.319  1.00  0.00           O
ATOM   4274  HW1 SOL  1425      28.851   1.877  35.846  1.00  0.00           H
ATOM   4275  HW2 SOL  1425      28.992   0.381  35.664  1.00  0.00           H
ATOM   4276  OW  SOL  1426      23.483   0.540  36.169  1.00  0.00           O
ATOM   4277  HW1 SOL  1426      23.283   0.056  35.368  1.00  0.00           H
ATOM   4278  HW2 SOL  1426      22.779   1.185  36.242  1.00  0.00           H
ATOM   4279  OW  SOL  1427      24.333   8.713  28.898  1.00  0.00           O
ATOM   4280  HW1 SOL  1427      24.763   9.567  28.861  1.00  0.00           H
ATOM   4281  HW2 SOL  1427      23.793   8.749  29.688  1.00  0.00           H
ATOM   4282  OW  SOL  1428      32.260   8.600  29.032  1.00  0.00           O
ATOM   4283  HW1 SOL  1428      31.497   8.591  28.454  1.00  0.00           H
ATOM   4284  HW2 SOL  1428      32.535   7.685  29.081  1.00  0.00           H
ATOM   4285  OW  SOL  1429      30.738   5.289  21.358  1.00  0.00           O
ATOM   4286  HW1 SOL  1429      30.789   4.490  21.883  1.00  0.00           H
ATOM   4287  HW2 SOL  1429      30.366   5.943  21.950  1.00  0.00           H
ATOM   4288  OW  SOL  1430      21.684   2.141  31.010  1.00  0.00           O
ATOM   4289  HW1 SOL  1430      21.382   2.454  31.863  1.00  0.00           H
ATOM   4290  HW2 SOL  1430      21.470   1.208  31.008  1.00  0.00           H
ATOM   4291  OW  SOL  1431      19.047  13.067  31.411  1.00  0.00           O
ATOM   4292  HW1 SOL  1431      19.478  12.633  32.147  1.00  0.00           H
ATOM   4293  HW2 SOL  1431      19.174  14.001  31.576  1.00  0.00           H
ATOM   4294  OW  SOL  1432      35.953   9.470  37.144  1.00  0.00           O
ATOM   4295  HW1 SOL  1432      35.433   9.226  36.377  1.00  0.00           H
ATOM   4296  HW2 SOL  1432      35.305   9.710  37.806  1.00  0.00           H
ATOM   4297  OW  SOL  1433      22.083   0.758  25.147  1.00  0.00           O
ATOM   4298  HW1 SOL  1433      21.538   1.544  25.191  1.00  0.00           H
ATOM   4299  HW2 SOL  1433      21.576   0.090  25.608  1.00  0.00           H
ATOM   4300  OW  SOL  1434      34.688   3.678  22.308  1.00  0.00           O
ATOM   4301  HW1 SOL  1434      34.960   3.005  22.931  1.00  0.00           H
ATOM   4302  HW2 SOL  1434      34.458   4.431  22.852  1.00  0.00           H
ATOM   4303  OW  SOL  1435      28.886   7.631  28.273  1.00  0.00           O
ATOM   4304  HW1 SOL  1435      28.961   7.798  29.213  1.00  0.00           H
ATOM   4305  HW2 SOL  1435      28.544   6.739  28.214  1.00  0.00           H
ATOM   4306  OW  SOL  1436      28.446  15.687  35.692  1.00  0.00           O
ATOM   4307  HW1 SOL  1436      28.248  16.122  34.862  1.00  0.00           H
ATOM   4308  HW2 SOL  1436      28.825  14.846  35.437  1.00  0.00           H
ATOM   4309  OW  SOL  1437      37.204  15.164  34.680  1.00  0.00           O
ATOM   4310  HW1 SOL  1437      37.369  15.416  33.772  1.00  0.00           H
ATOM   4311  HW2 SOL  1437      38.010  15.393  35.143  1.00  0.00           H
ATOM   4312  OW  SOL  1438      22.119   9.116  36.676  1.00  0.00           O
ATOM   4313  HW1 SOL  1438      22.932   9.352  37.122  1.00  0.00           H
ATOM   4314  HW2 SOL  1438      22.395   8.537  35.965  1.00  0.00           H
ATOM   4315  OW  SOL  1439      33.901   2.797  19.881  1.00  0.00           O
ATOM   4316  HW1 SOL  1439      33.434   2.018  20.184  1.00  0.00           H
ATOM   4317  HW2 SOL  1439      34.310   3.154  20.669  1.00  0.00           H
ATOM   4318  OW  SOL  1440      31.633   8.320  19.014  1.00  0.00           O
ATOM   4319  HW1 SOL  1440      32.022   7.447  19.070  1.00  0.00           H
ATOM   4320  HW2 SOL  1440      31.867   8.630  18.139  1.00  0.00           H
ATOM   4321  OW  SOL  1441      29.284  13.342  27.120  1.00  0.00           O
ATOM   4322  HW1 SOL  1441      29.347  12.577  26.548  1.00  0.00           H
ATOM   4323  HW2 SOL  1441      29.917  13.963  26.761  1.00  0.00           H
ATOM   4324  OW  SOL  1442      21.774   8.130  28.136  1.00  0.00           O
ATOM   4325  HW1 SOL  1442      22.700   8.371  28.111  1.00  0.00           H
ATOM   4326  HW2 SOL  1442      21.761   7.270  28.555  1.00  0.00           H
ATOM   4327  OW  SOL  1443      22.010   5.126  28.711  1.00  0.00           O
ATOM   4328  HW1 SOL  1443      21.576   4.298  28.504  1.00  0.00           H
ATOM   4329  HW2 SOL  1443      22.722   5.189  28.075  1.00  0.00           H
ATOM   4330  OW  SOL  1444      29.989   3.800  35.415  1.00  0.00           O
ATOM   4331  HW1 SOL  1444      29.565   4.391  36.037  1.00  0.00           H
ATOM   4332  HW2 SOL  1444      30.868   4.161  35.302  1.00  0.00           H
ATOM   4333  OW  SOL  1445      30.237   2.068  33.373  1.00  0.00           O
ATOM   4334  HW1 SOL  1445      30.161   2.714  34.075  1.00  0.00           H
ATOM   4335  HW2 SOL  1445      30.485   2.580  32.603  1.00  0.00           H
ATOM   4336  OW  SOL  1446      18.674  13.264  20.586  1.00  0.00           O
ATOM   4337  HW1 SOL  1446      17.781  13.392  20.266  1.00  0.00           H
ATOM   4338  HW2 SOL  1446      18.718  12.335  20.812  1.00  0.00           H
ATOM   4339  OW  SOL  1447      19.522  17.970  27.951  1.00  0.00           O
ATOM   4340  HW1 SOL  1447      19.159  17.169  27.574  1.00  0.00           H
ATOM   4341  HW2 SOL  1447      20.409  18.023  27.594  1.00  0.00           H
ATOM   4342  OW  SOL  1448      23.656  15.718  27.656  1.00  0.00           O
ATOM   4343  HW1 SOL  1448      24.350  16.349  27.849  1.00  0.00           H
ATOM   4344  HW2 SOL  1448      24.111  14.973  27.265  1.00  0.00           H
ATOM   4345  OW  SOL  1449      28.614   7.958  30.951  1.00  0.00           O
ATOM   4346  HW1 SOL  1449      29.018   7.682  31.774  1.00  0.00           H
ATOM   4347  HW2 SOL  1449      27.698   7.693  31.032  1.00  0.00           H
ATOM   4348  OW  SOL  1450      19.010   5.372  29.766  1.00  0.00           O
ATOM   4349  HW1 SOL  1450      19.864   5.185  29.376  1.00  0.00           H
ATOM   4350  HW2 SOL  1450      19.203   5.565  30.683  1.00  0.00           H
ATOM   4351  OW  SOL  1451      20.510   5.155  35.840  1.00  0.00           O
ATOM   4352  HW1 SOL  1451      21.098   4.864  35.142  1.00  0.00           H
ATOM   4353  HW2 SOL  1451      19.971   5.833  35.432  1.00  0.00           H
ATOM   4354  OW  SOL  1452      32.380   9.455  35.225  1.00  0.00           O
ATOM   4355  HW1 SOL  1452      32.618  10.376  35.327  1.00  0.00           H
ATOM   4356  HW2 SOL  1452      32.367   9.313  34.279  1.00  0.00           H
ATOM   4357  OW  SOL  1453      26.768   5.695  22.005  1.00  0.00           O
ATOM   4358  HW1 SOL  1453      26.790   4.907  21.461  1.00  0.00           H
ATOM   4359  HW2 SOL  1453      25.933   6.111  21.791  1.00  0.00           H
ATOM   4360  OW  SOL  1454      35.094   6.020  30.602  1.00  0.00           O
ATOM   4361  HW1 SOL  1454      34.881   5.374  31.275  1.00  0.00           H
ATOM   4362  HW2 SOL  1454      35.941   5.737  30.257  1.00  0.00           H
ATOM   4363  OW  SOL  1455      21.150  15.599  36.013  1.00  0.00           O
ATOM   4364  HW1 SOL  1455      20.847  16.162  36.726  1.00  0.00           H
ATOM   4365  HW2 SOL  1455      21.066  14.710  36.357  1.00  0.00           H
ATOM   4366  OW  SOL  1456      25.411   4.613  31.302  1.00  0.00           O
ATOM   4367  HW1 SOL  1456      25.007   3.791  31.024  1.00  0.00           H
ATOM   4368  HW2 SOL  1456      25.526   5.110  30.492  1.00  0.00           H
ATOM   4369  OW  SOL  1457      27.950  16.768  33.249  1.00  0.00           O
ATOM   4370  HW1 SOL  1457      27.678  16.602  32.347  1.00  0.00           H
ATOM   4371  HW2 SOL  1457      28.111  17.711  33.282  1.00  0.00           H
ATOM   4372  OW  SOL  1458      23.350   4.973  20.502  1.00  0.00           O
ATOM   4373  HW1 SOL  1458      23.896   5.748  20.633  1.00  0.00           H
ATOM   4374  HW2 SOL  1458      22.452   5.301  20.551  1.00  0.00           H
ATOM   4375  OW  SOL  1459      20.137  11.378  33.308  1.00  0.00           O
ATOM   4376  HW1 SOL  1459      20.352  10.791  34.033  1.00  0.00           H
ATOM   4377  HW2 SOL  1459      20.304  10.859  32.521  1.00  0.00           H
ATOM   4378  OW  SOL  1460      32.023  10.509  30.943  1.00  0.00           O
ATOM   4379  HW1 SOL  1460      32.275   9.980  30.186  1.00  0.00           H
ATOM   4380  HW2 SOL  1460      31.234  10.971  30.661  1.00  0.00           H
ATOM   4381  OW  SOL  1461      31.660   8.526  21.733  1.00  0.00           O
ATOM   4382  HW1 SOL  1461      30.825   8.261  22.117  1.00  0.00           H
ATOM   4383  HW2 SOL  1461      31.530   8.436  20.789  1.00  0.00           H
ATOM   4384  OW  SOL  1462      36.207  17.518  30.089  1.00  0.00           O
ATOM   4385  HW1 SOL  1462      36.847  17.717  29.406  1.00  0.00           H
ATOM   4386  HW2 SOL  1462      35.954  16.610  29.923  1.00  0.00           H
ATOM   4387  OW  SOL  1463      31.102  17.314  29.886  1.00  0.00           O
ATOM   4388  HW1 SOL  1463      31.905  17.381  29.369  1.00  0.00           H
ATOM   4389  HW2 SOL  1463      30.989  16.375  30.033  1.00  0.00           H
ATOM   4390  OW  SOL  1464      19.453  12.612  28.815  1.00  0.00           O
ATOM   4391  HW1 SOL  1464      19.339  12.638  29.765  1.00  0.00           H
ATOM   4392  HW2 SOL  1464      18.670  12.167  28.491  1.00  0.00           H
ATOM   4393  OW  SOL  1465      25.438  16.604  35.780  1.00  0.00           O
ATOM   4394  HW1 SOL  1465      24.961  17.433  35.831  1.00  0.00           H
ATOM   4395  HW2 SOL  1465      25.996  16.696  35.008  1.00  0.00           H
ATOM   4396  OW  SOL  1466      35.677   1.393  23.719  1.00  0.00           O
ATOM   4397  HW1 SOL  1466      36.506   1.321  23.247  1.00  0.00           H
ATOM   4398  HW2 SOL  1466      35.610   0.576  24.213  1.00  0.00           H
ATOM   4399  OW  SOL  1467      32.531  15.700  23.424  1.00  0.00           O
ATOM   4400  HW1 SOL  1467      33.115  15.920  22.698  1.00  0.00           H
ATOM   4401  HW2 SOL  1467      32.092  16.523  23.637  1.00  0.00           H
ATOM   4402  OW  SOL  1468      19.939  17.989  37.072  1.00  0.00           O
ATOM   4403  HW1 SOL  1468      19.511  17.297  37.577  1.00  0.00           H
ATOM   4404  HW2 SOL  1468      20.498  18.438  37.707  1.00  0.00           H
ATOM   4405  OW  SOL  1469      31.394   9.231  25.337  1.00  0.00           O
ATOM   4406  HW1 SOL  1469      32.079   8.562  25.341  1.00  0.00           H
ATOM   4407  HW2 SOL  1469      31.755   9.940  24.804  1.00  0.00           H
ATOM   4408  OW  SOL  1470      26.879  12.706  32.916  1.00  0.00           O
ATOM   4409  HW1 SOL  1470      26.720  13.080  33.783  1.00  0.00           H
ATOM   4410  HW2 SOL  1470      26.095  12.925  32.412  1.00  0.00           H
ATOM   4411  OW  SOL  1471      25.329  16.143  20.170  1.00  0.00           O
ATOM   4412  HW1 SOL  1471      25.420  16.223  19.220  1.00  0.00           H
ATOM   4413  HW2 SOL  1471      24.909  15.293  20.300  1.00  0.00           H
ATOM   4414  OW  SOL  1472      35.116  17.237  32.560  1.00  0.00           O
ATOM   4415  HW1 SOL  1472      35.551  17.360  31.716  1.00  0.00           H
ATOM   4416  HW2 SOL  1472      34.879  18.122  32.839  1.00  0.00           H
ATOM   4417  OW  SOL  1473      36.790   1.561  28.567  1.00  0.00           O
ATOM   4418  HW1 SOL  1473      37.282   1.040  27.932  1.00  0.00           H
ATOM   4419  HW2 SOL  1473      35.982   1.795  28.110  1.00  0.00           H
ATOM   4420  OW  SOL  1474      21.450   3.448  25.843  1.00  0.00           O
ATOM   4421  HW1 SOL  1474      20.613   3.726  25.473  1.00  0.00           H
ATOM   4422  HW2 SOL  1474      21.271   3.320  26.774  1.00  0.00           H
ATOM   4423  OW  SOL  1475      30.614  16.109  18.930  1.00  0.00           O
ATOM   4424  HW1 SOL  1475      30.588  15.199  19.226  1.00  0.00           H
ATOM   4425  HW2 SOL  1475      29.992  16.142  18.202  1.00  0.00           H
ATOM   4426  OW  SOL  1476      26.870  10.027  32.330  1.00  0.00           O
ATOM   4427  HW1 SOL  1476      27.251  10.061  31.452  1.00  0.00           H
ATOM   4428  HW2 SOL  1476      26.915  10.929  32.646  1.00  0.00           H
ATOM   4429  OW  SOL  1477      27.782   9.102  21.515  1.00  0.00           O
ATOM   4430  HW1 SOL  1477      28.418   9.419  20.874  1.00  0.00           H
ATOM   4431  HW2 SOL  1477      28.196   8.329  21.901  1.00  0.00           H
ATOM   4432  OW  SOL  1478      33.674  16.215  19.057  1.00  0.00           O
ATOM   4433  HW1 SOL  1478      32.726  16.340  19.041  1.00  0.00           H
ATOM   4434  HW2 SOL  1478      33.939  16.266  18.139  1.00  0.00           H
ATOM   4435  OW  SOL  1479      22.333  12.922  33.507  1.00  0.00           O
ATOM   4436  HW1 SOL  1479      22.183  13.772  33.093  1.00  0.00           H
ATOM   4437  HW2 SOL  1479      21.528  12.430  33.343  1.00  0.00           H
ATOM   4438  OW  SOL  1480      34.737  12.860  31.529  1.00  0.00           O
ATOM   4439  HW1 SOL  1480      35.331  12.948  32.275  1.00  0.00           H
ATOM   4440  HW2 SOL  1480      34.098  13.564  31.647  1.00  0.00           H
ATOM   4441  OW  SOL  1481      29.028  11.000  25.613  1.00  0.00           O
ATOM   4442  HW1 SOL  1481      28.354  10.498  26.071  1.00  0.00           H
ATOM   4443  HW2 SOL  1481      29.596  10.338  25.220  1.00  0.00           H
ATOM   4444  OW  SOL  1482      28.763   2.416  28.260  1.00  0.00           O
ATOM   4445  HW1 SOL  1482      28.702   1.959  27.421  1.00  0.00           H
ATOM   4446  HW2 SOL  1482      28.748   1.718  28.915  1.00  0.00           H
ATOM   4447  OW  SOL  1483      24.594  14.912  23.490  1.00  0.00           O
ATOM   4448  HW1 SOL  1483      24.910  14.344  22.787  1.00  0.00           H
ATOM   4449  HW2 SOL  1483      24.053  15.565  23.047  1.00  0.00           H
ATOM   4450  OW  SOL  1484      35.743   3.866  32.447  1.00  0.00           O
ATOM   4451  HW1 SOL  1484      36.435   4.527  32.402  1.00  0.00           H
ATOM   4452  HW2 SOL  1484      36.032   3.175  31.851  1.00  0.00           H
ATOM   4453  OW  SOL  1485      21.180  13.512  21.477  1.00  0.00           O
ATOM   4454  HW1 SOL  1485      20.240  13.485  21.298  1.00  0.00           H
ATOM   4455  HW2 SOL  1485      21.248  13.909  22.345  1.00  0.00           H
ATOM   4456  OW  SOL  1486      19.704  10.139  35.868  1.00  0.00           O
ATOM   4457  HW1 SOL  1486      18.961   9.841  36.393  1.00  0.00           H
ATOM   4458  HW2 SOL  1486      20.473   9.788  36.319  1.00  0.00           H
ATOM   4459  OW  SOL  1487      25.343   2.160  33.517  1.00  0.00           O
ATOM   4460  HW1 SOL  1487      26.121   1.763  33.126  1.00  0.00           H
ATOM   4461  HW2 SOL  1487      25.462   2.044  34.460  1.00  0.00           H
ATOM   4462  OW  SOL  1488      19.378   3.435  18.958  1.00  0.00           O
ATOM   4463  HW1 SOL  1488      18.492   3.207  18.676  1.00  0.00           H
ATOM   4464  HW2 SOL  1488      19.617   4.185  18.414  1.00  0.00           H
ATOM   4465  OW  SOL  1489      32.999   8.570  32.640  1.00  0.00           O
ATOM   4466  HW1 SOL  1489      32.491   9.095  32.021  1.00  0.00           H
ATOM   4467  HW2 SOL  1489      33.905   8.667  32.348  1.00  0.00           H
ATOM   4468  OW  SOL  1490      19.488   1.926  21.886  1.00  0.00           O
ATOM   4469  HW1 SOL  1490      19.235   2.457  21.130  1.00  0.00           H
ATOM   4470  HW2 SOL  1490      20.112   1.291  21.534  1.00  0.00           H
ATOM   4471  OW  SOL  1491      30.445  13.426  19.791  1.00  0.00           O
ATOM   4472  HW1 SOL  1491      29.516  13.204  19.844  1.00  0.00           H
ATOM   4473  HW2 SOL  1491      30.743  13.432  20.701  1.00  0.00           H
ATOM   4474  OW  SOL  1492      24.761   8.374  32.919  1.00  0.00           O
ATOM   4475  HW1 SOL  1492      25.306   9.151  32.793  1.00  0.00           H
ATOM   4476  HW2 SOL  1492      25.385   7.653  32.996  1.00  0.00           H
ATOM   4477  OW  SOL  1493      33.514  17.680  28.263  1.00  0.00           O
ATOM   4478  HW1 SOL  1493      33.849  18.255  27.574  1.00  0.00           H
ATOM   4479  HW2 SOL  1493      34.229  17.623  28.896  1.00  0.00           H
ATOM   4480  OW  SOL  1494      25.763   5.649  35.721  1.00  0.00           O
ATOM   4481  HW1 SOL  1494      26.013   6.265  36.410  1.00  0.00           H
ATOM   4482  HW2 SOL  1494      26.317   4.883  35.871  1.00  0.00           H
ATOM   4483  OW  SOL  1495      33.191  12.112  34.963  1.00  0.00           O
ATOM   4484  HW1 SOL  1495      33.122  12.183  35.915  1.00  0.00           H
ATOM   4485  HW2 SOL  1495      34.130  12.163  34.786  1.00  0.00           H
ATOM   4486  OW  SOL  1496      22.491  17.406  34.233  1.00  0.00           O
ATOM   4487  HW1 SOL  1496      21.605  17.764  34.181  1.00  0.00           H
ATOM   4488  HW2 SOL  1496      22.373  16.523  34.583  1.00  0.00           H
ATOM   4489  OW  SOL  1497      35.386   8.812  31.179  1.00  0.00           O
ATOM   4490  HW1 SOL  1497      35.167   7.964  30.794  1.00  0.00           H
ATOM   4491  HW2 SOL  1497      35.318   9.431  30.452  1.00  0.00           H
ATOM   4492  OW  SOL  1498      30.839   3.219  23.156  1.00  0.00           O
ATOM   4493  HW1 SOL  1498      31.521   2.556  23.053  1.00  0.00           H
ATOM   4494  HW2 SOL  1498      31.084   3.696  23.948  1.00  0.00           H
ATOM   4495  OW  SOL  1499      24.554   7.445  25.200  1.00  0.00           O
ATOM   4496  HW1 SOL  1499      24.991   8.273  25.001  1.00  0.00           H
ATOM   4497  HW2 SOL  1499      23.775   7.445  24.644  1.00  0.00           H
ATOM   4498  OW  SOL  1500      36.381   3.469  35.062  1.00  0.00           O
ATOM   4499  HW1 SOL  1500      36.181   3.680  34.150  1.00  0.00           H
ATOM   4500  HW2 SOL  1500      35.590   3.039  35.387  1.00  0.00           H
ATOM   4501  OW  SOL  1501      36.001   9.339  33.774  1.00  0.00           O
ATOM   4502  HW1 SOL  1501      36.225  10.263  33.885  1.00  0.00           H
ATOM   4503  HW2 SOL  1501      35.859   9.238  32.833  1.00  0.00           H
ATOM   4504  OW  SOL  1502      27.360  13.730  18.885  1.00  0.00           O
ATOM   4505  HW1 SOL  1502      26.776  13.919  19.618  1.00  0.00           H
ATOM   4506  HW2 SOL  1502      27.524  14.582  18.482  1.00  0.00           H
ATOM   4507  OW  SOL  1503      25.205  17.936  28.173  1.00  0.00           O
ATOM   4508  HW1 SOL  1503      24.886  18.810  27.949  1.00  0.00           H
ATOM   4509  HW2 SOL  1503      26.153  17.988  28.053  1.00  0.00           H
ATOM   4510  OW  SOL  1504      27.258   9.599  27.205  1.00  0.00           O
ATOM   4511  HW1 SOL  1504      27.730   8.908  27.670  1.00  0.00           H
ATOM   4512  HW2 SOL  1504      26.943  10.182  27.897  1.00  0.00           H
ATOM   4513  OW  SOL  1505      29.416   9.843  19.489  1.00  0.00           O
ATOM   4514  HW1 SOL  1505      29.247  10.365  18.705  1.00  0.00           H
ATOM   4515  HW2 SOL  1505      30.210   9.350  19.283  1.00  0.00           H
ATOM   4516  OW  SOL  1506      37.242  15.623  27.089  1.00  0.00           O
ATOM   4517  HW1 SOL  1506      36.499  15.515  26.496  1.00  0.00           H
ATOM   4518  HW2 SOL  1506      37.154  14.906  27.717  1.00  0.00           H
ATOM   4519  OW  SOL  1507      20.848  13.089  37.115  1.00  0.00           O
ATOM   4520  HW1 SOL  1507      20.168  12.449  36.905  1.00  0.00           H
ATOM   4521  HW2 SOL  1507      20.766  13.227  38.058  1.00  0.00           H
ATOM   4522  OW  SOL  1508      19.436  12.401  25.193  1.00  0.00           O
ATOM   4523  HW1 SOL  1508      19.438  11.897  26.007  1.00  0.00           H
ATOM   4524  HW2 SOL  1508      20.182  12.060  24.699  1.00  0.00           H
ATOM   4525  OW  SOL  1509      25.382  13.945  34.840  1.00  0.00           O
ATOM   4526  HW1 SOL  1509      24.605  13.498  35.175  1.00  0.00           H
ATOM   4527  HW2 SOL  1509      25.322  14.831  35.197  1.00  0.00           H
ATOM   4528  OW  SOL  1510      37.026   1.940  31.110  1.00  0.00           O
ATOM   4529  HW1 SOL  1510      36.693   1.082  31.372  1.00  0.00           H
ATOM   4530  HW2 SOL  1510      36.898   1.968  30.161  1.00  0.00           H
ATOM   4531  OW  SOL  1511      22.948   4.294  23.801  1.00  0.00           O
ATOM   4532  HW1 SOL  1511      23.183   3.549  23.248  1.00  0.00           H
ATOM   4533  HW2 SOL  1511      22.530   3.901  24.567  1.00  0.00           H
ATOM   4534  OW  SOL  1512      35.650  14.916  29.689  1.00  0.00           O
ATOM   4535  HW1 SOL  1512      34.813  14.600  29.349  1.00  0.00           H
ATOM   4536  HW2 SOL  1512      35.869  14.306  30.393  1.00  0.00           H
ATOM   4537  OW  SOL  1513      21.832   5.470  31.470  1.00  0.00           O
ATOM   4538  HW1 SOL  1513      22.311   4.902  32.073  1.00  0.00           H
ATOM   4539  HW2 SOL  1513      22.153   5.224  30.603  1.00  0.00           H
ATOM   4540  OW  SOL  1514      26.803  15.788  25.481  1.00  0.00           O
ATOM   4541  HW1 SOL  1514      26.953  16.019  24.564  1.00  0.00           H
ATOM   4542  HW2 SOL  1514      25.989  15.285  25.471  1.00  0.00           H
ATOM   4543  OW  SOL  1515      32.967   2.278  29.824  1.00  0.00           O
ATOM   4544  HW1 SOL  1515      33.329   1.530  30.300  1.00  0.00           H
ATOM   4545  HW2 SOL  1515      32.396   2.712  30.459  1.00  0.00           H
ATOM   4546  OW  SOL  1516      28.706   0.416  29.998  1.00  0.00           O
ATOM   4547  HW1 SOL  1516      28.072  42.997  29.954  1.00  0.00           H
ATOM   4548  HW2 SOL  1516      29.538  43.284  30.198  1.00  0.00           H
ATOM   4549  OW  SOL  1517      26.314  13.321  21.672  1.00  0.00           O
ATOM   4550  HW1 SOL  1517      25.928  12.452  21.779  1.00  0.00           H
ATOM   4551  HW2 SOL  1517      27.182  13.249  22.070  1.00  0.00           H
ATOM   4552  OW  SOL  1518      24.803  15.651  31.445  1.00  0.00           O
ATOM   4553  HW1 SOL  1518      24.827  16.438  31.988  1.00  0.00           H
ATOM   4554  HW2 SOL  1518      25.672  15.609  31.045  1.00  0.00           H
ATOM   4555  OW  SOL  1519      32.103   0.608  20.196  1.00  0.00           O
ATOM   4556  HW1 SOL  1519      32.476   0.024  19.535  1.00  0.00           H
ATOM   4557  HW2 SOL  1519      31.319   0.153  20.503  1.00  0.00           H
ATOM   4558  OW  SOL  1520      31.624   4.563  25.505  1.00  0.00           O
ATOM   4559  HW1 SOL  1520      31.047   5.322  25.592  1.00  0.00           H
ATOM   4560  HW2 SOL  1520      31.675   4.198  26.388  1.00  0.00           H
ATOM   4561  OW  SOL  1521      34.569   2.220  27.401  1.00  0.00           O
ATOM   4562  HW1 SOL  1521      33.771   2.175  27.927  1.00  0.00           H
ATOM   4563  HW2 SOL  1521      34.460   3.007  26.867  1.00  0.00           H
ATOM   4564  OW  SOL  1522      19.033  10.779  21.644  1.00  0.00           O
ATOM   4565  HW1 SOL  1522      19.973  10.646  21.522  1.00  0.00           H
ATOM   4566  HW2 SOL  1522      18.700   9.917  21.892  1.00  0.00           H
ATOM   4567  OW  SOL  1523      27.359  16.426  22.082  1.00  0.00           O
ATOM   4568  HW1 SOL  1523      26.664  16.231  21.454  1.00  0.00           H
ATOM   4569  HW2 SOL  1523      27.060  17.214  22.536  1.00  0.00           H
ATOM   4570  OW  SOL  1524      20.913   6.280  38.410  1.00  0.00           O
ATOM   4571  HW1 SOL  1524      20.001   6.247  38.697  1.00  0.00           H
ATOM   4572  HW2 SOL  1524      20.898   5.929  37.520  1.00  0.00           H
ATOM   4573  OW  SOL  1525      36.237   6.061  39.592  1.00  0.00           O
ATOM   4574  HW1 SOL  1525      36.051   5.966  38.658  1.00  0.00           H
ATOM   4575  HW2 SOL  1525      35.871   5.272  39.991  1.00  0.00           H
ATOM   4576  OW  SOL  1526      20.916  17.111  42.041  1.00  0.00           O
ATOM   4577  HW1 SOL  1526      21.203  17.838  42.594  1.00  0.00           H
ATOM   4578  HW2 SOL  1526      21.446  17.190  41.247  1.00  0.00           H
ATOM   4579  OW  SOL  1527      20.875  14.349  42.589  1.00  0.00           O
ATOM   4580  HW1 SOL  1527      20.680  15.280  42.702  1.00  0.00           H
ATOM   4581  HW2 SOL  1527      20.240  13.902  43.149  1.00  0.00           H
ATOM   4582  OW  SOL  1528      24.584   9.713  38.507  1.00  0.00           O
ATOM   4583  HW1 SOL  1528      24.863  10.405  37.907  1.00  0.00           H
ATOM   4584  HW2 SOL  1528      25.082   9.875  39.309  1.00  0.00           H
ATOM   4585  OW  SOL  1529      37.006  17.668  40.812  1.00  0.00           O
ATOM   4586  HW1 SOL  1529      37.580  17.367  41.517  1.00  0.00           H
ATOM   4587  HW2 SOL  1529      37.354  18.526  40.569  1.00  0.00           H
ATOM   4588  OW  SOL  1530      18.879  15.945  38.441  1.00  0.00           O
ATOM   4589  HW1 SOL  1530      18.728  15.022  38.644  1.00  0.00           H
ATOM   4590  HW2 SOL  1530      18.571  16.415  39.217  1.00  0.00           H
ATOM   4591  OW  SOL  1531      35.573   8.960  43.226  1.00  0.00           O
ATOM   4592  HW1 SOL  1531      36.510   9.025   0.118  1.00  0.00           H
ATOM   4593  HW2 SOL  1531      35.379   9.737  42.702  1.00  0.00           H
ATOM   4594  OW  SOL  1532      35.112  11.031  41.511  1.00  0.00           O
ATOM   4595  HW1 SOL  1532      35.946  11.238  41.090  1.00  0.00           H
ATOM   4596  HW2 SOL  1532      35.083  11.601  42.280  1.00  0.00           H
ATOM   4597  OW  SOL  1533      26.583  43.254  42.423  1.00  0.00           O
ATOM   4598  HW1 SOL  1533      27.038   0.789  42.286  1.00  0.00           H
ATOM   4599  HW2 SOL  1533      25.654   0.179  42.353  1.00  0.00           H
ATOM   4600  OW  SOL  1534      33.973   9.889  39.160  1.00  0.00           O
ATOM   4601  HW1 SOL  1534      33.258   9.289  39.373  1.00  0.00           H
ATOM   4602  HW2 SOL  1534      34.273  10.215  40.009  1.00  0.00           H
ATOM   4603  OW  SOL  1535      24.539   7.279  39.857  1.00  0.00           O
ATOM   4604  HW1 SOL  1535      24.738   8.034  39.303  1.00  0.00           H
ATOM   4605  HW2 SOL  1535      23.895   7.605  40.485  1.00  0.00           H
ATOM   4606  OW  SOL  1536      34.393  16.661  40.331  1.00  0.00           O
ATOM   4607  HW1 SOL  1536      35.275  17.033  40.334  1.00  0.00           H
ATOM   4608  HW2 SOL  1536      34.234  16.429  39.416  1.00  0.00           H
ATOM   4609  OW  SOL  1537      27.306   3.411  39.187  1.00  0.00           O
ATOM   4610  HW1 SOL  1537      27.831   4.038  38.691  1.00  0.00           H
ATOM   4611  HW2 SOL  1537      27.577   2.555  38.856  1.00  0.00           H
ATOM   4612  OW  SOL  1538      21.825   9.475  39.662  1.00  0.00           O
ATOM   4613  HW1 SOL  1538      22.644   9.750  39.248  1.00  0.00           H
ATOM   4614  HW2 SOL  1538      21.586   8.667  39.208  1.00  0.00           H
ATOM   4615  OW  SOL  1539      29.803  17.742  39.615  1.00  0.00           O
ATOM   4616  HW1 SOL  1539      29.114  17.238  40.047  1.00  0.00           H
ATOM   4617  HW2 SOL  1539      29.974  17.267  38.802  1.00  0.00           H
ATOM   4618  OW  SOL  1540      34.946  13.764  38.067  1.00  0.00           O
ATOM   4619  HW1 SOL  1540      34.567  14.635  37.950  1.00  0.00           H
ATOM   4620  HW2 SOL  1540      34.214  13.163  37.930  1.00  0.00           H
ATOM   4621  OW  SOL  1541      23.277  17.457  40.449  1.00  0.00           O
ATOM   4622  HW1 SOL  1541      23.655  17.810  41.254  1.00  0.00           H
ATOM   4623  HW2 SOL  1541      24.030  17.303  39.878  1.00  0.00           H
ATOM   4624  OW  SOL  1542      32.656   1.050  41.548  1.00  0.00           O
ATOM   4625  HW1 SOL  1542      32.459   0.777  40.652  1.00  0.00           H
ATOM   4626  HW2 SOL  1542      33.595   1.236  41.541  1.00  0.00           H
ATOM   4627  OW  SOL  1543      22.411   6.992  41.912  1.00  0.00           O
ATOM   4628  HW1 SOL  1543      22.838   6.143  42.024  1.00  0.00           H
ATOM   4629  HW2 SOL  1543      21.578   6.906  42.375  1.00  0.00           H
ATOM   4630  OW  SOL  1544      24.771   1.243  38.385  1.00  0.00           O
ATOM   4631  HW1 SOL  1544      25.674   0.933  38.450  1.00  0.00           H
ATOM   4632  HW2 SOL  1544      24.479   0.955  37.521  1.00  0.00           H
ATOM   4633  OW  SOL  1545      32.901  11.901  37.614  1.00  0.00           O
ATOM   4634  HW1 SOL  1545      33.241  11.213  38.186  1.00  0.00           H
ATOM   4635  HW2 SOL  1545      32.068  12.154  38.013  1.00  0.00           H
ATOM   4636  OW  SOL  1546      21.578   0.364  38.974  1.00  0.00           O
ATOM   4637  HW1 SOL  1546      22.079   1.151  38.758  1.00  0.00           H
ATOM   4638  HW2 SOL  1546      22.207  43.090  39.416  1.00  0.00           H
ATOM   4639  OW  SOL  1547      27.993   2.263  41.905  1.00  0.00           O
ATOM   4640  HW1 SOL  1547      27.558   2.858  41.295  1.00  0.00           H
ATOM   4641  HW2 SOL  1547      28.921   2.486  41.836  1.00  0.00           H
ATOM   4642  OW  SOL  1548      23.137  11.514   1.352  1.00  0.00           O
ATOM   4643  HW1 SOL  1548      22.383  11.376   1.924  1.00  0.00           H
ATOM   4644  HW2 SOL  1548      22.806  11.336   0.471  1.00  0.00           H
ATOM   4645  OW  SOL  1549      31.388  18.082  42.881  1.00  0.00           O
ATOM   4646  HW1 SOL  1549      31.740  18.811  42.371  1.00  0.00           H
ATOM   4647  HW2 SOL  1549      30.839  18.497   0.250  1.00  0.00           H
ATOM   4648  OW  SOL  1550      28.962   5.493  37.361  1.00  0.00           O
ATOM   4649  HW1 SOL  1550      28.523   6.305  37.108  1.00  0.00           H
ATOM   4650  HW2 SOL  1550      29.523   5.741  38.095  1.00  0.00           H
ATOM   4651  OW  SOL  1551      37.190   8.272  40.983  1.00  0.00           O
ATOM   4652  HW1 SOL  1551      37.571   7.642  41.595  1.00  0.00           H
ATOM   4653  HW2 SOL  1551      36.815   7.733  40.287  1.00  0.00           H
ATOM   4654  OW  SOL  1552      23.559  13.963  38.939  1.00  0.00           O
ATOM   4655  HW1 SOL  1552      22.761  13.717  39.407  1.00  0.00           H
ATOM   4656  HW2 SOL  1552      23.283  14.055  38.027  1.00  0.00           H
ATOM   4657  OW  SOL  1553      32.538   5.719  37.973  1.00  0.00           O
ATOM   4658  HW1 SOL  1553      32.006   5.533  38.747  1.00  0.00           H
ATOM   4659  HW2 SOL  1553      33.403   5.371  38.187  1.00  0.00           H
ATOM   4660  OW  SOL  1554      24.026   2.666  40.511  1.00  0.00           O
ATOM   4661  HW1 SOL  1554      24.183   2.081  39.769  1.00  0.00           H
ATOM   4662  HW2 SOL  1554      23.888   3.526  40.114  1.00  0.00           H
ATOM   4663  OW  SOL  1555      25.682  10.574  40.930  1.00  0.00           O
ATOM   4664  HW1 SOL  1555      25.548  10.528  41.877  1.00  0.00           H
ATOM   4665  HW2 SOL  1555      26.443  10.017  40.768  1.00  0.00           H
ATOM   4666  OW  SOL  1556      22.305  10.960  42.192  1.00  0.00           O
ATOM   4667  HW1 SOL  1556      22.194  11.755  41.671  1.00  0.00           H
ATOM   4668  HW2 SOL  1556      22.273  10.248  41.552  1.00  0.00           H
ATOM   4669  OW  SOL  1557      31.022  13.499  41.009  1.00  0.00           O
ATOM   4670  HW1 SOL  1557      31.609  14.132  41.422  1.00  0.00           H
ATOM   4671  HW2 SOL  1557      30.247  13.488  41.571  1.00  0.00           H
ATOM   4672  OW  SOL  1558      34.483   6.372  41.961  1.00  0.00           O
ATOM   4673  HW1 SOL  1558      34.174   6.981  42.631  1.00  0.00           H
ATOM   4674  HW2 SOL  1558      34.917   6.927  41.313  1.00  0.00           H
ATOM   4675  OW  SOL  1559      30.725   5.292  39.987  1.00  0.00           O
ATOM   4676  HW1 SOL  1559      30.777   4.468  40.472  1.00  0.00           H
ATOM   4677  HW2 SOL  1559      30.419   5.931  40.630  1.00  0.00           H
ATOM   4678  OW  SOL  1560      34.723   3.677  40.950  1.00  0.00           O
ATOM   4679  HW1 SOL  1560      34.960   3.022  41.606  1.00  0.00           H
ATOM   4680  HW2 SOL  1560      34.429   4.432  41.459  1.00  0.00           H
ATOM   4681  OW  SOL  1561      33.923   2.792  38.500  1.00  0.00           O
ATOM   4682  HW1 SOL  1561      33.421   2.034  38.799  1.00  0.00           H
ATOM   4683  HW2 SOL  1561      34.297   3.163  39.299  1.00  0.00           H
ATOM   4684  OW  SOL  1562      31.628   8.313  37.637  1.00  0.00           O
ATOM   4685  HW1 SOL  1562      32.026   7.444  37.685  1.00  0.00           H
ATOM   4686  HW2 SOL  1562      31.861   8.637  36.768  1.00  0.00           H
ATOM   4687  OW  SOL  1563      18.673  13.265  39.193  1.00  0.00           O
ATOM   4688  HW1 SOL  1563      17.774  13.386  38.889  1.00  0.00           H
ATOM   4689  HW2 SOL  1563      18.721  12.341  39.438  1.00  0.00           H
ATOM   4690  OW  SOL  1564      23.344   4.975  39.083  1.00  0.00           O
ATOM   4691  HW1 SOL  1564      23.924   5.709  39.286  1.00  0.00           H
ATOM   4692  HW2 SOL  1564      22.461   5.335  39.174  1.00  0.00           H
ATOM   4693  OW  SOL  1565      31.670   8.466  40.364  1.00  0.00           O
ATOM   4694  HW1 SOL  1565      30.792   8.301  40.707  1.00  0.00           H
ATOM   4695  HW2 SOL  1565      31.561   8.460  39.413  1.00  0.00           H
ATOM   4696  OW  SOL  1566      35.787   1.361  42.330  1.00  0.00           O
ATOM   4697  HW1 SOL  1566      36.575   1.227  41.804  1.00  0.00           H
ATOM   4698  HW2 SOL  1566      35.688   0.549  42.826  1.00  0.00           H
ATOM   4699  OW  SOL  1567      32.313  15.730  41.744  1.00  0.00           O
ATOM   4700  HW1 SOL  1567      33.073  15.929  41.197  1.00  0.00           H
ATOM   4701  HW2 SOL  1567      32.035  16.579  42.087  1.00  0.00           H
ATOM   4702  OW  SOL  1568      25.306  16.154  38.792  1.00  0.00           O
ATOM   4703  HW1 SOL  1568      25.419  16.222  37.844  1.00  0.00           H
ATOM   4704  HW2 SOL  1568      24.913  15.291  38.925  1.00  0.00           H
ATOM   4705  OW  SOL  1569      30.617  16.113  37.545  1.00  0.00           O
ATOM   4706  HW1 SOL  1569      30.593  15.207  37.852  1.00  0.00           H
ATOM   4707  HW2 SOL  1569      29.989  16.138  36.823  1.00  0.00           H
ATOM   4708  OW  SOL  1570      27.836   9.146  40.209  1.00  0.00           O
ATOM   4709  HW1 SOL  1570      28.400   9.412  39.482  1.00  0.00           H
ATOM   4710  HW2 SOL  1570      28.154   8.276  40.452  1.00  0.00           H
ATOM   4711  OW  SOL  1571      33.677  16.211  37.675  1.00  0.00           O
ATOM   4712  HW1 SOL  1571      32.729  16.341  37.666  1.00  0.00           H
ATOM   4713  HW2 SOL  1571      33.935  16.268  36.755  1.00  0.00           H
ATOM   4714  OW  SOL  1572      24.608  14.979  42.135  1.00  0.00           O
ATOM   4715  HW1 SOL  1572      24.913  14.329  41.502  1.00  0.00           H
ATOM   4716  HW2 SOL  1572      24.012  15.539  41.636  1.00  0.00           H
ATOM   4717  OW  SOL  1573      21.178  13.532  40.084  1.00  0.00           O
ATOM   4718  HW1 SOL  1573      20.237  13.479  39.921  1.00  0.00           H
ATOM   4719  HW2 SOL  1573      21.249  13.895  40.967  1.00  0.00           H
ATOM   4720  OW  SOL  1574      19.368   3.437  37.586  1.00  0.00           O
ATOM   4721  HW1 SOL  1574      18.488   3.210  37.283  1.00  0.00           H
ATOM   4722  HW2 SOL  1574      19.625   4.180  37.040  1.00  0.00           H
ATOM   4723  OW  SOL  1575      19.516   1.825  40.567  1.00  0.00           O
ATOM   4724  HW1 SOL  1575      19.197   2.397  39.869  1.00  0.00           H
ATOM   4725  HW2 SOL  1575      20.183   1.283  40.146  1.00  0.00           H
ATOM   4726  OW  SOL  1576      30.435  13.399  38.390  1.00  0.00           O
ATOM   4727  HW1 SOL  1576      29.500  13.220  38.490  1.00  0.00           H
ATOM   4728  HW2 SOL  1576      30.770  13.436  39.285  1.00  0.00           H
ATOM   4729  OW  SOL  1577      30.875   3.207  41.740  1.00  0.00           O
ATOM   4730  HW1 SOL  1577      31.527   2.506  41.721  1.00  0.00           H
ATOM   4731  HW2 SOL  1577      31.076   3.700  42.535  1.00  0.00           H
ATOM   4732  OW  SOL  1578      24.675   7.290   0.099  1.00  0.00           O
ATOM   4733  HW1 SOL  1578      24.963   8.174   0.325  1.00  0.00           H
ATOM   4734  HW2 SOL  1578      23.755   7.391  43.154  1.00  0.00           H
ATOM   4735  OW  SOL  1579      27.298  13.718  37.460  1.00  0.00           O
ATOM   4736  HW1 SOL  1579      26.798  13.909  38.254  1.00  0.00           H
ATOM   4737  HW2 SOL  1579      27.528  14.578  37.109  1.00  0.00           H
ATOM   4738  OW  SOL  1580      29.439   9.840  38.128  1.00  0.00           O
ATOM   4739  HW1 SOL  1580      29.232  10.315  37.323  1.00  0.00           H
ATOM   4740  HW2 SOL  1580      30.221   9.332  37.912  1.00  0.00           H
ATOM   4741  OW  SOL  1581      22.706   4.226  42.386  1.00  0.00           O
ATOM   4742  HW1 SOL  1581      23.181   3.568  41.879  1.00  0.00           H
ATOM   4743  HW2 SOL  1581      22.648   3.855  43.266  1.00  0.00           H
ATOM   4744  OW  SOL  1582      26.338  13.302  40.219  1.00  0.00           O
ATOM   4745  HW1 SOL  1582      25.899  12.469  40.392  1.00  0.00           H
ATOM   4746  HW2 SOL  1582      27.147  13.257  40.729  1.00  0.00           H
ATOM   4747  OW  SOL  1583      32.146   0.530  38.902  1.00  0.00           O
ATOM   4748  HW1 SOL  1583      32.454   0.048  38.134  1.00  0.00           H
ATOM   4749  HW2 SOL  1583      31.278   0.169  39.080  1.00  0.00           H
ATOM   4750  OW  SOL  1584      19.038  10.791  40.249  1.00  0.00           O
ATOM   4751  HW1 SOL  1584      19.979  10.649  40.150  1.00  0.00           H
ATOM   4752  HW2 SOL  1584      18.692   9.936  40.506  1.00  0.00           H
ATOM   4753  OW  SOL  1585      27.415  16.413  40.652  1.00  0.00           O
ATOM   4754  HW1 SOL  1585      26.672  16.197  40.089  1.00  0.00           H
ATOM   4755  HW2 SOL  1585      27.107  17.147  41.184  1.00  0.00           H
ATOM   4756  OW  SOL  1586      20.869  25.017   1.082  1.00  0.00           O
ATOM   4757  HW1 SOL  1586      20.042  24.825   1.524  1.00  0.00           H
ATOM   4758  HW2 SOL  1586      20.900  24.397   0.353  1.00  0.00           H
ATOM   4759  OW  SOL  1587      20.868  21.362   9.896  1.00  0.00           O
ATOM   4760  HW1 SOL  1587      21.168  21.163  10.783  1.00  0.00           H
ATOM   4761  HW2 SOL  1587      19.990  20.983   9.850  1.00  0.00           H
ATOM   4762  OW  SOL  1588      18.725  22.416   6.372  1.00  0.00           O
ATOM   4763  HW1 SOL  1588      17.921  22.638   6.840  1.00  0.00           H
ATOM   4764  HW2 SOL  1588      18.517  21.605   5.908  1.00  0.00           H
ATOM   4765  OW  SOL  1589      24.294  31.364  11.678  1.00  0.00           O
ATOM   4766  HW1 SOL  1589      23.414  31.373  11.302  1.00  0.00           H
ATOM   4767  HW2 SOL  1589      24.406  32.240  12.047  1.00  0.00           H
ATOM   4768  OW  SOL  1590      34.152  33.744   7.029  1.00  0.00           O
ATOM   4769  HW1 SOL  1590      33.637  33.605   7.824  1.00  0.00           H
ATOM   4770  HW2 SOL  1590      33.500  33.821   6.332  1.00  0.00           H
ATOM   4771  OW  SOL  1591      29.957  25.635   7.131  1.00  0.00           O
ATOM   4772  HW1 SOL  1591      30.440  26.441   6.944  1.00  0.00           H
ATOM   4773  HW2 SOL  1591      29.429  25.845   7.901  1.00  0.00           H
ATOM   4774  OW  SOL  1592      36.242  24.676   2.277  1.00  0.00           O
ATOM   4775  HW1 SOL  1592      35.971  24.518   1.373  1.00  0.00           H
ATOM   4776  HW2 SOL  1592      35.890  23.933   2.767  1.00  0.00           H
ATOM   4777  OW  SOL  1593      26.278  30.077  10.295  1.00  0.00           O
ATOM   4778  HW1 SOL  1593      25.538  30.340  10.842  1.00  0.00           H
ATOM   4779  HW2 SOL  1593      26.577  30.891   9.888  1.00  0.00           H
ATOM   4780  OW  SOL  1594      27.148  26.561  18.212  1.00  0.00           O
ATOM   4781  HW1 SOL  1594      27.085  27.293  18.826  1.00  0.00           H
ATOM   4782  HW2 SOL  1594      27.369  26.968  17.375  1.00  0.00           H
ATOM   4783  OW  SOL  1595      25.496  28.786   6.572  1.00  0.00           O
ATOM   4784  HW1 SOL  1595      26.100  28.562   7.280  1.00  0.00           H
ATOM   4785  HW2 SOL  1595      24.776  29.245   7.006  1.00  0.00           H
ATOM   4786  OW  SOL  1596      25.584  30.190  18.043  1.00  0.00           O
ATOM   4787  HW1 SOL  1596      26.084  30.991  18.198  1.00  0.00           H
ATOM   4788  HW2 SOL  1596      24.747  30.493  17.691  1.00  0.00           H
ATOM   4789  OW  SOL  1597      21.938  32.960  10.662  1.00  0.00           O
ATOM   4790  HW1 SOL  1597      21.223  32.649  10.108  1.00  0.00           H
ATOM   4791  HW2 SOL  1597      22.487  33.481  10.075  1.00  0.00           H
ATOM   4792  OW  SOL  1598      33.250  33.635  13.421  1.00  0.00           O
ATOM   4793  HW1 SOL  1598      33.470  34.543  13.628  1.00  0.00           H
ATOM   4794  HW2 SOL  1598      32.962  33.262  14.254  1.00  0.00           H
ATOM   4795  OW  SOL  1599      23.039  22.578  14.995  1.00  0.00           O
ATOM   4796  HW1 SOL  1599      23.798  21.996  15.022  1.00  0.00           H
ATOM   4797  HW2 SOL  1599      22.284  21.991  15.036  1.00  0.00           H
ATOM   4798  OW  SOL  1600      34.730  23.131   7.336  1.00  0.00           O
ATOM   4799  HW1 SOL  1600      33.947  23.500   6.928  1.00  0.00           H
ATOM   4800  HW2 SOL  1600      35.062  23.833   7.897  1.00  0.00           H
ATOM   4801  OW  SOL  1601      20.869  35.725   4.788  1.00  0.00           O
ATOM   4802  HW1 SOL  1601      21.185  36.478   5.288  1.00  0.00           H
ATOM   4803  HW2 SOL  1601      21.401  35.726   3.992  1.00  0.00           H
ATOM   4804  OW  SOL  1602      29.942  32.027  16.891  1.00  0.00           O
ATOM   4805  HW1 SOL  1602      30.341  31.998  17.760  1.00  0.00           H
ATOM   4806  HW2 SOL  1602      29.419  31.227  16.840  1.00  0.00           H
ATOM   4807  OW  SOL  1603      20.929  32.988   5.392  1.00  0.00           O
ATOM   4808  HW1 SOL  1603      20.685  33.913   5.417  1.00  0.00           H
ATOM   4809  HW2 SOL  1603      20.221  32.540   5.856  1.00  0.00           H
ATOM   4810  OW  SOL  1604      21.069  29.514   8.867  1.00  0.00           O
ATOM   4811  HW1 SOL  1604      21.110  28.698   9.366  1.00  0.00           H
ATOM   4812  HW2 SOL  1604      20.510  30.088   9.391  1.00  0.00           H
ATOM   4813  OW  SOL  1605      24.836  36.499  14.383  1.00  0.00           O
ATOM   4814  HW1 SOL  1605      23.963  36.367  14.755  1.00  0.00           H
ATOM   4815  HW2 SOL  1605      25.057  37.404  14.603  1.00  0.00           H
ATOM   4816  OW  SOL  1606      25.058  28.308   1.209  1.00  0.00           O
ATOM   4817  HW1 SOL  1606      24.659  29.101   0.852  1.00  0.00           H
ATOM   4818  HW2 SOL  1606      25.152  28.487   2.145  1.00  0.00           H
ATOM   4819  OW  SOL  1607      34.607  19.780  14.753  1.00  0.00           O
ATOM   4820  HW1 SOL  1607      34.365  20.483  14.150  1.00  0.00           H
ATOM   4821  HW2 SOL  1607      34.515  20.168  15.623  1.00  0.00           H
ATOM   4822  OW  SOL  1608      19.797  25.077   5.619  1.00  0.00           O
ATOM   4823  HW1 SOL  1608      19.448  24.206   5.809  1.00  0.00           H
ATOM   4824  HW2 SOL  1608      19.736  25.547   6.450  1.00  0.00           H
ATOM   4825  OW  SOL  1609      37.050  36.272   3.493  1.00  0.00           O
ATOM   4826  HW1 SOL  1609      37.553  36.002   4.261  1.00  0.00           H
ATOM   4827  HW2 SOL  1609      37.355  37.160   3.307  1.00  0.00           H
ATOM   4828  OW  SOL  1610      18.809  34.595   1.138  1.00  0.00           O
ATOM   4829  HW1 SOL  1610      18.739  33.685   1.426  1.00  0.00           H
ATOM   4830  HW2 SOL  1610      18.636  35.110   1.926  1.00  0.00           H
ATOM   4831  OW  SOL  1611      35.512  27.801   6.209  1.00  0.00           O
ATOM   4832  HW1 SOL  1611      36.431  27.533   6.185  1.00  0.00           H
ATOM   4833  HW2 SOL  1611      35.408  28.369   5.446  1.00  0.00           H
ATOM   4834  OW  SOL  1612      35.068  29.694   4.327  1.00  0.00           O
ATOM   4835  HW1 SOL  1612      35.879  29.824   3.835  1.00  0.00           H
ATOM   4836  HW2 SOL  1612      35.156  30.266   5.089  1.00  0.00           H
ATOM   4837  OW  SOL  1613      19.792  26.008  15.909  1.00  0.00           O
ATOM   4838  HW1 SOL  1613      20.658  26.023  16.317  1.00  0.00           H
ATOM   4839  HW2 SOL  1613      19.550  26.931  15.826  1.00  0.00           H
ATOM   4840  OW  SOL  1614      24.756  32.339   7.300  1.00  0.00           O
ATOM   4841  HW1 SOL  1614      24.284  31.510   7.374  1.00  0.00           H
ATOM   4842  HW2 SOL  1614      24.530  32.667   6.430  1.00  0.00           H
ATOM   4843  OW  SOL  1615      31.537  30.972  14.246  1.00  0.00           O
ATOM   4844  HW1 SOL  1615      31.893  30.278  13.690  1.00  0.00           H
ATOM   4845  HW2 SOL  1615      32.050  30.920  15.053  1.00  0.00           H
ATOM   4846  OW  SOL  1616      26.705  18.611   4.997  1.00  0.00           O
ATOM   4847  HW1 SOL  1616      27.120  19.472   4.939  1.00  0.00           H
ATOM   4848  HW2 SOL  1616      25.775  18.801   5.119  1.00  0.00           H
ATOM   4849  OW  SOL  1617      20.576  28.366  12.625  1.00  0.00           O
ATOM   4850  HW1 SOL  1617      21.404  27.906  12.490  1.00  0.00           H
ATOM   4851  HW2 SOL  1617      19.904  27.725  12.392  1.00  0.00           H
ATOM   4852  OW  SOL  1618      33.797  28.645   2.015  1.00  0.00           O
ATOM   4853  HW1 SOL  1618      33.253  27.875   2.182  1.00  0.00           H
ATOM   4854  HW2 SOL  1618      34.287  28.773   2.828  1.00  0.00           H
ATOM   4855  OW  SOL  1619      21.839  21.142  17.979  1.00  0.00           O
ATOM   4856  HW1 SOL  1619      22.428  21.884  18.117  1.00  0.00           H
ATOM   4857  HW2 SOL  1619      20.998  21.433  18.332  1.00  0.00           H
ATOM   4858  OW  SOL  1620      33.266  32.824   9.536  1.00  0.00           O
ATOM   4859  HW1 SOL  1620      32.644  32.889  10.260  1.00  0.00           H
ATOM   4860  HW2 SOL  1620      33.150  31.935   9.199  1.00  0.00           H
ATOM   4861  OW  SOL  1621      35.273  35.827   5.747  1.00  0.00           O
ATOM   4862  HW1 SOL  1621      34.936  35.557   4.893  1.00  0.00           H
ATOM   4863  HW2 SOL  1621      35.063  35.097   6.329  1.00  0.00           H
ATOM   4864  OW  SOL  1622      24.634  25.945   2.918  1.00  0.00           O
ATOM   4865  HW1 SOL  1622      24.748  26.466   2.123  1.00  0.00           H
ATOM   4866  HW2 SOL  1622      23.811  26.257   3.293  1.00  0.00           H
ATOM   4867  OW  SOL  1623      31.437  22.048   9.337  1.00  0.00           O
ATOM   4868  HW1 SOL  1623      30.567  21.650   9.366  1.00  0.00           H
ATOM   4869  HW2 SOL  1623      31.948  21.556   9.979  1.00  0.00           H
ATOM   4870  OW  SOL  1624      34.430  35.276   3.126  1.00  0.00           O
ATOM   4871  HW1 SOL  1624      35.299  35.675   3.088  1.00  0.00           H
ATOM   4872  HW2 SOL  1624      34.227  35.056   2.216  1.00  0.00           H
ATOM   4873  OW  SOL  1625      26.641  24.721  14.583  1.00  0.00           O
ATOM   4874  HW1 SOL  1625      26.279  24.590  15.459  1.00  0.00           H
ATOM   4875  HW2 SOL  1625      26.148  24.118  14.027  1.00  0.00           H
ATOM   4876  OW  SOL  1626      32.565  23.329  16.758  1.00  0.00           O
ATOM   4877  HW1 SOL  1626      32.460  23.741  17.616  1.00  0.00           H
ATOM   4878  HW2 SOL  1626      33.277  22.701  16.880  1.00  0.00           H
ATOM   4879  OW  SOL  1627      28.269  27.533  15.774  1.00  0.00           O
ATOM   4880  HW1 SOL  1627      28.787  26.789  15.468  1.00  0.00           H
ATOM   4881  HW2 SOL  1627      27.806  27.840  14.994  1.00  0.00           H
ATOM   4882  OW  SOL  1628      28.540  22.727  12.426  1.00  0.00           O
ATOM   4883  HW1 SOL  1628      27.755  23.020  12.890  1.00  0.00           H
ATOM   4884  HW2 SOL  1628      28.206  22.250  11.666  1.00  0.00           H
ATOM   4885  OW  SOL  1629      29.149  25.550   4.312  1.00  0.00           O
ATOM   4886  HW1 SOL  1629      29.202  25.550   5.268  1.00  0.00           H
ATOM   4887  HW2 SOL  1629      28.276  25.208   4.120  1.00  0.00           H
ATOM   4888  OW  SOL  1630      19.454  26.792   7.753  1.00  0.00           O
ATOM   4889  HW1 SOL  1630      20.327  26.670   8.125  1.00  0.00           H
ATOM   4890  HW2 SOL  1630      19.140  27.609   8.140  1.00  0.00           H
ATOM   4891  OW  SOL  1631      19.922  36.857  15.726  1.00  0.00           O
ATOM   4892  HW1 SOL  1631      19.807  36.722  16.667  1.00  0.00           H
ATOM   4893  HW2 SOL  1631      19.063  37.150  15.419  1.00  0.00           H
ATOM   4894  OW  SOL  1632      27.365  22.107   2.003  1.00  0.00           O
ATOM   4895  HW1 SOL  1632      27.840  22.658   1.381  1.00  0.00           H
ATOM   4896  HW2 SOL  1632      27.426  21.225   1.638  1.00  0.00           H
ATOM   4897  OW  SOL  1633      35.794  24.448  18.290  1.00  0.00           O
ATOM   4898  HW1 SOL  1633      35.510  25.283  17.919  1.00  0.00           H
ATOM   4899  HW2 SOL  1633      35.823  23.850  17.543  1.00  0.00           H
ATOM   4900  OW  SOL  1634      32.303  30.072   5.438  1.00  0.00           O
ATOM   4901  HW1 SOL  1634      33.075  29.847   4.919  1.00  0.00           H
ATOM   4902  HW2 SOL  1634      31.815  30.687   4.889  1.00  0.00           H
ATOM   4903  OW  SOL  1635      24.111  20.538   8.862  1.00  0.00           O
ATOM   4904  HW1 SOL  1635      24.088  20.647   9.812  1.00  0.00           H
ATOM   4905  HW2 SOL  1635      24.143  21.432   8.519  1.00  0.00           H
ATOM   4906  OW  SOL  1636      28.713  33.125   4.769  1.00  0.00           O
ATOM   4907  HW1 SOL  1636      28.287  33.837   4.290  1.00  0.00           H
ATOM   4908  HW2 SOL  1636      28.660  33.389   5.688  1.00  0.00           H
ATOM   4909  OW  SOL  1637      22.143  36.640   8.513  1.00  0.00           O
ATOM   4910  HW1 SOL  1637      22.637  35.828   8.623  1.00  0.00           H
ATOM   4911  HW2 SOL  1637      22.805  37.331   8.553  1.00  0.00           H
ATOM   4912  OW  SOL  1638      36.588  29.292   8.676  1.00  0.00           O
ATOM   4913  HW1 SOL  1638      35.956  29.117   7.978  1.00  0.00           H
ATOM   4914  HW2 SOL  1638      36.062  29.317   9.475  1.00  0.00           H
ATOM   4915  OW  SOL  1639      30.963  34.042  15.042  1.00  0.00           O
ATOM   4916  HW1 SOL  1639      30.849  33.330  15.671  1.00  0.00           H
ATOM   4917  HW2 SOL  1639      30.344  33.843  14.339  1.00  0.00           H
ATOM   4918  OW  SOL  1640      21.822  28.072   2.407  1.00  0.00           O
ATOM   4919  HW1 SOL  1640      22.655  28.301   1.995  1.00  0.00           H
ATOM   4920  HW2 SOL  1640      21.575  27.240   2.002  1.00  0.00           H
ATOM   4921  OW  SOL  1641      23.230  31.245  17.362  1.00  0.00           O
ATOM   4922  HW1 SOL  1641      22.848  31.305  16.487  1.00  0.00           H
ATOM   4923  HW2 SOL  1641      22.477  31.167  17.948  1.00  0.00           H
ATOM   4924  OW  SOL  1642      29.729  36.405   2.280  1.00  0.00           O
ATOM   4925  HW1 SOL  1642      29.166  35.895   2.862  1.00  0.00           H
ATOM   4926  HW2 SOL  1642      29.988  35.787   1.596  1.00  0.00           H
ATOM   4927  OW  SOL  1643      20.604  21.450  14.974  1.00  0.00           O
ATOM   4928  HW1 SOL  1643      19.828  22.005  14.894  1.00  0.00           H
ATOM   4929  HW2 SOL  1643      20.478  20.978  15.797  1.00  0.00           H
ATOM   4930  OW  SOL  1644      34.944  32.372   0.801  1.00  0.00           O
ATOM   4931  HW1 SOL  1644      34.573  33.251   0.734  1.00  0.00           H
ATOM   4932  HW2 SOL  1644      34.197  31.786   0.674  1.00  0.00           H
ATOM   4933  OW  SOL  1645      23.266  36.049   3.202  1.00  0.00           O
ATOM   4934  HW1 SOL  1645      23.612  36.458   3.995  1.00  0.00           H
ATOM   4935  HW2 SOL  1645      24.033  35.917   2.646  1.00  0.00           H
ATOM   4936  OW  SOL  1646      32.656  19.710   4.331  1.00  0.00           O
ATOM   4937  HW1 SOL  1646      32.456  19.425   3.440  1.00  0.00           H
ATOM   4938  HW2 SOL  1646      33.607  19.818   4.342  1.00  0.00           H
ATOM   4939  OW  SOL  1647      21.141  36.508  12.392  1.00  0.00           O
ATOM   4940  HW1 SOL  1647      21.666  35.846  12.841  1.00  0.00           H
ATOM   4941  HW2 SOL  1647      20.985  36.140  11.522  1.00  0.00           H
ATOM   4942  OW  SOL  1648      28.018  35.595   9.055  1.00  0.00           O
ATOM   4943  HW1 SOL  1648      28.779  35.036   9.209  1.00  0.00           H
ATOM   4944  HW2 SOL  1648      27.545  35.165   8.343  1.00  0.00           H
ATOM   4945  OW  SOL  1649      22.448  25.607   4.788  1.00  0.00           O
ATOM   4946  HW1 SOL  1649      22.819  24.725   4.809  1.00  0.00           H
ATOM   4947  HW2 SOL  1649      21.541  25.492   5.069  1.00  0.00           H
ATOM   4948  OW  SOL  1650      34.027  20.906  17.249  1.00  0.00           O
ATOM   4949  HW1 SOL  1650      34.072  21.123  18.180  1.00  0.00           H
ATOM   4950  HW2 SOL  1650      33.391  20.192  17.200  1.00  0.00           H
ATOM   4951  OW  SOL  1651      24.746  19.714   1.183  1.00  0.00           O
ATOM   4952  HW1 SOL  1651      25.701  19.658   1.214  1.00  0.00           H
ATOM   4953  HW2 SOL  1651      24.538  19.737   0.248  1.00  0.00           H
ATOM   4954  OW  SOL  1652      26.384  21.285  17.483  1.00  0.00           O
ATOM   4955  HW1 SOL  1652      27.042  20.686  17.838  1.00  0.00           H
ATOM   4956  HW2 SOL  1652      25.765  21.413  18.201  1.00  0.00           H
ATOM   4957  OW  SOL  1653      27.457  33.794  11.938  1.00  0.00           O
ATOM   4958  HW1 SOL  1653      27.285  33.474  11.052  1.00  0.00           H
ATOM   4959  HW2 SOL  1653      28.072  33.160  12.307  1.00  0.00           H
ATOM   4960  OW  SOL  1654      32.073  24.521  14.329  1.00  0.00           O
ATOM   4961  HW1 SOL  1654      32.390  24.162  15.158  1.00  0.00           H
ATOM   4962  HW2 SOL  1654      32.403  25.419  14.315  1.00  0.00           H
ATOM   4963  OW  SOL  1655      26.678  32.680   9.281  1.00  0.00           O
ATOM   4964  HW1 SOL  1655      27.518  32.685   8.823  1.00  0.00           H
ATOM   4965  HW2 SOL  1655      26.026  32.597   8.585  1.00  0.00           H
ATOM   4966  OW  SOL  1656      27.869  23.686   9.024  1.00  0.00           O
ATOM   4967  HW1 SOL  1656      27.617  23.565   8.108  1.00  0.00           H
ATOM   4968  HW2 SOL  1656      28.270  22.854   9.275  1.00  0.00           H
ATOM   4969  OW  SOL  1657      32.948  30.608   0.412  1.00  0.00           O
ATOM   4970  HW1 SOL  1657      33.235  29.836   0.901  1.00  0.00           H
ATOM   4971  HW2 SOL  1657      32.047  30.754   0.701  1.00  0.00           H
ATOM   4972  OW  SOL  1658      21.589  19.006   1.682  1.00  0.00           O
ATOM   4973  HW1 SOL  1658      22.141  19.780   1.573  1.00  0.00           H
ATOM   4974  HW2 SOL  1658      22.142  18.381   2.150  1.00  0.00           H
ATOM   4975  OW  SOL  1659      27.964  21.002   4.740  1.00  0.00           O
ATOM   4976  HW1 SOL  1659      27.587  21.421   3.967  1.00  0.00           H
ATOM   4977  HW2 SOL  1659      28.910  21.061   4.608  1.00  0.00           H
ATOM   4978  OW  SOL  1660      29.416  25.395  14.637  1.00  0.00           O
ATOM   4979  HW1 SOL  1660      28.671  24.795  14.661  1.00  0.00           H
ATOM   4980  HW2 SOL  1660      30.168  24.837  14.440  1.00  0.00           H
ATOM   4981  OW  SOL  1661      30.881  34.316   7.930  1.00  0.00           O
ATOM   4982  HW1 SOL  1661      31.107  35.016   7.318  1.00  0.00           H
ATOM   4983  HW2 SOL  1661      31.553  34.364   8.610  1.00  0.00           H
ATOM   4984  OW  SOL  1662      23.251  30.067   7.435  1.00  0.00           O
ATOM   4985  HW1 SOL  1662      22.503  29.904   8.009  1.00  0.00           H
ATOM   4986  HW2 SOL  1662      22.920  29.890   6.554  1.00  0.00           H
ATOM   4987  OW  SOL  1663      31.339  36.589   5.960  1.00  0.00           O
ATOM   4988  HW1 SOL  1663      31.740  37.226   5.369  1.00  0.00           H
ATOM   4989  HW2 SOL  1663      30.794  37.115   6.546  1.00  0.00           H
ATOM   4990  OW  SOL  1664      29.015  24.091   0.146  1.00  0.00           O
ATOM   4991  HW1 SOL  1664      28.516  24.862  43.171  1.00  0.00           H
ATOM   4992  HW2 SOL  1664      29.524  24.388   0.900  1.00  0.00           H
ATOM   4993  OW  SOL  1665      19.363  24.173  13.893  1.00  0.00           O
ATOM   4994  HW1 SOL  1665      20.254  24.179  13.543  1.00  0.00           H
ATOM   4995  HW2 SOL  1665      19.349  24.891  14.526  1.00  0.00           H
ATOM   4996  OW  SOL  1666      24.284  20.871  11.565  1.00  0.00           O
ATOM   4997  HW1 SOL  1666      24.582  20.026  11.900  1.00  0.00           H
ATOM   4998  HW2 SOL  1666      23.381  20.947  11.873  1.00  0.00           H
ATOM   4999  OW  SOL  1667      27.324  23.193   6.403  1.00  0.00           O
ATOM   5000  HW1 SOL  1667      26.922  23.797   5.779  1.00  0.00           H
ATOM   5001  HW2 SOL  1667      27.490  22.399   5.895  1.00  0.00           H
ATOM   5002  OW  SOL  1668      28.774  19.094   7.549  1.00  0.00           O
ATOM   5003  HW1 SOL  1668      28.124  19.036   6.848  1.00  0.00           H
ATOM   5004  HW2 SOL  1668      28.572  18.356   8.125  1.00  0.00           H
ATOM   5005  OW  SOL  1669      32.951  30.286   8.627  1.00  0.00           O
ATOM   5006  HW1 SOL  1669      32.349  29.545   8.556  1.00  0.00           H
ATOM   5007  HW2 SOL  1669      33.146  30.524   7.721  1.00  0.00           H
ATOM   5008  OW  SOL  1670      33.286  24.563   9.941  1.00  0.00           O
ATOM   5009  HW1 SOL  1670      32.966  23.663   9.994  1.00  0.00           H
ATOM   5010  HW2 SOL  1670      33.980  24.611  10.599  1.00  0.00           H
ATOM   5011  OW  SOL  1671      37.130  26.881   3.792  1.00  0.00           O
ATOM   5012  HW1 SOL  1671      37.628  26.295   4.363  1.00  0.00           H
ATOM   5013  HW2 SOL  1671      36.829  26.320   3.077  1.00  0.00           H
ATOM   5014  OW  SOL  1672      23.478  32.899   1.746  1.00  0.00           O
ATOM   5015  HW1 SOL  1672      22.794  32.384   2.175  1.00  0.00           H
ATOM   5016  HW2 SOL  1672      23.387  32.690   0.816  1.00  0.00           H
ATOM   5017  OW  SOL  1673      35.272  31.331   6.591  1.00  0.00           O
ATOM   5018  HW1 SOL  1673      36.218  31.451   6.664  1.00  0.00           H
ATOM   5019  HW2 SOL  1673      34.904  32.189   6.804  1.00  0.00           H
ATOM   5020  OW  SOL  1674      32.548  24.434   0.798  1.00  0.00           O
ATOM   5021  HW1 SOL  1674      31.988  24.164   1.525  1.00  0.00           H
ATOM   5022  HW2 SOL  1674      33.339  23.903   0.894  1.00  0.00           H
ATOM   5023  OW  SOL  1675      23.857  21.227   3.256  1.00  0.00           O
ATOM   5024  HW1 SOL  1675      24.202  20.673   2.556  1.00  0.00           H
ATOM   5025  HW2 SOL  1675      23.870  22.112   2.891  1.00  0.00           H
ATOM   5026  OW  SOL  1676      36.160  30.882  15.846  1.00  0.00           O
ATOM   5027  HW1 SOL  1676      37.048  30.534  15.765  1.00  0.00           H
ATOM   5028  HW2 SOL  1676      36.283  31.792  16.118  1.00  0.00           H
ATOM   5029  OW  SOL  1677      29.295  32.153  13.383  1.00  0.00           O
ATOM   5030  HW1 SOL  1677      28.528  31.852  13.870  1.00  0.00           H
ATOM   5031  HW2 SOL  1677      30.038  31.753  13.834  1.00  0.00           H
ATOM   5032  OW  SOL  1678      34.585  34.913  16.416  1.00  0.00           O
ATOM   5033  HW1 SOL  1678      34.701  35.189  15.506  1.00  0.00           H
ATOM   5034  HW2 SOL  1678      35.406  34.475  16.640  1.00  0.00           H
ATOM   5035  OW  SOL  1679      29.766  30.582  11.048  1.00  0.00           O
ATOM   5036  HW1 SOL  1679      29.286  31.013  11.755  1.00  0.00           H
ATOM   5037  HW2 SOL  1679      29.381  30.935  10.246  1.00  0.00           H
ATOM   5038  OW  SOL  1680      34.984  29.641  10.791  1.00  0.00           O
ATOM   5039  HW1 SOL  1680      34.961  30.342  11.442  1.00  0.00           H
ATOM   5040  HW2 SOL  1680      34.143  29.705  10.338  1.00  0.00           H
ATOM   5041  OW  SOL  1681      27.779  19.575  14.042  1.00  0.00           O
ATOM   5042  HW1 SOL  1681      28.015  19.375  13.136  1.00  0.00           H
ATOM   5043  HW2 SOL  1681      28.543  20.032  14.394  1.00  0.00           H
ATOM   5044  OW  SOL  1682      28.440  29.760  17.201  1.00  0.00           O
ATOM   5045  HW1 SOL  1682      27.492  29.840  17.307  1.00  0.00           H
ATOM   5046  HW2 SOL  1682      28.555  28.994  16.639  1.00  0.00           H
ATOM   5047  OW  SOL  1683      25.687  29.190   3.730  1.00  0.00           O
ATOM   5048  HW1 SOL  1683      25.526  29.135   4.672  1.00  0.00           H
ATOM   5049  HW2 SOL  1683      26.458  28.640   3.586  1.00  0.00           H
ATOM   5050  OW  SOL  1684      22.754  26.739  12.493  1.00  0.00           O
ATOM   5051  HW1 SOL  1684      23.498  26.843  13.087  1.00  0.00           H
ATOM   5052  HW2 SOL  1684      22.370  25.896  12.735  1.00  0.00           H
ATOM   5053  OW  SOL  1685      31.341  22.441  12.665  1.00  0.00           O
ATOM   5054  HW1 SOL  1685      31.582  23.212  13.180  1.00  0.00           H
ATOM   5055  HW2 SOL  1685      30.492  22.663  12.284  1.00  0.00           H
ATOM   5056  OW  SOL  1686      19.271  34.323  13.401  1.00  0.00           O
ATOM   5057  HW1 SOL  1686      18.881  35.075  12.955  1.00  0.00           H
ATOM   5058  HW2 SOL  1686      20.212  34.495  13.383  1.00  0.00           H
ATOM   5059  OW  SOL  1687      22.244  29.632   4.973  1.00  0.00           O
ATOM   5060  HW1 SOL  1687      22.218  30.395   4.395  1.00  0.00           H
ATOM   5061  HW2 SOL  1687      22.288  28.883   4.379  1.00  0.00           H
[truncated: 218,921 more chars]
