# Supplementary material for: Best Practices in Constant pH MD Simulations: Accuracy and Sampling
Source: J Chem Theory Comput. 2022 Sep 15;18(10):6134–47. doi: 10.1021/acs.jctc.2c00517 (PMC9558372; doi:10.1021/acs.jctc.2c00517)
Supplement: Supplementary file 1 — ct2c00517_si_001.zip [file ct2c00517_si_001.zip › best_practices_simulations/buffer_param/water_oi/MD.gro]

CARDIOTOXIN V IN WATER in water
 7832
    1SOL     OW    1   0.659   1.777   0.184 -0.0315 -0.1288  0.3709
    1SOL    HW1    2   0.654   1.828   0.265  1.8322  0.5353  0.1139
    1SOL    HW2    3   0.623   1.835   0.117  0.3928  0.1410  0.3766
    2SOL     OW    4   0.160   2.271   1.360  0.1321 -0.4042 -0.0373
    2SOL    HW1    5   0.103   2.298   1.288  1.3745 -0.7060 -1.1743
    2SOL    HW2    6   0.100   2.256   1.433 -1.4196 -2.0453 -1.5540
    3SOL     OW    7   4.058   2.445   1.607  0.4197  0.3553 -0.2945
    3SOL    HW1    8   4.025   2.534   1.605  0.6860  0.5000  0.8136
    3SOL    HW2    9   4.150   2.452   1.580  0.8022  0.6189  1.0073
    4SOL     OW   10   1.611   2.244   0.564 -0.4523  0.2920 -0.7458
    4SOL    HW1   11   1.677   2.294   0.611 -0.7901  1.3849 -1.3828
    4SOL    HW2   12   1.581   2.178   0.626  1.6004 -0.5904 -0.6150
    5SOL     OW   13   2.890   2.397   1.910 -0.8009  0.2061  0.3125
    5SOL    HW1   14   2.851   2.466   1.964 -0.1930  0.0251  0.9987
    5SOL    HW2   15   2.850   2.316   1.943  0.1855  0.0087  1.0853
    6SOL     OW   16   1.254   3.104   0.448 -0.0490 -0.5900  0.5668
    6SOL    HW1   17   1.290   3.023   0.484 -1.8674 -1.5182  0.4600
    6SOL    HW2   18   1.313   3.128   0.377  0.8030 -1.5320  0.9409
    7SOL     OW   19   0.594   1.896   1.791 -0.1988  0.2817 -0.5574
    7SOL    HW1   20   0.635   1.945   1.719  0.1335  1.0243  0.1211
    7SOL    HW2   21   0.586   1.806   1.757  0.5089  0.4847 -1.2998
    8SOL     OW   22   3.589   0.649   2.749  0.2854  0.5389  0.4943
    8SOL    HW1   23   3.679   0.652   2.782  0.3995 -1.0044  0.3832
    8SOL    HW2   24   3.538   0.620   2.824  0.0152  0.5012  0.2955
    9SOL     OW   25   1.249   0.803   3.557  0.4526  0.3696 -0.0107
    9SOL    HW1   26   1.250   0.895   3.585  1.9632  0.4614 -0.2849
    9SOL    HW2   27   1.240   0.807   3.462  2.3285  0.3376 -0.2276
   10SOL     OW   28   0.418   3.942   1.650 -0.0006 -0.3233  0.1668
   10SOL    HW1   29   0.418   3.851   1.679  1.6073 -0.6835 -0.8658
   10SOL    HW2   30   0.372   3.989   1.720  0.1559 -1.7603  1.2851
   11SOL     OW   31   3.405   0.636   2.023 -0.1784  0.4312  0.4751
   11SOL    HW1   32   3.442   0.724   2.031 -2.1461  1.2234  1.5837
   11SOL    HW2   33   3.310   0.650   2.023 -0.5425 -1.7237  0.9126
   12SOL     OW   34   1.343   0.583   0.477  0.4751 -0.4066 -0.7653
   12SOL    HW1   35   1.258   0.548   0.450  0.5322 -0.4832 -0.8455
   12SOL    HW2   36   1.367   0.530   0.553  1.2340 -1.5181 -1.7471
   13SOL     OW   37   3.612   1.263   2.985 -0.3703 -0.1877 -0.3082
   13SOL    HW1   38   3.661   1.209   2.923  0.1585  0.1889 -0.2260
   13SOL    HW2   39   3.642   1.352   2.968  1.9007 -0.3101  2.3171
   14SOL     OW   40   3.933   4.170   0.995 -0.6176 -0.2079  0.3727
   14SOL    HW1   41   3.895   4.098   1.045 -2.3332  1.4199  1.5811
   14SOL    HW2   42   3.921   4.146   0.904  0.0150 -1.9801  0.7125
   15SOL     OW   43   0.094   1.292   2.504 -0.6895  0.0156  0.0336
   15SOL    HW1   44   0.010   1.295   2.550 -0.5259  1.2600  0.2940
   15SOL    HW2   45   0.085   1.356   2.433  0.7551  1.8810  1.4035
   16SOL     OW   46   4.089   3.586   3.110  0.6351  0.4206 -0.2975
   16SOL    HW1   47   4.154   3.517   3.097  0.6549  0.2173  0.8243
   16SOL    HW2   48   4.020   3.545   3.162 -0.3457  0.6787 -1.3419
   17SOL     OW   49   2.474   1.618   1.117 -0.8024 -0.2233 -0.0160
   17SOL    HW1   50   2.460   1.526   1.140  0.1200  0.0446  1.7913
   17SOL    HW2   51   2.455   1.667   1.197  0.8785  0.9468 -0.2716
   18SOL     OW   52   3.408   2.409   1.682  0.7569 -0.0420  0.1031
   18SOL    HW1   53   3.356   2.381   1.757  1.8599 -1.5682  0.3533
   18SOL    HW2   54   3.499   2.403   1.712  1.1471  1.5793 -0.6355
   19SOL     OW   55   1.213   3.998   2.637  0.0682  0.4156 -0.6339
   19SOL    HW1   56   1.306   4.016   2.647  0.2176  0.7320 -2.3489
   19SOL    HW2   57   1.181   3.989   2.727  1.9694 -0.9464 -0.0359
   20SOL     OW   58   3.911   1.422   4.038  0.1478  0.0938 -0.1856
   20SOL    HW1   59   3.907   1.328   4.017 -1.1687  0.2147 -0.5726
   20SOL    HW2   60   3.837   1.436   4.097 -1.0567  1.2923 -1.9014
   21SOL     OW   61   0.152   3.319   0.587  0.2988 -0.0872 -0.7138
   21SOL    HW1   62   0.231   3.313   0.641  0.0745  1.4384 -0.1589
   21SOL    HW2   63   0.142   3.413   0.570 -2.3661 -0.0042  0.7594
   22SOL     OW   64   3.220   1.546   3.750  0.6703  0.7019  0.5410
   22SOL    HW1   65   3.207   1.622   3.806 -1.8557 -0.7650  2.1426
   22SOL    HW2   66   3.134   1.527   3.714  1.4523 -0.7528 -0.6855
   23SOL     OW   67   1.523   1.224   3.430  0.0590 -0.3425 -0.2133
   23SOL    HW1   68   1.446   1.187   3.474  0.1161  0.2516  0.4070
   23SOL    HW2   69   1.487   1.289   3.370 -0.0352 -1.3070 -1.2423
   24SOL     OW   70   2.870   2.418   1.644 -0.2867 -0.0222  0.2564
   24SOL    HW1   71   2.873   2.417   1.739  0.8639 -0.2790  0.2304
   24SOL    HW2   72   2.835   2.504   1.622 -1.7290 -0.4239  0.9177
   25SOL     OW   73   1.621   3.528   0.910 -0.4910 -0.3362  0.1670
   25SOL    HW1   74   1.535   3.503   0.945 -0.0053 -0.6212  1.1956
   25SOL    HW2   75   1.609   3.617   0.878 -0.5393  0.6439  2.6984
   26SOL     OW   76   0.650   1.484   0.768 -0.0026  0.1414  0.1885
   26SOL    HW1   77   0.622   1.544   0.699 -1.4410  0.4513  1.0145
   26SOL    HW2   78   0.615   1.522   0.849 -0.5205 -1.5339  0.7907
   27SOL     OW   79   0.987   4.104   2.378  0.2151  0.7955 -0.4711
   27SOL    HW1   80   0.924   4.114   2.449  1.9643  1.7199  1.0395
   27SOL    HW2   81   0.989   4.010   2.360  1.3756  0.1835  2.3495
   28SOL     OW   82   2.736   3.857   2.060  0.2838  0.0486  0.1388
   28SOL    HW1   83   2.753   3.810   1.978 -0.1745 -0.7895  0.5232
   28SOL    HW2   84   2.823   3.876   2.095  0.5517  1.7364 -1.2569
   29SOL     OW   85   3.591   4.213   0.954 -0.5894  0.3270  0.8239
   29SOL    HW1   86   3.680   4.244   0.972  0.1913 -0.5262 -1.2584
   29SOL    HW2   87   3.603   4.144   0.890 -2.9124  1.5915 -1.1056
   30SOL     OW   88   2.542   0.746   2.255  0.3639 -0.0721 -0.0104
   30SOL    HW1   89   2.490   0.813   2.210 -0.0016 -2.6681 -3.9891
   30SOL    HW2   90   2.480   0.703   2.314  0.0449  1.5714  0.9185
   31SOL     OW   91   3.648   0.454   2.437 -0.0443  0.6572  0.1600
   31SOL    HW1   92   3.598   0.413   2.507  0.1413  1.1963  0.6103
   31SOL    HW2   93   3.740   0.444   2.464  0.0886  0.0536 -0.4526
   32SOL     OW   94   4.143   0.602   0.650  0.2752  0.5161 -0.0156
   32SOL    HW1   95   4.147   0.549   0.730  0.9795  0.6582  0.0546
   32SOL    HW2   96   4.149   0.538   0.579  0.2679  0.4323  0.0594
   33SOL     OW   97   1.188   2.022   2.785  0.0166  0.0058 -0.4424
   33SOL    HW1   98   1.165   2.003   2.876 -0.0011  1.0069 -0.2343
   33SOL    HW2   99   1.241   2.102   2.790 -1.1632  0.8647 -1.4369
   34SOL     OW  100   0.424   2.167   1.356 -0.4672  0.1310  0.2884
   34SOL    HW1  101   0.406   2.083   1.313 -0.6252  0.7760 -0.9621
   34SOL    HW2  102   0.337   2.205   1.370 -0.3566  0.6725 -0.4101
   35SOL     OW  103   3.467   0.975   1.830 -0.8283 -0.4090  0.4713
   35SOL    HW1  104   3.411   1.051   1.814 -1.0838 -0.7148 -0.1367
   35SOL    HW2  105   3.544   1.011   1.874 -1.0532  0.1685  0.4008
   36SOL     OW  106   2.010   2.933   1.124  0.3390  0.0888  0.0154
   36SOL    HW1  107   2.069   2.868   1.087 -0.6957 -1.0889  0.3578
   36SOL    HW2  108   2.010   3.005   1.061 -1.4466 -1.8641 -2.4407
   37SOL     OW  109   2.426   0.014   1.568 -0.0341  0.3105 -0.3052
   37SOL    HW1  110   2.497   0.006   1.632 -0.2662 -0.6947 -0.1528
   37SOL    HW2  111   2.346   0.015   1.621 -0.1272  2.5010 -0.3998
   38SOL     OW  112   3.014   4.218   0.768 -0.0337  0.3366  0.2941
   38SOL    HW1  113   3.087   4.248   0.715 -0.8896 -0.1110 -1.1751
   38SOL    HW2  114   2.945   4.282   0.753 -0.9684 -0.8825 -0.7658
   39SOL     OW  115   1.306   3.491   0.616 -0.7674 -0.3944 -0.2361
   39SOL    HW1  116   1.389   3.468   0.574 -0.1927 -1.8119  1.5484
   39SOL    HW2  117   1.259   3.541   0.550  1.8341  1.2198 -1.0436
   40SOL     OW  118   0.624   2.358   1.708 -0.1364 -0.5126 -0.2756
   40SOL    HW1  119   0.711   2.374   1.672 -0.9203  1.5044 -1.4062
   40SOL    HW2  120   0.576   2.316   1.637 -0.6519  0.2406 -0.3865
   41SOL     OW  121   1.444   2.711   3.209  0.1380  0.3768  0.3006
   41SOL    HW1  122   1.446   2.714   3.113  3.1923  0.3177  0.2458
   41SOL    HW2  123   1.422   2.801   3.235  0.4897  0.7029 -0.4854
   42SOL     OW  124   1.878   1.296   2.957  0.6300 -0.0915 -0.0838
   42SOL    HW1  125   1.916   1.253   3.034 -0.1865 -1.1385 -0.2457
   42SOL    HW2  126   1.786   1.308   2.979  1.0889  3.1283  0.6186
   43SOL     OW  127   1.526   3.731   2.669  0.0373  0.2550  0.0135
   43SOL    HW1  128   1.482   3.674   2.606 -1.3282  0.4257  0.7656
   43SOL    HW2  129   1.603   3.681   2.695 -0.7143 -0.9387  0.0744
   44SOL     OW  130   1.439   1.609   3.421  0.2466 -0.2715 -0.1049
   44SOL    HW1  131   1.433   1.546   3.349  2.7207 -0.4479 -0.2457
   44SOL    HW2  132   1.533   1.619   3.436 -0.1576  1.3851  1.7020
   45SOL     OW  133   1.799   3.145   3.561  0.3327 -0.0793 -0.3599
   45SOL    HW1  134   1.835   3.097   3.635  1.3921  0.1305 -0.7187
   45SOL    HW2  135   1.704   3.142   3.574  0.5147  2.0452  2.3435
   46SOL     OW  136   2.108   0.821   2.361 -0.1356  0.5285 -0.2984
   46SOL    HW1  137   2.071   0.867   2.286  0.7830  0.7593 -0.6277
   46SOL    HW2  138   2.033   0.782   2.405 -0.5612 -1.1903 -2.3727
   47SOL     OW  139   1.189   2.314   2.745 -0.1778 -0.1473 -0.6044
   47SOL    HW1  140   1.129   2.301   2.671  0.2301 -0.1898 -0.9249
   47SOL    HW2  141   1.136   2.362   2.809 -0.8483 -0.9742 -0.5122
   48SOL     OW  142   4.040   0.898   2.329  0.7017 -0.3364  0.0943
   48SOL    HW1  143   4.117   0.871   2.380  0.6053  0.8960  0.9344
   48SOL    HW2  144   3.966   0.859   2.375  0.6249  0.6812  0.8831
   49SOL     OW  145   2.476   0.345   3.139  0.0652 -0.0183  0.0979
   49SOL    HW1  146   2.501   0.291   3.213  0.4848 -0.4912 -0.3817
   49SOL    HW2  147   2.440   0.425   3.178  1.9028  0.5068  0.8231
   50SOL     OW  148   0.211   1.974   3.098 -0.1652  0.4458 -0.0111
   50SOL    HW1  149   0.197   2.068   3.099 -3.0241  0.0922 -0.3304
   50SOL    HW2  150   0.167   1.943   3.019  0.3784 -1.2142  0.2806
   51SOL     OW  151   3.690   3.412   2.876 -0.8368 -0.4925  0.3072
   51SOL    HW1  152   3.682   3.471   2.951  0.6714 -1.2362  1.0992
   51SOL    HW2  153   3.782   3.418   2.850 -0.7301 -2.2087  0.1801
   52SOL     OW  154   3.662   0.332   2.879  0.0278 -0.2648 -0.4959
   52SOL    HW1  155   3.620   0.300   2.798  0.6757  0.1069 -0.9869
   52SOL    HW2  156   3.750   0.358   2.851  0.1957  0.0333  0.3039
   53SOL     OW  157   3.133   1.576   0.192 -0.1868 -0.4658  0.2109
   53SOL    HW1  158   3.082   1.500   0.218  1.0981 -0.9380  1.5080
   53SOL    HW2  159   3.089   1.610   0.114 -2.2478 -1.0186  1.0904
   54SOL     OW  160   2.954   2.878   1.592  0.0101 -0.2770  0.0244
   54SOL    HW1  161   3.041   2.888   1.631  0.0889  0.9020 -0.4236
   54SOL    HW2  162   2.954   2.937   1.517 -1.7128  1.0205  0.9500
   55SOL     OW  163   3.094   1.335   2.121 -0.4467  0.6474 -0.7452
   55SOL    HW1  164   3.055   1.298   2.201 -1.0767  2.4232 -0.1845
   55SOL    HW2  165   3.165   1.274   2.099 -1.0604 -0.5601  0.4414
   56SOL     OW  166   1.105   0.951   1.049 -0.3049 -0.2475 -0.2584
   56SOL    HW1  167   1.042   0.984   1.113 -0.3727  0.5197 -0.7164
   56SOL    HW2  168   1.168   1.022   1.039  2.2082 -1.8928  2.1592
   57SOL     OW  169   2.641   0.689   4.013  0.1950 -0.6126 -0.0818
   57SOL    HW1  170   2.712   0.656   4.068  0.7140 -0.0045 -0.3692
   57SOL    HW2  171   2.664   0.661   3.924  0.9999  1.0186 -0.4369
   58SOL     OW  172   3.810   1.818   3.732  0.7513  0.1031 -0.0263
   58SOL    HW1  173   3.869   1.770   3.790  0.7451  0.1795  0.0422
   58SOL    HW2  174   3.769   1.749   3.679 -0.0547 -0.0773  0.8006
   59SOL     OW  175   1.687   3.327   2.263  0.0357 -0.3394 -0.5742
   59SOL    HW1  176   1.748   3.268   2.219 -0.1420 -1.5137  0.6856
   59SOL    HW2  177   1.643   3.272   2.328 -0.2954  1.1265  0.5006
   60SOL     OW  178   3.504   3.940   0.918 -0.6080 -0.2619 -0.2482
   60SOL    HW1  179   3.423   3.937   0.969 -0.8370 -0.3536 -0.6132
   60SOL    HW2  180   3.482   3.895   0.836  0.1523 -1.3393  0.1277
   61SOL     OW  181   4.130   1.267   2.649 -0.4575  0.7708  0.0171
   61SOL    HW1  182   4.173   1.183   2.662 -0.7662  0.2953 -1.8033
   61SOL    HW2  183   4.038   1.249   2.669 -0.6827  0.4102 -1.2530
   62SOL     OW  184   2.964   2.771   2.267 -0.1077 -0.1301 -0.1052
   62SOL    HW1  185   2.880   2.746   2.305 -0.4680  0.8156 -0.2425
   62SOL    HW2  186   2.973   2.864   2.288  1.4074 -0.4433  0.8263
   63SOL     OW  187   4.194   1.357   4.070 -0.0253 -0.0845  0.2068
   63SOL    HW1  188   4.182   1.304   4.148 -1.3321  1.3778  1.0546
   63SOL    HW2  189   4.106   1.388   4.047  0.7308  2.2692  0.2009
   64SOL     OW  190   1.738   1.700   3.718 -0.4730 -0.1620 -0.1749
   64SOL    HW1  191   1.710   1.689   3.627 -1.8225  1.3643  0.0055
   64SOL    HW2  192   1.680   1.768   3.753  0.3964 -0.3007  1.6668
   65SOL     OW  193   2.643   2.936   3.680 -0.0945 -0.1700  0.0323
   65SOL    HW1  194   2.623   3.004   3.745 -0.1260 -0.3260  0.1883
   65SOL    HW2  195   2.725   2.965   3.640  0.6661 -0.7633  1.1164
   66SOL     OW  196   2.683   0.056   1.210 -0.4247  0.2563  0.4738
   66SOL    HW1  197   2.654  -0.007   1.144 -0.5462 -0.7627  1.4712
   66SOL    HW2  198   2.741   0.116   1.162 -0.4875 -0.4769 -0.5485
   67SOL     OW  199   1.980   3.388   0.078 -0.1274  0.0971 -0.4947
   67SOL    HW1  200   1.949   3.404  -0.011 -1.8940  1.2446  0.2606
   67SOL    HW2  201   1.941   3.458   0.130  0.1975 -0.9973  1.3266
   68SOL     OW  202   1.852   0.421   2.074  0.4040 -0.2016 -0.2097
   68SOL    HW1  203   1.884   0.376   1.996  1.2858  2.0697 -1.2594
   68SOL    HW2  204   1.848   0.513   2.048  0.7339  0.6357  2.4447
   69SOL     OW  205   2.929   3.318   3.392 -0.2594  0.0072 -0.1101
   69SOL    HW1  206   2.981   3.357   3.322  0.6310  1.1408  1.1214
   69SOL    HW2  207   2.838   3.339   3.369 -0.0511 -0.3778 -1.3331
   70SOL     OW  208   0.333   3.209   0.856 -0.5936 -0.0936 -0.2718
   70SOL    HW1  209   0.415   3.222   0.807 -1.0846  1.7414 -0.7112
   70SOL    HW2  210   0.343   3.124   0.897  1.0864 -0.4006 -1.1982
   71SOL     OW  211   3.177   1.220   1.321 -0.6308 -0.3544  0.9824
   71SOL    HW1  212   3.111   1.268   1.270 -0.6629 -1.6948 -0.2975
   71SOL    HW2  213   3.228   1.173   1.256 -0.6041 -2.0680  2.1808
   72SOL     OW  214   3.840   2.595   3.012 -0.2377 -0.4203  0.1992
   72SOL    HW1  215   3.899   2.521   3.006  0.8869  0.4599  0.0739
   72SOL    HW2  216   3.756   2.563   2.978 -0.2154 -2.0580  1.5887
   73SOL     OW  217   3.722   1.160   1.571  0.0290  1.0378 -0.2778
   73SOL    HW1  218   3.634   1.180   1.538 -0.6696  0.1019  0.9591
   73SOL    HW2  219   3.740   1.228   1.636 -1.0125 -0.3721  1.5710
   74SOL     OW  220   3.453   3.836   0.393  0.0738  0.4763  0.0323
   74SOL    HW1  221   3.364   3.813   0.367 -0.7409 -0.7890  3.3856
   74SOL    HW2  222   3.503   3.755   0.383  1.1139  1.3399 -2.4523
   75SOL     OW  223   2.082   3.925   1.530 -0.3605 -0.4239  0.0858
   75SOL    HW1  224   1.987   3.941   1.524 -0.2256  0.8869  1.0636
   75SOL    HW2  225   2.101   3.870   1.454 -1.6189  0.7409 -1.1559
   76SOL     OW  226   4.051   0.662   3.067 -0.1041 -0.4678 -0.1437
   76SOL    HW1  227   4.082   0.607   3.139 -0.6391 -1.1765 -0.4436
   76SOL    HW2  228   4.123   0.662   3.004  0.6410  0.7074  0.6641
   77SOL     OW  229   1.807   2.026   1.783  0.4352 -0.0354 -0.4827
   77SOL    HW1  230   1.849   2.001   1.700  0.6510 -1.4935  0.0322
   77SOL    HW2  231   1.872   2.081   1.826  1.2943 -1.1443 -0.3007
   78SOL     OW  232   0.313   2.940   2.699  0.2987 -0.6794  0.0658
   78SOL    HW1  233   0.296   2.938   2.604  1.2165  1.0834 -0.1793
   78SOL    HW2  234   0.239   2.892   2.737 -0.2233 -1.2160 -1.5149
   79SOL     OW  235   3.242   1.853   0.200  0.1401 -0.2462  0.2027
   79SOL    HW1  236   3.240   1.943   0.232 -0.5741  0.2043 -1.0149
   79SOL    HW2  237   3.153   1.820   0.214  0.0267 -0.2950 -0.5557
   80SOL     OW  238   1.368   1.212   2.150 -0.2949  0.3495  0.0454
   80SOL    HW1  239   1.406   1.270   2.083  0.3016 -0.6333 -0.4808
   80SOL    HW2  240   1.408   1.242   2.232  0.7290  0.1017 -0.3410
   81SOL     OW  241   4.057   0.183   1.990  0.0359  0.1304  0.0311
   81SOL    HW1  242   4.064   0.263   2.042 -0.3010 -0.8471  1.6678
   81SOL    HW2  243   3.963   0.166   1.983  0.1135 -0.7005  0.7075
   82SOL     OW  244   2.658   0.282   0.054  0.0402 -0.1721 -0.3788
   82SOL    HW1  245   2.717   0.273  -0.020 -0.4707  1.0993 -0.9648
   82SOL    HW2  246   2.687   0.361   0.099 -0.6831 -0.0015 -0.1928
   83SOL     OW  247   0.069   4.100   2.003 -0.3418 -0.1019 -0.8423
   83SOL    HW1  248   0.110   4.179   1.967 -0.9538  0.3571 -0.5398
   83SOL    HW2  249   0.077   4.109   2.098  1.5919 -1.4864 -0.8081
   84SOL     OW  250   0.500   1.318   4.060  0.3254 -0.4174 -0.4033
   84SOL    HW1  251   0.490   1.229   4.028  0.7554 -0.0863 -1.5114
   84SOL    HW2  252   0.454   1.372   3.996  1.4820  0.2892 -0.6643
   85SOL     OW  253   1.073   4.026   1.403 -0.5177  0.1720 -0.2562
   85SOL    HW1  254   1.098   3.935   1.383  1.9487  1.0683 -1.7716
   85SOL    HW2  255   1.044   4.061   1.319 -1.4771  0.8112  0.3254
   86SOL     OW  256   4.142   2.069   0.910  0.0068  0.1369 -0.1499
   86SOL    HW1  257   4.193   2.047   0.831 -0.4922 -0.8752 -0.2086
   86SOL    HW2  258   4.183   2.149   0.943  1.4588 -0.4832 -0.3583
   87SOL     OW  259   1.947   4.223   2.764  0.0516 -0.1688 -0.7081
   87SOL    HW1  260   2.034   4.218   2.803 -0.1920  0.6179 -0.0575
   87SOL    HW2  261   1.960   4.269   2.681  0.4077 -0.9645 -1.1090
   88SOL     OW  262   2.262   1.650   4.079 -0.0819 -0.1010 -0.3462
   88SOL    HW1  263   2.220   1.565   4.097  3.0627 -1.9605 -1.0875
   88SOL    HW2  264   2.285   1.684   4.165  1.7376 -1.7796 -0.1017
   89SOL     OW  265   2.472   1.285   0.194 -0.8098  0.0479 -0.5006
   89SOL    HW1  266   2.393   1.306   0.243 -1.0357  0.7670 -1.1483
   89SOL    HW2  267   2.442   1.276   0.103 -0.0309  1.2068 -0.9008
   90SOL     OW  268   1.902   1.528   4.261  0.1106  0.0574  0.0789
   90SOL    HW1  269   1.851   1.489   4.332 -0.8053  0.3597 -0.3978
   90SOL    HW2  270   1.849   1.513   4.183  0.4007  1.0414 -0.3125
   91SOL     OW  271   4.068   0.334   4.129 -0.1456 -0.1918 -0.4334
   91SOL    HW1  272   4.021   0.251   4.135  0.1916 -0.4053 -0.7263
   91SOL    HW2  273   4.128   0.323   4.055  0.1709  0.1785 -0.2350
   92SOL     OW  274   0.744   0.646   1.750 -0.8086 -0.0610  0.0183
   92SOL    HW1  275   0.713   0.608   1.667  1.8039  0.9655 -1.5489
   92SOL    HW2  276   0.759   0.738   1.729  2.9072 -0.4002  0.6402
   93SOL     OW  277   1.596   2.348   4.208 -1.0836  0.3337 -0.2525
   93SOL    HW1  278   1.514   2.376   4.248 -0.7267 -0.2793  0.9757
   93SOL    HW2  279   1.614   2.262   4.248  0.2156  0.5241 -0.3825
   94SOL     OW  280   0.696   1.510   2.410 -0.0122  0.8707 -0.1559
   94SOL    HW1  281   0.782   1.512   2.451  0.1763 -0.7389 -0.4035
   94SOL    HW2  282   0.647   1.444   2.460 -0.1566 -0.2870 -1.7528
   95SOL     OW  283   1.428   0.008   0.077  0.0334 -0.2406 -0.1311
   95SOL    HW1  284   1.405   0.098   0.101  1.3055  0.4699 -1.4435
   95SOL    HW2  285   1.464  -0.030   0.157  0.8352  0.8981  0.0680
   96SOL     OW  286   1.264   2.597   0.963  0.2806 -0.0507 -0.1697
   96SOL    HW1  287   1.241   2.588   1.056  0.2252 -1.7644 -0.3177
   96SOL    HW2  288   1.237   2.686   0.941 -1.1489 -0.1280  1.0696
   97SOL     OW  289   4.172   0.520   3.267 -0.2070  0.3376  0.1633
   97SOL    HW1  290   4.261   0.500   3.298 -0.3527 -0.6050  0.0023
   97SOL    HW2  291   4.115   0.467   3.322 -0.7062  1.2079  0.5034
   98SOL     OW  292   0.192   1.821   2.298 -0.0706  0.0726  0.1269
   98SOL    HW1  293   0.273   1.797   2.344 -0.6631 -1.7808  0.3070
   98SOL    HW2  294   0.216   1.819   2.206  0.2261  0.0651  0.2027
   99SOL     OW  295   3.279   2.280   4.179 -0.1841 -0.6246 -0.0401
   99SOL    HW1  296   3.187   2.286   4.207 -0.8129 -1.6019 -1.7131
   99SOL    HW2  297   3.278   2.310   4.088  1.3113  0.0530  0.1431
  100SOL     OW  298   4.242   3.792   1.947  0.2266 -0.7062  0.0028
  100SOL    HW1  299   4.215   3.797   2.039 -2.1163  0.2664 -0.6515
  100SOL    HW2  300   4.329   3.752   1.949  0.1551 -0.8860  2.6132
  101SOL     OW  301   1.970   1.006   0.040  0.5259  0.1556 -0.5135
  101SOL    HW1  302   2.040   1.047   0.090 -1.5362  0.4243  2.4133
  101SOL    HW2  303   1.987   1.031  -0.051  3.9061  0.5246  0.1088
  102SOL     OW  304   1.648   2.689   2.490  0.4571  0.8581 -0.3595
  102SOL    HW1  305   1.703   2.659   2.563  0.8763  0.3338 -0.8789
  102SOL    HW2  306   1.600   2.764   2.525 -1.8337 -1.3233  1.5143
  103SOL     OW  307   2.395   3.207   1.037  0.2108 -0.1048  0.2300
  103SOL    HW1  308   2.357   3.152   0.969  0.2144  0.1815 -0.0057
  103SOL    HW2  309   2.489   3.209   1.016  0.6556 -2.0475  1.6642
  104SOL     OW  310   3.587   4.236   3.244  0.5247  0.3668 -0.3701
  104SOL    HW1  311   3.580   4.332   3.238  1.7160  0.4283 -1.3975
  104SOL    HW2  312   3.497   4.205   3.239  0.1921  1.3977 -1.4129
  105SOL     OW  313   0.999   0.980   0.586  0.1629 -0.2881  0.1171
  105SOL    HW1  314   1.030   0.956   0.499 -0.3353 -0.3196 -0.0563
  105SOL    HW2  315   0.923   0.924   0.600  0.0747 -0.0833  0.4560
  106SOL     OW  316   3.233   2.337   1.231  0.1942 -0.1508  0.5691
  106SOL    HW1  317   3.241   2.432   1.219  0.0336 -0.1633  0.3638
  106SOL    HW2  318   3.164   2.327   1.297 -1.9150 -0.2066 -1.5175
  107SOL     OW  319   2.591   2.387   2.608 -0.0202 -0.1790 -0.0810
  107SOL    HW1  320   2.518   2.326   2.602  1.2896 -2.0197  1.5020
  107SOL    HW2  321   2.636   2.363   2.690  3.7505 -0.7613 -2.0913
  108SOL     OW  322   1.461   1.097   3.017  0.3789  0.0710  0.2408
  108SOL    HW1  323   1.404   1.096   3.094  0.4305  0.8376  0.3014
  108SOL    HW2  324   1.479   1.005   2.999 -1.5585 -0.2262 -0.2938
  109SOL     OW  325   0.892   2.300   3.008  0.3512 -0.1047 -0.5843
  109SOL    HW1  326   0.954   2.269   3.073  1.6512  1.6831 -0.8914
  109SOL    HW2  327   0.808   2.262   3.035  0.9245  0.1957  1.8634
  110SOL     OW  328   1.976   1.862   1.609  0.6144 -0.5010 -0.3595
  110SOL    HW1  329   1.944   1.783   1.567  0.0260 -0.9835  0.9352
  110SOL    HW2  330   2.050   1.833   1.662 -0.3758 -0.4584  1.1147
  111SOL     OW  331   1.083   1.389   3.788 -0.2688  0.0739 -0.8043
  111SOL    HW1  332   1.172   1.422   3.779 -0.5422  1.0651 -0.0457
  111SOL    HW2  333   1.027   1.462   3.763 -0.8840 -0.0167  0.2435
  112SOL     OW  334   3.454   1.248   1.120  0.1658 -0.1882 -0.8775
  112SOL    HW1  335   3.388   1.180   1.126 -0.5190  0.4941 -0.5999
  112SOL    HW2  336   3.421   1.309   1.054  1.0334 -0.3941 -1.5286
  113SOL     OW  337   0.301   0.955   3.853 -0.4880 -0.3284 -0.3603
  113SOL    HW1  338   0.279   0.935   3.944  0.3321 -1.5339 -0.4025
  113SOL    HW2  339   0.310   1.050   3.850 -0.7191 -0.2654  0.7709
  114SOL     OW  340   3.597   1.722   3.349 -0.1083  0.0962 -0.2433
  114SOL    HW1  341   3.661   1.740   3.418 -0.7856  0.2528  0.3462
  114SOL    HW2  342   3.599   1.627   3.338 -0.7780 -0.0502  0.7588
  115SOL     OW  343   0.830   1.995   3.130 -0.1495  0.5273 -0.1388
  115SOL    HW1  344   0.766   1.996   3.202  1.4785 -0.6302  1.3949
  115SOL    HW2  345   0.777   1.973   3.053 -1.8089  0.8988  0.8236
  116SOL     OW  346   2.895   2.446   4.017 -0.1219  0.4954  0.1301
  116SOL    HW1  347   2.938   2.427   4.101 -0.3478 -0.7528 -0.0168
  116SOL    HW2  348   2.860   2.362   3.988 -2.2342  1.3460 -0.0179
  117SOL     OW  349   1.985   1.390   2.710 -0.6511  0.0204  0.2001
  117SOL    HW1  350   1.964   1.349   2.794 -2.0043 -0.9776 -0.5769
  117SOL    HW2  351   1.983   1.318   2.648 -0.8908  0.9363 -0.8783
  118SOL     OW  352   0.405   2.317   3.928 -0.1008  0.2043 -0.0270
  118SOL    HW1  353   0.465   2.286   3.996  0.0478  2.0620  0.7287
  118SOL    HW2  354   0.462   2.349   3.858 -0.2486 -0.1874 -0.3349
  119SOL     OW  355   0.542   3.497   2.611 -0.2225  0.4873 -0.0268
  119SOL    HW1  356   0.471   3.513   2.549  0.1128  0.1086 -0.5189
  119SOL    HW2  357   0.555   3.402   2.608 -0.4010  0.4243  0.8502
  120SOL     OW  358   3.206   2.380   2.083  0.3407  0.6901  0.6332
  120SOL    HW1  359   3.120   2.352   2.116  0.7401  1.1445  2.1408
  120SOL    HW2  360   3.190   2.404   1.992 -0.7261 -1.0973  0.2881
  121SOL     OW  361   3.890   2.720   1.448 -0.1012  0.1828  0.1117
  121SOL    HW1  362   3.795   2.718   1.459 -0.1408 -3.4009  0.4811
  121SOL    HW2  363   3.906   2.670   1.368  1.4901  0.3890  0.2736
  122SOL     OW  364   4.105   1.227   1.085 -0.2458  0.3255 -0.5107
  122SOL    HW1  365   4.022   1.236   1.039 -0.7712  0.8129  0.5148
  122SOL    HW2  366   4.148   1.312   1.072  0.5627 -0.2502 -1.8833
  123SOL     OW  367   4.277   1.330   3.543  0.4218 -0.0329  0.5862
  123SOL    HW1  368   4.282   1.321   3.638 -1.2750  1.1216  0.8133
  123SOL    HW2  369   4.208   1.269   3.516 -0.1137  0.7001  0.2749
  124SOL     OW  370   3.866   3.589   0.857  0.1835  0.2643  0.1242
  124SOL    HW1  371   3.801   3.609   0.924 -0.4898 -0.6278 -0.2482
  124SOL    HW2  372   3.943   3.641   0.882 -0.7383  1.5298  0.4262
  125SOL     OW  373   1.160   1.502   1.200  0.0146  0.1973  0.1646
  125SOL    HW1  374   1.171   1.408   1.216 -0.1026 -0.4805 -3.0103
  125SOL    HW2  375   1.090   1.507   1.135  0.4369  2.4476 -0.2011
  126SOL     OW  376   2.912   3.017   1.332  0.0763  0.3077 -0.1330
  126SOL    HW1  377   2.874   3.104   1.315  0.0763  0.0665 -1.4812
  126SOL    HW2  378   2.874   2.961   1.264  1.2110 -0.4193 -0.1872
  127SOL     OW  379   0.827   2.384   3.598 -0.4519  0.3962  0.0681
  127SOL    HW1  380   0.851   2.293   3.583  0.6849  0.7628 -0.5462
  127SOL    HW2  381   0.815   2.420   3.510 -0.6334  0.8981  0.2933
  128SOL     OW  382   0.547   1.932   3.877  0.3820 -0.7444 -0.6780
  128SOL    HW1  383   0.463   1.960   3.913  0.5805 -2.4429  1.2963
  128SOL    HW2  384   0.531   1.843   3.845  1.2206 -0.7465 -1.1229
  129SOL     OW  385   3.196   0.878   1.682 -0.1585 -0.1543  0.4363
  129SOL    HW1  386   3.282   0.871   1.724  0.7066 -0.1116 -1.2385
  129SOL    HW2  387   3.173   0.788   1.660 -0.2929 -0.1131  0.4096
  130SOL     OW  388   1.437   1.225   3.755  0.3597  0.0859 -0.5805
  130SOL    HW1  389   1.494   1.300   3.742 -1.9199  1.7224 -1.9629
  130SOL    HW2  390   1.392   1.243   3.838  0.8487 -0.5144 -0.1769
  131SOL     OW  391   1.861   1.152   3.192 -0.3668 -0.5751 -0.0293
  131SOL    HW1  392   1.869   1.218   3.260  1.5907  0.9199 -1.5912
  131SOL    HW2  393   1.767   1.135   3.186 -0.8086  1.1814  1.2538
  132SOL     OW  394   1.604   1.388   0.565  0.3050  0.1905  0.1550
  132SOL    HW1  395   1.539   1.354   0.628 -2.0503  0.1366 -2.1267
  132SOL    HW2  396   1.639   1.310   0.522 -0.0981  0.3106 -0.4111
  133SOL     OW  397   3.383   2.160   0.536 -0.0790  0.3884  0.1867
  133SOL    HW1  398   3.335   2.147   0.618 -0.2140 -1.5224 -0.1554
  133SOL    HW2  399   3.314   2.173   0.470 -0.1516 -1.6422 -0.1848
  134SOL     OW  400   3.119   3.372   3.154  0.4506  0.0136  0.1962
  134SOL    HW1  401   3.117   3.468   3.150  1.7225  0.0214 -0.5084
  134SOL    HW2  402   3.205   3.348   3.120  0.1405 -1.3878  0.3553
  135SOL     OW  403   3.890   2.619   1.189 -0.0388  0.1869  0.1166
  135SOL    HW1  404   3.872   2.525   1.197  0.9947 -0.0296 -0.0135
  135SOL    HW2  405   3.823   2.651   1.128  0.6283 -0.7881 -1.1698
  136SOL     OW  406   0.275   1.361   1.478 -0.0574 -0.2712  0.2015
  136SOL    HW1  407   0.215   1.344   1.551 -0.3171 -1.6190 -0.3036
  136SOL    HW2  408   0.220   1.393   1.408 -0.0294 -0.4106  0.1142
  137SOL     OW  409   3.082   4.025   3.497  0.1620  0.3590  0.0751
  137SOL    HW1  410   3.103   3.993   3.409 -1.0969 -1.4690  0.4035
  137SOL    HW2  411   3.161   4.006   3.548 -0.2252 -1.4400  0.0432
  138SOL     OW  412   2.000   4.266   0.053  0.4069 -0.2575  0.5018
  138SOL    HW1  413   2.055   4.188   0.050  0.4483 -0.2338  0.6387
  138SOL    HW2  414   1.965   4.274  -0.035 -0.3976 -1.0026  0.7387
  139SOL     OW  415   2.446   4.133   3.201  0.9527 -0.0414 -0.4080
  139SOL    HW1  416   2.476   4.060   3.255  2.4958 -0.9616 -2.3358
  139SOL    HW2  417   2.508   4.134   3.127  0.1274  2.3515 -1.1550
  140SOL     OW  418   1.800   2.986   2.252 -0.1992 -0.2770 -0.1775
  140SOL    HW1  419   1.746   2.906   2.257 -0.2580 -0.2349 -0.1369
  140SOL    HW2  420   1.829   3.000   2.342 -0.2433 -0.2151 -0.1730
  141SOL     OW  421   1.929   2.571   3.216 -0.3828  0.2821  0.0800
  141SOL    HW1  422   1.973   2.600   3.137  0.3196  1.7607  0.9778
  141SOL    HW2  423   1.998   2.566   3.282 -1.4723  2.8269  1.5632
  142SOL     OW  424   1.785   3.100   0.198 -0.3981 -0.4253 -0.0064
  142SOL    HW1  425   1.754   3.010   0.189 -1.1301 -0.1443 -0.4548
  142SOL    HW2  426   1.877   3.097   0.173 -0.8276 -0.7790 -1.6866
  143SOL     OW  427   0.122   0.429   2.273  0.7210 -0.2702  0.2159
  143SOL    HW1  428   0.160   0.511   2.304  0.5282  0.5186 -1.5393
  143SOL    HW2  429   0.035   0.454   2.242  0.0576 -1.4407  1.0519
  144SOL     OW  430   2.581   3.951   1.833  0.3427  0.1698 -0.0469
  144SOL    HW1  431   2.572   3.856   1.845 -0.6477  0.1893 -0.5566
  144SOL    HW2  432   2.660   3.973   1.882  0.2979 -0.8324  0.5183
  145SOL     OW  433   0.213   0.915   4.113  0.2012  0.2862 -0.5018
  145SOL    HW1  434   0.140   0.957   4.159  1.1146  0.1658  1.1219
  145SOL    HW2  435   0.185   0.824   4.102 -0.2888  0.4657 -0.7669
  146SOL     OW  436   1.750   3.156   1.866 -0.4037  0.2879 -0.0378
  146SOL    HW1  437   1.756   3.148   1.771  1.5759 -0.1920  0.0832
  146SOL    HW2  438   1.696   3.233   1.880  0.4576  1.2223 -1.5810
  147SOL     OW  439   1.954   3.412   2.570 -0.0932 -0.2142  0.8842
  147SOL    HW1  440   1.949   3.317   2.564  0.4949 -0.2707  1.2042
  147SOL    HW2  441   1.878   3.437   2.623 -0.3619 -0.4830  0.6317
  148SOL     OW  442   1.087   1.978   3.028  0.2483  0.2183 -0.1385
  148SOL    HW1  443   1.153   1.987   3.096 -0.6605 -1.7538  1.0821
  148SOL    HW2  444   1.004   1.972   3.075 -0.4459 -0.8112 -1.4246
  149SOL     OW  445   3.238   3.734   2.536  0.0530 -0.0820  0.1293
  149SOL    HW1  446   3.167   3.761   2.594  1.4866 -0.1499  2.0012
  149SOL    HW2  447   3.234   3.639   2.535 -0.9683 -0.0616 -1.2564
  150SOL     OW  448   0.282   1.235   3.798 -0.2411 -0.3269 -0.0474
  150SOL    HW1  449   0.187   1.246   3.794 -0.0446  1.4314 -1.3363
  150SOL    HW2  450   0.315   1.321   3.825  0.9931 -0.9096  0.3788
  151SOL     OW  451   2.419   3.971   3.844 -0.2691 -0.2652  0.6079
  151SOL    HW1  452   2.348   4.009   3.895 -0.2647 -0.4368  0.7428
  151SOL    HW2  453   2.447   4.041   3.785 -1.8469 -0.7587 -0.8153
  152SOL     OW  454   3.109   2.766   4.107  0.7468  0.1382  0.1405
  152SOL    HW1  455   3.143   2.752   4.018  0.3710  0.2192 -0.0229
  152SOL    HW2  456   3.043   2.835   4.096 -1.0805 -1.5334  0.0322
  153SOL     OW  457   4.074   3.475   4.095 -0.4705 -0.3356 -0.0725
  153SOL    HW1  458   4.167   3.453   4.102 -0.5166 -0.2374  0.8736
  153SOL    HW2  459   4.037   3.406   4.039  0.3034  0.0445 -1.0887
  154SOL     OW  460   0.795   2.805   3.322  0.4313  0.1907 -0.0560
  154SOL    HW1  461   0.742   2.881   3.345 -0.5295 -0.4247 -0.2132
  154SOL    HW2  462   0.867   2.806   3.385 -1.2969 -0.5728  2.0173
  155SOL     OW  463   0.480   1.283   1.302 -0.1419 -0.2892  0.2270
  155SOL    HW1  464   0.442   1.241   1.225 -0.0915  0.3911 -0.1770
  155SOL    HW2  465   0.408   1.286   1.365 -0.8266  1.0642 -0.5589
  156SOL     OW  466   4.128   0.191   1.707 -0.0475 -0.0404  0.1397
  156SOL    HW1  467   4.079   0.273   1.708 -0.7000 -0.4090 -0.8165
  156SOL    HW2  468   4.141   0.170   1.800 -2.0077 -0.1206  0.4366
  157SOL     OW  469   3.680   3.366   2.171 -0.2828  0.5019  0.7188
  157SOL    HW1  470   3.743   3.305   2.209 -0.8908  0.0291  0.9863
  157SOL    HW2  471   3.669   3.435   2.237  0.1426  0.7174  0.5640
  158SOL     OW  472   4.311   2.951   1.447  0.0244  0.1894 -0.3949
  158SOL    HW1  473   4.278   2.867   1.415 -1.6535 -0.6850  3.1859
  158SOL    HW2  474   4.234   3.008   1.449 -0.0037  0.1647  1.8817
  159SOL     OW  475   2.277   3.398   1.167  1.1303  0.3951 -0.6753
  159SOL    HW1  476   2.305   3.342   1.094  2.6471  0.3699 -0.1110
  159SOL    HW2  477   2.242   3.337   1.232 -0.0002  0.3968 -1.2583
  160SOL     OW  478   3.734   0.007   1.951  0.6637 -0.0461 -0.4812
  160SOL    HW1  479   3.655  -0.039   1.979  0.9281 -0.6496 -0.6952
  160SOL    HW2  480   3.742   0.081   2.010 -0.4987  0.4821 -0.9535
  161SOL     OW  481   1.441   2.860   2.257  0.5380  0.4128  0.3621
  161SOL    HW1  482   1.406   2.772   2.269  0.1806  0.7356  1.9927
  161SOL    HW2  483   1.383   2.916   2.308 -1.0132  2.0854 -2.8992
  162SOL     OW  484   1.345   1.179   1.638 -0.0625 -0.1809  0.4888
  162SOL    HW1  485   1.312   1.268   1.627 -2.2004 -1.0564 -0.9302
  162SOL    HW2  486   1.269   1.130   1.669  0.6938 -1.7750 -0.0689
  163SOL     OW  487   2.411   2.442   1.365 -0.0966  0.1945 -0.1601
  163SOL    HW1  488   2.442   2.465   1.452  0.9063  0.9977 -0.7100
  163SOL    HW2  489   2.334   2.497   1.352 -1.2806 -1.1346  0.8408
  164SOL     OW  490   0.355   1.569   1.180 -0.2423 -0.5230  0.0107
  164SOL    HW1  491   0.314   1.490   1.214 -1.3981  0.1847  0.3182
  164SOL    HW2  492   0.301   1.641   1.213  1.6779  0.5262  1.0913
  165SOL     OW  493   0.860   0.888   1.708 -0.0749  0.0027 -0.2207
  165SOL    HW1  494   0.929   0.825   1.731  0.0695  0.1843 -0.1528
  165SOL    HW2  495   0.825   0.916   1.793 -0.7410 -0.6493 -0.2752
  166SOL     OW  496   1.429   3.041   2.928 -0.2728  0.4885  0.3622
  166SOL    HW1  497   1.364   3.020   2.861 -0.0205  0.5657  0.0890
  166SOL    HW2  498   1.390   3.114   2.977  0.0078  1.1746 -0.4023
  167SOL     OW  499   0.743   1.395   1.068  0.1210 -0.0578  0.2986
  167SOL    HW1  500   0.786   1.355   1.144  2.6247  0.1704 -0.8891
  167SOL    HW2  501   0.722   1.321   1.012 -0.0281 -0.0981  0.4084
  168SOL     OW  502   1.045   3.368   3.083 -0.7051 -0.4021  0.2123
  168SOL    HW1  503   0.966   3.375   3.028 -1.9135  0.6416  1.9502
  168SOL    HW2  504   1.101   3.440   3.053  1.5424 -3.3411 -3.6682
  169SOL     OW  505   1.796   2.705   4.058 -0.0097 -0.1631 -0.1871
  169SOL    HW1  506   1.775   2.797   4.073  1.1086 -0.1544  1.8442
  169SOL    HW2  507   1.732   2.675   3.994 -1.0756  1.7464 -0.0938
  170SOL     OW  508   1.681   2.255   2.790  0.6047  0.0589 -0.3955
  170SOL    HW1  509   1.636   2.186   2.741  2.0591 -0.6236 -0.8421
  170SOL    HW2  510   1.617   2.325   2.798 -0.4548 -0.7912 -1.1754
  171SOL     OW  511   0.297   2.579   1.670 -0.2746 -0.3087  0.6803
  171SOL    HW1  512   0.377   2.531   1.648  0.4635  1.1675  0.0508
  171SOL    HW2  513   0.295   2.579   1.766  0.2791 -0.6768  0.6955
  172SOL     OW  514   0.923   1.191   2.897 -0.2632 -0.5016  0.1193
  172SOL    HW1  515   0.960   1.179   2.985  0.3794  1.4948  0.1685
  172SOL    HW2  516   0.831   1.166   2.906 -0.7655  1.6476  1.9551
  173SOL     OW  517   1.163   1.627   2.761 -0.2610 -0.2835 -0.1213
  173SOL    HW1  518   1.137   1.645   2.671 -2.0903  1.1054  0.6133
  173SOL    HW2  519   1.156   1.532   2.770 -0.4230 -0.3953 -1.3305
  174SOL     OW  520   2.018   0.347   0.152 -0.0498  0.0192 -0.3323
  174SOL    HW1  521   2.099   0.381   0.191 -0.7979  2.2335 -0.5368
  174SOL    HW2  522   2.031   0.356   0.058 -1.0769  1.9382 -0.3440
  175SOL     OW  523   3.039   3.950   2.306  0.4126 -0.2600 -0.1384
  175SOL    HW1  524   3.036   3.928   2.213  0.9732 -0.0230 -0.2141
  175SOL    HW2  525   2.975   3.891   2.347 -0.0250 -0.1847 -0.7039
  176SOL     OW  526   1.581   1.086   2.342 -0.2366  0.0011 -0.5671
  176SOL    HW1  527   1.619   1.041   2.266  1.1998 -1.0166  0.7038
  176SOL    HW2  528   1.614   1.175   2.337 -0.6829  0.1290 -1.4717
  177SOL     OW  529   3.305   1.956   3.671  0.2162  0.1446 -0.4592
  177SOL    HW1  530   3.377   2.003   3.713 -0.3794  1.2427 -0.6159
  177SOL    HW2  531   3.338   1.934   3.584  0.6802 -0.1764 -0.2058
  178SOL     OW  532   3.066   1.422   4.185  0.2383  0.3012 -0.2444
  178SOL    HW1  533   3.039   1.426   4.093  0.0902 -0.4575 -0.2440
  178SOL    HW2  534   2.987   1.447   4.233 -0.0642 -0.5224 -0.2915
  179SOL     OW  535   3.403   1.138   0.826 -0.0146  0.7379  0.1869
  179SOL    HW1  536   3.350   1.212   0.854  0.2203  0.8474  0.3489
  179SOL    HW2  537   3.365   1.110   0.743 -0.2523  0.8871  0.2461
  180SOL     OW  538   0.921   2.316   2.126  0.8503  0.2816 -0.3390
  180SOL    HW1  539   0.928   2.223   2.145  3.1054  0.0603 -1.8608
  180SOL    HW2  540   0.869   2.352   2.198  2.7321 -1.5893  2.1482
  181SOL     OW  541   2.794   2.477   3.037 -0.2109  0.3318 -0.7218
  181SOL    HW1  542   2.732   2.541   3.001  0.6040  2.1871  0.9974
  181SOL    HW2  543   2.880   2.514   3.018  0.2577  0.5586  1.6143
  182SOL     OW  544   2.801   2.923   2.495 -0.4320  0.1921 -0.0846
  182SOL    HW1  545   2.740   2.868   2.446  1.5324 -1.2405 -1.0443
  182SOL    HW2  546   2.856   2.862   2.544  2.6837  1.0486 -2.1813
  183SOL     OW  547   3.602   2.317   0.723 -0.3130 -0.0475 -0.1863
  183SOL    HW1  548   3.599   2.353   0.812 -0.4283  1.1822 -0.6642
  183SOL    HW2  549   3.571   2.227   0.733 -2.6119  0.7599  0.6954
  184SOL     OW  550   1.751   1.271   0.843  0.7018 -0.1741 -0.2033
  184SOL    HW1  551   1.822   1.327   0.812  0.7806  1.1316  2.0677
  184SOL    HW2  552   1.671   1.320   0.823  0.6715 -0.0171  0.2742
  185SOL     OW  553   3.448   2.790   3.020 -0.3773 -0.3606  0.0987
  185SOL    HW1  554   3.387   2.747   3.080  0.4972 -0.3957  0.9945
  185SOL    HW2  555   3.531   2.791   3.068  0.1324  0.3936 -0.7790
  186SOL     OW  556   3.608   0.435   2.078  1.0366 -0.2956  0.2158
  186SOL    HW1  557   3.667   0.438   2.003  0.8251 -1.2828 -0.0067
  186SOL    HW2  558   3.530   0.483   2.049  2.2372  2.3156  1.0235
  187SOL     OW  559   2.627   2.163   3.197 -0.3059  0.2974  0.5091
  187SOL    HW1  560   2.573   2.089   3.168  1.0863 -2.0477  3.3932
  187SOL    HW2  561   2.590   2.187   3.282  1.3185  0.6522  1.1464
  188SOL     OW  562   0.388   3.686   4.079  0.0660  0.0890  0.0413
  188SOL    HW1  563   0.384   3.676   4.174  1.8390  1.4457  0.3168
  188SOL    HW2  564   0.361   3.601   4.044  0.9397 -0.9613  1.7991
  189SOL     OW  565   3.672   3.439   3.630  0.3442  0.2509  0.6006
  189SOL    HW1  566   3.580   3.417   3.644  0.3645 -1.7447 -1.8541
  189SOL    HW2  567   3.720   3.363   3.664  0.9083  0.0272 -0.6637
  190SOL     OW  568   2.311   3.473   3.153  0.4859 -0.5071 -0.6722
  190SOL    HW1  569   2.400   3.442   3.134 -0.1557 -2.3403 -0.8480
  190SOL    HW2  570   2.286   3.520   3.073  1.3584  0.2033 -0.5434
  191SOL     OW  571   1.377   3.385   2.533 -0.5365 -0.0091 -0.1860
  191SOL    HW1  572   1.287   3.371   2.564 -0.2503  1.2425  1.3043
  191SOL    HW2  573   1.406   3.299   2.504 -1.8478 -0.6474  0.3177
  192SOL     OW  574   0.420   0.856   4.294 -0.2910  0.5345 -0.2829
  192SOL    HW1  575   0.342   0.889   4.248 -1.5166  1.0494  1.9852
  192SOL    HW2  576   0.421   0.763   4.274 -0.5247  0.7929 -1.6448
  193SOL     OW  577   0.282   3.792   1.332  0.6486  0.5431 -0.7980
  193SOL    HW1  578   0.237   3.771   1.414 -0.0381  1.9333 -0.8073
  193SOL    HW2  579   0.216   3.780   1.264  0.6233  1.3772 -0.9325
  194SOL     OW  580   1.763   3.089   0.725  0.0270  0.3434  0.0644
  194SOL    HW1  581   1.767   3.115   0.634 -0.7296  3.3453  0.7846
  194SOL    HW2  582   1.836   3.136   0.767 -0.3729 -0.0115  1.2072
  195SOL     OW  583   0.098   4.260   3.362  0.0634  0.3207  0.3005
  195SOL    HW1  584   0.127   4.168   3.364 -0.7684  0.0523  0.3210
  195SOL    HW2  585   0.173   4.308   3.327  0.2257 -0.4856 -0.5000
  196SOL     OW  586   1.403   0.577   2.295  0.6211  0.4131  0.7386
  196SOL    HW1  587   1.311   0.585   2.269  1.0829  1.5710 -0.6812
  196SOL    HW2  588   1.404   0.599   2.388 -0.7993 -1.6511  1.3183
  197SOL     OW  589   3.128   0.558   0.173 -0.1491  0.3892 -0.2854
  197SOL    HW1  590   3.077   0.479   0.156 -0.3534  0.3816  0.3657
  197SOL    HW2  591   3.071   0.612   0.228  1.8939 -1.2067  3.7442
  198SOL     OW  592   2.966   3.370   2.378 -0.4220  0.2587  0.0423
  198SOL    HW1  593   2.899   3.423   2.421 -0.4061  0.7359 -0.5108
  198SOL    HW2  594   3.041   3.428   2.369 -0.5597  0.3030 -0.9791
  199SOL     OW  595   2.993   4.178   0.493  0.5526 -0.3455  0.0101
  199SOL    HW1  596   3.055   4.109   0.472 -0.6356 -0.8632 -2.0534
  199SOL    HW2  597   2.908   4.134   0.499  0.0121  0.6951  0.2802
  200SOL     OW  598   3.788   0.448   1.883 -0.4388  0.1655  0.0351
  200SOL    HW1  599   3.873   0.471   1.847  0.1921  0.4757  1.6317
  200SOL    HW2  600   3.767   0.363   1.845  1.9380 -1.2945  1.7426
  201SOL     OW  601   0.304   2.694   3.798  0.3199 -0.1021  0.1748
  201SOL    HW1  602   0.285   2.767   3.857  1.1857  0.6966 -0.5096
  201SOL    HW2  603   0.398   2.697   3.785  0.3466 -1.2773  0.0389
  202SOL     OW  604   0.614   1.259   1.718 -0.2149 -0.5346 -0.7568
  202SOL    HW1  605   0.641   1.274   1.808 -1.0294  2.3440 -0.8927
  202SOL    HW2  606   0.695   1.269   1.667 -0.4439  2.5050 -0.6803
  203SOL     OW  607   2.479   2.511   3.532  0.2224  0.5352  0.0112
  203SOL    HW1  608   2.570   2.534   3.547  0.2967  0.4901 -0.3632
  203SOL    HW2  609   2.435   2.529   3.615  0.4777  1.0327  0.0388
  204SOL     OW  610   0.543   2.344   3.676 -0.4740 -0.0679  0.0972
  204SOL    HW1  611   0.602   2.414   3.705  0.2699 -0.0457 -1.3681
  204SOL    HW2  612   0.479   2.390   3.621  0.1676 -0.5407 -1.0815
  205SOL     OW  613   1.592   1.378   1.702 -0.0726  0.3721  0.8930
  205SOL    HW1  614   1.598   1.444   1.633  1.5535  2.8952  3.2590
  205SOL    HW2  615   1.683   1.353   1.719 -0.4687 -0.4005  1.9623
  206SOL     OW  616   0.538   3.663   1.006 -0.4126  0.0983  0.4807
  206SOL    HW1  617   0.625   3.624   1.000 -0.7636 -0.5542 -0.6766
  206SOL    HW2  618   0.529   3.688   1.097  1.6187  1.6447  0.3240
  207SOL     OW  619   1.255   1.779   1.163  0.5824  0.2108 -0.1794
  207SOL    HW1  620   1.246   1.690   1.129  0.8186 -0.0827  0.5099
  207SOL    HW2  621   1.183   1.827   1.121 -0.7144 -0.7394  0.8446
  208SOL     OW  622   3.426   2.847   4.199  0.3510 -0.3031  0.3115
  208SOL    HW1  623   3.391   2.841   4.288 -0.7724  1.0239  0.0037
  208SOL    HW2  624   3.433   2.756   4.169 -1.9874 -0.6929  0.7497
  209SOL     OW  625   3.220   0.963   2.538  0.5258 -0.5626 -0.7717
  209SOL    HW1  626   3.239   0.880   2.495  1.0176 -0.6495 -0.3977
  209SOL    HW2  627   3.163   0.940   2.611  1.6891 -0.7651  0.1099
  210SOL     OW  628   2.987   0.931   2.136  0.3251  0.0034  0.0940
  210SOL    HW1  629   2.938   0.849   2.129  0.0441  0.1926 -0.1672
  210SOL    HW2  630   3.004   0.957   2.045  0.5823  0.1364  0.1769
  211SOL     OW  631   3.659   2.869   1.280  1.0719  0.0975 -0.2587
  211SOL    HW1  632   3.637   2.958   1.252 -1.9239 -0.6871 -0.6969
  211SOL    HW2  633   3.648   2.871   1.375 -0.3432 -0.0773 -0.3940
  212SOL     OW  634   3.790   1.212   3.325  0.1751  0.2452 -0.2337
  212SOL    HW1  635   3.820   1.190   3.237 -0.7886 -2.0204 -0.0507
  212SOL    HW2  636   3.795   1.130   3.374  0.0970  1.3124  1.6756
  213SOL     OW  637   0.026   2.250   3.887 -0.2279  0.4801  0.1134
  213SOL    HW1  638   0.069   2.334   3.881 -0.9423  0.8468  0.0013
  213SOL    HW2  639   0.096   2.186   3.877  0.1764  1.0561 -0.8849
  214SOL     OW  640   1.294   2.822   0.198 -0.3076  0.1571  0.6083
  214SOL    HW1  641   1.347   2.896   0.227 -0.7677  0.4787  0.6381
  214SOL    HW2  642   1.357   2.753   0.179  0.0203 -0.0656  2.3346
  215SOL     OW  643   3.951   2.689   1.939  0.0248  0.0439 -0.4181
  215SOL    HW1  644   3.930   2.736   2.020 -1.2406  2.5222 -2.0193
  215SOL    HW2  645   4.035   2.725   1.911 -0.9344  1.4901 -1.6383
  216SOL     OW  646   2.090   2.874   1.379 -0.3989 -0.5534  0.1770
  216SOL    HW1  647   2.011   2.847   1.426 -0.7185  0.1809  0.0730
  216SOL    HW2  648   2.061   2.890   1.290  0.6610 -4.4783 -1.0788
  217SOL     OW  649   2.599   1.130   0.734  0.3178  0.3913 -0.8124
  217SOL    HW1  650   2.599   1.214   0.780  2.7137 -0.7729  1.6026
  217SOL    HW2  651   2.520   1.086   0.765  0.8685  0.4235  0.7339
  218SOL     OW  652   1.303   3.876   1.163  0.4893  0.0475 -0.4797
  218SOL    HW1  653   1.265   3.795   1.198  0.0973  0.4637  0.0735
  218SOL    HW2  654   1.262   3.886   1.077 -0.9625  0.6705  0.2425
  219SOL     OW  655   0.773   0.549   2.033 -0.0208 -0.6355 -0.3980
  219SOL    HW1  656   0.852   0.498   2.016  1.9383  1.6540  1.2209
  219SOL    HW2  657   0.753   0.591   1.950  2.6564  1.4945 -0.1047
  220SOL     OW  658   2.885   2.096   2.520 -0.1430 -0.3287  0.6702
  220SOL    HW1  659   2.887   2.192   2.517  2.5511 -0.2847  1.2890
  220SOL    HW2  660   2.809   2.072   2.467 -1.0849  2.1396  0.7770
  221SOL     OW  661   2.613   3.489   1.539 -0.0797  0.5164  0.0626
  221SOL    HW1  662   2.556   3.418   1.568 -1.4328  1.2438 -0.7082
  221SOL    HW2  663   2.554   3.550   1.494  1.3396  1.2026 -0.9498
  222SOL     OW  664   1.002   3.461   3.891 -0.2592 -0.1875  0.2963
  222SOL    HW1  665   0.937   3.397   3.923  0.2066 -0.6564  0.3146
  222SOL    HW2  666   1.084   3.413   3.890 -0.4098 -0.5914 -2.6933
  223SOL     OW  667   3.819   3.198   3.312 -0.1149 -0.0806 -0.6170
  223SOL    HW1  668   3.830   3.104   3.324 -0.8740 -0.0289  0.7531
  223SOL    HW2  669   3.817   3.210   3.217 -0.2166 -1.4677 -0.8145
  224SOL     OW  670   2.504   2.612   3.275  0.4950 -0.0526 -0.3624
  224SOL    HW1  671   2.500   2.581   3.366 -0.1867 -0.4966 -0.5295
  224SOL    HW2  672   2.480   2.535   3.223  0.0054  0.4285 -0.8660
  225SOL     OW  673   0.281   1.572   1.831 -0.5627 -0.1716  0.6767
  225SOL    HW1  674   0.331   1.551   1.752 -0.8860  0.7042  0.2260
  225SOL    HW2  675   0.337   1.545   1.904 -0.0191 -0.4486  0.1603
  226SOL     OW  676   1.629   3.292   0.073 -0.2652  0.5341 -0.5967
  226SOL    HW1  677   1.700   3.319   0.015  0.0097 -0.7331 -0.8762
  226SOL    HW2  678   1.672   3.239   0.140 -0.3349  3.0788  1.6573
  227SOL     OW  679   3.205   2.721   2.183 -0.1952  0.5563 -0.3949
  227SOL    HW1  680   3.116   2.729   2.217 -0.1397  0.7753 -0.2996
  227SOL    HW2  681   3.195   2.725   2.088 -0.3841 -0.3561 -0.4257
  228SOL     OW  682   3.442   0.481   1.351 -0.0670  0.3522  0.1949
  228SOL    HW1  683   3.468   0.447   1.265 -1.4891 -1.3460  0.3943
  228SOL    HW2  684   3.506   0.444   1.412 -0.1092  0.1022  0.0873
  229SOL     OW  685   1.469   2.724   3.633 -0.4736 -0.2860  0.0464
  229SOL    HW1  686   1.539   2.719   3.568 -1.2829 -0.4373 -0.8454
  229SOL    HW2  687   1.393   2.757   3.584 -1.6227 -2.1543  0.4523
  230SOL     OW  688   1.158   3.190   1.820  0.2811 -0.2328 -0.4574
  230SOL    HW1  689   1.163   3.169   1.727 -1.7876 -2.1798 -0.2263
  230SOL    HW2  690   1.068   3.222   1.833  0.8159  0.8988  0.7361
  231SOL     OW  691   1.473   0.126   0.378  0.5330  0.0908 -0.9898
  231SOL    HW1  692   1.516   0.058   0.430 -0.9627  0.3676  0.7281
  231SOL    HW2  693   1.517   0.207   0.405  1.1496  0.0075 -1.7317
  232SOL     OW  694   1.971   3.653   3.411  0.3260 -0.1008 -0.5302
  232SOL    HW1  695   2.050   3.605   3.435  0.7690  1.4391  1.3044
  232SOL    HW2  696   1.930   3.676   3.494 -1.8126 -0.4289 -1.4327
  233SOL     OW  697   0.951   3.223   1.004 -0.1540 -0.3467 -0.0554
  233SOL    HW1  698   0.958   3.181   0.918 -0.4204  1.3622 -0.9388
  233SOL    HW2  699   0.885   3.171   1.050 -0.2913 -1.0529 -1.0180
  234SOL     OW  700   1.858   0.184   4.026 -0.2764 -0.0526 -0.3606
  234SOL    HW1  701   1.835   0.191   4.119  0.3866  0.7595 -0.2432
  234SOL    HW2  702   1.809   0.108   3.995 -0.7556 -0.1463  0.5772
  235SOL     OW  703   0.203   0.161   1.223 -0.2789  0.6774  0.0325
  235SOL    HW1  704   0.154   0.165   1.141 -0.6330  2.9658  0.2774
  235SOL    HW2  705   0.278   0.220   1.208 -0.8491  1.8620  1.6204
  236SOL     OW  706   4.017   0.354   3.715  0.3282 -0.1852 -0.1010
  236SOL    HW1  707   3.980   0.393   3.794  1.5504 -0.6112  0.7012
  236SOL    HW2  708   3.977   0.267   3.709  1.4469 -0.8008  0.9825
  237SOL     OW  709   2.552   3.928   3.408  0.2020 -0.8107 -0.1630
  237SOL    HW1  710   2.553   3.843   3.452 -1.7282 -1.9385 -2.1280
  237SOL    HW2  711   2.474   3.972   3.442 -0.8568 -1.3641 -1.8195
  238SOL     OW  712   2.573   0.092   0.439  0.2334 -0.4758  0.1853
  238SOL    HW1  713   2.647   0.137   0.399  0.1829  1.2734  1.9025
  238SOL    HW2  714   2.607   0.007   0.467  0.9651 -0.5956 -1.0198
  239SOL     OW  715   2.047   2.983   1.841  0.7680 -0.6891 -0.4831
  239SOL    HW1  716   1.979   2.916   1.843  0.0628  0.0094 -0.5165
  239SOL    HW2  717   2.011   3.053   1.786  0.6377  0.5839  1.1236
  240SOL     OW  718   4.096   3.350   0.709 -0.6401  0.1835  0.0969
  240SOL    HW1  719   4.019   3.377   0.658  0.0103  0.2786 -0.8598
  240SOL    HW2  720   4.153   3.309   0.645 -1.4094 -3.2324  1.3738
  241SOL     OW  721   3.513   3.684   1.737  0.0310  0.1111  0.0429
  241SOL    HW1  722   3.560   3.616   1.689 -1.8731 -1.2390 -0.0200
  241SOL    HW2  723   3.461   3.729   1.670 -0.5244  0.0567  0.4326
  242SOL     OW  724   2.921   1.207   1.913  0.3264 -0.4196  0.1393
  242SOL    HW1  725   2.962   1.233   1.995  0.5970 -0.6059  0.0641
  242SOL    HW2  726   2.963   1.124   1.890  0.5994 -0.1230 -0.4349
  243SOL     OW  727   1.228   1.521   3.555 -0.5328 -0.4365 -0.3742
  243SOL    HW1  728   1.259   1.526   3.645 -1.5172 -2.3001  0.1304
  243SOL    HW2  729   1.298   1.558   3.503  0.1780  0.4233  1.1373
  244SOL     OW  730   1.102   2.691   1.781  0.0819 -0.2863 -0.0252
  244SOL    HW1  731   1.163   2.649   1.843 -0.6750  0.3229  1.1677
  244SOL    HW2  732   1.016   2.680   1.821 -0.0907  3.1215  0.8169
  245SOL     OW  733   1.591   2.053   0.780 -0.1621 -0.1010 -0.3371
  245SOL    HW1  734   1.515   2.003   0.807  0.5247 -1.1582 -0.3079
  245SOL    HW2  735   1.664   2.015   0.829  0.1813  1.9428  0.8769
  246SOL     OW  736   4.291   1.382   3.805  0.4249 -0.3311 -0.0406
  246SOL    HW1  737   4.293   1.365   3.899  1.0868 -0.6386 -0.1024
  246SOL    HW2  738   4.263   1.473   3.797 -0.6061 -0.5874  0.4091
  247SOL     OW  739   3.854   1.038   1.364 -0.0568  0.1557  0.0496
  247SOL    HW1  740   3.825   1.042   1.456  0.7120 -0.5973  0.3392
  247SOL    HW2  741   3.797   1.099   1.318 -0.3717  0.6426  1.0598
  248SOL     OW  742   0.330   2.346   0.088  0.0877  0.7900 -0.1876
  248SOL    HW1  743   0.285   2.287   0.027 -0.6447 -0.2795  1.3135
  248SOL    HW2  744   0.279   2.339   0.169  0.4257  2.9390  0.2749
  249SOL     OW  745   2.677   2.412   0.047  0.1355 -0.7230 -0.1525
  249SOL    HW1  746   2.649   2.366  -0.032 -0.2208 -1.6575  0.5039
  249SOL    HW2  747   2.683   2.504   0.020 -2.3383 -0.6365 -0.6772
  250SOL     OW  748   2.196   1.881   1.790  0.3263  0.2243 -0.2922
  250SOL    HW1  749   2.212   1.974   1.779 -0.9317  0.5826  0.6791
  250SOL    HW2  750   2.175   1.871   1.882 -1.1589 -0.7482 -0.7029
  251SOL     OW  751   0.316   2.810   1.881  1.1596 -0.1704 -0.2403
  251SOL    HW1  752   0.263   2.831   1.804  0.2170 -3.2523 -0.5646
  251SOL    HW2  753   0.406   2.805   1.849  1.0142  0.3691 -0.7402
  252SOL     OW  754   1.888   1.591   1.769 -0.3988  0.2501 -0.1959
  252SOL    HW1  755   1.969   1.595   1.719  0.9765 -0.6418  1.8116
  252SOL    HW2  756   1.868   1.498   1.775 -0.9042  0.3854  0.3082
  253SOL     OW  757   1.484   2.608   0.160  0.0891  1.0270  0.3663
  253SOL    HW1  758   1.560   2.635   0.108  0.4185 -0.0363  0.2705
  253SOL    HW2  759   1.521   2.584   0.245  0.1301 -1.0534 -0.1810
  254SOL     OW  760   0.348   3.317   3.205 -0.3490  0.3054 -0.2354
  254SOL    HW1  761   0.309   3.294   3.120 -0.1095  0.5204 -0.4049
  254SOL    HW2  762   0.290   3.385   3.240 -0.7157 -0.1172 -0.0085
  255SOL     OW  763   3.704   3.918   1.604 -0.6219  0.0360  0.8199
  255SOL    HW1  764   3.763   3.876   1.542 -2.8394  0.0961 -1.4647
  255SOL    HW2  765   3.758   3.984   1.647  0.8671  0.4988 -1.5721
  256SOL     OW  766   1.885   1.268   3.674  0.2424 -0.1990 -0.2410
  256SOL    HW1  767   1.935   1.324   3.733 -0.4314  0.8064 -0.5776
  256SOL    HW2  768   1.946   1.200   3.647  1.1762  0.5201 -0.0035
  257SOL     OW  769   2.173   2.517   1.969 -0.3328 -0.3596  0.5097
  257SOL    HW1  770   2.105   2.572   2.007 -0.2805 -0.0104  0.1110
  257SOL    HW2  771   2.135   2.483   1.888 -0.0216 -0.1357  0.2677
  258SOL     OW  772   4.246   0.050  -0.009  0.0583 -0.3283 -0.0388
  258SOL    HW1  773   4.155   0.051  -0.039  0.4430  0.4535 -1.2459
  258SOL    HW2  774   4.249  -0.021   0.055 -1.3997 -0.3621  0.0385
  259SOL     OW  775   1.339   1.907   3.451 -0.2135  0.1053  0.1962
  259SOL    HW1  776   1.350   1.812   3.459 -3.0261 -0.4130 -1.0187
  259SOL    HW2  777   1.336   1.938   3.542  1.9535 -0.7262  0.6126
  260SOL     OW  778   0.658   1.560   1.779  0.2555 -0.2267  0.3728
  260SOL    HW1  779   0.744   1.593   1.802  0.0857  0.6103 -0.1648
  260SOL    HW2  780   0.633   1.505   1.853  0.5978  0.7405  1.2233
  261SOL     OW  781   3.420   2.110   2.540 -0.0833 -0.2874  0.0498
  261SOL    HW1  782   3.481   2.040   2.517 -1.0601 -1.4010  0.6793
  261SOL    HW2  783   3.363   2.119   2.464  0.6325  0.5047 -0.4010
  262SOL     OW  784   0.072   2.295   0.968 -0.0121  0.4180 -0.0301
  262SOL    HW1  785   0.044   2.338   1.048 -0.1097  1.8925 -0.8348
  262SOL    HW2  786  -0.000   2.306   0.906  0.4704  0.2069 -0.6555
  263SOL     OW  787   4.155   1.040   0.410  0.0025 -0.1720 -0.9170
  263SOL    HW1  788   4.164   1.108   0.343 -2.9664  2.0354  0.6968
  263SOL    HW2  789   4.061   1.030   0.422  0.2208 -4.6462 -0.9232
  264SOL     OW  790   2.595   3.452   2.820  0.2255 -0.0235 -0.3312
  264SOL    HW1  791   2.685   3.429   2.795  0.6940 -0.5377  1.6479
  264SOL    HW2  792   2.540   3.387   2.777  0.8584 -0.1321 -0.9915
  265SOL     OW  793   3.212   0.439   3.648 -0.0783  0.2215 -0.6685
  265SOL    HW1  794   3.136   0.382   3.655  0.3737 -0.1642  2.2074
  265SOL    HW2  795   3.225   0.473   3.736  1.2204  2.8020 -1.7540
  266SOL     OW  796   3.314   1.500   2.248 -0.1991 -0.4550 -0.2489
  266SOL    HW1  797   3.383   1.442   2.216 -0.1644  0.0615 -1.1622
  266SOL    HW2  798   3.234   1.466   2.207 -0.0240  0.7633 -1.6965
  267SOL     OW  799   1.615   2.494   1.045 -0.0551 -0.3032 -0.0250
  267SOL    HW1  800   1.689   2.555   1.040 -0.5835  0.3070 -0.6395
  267SOL    HW2  801   1.612   2.452   0.959 -1.0164  0.4087 -0.3648
  268SOL     OW  802   1.556   0.758   1.507 -0.8946  0.2799 -0.1379
  268SOL    HW1  803   1.487   0.824   1.516  0.4625  1.7686 -0.1366
  268SOL    HW2  804   1.597   0.778   1.423 -0.1964 -0.3177  0.0596
  269SOL     OW  805   1.186   2.318   1.673 -0.0348 -0.0199 -0.0952
  269SOL    HW1  806   1.108   2.264   1.663 -1.3100  1.4454  1.4157
  269SOL    HW2  807   1.158   2.392   1.727  2.1550  1.0843 -0.3411
  270SOL     OW  808   1.813   2.838   1.481 -0.0174  0.6639 -0.4197
  270SOL    HW1  809   1.798   2.932   1.496  1.7024  1.0575 -0.9273
  270SOL    HW2  810   1.759   2.794   1.546 -0.9236  2.0065 -0.2277
  271SOL     OW  811   0.148   3.008   1.200  0.2886 -0.3053  0.4847
  271SOL    HW1  812   0.137   2.990   1.293 -3.3403 -0.1865  0.2515
  271SOL    HW2  813   0.086   2.948   1.157  0.9103  0.5528 -1.7292
  272SOL     OW  814   0.045   0.356   0.957  0.2760  0.2117  0.2415
  272SOL    HW1  815   0.080   0.268   0.955 -2.5924 -1.0418 -1.6552
  272SOL    HW2  816   0.041   0.383   0.865 -1.6045  1.0999  0.5324
  273SOL     OW  817   3.733   0.421   0.582  0.5048  0.1732  0.0725
  273SOL    HW1  818   3.775   0.382   0.659  0.2025 -0.3378 -0.0139
  273SOL    HW2  819   3.671   0.485   0.618 -0.1350 -0.5525  0.2910
  274SOL     OW  820   2.209   0.547   2.550  0.0573  0.1004 -0.4400
  274SOL    HW1  821   2.208   0.503   2.635  1.0312  0.0551 -0.4349
  274SOL    HW2  822   2.286   0.604   2.553  0.8931 -0.8981 -1.7698
  275SOL     OW  823   3.042   1.809   1.569 -0.1196  0.4815  0.0523
  275SOL    HW1  824   3.086   1.894   1.575 -1.6735  1.3182 -0.0104
  275SOL    HW2  825   3.013   1.803   1.478 -0.1833 -0.0325  0.1029
  276SOL     OW  826   1.782   1.809   2.206  0.1396  0.3897  0.2159
  276SOL    HW1  827   1.856   1.864   2.231  1.1628 -0.8300  0.0092
  276SOL    HW2  828   1.790   1.800   2.111 -0.4103  0.4276  0.1630
  277SOL     OW  829   2.829   2.551   1.336 -0.3412  0.2241 -0.2379
  277SOL    HW1  830   2.778   2.604   1.398  0.9837 -0.5182  1.5656
  277SOL    HW2  831   2.919   2.559   1.367  0.1225 -1.6245 -1.0140
  278SOL     OW  832   0.227   2.157   2.241 -0.1021 -0.4056  0.2825
  278SOL    HW1  833   0.259   2.087   2.298  1.9106  0.4269  0.2632
  278SOL    HW2  834   0.226   2.234   2.297 -0.4912 -0.0724 -0.1798
  279SOL     OW  835   3.882   2.254   0.015  0.0996  0.2017  0.0261
  279SOL    HW1  836   3.891   2.198   0.092  2.1439 -0.2838 -0.5051
  279SOL    HW2  837   3.872   2.342   0.051  0.7175 -0.0568  0.8536
  280SOL     OW  838   2.504   1.346   0.863  0.5280  0.0761  0.0378
  280SOL    HW1  839   2.474   1.420   0.811  1.3413 -1.5236 -2.9292
  280SOL    HW2  840   2.444   1.343   0.938 -0.4835  2.7315 -0.5674
  281SOL     OW  841   0.185   0.678   0.721 -0.1404  0.1377  0.2557
  281SOL    HW1  842   0.132   0.751   0.754  0.9525  1.0574  0.0548
  281SOL    HW2  843   0.273   0.715   0.711  0.7263 -1.5157  1.2235
  282SOL     OW  844   0.481   4.213   2.211 -0.0357 -0.0049 -0.2693
  282SOL    HW1  845   0.477   4.118   2.218 -2.2652  0.0642  0.1225
  282SOL    HW2  846   0.541   4.229   2.138  0.7024 -1.6875 -0.0650
  283SOL     OW  847   0.408   3.294   4.091  0.4620 -0.0107 -0.1409
  283SOL    HW1  848   0.460   3.238   4.033 -1.5062 -2.0873 -0.0391
  283SOL    HW2  849   0.370   3.361   4.033  3.1502  1.5949 -0.2057
  284SOL     OW  850   2.239   1.501   3.524 -0.8805 -0.2403 -0.5173
  284SOL    HW1  851   2.282   1.559   3.461  2.0235 -0.0481  1.4763
  284SOL    HW2  852   2.188   1.560   3.579  0.1734  0.1672  0.0418
  285SOL     OW  853   2.243   3.987   2.340  0.2191 -0.2071  0.5125
  285SOL    HW1  854   2.226   4.034   2.422 -0.7927  0.6401 -0.1615
  285SOL    HW2  855   2.312   4.038   2.297 -2.0393  1.7499 -1.0074
  286SOL     OW  856   0.958   1.363   1.734  0.1437 -0.3300 -0.5084
  286SOL    HW1  857   0.955   1.338   1.642  0.3453 -0.0314 -0.5994
  286SOL    HW2  858   0.930   1.455   1.734  0.6398 -0.1801 -0.3306
  287SOL     OW  859   0.567   4.313   3.721 -0.0187 -0.0667 -0.3182
  287SOL    HW1  860   0.617   4.276   3.793 -1.3450 -0.4934  0.4205
  287SOL    HW2  861   0.493   4.254   3.710  0.2610 -0.1539 -2.2099
  288SOL     OW  862   0.039   0.763   2.919  0.6874 -0.1696 -0.3038
  288SOL    HW1  863   0.123   0.749   2.874  2.3586 -0.8772  2.7506
  288SOL    HW2  864   0.060   0.827   2.988 -1.4918  0.1726  0.1057
  289SOL     OW  865   0.726   2.400   3.300  0.3626 -0.2928  0.2488
  289SOL    HW1  866   0.685   2.350   3.229 -2.9100  1.0328  0.9834
  289SOL    HW2  867   0.780   2.465   3.256 -0.9166 -0.0494 -1.0476
  290SOL     OW  868   0.429   3.643   3.429  0.0155  0.0463 -0.4932
  290SOL    HW1  869   0.457   3.733   3.418  0.5944 -0.1638 -0.7649
  290SOL    HW2  870   0.495   3.591   3.384 -0.6811 -0.4735 -0.9429
  291SOL     OW  871   0.118   1.358   4.262  0.5808  0.3096 -0.1092
  291SOL    HW1  872   0.084   1.368   4.173  1.3894  0.4514 -0.4079
  291SOL    HW2  873   0.203   1.402   4.260  0.6047  0.3155  0.7355
  292SOL     OW  874   4.222   3.161   4.120 -0.2553 -0.2140 -0.0943
  292SOL    HW1  875   4.183   3.104   4.186 -2.9912  0.4549 -1.0125
  292SOL    HW2  876   4.167   3.149   4.042  0.6959  1.6829 -1.1327
  293SOL     OW  877   2.929   3.432   2.043 -0.1182 -0.2722 -0.2416
  293SOL    HW1  878   2.886   3.346   2.046 -0.7125 -0.0237 -1.0565
  293SOL    HW2  879   2.977   3.438   2.126 -0.8582 -0.9816  0.2596
  294SOL     OW  880   2.709   1.153   3.178 -0.3549  0.7886 -0.1155
  294SOL    HW1  881   2.707   1.103   3.097 -1.6568 -0.0935  0.4293
  294SOL    HW2  882   2.714   1.087   3.247 -1.8759  1.3922  0.6123
  295SOL     OW  883   2.123   0.556   1.816  0.3889  0.2742 -0.0776
  295SOL    HW1  884   2.151   0.644   1.790 -0.5282  1.0943  1.5619
  295SOL    HW2  885   2.202   0.515   1.851  0.3831  1.2773  1.1881
  296SOL     OW  886   0.141   1.046   1.121  0.0432 -0.3966 -0.3427
  296SOL    HW1  887   0.076   1.114   1.137  1.0474  0.7341 -0.9365
  296SOL    HW2  888   0.098   0.965   1.148 -0.7224  0.6028  1.6376
  297SOL     OW  889   3.463   1.517   1.675  0.2808  0.1500  0.1545
  297SOL    HW1  890   3.472   1.550   1.585  0.9844 -0.7903 -0.1430
  297SOL    HW2  891   3.370   1.527   1.695  0.1768  0.6895 -0.5540
  298SOL     OW  892   3.443   2.736   0.758  0.0119 -0.2004  0.0419
  298SOL    HW1  893   3.401   2.671   0.703  0.1238  0.9468 -1.4801
  298SOL    HW2  894   3.537   2.715   0.753  0.2015  0.8190 -1.5781
  299SOL     OW  895   0.577   3.194   3.899  0.0351 -0.6371  0.4198
  299SOL    HW1  896   0.621   3.227   3.821 -0.8686  0.0245  0.1735
  299SOL    HW2  897   0.486   3.181   3.872  0.2053 -2.7472  0.6892
  300SOL     OW  898   1.077   2.125   4.154  0.3273 -0.7819  0.3056
  300SOL    HW1  899   1.059   2.133   4.247  0.4938 -2.1030  0.4719
  300SOL    HW2  900   1.171   2.107   4.149  0.7195  1.2032 -0.2578
  301SOL     OW  901   0.852   0.797   0.360  0.0547 -0.5657 -0.7872
  301SOL    HW1  902   0.927   0.790   0.301  0.4945 -3.0076 -0.0407
  301SOL    HW2  903   0.776   0.782   0.304  0.0370  1.8720 -1.5402
  302SOL     OW  904   2.767   3.189   2.550 -0.5724 -0.3472 -0.7616
  302SOL    HW1  905   2.724   3.231   2.476  2.7441  1.4270 -1.8750
  302SOL    HW2  906   2.771   3.096   2.527 -0.1362  0.0889 -2.5877
  303SOL     OW  907   3.588   3.071   0.271 -0.2579 -0.0708 -0.6792
  303SOL    HW1  908   3.667   3.039   0.313 -0.5188  0.6720  0.4098
  303SOL    HW2  909   3.517   3.021   0.312 -0.6326  1.5628  0.7580
  304SOL     OW  910   0.468   0.056   2.456 -1.0676  0.7152 -0.8470
  304SOL    HW1  911   0.461  -0.036   2.483  1.7929  0.6875  0.1437
  304SOL    HW2  912   0.498   0.052   2.365  0.5818  0.5646 -0.3373
  305SOL     OW  913   3.339   3.125   2.520  0.0644 -0.2434  0.0330
  305SOL    HW1  914   3.324   3.048   2.465 -1.8527 -0.6773  1.0877
  305SOL    HW2  915   3.253   3.147   2.555  0.0357  3.8099 -1.9591
  306SOL     OW  916   3.780   3.202   3.021 -0.1491  0.8572  0.0374
  306SOL    HW1  917   3.716   3.247   2.966 -0.4987  0.0812 -0.2055
  306SOL    HW2  918   3.815   3.132   2.965 -0.1311  0.3841  0.6350
  307SOL     OW  919   0.851   3.124   2.393  0.4657 -0.7206 -0.4433
  307SOL    HW1  920   0.840   3.219   2.391  3.9298 -0.1751 -0.5991
  307SOL    HW2  921   0.794   3.091   2.323  0.1209  1.3794 -1.2195
  308SOL     OW  922   0.078   1.514   2.342  0.1983  0.2431 -0.2058
  308SOL    HW1  923   0.054   1.579   2.409 -1.4719 -0.0990 -0.4161
  308SOL    HW2  924   0.167   1.537   2.317  0.0929  1.6932  0.6132
  309SOL     OW  925   1.299   3.555   4.243  0.3033 -0.1370 -0.0798
  309SOL    HW1  926   1.246   3.612   4.187  0.1412  0.0462  0.2541
  309SOL    HW2  927   1.252   3.472   4.244 -0.2342  0.1657  0.5883
  310SOL     OW  928   1.951   1.186   4.071 -0.5214  0.1413  0.2040
  310SOL    HW1  929   1.959   1.130   3.994  0.1391  1.6525 -0.8740
  310SOL    HW2  930   1.858   1.208   4.075 -0.3606  1.1366 -0.9930
  311SOL     OW  931   2.359   0.565   4.010  0.6059  0.0388 -0.4234
  311SOL    HW1  932   2.400   0.500   3.952  0.3544 -0.9018  0.4154
  311SOL    HW2  933   2.431   0.621   4.038  0.9625 -0.3399 -0.5763
  312SOL     OW  934   3.695   2.772   0.148  0.0409  0.0530  0.3743
  312SOL    HW1  935   3.607   2.779   0.186  0.2400 -0.4599  0.9506
  312SOL    HW2  936   3.687   2.702   0.084  0.3453 -0.9391  1.3938
  313SOL     OW  937   0.251   3.330   2.934 -0.4893 -0.2738 -0.3236
  313SOL    HW1  938   0.233   3.310   2.843  0.2647 -0.6082 -0.4054
  313SOL    HW2  939   0.256   3.425   2.938  2.4182 -0.2720 -1.2589
  314SOL     OW  940   4.081   0.739   1.294 -0.1390 -0.7694 -0.9191
  314SOL    HW1  941   4.039   0.711   1.376  0.0621 -0.5505 -0.7380
  314SOL    HW2  942   4.011   0.735   1.229 -0.1360 -1.5891 -0.8799
  315SOL     OW  943   0.824   0.355   3.866 -0.2132 -0.2720 -0.4350
  315SOL    HW1  944   0.822   0.451   3.871 -2.8145 -0.2819 -0.1420
  315SOL    HW2  945   0.748   0.332   3.813 -0.9370 -2.2582  1.3448
  316SOL     OW  946   0.404   0.208   0.102  0.2032  0.7340 -0.3527
  316SOL    HW1  947   0.453   0.144   0.051  0.3398 -0.6056  1.3694
  316SOL    HW2  948   0.404   0.173   0.191  1.6863  3.9160  1.0585
  317SOL     OW  949   1.337   0.286   0.174  0.8766 -0.1957  0.5834
  317SOL    HW1  950   1.353   0.240   0.256 -0.1507 -1.7472 -0.0299
  317SOL    HW2  951   1.278   0.358   0.197  0.1796 -0.9294  1.1335
  318SOL     OW  952   1.683   1.005   0.693 -0.3937  0.5334  0.5479
  318SOL    HW1  953   1.627   1.082   0.701 -2.9329 -0.7613 -2.4369
  318SOL    HW2  954   1.625   0.931   0.711 -0.6148 -0.9965 -4.7130
  319SOL     OW  955   1.406   1.484   2.591 -0.2552  0.2906  0.0064
  319SOL    HW1  956   1.412   1.569   2.546  0.9755  0.5033  0.5547
  319SOL    HW2  957   1.354   1.430   2.531 -2.2145  1.7873  0.2177
  320SOL     OW  958   3.988   0.817   3.641 -0.7903 -0.7069  0.1146
  320SOL    HW1  959   4.020   0.907   3.638  0.1661 -1.0517 -0.8139
  320SOL    HW2  960   3.996   0.792   3.733  0.5583 -0.3810  0.1122
  321SOL     OW  961   3.975   0.827   2.654 -0.3835 -0.5289 -0.4926
  321SOL    HW1  962   3.937   0.775   2.583 -2.1339 -0.3298  0.2419
  321SOL    HW2  963   3.988   0.764   2.725  0.5370 -0.5537 -0.6663
  322SOL     OW  964   1.883   3.637   0.059 -0.3635 -0.0360  0.1790
  322SOL    HW1  965   1.854   3.711   0.112 -1.6240  0.2856 -0.9206
  322SOL    HW2  966   1.808   3.615   0.004  0.8656 -0.3946 -1.4518
  323SOL     OW  967   2.163   0.204   3.336 -0.2456  0.2004 -0.2103
  323SOL    HW1  968   2.253   0.175   3.345 -0.6854 -1.1846 -0.0255
  323SOL    HW2  969   2.162   0.292   3.372  1.0425  0.2665 -0.3005
  324SOL     OW  970   3.308   2.508   2.358  0.1915 -0.5183  0.4102
  324SOL    HW1  971   3.246   2.448   2.315 -0.9684  0.8387  0.0957
  324SOL    HW2  972   3.282   2.595   2.326 -0.2033  0.4941  3.2207
  325SOL     OW  973   0.461   1.195   3.568 -0.6043  0.1627  0.1350
  325SOL    HW1  974   0.428   1.181   3.656 -0.6694  2.0303  0.4409
  325SOL    HW2  975   0.405   1.264   3.531  3.0244  3.9263  0.8815
  326SOL     OW  976   1.745   0.568   3.665  0.5561 -0.1394 -0.2803
  326SOL    HW1  977   1.753   0.503   3.734 -0.7285 -0.5082 -0.4583
  326SOL    HW2  978   1.654   0.563   3.637  0.8424  0.5841 -1.4323
  327SOL     OW  979   3.859   1.473   0.117 -0.3464 -0.1331  0.0383
  327SOL    HW1  980   3.793   1.425   0.066 -0.8482  0.2808  0.2889
  327SOL    HW2  981   3.839   1.565   0.101  0.6159  0.0108 -0.4473
  328SOL     OW  982   4.022   3.006   2.387  0.3250 -0.2177  0.3124
  328SOL    HW1  983   4.058   3.003   2.476 -1.0530 -0.5408  0.8932
  328SOL    HW2  984   3.958   2.934   2.385 -0.8404  0.7941 -0.3956
  329SOL     OW  985   1.289   3.599   2.227  0.1881 -0.0576 -0.0132
  329SOL    HW1  986   1.265   3.661   2.158  0.3674  1.4349  1.2162
  329SOL    HW2  987   1.320   3.654   2.299 -0.1984 -1.5539  1.3502
  330SOL     OW  988   1.280   3.849   3.607  0.0507 -0.1471 -0.1456
  330SOL    HW1  989   1.196   3.841   3.652  0.5156 -0.0401  0.7443
  330SOL    HW2  990   1.334   3.779   3.644  0.5874  0.2362 -0.1931
  331SOL     OW  991   0.708   4.136   3.465  0.7189 -0.0581  0.3389
  331SOL    HW1  992   0.692   4.135   3.559 -1.0802 -1.3873  0.0825
  331SOL    HW2  993   0.795   4.097   3.455  2.0613  2.3663  1.5324
  332SOL     OW  994   0.630   0.226   1.998  0.0179 -0.2362 -0.2853
  332SOL    HW1  995   0.686   0.153   1.975  1.1213  0.8195 -1.1065
  332SOL    HW2  996   0.650   0.245   2.089 -1.1165 -1.6424  0.2948
  333SOL     OW  997   2.914   0.669   1.840 -0.1200 -0.1966  0.4112
  333SOL    HW1  998   2.954   0.597   1.792  2.1322  1.2628 -0.0592
  333SOL    HW2  999   2.825   0.640   1.857  0.8601 -3.3787  0.8545
  334SOL     OW 1000   0.627   2.206   3.447 -0.1111  0.1506  0.3528
  334SOL    HW1 1001   0.613   2.232   3.538  0.0596 -0.6094  0.6043
  334SOL    HW2 1002   0.656   2.286   3.403  0.5071  0.3711  1.1316
  335SOL     OW 1003   2.269   0.914   2.931  0.1322  0.0119  0.0910
  335SOL    HW1 1004   2.324   0.988   2.956  0.7122 -0.6091  0.6928
  335SOL    HW2 1005   2.183   0.953   2.914  0.2287  0.7292  1.1525
  336SOL     OW 1006   2.844   2.074   3.503 -0.0207  0.3434  0.2910
  336SOL    HW1 1007   2.904   2.029   3.562  0.2560  1.0576  0.5753
  336SOL    HW2 1008   2.757   2.059   3.540  0.1032  0.3590  0.5896
  337SOL     OW 1009   1.109   1.430   4.147 -0.7512  0.0989 -0.3599
  337SOL    HW1 1010   1.121   1.493   4.218  1.4711  0.3969 -0.9103
  337SOL    HW2 1011   1.015   1.431   4.129 -0.8653  2.9333 -0.0723
  338SOL     OW 1012   3.734   1.922   2.126  0.6585  0.2019 -0.2740
  338SOL    HW1 1013   3.741   1.846   2.183 -0.5715 -0.2591 -0.7068
  338SOL    HW2 1014   3.778   1.992   2.173 -1.8245  0.3228  2.1299
  339SOL     OW 1015   2.242   2.847   4.237  0.4598 -0.0731 -0.4957
  339SOL    HW1 1016   2.219   2.842   4.330  0.3547 -1.4230 -0.5643
  339SOL    HW2 1017   2.178   2.789   4.194  2.1090 -1.5632 -1.0592
  340SOL     OW 1018   2.801   1.698   0.408  0.6660  0.5472 -0.0933
  340SOL    HW1 1019   2.828   1.648   0.331  0.2976  0.8889 -0.4478
  340SOL    HW2 1020   2.766   1.632   0.468  1.0530  0.2667 -0.1697
  341SOL     OW 1021   1.876   0.418   1.017  0.2104 -0.3352 -0.6152
  341SOL    HW1 1022   1.888   0.363   1.095  0.2786 -1.2528 -1.2542
  341SOL    HW2 1023   1.903   0.362   0.944 -2.4651 -0.5064 -1.5965
  342SOL     OW 1024   0.710   1.881   1.067  0.7433 -0.2210  0.1392
  342SOL    HW1 1025   0.703   1.821   0.993  0.6628 -1.5742  1.1970
  342SOL    HW2 1026   0.745   1.827   1.138 -3.4929 -0.3345  2.4995
  343SOL     OW 1027   1.255   1.261   3.953 -0.2420  0.1432  0.2549
  343SOL    HW1 1028   1.173   1.296   3.920  0.1526  0.0180 -0.9081
  343SOL    HW2 1029   1.267   1.304   4.038  0.9029  3.9528 -1.6057
  344SOL     OW 1030   3.981   0.644   1.540  0.9293  0.1632  0.2411
  344SOL    HW1 1031   3.887   0.655   1.522  1.1361  1.1400 -0.3407
  344SOL    HW2 1032   3.987   0.640   1.635  0.4350  1.7574  0.3683
  345SOL     OW 1033   2.436   1.408   3.894 -0.2201 -0.4845  0.3947
  345SOL    HW1 1034   2.431   1.450   3.808  0.6441 -0.3895  0.3820
  345SOL    HW2 1035   2.375   1.335   3.889  1.1455 -1.5766 -0.9357
  346SOL     OW 1036   4.033   1.469   3.707  0.1259  0.1916  0.7744
  346SOL    HW1 1037   4.016   1.397   3.768 -3.2078  1.5748  1.6972
  346SOL    HW2 1038   4.006   1.434   3.621  0.8853 -0.4232  0.7779
  347SOL     OW 1039   3.770   2.013   3.364  0.1988 -0.1350 -0.3249
  347SOL    HW1 1040   3.852   2.060   3.379  0.8907 -0.5784 -2.3071
  347SOL    HW2 1041   3.734   2.053   3.284 -1.1689 -0.4193  0.1237
  348SOL     OW 1042   2.875   2.160   3.917  0.2469 -1.1787 -0.0416
  348SOL    HW1 1043   2.791   2.183   3.878  0.9541  0.3910 -0.7012
  348SOL    HW2 1044   2.880   2.064   3.909 -0.8700 -1.1558 -1.2396
  349SOL     OW 1045   1.234   3.337   3.918 -0.7819  0.1488  0.1462
  349SOL    HW1 1046   1.311   3.329   3.974 -0.0488  1.5119 -0.6139
  349SOL    HW2 1047   1.221   3.249   3.882  0.8693  0.0519 -0.2810
  350SOL     OW 1048   0.420   1.664   2.426  0.3953  0.0444  0.0754
  350SOL    HW1 1049   0.504   1.679   2.382  1.6018  1.1685  2.5429
  350SOL    HW2 1050   0.414   1.569   2.434  0.2266 -0.2014 -2.1571
  351SOL     OW 1051   3.549   0.820   0.442  0.5850 -0.2401  0.2021
  351SOL    HW1 1052   3.624   0.781   0.397  0.7604  1.4356 -1.0430
  351SOL    HW2 1053   3.474   0.769   0.412  0.6737  0.9299 -2.2238
  352SOL     OW 1054   3.746   3.042   1.945  0.6117  0.0340 -0.2432
  352SOL    HW1 1055   3.688   3.107   1.904  1.6846  1.0162 -0.2681
  352SOL    HW2 1056   3.750   2.971   1.881  1.5277  1.1440 -1.5001
  353SOL     OW 1057   1.384   3.782   3.289 -0.0163 -0.0903  0.2218
  353SOL    HW1 1058   1.467   3.810   3.328  0.7361 -1.4376 -0.3236
  353SOL    HW2 1059   1.407   3.759   3.199 -1.3650  1.2785 -0.5106
  354SOL     OW 1060   0.941   0.842   3.588 -0.3589 -0.3005 -0.7449
  354SOL    HW1 1061   0.916   0.750   3.590  1.0597 -0.7223 -1.1932
  354SOL    HW2 1062   0.871   0.887   3.635 -1.8108 -1.4132 -1.7421
  355SOL     OW 1063   3.778   0.797   1.958 -0.3106  0.0418 -0.3111
  355SOL    HW1 1064   3.732   0.771   1.878  0.0640  1.1136 -0.9014
  355SOL    HW2 1065   3.757   0.890   1.967  0.0060  0.0283  0.6093
  356SOL     OW 1066   0.810   1.577   0.005  0.1857  0.1351  0.0091
  356SOL    HW1 1067   0.823   1.491  -0.035  0.5885 -0.1053  0.6396
  356SOL    HW2 1068   0.777   1.558   0.092 -0.1493  0.6375 -0.0053
  357SOL     OW 1069   2.063   3.857   2.932 -0.8036 -0.5994 -0.5440
  357SOL    HW1 1070   1.992   3.901   2.885 -1.1462  0.3353  0.7829
  357SOL    HW2 1071   2.104   3.927   2.983 -0.9416 -1.6880  1.1339
  358SOL     OW 1072   0.432   0.127   1.832 -0.1448 -0.3827 -0.2012
  358SOL    HW1 1073   0.499   0.113   1.898  0.1939 -2.3002 -0.8950
  358SOL    HW2 1074   0.422   0.222   1.827  1.2314 -0.1408  1.1703
  359SOL     OW 1075   0.958   4.227   0.881 -0.1092 -0.1801  0.7000
  359SOL    HW1 1076   0.918   4.140   0.890 -2.7405  1.0254  1.6977
  359SOL    HW2 1077   0.946   4.268   0.966  1.3455  1.0835  0.3407
  360SOL     OW 1078   1.553   0.440   2.086 -0.3144  0.2831  0.0869
  360SOL    HW1 1079   1.633   0.474   2.127  0.2363 -0.1699 -0.5961
  360SOL    HW2 1080   1.483   0.494   2.123  0.5006  2.0441 -0.7900
  361SOL     OW 1081   0.190   3.679   0.711  0.5064 -0.2271 -0.6662
  361SOL    HW1 1082   0.147   3.620   0.649 -1.3524  0.3374  0.0180
  361SOL    HW2 1083   0.215   3.622   0.784  0.5429 -0.4980 -0.8894
  362SOL     OW 1084   1.811   2.646   0.597  0.3839  0.1487 -0.3697
  362SOL    HW1 1085   1.816   2.727   0.647  1.0621  0.6529 -1.2146
  362SOL    HW2 1086   1.897   2.606   0.607  0.8537  0.7155 -1.8373
  363SOL     OW 1087   1.573   1.625   3.999 -0.8892  0.6377 -0.8761
  363SOL    HW1 1088   1.535   1.548   4.042 -1.8040  1.5762  0.0676
  363SOL    HW2 1089   1.667   1.608   4.000 -1.0269 -0.2083 -0.1632
  364SOL     OW 1090   1.795   2.358   2.547 -0.4529 -0.0164  0.5777
  364SOL    HW1 1091   1.719   2.337   2.494  0.3088 -1.7368  0.1044
  364SOL    HW2 1092   1.769   2.337   2.637 -0.6196 -0.3494  0.4503
  365SOL     OW 1093   4.210   2.448   0.405  0.5222  0.5534  0.6980
  365SOL    HW1 1094   4.214   2.418   0.496 -1.7429  0.6616  0.8826
  365SOL    HW2 1095   4.142   2.394   0.364  2.1455 -0.1608 -1.2439
  366SOL     OW 1096   3.596   2.460   2.964 -0.0575 -0.1258  0.4796
  366SOL    HW1 1097   3.612   2.396   3.033  0.0753  0.0628  0.6252
  366SOL    HW2 1098   3.508   2.440   2.932  0.3561 -0.9982 -0.1412
  367SOL     OW 1099   3.522   2.076   0.023 -0.2619 -0.5349 -0.6070
  367SOL    HW1 1100   3.463   2.069  -0.051 -1.0375 -0.1749 -0.0314
  367SOL    HW2 1101   3.510   1.995   0.072 -1.6756  0.3096  0.5125
  368SOL     OW 1102   3.530   1.041   3.827  0.1837 -0.4918 -0.3528
  368SOL    HW1 1103   3.528   1.088   3.744 -0.0789 -0.1861 -0.1753
  368SOL    HW2 1104   3.452   0.985   3.825 -1.3405  1.4671  0.8044
  369SOL     OW 1105   4.194   1.512   0.494 -0.0745 -0.0026 -0.0054
  369SOL    HW1 1106   4.109   1.469   0.486 -0.5506  0.9375 -0.0348
  369SOL    HW2 1107   4.230   1.510   0.406 -0.6486  0.7755 -0.2658
  370SOL     OW 1108   4.025   2.243   1.775 -0.1182 -0.2388  0.0225
  370SOL    HW1 1109   3.985   2.193   1.704 -0.1025  1.4899 -1.2738
  370SOL    HW2 1110   4.043   2.329   1.737  2.3356 -0.0670  1.3540
  371SOL     OW 1111   3.377   1.791   2.031 -0.1322  0.3785  0.0202
  371SOL    HW1 1112   3.429   1.820   2.106 -0.6969  0.8054  0.2501
  371SOL    HW2 1113   3.442   1.764   1.966  0.3650 -1.3412  1.1695
  372SOL     OW 1114   1.872   0.530   1.534 -0.6152  0.3599  0.5937
  372SOL    HW1 1115   1.874   0.502   1.625 -2.6430 -0.0468  0.5702
  372SOL    HW2 1116   1.798   0.481   1.496 -0.3673  1.1808 -1.0333
  373SOL     OW 1117   1.011   2.039   2.570 -0.4432  0.1944 -0.0819
  373SOL    HW1 1118   0.966   1.956   2.555  0.9990 -0.8111  0.8135
  373SOL    HW2 1119   1.099   2.013   2.599  0.3762  2.0498 -0.7434
  374SOL     OW 1120   0.216   3.864   3.960 -0.5281  0.1492  0.3340
  374SOL    HW1 1121   0.190   3.902   4.044  0.0296 -0.2670  0.7039
  374SOL    HW2 1122   0.277   3.793   3.983  0.2205  0.5134 -0.4577
  375SOL     OW 1123   1.932   3.775   1.764  0.0806  0.0408 -0.3762
  375SOL    HW1 1124   2.020   3.801   1.738  0.4135 -0.3680  0.3088
  375SOL    HW2 1125   1.874   3.833   1.715  0.6772 -0.4586 -1.7340
  376SOL     OW 1126   0.356   1.937   1.229  0.4518 -0.4929  0.7152
  376SOL    HW1 1127   0.293   1.975   1.168  0.2186 -1.5528  0.2651
  376SOL    HW2 1128   0.424   1.900   1.172  1.7232  1.0058  1.2078
  377SOL     OW 1129   2.241   2.142   1.771 -0.6043  0.6593  0.9057
  377SOL    HW1 1130   2.245   2.166   1.678  3.0457 -1.0658  0.4485
  377SOL    HW2 1131   2.277   2.218   1.817 -0.6535  0.7961  0.7191
  378SOL     OW 1132   1.006   2.454   0.068 -0.6171  0.4574 -0.0425
  378SOL    HW1 1133   1.042   2.436   0.155 -1.4416  1.8787  0.6145
  378SOL    HW2 1134   0.913   2.435   0.075 -0.8756  1.5450 -0.3090
  379SOL     OW 1135   3.154   0.882   0.249  0.1533 -0.6139 -0.3146
  379SOL    HW1 1136   3.191   0.937   0.318  0.5899 -2.0467  0.6454
  379SOL    HW2 1137   3.066   0.861   0.279  0.0344 -0.5447 -0.6111
  380SOL     OW 1138   1.814   1.348   0.248 -0.5643  0.1110  0.0273
  380SOL    HW1 1139   1.822   1.257   0.220 -2.5339  0.2884 -1.3288
  380SOL    HW2 1140   1.733   1.378   0.209 -1.5571  1.5883  2.9191
  381SOL     OW 1141   1.633   2.161   2.005 -0.2633  0.1154 -0.0678
  381SOL    HW1 1142   1.623   2.069   2.028  0.8278 -0.2068 -0.8286
  381SOL    HW2 1143   1.613   2.164   1.911 -0.3222  0.6540 -0.0380
  382SOL     OW 1144   1.484   1.462   1.242  0.0652  0.1722  0.3960
  382SOL    HW1 1145   1.405   1.449   1.190  1.1106  0.6560 -1.3920
  382SOL    HW2 1146   1.518   1.374   1.256 -0.0998  0.0470  0.0336
  383SOL     OW 1147   2.392   0.715   2.649  0.3590  0.8501  0.2381
  383SOL    HW1 1148   2.483   0.694   2.671 -0.0753  0.7360  2.1286
  383SOL    HW2 1149   2.398   0.794   2.596  1.6493 -0.2644 -1.3865
  384SOL     OW 1150   4.067   2.741   0.788  0.1809  0.0405 -0.2824
  384SOL    HW1 1151   4.134   2.673   0.791 -1.1753 -1.3844 -0.9753
  384SOL    HW2 1152   4.030   2.734   0.700  0.1054  1.8059 -0.4238
  385SOL     OW 1153   2.249   0.720   3.513  0.1044  0.4109 -0.3467
  385SOL    HW1 1154   2.171   0.697   3.462  0.1250  0.2549 -0.3091
  385SOL    HW2 1155   2.224   0.799   3.560 -0.3281 -0.1101  0.3202
  386SOL     OW 1156   0.675   0.574   0.883 -0.3853  0.7705  0.1387
  386SOL    HW1 1157   0.592   0.603   0.844  0.5923 -0.0817 -2.8292
  386SOL    HW2 1158   0.673   0.479   0.875 -0.4826  0.4136  3.1893
  387SOL     OW 1159   1.253   2.451   4.227 -0.2321  0.2837  0.0452
  387SOL    HW1 1160   1.295   2.426   4.309  0.4195  0.5919 -0.1857
  387SOL    HW2 1161   1.160   2.457   4.248 -0.0701  0.3404  0.7541
  388SOL     OW 1162   1.977   1.277   2.360 -0.1889  0.2304  0.1709
  388SOL    HW1 1163   1.971   1.238   2.448  2.1375 -2.7833 -0.8187
  388SOL    HW2 1164   2.034   1.353   2.372  0.7387 -0.5829  1.2215
  389SOL     OW 1165   0.686   2.420   2.271 -0.0107 -0.5104  0.5789
  389SOL    HW1 1166   0.609   2.435   2.216 -0.0558 -1.4589  0.3784
  389SOL    HW2 1167   0.650   2.401   2.357  0.0518  0.6329  0.8712
  390SOL     OW 1168   1.835   3.480   0.369 -0.1705  0.9658  0.0491
  390SOL    HW1 1169   1.747   3.494   0.333  0.3815  0.6730 -1.4855
  390SOL    HW2 1170   1.855   3.561   0.415 -1.4099  0.8756  0.7836
  391SOL     OW 1171   3.792   0.614   0.337  0.3040  0.2162  0.4735
  391SOL    HW1 1172   3.828   0.547   0.395 -1.5244 -1.2232  0.0605
  391SOL    HW2 1173   3.864   0.674   0.321  2.3085 -2.0845  0.2571
  392SOL     OW 1174   3.931   2.285   3.078  0.3857  0.9299 -0.2462
  392SOL    HW1 1175   3.855   2.227   3.071  0.8362  0.3256 -0.2444
  392SOL    HW2 1176   4.003   2.234   3.041  1.2406  0.6477  1.6588
  393SOL     OW 1177   0.777   2.044   4.180 -0.3112  0.1642  0.4518
  393SOL    HW1 1178   0.864   2.083   4.188 -0.5637  0.4583  2.0930
  393SOL    HW2 1179   0.794   1.956   4.145  0.3923  1.0963 -1.7353
  394SOL     OW 1180   2.668   0.931   3.015  0.5922 -0.4787 -0.2343
  394SOL    HW1 1181   2.736   0.899   2.956  0.2730 -0.9268 -0.3680
  394SOL    HW2 1182   2.627   0.852   3.050 -1.1701 -0.2877 -1.6792
  395SOL     OW 1183   2.754   0.319   2.426 -0.4034 -0.5245 -0.1289
  395SOL    HW1 1184   2.796   0.402   2.407  0.7388 -0.7012  1.4125
  395SOL    HW2 1185   2.812   0.253   2.387 -1.2953 -0.6159 -1.3336
  396SOL     OW 1186   0.813   1.053   2.285  0.0113 -0.2699 -0.3265
  396SOL    HW1 1187   0.799   0.977   2.229  0.8355 -0.2162 -0.6323
  396SOL    HW2 1188   0.842   1.122   2.225  1.2035 -0.2953  0.1802
  397SOL     OW 1189   2.513   2.847   1.090 -0.4423  0.3840 -0.1726
  397SOL    HW1 1190   2.535   2.904   1.164 -0.0245 -0.5529  0.4375
  397SOL    HW2 1191   2.591   2.793   1.076  0.0359  1.4642 -2.2140
  398SOL     OW 1192   4.091   1.562   3.265 -0.0263 -0.3626  0.2290
  398SOL    HW1 1193   4.139   1.575   3.183  2.7936 -0.5425  1.7153
  398SOL    HW2 1194   4.042   1.643   3.277  1.9321  0.9759 -0.1767
  399SOL     OW 1195   2.871   3.440   1.497 -0.2838  0.0050 -0.4184
  399SOL    HW1 1196   2.879   3.510   1.562  1.0205 -1.1413  0.7232
  399SOL    HW2 1197   2.778   3.439   1.474 -1.0666 -0.3778  2.4268
  400SOL     OW 1198   0.369   2.479   3.485 -0.2949 -0.9516  0.1645
  400SOL    HW1 1199   0.426   2.551   3.457  0.8725 -1.8113  0.2574
  400SOL    HW2 1200   0.346   2.434   3.404  1.2342 -2.0877  0.3173
  401SOL     OW 1201   3.561   0.305   0.423 -0.1051 -0.1768 -0.1196
  401SOL    HW1 1202   3.581   0.218   0.457 -1.3576 -0.0069  1.1806
  401SOL    HW2 1203   3.626   0.362   0.463 -0.6073 -0.2199  0.7994
  402SOL     OW 1204   1.265   2.027   2.060  0.0349 -0.3550  0.3112
  402SOL    HW1 1205   1.236   2.051   2.148  0.6618  0.2685  0.3542
  402SOL    HW2 1206   1.195   2.058   2.002 -0.2345 -0.4934  0.5623
  403SOL     OW 1207   0.430   0.452   2.041 -0.5098 -0.5918 -0.5640
  403SOL    HW1 1208   0.387   0.396   2.105 -1.6311  1.4064  0.5024
  403SOL    HW2 1209   0.524   0.438   2.056 -0.7169 -3.0081 -1.1372
  404SOL     OW 1210   0.268   3.431   0.079  0.2567  0.1931 -0.0708
  404SOL    HW1 1211   0.300   3.399  -0.005  0.8661  0.2065  0.1523
  404SOL    HW2 1212   0.344   3.471   0.120 -0.6195  2.6227 -0.6358
  405SOL     OW 1213   2.055   3.952   4.285  0.2843 -0.2632 -0.5364
  405SOL    HW1 1214   2.139   3.923   4.250  0.5458 -0.4126  0.2111
  405SOL    HW2 1215   1.995   3.946   4.210  1.6027  2.9514 -2.0708
  406SOL     OW 1216   1.138   1.367   2.857 -0.1708 -0.1372  0.3137
  406SOL    HW1 1217   1.127   1.411   2.941  2.5183 -0.1322  0.7515
  406SOL    HW2 1218   1.071   1.299   2.857 -0.4485  0.0724  2.3457
  407SOL     OW 1219   3.491   0.079   1.256  0.3767 -0.0838 -0.6037
  407SOL    HW1 1220   3.486   0.166   1.217  0.3807 -0.1288 -0.7031
  407SOL    HW2 1221   3.425   0.080   1.325 -0.8780 -0.5909 -1.7520
  408SOL     OW 1222   0.500   0.004   1.598 -0.1607  0.2175 -0.5170
  408SOL    HW1 1223   0.527   0.094   1.582  1.4442 -0.4946 -2.1579
  408SOL    HW2 1224   0.500  -0.004   1.694  2.1073  1.3161 -0.3614
  409SOL     OW 1225   0.848   3.580   3.703 -0.1164  0.3090  0.1030
  409SOL    HW1 1226   0.809   3.502   3.664 -0.0203 -0.5127  1.5885
  409SOL    HW2 1227   0.913   3.547   3.764  0.3709  1.5716  0.3050
  410SOL     OW 1228   0.128   1.056   2.093  0.0282 -0.2026 -0.3634
  410SOL    HW1 1229   0.067   1.123   2.062  0.8396  0.2091 -1.1320
  410SOL    HW2 1230   0.162   1.090   2.175 -0.9931 -0.5800  0.2330
  411SOL     OW 1231   0.354   1.126   2.651 -0.2259 -0.1493 -0.0532
  411SOL    HW1 1232   0.442   1.144   2.683  0.6076  0.7501 -2.6014
  411SOL    HW2 1233   0.364   1.119   2.556 -2.9895  0.5973 -0.4925
  412SOL     OW 1234   0.586   4.113   1.151  0.3830 -0.0413  0.1749
  412SOL    HW1 1235   0.532   4.118   1.230  0.5807 -0.9665  0.3842
  412SOL    HW2 1236   0.537   4.164   1.086 -1.5899 -2.0695 -0.0898
  413SOL     OW 1237   3.989   2.960   3.783  0.3010  0.1770  0.1378
  413SOL    HW1 1238   3.914   2.939   3.728 -0.4638  0.3000  1.1115
  413SOL    HW2 1239   3.977   2.908   3.863  0.8824  0.7209  0.5978
  414SOL     OW 1240   2.012   2.401   1.784  0.0251 -0.0415  0.1456
  414SOL    HW1 1241   2.036   2.397   1.691  2.3904  1.6384  0.5893
  414SOL    HW2 1242   1.955   2.478   1.791 -0.0257 -0.0760  0.1120
  415SOL     OW 1243   2.126   3.923   0.261 -0.0274  0.5932 -0.7528
  415SOL    HW1 1244   2.186   3.849   0.270 -1.6835 -0.8245 -0.5480
  415SOL    HW2 1245   2.150   3.964   0.178  0.8581 -0.2557 -0.9325
  416SOL     OW 1246   0.591   0.432   0.145 -0.6330  0.2444  0.3344
  416SOL    HW1 1247   0.506   0.455   0.184 -0.1453  0.7005  1.1559
  416SOL    HW2 1248   0.626   0.515   0.114  0.0099  0.2427  1.0302
  417SOL     OW 1249   0.503   2.202   2.171  0.0722  0.2551 -0.0172
  417SOL    HW1 1250   0.582   2.210   2.117 -0.3331 -0.7119 -0.7809
  417SOL    HW2 1251   0.431   2.220   2.110 -0.3692 -0.4765  0.2792
  418SOL     OW 1252   3.509   2.951   2.196 -0.6596  0.6588  0.1701
  418SOL    HW1 1253   3.430   2.933   2.247 -0.3182  0.4730  0.6448
  418SOL    HW2 1254   3.558   3.014   2.248 -0.6342  1.0061 -0.2671
  419SOL     OW 1255   0.579   0.936   0.712 -0.7539  0.0065  0.1886
  419SOL    HW1 1256   0.553   1.022   0.679 -0.5820 -0.0752 -0.1593
  419SOL    HW2 1257   0.656   0.912   0.660 -1.5801 -0.9480 -0.6476
  420SOL     OW 1258   0.217   3.398   2.233  0.1802 -0.5902  0.1382
  420SOL    HW1 1259   0.179   3.339   2.298 -0.3657 -0.4791 -0.0759
  420SOL    HW2 1260   0.201   3.355   2.150  0.1480 -0.3390  0.0138
  421SOL     OW 1261   4.000   3.944   2.312 -0.7049 -0.0687 -0.0574
  421SOL    HW1 1262   4.051   3.872   2.273 -1.6471 -0.8526  0.1163
  421SOL    HW2 1263   3.929   3.959   2.250 -0.8004  0.3702  0.1582
  422SOL     OW 1264   0.421   1.108   0.148  0.0555  0.6782 -0.2698
  422SOL    HW1 1265   0.402   1.083   0.238 -2.1485  0.4601 -0.7334
  422SOL    HW2 1266   0.402   1.030   0.096  0.6904  0.9846 -0.9919
  423SOL     OW 1267   0.366   0.970   2.935 -0.0532 -0.5524  0.8288
  423SOL    HW1 1268   0.333   1.058   2.913 -1.6199 -1.6082 -1.4375
  423SOL    HW2 1269   0.444   0.960   2.882  0.9058 -0.0764  2.1057
  424SOL     OW 1270   0.995   0.361   3.104  0.5153 -0.0514  0.1792
  424SOL    HW1 1271   0.983   0.456   3.110 -1.2148 -0.0847 -1.4835
  424SOL    HW2 1272   0.916   0.325   3.143  0.4759 -0.7391 -0.5080
  425SOL     OW 1273   2.996   3.103   2.294 -0.0927 -0.0909 -0.3135
  425SOL    HW1 1274   3.059   3.157   2.246  1.6857 -0.4733  1.4524
  425SOL    HW2 1275   2.944   3.165   2.343  1.0539  0.1340  0.6647
  426SOL     OW 1276   2.667   0.846   0.936 -0.8876  0.1527  0.1059
  426SOL    HW1 1277   2.699   0.886   0.855  0.2636  1.8449  1.3252
  426SOL    HW2 1278   2.576   0.823   0.918 -0.8748  1.1664 -1.4142
  427SOL     OW 1279   3.704   1.126   2.522 -0.4184 -0.2791  0.3437
  427SOL    HW1 1280   3.701   1.071   2.443 -0.0034  0.7477 -0.4122
  427SOL    HW2 1281   3.638   1.088   2.580 -0.7025 -1.0867 -0.4816
  428SOL     OW 1282   3.048   2.009   1.829 -0.1220  0.1166  0.4116
  428SOL    HW1 1283   3.050   1.998   1.924 -0.7747  2.7038  0.7935
  428SOL    HW2 1284   3.127   1.966   1.798  0.4650 -0.1527  2.1942
  429SOL     OW 1285   0.261   2.728   1.435 -0.4823  0.2152  0.4388
  429SOL    HW1 1286   0.293   2.659   1.377 -1.2478  1.1502 -1.1608
  429SOL    HW2 1287   0.300   2.707   1.520  0.8792 -1.0726 -0.4386
  430SOL     OW 1288   0.210   1.251   2.849 -0.6676  0.1377 -0.3088
  430SOL    HW1 1289   0.242   1.221   2.764 -2.0587  0.7083 -1.0551
  430SOL    HW2 1290   0.146   1.319   2.829  0.1411  1.4327  1.2590
  431SOL     OW 1291   4.212   1.477   1.050  0.0816  0.1387  0.1165
  431SOL    HW1 1292   4.231   1.454   1.141  1.0985  0.9791  0.1335
  431SOL    HW2 1293   4.188   1.569   1.053  1.1722  0.4671 -0.5807
  432SOL     OW 1294   1.667   2.922   3.897  0.1884  0.0351  0.5993
  432SOL    HW1 1295   1.664   2.938   3.992  1.5784 -0.7461  0.7928
  432SOL    HW2 1296   1.577   2.898   3.875  0.3093 -2.2488  2.2030
  433SOL     OW 1297   1.546   2.293   1.359  0.1515  0.1296  0.6966
  433SOL    HW1 1298   1.482   2.364   1.353 -0.9069 -0.8926 -0.5378
  433SOL    HW2 1299   1.529   2.253   1.444 -0.8040 -0.0724  0.4207
  434SOL     OW 1300   0.707   0.708   4.317  0.0205  0.4635  0.1966
  434SOL    HW1 1301   0.678   0.758   4.240 -0.9231 -2.2006 -1.3074
  434SOL    HW2 1302   0.787   0.665   4.288 -0.0859 -0.2022  0.8785
  435SOL     OW 1303   1.460   2.968   1.443 -0.4164  0.0605 -0.0124
  435SOL    HW1 1304   1.484   2.931   1.358 -1.9741 -1.8609  0.3089
  435SOL    HW2 1305   1.445   2.891   1.499  1.6976  1.2438  2.3806
  436SOL     OW 1306   1.409   3.624   3.748 -0.4295 -0.2126 -0.4490
  436SOL    HW1 1307   1.486   3.571   3.771 -0.0113  0.2824 -0.6812
  436SOL    HW2 1308   1.356   3.566   3.694  1.1013  0.2756 -2.5962
  437SOL     OW 1309   1.181   0.549   2.716 -0.0595  0.6399 -0.4617
  437SOL    HW1 1310   1.222   0.467   2.692  1.5050  0.3767  2.6930
  437SOL    HW2 1311   1.217   0.613   2.654  1.6619 -0.3895 -0.5741
  438SOL     OW 1312   0.048   1.209   0.561  0.2191  0.0317  0.1761
  438SOL    HW1 1313   0.023   1.273   0.628 -0.0345 -0.0527  0.1642
  438SOL    HW2 1314  -0.030   1.154   0.550  0.7151 -0.8203  0.8091
  439SOL     OW 1315   3.383   0.140   0.950 -0.2846 -0.5554 -0.1204
  439SOL    HW1 1316   3.450   0.071   0.952  0.6183  0.3355  0.8533
  439SOL    HW2 1317   3.334   0.128   1.031 -1.0672 -0.9368 -0.6330
  440SOL     OW 1318   0.700   3.473   3.333  0.2478 -0.0575  0.4546
  440SOL    HW1 1319   0.657   3.417   3.397 -0.5368 -0.0945 -0.0965
  440SOL    HW2 1320   0.744   3.413   3.274 -2.4811 -0.3050 -1.5203
  441SOL     OW 1321   4.123   1.026   3.961 -0.1746  0.2449  0.3162
  441SOL    HW1 1322   4.176   1.019   4.040  2.3347 -0.3248 -1.3282
  441SOL    HW2 1323   4.083   0.940   3.951 -0.8768  0.4507  1.1358
  442SOL     OW 1324   2.917   0.548   2.387 -0.1314 -0.0589 -0.5878
  442SOL    HW1 1325   2.996   0.525   2.338 -0.1580  0.9838 -1.1626
  442SOL    HW2 1326   2.872   0.612   2.331 -0.7936  0.2327  0.2479
  443SOL     OW 1327   1.844   0.799   3.468 -0.1004 -0.1082  0.3085
  443SOL    HW1 1328   1.770   0.835   3.420  0.0845 -2.1278 -1.6959
  443SOL    HW2 1329   1.805   0.737   3.530 -0.1572 -2.5040 -1.9556
  444SOL     OW 1330   2.699   0.493   0.841  0.6674 -0.7841 -0.6160
  444SOL    HW1 1331   2.777   0.535   0.805  0.5981 -0.7027 -0.6707
  444SOL    HW2 1332   2.719   0.399   0.838  0.2586 -0.8557 -1.8276
  445SOL     OW 1333   1.276   1.878   2.547 -0.3849 -0.0758 -0.1215
  445SOL    HW1 1334   1.259   1.888   2.641  0.9832  1.4938  0.0113
  445SOL    HW2 1335   1.231   1.797   2.523 -2.3805  0.4774  1.4585
  446SOL     OW 1336   3.410   3.902   1.302  0.2654  0.1804 -0.0814
  446SOL    HW1 1337   3.503   3.896   1.279  0.4613  1.3602  0.3814
  446SOL    HW2 1338   3.373   3.958   1.234 -0.0740 -0.1201 -0.1447
  447SOL     OW 1339   4.275   1.602   3.060  0.0749 -0.0256  0.3703
  447SOL    HW1 1340   4.222   1.654   2.999 -0.3272  1.4055  1.8545
  447SOL    HW2 1341   4.334   1.551   3.004  0.3398  1.8695 -1.1837
  448SOL     OW 1342   4.090   2.070   3.854 -0.1380  0.1045 -0.7534
  448SOL    HW1 1343   4.161   2.134   3.859 -0.2395  0.1047  1.5952
  448SOL    HW2 1344   4.010   2.123   3.866 -0.4519 -0.0972 -1.8407
  449SOL     OW 1345   1.352   2.449   3.256  0.7967  0.1201 -0.2837
  449SOL    HW1 1346   1.372   2.542   3.262  0.4501  0.3095 -1.7931
  449SOL    HW2 1347   1.423   2.412   3.204  0.8102 -0.4301  0.1134
  450SOL     OW 1348   2.560   2.067   2.416  0.1274 -0.0282 -0.0685
  450SOL    HW1 1349   2.539   2.146   2.467 -0.8321 -0.3628  0.0754
  450SOL    HW2 1350   2.556   2.096   2.325 -0.8973 -0.0429 -0.0449
  451SOL     OW 1351   0.921   3.837   3.268  0.0197  0.5162  0.3524
  451SOL    HW1 1352   0.986   3.834   3.198  0.1825  0.8563  0.4881
  451SOL    HW2 1353   0.897   3.930   3.274  0.2173  0.5307  0.9363
  452SOL     OW 1354   3.017   2.090   1.001  0.2128 -0.0311  0.3928
  452SOL    HW1 1355   2.971   2.020   0.955 -0.6302  0.3909  0.5683
  452SOL    HW2 1356   2.955   2.163   1.001  0.9539  0.6086  0.4941
  453SOL     OW 1357   4.102   2.272   0.571 -0.2773  0.4513 -0.1818
  453SOL    HW1 1358   4.071   2.181   0.568  1.0128 -0.0266  0.0309
  453SOL    HW2 1359   4.023   2.325   0.570 -1.0340 -0.6517 -1.4294
  454SOL     OW 1360   3.394   2.467   3.309 -0.0636 -0.5347  0.4512
  454SOL    HW1 1361   3.432   2.404   3.248  1.3778  1.5538 -0.9294
  454SOL    HW2 1362   3.301   2.467   3.289 -0.2890 -2.8728  1.1664
  455SOL     OW 1363   3.238   0.057   0.709  0.6176 -0.0021  0.2430
  455SOL    HW1 1364   3.244   0.139   0.659  0.4397 -0.1104  0.0388
  455SOL    HW2 1365   3.273   0.078   0.795  2.2857 -0.1719 -0.3614
  456SOL     OW 1366   0.076   1.614   1.649  0.0847 -0.1256 -0.2071
  456SOL    HW1 1367   0.042   1.527   1.630 -0.1891 -0.0820  0.0763
  456SOL    HW2 1368   0.143   1.600   1.715  0.0144 -0.1148 -0.1343
  457SOL     OW 1369   0.886   1.355   0.308  0.4569 -0.4137 -0.2837
  457SOL    HW1 1370   0.819   1.302   0.264 -0.7477  0.6834  0.1822
  457SOL    HW2 1371   0.902   1.310   0.391  0.3439 -0.7039 -0.4169
  458SOL     OW 1372   1.231   1.635   1.754  0.3972  0.3684  0.1704
  458SOL    HW1 1373   1.322   1.665   1.745  0.2450  0.3992 -1.6350
  458SOL    HW2 1374   1.181   1.716   1.761  0.5625  0.3437  2.4431
  459SOL     OW 1375   2.141   0.190   1.402  0.2963  0.4693 -0.5733
  459SOL    HW1 1376   2.109   0.146   1.480 -0.3548 -0.3042 -1.2534
  459SOL    HW2 1377   2.181   0.120   1.350 -1.5413  0.4473 -2.0756
  460SOL     OW 1378   0.555   0.046   3.069  0.5036 -0.1209  0.2003
  460SOL    HW1 1379   0.562   0.139   3.090 -1.6476 -0.4737  3.1429
  460SOL    HW2 1380   0.518   0.044   2.981 -2.7962  2.0154  1.3443
  461SOL     OW 1381   1.978   4.157   4.066  0.3563  0.3817  0.2906
  461SOL    HW1 1382   1.977   4.151   3.970 -1.1446 -0.0816  0.3186
  461SOL    HW2 1383   1.937   4.075   4.095  0.1277  0.8506  1.3175
  462SOL     OW 1384   3.129   2.747   0.359  0.1348 -0.1068 -0.7385
  462SOL    HW1 1385   3.044   2.754   0.401  0.4869 -1.0103  0.1560
  462SOL    HW2 1386   3.111   2.760   0.265 -1.0350 -0.6923 -0.6069
  463SOL     OW 1387   0.565   4.236   0.146 -0.8210 -0.5561 -0.2478
  463SOL    HW1 1388   0.557   4.292   0.223  1.2055 -0.0067 -0.3566
  463SOL    HW2 1389   0.557   4.147   0.180  0.8261 -0.3547  0.7764
  464SOL     OW 1390   0.895   0.969   1.223 -0.1800 -0.1433  0.0481
  464SOL    HW1 1391   0.821   0.936   1.172 -1.3907 -0.3500  1.8560
  464SOL    HW2 1392   0.877   1.063   1.232 -0.2798 -0.2095  0.5652
  465SOL     OW 1393   1.982   1.560   0.366 -0.0563  0.0112 -0.0089
  465SOL    HW1 1394   1.920   1.632   0.373  1.2977  1.6086 -2.6215
  465SOL    HW2 1395   1.930   1.486   0.335 -0.7453  1.4204 -2.5177
  466SOL     OW 1396   0.033   3.562   0.525 -0.1248  0.0628 -0.8360
  466SOL    HW1 1397  -0.052   3.603   0.541 -0.4407 -0.4936 -1.0747
  466SOL    HW2 1398   0.024   3.518   0.441 -0.1567 -1.3934 -0.1126
  467SOL     OW 1399   0.133   1.726   3.872  0.2084 -0.4314 -0.4536
  467SOL    HW1 1400   0.053   1.755   3.916  0.9220  2.7956 -1.0341
  467SOL    HW2 1401   0.102   1.681   3.794 -1.1254  1.1241 -0.8952
  468SOL     OW 1402   2.279   0.191   2.994 -0.4094 -0.2130  0.2837
  468SOL    HW1 1403   2.213   0.195   3.063  0.2482  1.9869  0.8682
  468SOL    HW2 1404   2.362   0.205   3.039  0.2418 -0.6792 -0.7351
  469SOL     OW 1405   3.619   2.567   1.257 -0.1831 -0.5583  0.3298
  469SOL    HW1 1406   3.634   2.662   1.263 -0.1542 -0.4810 -0.7201
  469SOL    HW2 1407   3.603   2.540   1.347  0.3466  0.3540  0.7209
  470SOL     OW 1408   1.931   1.249   0.550  0.0310  0.2181 -0.2364
  470SOL    HW1 1409   1.859   1.213   0.603 -0.5031  2.3818  0.6331
  470SOL    HW2 1410   1.906   1.340   0.536  2.0342  0.6831 -1.0073
  471SOL     OW 1411   0.715   1.230   1.982 -0.0482 -0.2652 -0.4631
  471SOL    HW1 1412   0.803   1.246   2.016 -0.5342 -1.2698  1.4554
  471SOL    HW2 1413   0.718   1.140   1.949 -0.6765 -0.8573  0.9768
  472SOL     OW 1414   1.638   2.670   3.417  0.0786 -0.3500 -0.1079
  472SOL    HW1 1415   1.691   2.702   3.344  1.5976 -1.8719  0.2500
  472SOL    HW2 1416   1.553   2.650   3.378  0.7150 -0.7113 -1.3784
  473SOL     OW 1417   2.571   3.410   2.003  0.5369  0.0508 -0.2076
  473SOL    HW1 1418   2.624   3.339   1.968  1.6805  1.1777 -0.8631
  473SOL    HW2 1419   2.481   3.387   1.980  1.1762  0.7093 -4.0312
  474SOL     OW 1420   4.111   3.204   1.600  0.2688 -0.2013 -0.4859
  474SOL    HW1 1421   4.022   3.239   1.600  0.0785 -0.6446  0.6846
  474SOL    HW2 1422   4.100   3.110   1.618  1.0196 -0.0596  0.8438
  475SOL     OW 1423   3.122   4.026   0.161  0.9106  0.3331  0.5507
  475SOL    HW1 1424   3.109   3.946   0.109  1.4658 -0.1536  1.1476
  475SOL    HW2 1425   3.131   3.995   0.251  0.3768  1.1388  0.8898
  476SOL     OW 1426   4.089   1.865   3.650 -0.3419  0.3237  0.4314
  476SOL    HW1 1427   3.995   1.880   3.659 -0.5047 -0.8368  0.8864
  476SOL    HW2 1428   4.129   1.935   3.701 -1.0679 -0.7829  2.7170
  477SOL     OW 1429   4.200   1.013   2.688 -0.3794 -0.1386  0.3613
  477SOL    HW1 1430   4.263   0.941   2.677  1.4937  1.5660 -0.7706
  477SOL    HW2 1431   4.114   0.971   2.677  0.6073 -2.2800  0.2888
  478SOL     OW 1432   1.014   3.504   0.956  0.4533 -0.4221  0.1083
  478SOL    HW1 1433   0.959   3.561   1.009 -0.5880 -3.2444  2.3832
  478SOL    HW2 1434   0.975   3.417   0.968  3.5088 -2.0519 -0.8560
  479SOL     OW 1435   1.971   3.597   1.099  0.3989 -0.1014  0.1813
  479SOL    HW1 1436   2.060   3.602   1.135 -0.3195  0.0538  2.0365
  479SOL    HW2 1437   1.924   3.669   1.141 -0.4763  0.2220 -1.2650
  480SOL     OW 1438   3.823   1.040   3.827 -0.0530  0.1881  0.3258
  480SOL    HW1 1439   3.856   1.039   3.917  0.3590  1.6129  0.2138
  480SOL    HW2 1440   3.735   1.003   3.833  0.9122 -2.2454  0.8784
  481SOL     OW 1441   1.909   2.367   4.050  0.3332 -0.0704 -0.1279
  481SOL    HW1 1442   1.820   2.356   4.016  0.6472  2.4379 -2.0884
  481SOL    HW2 1443   1.965   2.333   3.980  0.9285  0.5009  0.0594
  482SOL     OW 1444   2.629   4.165   2.708 -0.1032  0.3859 -0.2085
  482SOL    HW1 1445   2.624   4.108   2.632 -1.5928 -0.3474  0.4077
  482SOL    HW2 1446   2.691   4.234   2.683 -0.5988  0.1871 -2.0817
  483SOL     OW 1447   0.529   0.087   3.401  0.6081  0.6205  0.2871
  483SOL    HW1 1448   0.505   0.170   3.443  1.2012  0.6134  0.6390
  483SOL    HW2 1449   0.593   0.048   3.459  1.5092  0.6466 -0.6642
  484SOL     OW 1450   2.650   0.681   1.956 -0.3730  0.0764  0.0075
  484SOL    HW1 1451   2.612   0.769   1.957  1.8347  1.1269 -1.4375
  484SOL    HW2 1452   2.580   0.625   1.989 -1.3921  2.5012  2.3729
  485SOL     OW 1453   2.471   3.471   3.840 -0.4700 -0.1902  0.0383
  485SOL    HW1 1454   2.400   3.509   3.788  0.3998  0.9470 -0.3632
  485SOL    HW2 1455   2.469   3.521   3.922 -0.6058 -0.6682  0.3291
  486SOL     OW 1456   2.335   1.347   1.083 -0.1619 -0.2344 -0.2939
  486SOL    HW1 1457   2.240   1.336   1.089 -0.3720  0.1702 -2.1261
  486SOL    HW2 1458   2.369   1.309   1.164 -1.9861  1.3040  1.2842
  487SOL     OW 1459   1.057   1.724   0.777 -0.4786 -0.0995 -0.2731
  487SOL    HW1 1460   1.082   1.711   0.686 -0.5654  2.0559 -0.6480
  487SOL    HW2 1461   1.133   1.766   0.817 -0.6793 -0.4491  0.4860
  488SOL     OW 1462   1.472   0.331   3.835 -0.4719  0.5156 -0.2850
  488SOL    HW1 1463   1.557   0.355   3.871 -0.4085 -0.1119 -0.0122
  488SOL    HW2 1464   1.492   0.289   3.751 -0.3875 -1.2633  0.6026
  489SOL     OW 1465   3.813   3.759   3.432 -0.4291  0.1690 -0.8057
  489SOL    HW1 1466   3.893   3.711   3.410 -0.4130  0.2310 -0.8854
  489SOL    HW2 1467   3.809   3.829   3.366 -0.7034 -0.0122 -0.9862
  490SOL     OW 1468   1.185   1.350   2.499 -0.1514  0.7264 -0.0339
  490SOL    HW1 1469   1.179   1.323   2.408  2.3015 -0.9827  0.2249
  490SOL    HW2 1470   1.116   1.301   2.544 -1.2927  1.4893 -0.8915
  491SOL     OW 1471   0.256   3.419   1.830  0.5349 -0.3896 -0.0978
  491SOL    HW1 1472   0.295   3.441   1.745 -1.4780 -0.2204 -1.0533
  491SOL    HW2 1473   0.166   3.393   1.808  0.2427 -1.2213  1.9112
  492SOL     OW 1474   3.480   3.835   3.821  0.3549  0.0829 -0.5438
  492SOL    HW1 1475   3.550   3.851   3.885  1.3106  0.4821 -1.6357
  492SOL    HW2 1476   3.521   3.781   3.754 -1.3781 -2.6477  0.4429
  493SOL     OW 1477   1.750   2.342   3.244 -0.3684 -0.1158 -0.1689
  493SOL    HW1 1478   1.802   2.422   3.232 -1.2599  0.4781 -0.2157
  493SOL    HW2 1479   1.674   2.355   3.188 -0.1384 -1.3677 -0.7879
  494SOL     OW 1480   3.901   4.131   0.710  0.0738  0.1555 -0.3384
  494SOL    HW1 1481   3.989   4.168   0.696  0.4200 -0.6188 -0.2837
  494SOL    HW2 1482   3.884   4.080   0.631  0.2991 -0.8800  0.2571
  495SOL     OW 1483   1.805   2.224   0.903 -0.0366  0.0362 -0.3414
  495SOL    HW1 1484   1.800   2.147   0.847 -0.2867  1.0601 -1.8078
  495SOL    HW2 1485   1.720   2.267   0.892 -0.5825 -0.3817  1.8591
  496SOL     OW 1486   0.830   1.396   3.557  0.0537  0.1891  0.1324
  496SOL    HW1 1487   0.863   1.447   3.631  0.1995  1.5628 -0.8653
  496SOL    HW2 1488   0.749   1.440   3.532  1.3148  1.3518 -2.1782
  497SOL     OW 1489   0.492   3.892   3.805  0.4254  0.0692 -0.1752
  497SOL    HW1 1490   0.535   3.953   3.745  1.8039 -0.6964 -0.0108
  497SOL    HW2 1491   0.460   3.947   3.876  1.3486  0.6469 -0.1893
  498SOL     OW 1492   1.962   3.579   0.815  0.4167 -0.4667 -0.2578
  498SOL    HW1 1493   1.874   3.602   0.845 -0.5468 -1.4018 -2.2388
  498SOL    HW2 1494   2.009   3.556   0.896 -1.7505 -1.9273  0.6800
  499SOL     OW 1495   2.101   1.862   0.798  0.2639  0.1126 -0.1344
  499SOL    HW1 1496   2.121   1.777   0.759  1.2957  0.4869 -0.4524
  499SOL    HW2 1497   2.175   1.917   0.774 -0.2757  1.0353  0.2839
  500SOL     OW 1498   1.013   2.923   1.661 -0.2611  0.1065  0.7131
  500SOL    HW1 1499   1.033   2.840   1.703 -1.2245  0.3479  1.6977
  500SOL    HW2 1500   0.983   2.980   1.732 -1.3157  0.7278 -0.1830
  501SOL     OW 1501   2.256   2.942   3.639 -0.3902  0.6897  0.6919
  501SOL    HW1 1502   2.306   3.020   3.664 -1.1203  1.3483  0.1425
  501SOL    HW2 1503   2.237   2.899   3.722  0.4606  0.8145  0.9632
  502SOL     OW 1504   1.488   0.826   3.004 -0.6077 -0.4505  0.4523
  502SOL    HW1 1505   1.543   0.796   2.932 -2.1738 -0.8130 -0.6672
  502SOL    HW2 1506   1.429   0.753   3.021 -2.6886  0.8991 -0.4600
  503SOL     OW 1507   1.516   0.293   0.911 -0.0220  0.6307 -0.0311
  503SOL    HW1 1508   1.550   0.219   0.862 -0.8903  0.1114  0.1382
  503SOL    HW2 1509   1.561   0.288   0.996 -0.2568  0.1516  0.0688
  504SOL     OW 1510   3.960   2.182   2.194  0.1899  0.5331 -0.3082
  504SOL    HW1 1511   3.963   2.263   2.144  2.1683  0.4574 -0.3926
  504SOL    HW2 1512   4.046   2.142   2.180 -0.2947 -0.9678  0.7357
  505SOL     OW 1513   0.053   2.913   2.850  0.8107  0.2213 -0.1752
  505SOL    HW1 1514  -0.023   2.971   2.846  0.8364  0.2281 -0.6648
  505SOL    HW2 1515   0.106   2.946   2.922 -0.4173 -0.7298  1.2361
  506SOL     OW 1516   1.307   4.032   2.346 -0.1282  0.3369 -0.1115
  506SOL    HW1 1517   1.262   4.025   2.430  1.1771  0.7360  0.6511
  506SOL    HW2 1518   1.274   4.113   2.308 -2.1643 -0.7995 -0.9106
  507SOL     OW 1519   3.920   0.654   2.452 -0.2100  0.1994 -0.3141
  507SOL    HW1 1520   3.845   0.651   2.393  0.3268 -1.4653 -0.9506
  507SOL    HW2 1521   3.943   0.562   2.467  1.4210  0.6672  0.2481
  508SOL     OW 1522   2.669   2.267   0.959 -0.1369  0.1468 -0.1207
  508SOL    HW1 1523   2.608   2.257   1.032 -0.3588 -0.7104 -0.4117
  508SOL    HW2 1524   2.753   2.286   1.001 -0.7506  2.3198  0.2551
  509SOL     OW 1525   1.904   0.539   4.084  0.0076 -0.2163  0.6791
  509SOL    HW1 1526   1.916   0.613   4.144 -1.7923 -1.1676  2.3168
  509SOL    HW2 1527   1.983   0.485   4.097  1.9648  1.8992 -1.4602
  510SOL     OW 1528   2.435   1.612   0.146  0.1617  0.0698 -0.5490
  510SOL    HW1 1529   2.344   1.584   0.139  0.1800  0.3234 -2.1813
  510SOL    HW2 1530   2.473   1.554   0.213 -1.1085 -0.2239 -0.0521
  511SOL     OW 1531   0.206   0.343   2.698  0.4777  0.3092 -0.4049
  511SOL    HW1 1532   0.223   0.294   2.617  0.9492  0.4942 -0.4238
  511SOL    HW2 1533   0.137   0.294   2.742  2.3511 -1.5864  0.5996
  512SOL     OW 1534   1.541   0.404   1.778 -0.1933 -0.0078  0.4762
  512SOL    HW1 1535   1.506   0.481   1.735  0.1292 -0.3536 -0.4446
  512SOL    HW2 1536   1.516   0.413   1.869 -2.0793  0.0772 -0.0209
  513SOL     OW 1537   0.214   4.215   0.712 -0.4554  0.1054 -0.0469
  513SOL    HW1 1538   0.219   4.133   0.761  1.0913  0.0145 -0.2901
  513SOL    HW2 1539   0.299   4.221   0.667 -0.4777  1.8958  0.0722
  514SOL     OW 1540   0.657   3.921   1.954  0.2237  0.5551 -0.2761
  514SOL    HW1 1541   0.623   3.907   1.865  0.7855 -2.1511 -0.1546
  514SOL    HW2 1542   0.691   3.835   1.980  1.0064  1.5335  2.1832
  515SOL     OW 1543   1.084   0.045   3.232  0.2477  0.2997  0.2225
  515SOL    HW1 1544   1.113   0.079   3.316  2.3851  0.4504 -0.5270
  515SOL    HW2 1545   1.007   0.098   3.209  0.8428  1.5963  1.1444
  516SOL     OW 1546   0.756   0.786   2.939 -0.1546 -0.2580  0.4198
  516SOL    HW1 1547   0.748   0.767   3.033 -0.4028  0.6295  0.5893
  516SOL    HW2 1548   0.847   0.810   2.927 -0.0256 -0.7610  0.3485
  517SOL     OW 1549   2.673   3.279   0.164  0.0943  0.1169  0.3257
  517SOL    HW1 1550   2.725   3.353   0.132 -0.2487  1.6084  2.9008
  517SOL    HW2 1551   2.733   3.229   0.219 -0.1248 -0.5226 -0.0136
  518SOL     OW 1552   3.894   0.895   0.417 -0.4585  0.6642 -0.1189
  518SOL    HW1 1553   3.842   0.969   0.385  0.7996  1.5023 -0.3089
  518SOL    HW2 1554   3.934   0.858   0.338  0.9455  1.3975  0.2134
  519SOL     OW 1555   3.711   0.207   1.746  0.4133  0.2000  0.0287
  519SOL    HW1 1556   3.728   0.118   1.775  1.3501 -0.1476 -1.4712
  519SOL    HW2 1557   3.619   0.206   1.718  1.2559 -1.2583 -3.0690
  520SOL     OW 1558   1.329   1.788   0.849  0.1814  0.4248  0.5612
  520SOL    HW1 1559   1.398   1.761   0.909  0.0512 -1.4524 -0.0719
  520SOL    HW2 1560   1.373   1.802   0.765 -0.0732  0.0549  0.3628
  521SOL     OW 1561   3.466   3.605   1.394 -0.7265 -0.1632  0.6776
  521SOL    HW1 1562   3.419   3.556   1.327  1.5074 -1.7833  0.1741
  521SOL    HW2 1563   3.447   3.697   1.375 -1.2352 -0.6381 -1.3236
  522SOL     OW 1564   3.137   3.602   3.681 -0.2804  0.2830  0.3345
  522SOL    HW1 1565   3.221   3.594   3.728  1.3028  2.5313 -1.8107
  522SOL    HW2 1566   3.146   3.545   3.605 -1.0503 -0.0614  0.4923
  523SOL     OW 1567   1.783   1.318   3.425 -0.6476 -0.0444  0.0648
  523SOL    HW1 1568   1.830   1.288   3.503  0.0878  1.3829  0.1977
  523SOL    HW2 1569   1.696   1.279   3.434 -0.5728  0.0499  1.5868
  524SOL     OW 1570   4.162   2.286   2.727 -0.3685 -0.1793  0.3279
  524SOL    HW1 1571   4.161   2.229   2.804 -1.6868 -2.0743 -1.0276
  524SOL    HW2 1572   4.169   2.375   2.764 -1.1453 -1.0012  2.6300
  525SOL     OW 1573   3.334   2.410   2.880  0.8795 -0.1502 -0.7959
  525SOL    HW1 1574   3.327   2.316   2.860  0.6481 -0.3417  0.1383
  525SOL    HW2 1575   3.340   2.452   2.794  0.0834 -0.9518 -1.2654
  526SOL     OW 1576   3.528   1.559   0.105  0.5372  0.0508  0.2799
  526SOL    HW1 1577   3.507   1.530   0.193  1.7678  1.9395  1.2494
  526SOL    HW2 1578   3.444   1.584   0.067  0.0106 -0.6842  0.9355
  527SOL     OW 1579   3.763   1.508   1.448 -0.0857  0.6805 -0.4075
  527SOL    HW1 1580   3.701   1.581   1.451 -1.2732 -0.3342  1.2079
  527SOL    HW2 1581   3.713   1.437   1.408  1.0619  0.7009 -1.9785
  528SOL     OW 1582   1.163   2.114   2.297  0.1465 -0.2681 -0.0861
  528SOL    HW1 1583   1.183   2.207   2.307 -0.7266 -0.0545 -0.3149
  528SOL    HW2 1584   1.156   2.082   2.387 -0.4495  0.0843 -0.0041
  529SOL     OW 1585   4.020   0.762   3.917  0.6972  0.0932 -0.1727
  529SOL    HW1 1586   3.939   0.733   3.957  1.0460  0.6283  0.9734
  529SOL    HW2 1587   4.079   0.687   3.924  1.0238  0.4524  1.1235
  530SOL     OW 1588   3.491   1.184   3.217  0.7208  0.1497  0.5159
  530SOL    HW1 1589   3.521   1.237   3.144  0.0550  1.8744  1.4422
  530SOL    HW2 1590   3.473   1.098   3.178 -1.0626  1.4154 -1.6923
  531SOL     OW 1591   1.550   3.894   2.110  0.1755  0.0588 -0.0682
  531SOL    HW1 1592   1.495   3.927   2.038  0.3177 -0.1399 -0.2712
  531SOL    HW2 1593   1.601   3.824   2.070  0.0926 -0.2052  0.2865
  532SOL     OW 1594   2.994   0.917   3.297 -0.4022 -0.4160 -0.4600
  532SOL    HW1 1595   2.970   0.833   3.258  0.3836 -0.1212 -1.6439
  532SOL    HW2 1596   2.939   0.924   3.375 -0.2207 -2.1780 -0.1318
  533SOL     OW 1597   0.392   1.251   3.181 -0.0230 -0.1156 -0.2076
  533SOL    HW1 1598   0.362   1.275   3.269  2.1460 -0.4357  0.6898
  533SOL    HW2 1599   0.441   1.327   3.151  1.0746 -0.8015 -0.2069
  534SOL     OW 1600   0.170   2.661   3.547  0.1136  0.3904 -0.2128
  534SOL    HW1 1601   0.233   2.591   3.534 -0.8277 -0.7585  1.1979
  534SOL    HW2 1602   0.193   2.699   3.632 -1.6654 -0.7332  0.8269
  535SOL     OW 1603   3.105   3.455   4.309 -0.1414 -0.1926 -0.0774
  535SOL    HW1 1604   3.128   3.528   4.253  0.1927 -0.7762 -0.7133
  535SOL    HW2 1605   3.039   3.407   4.260 -1.2924  0.3623  0.8744
  536SOL     OW 1606   1.331   1.145   0.165 -0.0287 -0.1877  0.6046
  536SOL    HW1 1607   1.389   1.207   0.210 -1.3953  1.4127  0.2780
  536SOL    HW2 1608   1.251   1.145   0.217  0.4116 -2.8285  1.3886
  537SOL     OW 1609   0.769   4.074   2.925 -0.4329 -0.1888 -0.1490
  537SOL    HW1 1610   0.743   4.085   3.016 -0.0409 -0.7891  0.0400
  537SOL    HW2 1611   0.698   4.023   2.886  0.9080 -2.8423  0.6475
  538SOL     OW 1612   3.795   3.906   1.016  0.0277  0.1207 -0.2766
  538SOL    HW1 1613   3.718   3.902   0.959  0.3105  0.5646 -0.7010
  538SOL    HW2 1614   3.869   3.906   0.955  0.3074  2.3640 -0.0122
  539SOL     OW 1615   3.282   0.891   3.826 -0.0841  0.1862 -0.0266
  539SOL    HW1 1616   3.193   0.893   3.791 -0.0714 -1.7431 -0.2725
  539SOL    HW2 1617   3.332   0.839   3.764  1.1919  1.0348  0.2344
  540SOL     OW 1618   4.063   1.462   2.476 -0.6617 -0.7634 -0.1349
  540SOL    HW1 1619   4.135   1.473   2.415 -0.2184 -0.0265  0.4904
  540SOL    HW2 1620   4.092   1.394   2.536  0.6539  1.2193  1.6374
  541SOL     OW 1621   2.436   0.758   0.848 -0.0081 -0.3470 -0.1602
  541SOL    HW1 1622   2.426   0.711   0.765 -2.9601 -0.2378  0.0456
  541SOL    HW2 1623   2.398   0.700   0.914  0.1123  0.5837  0.7609
  542SOL     OW 1624   4.187   0.407   1.174  0.7072 -0.0502  0.0550
  542SOL    HW1 1625   4.232   0.363   1.102  0.4407 -1.3465  0.6546
  542SOL    HW2 1626   4.229   0.493   1.180  0.2163  0.3957 -2.1325
  543SOL     OW 1627   1.209   3.334   2.203  0.0487 -0.3139  0.6473
  543SOL    HW1 1628   1.258   3.416   2.200 -1.0840  0.3604 -0.9695
  543SOL    HW2 1629   1.275   3.266   2.189  0.7060  0.4893 -0.3430
  544SOL     OW 1630   0.673   4.082   3.171 -0.0042 -0.1592 -0.2616
  544SOL    HW1 1631   0.648   4.166   3.133 -2.9442 -0.8283 -0.0369
  544SOL    HW2 1632   0.674   4.097   3.265 -0.7168 -0.3604 -0.2089
  545SOL     OW 1633   3.925   3.447   3.538  0.1141 -0.2041  0.0408
  545SOL    HW1 1634   3.829   3.449   3.535  0.1318  0.0282 -0.4728
  545SOL    HW2 1635   3.952   3.502   3.465  0.6426 -0.6954 -0.1413
  546SOL     OW 1636   2.475   1.242   0.470  0.0910  0.1453  0.4495
  546SOL    HW1 1637   2.510   1.219   0.556  0.9928  1.2458  0.4061
  546SOL    HW2 1638   2.402   1.182   0.456 -0.0728 -0.0324  1.9814
  547SOL     OW 1639   3.598   1.272   0.436  0.7355 -0.2065  0.0015
  547SOL    HW1 1640   3.577   1.193   0.485 -0.2353 -0.6509 -1.0937
  547SOL    HW2 1641   3.661   1.318   0.491 -0.3932 -0.6249  1.7152
  548SOL     OW 1642   0.755   3.194   3.073  0.5878 -0.0439  0.3440
  548SOL    HW1 1643   0.829   3.150   3.031 -0.2745 -1.1112 -0.1014
  548SOL    HW2 1644   0.742   3.273   3.020  0.4686 -0.6189 -0.5222
  549SOL     OW 1645   3.882   1.230   0.900 -0.5320  0.1708  0.0269
  549SOL    HW1 1646   3.910   1.189   0.818 -0.3904 -0.5788  0.4417
  549SOL    HW2 1647   3.789   1.207   0.908 -0.0651 -1.4791  1.0673
  550SOL     OW 1648   0.603   0.849   0.241  0.3279  0.6729 -0.2672
  550SOL    HW1 1649   0.567   0.810   0.161 -0.7496  0.9272  0.0694
  550SOL    HW2 1650   0.526   0.881   0.288  0.9708  0.7422  0.7608
  551SOL     OW 1651   0.870   3.943   0.798  0.1017  0.0985  0.2847
  551SOL    HW1 1652   0.906   3.856   0.781  2.1277  1.0511 -0.5194
  551SOL    HW2 1653   0.862   3.984   0.712 -2.2055  0.2649  0.4984
  552SOL     OW 1654   2.221   0.378   2.801  0.1661 -0.0154 -0.4306
  552SOL    HW1 1655   2.131   0.407   2.817 -0.2479 -0.8930 -1.0473
  552SOL    HW2 1656   2.240   0.319   2.875 -0.0311 -0.3792 -0.6648
  553SOL     OW 1657   2.234   3.324   0.111  0.9374  0.4102 -0.1959
  553SOL    HW1 1658   2.264   3.238   0.080  2.1833  0.9643 -0.5825
  553SOL    HW2 1659   2.143   3.329   0.081 -0.1582 -1.9588  2.3433
  554SOL     OW 1660   1.173   0.690   0.949 -0.1843  0.1844  0.2255
  554SOL    HW1 1661   1.084   0.655   0.939  0.2600 -0.8433 -0.3074
  554SOL    HW2 1662   1.161   0.783   0.968 -1.4327 -0.2662  1.9090
  555SOL     OW 1663   3.883   4.258   3.960 -0.0500  0.2125  0.3241
  555SOL    HW1 1664   3.839   4.174   3.947 -1.7248  0.7409  2.1292
  555SOL    HW2 1665   3.869   4.306   3.878  0.3149 -0.9576 -0.4555
  556SOL     OW 1666   1.529   3.361   1.627 -0.9264  0.7310 -0.0921
  556SOL    HW1 1667   1.613   3.402   1.650  1.0338 -1.0591 -3.3504
  556SOL    HW2 1668   1.490   3.420   1.564  1.0380 -1.1666 -3.3794
  557SOL     OW 1669   1.901   3.721   0.551 -0.2226  0.0011 -0.0334
  557SOL    HW1 1670   1.889   3.661   0.625  0.9678  0.0315  0.2037
  557SOL    HW2 1671   1.947   3.796   0.588  0.1726  0.1201 -0.7482
  558SOL     OW 1672   1.439   0.138   2.088  0.3682  0.2429 -0.1611
  558SOL    HW1 1673   1.446   0.230   2.112 -1.0548  0.1285  0.8738
  558SOL    HW2 1674   1.529   0.107   2.081  1.0031  0.7248  3.6560
  559SOL     OW 1675   0.599   2.163   1.916  0.1751 -0.0161 -0.1232
  559SOL    HW1 1676   0.574   2.082   1.870 -2.0283  0.9930 -0.8382
  559SOL    HW2 1677   0.609   2.227   1.846 -0.8917  0.9874  0.6139
  560SOL     OW 1678   0.556   1.503   3.551  0.1137 -0.7069 -0.8825
  560SOL    HW1 1679   0.508   1.476   3.629  1.6550 -0.2040  0.3051
  560SOL    HW2 1680   0.496   1.561   3.504 -1.2040 -1.8139 -0.6003
  561SOL     OW 1681   2.605   1.495   4.082 -0.9904 -0.1844  0.3840
  561SOL    HW1 1682   2.544   1.465   4.014  0.3287 -1.1414 -0.4078
  561SOL    HW2 1683   2.642   1.576   4.046  0.1241 -0.9828 -0.3350
  562SOL     OW 1684   0.624   2.588   0.915 -0.0403 -0.8162 -0.2573
  562SOL    HW1 1685   0.700   2.545   0.875  0.8980  0.8162 -0.2946
  562SOL    HW2 1686   0.584   2.638   0.843  2.1922  2.8966  0.8205
  563SOL     OW 1687   0.320   2.001   3.636 -0.1526 -0.5395  0.4819
  563SOL    HW1 1688   0.414   2.002   3.620 -0.1945  1.8801 -0.0024
  563SOL    HW2 1689   0.283   1.956   3.560  0.5806 -1.5350  0.6932
  564SOL     OW 1690   3.277   2.060   0.783 -0.2230  0.0654  0.0407
  564SOL    HW1 1691   3.265   2.135   0.842  0.8889  0.3085 -0.0325
  564SOL    HW2 1692   3.198   2.007   0.796 -0.3918  0.5558  1.1107
  565SOL     OW 1693   2.321   2.485   1.068 -0.5691 -0.2840  0.4571
  565SOL    HW1 1694   2.382   2.415   1.093 -0.0110  0.0622  0.0951
  565SOL    HW2 1695   2.378   2.558   1.043 -1.1247  0.6790  1.8507
  566SOL     OW 1696   1.123   2.776   3.770  0.3407  0.0371 -0.0632
  566SOL    HW1 1697   1.086   2.688   3.763 -1.3648  0.6300  1.0454
  566SOL    HW2 1698   1.130   2.792   3.864  0.3606  1.2075 -0.2542
  567SOL     OW 1699   0.188   0.907   3.125  0.5126  0.5789  0.1731
  567SOL    HW1 1700   0.126   0.980   3.123 -1.7759 -1.2689  0.0597
  567SOL    HW2 1701   0.233   0.911   3.040 -2.1910 -0.1923 -1.4174
  568SOL     OW 1702   4.207   4.187   1.661  0.0031 -0.2980 -0.0929
  568SOL    HW1 1703   4.276   4.197   1.727  1.7213 -0.7613 -1.7168
  568SOL    HW2 1704   4.161   4.271   1.662 -1.1498 -0.8655  2.8205
  569SOL     OW 1705   2.829   0.888   1.564 -0.3892  0.2013 -0.4276
  569SOL    HW1 1706   2.736   0.902   1.547 -0.6115 -0.1524  0.4286
  569SOL    HW2 1707   2.840   0.793   1.557  0.5877  0.4332 -3.6986
  570SOL     OW 1708   1.889   3.857   3.250 -0.1822  0.2220 -0.0883
  570SOL    HW1 1709   1.930   3.943   3.244 -0.5192  0.3619 -0.4558
  570SOL    HW2 1710   1.937   3.811   3.319 -0.5633  1.0074  0.7098
  571SOL     OW 1711   2.554   3.085   2.144  1.6158  0.6344  0.6783
  571SOL    HW1 1712   2.494   3.021   2.183  1.3500  0.4143 -0.0709
  571SOL    HW2 1713   2.528   3.089   2.052  2.4126  0.9275  0.4583
  572SOL     OW 1714   1.640   3.845   3.404 -0.2824  1.1139  0.1976
  572SOL    HW1 1715   1.719   3.842   3.349 -0.8631 -0.6603 -0.6420
  572SOL    HW2 1716   1.622   3.938   3.416  1.5292  1.5558 -0.1705
  573SOL     OW 1717   4.256   3.072   2.589 -0.1443 -0.4594  0.1141
  573SOL    HW1 1718   4.277   2.978   2.584 -1.0223 -0.6461 -0.3444
  573SOL    HW2 1719   4.216   3.082   2.676 -0.8617 -0.6934 -0.1825
  574SOL     OW 1720   1.005   0.040   1.407  0.6324 -0.0726 -0.6017
  574SOL    HW1 1721   0.936  -0.008   1.453  1.3438  1.0597  1.7902
  574SOL    HW2 1722   1.081  -0.017   1.410  0.6014 -0.1160 -0.6377
  575SOL     OW 1723   0.021   2.064   0.680  0.2548  0.0839  0.2563
  575SOL    HW1 1724  -0.044   2.024   0.624  0.0574 -0.5394  0.9109
  575SOL    HW2 1725   0.038   2.149   0.641  2.4660 -1.4880 -2.5929
  576SOL     OW 1726   3.566   1.806   4.034 -0.0535  0.1344 -0.4429
  576SOL    HW1 1727   3.489   1.792   4.090 -0.3519 -1.6450 -1.2284
  576SOL    HW2 1728   3.640   1.776   4.087 -0.0843  0.3988 -0.2484
  577SOL     OW 1729   1.422   3.312   1.900 -0.0952 -0.1056  0.1561
  577SOL    HW1 1730   1.453   3.339   1.814 -0.8018  1.2861  0.3062
  577SOL    HW2 1731   1.352   3.250   1.882  0.2031 -0.3268 -0.2536
  578SOL     OW 1732   2.189   0.904   3.717 -0.3881  0.0550  0.0957
  578SOL    HW1 1733   2.254   0.870   3.778  1.1803  0.7999 -1.0951
  578SOL    HW2 1734   2.108   0.909   3.768  0.7607  0.2565  1.9668
  579SOL     OW 1735   1.411   1.490   2.872  0.1194 -0.3662  0.2338
  579SOL    HW1 1736   1.405   1.490   2.776 -1.0281  0.4943  0.2776
  579SOL    HW2 1737   1.324   1.463   2.901 -0.2925  1.6318  1.0234
  580SOL     OW 1738   1.975   0.194   3.143  0.0076  0.3278 -0.3872
  580SOL    HW1 1739   1.923   0.275   3.143 -0.0290  0.3044 -0.2674
  580SOL    HW2 1740   2.044   0.210   3.207 -1.2167 -0.5171  1.2224
  581SOL     OW 1741   0.501   2.957   0.474 -0.2449 -0.2551 -0.6096
  581SOL    HW1 1742   0.592   2.986   0.471  0.1338 -1.4783 -1.9842
  581SOL    HW2 1743   0.454   3.018   0.416 -0.1232 -0.2158 -0.6665
  582SOL     OW 1744   3.991   3.124   1.237  0.2599  0.1444 -0.0423
  582SOL    HW1 1745   3.961   3.201   1.190  1.7382  0.3486 -0.7105
  582SOL    HW2 1746   4.007   3.059   1.168 -0.8244 -0.7214  0.4977
  583SOL     OW 1747   2.088   0.460   3.412 -0.4272  0.0590  0.1627
  583SOL    HW1 1748   2.070   0.529   3.348 -1.0024  0.7695  1.0562
  583SOL    HW2 1749   2.076   0.503   3.497 -0.3301 -1.0273  0.7409
  584SOL     OW 1750   1.338   0.602   4.196 -0.2194  0.0049 -0.6250
  584SOL    HW1 1751   1.247   0.590   4.222  0.0968  1.1267  1.1673
  584SOL    HW2 1752   1.372   0.512   4.187 -1.1405 -0.4245  0.0546
  585SOL     OW 1753   2.303   3.551   2.369  0.1312 -0.0253  0.0936
  585SOL    HW1 1754   2.357   3.564   2.290 -0.4154  0.1718 -0.2491
  585SOL    HW2 1755   2.219   3.519   2.336  0.4217 -1.5220  0.7060
  586SOL     OW 1756   1.821   3.338   3.058  0.3479  0.2657  0.3600
  586SOL    HW1 1757   1.814   3.341   3.154  0.2245  0.0455  0.3583
  586SOL    HW2 1758   1.745   3.387   3.027 -0.3565 -0.7779  0.3620
  587SOL     OW 1759   0.361   0.660   1.625  0.0370  0.4142  0.4757
  587SOL    HW1 1760   0.417   0.731   1.658 -1.2694  0.5247  2.6194
  587SOL    HW2 1761   0.303   0.639   1.698 -0.4029 -2.0918 -0.5041
  588SOL     OW 1762   0.595   3.151   1.221 -0.3578 -0.2554 -0.3335
  588SOL    HW1 1763   0.551   3.228   1.186  1.0861  2.4099  3.1465
  588SOL    HW2 1764   0.527   3.106   1.272 -0.0685  1.9310  2.1742
  589SOL     OW 1765   0.721   0.752   2.563 -0.0517 -0.9004 -0.3795
  589SOL    HW1 1766   0.745   0.660   2.571  2.1388 -0.3428  0.1664
  589SOL    HW2 1767   0.670   0.757   2.482  0.5562 -2.4380 -0.8824
  590SOL     OW 1768   1.056   0.724   2.400  0.8296 -0.0346  0.0518
  590SOL    HW1 1769   1.001   0.660   2.446 -1.4448  0.6856 -1.4796
  590SOL    HW2 1770   1.115   0.758   2.467  0.4467 -1.9484  1.4499
  591SOL     OW 1771   0.049   3.190   2.356 -0.1875  0.4375 -0.2340
  591SOL    HW1 1772   0.005   3.156   2.434 -0.5394  1.4815  0.0409
  591SOL    HW2 1773  -0.003   3.157   2.283 -2.1616  2.5435  0.1108
  592SOL     OW 1774   0.273   2.891   0.693 -0.6513  0.1986  0.0792
  592SOL    HW1 1775   0.353   2.921   0.651  0.7549 -2.9154  0.2402
  592SOL    HW2 1776   0.285   2.910   0.786 -0.6913  0.8568 -0.0444
  593SOL     OW 1777   2.749   3.953   3.230 -0.2172 -0.7809  0.6328
  593SOL    HW1 1778   2.679   3.986   3.286  0.3479 -0.0426  0.9315
  593SOL    HW2 1779   2.794   3.887   3.282 -0.3523 -0.8622  0.6453
  594SOL     OW 1780   1.210   3.522   1.735  0.1705 -0.1538  0.2014
  594SOL    HW1 1781   1.178   3.437   1.766  0.0142 -0.3089 -0.3847
  594SOL    HW2 1782   1.134   3.581   1.743  0.7634  0.4161  2.3837
  595SOL     OW 1783   4.024   0.617   1.823 -0.5994 -0.2109 -0.0200
  595SOL    HW1 1784   4.099   0.565   1.794 -0.3639 -0.4929  1.0492
  595SOL    HW2 1785   4.042   0.636   1.915 -1.5382  0.2615  0.0775
  596SOL     OW 1786   2.196   0.655   2.940  0.1048  1.1222 -0.4687
  596SOL    HW1 1787   2.264   0.590   2.920 -0.7025  0.8283 -2.5118
  596SOL    HW2 1788   2.240   0.739   2.931  0.2667  0.9311 -1.6054
  597SOL     OW 1789   1.447   1.997   0.367 -0.3601  0.6346 -0.2851
  597SOL    HW1 1790   1.532   2.025   0.400 -0.5396  2.2898 -1.1124
  597SOL    HW2 1791   1.391   1.993   0.445  0.0847  1.1084  0.0616
  598SOL     OW 1792   2.226   0.308   1.625  0.3167 -0.6433  0.4261
  598SOL    HW1 1793   2.179   0.314   1.542  0.7298  0.0004  0.2309
  598SOL    HW2 1794   2.165   0.345   1.689  1.1196  1.7801 -0.0752
  599SOL     OW 1795   1.453   1.942   1.438 -0.2089  0.0448  0.2190
  599SOL    HW1 1796   1.471   1.968   1.347 -0.4134  0.7599  0.3832
  599SOL    HW2 1797   1.530   1.972   1.487 -0.6220  0.6954  0.4725
  600SOL     OW 1798   3.110   4.154   4.203  0.0296 -0.5536 -0.4307
  600SOL    HW1 1799   3.105   4.142   4.298 -0.0886  0.5885 -0.2791
  600SOL    HW2 1800   3.199   4.187   4.188 -0.4704  0.8328 -0.5105
  601SOL     OW 1801   3.259   0.304   3.201  0.0519  0.0742  0.2282
  601SOL    HW1 1802   3.336   0.318   3.146  0.7187  0.9201  1.3341
  601SOL    HW2 1803   3.184   0.319   3.143  0.7375  1.3507 -0.3482
  602SOL     OW 1804   2.019   1.054   3.574  0.1926 -0.1654 -0.4002
  602SOL    HW1 1805   2.099   1.012   3.607  1.0418 -0.1914 -2.3987
  602SOL    HW2 1806   1.958   0.982   3.559 -0.3726 -0.1219  1.4053
  603SOL     OW 1807   2.816   1.398   1.750  0.1270  0.2132 -0.2118
  603SOL    HW1 1808   2.870   1.471   1.780  1.2647 -0.4719 -0.5222
  603SOL    HW2 1809   2.850   1.322   1.798 -1.3802 -0.0505  0.5131
  604SOL     OW 1810   4.058   1.132   1.747  0.6327  0.6876 -0.5731
  604SOL    HW1 1811   4.152   1.115   1.749  0.4999 -0.2340 -1.6136
  604SOL    HW2 1812   4.017   1.046   1.753 -0.2352  1.1799  2.1657
  605SOL     OW 1813   2.784   0.951   4.047 -0.2163 -0.8527 -0.3383
  605SOL    HW1 1814   2.865   0.963   4.096 -0.0436 -0.3413 -0.7340
  605SOL    HW2 1815   2.756   0.862   4.067  0.9236 -1.3686 -0.9103
  606SOL     OW 1816   0.761   4.219   1.509 -0.0128 -0.3402 -0.2572
  606SOL    HW1 1817   0.665   4.218   1.514 -0.0160  1.0705  0.7144
  606SOL    HW2 1818   0.788   4.132   1.538 -0.9598 -0.1727  1.2156
  607SOL     OW 1819   4.187   1.845   1.877  0.0232 -0.0426 -0.2082
  607SOL    HW1 1820   4.151   1.761   1.848  0.6048 -1.0037  1.7008
  607SOL    HW2 1821   4.116   1.885   1.927 -0.1596  0.4953 -0.8905
  608SOL     OW 1822   2.227   2.631   1.445 -0.1335  0.7554  0.9162
  608SOL    HW1 1823   2.190   2.713   1.414  1.4493  1.1606 -0.0296
  608SOL    HW2 1824   2.276   2.654   1.524 -1.2135  0.3609  1.7243
  609SOL     OW 1825   1.705   1.942   3.375 -0.1281 -0.2242 -0.1756
  609SOL    HW1 1826   1.626   1.986   3.342  0.4728  0.2269 -1.0685
  609SOL    HW2 1827   1.755   2.013   3.416  0.9160  0.0020 -1.7532
  610SOL     OW 1828   0.202   0.550   0.095 -0.0240 -0.0528  0.4971
  610SOL    HW1 1829   0.171   0.461   0.080 -2.0854  0.8898 -1.4062
  610SOL    HW2 1830   0.277   0.560   0.037  1.7852 -1.2289  2.4986
  611SOL     OW 1831   1.653   1.708   0.132 -0.7215 -0.0454 -0.1556
  611SOL    HW1 1832   1.611   1.793   0.124 -0.5776  0.0592  0.1714
  611SOL    HW2 1833   1.692   1.709   0.220  3.2489  1.3797 -1.6943
  612SOL     OW 1834   0.260   1.990   1.628 -0.2429 -0.1901  0.4289
  612SOL    HW1 1835   0.233   1.942   1.706  0.9151 -1.7266 -0.0793
  612SOL    HW2 1836   0.330   1.938   1.590 -0.3964  0.8129 -1.3536
  613SOL     OW 1837   2.004   3.502   2.871  0.3778  0.9177  0.1996
  613SOL    HW1 1838   1.939   3.492   2.940  0.4908  1.3279  0.3651
  613SOL    HW2 1839   2.026   3.412   2.847  0.1300  0.7734  0.5023
  614SOL     OW 1840   4.254   1.631   3.676  0.4280 -0.4168  0.0328
  614SOL    HW1 1841   4.207   1.550   3.655 -0.1651  0.2376 -1.2729
  614SOL    HW2 1842   4.190   1.700   3.658  0.6788  0.3272  1.8152
  615SOL     OW 1843   3.872   3.291   4.216  0.2331 -0.0589 -0.0802
  615SOL    HW1 1844   3.882   3.384   4.197 -1.4474  0.0365 -0.5688
  615SOL    HW2 1845   3.890   3.247   4.133  0.6377 -0.1552  0.0553
  616SOL     OW 1846   1.121   2.844   2.076  0.7755 -0.2878 -0.0152
  616SOL    HW1 1847   1.100   2.751   2.080 -0.5372  0.0179  0.7149
  616SOL    HW2 1848   1.037   2.887   2.058  1.1217  0.8395  0.9344
  617SOL     OW 1849   0.964   0.478   0.376  0.4530 -0.0776  0.3360
  617SOL    HW1 1850   0.898   0.541   0.346 -0.1294 -0.2881  1.1516
  617SOL    HW2 1851   0.920   0.394   0.376  1.1644 -0.4717 -0.5154
  618SOL     OW 1852   1.188   3.896   0.872  0.1921 -0.5460  0.0055
  618SOL    HW1 1853   1.116   3.958   0.858  2.2863  2.1297  0.1940
  618SOL    HW2 1854   1.159   3.816   0.829 -3.1408  0.1590  0.6402
  619SOL     OW 1855   0.282   2.869   4.003  0.0645 -0.1882 -0.2911
  619SOL    HW1 1856   0.263   2.959   3.976  2.7880  0.4434 -0.4112
  619SOL    HW2 1857   0.258   2.865   4.095 -0.4903  0.5300 -0.4022
  620SOL     OW 1858   4.017   4.059   3.544  0.1940 -0.3008 -0.0931
  620SOL    HW1 1859   3.936   4.055   3.494  0.6540 -0.8469 -0.7987
  620SOL    HW2 1860   4.067   4.130   3.504  0.1240 -0.0538  0.2548
  621SOL     OW 1861   3.346   3.347   1.599  0.5736  0.0955  0.6468
  621SOL    HW1 1862   3.299   3.401   1.535 -1.7989 -2.5256 -0.0101
  621SOL    HW2 1863   3.278   3.318   1.660  2.1031 -0.6699  2.0612
  622SOL     OW 1864   3.230   3.627   3.044  0.3963  0.1283 -0.0757
  622SOL    HW1 1865   3.274   3.628   3.128  0.2191  0.2991  0.0158
  622SOL    HW2 1866   3.301   3.619   2.980  0.4674 -1.2136  0.1341
  623SOL     OW 1867   1.412   1.994   1.723  0.3420  0.1077  0.1436
  623SOL    HW1 1868   1.443   1.927   1.662  1.0366  2.3912 -2.1642
  623SOL    HW2 1869   1.325   1.964   1.749  0.7440 -1.8003 -0.5636
  624SOL     OW 1870   4.092   0.080   1.202  0.8947 -0.2137 -0.1562
  624SOL    HW1 1871   4.119   0.110   1.115  1.2677  0.5906  0.2324
  624SOL    HW2 1872   4.173   0.061   1.248  0.7360  0.2945  0.3422
  625SOL     OW 1873   1.217   0.254   3.400  0.4327  0.7715 -0.0140
  625SOL    HW1 1874   1.274   0.296   3.464 -0.2071 -0.1737  1.2032
  625SOL    HW2 1875   1.143   0.314   3.390 -0.4304  0.0566  1.6483
  626SOL     OW 1876   3.305   0.370   0.450 -0.6607  0.6891  0.2478
  626SOL    HW1 1877   3.255   0.290   0.432 -1.4954  0.9183  1.3918
  626SOL    HW2 1878   3.396   0.341   0.456 -1.0299 -0.3307  1.3511
  627SOL     OW 1879   1.702   2.732   2.197  0.5509  0.0176  1.0816
  627SOL    HW1 1880   1.686   2.692   2.283  2.5148 -0.6580  1.1871
  627SOL    HW2 1881   1.618   2.725   2.152 -0.5834  0.5264  2.9768
  628SOL     OW 1882   0.862   2.402   4.102 -0.2572 -0.6908  0.5912
  628SOL    HW1 1883   0.856   2.479   4.158 -1.6169  0.1066 -0.5836
  628SOL    HW2 1884   0.954   2.377   4.107  0.1466  0.7842  1.2895
  629SOL     OW 1885   3.572   1.983   1.689  0.5266  0.4861  1.0614
  629SOL    HW1 1886   3.528   1.913   1.737  0.2490 -0.2480 -0.1993
  629SOL    HW2 1887   3.583   2.053   1.753  1.3496 -0.9154  2.5314
  630SOL     OW 1888   3.143   4.253   2.692 -0.2806 -0.3240 -0.7024
  630SOL    HW1 1889   3.227   4.214   2.718 -0.4238 -0.7654 -0.9025
  630SOL    HW2 1890   3.142   4.337   2.737  0.5290 -0.0637 -1.1513
  631SOL     OW 1891   3.637   2.903   3.235  0.1771 -0.1885 -0.2282
  631SOL    HW1 1892   3.543   2.912   3.252  0.4766  0.0130  1.4455
  631SOL    HW2 1893   3.672   2.864   3.315  1.3369 -1.4696 -1.3170
  632SOL     OW 1894   0.827   0.214   2.662  0.5907  0.1462  0.1876
  632SOL    HW1 1895   0.862   0.281   2.721 -1.0569  0.7675  0.5066
  632SOL    HW2 1896   0.881   0.137   2.679 -0.0164  0.2124  2.7544
  633SOL     OW 1897   3.699   0.710   3.884  0.0281  0.1348 -0.0764
  633SOL    HW1 1898   3.676   0.708   3.977 -0.7850  0.2620 -0.2674
  633SOL    HW2 1899   3.644   0.779   3.847 -0.5058 -0.6761 -0.8562
  634SOL     OW 1900   3.555   3.585   3.389 -0.4025 -0.6026 -0.8553
  634SOL    HW1 1901   3.466   3.618   3.398  0.6306  1.9466  1.6377
  634SOL    HW2 1902   3.567   3.528   3.465  0.8543  1.2981  0.4637
  635SOL     OW 1903   0.555   1.662   0.585 -0.1321  0.7699  0.1154
  635SOL    HW1 1904   0.601   1.735   0.545  1.3865 -0.5183 -0.6219
  635SOL    HW2 1905   0.505   1.623   0.512 -0.6480  0.8475  0.4213
  636SOL     OW 1906   1.659   3.542   3.883  0.1763  0.3872 -0.0333
  636SOL    HW1 1907   1.723   3.507   3.821  0.0623 -0.0669  0.1077
  636SOL    HW2 1908   1.655   3.636   3.862 -1.4524 -0.0830 -2.1400
  637SOL     OW 1909   2.337   0.940   2.256 -0.6165  0.0252 -0.4882
  637SOL    HW1 1910   2.300   1.013   2.205  0.1737  0.3571 -0.5986
  637SOL    HW2 1911   2.263   0.880   2.267 -1.4968  1.1833  0.2584
  638SOL     OW 1912   2.213   3.451   2.645  0.6740 -0.5510  0.4398
  638SOL    HW1 1913   2.119   3.437   2.639  0.7594 -2.2577  2.1845
  638SOL    HW2 1914   2.232   3.515   2.576 -1.8432  0.4013  0.5280
  639SOL     OW 1915   1.841   1.178   2.128  0.1324 -0.0296 -0.6972
  639SOL    HW1 1916   1.897   1.193   2.205 -4.0736 -1.6002  3.1165
  639SOL    HW2 1917   1.817   1.266   2.099  0.0091  0.6783  1.3824
  640SOL     OW 1918  -0.009   0.039   2.527  0.0441  0.4570 -0.4833
  640SOL    HW1 1919   0.011   0.009   2.616 -2.4432  0.3259  0.0921
  640SOL    HW2 1920   0.076   0.062   2.490  1.1184  0.9564  2.0823
  641SOL     OW 1921   3.952   2.903   1.091 -0.1828 -0.2691 -0.0652
  641SOL    HW1 1922   3.974   2.834   1.028 -1.9028 -0.5374 -0.4330
  641SOL    HW2 1923   3.935   2.857   1.173  1.6977  0.0459  0.5313
  642SOL     OW 1924   3.033   3.970   2.625  0.6012  1.0861 -0.5679
  642SOL    HW1 1925   3.076   4.055   2.612  0.4018  1.5449  1.4546
  642SOL    HW2 1926   3.040   3.953   2.718  0.0858 -0.8583 -0.8307
  643SOL     OW 1927   3.631   3.623   3.074  0.2809  0.0989  0.1669
  643SOL    HW1 1928   3.647   3.711   3.039 -0.5803  0.7619  1.3632
  643SOL    HW2 1929   3.578   3.638   3.153 -0.6311 -1.5602 -0.0948
  644SOL     OW 1930   0.652   1.254   0.176  0.2541  0.1680 -0.2962
  644SOL    HW1 1931   0.564   1.216   0.175  0.1337  0.4360 -0.1322
  644SOL    HW2 1932   0.637   1.348   0.174  0.5763  0.2369 -2.9193
  645SOL     OW 1933   3.971   0.093   4.192  0.2412  0.2994  0.0602
  645SOL    HW1 1934   3.912   0.038   4.141 -1.6269 -0.2099  2.5628
  645SOL    HW2 1935   3.917   0.124   4.265  1.9813  3.2413  0.2697
  646SOL     OW 1936   0.769   3.887   1.109 -0.2137 -0.5171  0.0264
  646SOL    HW1 1937   0.820   3.938   1.047  0.4448  1.0051  1.7185
  646SOL    HW2 1938   0.686   3.935   1.117 -0.9680 -1.6277 -0.8922
  647SOL     OW 1939   3.034   0.027   3.526  0.3033 -0.3662 -0.0054
  647SOL    HW1 1940   3.055  -0.064   3.548 -2.4452 -0.9442  0.6636
  647SOL    HW2 1941   2.956   0.046   3.579  0.4839  2.2088 -0.5596
  648SOL     OW 1942   2.209   1.181   2.204 -0.1970  0.0335  0.3403
  648SOL    HW1 1943   2.118   1.193   2.232 -0.5396 -1.0113 -0.2793
  648SOL    HW2 1944   2.258   1.245   2.256 -0.9807 -0.8717  2.2983
  649SOL     OW 1945   0.349   2.677   1.038 -0.2448  0.1298 -0.5494
  649SOL    HW1 1946   0.360   2.620   1.114  2.5459 -1.0204 -1.7151
  649SOL    HW2 1947   0.323   2.618   0.967 -3.1454  1.2334 -0.5751
  650SOL     OW 1948   3.599   0.764   2.443  0.1565  0.1205  0.0545
  650SOL    HW1 1949   3.643   0.735   2.524  2.2231 -2.1832 -1.7223
  650SOL    HW2 1950   3.577   0.682   2.398  0.6994  1.2808 -2.4873
  651SOL     OW 1951   0.857   3.192   3.947  0.5144 -0.0982 -0.1076
  651SOL    HW1 1952   0.762   3.201   3.939  0.5774  0.1777 -0.6095
  651SOL    HW2 1953   0.880   3.132   3.876  0.6262 -0.7798  0.4944
  652SOL     OW 1954   0.690   0.404   2.254  0.1347  0.3276 -0.0201
  652SOL    HW1 1955   0.718   0.462   2.184  0.8309  0.8724  0.6883
  652SOL    HW2 1956   0.772   0.372   2.292 -0.2391 -0.9176 -0.2306
  653SOL     OW 1957   1.007   4.044   3.797 -0.3050  0.0943 -0.3175
  653SOL    HW1 1958   1.026   3.962   3.843  1.7567  0.2698 -0.7692
  653SOL    HW2 1959   1.027   4.112   3.861  2.1255  0.3241 -1.2036
  654SOL     OW 1960   3.924   0.362   1.664 -0.4005  0.2884 -0.2109
  654SOL    HW1 1961   3.946   0.360   1.571  1.1137  1.0282  0.1131
  654SOL    HW2 1962   3.843   0.310   1.671  0.9583 -2.1384 -1.5214
  655SOL     OW 1963   0.613   2.027   1.545  0.4105 -0.5533  0.4003
  655SOL    HW1 1964   0.567   1.948   1.517  0.5355  0.0823 -1.7080
  655SOL    HW2 1965   0.567   2.099   1.502  1.6497  0.3347  0.5040
  656SOL     OW 1966   2.837   3.840   0.822 -0.3138  0.2865 -0.2428
  656SOL    HW1 1967   2.859   3.924   0.862  0.6428  0.2968 -0.7722
  656SOL    HW2 1968   2.862   3.850   0.730  0.6158 -0.8613 -0.1401
  657SOL     OW 1969   4.263   1.355   1.634 -0.3221  1.0733  0.3220
  657SOL    HW1 1970   4.285   1.296   1.706  1.1602  0.9136 -0.2271
  657SOL    HW2 1971   4.168   1.344   1.622 -0.2137 -0.5815  0.7689
  658SOL     OW 1972   0.435   3.264   1.974 -0.5440 -0.6340  0.2684
  658SOL    HW1 1973   0.463   3.195   1.913 -0.9330 -1.4343  0.9806
  658SOL    HW2 1974   0.364   3.309   1.928 -0.2466 -0.6707 -0.2286
  659SOL     OW 1975   0.895   1.577   3.747  0.6018 -0.1431  0.6252
  659SOL    HW1 1976   0.850   1.550   3.826  0.3632  0.1690  0.5996
  659SOL    HW2 1977   0.881   1.672   3.742  1.7486  0.0523  0.9225
  660SOL     OW 1978   3.507   0.241   3.089 -0.2452 -0.2512  0.8972
  660SOL    HW1 1979   3.584   0.251   3.034 -1.2253  0.1207 -0.4472
  660SOL    HW2 1980   3.518   0.306   3.159  0.5455 -0.0596  0.5957
  661SOL     OW 1981   3.530   0.292   0.145  0.1054 -0.4559  0.0378
  661SOL    HW1 1982   3.525   0.298   0.241  2.4938 -0.2645  0.2016
  661SOL    HW2 1983   3.533   0.383   0.116 -0.8202 -0.5098 -0.2565
  662SOL     OW 1984   2.812   4.287   3.723 -0.2388  0.3322 -0.0390
  662SOL    HW1 1985   2.837   4.269   3.813 -0.8134  2.1778  0.5251
  662SOL    HW2 1986   2.752   4.216   3.700 -2.7294  1.5614  2.2040
  663SOL     OW 1987   2.866   3.984   4.172  0.0847 -0.0630  0.1157
  663SOL    HW1 1988   2.873   3.906   4.228  0.4296  0.8023  1.3042
  663SOL    HW2 1989   2.947   4.033   4.190  1.0805 -0.6135 -2.4771
  664SOL     OW 1990   1.105   2.726   3.283 -0.1974 -0.0415  0.0641
  664SOL    HW1 1991   1.104   2.631   3.279 -4.2230 -0.1317 -1.6748
  664SOL    HW2 1992   1.050   2.754   3.211  0.8666  3.6852  0.4594
  665SOL     OW 1993   3.192   1.599   1.627  0.4319 -0.0659  0.1787
  665SOL    HW1 1994   3.171   1.587   1.720 -1.6607 -1.2318 -0.3864
  665SOL    HW2 1995   3.144   1.677   1.602 -1.3123 -1.2877 -0.5097
  666SOL     OW 1996   0.369   3.198   1.399  0.1152  0.3170 -0.1829
  666SOL    HW1 1997   0.281   3.190   1.362 -0.0461  1.5067 -0.0851
  666SOL    HW2 1998   0.403   3.280   1.363  1.6294 -0.6762 -1.1108
  667SOL     OW 1999   1.690   4.257   4.229 -0.0978 -0.1195  0.3854
  667SOL    HW1 2000   1.601   4.272   4.260  0.2230  4.0933 -0.1929
  667SOL    HW2 2001   1.680   4.232   4.137 -0.7529  2.4340 -0.3067
  668SOL     OW 2002   3.458   2.502   3.568  0.7937 -0.2901  0.0600
  668SOL    HW1 2003   3.447   2.488   3.473  1.9802  0.0419 -0.1364
  668SOL    HW2 2004   3.445   2.415   3.606 -1.2750 -0.1617 -0.2214
  669SOL     OW 2005   3.620   1.406   2.523 -0.1671 -0.2695  0.4639
  669SOL    HW1 2006   3.621   1.311   2.509 -0.6509 -0.3369  0.8481
  669SOL    HW2 2007   3.552   1.420   2.589  0.3479  0.2788  0.8965
  670SOL     OW 2008   3.884   2.869   2.140  0.0382 -0.3403 -0.1098
  670SOL    HW1 2009   3.835   2.923   2.077 -0.5466  0.5662  1.0735
  670SOL    HW2 2010   3.817   2.831   2.196  0.6326  0.9958  1.6036
  671SOL     OW 2011   2.108   3.091   2.602  0.1475 -0.6608  0.3251
  671SOL    HW1 2012   2.110   3.096   2.506  2.4039 -1.9540  0.2201
  671SOL    HW2 2013   2.168   3.160   2.631  0.8981 -1.4387  0.6774
  672SOL     OW 2014   3.163   1.962   2.069 -0.0175 -0.3871  0.2677
  672SOL    HW1 2015   3.235   1.901   2.055  2.6379  2.7559 -1.0768
  672SOL    HW2 2016   3.192   2.016   2.143 -1.3899  0.4566  0.2182
  673SOL     OW 2017   2.369   3.120   4.291  0.6391 -0.8670  0.4385
  673SOL    HW1 2018   2.337   3.034   4.265 -1.6157  0.2021 -0.6486
  673SOL    HW2 2019   2.402   3.159   4.209 -1.0123  0.3249  0.2907
  674SOL     OW 2020   3.714   2.898   3.668 -0.4181 -0.0921 -0.4981
  674SOL    HW1 2021   3.619   2.885   3.669 -0.3404 -0.7462 -1.0449
  674SOL    HW2 2022   3.751   2.810   3.664  0.1789  0.1824 -1.5011
  675SOL     OW 2023   3.817   0.245   0.079 -0.3509  0.0401 -0.5356
  675SOL    HW1 2024   3.834   0.318   0.018 -0.2831  0.1056 -0.4380
  675SOL    HW2 2025   3.727   0.259   0.108  0.0499  0.7543  0.3932
  676SOL     OW 2026   3.580   0.433   3.256 -0.1848  0.1922  0.0518
  676SOL    HW1 2027   3.664   0.468   3.285 -0.5027 -0.3247  1.7100
  676SOL    HW2 2028   3.518   0.505   3.271 -0.1112  0.4836 -0.9314
  677SOL     OW 2029   3.116   2.021   2.703  0.0984 -0.3540 -0.0385
  677SOL    HW1 2030   3.149   2.002   2.615 -1.2007  0.3819 -0.7154
  677SOL    HW2 2031   3.052   1.952   2.720 -0.1397 -0.1122  0.0527
  678SOL     OW 2032   0.291   2.408   3.177 -0.4668  0.1490  0.2801
  678SOL    HW1 2033   0.232   2.366   3.239 -1.8322  2.9099  1.0049
  678SOL    HW2 2034   0.259   2.498   3.171  1.0782  0.6166 -2.6438
  679SOL     OW 2035   1.391   1.094   0.720 -0.5137  0.2757  0.5165
  679SOL    HW1 2036   1.355   1.138   0.644 -2.6076  0.5297  1.5754
  679SOL    HW2 2037   1.355   1.005   0.716 -0.0601  0.0701  0.8356
  680SOL     OW 2038   1.778   1.598   2.978 -0.2106  0.5624 -0.1750
  680SOL    HW1 2039   1.773   1.593   2.882  1.2327  0.1311 -0.2571
  680SOL    HW2 2040   1.719   1.529   3.009 -1.3722  1.2892 -0.7226
  681SOL     OW 2041   2.118   1.073   1.921  0.3384 -0.0074 -0.6421
  681SOL    HW1 2042   2.124   1.127   2.000 -0.7385 -0.3562 -0.2867
  681SOL    HW2 2043   2.130   1.133   1.848  3.5611 -0.0022 -0.2352
  682SOL     OW 2044   3.019   2.201   4.279 -0.4211 -0.6170 -0.2147
  682SOL    HW1 2045   2.947   2.140   4.266 -1.3529  0.5348 -0.5789
  682SOL    HW2 2046   3.096   2.145   4.291 -1.3894 -1.8733  0.3782
  683SOL     OW 2047   3.413   3.423   3.645 -0.3732  0.0093  0.1078
  683SOL    HW1 2048   3.340   3.412   3.584  1.2003 -2.0304 -1.5923
  683SOL    HW2 2049   3.375   3.408   3.731 -1.8654 -1.7119 -0.7761
  684SOL     OW 2050   1.402   2.838   3.884  0.4850  0.2207  0.1539
  684SOL    HW1 2051   1.345   2.795   3.948  0.7124  1.0069  0.9056
  684SOL    HW2 2052   1.433   2.767   3.828  0.9291 -0.6315  1.4208
  685SOL     OW 2053   0.753   0.110   1.746  0.4688 -0.3457 -0.4239
  685SOL    HW1 2054   0.759   0.050   1.672  2.3495  0.9116 -1.4053
  685SOL    HW2 2055   0.766   0.197   1.707 -2.3842  0.7849  0.8980
  686SOL     OW 2056   1.516   1.145   4.228 -0.5035  0.4013 -0.5414
  686SOL    HW1 2057   1.453   1.158   4.300  0.0444  0.2104 -0.0220
  686SOL    HW2 2058   1.600   1.135   4.272 -0.0237  1.1895 -1.2655
  687SOL     OW 2059   0.704   1.214   3.419  0.3869  0.5731  0.2840
  687SOL    HW1 2060   0.619   1.203   3.461  0.2790  1.2353  0.2517
  687SOL    HW2 2061   0.756   1.263   3.482  0.7679  0.1234  0.3267
  688SOL     OW 2062   3.948   1.064   0.677  0.0378  0.4935  0.4242
  688SOL    HW1 2063   3.923   1.023   0.595 -0.2700 -0.8845  1.1663
  688SOL    HW2 2064   3.986   0.993   0.729  1.1960  1.5484  1.0930
  689SOL     OW 2065   0.277   2.918   0.969 -0.0397 -0.0126  0.1505
  689SOL    HW1 2066   0.298   2.828   0.995 -0.6717  0.2159  1.5641
  689SOL    HW2 2067   0.236   2.956   1.047 -0.6501  1.2082 -0.7412
  690SOL     OW 2068   0.838   2.891   2.062 -0.1414 -0.1839  0.7254
  690SOL    HW1 2069   0.790   2.956   2.114  0.4054 -0.3910  1.5128
  690SOL    HW2 2070   0.822   2.808   2.106 -1.1136 -0.6595 -0.4771
  691SOL     OW 2071   0.844   1.525   2.909 -0.2972  0.0765  0.1648
  691SOL    HW1 2072   0.857   1.464   2.982 -1.6320 -1.0536 -0.4917
  691SOL    HW2 2073   0.861   1.611   2.947  1.3328 -0.6458  1.2032
  692SOL     OW 2074   1.200   3.505   1.452  0.1540 -0.0347  0.2625
  692SOL    HW1 2075   1.138   3.434   1.436  1.0764 -1.3484  2.2200
  692SOL    HW2 2076   1.210   3.508   1.547  1.1021  1.9034  0.1555
  693SOL     OW 2077   1.973   3.295   0.608  0.8604  0.0387 -0.0013
  693SOL    HW1 2078   1.913   3.236   0.563  1.3807  1.4803 -2.8418
  693SOL    HW2 2079   1.919   3.369   0.635  1.0447  0.6073 -1.1361
  694SOL     OW 2080   3.364   1.415   3.517  0.3089  0.6056  0.3503
  694SOL    HW1 2081   3.433   1.355   3.543  0.0073  0.2590  0.3527
  694SOL    HW2 2082   3.351   1.471   3.593 -1.8316 -1.5443  1.7097
  695SOL     OW 2083   1.845   3.975   2.767 -0.3093  0.4935  0.0369
  695SOL    HW1 2084   1.842   3.960   2.673  0.1685  2.1176 -0.2643
  695SOL    HW2 2085   1.858   4.070   2.776  0.2832  0.2820  1.7247
  696SOL     OW 2086   3.761   3.014   0.672 -0.5567  0.0187  0.1992
  696SOL    HW1 2087   3.738   3.002   0.764 -1.3191  0.7654  0.1295
  696SOL    HW2 2088   3.853   3.041   0.674 -0.9399  1.4350  0.8812
  697SOL     OW 2089   3.819   2.323   1.166 -0.1461 -0.5559 -0.0617
  697SOL    HW1 2090   3.787   2.274   1.242  0.7819 -0.5896  0.3358
  697SOL    HW2 2091   3.896   2.274   1.137  0.0600 -0.0241 -0.4366
  698SOL     OW 2092   2.982   1.387   1.223 -0.1662  0.3042 -0.3730
  698SOL    HW1 2093   2.887   1.384   1.213 -0.5731 -0.1877  2.7571
  698SOL    HW2 2094   2.997   1.384   1.318  3.0522 -2.9224 -0.7588
  699SOL     OW 2095   0.346   1.482   3.902  0.0136  0.4979 -0.0700
  699SOL    HW1 2096   0.409   1.554   3.895 -0.8472  1.1567 -1.6112
  699SOL    HW2 2097   0.275   1.517   3.956  1.9386 -1.0793  3.9064
  700SOL     OW 2098   2.766   0.326   1.641 -0.3745 -0.5910  0.6527
  700SOL    HW1 2099   2.679   0.363   1.655 -0.3466  0.2861 -1.1172
  700SOL    HW2 2100   2.754   0.260   1.573  0.2216 -1.0829  1.0066
  701SOL     OW 2101   3.647   2.736   2.077 -0.3985  0.4416  0.5799
  701SOL    HW1 2102   3.592   2.810   2.104  0.4425  1.3311 -0.0778
  701SOL    HW2 2103   3.586   2.675   2.036 -0.8863  1.5347 -0.3858
  702SOL     OW 2104   1.591   2.020   2.660  1.0116 -0.5024 -0.1174
  702SOL    HW1 2105   1.622   1.990   2.745 -2.3011 -0.1726  1.3301
  702SOL    HW2 2106   1.553   1.942   2.619  0.0349 -0.0925 -0.0210
  703SOL     OW 2107   3.260   2.951   2.300  0.9335 -0.2388 -0.0935
  703SOL    HW1 2108   3.228   2.873   2.253  0.1052  0.4434 -0.6830
  703SOL    HW2 2109   3.181   3.000   2.322  1.5236  2.0242 -2.5108
  704SOL     OW 2110   0.644   1.489   1.351  0.5597 -0.1925  0.1123
  704SOL    HW1 2111   0.560   1.446   1.338 -0.1364  0.6091  1.6415
  704SOL    HW2 2112   0.708   1.418   1.351 -0.3232 -1.0149  0.6108
  705SOL     OW 2113   3.609   3.261   0.505  0.5983 -0.1377  0.0704
  705SOL    HW1 2114   3.608   3.224   0.594  1.4648  0.3048  0.2786
  705SOL    HW2 2115   3.625   3.186   0.448  0.8143 -0.3095  0.3531
  706SOL     OW 2116   0.064   1.635   3.405 -0.5794  0.2148 -0.5763
  706SOL    HW1 2117  -0.015   1.598   3.365 -1.3485  2.2410 -1.0798
  706SOL    HW2 2118   0.048   1.628   3.499 -1.0024 -0.1447 -0.6703
  707SOL     OW 2119   0.591   2.568   1.886  0.3107  0.0093  0.2124
  707SOL    HW1 2120   0.607   2.490   1.832 -1.6627  0.0421 -0.4765
  707SOL    HW2 2121   0.502   2.557   1.918 -0.6199  2.6897 -1.1387
  708SOL     OW 2122   1.147   0.594   1.564 -0.3997  0.2845  0.1889
  708SOL    HW1 2123   1.083   0.547   1.510  0.4296  0.7162 -1.1890
  708SOL    HW2 2124   1.134   0.686   1.544  0.6184  0.3845 -0.0734
  709SOL     OW 2125   1.674   4.274   0.234 -0.3300  0.4190 -0.2447
  709SOL    HW1 2126   1.703   4.274   0.142 -0.4285  1.3665 -0.2906
  709SOL    HW2 2127   1.728   4.208   0.276  1.2627  1.4597 -0.5319
  710SOL     OW 2128   2.790   4.173   1.948  0.3495 -1.0390 -0.1746
  710SOL    HW1 2129   2.797   4.226   2.028 -2.3082 -0.5991 -0.1430
  710SOL    HW2 2130   2.848   4.218   1.886  0.6812 -0.0241  0.8105
  711SOL     OW 2131   4.130   0.009   3.421 -0.0617 -0.9694  0.3652
  711SOL    HW1 2132   4.220   0.011   3.389  0.5953  1.7497  2.0417
  711SOL    HW2 2133   4.076   0.004   3.342  1.5225 -1.2848 -0.7386
  712SOL     OW 2134   1.488   0.603   3.573 -0.4657  0.1194 -0.6043
  712SOL    HW1 2135   1.460   0.690   3.601 -1.3031 -0.4009  0.2446
  712SOL    HW2 2136   1.449   0.592   3.486 -2.2439 -0.2406  0.1896
  713SOL     OW 2137   3.924   1.776   0.758 -0.6984 -0.4357 -0.0588
  713SOL    HW1 2138   3.899   1.864   0.728 -0.0873 -0.7621 -1.5561
  713SOL    HW2 2139   4.013   1.786   0.792 -1.0685 -0.2508  0.9020
  714SOL     OW 2140   2.200   3.458   3.688 -0.3175  0.5641  0.5024
  714SOL    HW1 2141   2.224   3.550   3.700 -2.3772  1.3457 -0.8727
  714SOL    HW2 2142   2.188   3.448   3.594  4.5817 -2.4733 -0.1591
  715SOL     OW 2143   3.159   3.018   3.813  0.2231 -0.2223  0.7398
  715SOL    HW1 2144   3.251   3.039   3.831  0.6495 -1.0329 -0.3337
  715SOL    HW2 2145   3.161   2.926   3.788 -0.2681  0.6087 -2.9524
  716SOL     OW 2146   2.953   2.996   0.831 -0.5023 -0.0895  1.3571
  716SOL    HW1 2147   3.020   3.063   0.843  0.0294 -0.6349  1.5144
  716SOL    HW2 2148   3.001   2.913   0.835 -0.3668 -0.4739 -3.2968
  717SOL     OW 2149   2.175   2.668   2.572  0.1023  0.3848 -0.9265
  717SOL    HW1 2150   2.161   2.576   2.595 -2.6903  0.4225 -2.0762
  717SOL    HW2 2151   2.204   2.709   2.653 -0.1146 -1.2127  0.0075
  718SOL     OW 2152   3.250   2.156   2.327  0.0737 -0.1567 -0.7382
  718SOL    HW1 2153   3.188   2.229   2.315 -1.7154 -1.5216 -0.2612
  718SOL    HW2 2154   3.199   2.088   2.370  2.0175 -1.2848 -0.0999
  719SOL     OW 2155   2.669   4.102   3.013 -0.2889 -0.1374 -0.5352
  719SOL    HW1 2156   2.719   4.058   3.082 -0.0683 -0.2837 -0.7859
  719SOL    HW2 2157   2.689   4.052   2.934 -1.1740 -0.4624 -0.5605
  720SOL     OW 2158   2.121   4.091   3.636 -0.3927  0.6458  0.2599
  720SOL    HW1 2159   2.105   4.149   3.562  1.7954  1.6634  0.5269
  720SOL    HW2 2160   2.061   4.123   3.704  1.0089  2.9237  0.5346
  721SOL     OW 2161   1.412   1.711   0.398 -0.5106  0.0919  0.1702
  721SOL    HW1 2162   1.444   1.684   0.484  1.0013 -0.1679 -0.4352
  721SOL    HW2 2163   1.433   1.804   0.394  0.3778 -0.1193 -0.3024
  722SOL     OW 2164   2.575   1.514   1.524 -0.0691 -1.0477 -0.3476
  722SOL    HW1 2165   2.649   1.536   1.580 -0.6202  0.5663 -0.2112
  722SOL    HW2 2166   2.561   1.420   1.539  1.6157 -1.2775 -0.0218
  723SOL     OW 2167   4.009   3.378   0.408 -0.4709  0.4356  0.3183
  723SOL    HW1 2168   3.933   3.376   0.350 -1.1296  0.0283  1.1765
  723SOL    HW2 2169   4.079   3.337   0.357 -0.5585  1.6389 -0.8222
  724SOL     OW 2170   1.223   3.638   3.976  0.7330  0.5229  0.6196
  724SOL    HW1 2171   1.210   3.544   3.965 -1.9079  0.9943 -1.4020
  724SOL    HW2 2172   1.291   3.661   3.913  0.2848  0.1515 -0.0152
  725SOL     OW 2173   0.491   2.057   2.401 -0.5419 -0.1173  0.1321
  725SOL    HW1 2174   0.559   1.998   2.369 -0.5862  0.0228 -0.2268
  725SOL    HW2 2175   0.484   2.124   2.333 -1.0839 -0.1632  0.1373
  726SOL     OW 2176   1.186   0.235   1.481  0.4573  1.2082 -0.7200
  726SOL    HW1 2177   1.120   0.169   1.500  1.4638  0.2085 -0.5488
  726SOL    HW2 2178   1.160   0.273   1.398 -0.7133  1.3439 -0.3005
  727SOL     OW 2179   3.268   0.103   1.439 -0.0049 -0.0860  0.0699
  727SOL    HW1 2180   3.212   0.052   1.498  0.4363 -0.1780  0.4120
  727SOL    HW2 2181   3.227   0.190   1.438  0.3628  0.1146  1.0590
  728SOL     OW 2182   3.076   0.395   3.010 -0.4420  0.1482  0.5681
  728SOL    HW1 2183   3.113   0.456   2.947  1.4195 -2.0769 -0.6817
  728SOL    HW2 2184   2.989   0.430   3.030 -0.0451  2.3573 -1.1590
  729SOL     OW 2185   2.246   3.173   3.428  0.1770 -0.1186 -0.2919
  729SOL    HW1 2186   2.326   3.122   3.411 -0.0318 -0.7667  0.6019
  729SOL    HW2 2187   2.176   3.107   3.430 -0.1204  0.2181  0.7401
  730SOL     OW 2188   2.376   4.105   1.926 -0.4499  0.2031 -0.4500
  730SOL    HW1 2189   2.311   4.142   1.866 -0.8407 -0.2092 -0.2844
  730SOL    HW2 2190   2.443   4.067   1.868 -2.2961 -2.8986 -0.7553
  731SOL     OW 2191   0.673   4.225   1.975 -0.0174 -0.2043  0.6315
  731SOL    HW1 2192   0.734   4.152   1.986 -2.0817 -2.1948 -0.1994
  731SOL    HW2 2193   0.696   4.263   1.890  0.8676 -0.0570  0.9225
  732SOL     OW 2194   3.101   1.543   3.130  0.4989 -0.1549 -0.1104
  732SOL    HW1 2195   3.124   1.572   3.218  0.4398 -1.6917  0.4343
  732SOL    HW2 2196   3.009   1.568   3.120 -0.1722 -1.9597  1.1565
  733SOL     OW 2197   1.682   2.944   2.868 -0.5959 -0.3393 -0.1868
  733SOL    HW1 2198   1.586   2.943   2.873 -0.7984 -1.5117 -2.8580
  733SOL    HW2 2199   1.704   3.036   2.853 -1.3912 -0.2283 -0.7227
  734SOL     OW 2200   3.833   3.578   3.852  0.2136  0.1417 -0.6887
  734SOL    HW1 2201   3.760   3.615   3.802 -2.1291 -1.0213  1.6199
  734SOL    HW2 2202   3.836   3.630   3.932 -1.1589 -2.4706  1.2517
  735SOL     OW 2203   2.444   2.858   0.486  0.0407  0.1606  0.3451
  735SOL    HW1 2204   2.480   2.791   0.543  0.5553  0.7781  0.7541
  735SOL    HW2 2205   2.516   2.920   0.471 -0.3692  0.5328 -0.1680
  736SOL     OW 2206   0.205   3.953   0.767 -0.0301 -0.2600  0.4809
  736SOL    HW1 2207   0.249   3.947   0.851 -0.3518  0.3860  0.6973
  736SOL    HW2 2208   0.207   3.863   0.733  0.0249 -0.5415  1.2066
  737SOL     OW 2209   3.730   1.736   0.031 -0.6520 -0.0900 -0.0250
  737SOL    HW1 2210   3.776   1.788   0.098  1.2052 -3.5626  1.6735
  737SOL    HW2 2211   3.656   1.698   0.078 -0.3473 -1.1852 -0.4201
  738SOL     OW 2212   0.438   3.054   1.755 -0.4280 -0.2031 -0.3897
  738SOL    HW1 2213   0.350   3.033   1.723 -0.2416 -0.1549 -0.9363
  738SOL    HW2 2214   0.487   2.973   1.746 -0.8158 -0.6597  1.3350
  739SOL     OW 2215   0.386   1.498   4.260  0.6301 -0.0700 -0.2784
  739SOL    HW1 2216   0.460   1.522   4.316  2.0468 -2.2785 -1.0349
  739SOL    HW2 2217   0.426   1.445   4.190 -1.5584 -0.5686 -1.2290
  740SOL     OW 2218   0.585   0.207   0.920  0.6431 -0.0910  0.2510
  740SOL    HW1 2219   0.562   0.274   0.855  0.4943 -0.4523 -0.0748
  740SOL    HW2 2220   0.670   0.174   0.891  0.2582 -0.7414 -0.1647
  741SOL     OW 2221   0.965   3.085   2.928 -0.2197 -0.3333  0.4887
  741SOL    HW1 2222   1.034   3.150   2.917 -1.3251  0.6266 -1.3776
  741SOL    HW2 2223   0.907   3.099   2.853 -2.4999 -1.0037  2.0090
  742SOL     OW 2224   1.202   4.241   1.986  0.1531 -0.3328 -0.3633
  742SOL    HW1 2225   1.129   4.298   1.961 -0.6532 -0.8030  0.8624
  742SOL    HW2 2226   1.250   4.292   2.052 -2.1024 -1.9769  2.8035
  743SOL     OW 2227   3.028   0.020   1.979 -0.2249 -0.0411 -0.1180
  743SOL    HW1 2228   3.081  -0.048   2.021  0.4847  0.2662 -0.4781
  743SOL    HW2 2229   3.029   0.093   2.041 -1.0959 -0.4009  0.3254
  744SOL     OW 2230   2.346   3.022   0.788  0.2112 -0.2914  0.0185
  744SOL    HW1 2231   2.349   3.044   0.695  0.8130 -0.7203 -0.0676
  744SOL    HW2 2232   2.274   2.960   0.795  0.5379 -0.7074 -0.2626
  745SOL     OW 2233   1.178  -0.005   1.676  0.1315 -0.3515  0.4704
  745SOL    HW1 2234   1.247  -0.000   1.742  1.0923  0.1987 -0.5369
  745SOL    HW2 2235   1.220   0.024   1.595 -1.5513  1.0156  0.0264
  746SOL     OW 2236   2.651   1.094   0.290 -0.3114  0.0855 -0.3291
  746SOL    HW1 2237   2.639   1.019   0.232  0.7844 -0.4089  0.0588
  746SOL    HW2 2238   2.577   1.151   0.271 -0.3575 -0.4007 -1.7043
  747SOL     OW 2239   2.928   1.639   3.927  0.4053  0.1428 -0.4939
  747SOL    HW1 2240   2.970   1.554   3.940  0.3080  0.3216  1.2988
  747SOL    HW2 2241   2.841   1.617   3.893  0.4024 -0.4990 -0.1047
  748SOL     OW 2242   0.090   2.341   3.380  0.3308 -0.6680  0.1058
  748SOL    HW1 2243   0.109   2.292   3.460  0.7990  0.3519  0.6366
  748SOL    HW2 2244   0.019   2.401   3.405 -0.8255 -1.6106 -0.7588
  749SOL     OW 2245   1.332   2.975   2.482  0.2151  0.5715 -0.1928
  749SOL    HW1 2246   1.254   3.006   2.436 -0.0719  0.5334  0.2621
  749SOL    HW2 2247   1.299   2.939   2.564  0.7216  0.6355  0.0442
  750SOL     OW 2248   3.956   1.273   3.106  0.1334 -0.0964  0.0374
  750SOL    HW1 2249   4.024   1.222   3.150 -0.5608 -0.2023  1.0059
  750SOL    HW2 2250   3.956   1.239   3.016  1.5774  0.1398 -0.0806
  751SOL     OW 2251   0.829   1.257   1.286  0.1357  0.1449  0.1259
  751SOL    HW1 2252   0.781   1.201   1.347  0.9332 -0.9253 -0.1873
  751SOL    HW2 2253   0.914   1.272   1.329 -0.8163  3.0331  1.2471
  752SOL     OW 2254   2.689   1.447   0.269 -0.0745  0.1563 -0.4890
  752SOL    HW1 2255   2.731   1.485   0.191  1.9668  0.5117  0.7108
  752SOL    HW2 2256   2.626   1.384   0.234 -0.7744  1.8156 -2.4550
  753SOL     OW 2257   1.525   1.699   0.654  0.3557  1.0924 -0.4033
  753SOL    HW1 2258   1.620   1.708   0.668  0.1819  1.7459  0.3871
  753SOL    HW2 2259   1.509   1.605   0.663  0.6878  1.1637  1.0647
  754SOL     OW 2260   3.880   3.639   1.973 -0.6336 -0.5950 -0.0876
  754SOL    HW1 2261   3.905   3.731   1.966  0.5918 -0.8982  0.0792
  754SOL    HW2 2262   3.784   3.641   1.976 -0.7074  0.5557 -1.6657
  755SOL     OW 2263   1.594   3.605   2.426 -0.4956  0.3794  0.1643
  755SOL    HW1 2264   1.674   3.613   2.375  1.6515 -2.3305  2.7105
  755SOL    HW2 2265   1.554   3.524   2.396  0.0014 -0.4524  1.6104
  756SOL     OW 2266   2.107   2.388   2.640  0.1348 -0.0561 -0.2480
  756SOL    HW1 2267   2.015   2.376   2.617  0.6657 -3.3028 -1.2595
  756SOL    HW2 2268   2.109   2.381   2.735 -0.7247  0.7169 -0.1627
  757SOL     OW 2269   0.991   3.202   4.207  0.0688  0.0137 -0.0928
  757SOL    HW1 2270   1.066   3.142   4.209  2.2289  2.2804 -2.8150
  757SOL    HW2 2271   0.970   3.210   4.114 -1.3958  1.9480  0.3405
  758SOL     OW 2272   2.867   2.896   3.531  0.1250 -0.5341 -0.1443
  758SOL    HW1 2273   2.851   2.951   3.454  0.3500 -2.5192 -1.6993
  758SOL    HW2 2274   2.962   2.904   3.547  0.1586 -0.4756 -0.3721
  759SOL     OW 2275   3.533   2.049   0.757 -0.4105  0.0185  0.4558
  759SOL    HW1 2276   3.439   2.045   0.775 -0.5417  1.3696  0.1287
  759SOL    HW2 2277   3.573   2.002   0.830 -1.3399 -0.7590  0.4938
  760SOL     OW 2278   0.219   3.582   2.805 -0.0807 -0.0917  0.0635
  760SOL    HW1 2279   0.199   3.591   2.712  0.5980 -0.1967 -0.0973
  760SOL    HW2 2280   0.161   3.646   2.848  1.3728  1.8059 -0.6575
  761SOL     OW 2281   2.422   4.102   0.713 -0.0074  0.1729 -0.0063
  761SOL    HW1 2282   2.450   4.192   0.730 -0.0553  0.1119  0.4073
  761SOL    HW2 2283   2.397   4.068   0.799 -1.4848  0.2817 -0.3644
  762SOL     OW 2284   4.115   3.629   0.209  0.0529 -0.5240 -0.0323
  762SOL    HW1 2285   4.046   3.564   0.195 -0.5042 -0.1798  1.0522
  762SOL    HW2 2286   4.191   3.577   0.236 -0.8442 -0.6645  2.4935
  763SOL     OW 2287   1.036   1.287   1.498 -0.1208  0.4415  0.9097
  763SOL    HW1 2288   1.117   1.338   1.503  0.8104 -0.7678 -0.8652
  763SOL    HW2 2289   1.053   1.210   1.552 -0.5514  0.7231  1.4651
  764SOL     OW 2290   1.340   3.039   3.459 -0.2449  0.5690  0.1330
  764SOL    HW1 2291   1.302   2.955   3.485 -1.2586  0.1026 -2.5119
  764SOL    HW2 2292   1.412   3.016   3.400  0.7097  1.5680  0.8560
  765SOL     OW 2293   3.551   3.504   0.855  0.5932  0.4905 -0.4096
  765SOL    HW1 2294   3.591   3.421   0.882 -2.2919 -1.2091 -0.9576
  765SOL    HW2 2295   3.564   3.562   0.930  1.6970 -0.8013  0.4451
  766SOL     OW 2296   1.352   0.519   3.354 -0.1207 -0.0153  0.1301
  766SOL    HW1 2297   1.268   0.518   3.400  0.1416  0.7318  0.6447
  766SOL    HW2 2298   1.334   0.475   3.271 -0.7571 -0.8321  0.6803
  767SOL     OW 2299   4.270   2.399   1.202 -0.1791 -0.2300  0.0210
  767SOL    HW1 2300   4.205   2.364   1.263  0.7316 -0.3985  0.9026
  767SOL    HW2 2301   4.248   2.492   1.195 -0.9768 -0.4293 -0.2879
  768SOL     OW 2302   1.880   1.048   1.219 -0.0284  0.0278  0.0509
  768SOL    HW1 2303   1.816   1.077   1.153 -0.4352  1.0223  0.8675
  768SOL    HW2 2304   1.940   0.991   1.170 -1.6165 -1.0665 -0.7085
  769SOL     OW 2305   2.415   1.525   2.135 -0.4658 -0.3054  0.0238
  769SOL    HW1 2306   2.334   1.534   2.085 -0.5452 -1.6235 -0.1259
  769SOL    HW2 2307   2.463   1.606   2.119 -1.3083  0.0601 -0.7017
  770SOL     OW 2308   2.116   1.623   1.649  0.0362  0.1902 -0.2626
  770SOL    HW1 2309   2.197   1.655   1.689 -0.8014 -0.2108  1.9214
  770SOL    HW2 2310   2.143   1.581   1.568  1.7540  1.8627 -0.6282
  771SOL     OW 2311   2.846   3.612   0.975  0.2270 -0.7820 -0.1639
  771SOL    HW1 2312   2.843   3.689   0.918 -0.2779 -1.3908 -0.9724
  771SOL    HW2 2313   2.785   3.550   0.936  0.7697 -1.6803  0.3728
  772SOL     OW 2314   4.024   0.360   2.205  0.4076  0.1071  0.4257
  772SOL    HW1 2315   4.066   0.446   2.201  0.1143  0.3044  1.4432
  772SOL    HW2 2316   4.062   0.318   2.282  0.3816 -0.5914  0.0643
  773SOL     OW 2317   4.282   4.045   1.188 -0.1838 -0.0045 -0.3060
  773SOL    HW1 2318   4.263   3.973   1.248 -1.9475 -0.7579 -1.7042
  773SOL    HW2 2319   4.270   4.124   1.241 -0.0520 -0.6786  0.7569
  774SOL     OW 2320   3.294   1.180   2.857  0.1326  0.6640  0.1096
  774SOL    HW1 2321   3.208   1.220   2.870  0.0515  0.2739  0.8167
  774SOL    HW2 2322   3.355   1.254   2.857 -0.2688  1.0256 -1.2070
  775SOL     OW 2323   1.809   1.154   1.467 -0.2291  0.1257  0.4877
  775SOL    HW1 2324   1.866   1.231   1.469  0.7464 -0.5664 -0.1963
  775SOL    HW2 2325   1.845   1.099   1.399 -2.0296 -0.1220 -0.3173
  776SOL     OW 2326   3.174   3.075   1.427  1.3346 -0.4888 -0.6998
  776SOL    HW1 2327   3.149   3.135   1.497  3.5479 -1.7574  1.3038
  776SOL    HW2 2328   3.091   3.040   1.394  0.2084  0.4211  1.0456
  777SOL     OW 2329   0.849   2.433   0.820  0.5365 -0.2727  0.3065
  777SOL    HW1 2330   0.858   2.339   0.830  0.9631 -0.2366  0.2763
  777SOL    HW2 2331   0.855   2.449   0.726 -0.0087 -0.2634  0.2735
  778SOL     OW 2332   2.638   1.910   0.382  0.9004 -0.0082  0.5660
  778SOL    HW1 2333   2.681   1.933   0.299  2.4457  0.6564  1.5182
  778SOL    HW2 2334   2.695   1.843   0.420  0.7589  0.4153  1.5455
  779SOL     OW 2335   2.830   0.787   2.826 -0.0420 -0.1096 -0.0119
  779SOL    HW1 2336   2.794   0.791   2.737  1.0338 -0.3418 -0.4703
  779SOL    HW2 2337   2.838   0.694   2.845 -1.1136 -0.0849  0.7107
  780SOL     OW 2338   2.263   0.223   0.976  0.2131 -0.6819  0.6445
  780SOL    HW1 2339   2.226   0.262   0.897  1.3176 -2.5084 -0.8555
  780SOL    HW2 2340   2.249   0.289   1.044  1.0320  1.8434 -1.4768
  781SOL     OW 2341   2.437   1.182   3.035  0.0154  0.5484 -0.2453
  781SOL    HW1 2342   2.438   1.273   3.004 -1.4007  0.5927 -0.2379
  781SOL    HW2 2343   2.526   1.151   3.022  0.7231  2.1703  0.4508
  782SOL     OW 2344   2.438   0.500   1.946 -0.0583  0.2748  0.1520
  782SOL    HW1 2345   2.494   0.423   1.946 -0.6063 -0.1306  0.3413
  782SOL    HW2 2346   2.393   0.497   2.030  2.5053  2.7301  1.7716
  783SOL     OW 2347   0.887   0.045   2.220  0.0286 -0.1549  0.1491
  783SOL    HW1 2348   0.891  -0.035   2.272 -0.7220 -0.7549 -0.6833
  783SOL    HW2 2349   0.878   0.015   2.129  1.0206  0.8683 -0.3173
  784SOL     OW 2350   2.226   1.488   3.003  0.0224 -0.5149 -0.1045
  784SOL    HW1 2351   2.254   1.458   3.089  1.2883 -1.1493 -0.6939
  784SOL    HW2 2352   2.149   1.542   3.019  0.5856 -0.1339  1.4668
  785SOL     OW 2353   2.957   1.944   0.222  0.5888 -0.1789  0.0589
  785SOL    HW1 2354   2.868   1.970   0.199  1.2198  1.6383 -0.4712
  785SOL    HW2 2355   2.961   1.952   0.317  0.3923  0.5096  0.0157
  786SOL     OW 2356   3.487   2.552   1.986  0.1401  0.2755  0.2811
  786SOL    HW1 2357   3.405   2.552   2.035 -0.4976  0.4408 -0.7646
  786SOL    HW2 2358   3.526   2.467   2.005 -1.2694 -0.6566 -0.8239
  787SOL     OW 2359   3.398   2.234   1.438 -0.7490  0.3936  0.7599
  787SOL    HW1 2360   3.389   2.283   1.519 -0.0809  1.0604  0.4475
  787SOL    HW2 2361   3.353   2.287   1.372  0.3185  0.8015  0.3415
  788SOL     OW 2362   3.281   1.587   2.936  0.1532 -0.1214  0.6448
  788SOL    HW1 2363   3.299   1.679   2.956  1.3658 -0.3224  0.6074
  788SOL    HW2 2364   3.220   1.559   3.004 -0.1651  0.6849  0.7016
  789SOL     OW 2365   0.835   3.016   1.116 -0.2422 -0.1918  0.5052
  789SOL    HW1 2366   0.921   3.019   1.159  0.6325  0.3304 -1.1750
  789SOL    HW2 2367   0.772   3.007   1.188  1.2860 -1.9772  1.7166
  790SOL     OW 2368   0.622   4.197   3.974 -0.4754 -0.5183 -0.2240
  790SOL    HW1 2369   0.654   4.231   4.057 -1.6711 -1.1246  0.5168
  790SOL    HW2 2370   0.545   4.144   3.998 -1.5583  0.2649 -1.8185
  791SOL     OW 2371   0.783   0.101   0.724  0.1349 -0.1204  0.3193
  791SOL    HW1 2372   0.849   0.082   0.792  1.0152 -0.3113 -0.5704
  791SOL    HW2 2373   0.834   0.123   0.647 -0.8662  1.0661 -0.0296
  792SOL     OW 2374   0.263   2.487   0.849 -0.1509 -0.2110  0.1729
  792SOL    HW1 2375   0.272   2.431   0.772  3.0156 -0.4021  0.5433
  792SOL    HW2 2376   0.220   2.433   0.914  1.0190 -1.5630 -0.1311
  793SOL     OW 2377   3.392   2.692   1.766 -0.3903  0.8893 -0.5558
  793SOL    HW1 2378   3.398   2.620   1.703 -1.7097  0.7873 -0.5928
  793SOL    HW2 2379   3.423   2.655   1.848 -1.5359  0.1088 -0.4532
  794SOL     OW 2380   3.836   0.500   4.210 -0.2810 -0.4268  0.0269
  794SOL    HW1 2381   3.765   0.534   4.265 -0.7719  0.8019 -1.3345
  794SOL    HW2 2382   3.898   0.572   4.203  0.1323 -0.8256 -0.4584
  795SOL     OW 2383   3.048   3.703   2.847  0.6643 -0.5374  0.1240
  795SOL    HW1 2384   3.045   3.630   2.785  2.4078 -0.8174  0.3304
  795SOL    HW2 2385   3.093   3.668   2.923  1.1862  0.6466  0.3766
  796SOL     OW 2386   1.781   2.169   0.246  0.0030 -0.2744 -0.4577
  796SOL    HW1 2387   1.842   2.129   0.308 -1.2695  1.3323  2.0003
  796SOL    HW2 2388   1.837   2.206   0.178  1.6607 -0.3692  0.7905
  797SOL     OW 2389   2.678   4.034   3.649  0.6844  0.2006  0.4278
  797SOL    HW1 2390   2.654   4.004   3.561 -0.1503  0.4549  0.5548
  797SOL    HW2 2391   2.669   3.957   3.705  1.9108 -0.1338  0.1760
  798SOL     OW 2392   2.696   3.425   0.845 -0.5236 -0.1491 -0.1654
  798SOL    HW1 2393   2.640   3.347   0.848  1.0465 -1.3162 -0.0625
  798SOL    HW2 2394   2.747   3.415   0.765 -0.9892  1.3055 -0.6757
  799SOL     OW 2395   3.061   0.242   0.189  0.0670  0.2219  0.1519
  799SOL    HW1 2396   3.138   0.246   0.246 -0.2488 -0.2275  0.6138
  799SOL    HW2 2397   3.091   0.195   0.111  0.5987  1.1513 -0.2293
  800SOL     OW 2398   2.415   1.650   1.730  0.3210 -0.3564 -0.5043
  800SOL    HW1 2399   2.440   1.728   1.680  2.4168 -1.6084 -1.5636
  800SOL    HW2 2400   2.494   1.628   1.780 -1.4703  0.4860  3.0622
  801SOL     OW 2401   1.665   0.181   3.700 -0.0578  0.5497 -0.3088
  801SOL    HW1 2402   1.653   0.197   3.607  0.6727  1.1576 -0.3082
  801SOL    HW2 2403   1.758   0.198   3.716 -0.5721  2.5228  0.9170
  802SOL     OW 2404   0.986   1.506   1.002  0.4056 -0.4277 -0.4582
  802SOL    HW1 2405   0.961   1.591   0.965  1.7926 -0.3928 -1.3919
  802SOL    HW2 2406   0.904   1.457   1.009 -1.0732  2.1049  3.2488
  803SOL     OW 2407   1.159   1.471   3.102 -0.7377 -0.1986 -0.5353
  803SOL    HW1 2408   1.174   1.565   3.112 -0.3655 -0.3704  0.8240
  803SOL    HW2 2409   1.103   1.448   3.177 -2.0983 -0.8063 -1.6909
  804SOL     OW 2410   1.796   2.362   2.121  0.1245 -0.1945  0.0669
  804SOL    HW1 2411   1.749   2.278   2.114 -0.9138  0.1122  2.4426
  804SOL    HW2 2412   1.736   2.425   2.080 -0.5310 -0.1640  1.0388
  805SOL     OW 2413   0.670   3.694   3.175  0.0318  0.1216 -0.1003
  805SOL    HW1 2414   0.754   3.731   3.204  0.1831 -0.1668 -0.1644
  805SOL    HW2 2415   0.666   3.608   3.217  0.0897 -0.1531 -0.6410
  806SOL     OW 2416   3.603   0.320   1.152  0.3020 -0.0162  0.1536
  806SOL    HW1 2417   3.690   0.281   1.146  0.7446  0.9688 -0.0835
  806SOL    HW2 2418   3.596   0.374   1.072  0.0999  1.1156  0.9131
  807SOL     OW 2419   1.467   1.432   4.140 -0.2598  0.0738  0.9115
  807SOL    HW1 2420   1.380   1.448   4.176  0.1695 -1.9807  3.1309
  807SOL    HW2 2421   1.485   1.340   4.158  1.7709  0.0087 -0.9317
  808SOL     OW 2422   1.801   0.406   3.117 -0.0631  0.0213  0.2415
  808SOL    HW1 2423   1.834   0.473   3.057  0.1260 -0.4886 -0.2406
  808SOL    HW2 2424   1.727   0.448   3.162 -1.0592  0.0153 -1.3001
  809SOL     OW 2425   3.456   1.146   1.486  0.0454 -0.6311 -0.1558
  809SOL    HW1 2426   3.408   1.228   1.479  1.8632  0.4200 -1.2082
  809SOL    HW2 2427   3.392   1.083   1.518 -1.0039  1.5354  2.3733
  810SOL     OW 2428   1.632   3.545   3.013  0.4259  0.1351 -0.1315
  810SOL    HW1 2429   1.721   3.582   3.012  0.2313  0.6294 -1.2545
  810SOL    HW2 2430   1.575   3.621   3.001 -0.2490 -0.0061  1.8847
  811SOL     OW 2431   2.564   1.482   2.780  0.1521 -0.0200 -0.1759
  811SOL    HW1 2432   2.542   1.537   2.855  1.2748 -0.4827  0.5238
  811SOL    HW2 2433   2.487   1.425   2.769  0.4338 -0.7794  1.4299
  812SOL     OW 2434   3.628   2.578   2.683 -0.3744 -0.1648  0.2656
  812SOL    HW1 2435   3.566   2.519   2.640  2.5098 -2.4755 -0.9910
  812SOL    HW2 2436   3.652   2.533   2.763  0.2852  0.3400  0.3576
  813SOL     OW 2437   0.112   2.302   4.196 -0.8645  0.4947 -0.3101
  813SOL    HW1 2438   0.087   2.220   4.154  0.5449 -2.0593  3.2897
  813SOL    HW2 2439   0.030   2.335   4.235 -1.5121  1.1120 -2.1028
  814SOL     OW 2440   1.533   3.098   3.682 -0.4612 -0.4450 -0.1760
  814SOL    HW1 2441   1.473   3.089   3.608  0.0504 -1.4066 -0.4849
  814SOL    HW2 2442   1.486   3.060   3.756 -0.6903 -0.1259 -0.1522
  815SOL     OW 2443   3.227   3.282   1.033 -0.3381 -0.0463  0.1169
  815SOL    HW1 2444   3.222   3.259   0.940  1.3316  2.2484 -0.6223
  815SOL    HW2 2445   3.143   3.322   1.053 -0.5847 -0.2484 -0.5008
  816SOL     OW 2446   3.036   1.481   0.670 -0.0819  0.0360 -0.2058
  816SOL    HW1 2447   2.945   1.509   0.678 -0.3128 -0.8949  0.7744
  816SOL    HW2 2448   3.083   1.533   0.735  0.1118  0.5948 -0.7881
  817SOL     OW 2449   2.395   0.337   0.413 -0.2185  0.8308 -0.0285
  817SOL    HW1 2450   2.448   0.386   0.477 -0.1369  1.8395 -0.8371
  817SOL    HW2 2451   2.459   0.284   0.365 -0.4484 -1.1564  1.7128
  818SOL     OW 2452   1.733   3.438   0.670  0.3242  0.2749 -0.2017
  818SOL    HW1 2453   1.691   3.445   0.756  0.2911 -0.6347 -0.1320
  818SOL    HW2 2454   1.665   3.460   0.607  0.4730  1.4106  0.0137
  819SOL     OW 2455   2.540   2.125   2.846  0.3366 -0.0340  0.2522
  819SOL    HW1 2456   2.462   2.161   2.888  1.1922  1.2753  0.7569
  819SOL    HW2 2457   2.607   2.192   2.857  1.2625 -0.6960 -1.0929
  820SOL     OW 2458   4.095   3.248   3.369 -0.5804 -0.5194  0.3582
  820SOL    HW1 2459   4.126   3.291   3.449 -1.6098 -0.8425  0.9471
  820SOL    HW2 2460   4.000   3.248   3.377 -0.6720 -1.1630 -0.5608
  821SOL     OW 2461   0.995   2.531   2.483 -0.3916  0.4335 -0.3078
  821SOL    HW1 2462   0.915   2.573   2.514 -0.0677  0.3474  0.6666
  821SOL    HW2 2463   0.968   2.443   2.458 -0.7357  0.6392 -0.6566
  822SOL     OW 2464   4.143   2.341   0.823  0.2899  0.0618 -0.2658
  822SOL    HW1 2465   4.061   2.387   0.842 -0.4639 -2.3023  3.1274
  822SOL    HW2 2466   4.132   2.309   0.733 -1.9253  0.9422 -0.3701
  823SOL     OW 2467   3.368   3.992   2.325 -0.7056  0.5501  0.8978
  823SOL    HW1 2468   3.438   4.032   2.377  1.6460 -2.3127  0.1982
  823SOL    HW2 2469   3.314   3.947   2.389  0.5002 -0.5603  1.1811
  824SOL     OW 2470   0.275   1.389   0.650 -0.5366  0.8873  0.5148
  824SOL    HW1 2471   0.210   1.319   0.649 -0.8023  1.1238 -0.9100
  824SOL    HW2 2472   0.275   1.420   0.740 -1.3885 -0.0448  0.8560
  825SOL     OW 2473   2.843   1.601   1.441 -0.0518 -0.0573 -0.1298
  825SOL    HW1 2474   2.883   1.521   1.476  0.9314  0.6299  0.3772
  825SOL    HW2 2475   2.895   1.622   1.364 -0.8336 -0.3524 -0.7509
  826SOL     OW 2476   0.442   1.418   0.422  0.3696  0.2565 -0.0993
  826SOL    HW1 2477   0.375   1.445   0.485 -1.0051 -0.9987 -0.9428
  826SOL    HW2 2478   0.411   1.333   0.389  1.6418  0.3179 -1.5826
  827SOL     OW 2479   3.658   3.830   4.034  0.0660  0.2109 -0.2466
  827SOL    HW1 2480   3.663   3.772   4.110  1.4692 -0.5799 -0.8835
  827SOL    HW2 2481   3.736   3.885   4.041 -0.8158  1.4875 -0.0998
  828SOL     OW 2482   3.723   0.786   3.514  0.1820  0.2422 -0.0575
  828SOL    HW1 2483   3.751   0.789   3.423  2.1607  0.7462  0.5195
  828SOL    HW2 2484   3.779   0.720   3.555 -1.6212 -0.9908  0.5410
  829SOL     OW 2485   1.684   3.766   0.793 -0.1586  0.2544  1.0799
  829SOL    HW1 2486   1.644   3.830   0.735  0.2305 -0.8794 -0.5017
  829SOL    HW2 2487   1.758   3.813   0.832  0.2968  0.6999 -0.2668
  830SOL     OW 2488   2.423   1.907   1.635 -0.3198  0.1315  0.4748
  830SOL    HW1 2489   2.460   1.986   1.594 -0.0663  0.3770  1.1685
  830SOL    HW2 2490   2.377   1.939   1.712 -2.2532 -0.1283 -0.4955
  831SOL     OW 2491   2.363   2.584   3.765  0.3804  0.5203 -0.2503
  831SOL    HW1 2492   2.329   2.669   3.791  1.7403  1.4582 -1.3665
  831SOL    HW2 2493   2.319   2.521   3.822  0.9884  2.1651  2.1769
  832SOL     OW 2494   4.122   0.962   1.029  0.1646  0.2666  0.3244
  832SOL    HW1 2495   4.118   1.055   1.049 -0.4281 -0.6238  6.3860
  832SOL    HW2 2496   4.031   0.937   1.013  0.1767  0.5357 -0.1781
  833SOL     OW 2497   1.302   3.426   0.864 -0.5662 -0.3116 -0.1176
  833SOL    HW1 2498   1.226   3.468   0.904 -0.3650 -1.0084  1.0510
  833SOL    HW2 2499   1.300   3.454   0.773 -1.8595  0.1889  0.0457
  834SOL     OW 2500   1.449   0.304   4.203  0.1688 -0.4918  0.0543
  834SOL    HW1 2501   1.531   0.354   4.205  1.4679 -2.4523 -0.2870
  834SOL    HW2 2502   1.421   0.301   4.295 -0.2981  1.3392 -0.0011
  835SOL     OW 2503  -0.021   0.800   2.476 -0.1482 -0.3130  0.2761
  835SOL    HW1 2504   0.061   0.834   2.512  0.6121 -0.6356 -1.0847
  835SOL    HW2 2505  -0.018   0.706   2.492 -0.5539 -0.2509  0.7647
  836SOL     OW 2506   0.014   1.952   1.231 -0.2388 -0.1140 -0.8002
  836SOL    HW1 2507   0.083   1.996   1.181 -0.0211 -0.1406 -0.5213
  836SOL    HW2 2508  -0.002   2.009   1.306 -1.0810  0.3003 -1.2739
  837SOL     OW 2509   1.954   2.074   2.409  0.4432  0.5193 -0.1271
  837SOL    HW1 2510   1.906   2.113   2.482 -0.0588  0.1940 -0.2765
  837SOL    HW2 2511   1.972   1.984   2.438  2.1227  1.0130  0.4654
  838SOL     OW 2512   2.558   0.875   0.128 -0.3717 -0.0735 -0.1005
  838SOL    HW1 2513   2.496   0.948   0.125  0.0351  0.2653 -0.2735
  838SOL    HW2 2514   2.517   0.812   0.187 -0.5134  0.4911  0.4134
  839SOL     OW 2515   0.446   0.088   0.360  0.3703 -0.0643 -0.2558
  839SOL    HW1 2516   0.360   0.130   0.369  0.0090 -0.1889 -2.5078
  839SOL    HW2 2517   0.459   0.042   0.443 -1.9023 -0.3579  0.0098
  840SOL     OW 2518   0.562   0.389   3.425 -0.0214  0.1298  0.3798
  840SOL    HW1 2519   0.542   0.477   3.392  2.6942  1.1170  1.0420
  840SOL    HW2 2520   0.551   0.396   3.520 -0.0607 -0.3377  0.4108
  841SOL     OW 2521   0.348   3.303   1.109  0.3073 -0.0328  0.5759
  841SOL    HW1 2522   0.254   3.296   1.129  0.4345  1.2337  1.7520
  841SOL    HW2 2523   0.351   3.300   1.013 -0.8421 -0.9506  0.5364
  842SOL     OW 2524   1.682   1.147   0.449  0.0693  0.3164 -0.0328
  842SOL    HW1 2525   1.641   1.169   0.365 -0.2659  0.6898  0.2258
  842SOL    HW2 2526   1.691   1.052   0.446 -2.1779  0.0220  0.4873
  843SOL     OW 2527   2.698   1.597   3.773 -0.4261  0.1609  0.0366
  843SOL    HW1 2528   2.627   1.569   3.715 -0.6751 -0.6870  0.7367
  843SOL    HW2 2529   2.750   1.657   3.720 -0.5644 -0.7062 -1.1044
  844SOL     OW 2530   1.050   0.770   0.166  0.5615 -0.6831 -0.2462
  844SOL    HW1 2531   1.075   0.813   0.084 -1.3910  0.0512 -0.4940
  844SOL    HW2 2532   1.130   0.726   0.195  1.9438  1.0078 -1.3023
  845SOL     OW 2533   4.013   1.748   1.341  0.5154  0.3082 -0.0709
  845SOL    HW1 2534   4.008   1.653   1.352  1.5441  0.0906 -1.2126
  845SOL    HW2 2535   4.107   1.767   1.346  0.4844  1.0121 -1.5795
  846SOL     OW 2536   2.094   0.569   1.348 -0.3447 -0.2480  0.3240
  846SOL    HW1 2537   2.153   0.638   1.375  1.8049 -1.4790 -0.9553
  846SOL    HW2 2538   2.040   0.551   1.425 -0.0657  1.9010  1.0699
  847SOL     OW 2539   0.707   3.409   2.928 -0.3139  0.0991 -0.6892
  847SOL    HW1 2540   0.733   3.411   2.836 -2.6424  2.8596 -1.4286
  847SOL    HW2 2541   0.649   3.485   2.938  0.4170  0.3171  3.2572
  848SOL     OW 2542   2.175   0.827   1.826  0.2574 -0.0048  0.1440
  848SOL    HW1 2543   2.136   0.896   1.879 -1.3014 -1.0393  0.4032
  848SOL    HW2 2544   2.239   0.873   1.771 -0.5705  1.6141  0.4625
  849SOL     OW 2545   0.511   1.253   2.902  0.4080  0.1010 -0.7868
  849SOL    HW1 2546   0.518   1.341   2.866 -0.8916  0.5742  0.0406
  849SOL    HW2 2547   0.428   1.253   2.949  1.9753 -0.4352  2.2382
  850SOL     OW 2548   2.990   3.383   1.181 -0.3122  0.0493 -0.2986
  850SOL    HW1 2549   2.951   3.457   1.134  0.2399  0.9321  0.5808
  850SOL    HW2 2550   2.916   3.327   1.205 -0.5721 -0.6847 -2.5811
  851SOL     OW 2551   2.239   4.068   3.029 -0.0351  0.2660 -0.0413
  851SOL    HW1 2552   2.290   4.057   2.948 -1.2694  0.2496 -0.8328
  851SOL    HW2 2553   2.304   4.061   3.098  0.8999 -0.8549 -0.9840
  852SOL     OW 2554   2.121   3.196   1.308 -0.1460 -0.9169  0.3442
  852SOL    HW1 2555   2.058   3.134   1.346 -1.0418  0.5678  1.3892
  852SOL    HW2 2556   2.115   3.180   1.213  0.3839 -3.0696  0.6226
  853SOL     OW 2557   0.001   3.097   0.664  0.0857 -0.6303  0.7000
  853SOL    HW1 2558   0.060   3.026   0.692 -1.5145 -1.3704  2.4191
  853SOL    HW2 2559   0.060   3.165   0.632  1.6980 -2.5780 -0.7365
  854SOL     OW 2560   0.227   0.183   2.461 -0.1497 -0.2563 -0.5173
  854SOL    HW1 2561   0.251   0.254   2.401  0.6408  0.8512  1.0383
  854SOL    HW2 2562   0.305   0.128   2.465 -0.2581 -0.4183 -0.6265
  855SOL     OW 2563   0.432   0.624   0.503 -0.1293  0.0190  0.3776
  855SOL    HW1 2564   0.485   0.557   0.460 -0.0656  0.0218  0.4521
  855SOL    HW2 2565   0.370   0.652   0.435  2.5857  2.9871 -1.1436
  856SOL     OW 2566   3.818   1.559   2.422  0.0206 -0.1066  0.5937
  856SOL    HW1 2567   3.901   1.518   2.445 -0.5976 -1.1761  0.9848
  856SOL    HW2 2568   3.754   1.516   2.479 -1.1516 -0.8899 -1.2456
  857SOL     OW 2569   0.962   3.321   2.117  0.4273 -0.0959  0.6717
  857SOL    HW1 2570   0.966   3.291   2.027  2.4957  0.1953  0.6151
  857SOL    HW2 2571   1.053   3.327   2.145 -0.1178  0.8079  2.4540
  858SOL     OW 2572   0.253   3.007   3.613  0.3376  0.7262 -0.3914
  858SOL    HW1 2573   0.321   2.941   3.629  0.1471  0.2785 -1.3415
  858SOL    HW2 2574   0.256   3.022   3.519  0.2797  1.9936 -0.2129
  859SOL     OW 2575   0.654   3.228   1.687  0.2518  0.1253 -0.2307
  859SOL    HW1 2576   0.668   3.220   1.592  0.0018 -3.5793 -0.0966
  859SOL    HW2 2577   0.572   3.181   1.702  0.9822 -0.5434  1.9649
  860SOL     OW 2578   1.802   1.582   2.337  0.0700  0.2269 -0.2873
  860SOL    HW1 2579   1.801   1.663   2.286  0.9438 -0.4174 -1.3663
  860SOL    HW2 2580   1.753   1.519   2.284 -0.7335  0.0732  0.6108
  861SOL     OW 2581   1.742   3.155   0.464 -0.0152 -0.1757  0.0576
  861SOL    HW1 2582   1.759   3.121   0.376 -0.0698  0.4412 -0.1947
  861SOL    HW2 2583   1.708   3.243   0.450  2.9930  1.2289  0.7766
  862SOL     OW 2584   0.052   1.422   1.297  0.2043 -0.1776 -0.1012
  862SOL    HW1 2585   0.015   1.500   1.337 -1.3300 -0.9066  0.0020
  862SOL    HW2 2586  -0.009   1.352   1.321  0.9553 -1.2074 -1.0765
  863SOL     OW 2587   2.184   3.505   1.490 -0.4434  0.3443  0.2335
  863SOL    HW1 2588   2.253   3.449   1.525  0.9531  2.0618  0.4034
  863SOL    HW2 2589   2.104   3.455   1.502  0.7025 -1.4995  0.5481
  864SOL     OW 2590   0.129   0.255   1.873 -0.7022 -0.3205 -0.3609
  864SOL    HW1 2591   0.215   0.276   1.836 -0.4377 -0.4363  0.1842
  864SOL    HW2 2592   0.102   0.176   1.827 -0.6697 -0.0992 -0.7700
  865SOL     OW 2593   0.198   2.077   1.050 -0.0619 -0.1081  0.1660
  865SOL    HW1 2594   0.190   2.171   1.032 -0.2102 -0.5483 -2.4794
  865SOL    HW2 2595   0.215   2.038   0.964 -1.4409 -2.6546  0.9494
  866SOL     OW 2596   2.185   2.846   0.489 -0.8920  0.1203  0.4573
  866SOL    HW1 2597   2.280   2.832   0.490 -0.6989  0.9784 -1.2665
  866SOL    HW2 2598   2.159   2.848   0.581  0.9149  0.7706  0.9882
  867SOL     OW 2599   3.359   1.046   2.271 -0.5069 -0.2921 -0.4732
  867SOL    HW1 2600   3.323   1.058   2.359 -2.1064 -2.4795 -0.7431
  867SOL    HW2 2601   3.317   1.114   2.219 -0.2189  0.4699  0.2630
  868SOL     OW 2602   3.326   1.826   3.320  0.2209 -0.0614 -1.2558
  868SOL    HW1 2603   3.366   1.904   3.360  0.7700 -1.0577  0.2560
  868SOL    HW2 2604   3.394   1.791   3.263 -0.0086  0.5206 -1.8985
  869SOL     OW 2605   1.101   0.812   2.151  0.0148 -0.2311 -0.1227
  869SOL    HW1 2606   1.082   0.780   2.239 -0.2066  1.7085  0.5835
  869SOL    HW2 2607   1.191   0.844   2.157 -0.1677  0.3520 -0.4566
  870SOL     OW 2608   2.173   3.279   0.829  0.4430 -0.4049 -0.1642
  870SOL    HW1 2609   2.126   3.291   0.746  0.3577 -0.6279 -0.1485
  870SOL    HW2 2610   2.233   3.207   0.812 -1.6212 -2.4635  0.8291
  871SOL     OW 2611   1.117   2.351   0.905  0.4136 -0.0413 -0.4918
  871SOL    HW1 2612   1.026   2.379   0.900  0.0750 -0.8389  0.7663
  871SOL    HW2 2613   1.166   2.431   0.925  0.0394  0.4451 -1.4744
  872SOL     OW 2614   0.910   3.681   0.099  0.1719 -0.6154  0.9467
  872SOL    HW1 2615   0.919   3.684   0.004 -0.2211 -0.0652  0.9237
  872SOL    HW2 2616   0.952   3.599   0.125 -2.8653 -2.6823 -0.0904
  873SOL     OW 2617   3.631   3.661   2.729  0.6363 -0.2952 -0.4413
  873SOL    HW1 2618   3.696   3.598   2.761  0.9677  0.8010  1.1663
  873SOL    HW2 2619   3.674   3.746   2.736 -0.3693  0.2839 -1.0247
  874SOL     OW 2620   0.807   3.124   3.479  0.0099 -0.1464  0.3402
  874SOL    HW1 2621   0.728   3.101   3.431  1.0100 -4.0675  0.2185
  874SOL    HW2 2622   0.859   3.176   3.418 -1.2360  0.0535 -0.5822
  875SOL     OW 2623   3.422   3.842   3.142 -0.5353 -0.1567 -0.0607
  875SOL    HW1 2624   3.446   3.873   3.229 -1.0559 -1.6287  0.6325
  875SOL    HW2 2625   3.337   3.883   3.125 -0.7914 -0.4690  0.4556
  876SOL     OW 2626   3.623   3.498   0.404  0.2432  0.2614 -0.2184
  876SOL    HW1 2627   3.597   3.412   0.436  0.3123  1.1396  2.4038
  876SOL    HW2 2628   3.658   3.543   0.481 -0.1973  2.7966 -1.4040
  877SOL     OW 2629   0.380   2.464   0.411  0.4952 -0.6329 -0.3106
  877SOL    HW1 2630   0.373   2.533   0.345  1.5586 -1.3617 -1.2463
  877SOL    HW2 2631   0.332   2.390   0.373 -2.6874  0.1964  1.7004
  878SOL     OW 2632   3.145   2.987   3.518  0.2318 -0.0979  0.4878
  878SOL    HW1 2633   3.165   3.012   3.608  2.4477  0.4280 -0.0744
  878SOL    HW2 2634   3.165   3.066   3.467 -0.4078 -0.5757 -0.5220
  879SOL     OW 2635   2.295   1.385   2.777 -0.6324 -0.2713 -0.0660
  879SOL    HW1 2636   2.263   1.419   2.861  0.8779  1.6516 -0.2080
  879SOL    HW2 2637   2.216   1.373   2.724 -1.5078 -0.3840  1.2127
  880SOL     OW 2638   0.388   1.356   2.458  0.1455  0.0344  0.4510
  880SOL    HW1 2639   0.296   1.332   2.467 -0.0555  0.2340 -0.8333
  880SOL    HW2 2640   0.436   1.279   2.489 -0.4405 -0.0544  1.1693
  881SOL     OW 2641   0.328   0.175   2.185  0.4232  0.6043  0.0538
  881SOL    HW1 2642   0.382   0.096   2.183  1.5865  1.3869 -1.1477
  881SOL    HW2 2643   0.251   0.153   2.132  0.8796  0.3670 -0.5166
  882SOL     OW 2644   1.541   1.447   2.296  0.3924  0.1956  0.4657
  882SOL    HW1 2645   1.509   1.527   2.338 -1.5589  0.5026 -1.4073
  882SOL    HW2 2646   1.519   1.459   2.204 -0.7007 -2.8131  0.2436
  883SOL     OW 2647   0.654   2.510   2.881 -0.5467  0.2584  0.4919
  883SOL    HW1 2648   0.635   2.421   2.909 -0.0788 -0.3498 -1.0378
  883SOL    HW2 2649   0.714   2.544   2.948 -0.2540 -0.7875  0.7826
  884SOL     OW 2650   0.244   0.741   0.304 -0.2599 -0.3981  0.0015
  884SOL    HW1 2651   0.162   0.747   0.354 -1.3652  1.0879 -1.8571
  884SOL    HW2 2652   0.221   0.688   0.228  0.2349  0.7155 -0.9574
  885SOL     OW 2653   2.794   0.517   2.764 -0.7505  0.3142  0.4781
  885SOL    HW1 2654   2.700   0.515   2.780 -1.0224 -0.8582 -1.0875
  885SOL    HW2 2655   2.816   0.429   2.734  0.5159  1.0081 -0.7954
  886SOL     OW 2656   2.891   3.972   2.859 -0.4584  0.0436  0.2395
  886SOL    HW1 2657   2.901   3.967   2.764  2.3760  0.0439  0.4380
  886SOL    HW2 2658   2.889   3.880   2.887 -0.4419  0.0446  0.2436
  887SOL     OW 2659   2.887   1.466   3.352 -0.7599  0.2916 -1.1686
  887SOL    HW1 2660   2.848   1.553   3.347 -2.0421 -0.2125 -0.5782
  887SOL    HW2 2661   2.903   1.441   3.261  0.4049  1.4630 -1.3053
  888SOL     OW 2662   0.694   2.117   3.729  0.1559  0.3574  0.5867
  888SOL    HW1 2663   0.645   2.199   3.724 -1.5264 -0.5946  0.7043
  888SOL    HW2 2664   0.633   2.055   3.769  1.4294 -0.9275  0.6128
  889SOL     OW 2665   3.460   1.105   3.523  0.6882 -0.0880 -0.4464
  889SOL    HW1 2666   3.474   1.107   3.428  1.5183  0.6563 -0.3337
  889SOL    HW2 2667   3.373   1.068   3.535  0.2987  0.4379 -1.5357
  890SOL     OW 2668   2.849   1.782   2.333 -0.3730 -0.7177  0.5715
  890SOL    HW1 2669   2.917   1.722   2.303 -1.4590 -1.2558 -0.9482
  890SOL    HW2 2670   2.827   1.753   2.421  0.7474 -1.0702  0.7418
  891SOL     OW 2671   2.841   3.041   3.291  0.1511  0.0617 -0.1197
  891SOL    HW1 2672   2.923   3.014   3.250  0.7897  1.1888  0.3682
  891SOL    HW2 2673   2.781   2.968   3.275  1.4024 -1.0346 -0.0027
  892SOL     OW 2674   2.226   3.329   3.957 -0.4352  0.0633  0.4075
  892SOL    HW1 2675   2.253   3.346   4.047 -2.5881 -0.6320  1.2452
  892SOL    HW2 2676   2.207   3.415   3.921  1.2998  0.4367  0.2575
  893SOL     OW 2677   1.033   0.224   3.769 -0.0764  0.0873  0.8890
  893SOL    HW1 2678   1.101   0.285   3.798 -0.7374  1.7631 -0.8403
  893SOL    HW2 2679   0.951   0.272   3.782 -0.5956 -0.2521 -0.8331
  894SOL     OW 2680   0.107   2.899   2.116  0.0246  0.1514 -0.1779
  894SOL    HW1 2681   0.031   2.955   2.131  1.4437  1.9941  0.5498
  894SOL    HW2 2682   0.102   2.875   2.024 -1.4605  0.1622 -0.1208
  895SOL     OW 2683   2.833   0.273   0.832 -0.4118  0.5144 -0.1203
  895SOL    HW1 2684   2.902   0.317   0.881 -0.7169 -0.6113  1.3851
  895SOL    HW2 2685   2.881   0.213   0.773 -0.0807  0.5578  0.1041
  896SOL     OW 2686   1.006   1.980   1.333  0.0609  0.1640 -0.6371
  896SOL    HW1 2687   1.023   1.887   1.343 -0.4332  0.1545  0.1947
  896SOL    HW2 2688   1.032   2.000   1.243  0.4533 -0.7079 -0.7209
  897SOL     OW 2689   2.290   3.861   1.190 -0.3886  0.2995  0.0974
  897SOL    HW1 2690   2.230   3.803   1.237  0.9774 -2.8475 -1.6687
  897SOL    HW2 2691   2.355   3.887   1.255 -1.8351  1.0793  1.2684
  898SOL     OW 2692   0.900   0.241   4.092 -0.3856  0.4900  0.0645
  898SOL    HW1 2693   0.879   0.259   4.000  1.5460 -3.1739 -1.3079
  898SOL    HW2 2694   0.838   0.174   4.118  0.7622 -0.4449  0.4775
  899SOL     OW 2695   0.806   2.145   0.830 -0.3273 -0.4165  0.2610
  899SOL    HW1 2696   0.731   2.143   0.771 -0.1117  0.6530 -0.0568
  899SOL    HW2 2697   0.767   2.150   0.918 -0.6324 -0.5793  0.1370
  900SOL     OW 2698   1.216   1.051   1.977 -0.2480  0.3798  1.0555
  900SOL    HW1 2699   1.266   0.970   1.965  2.1036  1.9562 -0.3926
  900SOL    HW2 2700   1.257   1.094   2.051  0.2099  1.4179  0.2214
  901SOL     OW 2701   4.184   2.593   4.039  0.1788 -0.3801  0.3725
  901SOL    HW1 2702   4.176   2.615   4.132 -0.6404 -1.7255  0.6441
  901SOL    HW2 2703   4.277   2.608   4.019 -0.4291  5.1460 -0.0627
  902SOL     OW 2704   0.838   4.295   1.102 -0.2323  0.2463 -0.1955
  902SOL    HW1 2705   0.873   4.281   1.190  1.5590 -1.7656 -1.1290
  902SOL    HW2 2706   0.759   4.241   1.099 -0.1585  0.1212  0.0910
  903SOL     OW 2707   1.794   3.951   1.604  0.0772  0.2254 -0.3407
  903SOL    HW1 2708   1.770   4.005   1.679 -1.1677  2.2091 -2.0609
  903SOL    HW2 2709   1.711   3.919   1.570  0.7358 -2.2122  0.1330
  904SOL     OW 2710   2.840   0.227   4.069 -0.0728 -0.0373 -0.3682
  904SOL    HW1 2711   2.825   0.234   3.975 -1.2724 -0.3119 -0.2126
  904SOL    HW2 2712   2.906   0.295   4.088  0.7784 -0.5039 -1.5108
  905SOL     OW 2713   2.314   3.097   1.510  0.1923  0.2889  0.5125
  905SOL    HW1 2714   2.294   3.019   1.561  1.7885  0.3639  1.3136
  905SOL    HW2 2715   2.255   3.092   1.435 -1.6685 -0.2256  1.9502
  906SOL     OW 2716   2.687   2.197   1.635  0.3245  0.8327 -0.5396
  906SOL    HW1 2717   2.760   2.258   1.641  1.3305 -0.4590  1.1915
  906SOL    HW2 2718   2.716   2.120   1.683 -1.7904 -0.1320 -0.7037
  907SOL     OW 2719   3.215   4.164   2.097 -0.2807  0.4576  0.7404
  907SOL    HW1 2720   3.216   4.069   2.085  1.0401  0.5176  0.1995
  907SOL    HW2 2721   3.199   4.176   2.190 -1.3128 -0.2645  0.6735
  908SOL     OW 2722   1.433   3.455   0.195 -0.3810  0.2244  0.2238
  908SOL    HW1 2723   1.492   3.404   0.140 -0.0673  1.0639 -0.2461
  908SOL    HW2 2724   1.380   3.506   0.133 -0.5774  0.5822  0.6727
  909SOL     OW 2725   4.073   0.312   3.416 -0.0881  0.4149  0.6141
  909SOL    HW1 2726   4.101   0.223   3.392 -1.7956  0.3359 -1.4153
  909SOL    HW2 2727   4.094   0.320   3.509 -0.8943 -2.5593  1.1674
  910SOL     OW 2728   1.556   3.464   0.456 -0.4776  0.6736  0.2116
  910SOL    HW1 2729   1.519   3.443   0.370  2.6944  1.7551 -1.5821
  910SOL    HW2 2730   1.597   3.550   0.444  1.3150  0.2147  2.3516
  911SOL     OW 2731   1.088   3.575   3.330 -0.0790  0.3011  0.3178
  911SOL    HW1 2732   1.097   3.556   3.236  2.2933  1.0193  0.3342
  911SOL    HW2 2733   1.058   3.666   3.333 -0.3842  0.2036  0.2647
  912SOL     OW 2734   3.121   1.708   2.699 -0.1258  0.4808 -0.3024
  912SOL    HW1 2735   3.161   1.681   2.616 -0.5303  0.1350 -0.3847
  912SOL    HW2 2736   3.155   1.645   2.763  0.0968  0.6791 -0.2227
  913SOL     OW 2737   2.213   3.853   1.920 -0.4051 -0.3204  0.4918
  913SOL    HW1 2738   2.262   3.935   1.919 -0.1824 -0.4488  0.7660
  913SOL    HW2 2739   2.228   3.816   1.833 -0.2947 -0.1962  0.4569
  914SOL     OW 2740   2.461   0.578   3.306 -0.0765  0.5003  0.1551
  914SOL    HW1 2741   2.531   0.608   3.365  0.7089  1.2834 -1.1209
  914SOL    HW2 2742   2.386   0.565   3.363  0.8757  0.4597  1.4499
  915SOL     OW 2743   3.549   0.523   3.739  0.5564  0.3265 -0.1384
  915SOL    HW1 2744   3.481   0.579   3.701 -1.4204 -0.5282  1.8955
  915SOL    HW2 2745   3.608   0.585   3.783  0.0647  1.0035 -0.4028
  916SOL     OW 2746   2.888   2.366   1.084 -0.7888  0.0335 -0.3447
  916SOL    HW1 2747   2.956   2.393   1.022 -1.6875 -0.6855 -1.7113
  916SOL    HW2 2748   2.893   2.429   1.155  3.4428 -1.7476  1.2916
  917SOL     OW 2749   2.761   3.530   3.244  0.0196 -0.4101 -0.1302
  917SOL    HW1 2750   2.682   3.497   3.287 -1.1818  0.4822 -1.5268
  917SOL    HW2 2751   2.767   3.479   3.163  0.7584 -0.3332 -0.1269
  918SOL     OW 2752   1.388   1.784   2.936  0.1358 -0.1760 -0.1677
  918SOL    HW1 2753   1.335   1.771   2.858  1.1843  0.1869 -0.9705
  918SOL    HW2 2754   1.436   1.702   2.948 -0.6422 -0.5378  0.6096
  919SOL     OW 2755   2.828   1.777   1.212 -0.2211  0.3725 -0.0462
  919SOL    HW1 2756   2.789   1.857   1.246 -0.4457  0.7988 -1.2845
  919SOL    HW2 2757   2.766   1.708   1.237 -0.3956  0.6784  0.3744
  920SOL     OW 2758   4.228   0.538   3.869 -0.1647  0.7993 -0.4102
  920SOL    HW1 2759   4.168   0.504   3.803  1.8515 -1.1859 -1.3635
  920SOL    HW2 2760   4.285   0.464   3.890  3.4649  3.0513 -1.3488
  921SOL     OW 2761   0.448   0.662   0.768 -0.3769  0.0625 -0.2393
  921SOL    HW1 2762   0.417   0.621   0.687  0.9559  0.1471 -0.8160
  921SOL    HW2 2763   0.490   0.743   0.739  0.5708 -0.1645  0.4734
  922SOL     OW 2764   0.640   0.279   3.708 -0.0193  0.1072 -0.4804
  922SOL    HW1 2765   0.578   0.331   3.759  0.1351 -1.3002  1.2365
  922SOL    HW2 2766   0.605   0.190   3.712  1.1565 -0.3969 -1.0139
  923SOL     OW 2767   0.314   0.222   3.821  0.0549 -0.6330  0.0613
  923SOL    HW1 2768   0.327   0.128   3.834 -0.1788 -0.7605 -0.6211
  923SOL    HW2 2769   0.219   0.232   3.812 -0.2499  0.0255  2.8788
  924SOL     OW 2770   3.870   3.965   2.077  0.2928 -0.7656 -0.2159
  924SOL    HW1 2771   3.816   3.926   2.008  0.5553 -1.3973 -0.0690
  924SOL    HW2 2772   3.926   4.027   2.032  1.8941 -2.6134 -0.9014
  925SOL     OW 2773   2.765   1.245   2.473 -0.1183 -0.4853 -0.3836
  925SOL    HW1 2774   2.778   1.259   2.379  1.0357 -0.2870 -0.2129
  925SOL    HW2 2775   2.809   1.162   2.491  0.5113 -0.0490  0.1454
  926SOL     OW 2776   1.633   4.277   3.925 -0.2468 -0.1305 -0.2377
  926SOL    HW1 2777   1.605   4.342   3.860 -1.4990 -1.5946 -1.2675
  926SOL    HW2 2778   1.636   4.195   3.876 -0.6289 -1.1877  1.4330
  927SOL     OW 2779   2.888   3.379   4.100  0.1287 -0.3547 -0.1779
  927SOL    HW1 2780   2.829   3.313   4.137  0.9364 -0.8404  0.2881
  927SOL    HW2 2781   2.939   3.331   4.034 -0.7711  0.3312 -1.4066
  928SOL     OW 2782   4.241   1.684   2.549 -0.4679  0.2653 -0.5042
  928SOL    HW1 2783   4.205   1.693   2.637  2.4866  0.7390  0.8028
  928SOL    HW2 2784   4.207   1.758   2.500 -1.8852  0.1825  0.3280
  929SOL     OW 2785   0.393   1.716   0.800  0.6941 -0.3097  0.0503
  929SOL    HW1 2786   0.448   1.699   0.724 -0.8514 -1.7550 -0.8106
  929SOL    HW2 2787   0.436   1.670   0.872  1.5269  0.0474 -0.2146
  930SOL     OW 2788   1.366   1.515   3.795  0.5659  0.4781  0.1161
  930SOL    HW1 2789   1.456   1.518   3.763  0.1949  1.9117 -0.9064
  930SOL    HW2 2790   1.370   1.555   3.882  1.2220 -1.4180  1.0132
  931SOL     OW 2791   2.479   3.759   2.475 -0.3098  0.0599 -0.1452
  931SOL    HW1 2792   2.469   3.752   2.570 -1.2665  0.5162 -0.2004
  931SOL    HW2 2793   2.411   3.702   2.439  0.2018 -0.2949 -0.5621
  932SOL     OW 2794   0.052   2.585   1.516 -0.1832  0.4205 -0.1435
  932SOL    HW1 2795   0.124   2.550   1.567  0.8818  2.0769 -0.4305
  932SOL    HW2 2796   0.092   2.649   1.457 -2.0478  3.2288  1.3372
  933SOL     OW 2797   3.488   2.412   0.409 -0.1443 -0.4145 -0.1624
  933SOL    HW1 2798   3.445   2.350   0.467 -0.0942 -0.3111 -0.0128
  933SOL    HW2 2799   3.463   2.498   0.443 -0.1688 -0.3532 -0.3346
  934SOL     OW 2800   2.467   0.772   1.581  0.4892 -0.0213  0.4356
  934SOL    HW1 2801   2.481   0.694   1.635  0.8137 -1.1653 -1.2178
  934SOL    HW2 2802   2.372   0.780   1.577  0.4110 -1.1791 -0.4964
  935SOL     OW 2803   1.258   2.651   2.374  1.1071 -0.4823 -0.2216
  935SOL    HW1 2804   1.246   2.628   2.282 -0.0406 -0.5215 -0.0753
  935SOL    HW2 2805   1.184   2.610   2.418  0.9613  0.5865  0.5404
  936SOL     OW 2806   0.136   0.067   0.945 -0.6156  0.5375  0.6409
  936SOL    HW1 2807   0.042   0.051   0.951 -0.2434 -1.7954  1.0370
  936SOL    HW2 2808   0.159   0.039   0.856 -0.1256  0.1604  0.8865
  937SOL     OW 2809   3.044   0.882   3.693 -0.1201  0.5659 -0.0077
  937SOL    HW1 2810   2.969   0.939   3.712 -0.2854  0.8704 -1.4537
  937SOL    HW2 2811   3.010   0.817   3.632  0.5189 -0.0053  0.2323
  938SOL     OW 2812   4.102   1.707   2.808 -0.2249  0.2582 -0.3008
  938SOL    HW1 2813   4.134   1.796   2.817 -0.3491  0.2906 -0.1783
  938SOL    HW2 2814   4.008   1.716   2.793  0.0442  0.2475 -2.3311
  939SOL     OW 2815   2.398   3.284   2.390  0.0190 -0.2076 -0.3481
  939SOL    HW1 2816   2.483   3.320   2.363  1.0377  0.1420  2.8044
  939SOL    HW2 2817   2.334   3.352   2.368  1.1681  1.2933  0.6975
  940SOL     OW 2818   0.904   1.723   1.898 -0.4385 -0.2850  0.3297
  940SOL    HW1 2819   0.924   1.715   1.805  1.7387 -0.5136  0.7655
  940SOL    HW2 2820   0.865   1.810   1.907  1.5605  0.7385 -0.4860
  941SOL     OW 2821   0.253   3.047   3.345 -0.2712 -0.3936  0.3776
  941SOL    HW1 2822   0.208   2.982   3.291  1.0856 -2.1170  1.2192
  941SOL    HW2 2823   0.230   3.131   3.306 -0.7416 -1.4733 -1.8113
  942SOL     OW 2824   2.109   3.724   1.337  0.5597 -0.2630 -0.0784
  942SOL    HW1 2825   2.022   3.751   1.308  1.3430  0.3647 -2.0698
  942SOL    HW2 2826   2.094   3.644   1.387 -0.9983 -1.3976 -2.2055
  943SOL     OW 2827   2.887   0.981   0.098  0.1512  0.4016 -0.2057
  943SOL    HW1 2828   2.911   1.011   0.186  0.2151  0.3575 -0.2079
  943SOL    HW2 2829   2.803   0.936   0.110  0.5400 -0.3081 -0.0268
  944SOL     OW 2830   0.537   0.352   3.125  0.1613  0.1088  0.0555
  944SOL    HW1 2831   0.452   0.331   3.164 -0.1122  0.8061 -0.1360
  944SOL    HW2 2832   0.519   0.361   3.032  0.0522  2.0156  0.2153
  945SOL     OW 2833   0.378   1.659   3.402  0.1176  0.9840 -0.1811
  945SOL    HW1 2834   0.406   1.648   3.310 -0.8671  0.0855 -0.3924
  945SOL    HW2 2835   0.289   1.692   3.396 -0.5324 -0.5734  0.4122
  946SOL     OW 2836   1.525   1.081   1.888  0.1937 -0.3300  0.3441
  946SOL    HW1 2837   1.557   1.169   1.906  1.0763 -0.2167 -1.5751
  946SOL    HW2 2838   1.495   1.084   1.797  0.6728 -2.1095  0.0943
  947SOL     OW 2839   2.630   3.063   0.494  0.3660 -0.5198  0.0685
  947SOL    HW1 2840   2.637   3.088   0.402 -0.8610 -0.0338  0.0939
  947SOL    HW2 2841   2.711   3.096   0.534  0.2296  0.6033 -0.5451
  948SOL     OW 2842   2.111   2.152   2.792  0.8162  0.0521  0.1039
  948SOL    HW1 2843   2.078   2.235   2.826 -0.1153 -1.2944  2.7746
  948SOL    HW2 2844   2.033   2.109   2.756  0.4063 -1.2396  2.3368
  949SOL     OW 2845   0.536   2.374   2.479 -0.0409 -0.0123  0.3331
  949SOL    HW1 2846   0.520   2.393   2.572 -0.7298  0.4423  0.1209
  949SOL    HW2 2847   0.486   2.295   2.462 -0.0212 -0.0201  0.3116
  950SOL     OW 2848   0.866   3.128   0.173  0.0946  0.4460  0.1976
  950SOL    HW1 2849   0.920   3.080   0.235 -0.5029 -0.9858 -0.3552
  950SOL    HW2 2850   0.925   3.147   0.100  0.7746  2.0575  1.1131
  951SOL     OW 2851   0.353   1.217   1.044  0.5604 -0.4432  0.3755
  951SOL    HW1 2852   0.332   1.294   0.991  1.6166 -0.1234  0.4064
  951SOL    HW2 2853   0.272   1.166   1.044 -0.2696  0.8255  0.6394
  952SOL     OW 2854   3.224   3.709   1.061  0.1097  0.2936  0.6131
  952SOL    HW1 2855   3.198   3.772   1.129  0.7096  0.6521  0.5181
  952SOL    HW2 2856   3.279   3.646   1.107 -1.8548 -1.2003  1.0955
  953SOL     OW 2857   2.586   3.176   3.828 -0.2906  0.0617  0.0367
  953SOL    HW1 2858   2.652   3.220   3.774  0.1911 -0.6451  0.0234
  953SOL    HW2 2859   2.503   3.194   3.785 -0.0361  0.4505 -0.3018
  954SOL     OW 2860   0.205   1.889   2.833  0.2230  0.2660  0.4245
  954SOL    HW1 2861   0.179   1.802   2.801  0.9925  0.2778 -0.2500
  954SOL    HW2 2862   0.281   1.912   2.781  0.4022  1.0866  1.0329
  955SOL     OW 2863   0.041   3.448   0.261  0.1948 -0.0853  0.1534
  955SOL    HW1 2864   0.113   3.467   0.201  0.8603 -0.2402  0.8747
  955SOL    HW2 2865   0.015   3.358   0.240  0.3118 -0.0803 -0.0129
  956SOL     OW 2866   0.070   2.610   1.933  0.7151 -0.2218 -0.3199
  956SOL    HW1 2867   0.047   2.527   1.974 -0.5294  0.4969  0.5271
  956SOL    HW2 2868   0.159   2.628   1.963  0.9721 -1.2020 -0.4626
  957SOL     OW 2869   3.812   3.178   1.437  0.3180 -0.0566  0.0289
  957SOL    HW1 2870   3.799   3.110   1.503  0.5764 -0.4874 -0.3526
  957SOL    HW2 2871   3.878   3.141   1.378  1.7241  1.2149  0.7475
  958SOL     OW 2872   0.630   0.437   0.443 -0.3013 -0.1757 -0.2961
  958SOL    HW1 2873   0.698   0.466   0.504  0.6128  0.1920 -1.4545
  958SOL    HW2 2874   0.676   0.384   0.379 -1.1461 -0.1136 -0.9784
  959SOL     OW 2875   2.193   1.418   0.444  0.0510 -0.0632  0.0710
  959SOL    HW1 2876   2.144   1.363   0.505  0.0621 -1.7051 -1.3297
  959SOL    HW2 2877   2.128   1.477   0.406 -0.1334  0.2841  0.9151
  960SOL     OW 2878   2.259   2.058   0.627 -0.2251 -0.4828  0.2512
  960SOL    HW1 2879   2.252   1.970   0.590  1.3037 -0.2457 -0.6807
  960SOL    HW2 2880   2.217   2.115   0.563 -0.3370 -0.4301  0.3721
  961SOL     OW 2881   2.810   1.282   0.507 -0.4635 -0.4944  0.1325
  961SOL    HW1 2882   2.731   1.245   0.468 -1.0794 -1.0286  1.8132
  961SOL    HW2 2883   2.781   1.361   0.551  0.4935  0.9372 -1.6766
  962SOL     OW 2884   1.099   1.054   0.319 -0.2011 -0.5191 -1.0749
  962SOL    HW1 2885   1.127   0.965   0.340 -2.0400 -1.1817 -1.1757
  962SOL    HW2 2886   1.019   1.042   0.268 -0.9728  1.2124 -0.3621
  963SOL     OW 2887   1.560   3.587   4.156  0.3571 -0.3581  0.3171
  963SOL    HW1 2888   1.570   3.559   4.065  0.0781  0.0773  0.1513
  963SOL    HW2 2889   1.468   3.571   4.176 -0.3167  2.1415 -0.3796
  964SOL     OW 2890   1.022   2.014   0.404  0.3315 -0.8431  0.2543
  964SOL    HW1 2891   1.013   2.028   0.498 -0.0274  2.2935 -0.1188
  964SOL    HW2 2892   1.052   2.099   0.370 -2.8844 -0.7104 -2.8688
  965SOL     OW 2893   4.201   2.690   0.289 -0.2470  0.2979  0.1787
  965SOL    HW1 2894   4.181   2.607   0.333 -5.1629  2.0486  1.8829
  965SOL    HW2 2895   4.264   2.733   0.348 -0.2642 -0.8233  1.0509
  966SOL     OW 2896   4.298   3.051   1.850  0.3183 -0.5372  0.7360
  966SOL    HW1 2897   4.205   3.073   1.857 -0.2212 -2.4797  0.1971
  966SOL    HW2 2898   4.339   3.131   1.817 -1.1195  0.3905  1.0839
  967SOL     OW 2899   3.221   0.611   1.606  0.8585 -0.3065  0.4115
  967SOL    HW1 2900   3.137   0.574   1.633  0.2614  1.2137  0.6903
  967SOL    HW2 2901   3.216   0.617   1.510  0.9639 -0.8964  0.3604
  968SOL     OW 2902   3.323   3.144   3.300  0.3334  0.5563  0.2216
  968SOL    HW1 2903   3.406   3.192   3.297  2.1025 -2.3202 -0.6461
  968SOL    HW2 2904   3.300   3.130   3.209 -1.0536  1.0890  0.4546
  969SOL     OW 2905   2.114   0.138   3.932  0.3770 -0.3645  0.0657
  969SOL    HW1 2906   2.022   0.165   3.934  0.8341  1.3683  0.0395
  969SOL    HW2 2907   2.140   0.150   3.841  0.2078 -2.5522 -0.3170
  970SOL     OW 2908   0.134   1.940   3.375 -0.2725  0.0721  0.7088
  970SOL    HW1 2909   0.173   1.952   3.288  0.3354  1.3613  1.1330
  970SOL    HW2 2910   0.118   1.846   3.381  1.5018 -0.3122 -0.0268
  971SOL     OW 2911   2.822   3.173   2.082 -0.1580 -0.0174 -0.0610
  971SOL    HW1 2912   2.896   3.127   2.122  0.1406  0.3660 -0.1662
  971SOL    HW2 2913   2.748   3.154   2.139 -0.2727 -1.4649 -0.6400
  972SOL     OW 2914   0.745   1.428   3.915 -0.0963 -0.3747  0.3330
  972SOL    HW1 2915   0.753   1.410   4.009 -0.2114 -0.4325  0.3321
  972SOL    HW2 2916   0.776   1.349   3.872 -1.8857 -1.1394  0.3388
  973SOL     OW 2917   2.967   3.160   2.943  0.1016 -0.5036 -0.2735
  973SOL    HW1 2918   2.950   3.070   2.971  1.1182 -0.8714 -0.7986
  973SOL    HW2 2919   3.063   3.168   2.942  0.0315  0.7128  0.1575
  974SOL     OW 2920   1.227   2.397   3.743  0.9753 -0.0261  0.1460
  974SOL    HW1 2921   1.272   2.357   3.668  0.4604 -0.7984  0.2281
  974SOL    HW2 2922   1.284   2.377   3.818  0.4821 -1.0966  0.2671
  975SOL     OW 2923   0.394   2.053   0.163 -0.1304  0.2257 -0.2674
  975SOL    HW1 2924   0.456   2.014   0.102 -1.0403 -0.3775 -0.8171
  975SOL    HW2 2925   0.319   1.994   0.163 -0.9326  1.2248 -0.0169
  976SOL     OW 2926   4.251   3.703   0.954  0.1846 -0.2075 -0.1810
  976SOL    HW1 2927   4.278   3.718   0.863 -0.4460 -0.0269 -0.3471
  976SOL    HW2 2928   4.240   3.608   0.960  0.4514 -0.2425 -0.2255
  977SOL     OW 2929   0.269   1.961   0.820  0.0114 -0.4661  0.7612
  977SOL    HW1 2930   0.311   1.877   0.803 -2.0173 -1.1774 -1.1663
  977SOL    HW2 2931   0.204   1.970   0.750  1.1265  3.4049 -0.0275
  978SOL     OW 2932   3.504   0.111   1.577 -0.1621 -0.1438  0.6658
  978SOL    HW1 2933   3.504   0.017   1.557  1.5532 -0.0646  0.1494
  978SOL    HW2 2934   3.412   0.136   1.570 -1.0166 -2.2105  3.0209
  979SOL     OW 2935   2.854   0.010   2.624 -0.1602  0.0631 -0.1254
  979SOL    HW1 2936   2.936  -0.038   2.636 -0.4268 -0.3850 -0.0913
  979SOL    HW2 2937   2.854   0.034   2.532 -0.7668 -1.3847 -0.5311
  980SOL     OW 2938   3.463   0.195   3.414 -0.1866 -0.1548 -0.3518
  980SOL    HW1 2939   3.548   0.206   3.372  0.2564  1.4278  0.8626
  980SOL    HW2 2940   3.400   0.212   3.345  0.3558 -3.0603 -1.7446
  981SOL     OW 2941   2.714   2.155   0.490  0.1033 -0.1224  0.1433
  981SOL    HW1 2942   2.701   2.064   0.461 -0.3362 -0.1503  0.4190
  981SOL    HW2 2943   2.706   2.151   0.585  0.3164  0.1712  0.1745
  982SOL     OW 2944   4.182   0.673   1.004 -0.2597 -0.0833  0.4364
  982SOL    HW1 2945   4.147   0.757   1.033  1.3274  1.2033 -1.1408
  982SOL    HW2 2946   4.272   0.672   1.038  0.3057 -0.3305 -0.9850
  983SOL     OW 2947   2.145   3.136   3.099 -0.1730 -0.0161 -0.0108
  983SOL    HW1 2948   2.113   3.144   3.009 -0.8331  0.6089  0.2702
  983SOL    HW2 2949   2.107   3.211   3.145  1.0448  0.2929  0.5391
  984SOL     OW 2950   4.172   2.292   3.628  0.1182  0.7041  0.2099
  984SOL    HW1 2951   4.118   2.304   3.706 -0.4309  0.3858 -0.1139
  984SOL    HW2 2952   4.164   2.375   3.580 -0.1434  0.6325  0.1281
  985SOL     OW 2953   0.417   0.394   1.763  0.0007  0.1143  0.3660
  985SOL    HW1 2954   0.428   0.431   1.850 -2.3887  1.7928  0.0470
  985SOL    HW2 2955   0.389   0.467   1.708 -0.4947 -1.2869 -1.3633
  986SOL     OW 2956   1.755   3.414   3.662  0.2834 -0.4767  0.4771
  986SOL    HW1 2957   1.768   3.337   3.607  1.4806  0.5115 -0.6788
  986SOL    HW2 2958   1.723   3.482   3.602 -1.4148 -0.2295  1.5958
  987SOL     OW 2959   3.096   3.507   0.889  0.1686  0.5319  0.1243
  987SOL    HW1 2960   3.097   3.585   0.944 -3.3706  0.7033  0.1389
  987SOL    HW2 2961   3.004   3.485   0.879  0.9576 -4.1824  0.8212
  988SOL     OW 2962   2.870   3.732   3.377  0.7788 -0.2198 -0.4126
  988SOL    HW1 2963   2.858   3.711   3.470  1.5203 -1.0115 -0.4816
  988SOL    HW2 2964   2.824   3.662   3.330 -2.7566  2.0748 -0.7188
  989SOL     OW 2965   1.963   0.657   1.125 -0.3270  0.2529 -0.3968
  989SOL    HW1 2966   1.926   0.570   1.112 -1.3283  0.3997  1.2068
  989SOL    HW2 2967   2.006   0.653   1.210  1.6910  0.6890 -1.3119
  990SOL     OW 2968   4.208   1.819   1.554  0.1311 -0.4911 -0.2992
  990SOL    HW1 2969   4.123   1.813   1.599  0.6494  0.7409  0.8978
  990SOL    HW2 2970   4.267   1.765   1.606  0.3066 -0.6048 -0.6121
  991SOL     OW 2971   4.028   3.147   1.926 -0.2385  0.5294  0.1087
  991SOL    HW1 2972   4.026   3.242   1.911  0.0424  0.8747  1.9684
  991SOL    HW2 2973   3.941   3.127   1.960  0.4131  0.6019  1.9781
  992SOL     OW 2974   3.373   3.879   1.907  0.3344  0.0624 -0.0711
  992SOL    HW1 2975   3.345   3.953   1.853 -2.3322 -0.3044  0.6679
  992SOL    HW2 2976   3.439   3.834   1.854  0.5682  1.8322 -1.3655
  993SOL     OW 2977   4.228   4.160   0.199 -0.5496  0.5669  0.2996
  993SOL    HW1 2978   4.231   4.065   0.210 -2.3521  0.5266  0.7406
  993SOL    HW2 2979   4.274   4.195   0.275  0.8235  0.0570 -0.2708
  994SOL     OW 2980   4.277   3.327   1.786  0.5444 -0.2180  0.5778
  994SOL    HW1 2981   4.212   3.388   1.821 -0.2788 -1.5428  1.4261
  994SOL    HW2 2982   4.252   3.315   1.694 -0.5787 -0.9083  0.9610
  995SOL     OW 2983   3.391   0.616   0.318 -0.2116 -0.1722 -0.2980
  995SOL    HW1 2984   3.377   0.547   0.384 -1.6610  0.0280 -0.3521
  995SOL    HW2 2985   3.308   0.620   0.271  0.1381  1.0613 -0.8291
  996SOL     OW 2986   2.861   1.978   4.205 -0.4091 -0.0617  0.0527
  996SOL    HW1 2987   2.890   1.980   4.113  3.8980 -0.1277  1.1924
  996SOL    HW2 2988   2.804   1.901   4.210  0.7913 -1.2055 -2.1952
  997SOL     OW 2989   1.089   4.159   0.631 -0.2896  0.0096 -0.4406
  997SOL    HW1 2990   1.046   4.077   0.608  0.8636 -0.6064 -0.4227
  997SOL    HW2 2991   1.055   4.180   0.718 -0.5994 -0.4301 -0.4511
  998SOL     OW 2992   1.021   1.762   3.510 -0.4624  0.0348  0.0471
  998SOL    HW1 2993   1.047   1.744   3.601 -1.4363  1.0256  0.5418
  998SOL    HW2 2994   1.063   1.692   3.460  0.6578 -0.1437  1.1660
  999SOL     OW 2995   2.653   3.821   3.835 -0.1357 -0.2667 -0.5665
  999SOL    HW1 2996   2.690   3.867   3.911  1.0014  0.0911 -1.3064
  999SOL    HW2 2997   2.559   3.834   3.842  0.0934  1.3488 -0.2159
 1000SOL     OW 2998   0.747   2.594   0.017 -0.1053  0.0188 -0.0738
 1000SOL    HW1 2999   0.677   2.652   0.048 -0.3821 -0.4194  0.1382
 1000SOL    HW2 3000   0.708   2.507   0.021 -0.1884 -0.0428 -1.7931
 1001SOL     OW 3001   2.351   2.720   1.891  0.3149 -0.2663 -0.0195
 1001SOL    HW1 3002   2.368   2.768   1.971 -0.9847  2.0953 -1.0378
 1001SOL    HW2 3003   2.296   2.647   1.918  1.3797 -0.5725  1.4432
 1002SOL     OW 3004   1.061   3.674   0.746 -0.1863  0.3215 -0.4510
 1002SOL    HW1 3005   1.091   3.613   0.678  1.5690 -0.1288  0.6685
 1002SOL    HW2 3006   1.015   3.618   0.809 -2.0244  0.7717 -1.3068
 1003SOL     OW 3007   0.902   0.274   2.360  0.0507  0.3085  0.1172
 1003SOL    HW1 3008   0.889   0.203   2.297  0.7455  0.9432 -0.7659
 1003SOL    HW2 3009   0.873   0.237   2.443  2.4100 -1.8066  0.1311
 1004SOL     OW 3010   3.268   0.489   3.939  0.2217 -0.2007 -0.1560
 1004SOL    HW1 3011   3.307   0.538   4.011 -2.0772 -1.6579  2.2572
 1004SOL    HW2 3012   3.338   0.430   3.910  1.3523  0.7637  0.5148
 1005SOL     OW 3013   3.385   4.157   3.510  0.2332  0.0320 -0.3583
 1005SOL    HW1 3014   3.440   4.101   3.456 -0.2927 -0.5247 -0.3226
 1005SOL    HW2 3015   3.340   4.098   3.570 -0.6779  0.4314 -0.6265
 1006SOL     OW 3016   0.130   3.285   2.678 -0.0457  0.1940 -0.2121
 1006SOL    HW1 3017   0.206   3.285   2.621  0.2732 -1.5820  0.1527
 1006SOL    HW2 3018   0.087   3.200   2.662 -1.4007  0.7520  0.2850
 1007SOL     OW 3019   1.848   1.308   1.785  0.3768 -0.5842  0.0179
 1007SOL    HW1 3020   1.840   1.297   1.879  0.2555 -0.5246  0.0148
 1007SOL    HW2 3021   1.889   1.227   1.754 -0.7085 -1.1221 -0.0337
 1008SOL     OW 3022   3.756   1.076   0.236  0.4041  0.0759  0.3900
 1008SOL    HW1 3023   3.703   1.129   0.296  2.0306  1.6142  0.5334
 1008SOL    HW2 3024   3.716   1.090   0.150  0.9083  1.7577  0.3886
 1009SOL     OW 3025   4.252   0.236   2.775 -0.0815  0.3110  0.1111
 1009SOL    HW1 3026   4.166   0.265   2.805 -0.7717 -2.0657  0.6735
 1009SOL    HW2 3027   4.237   0.146   2.744  2.0192  0.1946 -0.7357
 1010SOL     OW 3028   1.505   3.189   2.407  0.1961  0.3743  0.5118
 1010SOL    HW1 3029   1.478   3.200   2.316  2.5318  1.9949 -0.0882
 1010SOL    HW2 3030   1.480   3.100   2.429 -3.5560  0.9807 -0.5126
 1011SOL     OW 3031   1.247   3.503   3.560  0.0681 -0.4589 -0.1316
 1011SOL    HW1 3032   1.227   3.410   3.557  1.7985 -0.8645 -0.8177
 1011SOL    HW2 3033   1.211   3.538   3.479 -3.5837  0.2339  1.6174
 1012SOL     OW 3034   2.332   2.229   2.953 -0.0675  0.3902  0.2312
 1012SOL    HW1 3035   2.288   2.313   2.963 -0.1028  0.3414  0.4833
 1012SOL    HW2 3036   2.264   2.171   2.918  0.6238  1.1202 -2.5795
 1013SOL     OW 3037   2.975   0.278   3.579 -0.2477 -0.3128 -0.3309
 1013SOL    HW1 3038   3.017   0.192   3.569 -2.5647 -1.6132  0.4788
 1013SOL    HW2 3039   2.944   0.300   3.491 -1.1723 -1.1646 -0.2302
 1014SOL     OW 3040   0.090   3.905   0.210 -0.3119  0.3572  0.9522
 1014SOL    HW1 3041   0.027   3.867   0.271  0.4288  1.3747  2.4198
 1014SOL    HW2 3042   0.172   3.859   0.228 -0.1027  0.6015  0.6394
 1015SOL     OW 3043   3.265   3.444   2.635  0.3997  0.4683  0.3463
 1015SOL    HW1 3044   3.277   3.358   2.595  0.3745 -0.9002  2.9996
 1015SOL    HW2 3045   3.170   3.455   2.641  0.3601  1.5747 -1.6108
 1016SOL     OW 3046   1.958   0.000   3.419 -0.2208  0.1670 -0.1199
 1016SOL    HW1 3047   2.026   0.060   3.388  0.6246 -0.4347  0.5407
 1016SOL    HW2 3048   1.938  -0.055   3.343 -0.6169  0.9179 -0.5738
 1017SOL     OW 3049   2.291   3.036   2.001  0.3304  0.1894  0.5084
 1017SOL    HW1 3050   2.212   3.026   1.948  2.3338 -2.0196 -2.3385
 1017SOL    HW2 3051   2.282   2.969   2.069  0.9144 -2.1754 -1.5740
 1018SOL     OW 3052   1.174   2.823   1.450  0.6778  0.0447 -0.4330
 1018SOL    HW1 3053   1.105   2.872   1.496  0.4478  0.9703 -1.7304
 1018SOL    HW2 3054   1.253   2.840   1.501  0.3215  0.5858 -0.0422
 1019SOL     OW 3055   1.742   3.261   1.305 -0.1145  0.2779 -0.1977
 1019SOL    HW1 3056   1.768   3.296   1.219  1.4777 -0.6638 -0.1525
 1019SOL    HW2 3057   1.733   3.167   1.291  0.8777  0.0043  0.7876
 1020SOL     OW 3058   1.275   0.825   0.663 -0.4515 -0.1739 -0.1178
 1020SOL    HW1 3059   1.212   0.764   0.700  1.4121 -1.9442  0.2882
 1020SOL    HW2 3060   1.231   0.861   0.586 -2.5815  0.0076  1.1027
 1021SOL     OW 3061   3.617   0.722   0.690 -0.6786 -0.1570 -0.1295
 1021SOL    HW1 3062   3.712   0.715   0.689 -0.6446 -0.4510  1.9931
 1021SOL    HW2 3063   3.596   0.769   0.609  1.1356 -1.3707 -1.3905
 1022SOL     OW 3064   0.198   4.104   2.529 -0.3744  0.0972 -0.1902
 1022SOL    HW1 3065   0.155   4.021   2.551 -0.5014  0.1135 -0.3823
 1022SOL    HW2 3066   0.289   4.091   2.556 -0.1780 -0.4426 -1.0787
 1023SOL     OW 3067   3.584   1.199   4.050 -0.1732 -0.6825 -0.0432
 1023SOL    HW1 3068   3.562   1.129   3.989 -0.8913 -0.0193 -0.5514
 1023SOL    HW2 3069   3.536   1.275   4.019 -0.3324 -0.2554  1.1834
 1024SOL     OW 3070   2.465   1.240   1.962 -0.6616 -0.3541 -0.1785
 1024SOL    HW1 3071   2.514   1.196   2.031 -0.6055  0.0833  0.0647
 1024SOL    HW2 3072   2.430   1.319   2.003  0.9028  0.8698 -1.0778
 1025SOL     OW 3073   1.115   4.312   2.580 -0.6550  0.0057  0.5876
 1025SOL    HW1 3074   1.116   4.255   2.503  0.0133 -0.3885  0.8782
 1025SOL    HW2 3075   1.051   4.270   2.639 -1.6307  0.6458  0.0154
 1026SOL     OW 3076   1.942   2.060   0.492  0.6432 -0.7429  0.2640
 1026SOL    HW1 3077   2.014   2.123   0.485  0.2629 -0.1076  1.6472
 1026SOL    HW2 3078   1.985   1.977   0.512  1.0654 -0.6176 -0.1090
 1027SOL     OW 3079   1.864   3.860   1.273  0.5106  0.6127 -0.1178
 1027SOL    HW1 3080   1.878   3.955   1.270 -1.5032  1.0347  1.1125
 1027SOL    HW2 3081   1.768   3.851   1.279  0.7109 -1.4618  0.7432
 1028SOL     OW 3082   2.422   3.686   0.110 -0.1136  0.2542 -0.4126
 1028SOL    HW1 3083   2.334   3.670   0.144 -0.0005 -0.0137 -0.2469
 1028SOL    HW2 3084   2.407   3.720   0.021 -0.3674 -0.8325 -0.8046
 1029SOL     OW 3085   3.806   3.363   1.712  0.5092  0.1584 -0.0442
 1029SOL    HW1 3086   3.758   3.366   1.795  1.1748  0.8229  0.3267
 1029SOL    HW2 3087   3.738   3.373   1.645 -0.1462 -1.2596  0.3667
 1030SOL     OW 3088   1.298   1.730   1.423 -0.2104 -0.1069 -0.9891
 1030SOL    HW1 3089   1.357   1.794   1.463  1.4364 -1.0157 -1.8452
 1030SOL    HW2 3090   1.328   1.724   1.332 -2.0415 -0.1674 -1.6165
 1031SOL     OW 3091   3.010   0.577   3.981 -0.5844  0.7812  0.2998
 1031SOL    HW1 3092   2.978   0.559   3.892  0.4605 -2.1328  0.4119
 1031SOL    HW2 3093   3.105   0.571   3.974 -0.5282 -1.1349  1.8408
 1032SOL     OW 3094   1.941   3.127   4.171 -0.3455 -0.3925  0.4354
 1032SOL    HW1 3095   2.010   3.095   4.112 -0.8954 -1.2364  0.2308
 1032SOL    HW2 3096   1.986   3.141   4.254  0.2180 -0.2512  0.1174
 1033SOL     OW 3097   4.212   3.108   3.719  0.2645 -0.1829  0.4052
 1033SOL    HW1 3098   4.133   3.058   3.740 -0.4221  0.7925  0.2369
 1033SOL    HW2 3099   4.248   3.064   3.642 -0.0549 -0.6920  0.5388
 1034SOL     OW 3100   3.232   0.957   0.658 -0.0456 -0.5628 -0.3183
 1034SOL    HW1 3101   3.161   1.021   0.664  1.9710  1.7546  0.8922
 1034SOL    HW2 3102   3.263   0.964   0.568 -0.1680 -0.2031 -0.3345
 1035SOL     OW 3103   2.157   1.835   0.492  0.1493  0.6690 -0.6067
 1035SOL    HW1 3104   2.208   1.854   0.413 -0.6378  0.5150 -1.1691
 1035SOL    HW2 3105   2.126   1.745   0.479  0.7025  0.3449  0.2703
 1036SOL     OW 3106   0.332   0.689   2.948  0.1078 -0.0227  0.3139
 1036SOL    HW1 3107   0.304   0.694   3.039  0.2067 -0.7224  0.3915
 1036SOL    HW2 3108   0.381   0.770   2.933  0.1947  0.0423  0.9214
 1037SOL     OW 3109   1.028   1.155   4.205 -0.2476  0.3421 -0.4506
 1037SOL    HW1 3110   1.094   1.096   4.241 -1.5241  0.5931  2.5417
 1037SOL    HW2 3111   1.077   1.234   4.182  0.7106 -0.0009  0.3326
 1038SOL     OW 3112   1.952   0.239   0.832 -0.6004  0.7275 -0.3326
 1038SOL    HW1 3113   1.872   0.249   0.781 -0.1503  0.4525 -1.1147
 1038SOL    HW2 3114   1.957   0.146   0.851  0.2203  0.5237 -1.4585
 1039SOL     OW 3115   2.235   3.716   3.549  0.2891  0.4385 -0.1000
 1039SOL    HW1 3116   2.327   3.713   3.576 -0.0697  0.1052  1.1626
 1039SOL    HW2 3117   2.238   3.726   3.454  1.6312 -0.1079 -0.1391
 1040SOL     OW 3118   2.798   3.822   1.154 -0.1785 -0.5388  0.0373
 1040SOL    HW1 3119   2.702   3.814   1.153 -0.6252  2.8895 -2.3043
 1040SOL    HW2 3120   2.829   3.745   1.106 -1.8546 -1.0758 -0.2582
 1041SOL     OW 3121   0.808   1.722   1.256  0.2287  0.1971  0.3239
 1041SOL    HW1 3122   0.857   1.724   1.338 -0.9500  1.3312  1.0542
 1041SOL    HW2 3123   0.733   1.665   1.274 -1.3298  2.2718  0.9044
 1042SOL     OW 3124   3.369   3.444   1.896 -0.0525 -0.0049 -0.3049
 1042SOL    HW1 3125   3.275   3.430   1.883 -0.2106 -0.4254  1.1365
 1042SOL    HW2 3126   3.384   3.534   1.868 -0.8315 -0.0073 -0.7596
 1043SOL     OW 3127   2.281   0.954   0.162 -0.1627  0.2228  0.3221
 1043SOL    HW1 3128   2.291   0.980   0.253 -1.1672 -0.1166  0.5352
 1043SOL    HW2 3129   2.235   0.870   0.165  0.7730 -0.3416 -0.4549
 1044SOL     OW 3130   2.501   1.979   1.005 -0.1636 -0.3568  0.4851
 1044SOL    HW1 3131   2.433   2.045   1.001  0.1692  0.0045  0.6951
 1044SOL    HW2 3132   2.553   2.003   1.082 -0.0183 -0.8391  0.5421
 1045SOL     OW 3133   1.816   1.567   1.174 -0.3669  0.2794  0.3873
 1045SOL    HW1 3134   1.736   1.601   1.134 -1.0222 -0.0106  1.4049
 1045SOL    HW2 3135   1.881   1.636   1.161 -0.6735  0.3655 -0.7707
 1046SOL     OW 3136   1.230   0.973   3.832 -0.1334 -0.2145 -0.4992
 1046SOL    HW1 3137   1.217   1.067   3.822 -0.1046 -0.1665 -0.0785
 1046SOL    HW2 3138   1.320   0.957   3.803  0.2153  0.0406  0.4226
 1047SOL     OW 3139   0.296   0.611   2.406  0.3620 -0.5265 -0.1495
 1047SOL    HW1 3140   0.288   0.613   2.501 -0.3156 -1.4933 -0.1780
 1047SOL    HW2 3141   0.337   0.527   2.386 -2.1407 -1.6518 -0.8698
 1048SOL     OW 3142   2.560   0.017   0.037  0.1501 -0.6450 -0.2627
 1048SOL    HW1 3143   2.605   0.096   0.069  1.0781 -1.8430  1.5739
 1048SOL    HW2 3144   2.468   0.044   0.029 -0.1325 -0.0681  3.2159
 1049SOL     OW 3145   3.023   1.143   2.301 -0.1598  0.1346 -0.3362
 1049SOL    HW1 3146   3.021   1.053   2.269  2.2515 -0.0880 -0.0467
 1049SOL    HW2 3147   3.014   1.135   2.396  1.8280  0.0124 -0.1309
 1050SOL     OW 3148   2.955   2.319   3.546  0.3602 -0.0047 -0.1917
 1050SOL    HW1 3149   2.915   2.374   3.478  3.3570  0.0573 -2.0410
 1050SOL    HW2 3150   2.930   2.230   3.522 -0.3225  0.1611 -0.1277
 1051SOL     OW 3151   4.174   2.994   3.302  0.1556 -0.2021  0.3694
 1051SOL    HW1 3152   4.175   3.087   3.322 -0.4669  0.0852 -0.8672
 1051SOL    HW2 3153   4.087   2.965   3.328  0.4128 -0.4845  0.9273
 1052SOL     OW 3154   2.658   1.413   1.278 -0.3717  0.2749  0.0832
 1052SOL    HW1 3155   2.681   1.330   1.319 -2.8071  0.3186  1.7581
 1052SOL    HW2 3156   2.632   1.470   1.351 -0.0103  2.1063 -1.1353
 1053SOL     OW 3157   1.587   3.923   1.227 -0.0320  0.4876  0.7258
 1053SOL    HW1 3158   1.614   3.973   1.150 -0.7506  2.6739  1.7949
 1053SOL    HW2 3159   1.501   3.889   1.204  0.4960 -0.3751 -0.0468
 1054SOL     OW 3160   0.514   2.127   0.415 -0.1851 -0.4868 -0.2753
 1054SOL    HW1 3161   0.479   2.122   0.326  0.2772 -0.9547 -0.4368
 1054SOL    HW2 3162   0.584   2.192   0.410 -1.4258  0.9504  0.1975
 1055SOL     OW 3163   0.493   3.676   1.748 -0.2294 -0.0869  0.2024
 1055SOL    HW1 3164   0.528   3.594   1.780  1.9459  0.2176 -1.1608
 1055SOL    HW2 3165   0.422   3.651   1.688 -0.5849 -0.8546  0.9259
 1056SOL     OW 3166   2.064   1.675   2.049 -0.1433 -0.3494 -0.2291
 1056SOL    HW1 3167   2.099   1.699   2.135  1.1606  0.8751 -1.0573
 1056SOL    HW2 3168   2.015   1.752   2.021 -0.1529 -0.5582 -0.7927
 1057SOL     OW 3169   0.966   0.180   0.479  0.5509 -0.6037  0.5368
 1057SOL    HW1 3170   0.902   0.182   0.407 -0.0265 -1.0670  1.0263
 1057SOL    HW2 3171   1.050   0.164   0.435  0.3073 -0.2099 -0.0933
 1058SOL     OW 3172   4.177   0.027   3.117 -0.1490 -0.6758  0.6828
 1058SOL    HW1 3173   4.209   0.117   3.123  0.8489 -1.0605  1.3491
 1058SOL    HW2 3174   4.084   0.036   3.094 -0.2895  0.5485  1.6404
 1059SOL     OW 3175   2.879   1.971   2.125  0.0174 -0.0344 -0.2124
 1059SOL    HW1 3176   2.853   1.917   2.199 -0.4946  0.2039 -0.2148
 1059SOL    HW2 3177   2.974   1.961   2.120  0.2015  0.8074  1.1403
 1060SOL     OW 3178   3.677   1.856   3.117  0.3238  0.6402  0.8177
 1060SOL    HW1 3179   3.652   1.803   3.193  1.3500 -1.2404 -0.0704
 1060SOL    HW2 3180   3.728   1.796   3.062 -0.1602  1.9974 -1.2407
 1061SOL     OW 3181   2.961   3.743   3.999  0.5535 -0.3792 -0.3948
 1061SOL    HW1 3182   2.975   3.790   3.917  0.7208 -0.8544 -0.6454
 1061SOL    HW2 3183   2.885   3.785   4.039  0.0578 -0.5691 -1.1174
 1062SOL     OW 3184   1.904   1.434   2.038 -0.0013 -0.5255  0.2138
 1062SOL    HW1 3185   1.955   1.439   2.119  2.0932 -2.1733 -0.9231
 1062SOL    HW2 3186   1.934   1.508   1.986 -0.2177 -0.3586  0.3254
 1063SOL     OW 3187   3.114   3.643   0.554 -0.5530  0.2516  0.0279
 1063SOL    HW1 3188   3.125   3.630   0.460 -0.3612  0.9251 -0.0532
 1063SOL    HW2 3189   3.187   3.596   0.594 -0.3022  0.4429 -0.2003
 1064SOL     OW 3190   3.361   0.852   4.074 -0.1964  0.0521  0.1965
 1064SOL    HW1 3191   3.318   0.777   4.115 -1.5494 -0.0579 -1.3169
 1064SOL    HW2 3192   3.310   0.868   3.995  1.7838  0.7760 -1.0025
 1065SOL     OW 3193   0.619   1.949   3.358 -0.2735 -0.3584  0.2171
 1065SOL    HW1 3194   0.601   2.039   3.388 -2.3554 -1.2898  2.0055
 1065SOL    HW2 3195   0.629   1.899   3.439 -0.3868 -1.9804 -0.7458
 1066SOL     OW 3196   0.824   0.790   0.651 -0.6775 -0.5497  0.1135
 1066SOL    HW1 3197   0.818   0.776   0.557 -1.1937 -3.0699  0.4655
 1066SOL    HW2 3198   0.876   0.717   0.683  0.8397  1.1127  1.6377
 1067SOL     OW 3199   2.439   1.714   1.409 -0.7273  0.3611 -0.7008
 1067SOL    HW1 3200   2.452   1.787   1.470 -0.9835 -0.6326  0.5790
 1067SOL    HW2 3201   2.476   1.638   1.454 -0.7094 -0.3669 -1.8964
 1068SOL     OW 3202   0.806   3.618   1.082 -0.0043  0.2921 -0.1632
 1068SOL    HW1 3203   0.801   3.575   1.167  1.4195  0.2220 -0.0830
 1068SOL    HW2 3204   0.800   3.712   1.102 -0.3931  0.2496 -0.0688
 1069SOL     OW 3205   1.282   3.605   1.173  0.4954 -0.2414 -0.1787
 1069SOL    HW1 3206   1.287   3.607   1.269 -1.2533  0.4226 -0.0586
 1069SOL    HW2 3207   1.218   3.536   1.154 -0.3499  0.6668 -0.7572
 1070SOL     OW 3208   2.997   1.749   4.287  0.0614  0.8183 -0.0842
 1070SOL    HW1 3209   3.054   1.760   4.210 -0.5206 -1.2355 -0.8768
 1070SOL    HW2 3210   3.004   1.833   4.334  1.7790  1.5163 -1.4504
 1071SOL     OW 3211   1.310   1.811   4.074 -0.0716  0.2298 -0.1342
 1071SOL    HW1 3212   1.240   1.780   4.132 -0.1194 -1.8496 -1.1957
 1071SOL    HW2 3213   1.370   1.737   4.068  0.8729  1.0545 -1.3162
 1072SOL     OW 3214   0.700   1.594   2.165  0.4645 -0.4083  0.1471
 1072SOL    HW1 3215   0.782   1.644   2.167 -0.1078  0.5511  0.7457
 1072SOL    HW2 3216   0.696   1.550   2.250  0.1359 -0.0568  0.3184
 1073SOL     OW 3217   2.918   2.959   4.038  0.1339  0.1007  0.1425
 1073SOL    HW1 3218   2.912   3.037   3.983 -1.2094 -0.0173  0.0924
 1073SOL    HW2 3219   2.887   2.988   4.124  0.0742 -0.2691  0.2485
 1074SOL     OW 3220   3.352   3.300   3.893 -0.0656  0.1955  0.1729
 1074SOL    HW1 3221   3.364   3.216   3.937 -3.2648 -0.7321 -0.4795
 1074SOL    HW2 3222   3.284   3.345   3.943 -0.7149  0.9565 -1.3055
 1075SOL     OW 3223   1.829   4.090   0.369  0.4309  0.3510 -0.0853
 1075SOL    HW1 3224   1.829   4.011   0.314 -1.6552  0.0084  0.3484
 1075SOL    HW2 3225   1.902   4.142   0.335  0.8463 -1.0313 -1.4312
 1076SOL     OW 3226   1.905   1.038   1.691  0.0455 -0.2691  0.3198
 1076SOL    HW1 3227   1.875   0.948   1.707 -0.1192 -0.3602 -0.4795
 1076SOL    HW2 3228   1.871   1.060   1.605 -0.6022  0.8662  0.8491
 1077SOL     OW 3229   0.348   3.786   0.122 -0.7002 -0.0939 -0.5739
 1077SOL    HW1 3230   0.322   3.720   0.186 -2.9206  0.2686 -1.0448
 1077SOL    HW2 3231   0.439   3.763   0.100 -1.1760 -2.5835 -0.2348
 1078SOL     OW 3232   3.674   0.848   3.247 -0.0019  0.2562  0.0523
 1078SOL    HW1 3233   3.610   0.783   3.219  0.8129 -1.1130  1.2128
 1078SOL    HW2 3234   3.667   0.918   3.182 -2.2545 -0.0855 -0.1589
 1079SOL     OW 3235   1.854   2.642   1.027  0.7476 -0.2204 -0.6338
 1079SOL    HW1 3236   1.887   2.625   1.115 -0.1331 -1.2161 -0.4662
 1079SOL    HW2 3237   1.922   2.609   0.969  0.8574 -0.5655 -0.3123
 1080SOL     OW 3238   1.936   3.601   4.049 -0.0942  0.6991  0.0463
 1080SOL    HW1 3239   1.874   3.535   4.079  1.2390 -0.6362 -0.0347
 1080SOL    HW2 3240   1.988   3.557   3.982  0.1217  2.1771 -0.7968
 1081SOL     OW 3241   0.871   0.766   3.204 -0.6273  0.9651 -0.3362
 1081SOL    HW1 3242   0.823   0.804   3.278 -0.2502  0.4519  0.1801
 1081SOL    HW2 3243   0.832   0.679   3.192 -1.9444  1.7289 -1.9456
 1082SOL     OW 3244   3.181   3.249   2.128  0.0665  0.2673 -0.3890
 1082SOL    HW1 3245   3.205   3.267   2.037 -0.6556 -0.3822 -0.7212
 1082SOL    HW2 3246   3.258   3.274   2.178  1.0994 -0.8803 -1.3217
 1083SOL     OW 3247   1.044   1.486   3.366 -0.2976  0.0385 -0.6304
 1083SOL    HW1 3248   0.977   1.439   3.414 -1.2539 -0.3084 -2.2340
 1083SOL    HW2 3249   1.122   1.482   3.422 -0.4318 -3.0991 -0.5241
 1084SOL     OW 3250   3.917   2.465   0.915 -0.3319 -0.1541  0.5422
 1084SOL    HW1 3251   3.860   2.421   0.978  2.1140  0.2094  3.2729
 1084SOL    HW2 3252   3.903   2.558   0.931 -0.6864 -0.0328 -0.4566
 1085SOL     OW 3253   3.600   3.466   1.569  0.4156 -0.1238  0.3027
 1085SOL    HW1 3254   3.578   3.520   1.493 -0.6777  0.7476  1.1924
 1085SOL    HW2 3255   3.521   3.412   1.583  0.5046 -0.0830  0.9740
 1086SOL     OW 3256   0.425   3.521   2.354  0.0415 -0.2194  0.3998
 1086SOL    HW1 3257   0.363   3.474   2.299 -1.6687 -0.3258  2.2971
 1086SOL    HW2 3258   0.509   3.515   2.307 -1.1260 -0.9750 -1.7333
 1087SOL     OW 3259   2.696   1.683   1.874  0.1095  0.2306  0.5799
 1087SOL    HW1 3260   2.705   1.666   1.968 -1.1376  1.3024  0.9160
 1087SOL    HW2 3261   2.772   1.639   1.834  0.4238 -0.5907  2.0330
 1088SOL     OW 3262   3.422   3.502   2.847 -0.1340  0.0932  0.2475
 1088SOL    HW1 3263   3.509   3.538   2.833 -0.9878  2.3079  0.2892
 1088SOL    HW2 3264   3.382   3.499   2.760  0.0650 -1.2262  0.1816
 1089SOL     OW 3265   1.416   2.585   0.452  0.3790  0.1429 -0.0185
 1089SOL    HW1 3266   1.421   2.560   0.545 -1.6411 -0.3550  0.0024
 1089SOL    HW2 3267   1.412   2.680   0.454  0.9282  0.1678  0.3523
 1090SOL     OW 3268   3.117   0.620   2.024 -0.1501 -0.0822 -0.3457
 1090SOL    HW1 3269   3.043   0.644   1.968 -0.6849  0.0087  0.3851
 1090SOL    HW2 3270   3.084   0.549   2.078  0.8629 -1.2951 -1.2480
 1091SOL     OW 3271   0.066   3.716   1.191  0.5029  0.0232 -0.1776
 1091SOL    HW1 3272   0.026   3.715   1.104  0.0862  1.5129 -0.0293
 1091SOL    HW2 3273  -0.008   3.706   1.251  0.7210 -0.3700  0.0307
 1092SOL     OW 3274   2.813   3.711   3.651 -0.3907 -0.1524 -0.3415
 1092SOL    HW1 3275   2.767   3.770   3.711 -0.2818 -0.5327  0.1310
 1092SOL    HW2 3276   2.903   3.709   3.684 -1.0808 -3.3114  1.9468
 1093SOL     OW 3277   1.972   4.147   3.167  0.2787 -0.2279 -0.1023
 1093SOL    HW1 3278   2.057   4.136   3.124  1.6558 -1.2175  2.6268
 1093SOL    HW2 3279   1.920   4.197   3.104  2.3971 -0.7607 -2.4603
 1094SOL     OW 3280   0.222   0.653   1.839 -0.0500 -0.1997  0.3207
 1094SOL    HW1 3281   0.149   0.714   1.849 -1.0024 -0.7453 -2.3302
 1094SOL    HW2 3282   0.183   0.567   1.853  0.5699 -0.3953  0.8767
 1095SOL     OW 3283   1.914   0.300   1.275  0.3519  0.1974 -0.5195
 1095SOL    HW1 3284   1.989   0.271   1.328 -1.6074 -0.7544  1.9460
 1095SOL    HW2 3285   1.843   0.311   1.339 -2.3457 -1.4870 -2.9953
 1096SOL     OW 3286   3.383   3.599   3.953  0.7848  0.3637 -0.7558
 1096SOL    HW1 3287   3.437   3.672   3.924  1.8114  0.4589  1.2273
 1096SOL    HW2 3288   3.446   3.533   3.982 -0.1491 -0.2630 -0.1074
 1097SOL     OW 3289   3.126   3.004   1.958 -0.1215  0.1782 -0.8567
 1097SOL    HW1 3290   3.041   2.965   1.977  0.0520  0.8481  1.7102
 1097SOL    HW2 3291   3.152   3.046   2.041  2.6963 -0.0155 -1.5406
 1098SOL     OW 3292   2.891   0.675   0.749  0.1163  0.1370  0.2549
 1098SOL    HW1 3293   2.881   0.768   0.767  0.1527  0.2858 -0.4564
 1098SOL    HW2 3294   2.839   0.660   0.670 -2.9081 -1.1859  2.3177
 1099SOL     OW 3295   0.755   3.043   0.526  0.4081  0.3718 -0.5955
 1099SOL    HW1 3296   0.823   3.028   0.460  0.6516  0.8151 -0.4519
 1099SOL    HW2 3297   0.782   2.988   0.600 -0.1432 -0.5232 -1.0477
 1100SOL     OW 3298   3.628   2.190   1.896 -0.2696  0.2900  0.2942
 1100SOL    HW1 3299   3.679   2.254   1.944 -0.4876 -0.5796  1.7597
 1100SOL    HW2 3300   3.550   2.176   1.949 -2.0226  1.4770 -1.8091
 1101SOL     OW 3301   1.430   2.040   3.045 -0.4161 -0.1478 -0.0895
 1101SOL    HW1 3302   1.525   2.053   3.055 -0.4095  0.1477 -0.4968
 1101SOL    HW2 3303   1.422   1.967   2.984 -0.4359  0.7019 -1.1410
 1102SOL     OW 3304   0.604   3.966   0.275 -0.6196 -0.1080  0.5348
 1102SOL    HW1 3305   0.602   3.898   0.208 -0.6069  0.0982  0.3233
 1102SOL    HW2 3306   0.625   3.920   0.356 -1.9930 -0.5708  0.6553
 1103SOL     OW 3307   2.061   1.959   2.031  0.3839  0.9446  0.0841
 1103SOL    HW1 3308   2.040   2.051   2.012  0.1026  0.9616  0.4743
 1103SOL    HW2 3309   2.105   1.962   2.116 -1.6258  0.5000  1.1948
 1104SOL     OW 3310   4.040   4.014   1.533 -0.2737  0.7414 -0.4422
 1104SOL    HW1 3311   3.991   4.065   1.468 -1.2039  0.8885  0.3609
 1104SOL    HW2 3312   4.087   4.080   1.584 -0.8400  0.7493  0.0775
 1105SOL     OW 3313   2.976   0.630   0.390 -0.6312 -0.3030 -0.2450
 1105SOL    HW1 3314   2.903   0.634   0.452 -0.1542 -0.7978  0.3702
 1105SOL    HW2 3315   3.054   0.626   0.446 -0.2493 -2.0439 -0.8394
 1106SOL     OW 3316   4.205   2.042   4.227 -0.3316 -0.0483 -0.0494
 1106SOL    HW1 3317   4.207   2.011   4.136  0.6795 -0.6685  0.1735
 1106SOL    HW2 3318   4.117   2.021   4.257 -1.0774  1.1817 -1.2172
 1107SOL     OW 3319   2.742   2.941   0.122  0.5631  0.1865  0.3605
 1107SOL    HW1 3320   2.810   2.951   0.189 -0.2939 -1.2617  1.4878
 1107SOL    HW2 3321   2.661   2.967   0.165  0.0126 -0.6808 -0.1269
 1108SOL     OW 3322   0.612   3.851   2.481  1.1705 -0.2796 -0.8920
 1108SOL    HW1 3323   0.635   3.887   2.396 -0.7166  0.2727 -1.2216
 1108SOL    HW2 3324   0.525   3.813   2.469  0.2797  0.9610  1.0464
 1109SOL     OW 3325   0.636   3.749   0.104 -0.0557  0.4018  0.1738
 1109SOL    HW1 3326   0.720   3.717   0.138  0.0943 -0.2388 -0.7717
 1109SOL    HW2 3327   0.659   3.806   0.031 -0.4450  0.2141 -0.0984
 1110SOL     OW 3328   2.783   3.926   0.365 -0.2279  0.0593 -0.0365
 1110SOL    HW1 3329   2.781   4.001   0.305  0.5693 -1.3267 -1.8857
 1110SOL    HW2 3330   2.701   3.880   0.348  0.7859 -1.3191 -1.4561
 1111SOL     OW 3331   3.802   3.479   1.299  0.0803 -0.1894 -0.5231
 1111SOL    HW1 3332   3.829   3.547   1.362 -0.2180  0.4373 -1.0571
 1111SOL    HW2 3333   3.761   3.412   1.353  0.4325  0.0213  0.0268
 1112SOL     OW 3334   1.767   3.010   1.211 -0.2900 -0.3983  0.9301
 1112SOL    HW1 3335   1.717   2.929   1.213 -0.0427 -0.5496  2.9235
 1112SOL    HW2 3336   1.858   2.982   1.196 -0.5104 -0.2652 -0.8334
 1113SOL     OW 3337   3.437   3.877   1.577  0.3524 -0.4402 -0.3709
 1113SOL    HW1 3338   3.532   3.888   1.586  0.4759  0.0880 -1.9647
 1113SOL    HW2 3339   3.416   3.917   1.492 -1.7258  1.9456  1.1185
 1114SOL     OW 3340   1.107   4.003   2.895  0.3124  0.1258 -0.0243
 1114SOL    HW1 3341   1.128   4.045   2.978 -1.6932 -0.5552  0.9045
 1114SOL    HW2 3342   1.031   3.948   2.915  0.0104 -0.3527 -2.2351
 1115SOL     OW 3343   3.675   3.279   0.935 -0.2728  0.2218  0.5059
 1115SOL    HW1 3344   3.664   3.221   1.010 -1.5879 -0.5830 -0.2558
 1115SOL    HW2 3345   3.769   3.288   0.924 -0.0586 -0.7997  1.3933
 1116SOL     OW 3346   3.074   0.941   4.182 -0.0024 -0.5356 -0.0398
 1116SOL    HW1 3347   3.042   0.981   4.263  0.3508  0.5060 -0.3883
 1116SOL    HW2 3348   3.159   0.904   4.206 -1.3672 -3.3116  0.8848
 1117SOL     OW 3349   3.375   3.500   0.258  0.3472 -0.2214 -0.1493
 1117SOL    HW1 3350   3.407   3.446   0.185 -0.3059 -1.6722  0.5985
 1117SOL    HW2 3351   3.449   3.504   0.319  0.9488  1.1248 -0.9151
 1118SOL     OW 3352   2.017   0.091   1.619  0.0342  0.7659  0.8113
 1118SOL    HW1 3353   1.936   0.102   1.670 -0.2495 -0.0652  0.5654
 1118SOL    HW2 3354   2.081   0.058   1.683 -0.8613 -2.2356  0.3048
 1119SOL     OW 3355   0.797   0.633   3.866 -0.2598 -0.1119  0.1153
 1119SOL    HW1 3356   0.742   0.661   3.939 -0.2576 -2.0199  0.9048
 1119SOL    HW2 3357   0.864   0.701   3.859  0.1616 -0.2073  2.3689
 1120SOL     OW 3358   2.075   2.948   3.428 -0.3955 -0.8083 -0.0524
 1120SOL    HW1 3359   1.984   2.917   3.429 -0.3124 -1.0681 -0.3526
 1120SOL    HW2 3360   2.116   2.904   3.502  0.1666 -2.8053 -1.4686
 1121SOL     OW 3361   3.677   3.621   1.091  0.4776  0.2016 -0.1212
 1121SOL    HW1 3362   3.652   3.688   1.155  0.6779 -0.7236  0.9376
 1121SOL    HW2 3363   3.720   3.553   1.142 -4.0576 -3.2394 -0.2138
 1122SOL     OW 3364   0.872   4.050   0.149  0.1123 -0.1784 -0.2673
 1122SOL    HW1 3365   0.781   4.079   0.155  0.2635  0.2182  0.1211
 1122SOL    HW2 3366   0.900   4.080   0.062  0.0086  0.0877 -0.2104
 1123SOL     OW 3367   0.878   1.586   1.610 -0.3751 -0.2530  0.7091
 1123SOL    HW1 3368   0.803   1.642   1.590 -0.4515 -0.5878 -0.0036
 1123SOL    HW2 3369   0.938   1.600   1.537 -0.3758 -1.0518  0.5397
 1124SOL     OW 3370   1.756   3.156   2.702 -0.2716  0.4150 -0.7335
 1124SOL    HW1 3371   1.760   3.095   2.628  0.0564  0.6099 -0.8772
 1124SOL    HW2 3372   1.701   3.227   2.672 -0.9880  0.0014 -0.4234
 1125SOL     OW 3373   3.134   2.299   1.824 -0.2752  0.4140 -0.5346
 1125SOL    HW1 3374   3.112   2.207   1.840 -2.0380  1.1594  1.8762
 1125SOL    HW2 3375   3.051   2.346   1.831  0.8228  2.4114  0.1200
 1126SOL     OW 3376   3.515   3.273   0.074 -0.0841 -0.4206 -0.1470
 1126SOL    HW1 3377   3.594   3.285   0.021 -0.2516 -1.4707 -0.6603
 1126SOL    HW2 3378   3.534   3.196   0.128 -0.6170 -0.4649 -0.0170
 1127SOL     OW 3379   1.201   1.405   0.824  0.1580 -0.4010 -0.4620
 1127SOL    HW1 3380   1.150   1.475   0.865  1.0464  1.1001 -1.8059
 1127SOL    HW2 3381   1.138   1.335   0.809 -0.7743  0.1124  0.8611
 1128SOL     OW 3382   2.356   1.384   2.359 -0.1489  0.2508  0.2151
 1128SOL    HW1 3383   2.277   1.419   2.401  0.3496  0.9511  0.5943
 1128SOL    HW2 3384   2.379   1.449   2.293  0.6257  0.5120  0.7323
 1129SOL     OW 3385   4.087   4.034   2.760 -0.3499  0.6187 -0.1626
 1129SOL    HW1 3386   4.064   4.048   2.669  0.9656  0.5641 -0.5208
 1129SOL    HW2 3387   4.054   3.947   2.781 -0.8542  0.7234 -0.5105
 1130SOL     OW 3388   1.260   0.796   3.288 -0.7893  0.6734 -0.5960
 1130SOL    HW1 3389   1.209   0.717   3.271 -1.1969  1.0390 -1.0819
 1130SOL    HW2 3390   1.349   0.764   3.304 -0.7130  0.1869 -1.8521
 1131SOL     OW 3391   1.170   2.865   0.944 -0.1574  0.3789 -0.2077
 1131SOL    HW1 3392   1.183   2.960   0.938 -0.0559  0.3119 -1.2759
 1131SOL    HW2 3393   1.081   2.855   0.977 -0.8086  0.8753 -1.7194
 1132SOL     OW 3394   2.580   1.162   3.987 -0.0545 -0.5219  0.0151
 1132SOL    HW1 3395   2.610   1.207   3.908  0.2565 -0.1107  0.3580
 1132SOL    HW2 3396   2.659   1.124   4.024 -0.2730 -1.1140 -0.1159
 1133SOL     OW 3397   4.130   3.683   3.679 -0.3718  0.1106  0.6250
 1133SOL    HW1 3398   4.138   3.759   3.736  0.2823  0.5908 -0.0835
 1133SOL    HW2 3399   4.038   3.659   3.683 -0.8799  1.7785 -0.1765
 1134SOL     OW 3400   1.900   2.973   3.759 -0.3747  0.6161  0.2880
 1134SOL    HW1 3401   1.829   2.957   3.822 -0.1308  0.9886  0.6630
 1134SOL    HW2 3402   1.912   2.889   3.715 -0.0117  0.1192  1.2987
 1135SOL     OW 3403   2.328   2.718   2.855 -0.2069  0.1637  0.2503
 1135SOL    HW1 3404   2.398   2.782   2.844 -1.4189  1.2500 -1.5237
 1135SOL    HW2 3405   2.265   2.761   2.912 -1.1140  0.6579 -1.0978
 1136SOL     OW 3406   2.796   3.138   4.221  0.5800 -0.1413 -0.4946
 1136SOL    HW1 3407   2.790   3.063   4.280  1.3218 -0.5476 -0.9162
 1136SOL    HW2 3408   2.708   3.175   4.219  0.6344  0.1280  1.1645
 1137SOL     OW 3409   1.743   1.778   1.461  0.4264  0.6475  0.0300
 1137SOL    HW1 3410   1.783   1.782   1.374  0.7082  0.7111  0.1593
 1137SOL    HW2 3411   1.755   1.867   1.496 -2.2246  1.4933 -0.9617
 1138SOL     OW 3412   3.880   3.783   1.441  0.1100 -0.6086  0.0137
 1138SOL    HW1 3413   3.926   3.718   1.494  0.6809  0.4004  0.7952
 1138SOL    HW2 3414   3.950   3.831   1.396 -0.2840 -0.3570 -0.3366
 1139SOL     OW 3415   0.778   3.359   0.270 -0.1256 -0.4774  0.3621
 1139SOL    HW1 3416   0.782   3.264   0.284  0.5501 -0.4910  0.0656
 1139SOL    HW2 3417   0.839   3.376   0.199 -1.4556 -0.0268 -0.7256
 1140SOL     OW 3418   1.370   1.378   0.315  0.7827  0.2253  0.1483
 1140SOL    HW1 3419   1.320   1.458   0.299  2.8850  1.3977 -1.0067
 1140SOL    HW2 3420   1.394   1.383   0.407  1.4761  1.2998 -0.0763
 1141SOL     OW 3421   3.568   2.401   1.040  0.1893 -0.3958  0.1849
 1141SOL    HW1 3422   3.570   2.468   1.107 -0.9445 -1.0425  0.9128
 1141SOL    HW2 3423   3.643   2.345   1.058 -0.3986 -0.8670  1.2739
 1142SOL     OW 3424   2.265   0.693   0.337 -0.1120 -0.0155 -0.0197
 1142SOL    HW1 3425   2.291   0.613   0.292  2.4702 -0.8308  2.5672
 1142SOL    HW2 3426   2.196   0.665   0.398  1.2084 -0.4870  1.3113
 1143SOL     OW 3427   3.863   0.087   3.675 -0.4062 -0.3280  0.4314
 1143SOL    HW1 3428   3.798   0.154   3.652  0.3122  0.6042  1.0164
 1143SOL    HW2 3429   3.834   0.009   3.629 -0.0052  0.9738 -2.2403
 1144SOL     OW 3430   0.525   2.912   3.282  0.1017 -0.0251 -0.1211
 1144SOL    HW1 3431   0.471   2.848   3.329  0.1736  0.6616  0.9216
 1144SOL    HW2 3432   0.479   2.995   3.294 -0.0947  0.1140 -1.6337
 1145SOL     OW 3433   1.715   0.706   2.141  0.2720  0.7242 -0.2249
 1145SOL    HW1 3434   1.768   0.699   2.061 -1.8499  0.0004 -1.6385
 1145SOL    HW2 3435   1.697   0.800   2.149 -0.5718  0.6856 -1.3797
 1146SOL     OW 3436   3.638   1.316   3.582 -0.1103 -0.4313  0.1156
 1146SOL    HW1 3437   3.575   1.244   3.571 -1.1426  0.5074 -0.2454
 1146SOL    HW2 3438   3.713   1.290   3.529  0.2018 -1.9635  1.1931
 1147SOL     OW 3439   1.700   0.444   4.247  0.0522 -0.3860  0.4988
 1147SOL    HW1 3440   1.776   0.496   4.223 -0.0947  0.5398  1.9298
 1147SOL    HW2 3441   1.736   0.356   4.263  0.5595 -0.3416 -0.3140
 1148SOL     OW 3442   1.302   0.703   2.540  0.1593 -0.1187 -0.1675
 1148SOL    HW1 3443   1.365   0.642   2.578 -0.0184 -0.8042 -0.9413
 1148SOL    HW2 3444   1.341   0.790   2.554  1.2096 -0.5211 -0.5068
 1149SOL     OW 3445   2.727   1.323   3.776 -0.9065 -0.1765 -0.0663
 1149SOL    HW1 3446   2.695   1.412   3.790 -3.0393 -0.6963 -1.1686
 1149SOL    HW2 3447   2.662   1.284   3.717  0.7477 -2.0146 -0.7587
 1150SOL     OW 3448   1.626   1.417   3.732 -0.0749 -0.4365  0.0386
 1150SOL    HW1 3449   1.710   1.376   3.710  0.4331  0.3913  0.3866
 1150SOL    HW2 3450   1.650   1.497   3.779 -1.0647 -0.2158  0.1895
 1151SOL     OW 3451   0.455   3.632   3.717 -0.0660 -0.7292  0.5915
 1151SOL    HW1 3452   0.412   3.636   3.632  0.7122 -2.0911  0.0976
 1151SOL    HW2 3453   0.462   3.723   3.745  0.3932 -0.1833 -1.1833
 1152SOL     OW 3454   3.105   2.679   1.909 -0.0459 -0.4407 -0.0542
 1152SOL    HW1 3455   3.037   2.621   1.876  0.9504 -0.7964 -1.6134
 1152SOL    HW2 3456   3.122   2.740   1.837  0.6768  0.1932  0.6248
 1153SOL     OW 3457   1.451   0.768   3.995  0.0643 -0.0069 -0.2080
 1153SOL    HW1 3458   1.384   0.709   4.030 -0.0462 -0.0018 -0.4118
 1153SOL    HW2 3459   1.486   0.814   4.072  1.0686 -1.2738  0.1185
 1154SOL     OW 3460   3.983   0.330   3.099 -0.1239  0.1328  0.3585
 1154SOL    HW1 3461   3.946   0.382   3.170  0.3558  0.3464  0.4519
 1154SOL    HW2 3462   4.076   0.322   3.120 -0.3498 -1.6119  0.8687
 1155SOL     OW 3463   1.875   0.680   1.913 -0.3579 -0.0190  0.8289
 1155SOL    HW1 3464   1.839   0.730   1.841  1.1050  1.4246  1.0388
 1155SOL    HW2 3465   1.955   0.641   1.878 -0.5809 -0.8181  1.1706
 1156SOL     OW 3466   2.187   0.413   0.714 -0.3873 -0.1897 -0.0821
 1156SOL    HW1 3467   2.260   0.356   0.692 -0.9944 -0.4940 -1.3762
 1156SOL    HW2 3468   2.109   0.358   0.704 -0.9286  0.6460 -0.6004
 1157SOL     OW 3469   2.052   2.322   0.967  0.3266 -0.0471 -0.1937
 1157SOL    HW1 3470   1.984   2.258   0.948 -0.9836  1.3158 -0.3062
 1157SOL    HW2 3471   2.083   2.300   1.055 -1.9872  0.7181  0.8859
 1158SOL     OW 3472   1.304   0.120   0.646 -0.0814 -0.2245 -0.3834
 1158SOL    HW1 3473   1.243   0.118   0.720  0.8714 -0.4071  0.4104
 1158SOL    HW2 3474   1.342   0.033   0.643  1.1308  0.2716 -0.0226
 1159SOL     OW 3475   2.558   3.647   1.785  0.3512  0.5561 -0.0952
 1159SOL    HW1 3476   2.611   3.611   1.713  1.5694  0.8629  0.6236
 1159SOL    HW2 3477   2.588   3.599   1.862 -0.6278  0.5556  0.2897
 1160SOL     OW 3478   2.422   2.667   4.283 -0.2490 -0.4527  0.2387
 1160SOL    HW1 3479   2.355   2.723   4.245  0.8434  0.9612  0.3251
 1160SOL    HW2 3480   2.491   2.663   4.216  1.3827  1.4808  1.6600
 1161SOL     OW 3481   1.113   3.473   2.807  0.2361  0.8257 -0.4392
 1161SOL    HW1 3482   1.207   3.458   2.792  0.0126 -0.4487 -0.7265
 1161SOL    HW2 3483   1.110   3.552   2.861  1.4350  1.2984 -1.0156
 1162SOL     OW 3484   1.567   4.184   1.374 -0.6833  0.2392 -0.1002
 1162SOL    HW1 3485   1.597   4.095   1.390 -1.2443  0.2080  0.8446
 1162SOL    HW2 3486   1.640   4.239   1.401  0.0234  0.0683 -1.5380
 1163SOL     OW 3487   0.805   3.386   2.672 -0.5344 -0.3934  0.6328
 1163SOL    HW1 3488   0.741   3.434   2.620 -0.8843 -1.5645 -0.0588
 1163SOL    HW2 3489   0.890   3.413   2.636 -0.5926  1.1816  1.5696
 1164SOL     OW 3490   1.532   0.773   0.765  0.8427 -0.7997  0.4087
 1164SOL    HW1 3491   1.520   0.707   0.833 -2.4534  0.0078  0.7873
 1164SOL    HW2 3492   1.443   0.801   0.743  1.8592  0.2654 -2.9889
 1165SOL     OW 3493   1.696   2.033   1.537 -0.1841  0.6352  0.0441
 1165SOL    HW1 3494   1.738   2.106   1.493  2.2564  0.3404  1.6893
 1165SOL    HW2 3495   1.676   2.066   1.625  1.0472 -0.6239  0.8487
 1166SOL     OW 3496   1.095   2.684   2.762 -0.4197  0.3497 -0.0372
 1166SOL    HW1 3497   1.090   2.625   2.838 -0.2382  0.2840 -0.0776
 1166SOL    HW2 3498   1.025   2.653   2.704 -0.4158  0.2604  0.0039
 1167SOL     OW 3499   0.463   2.041   2.991 -0.2169  0.0593  0.4430
 1167SOL    HW1 3500   0.434   2.001   2.909 -0.3083 -0.0937  0.5499
 1167SOL    HW2 3501   0.425   1.986   3.059  1.3866 -0.9012  0.5934
 1168SOL     OW 3502   1.138   1.727   0.511  0.3216 -0.4667 -0.1608
 1168SOL    HW1 3503   1.181   1.641   0.510  0.0039 -0.6513  0.8884
 1168SOL    HW2 3504   1.069   1.719   0.445  1.4794 -0.3629 -1.4342
 1169SOL     OW 3505   3.785   1.862   0.286 -0.0819  0.7046  0.2118
 1169SOL    HW1 3506   3.793   1.798   0.356 -0.2787  0.2104 -0.2112
 1169SOL    HW2 3507   3.707   1.912   0.307 -2.1937 -1.6745 -1.4091
 1170SOL     OW 3508   3.376   3.376   3.091  0.5951  0.2692  0.0088
 1170SOL    HW1 3509   3.426   3.432   3.031  1.2716  0.4597  0.7362
 1170SOL    HW2 3510   3.439   3.351   3.159  0.0569 -0.6347  0.1914
 1171SOL     OW 3511   1.984   2.196   1.958 -0.0607  0.2565  0.3863
 1171SOL    HW1 3512   2.019   2.255   1.891  0.2348  0.6431  0.8679
 1171SOL    HW2 3513   1.952   2.254   2.027 -0.9776 -0.1203  0.2915
 1172SOL     OW 3514   0.869   1.266   0.558  0.5485  0.4950  0.3236
 1172SOL    HW1 3515   0.901   1.187   0.603 -1.5311 -0.2606  0.5900
 1172SOL    HW2 3516   0.792   1.293   0.609 -0.6057  0.8652 -1.5123
 1173SOL     OW 3517   1.392   0.020   3.352  0.1484 -0.2919  0.4897
 1173SOL    HW1 3518   1.344  -0.053   3.391  0.3912 -1.2586 -0.9226
 1173SOL    HW2 3519   1.362   0.097   3.400 -1.3900 -1.1021  0.9105
 1174SOL     OW 3520   1.990   0.995   3.889 -0.1207 -0.6516 -0.2743
 1174SOL    HW1 3521   1.998   0.906   3.923 -1.0299 -0.3638  0.7625
 1174SOL    HW2 3522   1.906   0.995   3.841 -0.2810 -0.2755  0.0015
 1175SOL     OW 3523   4.114   3.981   3.191 -0.2974  0.3382 -0.1083
 1175SOL    HW1 3524   4.174   3.941   3.129  0.4190  0.4861  0.4727
 1175SOL    HW2 3525   4.117   4.074   3.172 -0.0632  0.3861  0.1533
 1176SOL     OW 3526   0.147   4.199   3.039 -1.0765  0.7325  0.3699
 1176SOL    HW1 3527   0.077   4.231   3.097 -0.0410 -0.8261  2.6225
 1176SOL    HW2 3528   0.227   4.237   3.075 -0.3300 -0.8680  0.4831
 1177SOL     OW 3529   1.641   4.111   3.690 -0.4801  0.2896  0.2546
 1177SOL    HW1 3530   1.546   4.110   3.683 -0.4251 -2.2596 -1.6041
 1177SOL    HW2 3531   1.672   4.121   3.600  1.0571  1.7552  0.8953
 1178SOL     OW 3532   1.706   1.653   3.444 -0.1018 -0.0784  0.2979
 1178SOL    HW1 3533   1.792   1.616   3.424 -0.7647 -0.9765 -1.0201
 1178SOL    HW2 3534   1.701   1.731   3.388 -1.2086 -1.5519 -1.7487
 1179SOL     OW 3535   2.389   3.338   1.646 -0.7004 -0.2019 -0.3314
 1179SOL    HW1 3536   2.382   3.353   1.740 -0.6001 -0.3117 -0.3047
 1179SOL    HW2 3537   2.352   3.250   1.633 -0.8098 -0.1449 -0.4091
 1180SOL     OW 3538   1.140   2.268   0.337 -0.0945  0.2695  0.0341
 1180SOL    HW1 3539   1.176   2.275   0.426  0.5941 -1.6398 -0.0611
 1180SOL    HW2 3540   1.216   2.276   0.280 -0.4879  1.1035 -0.3877
 1181SOL     OW 3541   0.452   0.968   0.959  0.1184  0.1707  0.1296
 1181SOL    HW1 3542   0.481   1.003   0.875  3.6048  1.8950  1.8119
 1181SOL    HW2 3543   0.426   1.046   1.009  1.4504 -0.3413  1.7097
 1182SOL     OW 3544   1.696   1.901   2.881 -0.0567  0.0301  0.1559
 1182SOL    HW1 3545   1.679   1.827   2.939 -0.5110  0.4890  0.6256
 1182SOL    HW2 3546   1.693   1.978   2.939  0.8828  0.3760 -0.2338
 1183SOL     OW 3547   0.481   2.577   0.684 -0.3163 -0.1712 -0.1622
 1183SOL    HW1 3548   0.425   2.525   0.741 -0.1286  0.8755  1.0331
 1183SOL    HW2 3549   0.440   2.573   0.598  0.1829 -3.0259 -0.3672
 1184SOL     OW 3550   0.256   2.088   3.882 -0.1026 -0.3927 -0.7711
 1184SOL    HW1 3551   0.254   2.069   3.788  0.6859  1.3374 -1.1863
 1184SOL    HW2 3552   0.304   2.171   3.888 -2.0423  0.6857  0.9655
 1185SOL     OW 3553   0.044   0.825   1.248  0.3456  0.1956  0.1224
 1185SOL    HW1 3554  -0.048   0.801   1.250  0.7202 -1.3700 -0.3199
 1185SOL    HW2 3555   0.075   0.809   1.338  0.5555 -0.8715 -0.1308
 1186SOL     OW 3556   1.090   3.577   0.451  0.2041 -0.4325  0.9896
 1186SOL    HW1 3557   0.999   3.548   0.461  0.1254 -1.1445 -1.2383
 1186SOL    HW2 3558   1.086   3.642   0.380  1.4380 -0.4057  0.9318
 1187SOL     OW 3559   2.862   1.772   3.647 -0.3744  0.7165  0.2290
 1187SOL    HW1 3560   2.924   1.839   3.674 -0.6110  1.4082 -0.8921
 1187SOL    HW2 3561   2.916   1.695   3.629 -0.1454  0.4422  1.9280
 1188SOL     OW 3562   2.851   3.212   3.684  0.2959 -0.2971  0.4688
 1188SOL    HW1 3563   2.840   3.306   3.700  1.6663 -0.3897  2.1194
 1188SOL    HW2 3564   2.831   3.202   3.590 -0.5479  1.5053  0.4074
 1189SOL     OW 3565   3.632   3.174   4.061  0.3615 -1.2208  0.7106
 1189SOL    HW1 3566   3.560   3.112   4.045 -0.8976  0.1689  0.7207
 1189SOL    HW2 3567   3.709   3.119   4.071 -0.4550 -2.7191 -0.6375
 1190SOL     OW 3568   0.586   1.520   2.808  0.1672  0.0092  0.1192
 1190SOL    HW1 3569   0.612   1.604   2.770 -0.8928  0.6604  0.8025
 1190SOL    HW2 3570   0.668   1.483   2.842  1.0115 -0.2410 -2.0473
 1191SOL     OW 3571   3.683   2.341   1.662 -0.4143 -0.0214  0.0373
 1191SOL    HW1 3572   3.678   2.278   1.734  2.1336  1.0634  1.3092
 1191SOL    HW2 3573   3.727   2.294   1.591  0.9447  0.0757  0.7732
 1192SOL     OW 3574   3.430   1.453   2.755 -0.1936 -0.2072  0.3601
 1192SOL    HW1 3575   3.351   1.433   2.704 -0.0889  2.9134 -1.2321
 1192SOL    HW2 3576   3.400   1.511   2.824  0.5278  0.0298  0.4848
 1193SOL     OW 3577   3.054   3.239   1.624 -0.2944 -0.3889  0.0728
 1193SOL    HW1 3578   2.993   3.211   1.692  0.2620  1.1550  1.2485
 1193SOL    HW2 3579   2.998   3.279   1.557 -0.6281  1.1284  1.2002
 1194SOL     OW 3580   4.057   3.019   3.053  0.2250  0.3607 -0.0275
 1194SOL    HW1 3581   3.984   2.961   3.031  0.6116  0.2090 -0.9774
 1194SOL    HW2 3582   4.098   2.979   3.129  0.3393 -0.4856 -0.5270
 1195SOL     OW 3583   2.204   0.197   3.671  0.3558  0.2682  0.5448
 1195SOL    HW1 3584   2.283   0.168   3.625  1.1315  1.1169  1.3073
 1195SOL    HW2 3585   2.217   0.291   3.682 -0.4701  0.3051  1.2601
 1196SOL     OW 3586   1.389   2.626   2.644  0.5118 -0.1800 -0.3703
 1196SOL    HW1 3587   1.298   2.649   2.629 -0.0260 -1.7147  0.3563
 1196SOL    HW2 3588   1.430   2.634   2.558 -0.5868 -0.6211 -0.9559
 1197SOL     OW 3589   1.611   2.438   1.689  0.2607 -0.4105  0.0733
 1197SOL    HW1 3590   1.547   2.367   1.689 -1.5733  1.1289 -1.4705
 1197SOL    HW2 3591   1.678   2.409   1.626 -0.0055 -1.1315  0.1102
 1198SOL     OW 3592   1.488   3.002   4.273  0.3348 -0.3873  0.2963
 1198SOL    HW1 3593   1.580   3.026   4.267  0.0944  0.4484 -0.3243
 1198SOL    HW2 3594   1.483   2.915   4.235  0.7742 -0.1664 -0.2828
 1199SOL     OW 3595   2.793   3.268   3.131 -0.1611  0.0408 -0.0967
 1199SOL    HW1 3596   2.797   3.177   3.160 -1.2401 -0.7501 -2.2008
 1199SOL    HW2 3597   2.870   3.279   3.075 -1.0828 -0.2265 -1.4520
 1200SOL     OW 3598   3.366   3.205   1.253 -0.3710  0.3307  0.1365
 1200SOL    HW1 3599   3.295   3.207   1.317 -0.5931  0.9369 -0.1267
 1200SOL    HW2 3600   3.322   3.217   1.169  0.0088  0.3455 -0.0583
 1201SOL     OW 3601   1.543   0.508   3.136  0.3799  0.0860 -0.0025
 1201SOL    HW1 3602   1.494   0.492   3.055  1.3838  0.0064 -0.6145
 1201SOL    HW2 3603   1.484   0.560   3.190 -1.2583 -1.8293  0.2069
 1202SOL     OW 3604   2.824   2.886   2.933  0.1962  0.3194 -0.3387
 1202SOL    HW1 3605   2.860   2.876   3.021  0.5493  1.7807 -0.3033
 1202SOL    HW2 3606   2.730   2.877   2.944  0.3884 -2.7714 -0.3238
 1203SOL     OW 3607   1.979   0.153   2.139  0.0278 -0.0081  0.2510
 1203SOL    HW1 3608   2.028   0.074   2.115 -1.4200 -1.5479  2.0748
 1203SOL    HW2 3609   2.016   0.178   2.224 -1.4142 -0.4465  1.0389
 1204SOL     OW 3610   1.730   0.824   0.933 -0.3070 -0.0083 -0.4832
 1204SOL    HW1 3611   1.723   0.916   0.960 -2.0350  0.1799 -1.4553
 1204SOL    HW2 3612   1.668   0.815   0.860 -1.0969 -2.2425  0.3779
 1205SOL     OW 3613   3.736   2.788   1.810  0.4463 -0.2302 -0.0834
 1205SOL    HW1 3614   3.819   2.750   1.840 -0.3397 -0.4847  1.9147
 1205SOL    HW2 3615   3.675   2.773   1.883 -0.5416  2.6968 -0.1885
 1206SOL     OW 3616   0.115   2.834   0.461 -0.0568 -0.5929  0.4171
 1206SOL    HW1 3617   0.155   2.860   0.544  0.8099 -0.5977  0.0172
 1206SOL    HW2 3618   0.150   2.896   0.397 -0.5267 -0.7376  0.0090
 1207SOL     OW 3619   2.531   3.075   1.830  0.2016  0.0928 -0.5230
 1207SOL    HW1 3620   2.569   3.023   1.759 -0.6142 -1.7159  0.2923
 1207SOL    HW2 3621   2.444   3.036   1.844 -0.1083  1.1644  0.6924
 1208SOL     OW 3622   2.979   2.087   0.696 -0.0581  0.4435 -0.5256
 1208SOL    HW1 3623   2.896   2.074   0.743 -0.0491  1.2743 -0.2773
 1208SOL    HW2 3624   2.975   2.024   0.624  0.7474 -2.2789  1.6220
 1209SOL     OW 3625   2.726   0.780   2.523 -0.6811  0.3807 -0.3317
 1209SOL    HW1 3626   2.733   0.688   2.548 -0.1208  0.1123 -1.4247
 1209SOL    HW2 3627   2.644   0.786   2.474 -0.7423  0.4835 -0.2193
 1210SOL     OW 3628   2.098   0.922   2.698 -0.0896 -0.2993 -0.1921
 1210SOL    HW1 3629   2.189   0.892   2.689 -0.3194 -0.7556 -1.1965
 1210SOL    HW2 3630   2.046   0.843   2.684 -0.6558 -0.7731  3.4514
 1211SOL     OW 3631   1.238   3.174   1.561  0.3186 -0.9506 -0.3962
 1211SOL    HW1 3632   1.307   3.234   1.588 -1.1838 -0.1869  2.0265
 1211SOL    HW2 3633   1.285   3.103   1.517  2.2950  1.0809 -1.7837
 1212SOL     OW 3634   0.067   3.338   3.790  0.0424 -0.3777 -0.1001
 1212SOL    HW1 3635   0.019   3.263   3.754  1.0235  0.1987 -2.8222
 1212SOL    HW2 3636  -0.002   3.402   3.812 -0.6097 -0.3109 -2.1427
 1213SOL     OW 3637   2.157   4.124   0.843  0.4276 -0.1610 -0.4230
 1213SOL    HW1 3638   2.174   4.168   0.926 -1.0543 -1.2482  0.5126
 1213SOL    HW2 3639   2.217   4.049   0.844 -0.2640 -0.7248  0.1547
 1214SOL     OW 3640   2.384   4.262   2.384 -0.5073  0.5051 -0.2174
 1214SOL    HW1 3641   2.437   4.186   2.409 -1.0882 -0.4931 -1.8259
 1214SOL    HW2 3642   2.448   4.331   2.365  0.0061  0.6357  1.8166
 1215SOL     OW 3643   3.464   0.514   2.933  0.0090  0.6115 -0.2283
 1215SOL    HW1 3644   3.526   0.441   2.940  0.4356  1.0361  0.5689
 1215SOL    HW2 3645   3.443   0.536   3.024 -1.8544  0.0452 -0.4647
 1216SOL     OW 3646   4.071   3.892   0.908 -0.3566  0.4262 -0.3831
 1216SOL    HW1 3647   4.123   3.963   0.872 -0.3663 -0.2541 -1.8256
 1216SOL    HW2 3648   4.135   3.827   0.937 -0.3719  0.4504 -0.2934
 1217SOL     OW 3649   3.274   3.245   4.230  0.2947 -0.2492 -0.1259
 1217SOL    HW1 3650   3.358   3.253   4.277  0.0240  0.0374  0.3180
 1217SOL    HW2 3651   3.225   3.323   4.255  0.1067 -0.1363 -0.8283
 1218SOL     OW 3652   0.538   0.842   3.127  0.4361  0.4878 -0.3228
 1218SOL    HW1 3653   0.456   0.889   3.114 -0.0707  0.0756  1.1748
 1218SOL    HW2 3654   0.574   0.877   3.209  1.5992  0.4329 -0.7832
 1219SOL     OW 3655   3.055   0.195   1.695 -0.2532 -0.1411 -0.6568
 1219SOL    HW1 3656   2.987   0.143   1.738 -0.1658  0.5168  0.3075
 1219SOL    HW2 3657   3.105   0.132   1.643  0.4731 -1.2329  1.2615
 1220SOL     OW 3658   3.205   1.627   0.915  0.1591 -0.1236 -0.2415
 1220SOL    HW1 3659   3.149   1.671   0.979  1.6825  2.0406 -0.2753
 1220SOL    HW2 3660   3.240   1.698   0.861  1.8367 -1.5193 -1.0922
 1221SOL     OW 3661   0.188   2.291   0.330  0.3381  0.2113 -0.1220
 1221SOL    HW1 3662   0.099   2.320   0.309  0.1244 -0.6982 -0.5569
 1221SOL    HW2 3663   0.177   2.200   0.358  1.3065 -0.4946 -1.8763
 1222SOL     OW 3664   2.877   0.673   4.210 -0.0377 -0.4750 -0.0183
 1222SOL    HW1 3665   2.932   0.725   4.269 -0.5101 -0.3648  0.3276
 1222SOL    HW2 3666   2.932   0.658   4.133  0.6333 -0.7350  0.5024
 1223SOL     OW 3667   4.226   1.952   2.742 -0.0504  0.2729  0.7673
 1223SOL    HW1 3668   4.269   2.023   2.694 -0.5965  0.3658  0.3982
 1223SOL    HW2 3669   4.295   1.914   2.796  0.6679 -0.0581 -0.3442
 1224SOL     OW 3670   0.769   3.783   2.692  0.2129  0.1016 -0.3333
 1224SOL    HW1 3671   0.719   3.829   2.625 -1.6439  0.9754  1.5131
 1224SOL    HW2 3672   0.702   3.742   2.748  1.7419 -2.4484 -0.2318
 1225SOL     OW 3673   2.762   2.679   1.606  0.7357 -0.5990 -0.8482
 1225SOL    HW1 3674   2.706   2.696   1.683 -0.1060 -0.9919 -1.3526
 1225SOL    HW2 3675   2.839   2.734   1.620  0.0778  0.2237 -0.2893
 1226SOL     OW 3676   0.316   0.983   3.392  0.3397  0.4479  0.1868
 1226SOL    HW1 3677   0.241   0.994   3.334  2.1483  0.0073 -2.4244
 1226SOL    HW2 3678   0.369   1.061   3.378  0.7880  0.3656  1.3294
 1227SOL     OW 3679   4.200   0.532   1.458 -0.2156  0.0535  0.1445
 1227SOL    HW1 3680   4.130   0.593   1.482 -1.6492 -1.8796  1.1799
 1227SOL    HW2 3681   4.161   0.476   1.391  1.0576  0.1860 -0.7429
 1228SOL     OW 3682   2.005   2.691   2.970  0.7088  0.7239  0.3013
 1228SOL    HW1 3683   2.022   2.772   2.923  1.0474  0.3862 -0.1600
 1228SOL    HW2 3684   1.909   2.685   2.973  0.6661  1.5917  1.1323
 1229SOL     OW 3685   3.687   2.613   0.696 -0.3111 -0.3415 -0.4836
 1229SOL    HW1 3686   3.769   2.651   0.665 -0.1593  0.0382  0.3442
 1229SOL    HW2 3687   3.683   2.526   0.655  0.5466 -0.3953 -0.4615
 1230SOL     OW 3688   2.359   1.035   0.844  0.2664 -0.2037  0.0395
 1230SOL    HW1 3689   2.350   1.011   0.937  1.0155  0.3539  0.2630
 1230SOL    HW2 3690   2.376   0.952   0.800 -1.9665 -0.7541  0.1191
 1231SOL     OW 3691   2.414   1.861   2.362 -0.2378 -0.6554 -0.1718
 1231SOL    HW1 3692   2.399   1.826   2.450 -0.1175  0.7487  0.4261
 1231SOL    HW2 3693   2.461   1.943   2.377 -1.3992  0.2827 -1.4723
 1232SOL     OW 3694   0.555   2.697   3.487  0.4045 -0.5560  0.0116
 1232SOL    HW1 3695   0.571   2.731   3.575 -1.5071 -0.2929  0.3007
 1232SOL    HW2 3696   0.641   2.698   3.445  1.7770 -2.6654  2.5167
 1233SOL     OW 3697   3.620   2.594   1.542 -0.1393  0.5262  0.3636
 1233SOL    HW1 3698   3.645   2.644   1.620 -0.2630  0.1814  0.6283
 1233SOL    HW2 3699   3.621   2.503   1.571 -1.2772  0.4672  0.2646
 1234SOL     OW 3700   2.106   3.445   0.355  0.0940  0.1482 -0.1592
 1234SOL    HW1 3701   2.011   3.451   0.360  0.0415 -0.4212 -0.5111
 1234SOL    HW2 3702   2.124   3.394   0.276  0.6363 -1.4941  0.9848
 1235SOL     OW 3703   2.187   1.757   2.273 -0.2324  0.2938  0.1229
 1235SOL    HW1 3704   2.149   1.781   2.357 -0.4031  1.6840 -0.3276
 1235SOL    HW2 3705   2.276   1.792   2.277  0.3392 -1.1152  0.3574
 1236SOL     OW 3706   2.285   1.236   3.590 -0.2884 -0.9696  0.2550
 1236SOL    HW1 3707   2.281   1.330   3.574  3.2027 -0.4049  1.7384
 1236SOL    HW2 3708   2.308   1.199   3.504 -1.7556 -0.5544 -0.3530
 1237SOL     OW 3709   0.978   2.983   0.400 -0.4299 -0.1229  0.4952
 1237SOL    HW1 3710   1.058   3.000   0.451 -0.6611 -0.5766  1.0221
 1237SOL    HW2 3711   1.003   2.913   0.341  0.1320  1.0788 -0.7401
 1238SOL     OW 3712   0.137   3.239   2.019 -0.5116  0.0001  0.2226
 1238SOL    HW1 3713   0.077   3.284   1.960 -0.3810 -1.2458 -0.9021
 1238SOL    HW2 3714   0.122   3.146   2.003  0.5736 -0.3531  1.0935
 1239SOL     OW 3715   3.128   2.280   3.783 -0.2933 -0.1762  0.1328
 1239SOL    HW1 3716   3.049   2.295   3.836 -1.0034  1.1472 -1.2402
 1239SOL    HW2 3717   3.104   2.306   3.695  1.0304 -1.8603 -0.7855
 1240SOL     OW 3718   4.222   3.205   0.285  0.1929 -0.0917 -0.1712
 1240SOL    HW1 3719   4.145   3.218   0.229  0.7489 -1.0854 -1.2287
 1240SOL    HW2 3720   4.277   3.145   0.234  1.6014  0.5046  0.6292
 1241SOL     OW 3721   1.388   4.025   1.896  0.2010  0.6015  0.2446
 1241SOL    HW1 3722   1.359   4.109   1.930  0.0152  0.2470  0.9834
 1241SOL    HW2 3723   1.338   4.013   1.815  0.6711  1.4670 -0.1933
 1242SOL     OW 3724   3.454   1.487   0.341  0.1265  0.1870  0.3034
 1242SOL    HW1 3725   3.360   1.486   0.360 -0.3808  0.6960 -1.9128
 1242SOL    HW2 3726   3.486   1.404   0.377 -1.2432 -0.1470  0.8164
 1243SOL     OW 3727   0.737   3.656   2.003  0.2748 -0.3526  0.0074
 1243SOL    HW1 3728   0.698   3.573   1.975 -0.2842 -0.3498  0.7245
 1243SOL    HW2 3729   0.706   3.667   2.093 -2.2370  2.1070 -0.9942
 1244SOL     OW 3730   1.657   2.440   0.758  0.1712  0.1856  0.1076
 1244SOL    HW1 3731   1.567   2.461   0.732  0.1176 -3.3675 -3.7742
 1244SOL    HW2 3732   1.711   2.499   0.707 -0.0392 -0.7808 -1.3027
 1245SOL     OW 3733   1.946   0.648   0.839  0.4683  0.1082  0.0292
 1245SOL    HW1 3734   2.007   0.580   0.868 -0.9861 -1.4444 -0.4016
 1245SOL    HW2 3735   1.893   0.666   0.917 -0.0913 -0.3202 -0.2496
 1246SOL     OW 3736   3.246   1.343   0.914 -0.3945  0.0936  0.1452
 1246SOL    HW1 3737   3.237   1.436   0.893 -0.7172 -0.2779 -1.4436
 1246SOL    HW2 3738   3.169   1.301   0.875 -1.4332 -0.5910  2.7138
 1247SOL     OW 3739   2.481   0.169   0.681 -0.0871 -0.2063  0.3412
 1247SOL    HW1 3740   2.389   0.154   0.660  0.6727 -2.2071 -1.8504
 1247SOL    HW2 3741   2.515   0.218   0.607  0.8826 -0.4306  0.6288
 1248SOL     OW 3742   4.227   0.083   3.693 -0.3840 -0.1599 -0.2101
 1248SOL    HW1 3743   4.155   0.063   3.633  0.5067  0.2332 -1.4467
 1248SOL    HW2 3744   4.187   0.079   3.780 -2.3621  1.8552 -0.9285
 1249SOL     OW 3745   2.941   3.719   1.586  0.0694  0.1538  0.5706
 1249SOL    HW1 3746   3.036   3.709   1.575 -0.0517 -0.1610 -0.2458
 1249SOL    HW2 3747   2.916   3.782   1.518 -0.6323 -1.4472 -0.7021
 1250SOL     OW 3748   2.411   1.233   1.347  0.4090 -0.3130  0.4624
 1250SOL    HW1 3749   2.492   1.282   1.364  0.0288  0.2652  0.6413
 1250SOL    HW2 3750   2.427   1.147   1.385  1.5859 -0.7776 -1.0019
 1251SOL     OW 3751   0.623   2.247   4.059 -0.5343  0.2895 -0.5831
 1251SOL    HW1 3752   0.667   2.162   4.055  0.7848  0.9433 -0.6070
 1251SOL    HW2 3753   0.694   2.311   4.062 -1.4745  1.4574 -1.7694
 1252SOL     OW 3754   1.071  -0.002   3.999 -0.2005 -0.5784 -0.9234
 1252SOL    HW1 3755   1.166   0.011   3.992 -0.1680  0.1101  0.5334
 1252SOL    HW2 3756   1.033   0.079   3.966 -0.1808  0.2991  1.0753
 1253SOL     OW 3757   3.271   3.728   3.456 -0.4431 -0.0437 -0.1161
 1253SOL    HW1 3758   3.214   3.764   3.388 -0.6191  1.1182  0.6209
 1253SOL    HW2 3759   3.212   3.707   3.528 -0.0805  0.0986  0.2261
 1254SOL     OW 3760   0.997   0.858   2.822 -0.9257  0.4014  0.2808
 1254SOL    HW1 3761   1.081   0.894   2.848 -0.7443 -0.9347  1.6364
 1254SOL    HW2 3762   0.984   0.890   2.732  1.2159  0.2720 -0.1267
 1255SOL     OW 3763   1.923   2.385   2.862 -0.2179 -0.2607 -0.4773
 1255SOL    HW1 3764   1.974   2.380   2.944 -1.0106  1.1024  0.1322
 1255SOL    HW2 3765   1.843   2.337   2.881 -0.9924  1.1830  0.0385
 1256SOL     OW 3766   4.116   1.367   2.154  0.2230  0.0211  0.3422
 1256SOL    HW1 3767   4.204   1.359   2.117  0.0326 -1.4455  0.1263
 1256SOL    HW2 3768   4.107   1.290   2.210 -0.3667  0.9668  1.6008
 1257SOL     OW 3769   1.958   4.102   1.191 -0.3838  0.5783 -0.3890
 1257SOL    HW1 3770   2.006   4.027   1.155 -1.2531 -0.8911  1.3810
 1257SOL    HW2 3771   2.026   4.168   1.206  0.6451 -0.4056 -0.5576
 1258SOL     OW 3772   1.743   2.572   4.289  0.5645  0.0862 -0.0372
 1258SOL    HW1 3773   1.753   2.606   4.200  1.3417  0.7863  0.3147
 1258SOL    HW2 3774   1.686   2.496   4.278  0.0072  0.6194 -1.0295
 1259SOL     OW 3775   2.351   0.139   4.055  0.0342 -0.5725 -0.0395
 1259SOL    HW1 3776   2.344   0.137   4.151  0.8750 -1.1448  0.0174
 1259SOL    HW2 3777   2.260   0.138   4.025 -0.2528  0.0165  0.7524
 1260SOL     OW 3778   0.852   2.252   2.737  0.0869  0.4378 -0.5431
 1260SOL    HW1 3779   0.884   2.247   2.827  1.0676 -0.5998 -0.9357
 1260SOL    HW2 3780   0.849   2.161   2.708 -0.0057  0.7836 -1.6425
 1261SOL     OW 3781   1.358   4.102   0.585 -0.4238 -0.1633 -0.8916
 1261SOL    HW1 3782   1.380   4.034   0.522 -1.1379 -1.1910 -0.0663
 1261SOL    HW2 3783   1.266   4.087   0.606  0.0135 -0.3873  1.0218
 1262SOL     OW 3784   0.469   0.909   1.499  0.4892 -0.6499  0.4880
 1262SOL    HW1 3785   0.525   0.836   1.473 -0.0085 -2.0031  2.8560
 1262SOL    HW2 3786   0.380   0.879   1.479  0.4379  1.2307 -2.6861
 1263SOL     OW 3787   2.535   1.122   3.699 -0.3338  0.6081 -0.2343
 1263SOL    HW1 3788   2.458   1.164   3.662 -0.8464  0.5078  0.6893
 1263SOL    HW2 3789   2.502   1.040   3.737  0.3713  0.1517 -0.5890
 1264SOL     OW 3790   0.655   3.822   1.552 -0.1816  0.4279 -0.4643
 1264SOL    HW1 3791   0.646   3.765   1.629  1.0518 -0.6152 -1.0619
 1264SOL    HW2 3792   0.589   3.890   1.566 -0.8642 -0.4471  0.8845
 1265SOL     OW 3793   1.311   1.657   0.148 -0.4285 -0.3895 -0.2932
 1265SOL    HW1 3794   1.226   1.620   0.170 -0.5785 -0.5905 -1.1568
 1265SOL    HW2 3795   1.350   1.681   0.232 -1.4151 -0.1119  0.0990
 1266SOL     OW 3796   0.112   3.411   3.287 -0.7032 -0.2791  0.0673
 1266SOL    HW1 3797   0.031   3.366   3.310  0.1534 -1.5793  0.6511
 1266SOL    HW2 3798   0.113   3.488   3.343 -1.6236 -0.1379 -0.0934
 1267SOL     OW 3799   0.056   3.925   2.674 -0.5682 -0.0647 -0.5206
 1267SOL    HW1 3800  -0.013   3.974   2.717  0.5398 -0.7322  2.2153
 1267SOL    HW2 3801   0.019   3.838   2.659 -0.7454 -0.0210 -0.3211
 1268SOL     OW 3802   1.480   0.159   1.426 -0.1346 -0.0094 -0.3071
 1268SOL    HW1 3803   1.391   0.192   1.437 -0.1898  0.5648 -2.2252
 1268SOL    HW2 3804   1.471   0.064   1.430 -0.3638  0.0443  2.4830
 1269SOL     OW 3805   2.356   2.224   2.576 -0.5332  0.1325  0.7677
 1269SOL    HW1 3806   2.357   2.157   2.644 -0.7885 -0.9320 -0.2321
 1269SOL    HW2 3807   2.282   2.281   2.599 -0.3049  0.0821  1.6428
 1270SOL     OW 3808   1.737   0.122   2.043 -0.0369 -0.4864 -0.5697
 1270SOL    HW1 3809   1.720   0.216   2.051 -0.4292 -0.6423  0.4899
 1270SOL    HW2 3810   1.823   0.110   2.084  1.0105 -0.2864 -2.5761
 1271SOL     OW 3811   3.897  -0.000   3.195  0.3069 -0.0803 -0.2873
 1271SOL    HW1 3812   3.852   0.082   3.215  0.0970  0.0348 -1.2133
 1271SOL    HW2 3813   3.834  -0.052   3.145  0.4204 -0.8344  0.3307
 1272SOL     OW 3814   0.139   3.621   3.481  0.0248 -0.0085  0.0532
 1272SOL    HW1 3815   0.234   3.632   3.475  0.5533 -2.6461  1.9290
 1272SOL    HW2 3816   0.111   3.688   3.542  0.5956  0.9725 -0.7279
 1273SOL     OW 3817   0.925   2.778   4.198 -0.1165 -0.1187 -0.5128
 1273SOL    HW1 3818   0.888   2.708   4.251 -0.1242  2.3861  3.1830
 1273SOL    HW2 3819   0.853   2.841   4.189  0.6960  0.7487 -1.0993
 1274SOL     OW 3820   3.767   2.645   3.384 -0.2339  0.7970 -0.0469
 1274SOL    HW1 3821   3.676   2.636   3.358 -0.3140 -0.3099  0.5652
 1274SOL    HW2 3822   3.792   2.558   3.415  1.9303  0.2254 -2.9805
 1275SOL     OW 3823   0.905   3.437   1.440  0.6109 -0.0450  0.0568
 1275SOL    HW1 3824   0.944   3.399   1.361 -2.4400 -0.8837 -1.1981
 1275SOL    HW2 3825   0.838   3.374   1.466 -1.1879  2.1054  0.9277
 1276SOL     OW 3826   2.628   3.180   3.441  0.5893 -0.1915  0.2634
 1276SOL    HW1 3827   2.565   3.110   3.455  0.7581 -0.1678  1.2456
 1276SOL    HW2 3828   2.697   3.140   3.388  1.1696 -1.0844  1.6374
 1277SOL     OW 3829   3.636   4.102   4.233  0.4954  0.7056  0.3413
 1277SOL    HW1 3830   3.726   4.130   4.244  0.5690 -0.0637  1.9030
 1277SOL    HW2 3831   3.601   4.097   4.322 -1.1342  1.1071 -0.2354
 1278SOL     OW 3832   4.025   1.145   4.240  0.5530 -0.5431  0.2630
 1278SOL    HW1 3833   4.000   1.176   4.326 -0.2594  0.7838 -0.4199
 1278SOL    HW2 3834   4.112   1.107   4.252  0.4234 -0.4241  1.6599
 1279SOL     OW 3835   4.075   3.686   3.406  0.0630  0.5345  0.2641
 1279SOL    HW1 3836   4.122   3.719   3.483 -0.5655  0.7223  0.5742
 1279SOL    HW2 3837   4.130   3.711   3.332 -0.2237  1.9986  0.5212
 1280SOL     OW 3838   2.379   2.998   2.362 -0.7009  0.1731  0.4805
 1280SOL    HW1 3839   2.401   3.091   2.364 -0.7030  0.1626  1.5394
 1280SOL    HW2 3840   2.420   2.962   2.440 -1.9197 -0.4381  0.8627
 1281SOL     OW 3841   4.215   0.451   1.738 -0.3771  0.4758  0.6793
 1281SOL    HW1 3842   4.288   0.389   1.745 -1.1552 -0.6112 -0.4407
 1281SOL    HW2 3843   4.208   0.469   1.644 -2.1070 -0.1676  0.6501
 1282SOL     OW 3844   2.192   1.719   1.303 -0.0307 -0.9228  0.4250
 1282SOL    HW1 3845   2.283   1.710   1.333 -0.2234  0.0081  1.3526
 1282SOL    HW2 3846   2.154   1.632   1.313  0.5954 -1.1787  0.6091
 1283SOL     OW 3847   4.163   1.754   2.191 -0.1300  0.1246  0.6009
 1283SOL    HW1 3848   4.093   1.696   2.159 -0.6458  0.0170  1.8556
 1283SOL    HW2 3849   4.238   1.696   2.202  1.0191  0.6545 -3.0977
 1284SOL     OW 3850   1.770   1.779   2.578 -0.1226  0.5898 -0.1474
 1284SOL    HW1 3851   1.764   1.698   2.629  0.4615  1.2091  0.9333
 1284SOL    HW2 3852   1.704   1.769   2.510 -1.0461 -0.1801  0.8326
 1285SOL     OW 3853   2.163   3.559   0.646 -0.5598  0.1746  0.7070
 1285SOL    HW1 3854   2.140   3.537   0.555  0.7753  0.4309  0.2924
 1285SOL    HW2 3855   2.078   3.571   0.690 -1.2313 -0.4970 -0.3645
 1286SOL     OW 3856   3.397   2.391   2.603  0.5469 -0.1001 -0.3769
 1286SOL    HW1 3857   3.370   2.423   2.517 -2.3969 -1.8194 -0.2209
 1286SOL    HW2 3858   3.393   2.296   2.596 -0.0307 -0.2809  1.7060
 1287SOL     OW 3859   2.237   2.256   0.009 -0.1881 -0.5717  1.0403
 1287SOL    HW1 3860   2.242   2.278   0.102  0.8362 -3.7314  1.8632
 1287SOL    HW2 3861   2.326   2.271  -0.024 -0.2860 -0.4901  0.8035
 1288SOL     OW 3862   0.742   0.028   4.205  0.2623 -0.2170  0.4483
 1288SOL    HW1 3863   0.707   0.026   4.294 -0.9741 -0.6047 -0.0272
 1288SOL    HW2 3864   0.794  -0.052   4.198  0.1676 -0.3039  0.7465
 1289SOL     OW 3865   3.627   1.896   0.961 -0.5915  0.1262 -0.3289
 1289SOL    HW1 3866   3.552   1.860   0.913 -0.5149  0.2745 -0.5617
 1289SOL    HW2 3867   3.688   1.822   0.968 -0.7161  0.0328 -0.2283
 1290SOL     OW 3868   2.410   4.085   0.159 -0.0001  0.4869  0.3300
 1290SOL    HW1 3869   2.391   4.141   0.235  2.4667 -0.3622  1.7015
 1290SOL    HW2 3870   2.497   4.112   0.131 -0.5710  0.2772 -1.8033
 1291SOL     OW 3871   1.426   1.016   1.214 -0.2163 -0.2198 -0.0219
 1291SOL    HW1 3872   1.495   0.949   1.217  0.6046  0.6126  0.1653
 1291SOL    HW2 3873   1.380   1.007   1.297  0.6750  0.2438  0.5329
 1292SOL     OW 3874   1.789   3.371   1.064  0.2683 -0.2300 -0.1964
 1292SOL    HW1 3875   1.722   3.411   1.008 -0.2469  0.3491  0.7944
 1292SOL    HW2 3876   1.856   3.439   1.073  0.4111 -0.3678 -0.2187
 1293SOL     OW 3877   1.200   0.074   0.392  0.2702  0.1283 -0.8382
 1293SOL    HW1 3878   1.294   0.084   0.411  0.5085 -0.6776 -1.5582
 1293SOL    HW2 3879   1.167   0.023   0.466  0.4395  0.2171 -0.6981
 1294SOL     OW 3880   1.870   3.696   3.020  0.1711  0.0614 -0.0304
 1294SOL    HW1 3881   1.958   3.720   2.992 -0.8952  2.3279 -1.7726
 1294SOL    HW2 3882   1.850   3.757   3.091  0.1680 -0.8145  0.7467
 1295SOL     OW 3883   1.535   0.592   0.961  0.2404  0.5049 -0.0787
 1295SOL    HW1 3884   1.521   0.560   1.050 -1.2462  1.6969  0.1653
 1295SOL    HW2 3885   1.580   0.521   0.916  0.1314 -0.5051  1.3554
 1296SOL     OW 3886   1.138   1.886   1.753  0.5491 -0.7382  0.2505
 1296SOL    HW1 3887   1.085   1.923   1.682 -0.7350 -1.1517  0.9586
 1296SOL    HW2 3888   1.130   1.949   1.825  2.4804  0.0685 -0.1883
 1297SOL     OW 3889   3.346   0.333   0.762 -0.3463 -0.1586 -0.1335
 1297SOL    HW1 3890   3.368   0.289   0.844 -0.0103 -2.7081 -1.4854
 1297SOL    HW2 3891   3.426   0.381   0.738 -0.5055  0.7495  1.0583
 1298SOL     OW 3892   3.378   3.508   1.139  0.0219  0.4666 -0.1950
 1298SOL    HW1 3893   3.347   3.426   1.101  0.0639  0.7881 -0.9492
 1298SOL    HW2 3894   3.457   3.529   1.089  1.0293  0.0627  1.1748
 1299SOL     OW 3895   3.060   2.344   1.427  0.2491 -0.2441 -0.4700
 1299SOL    HW1 3896   2.991   2.314   1.486  0.5035 -0.1341 -0.1128
 1299SOL    HW2 3897   3.068   2.438   1.445  0.6617 -0.3039 -0.3325
 1300SOL     OW 3898   2.524   2.896   2.952 -0.0435 -0.1788 -0.1133
 1300SOL    HW1 3899   2.543   2.925   2.863 -0.0712 -0.1102 -0.0966
 1300SOL    HW2 3900   2.477   2.969   2.992 -2.9929 -1.4239 -1.0600
 1301SOL     OW 3901   1.670   1.063   3.756 -0.4302 -0.3104  0.4652
 1301SOL    HW1 3902   1.601   1.129   3.759 -0.2922  0.0456 -2.0565
 1301SOL    HW2 3903   1.725   1.089   3.682  2.3466 -0.6987  2.2274
 1302SOL     OW 3904   2.123   2.903   2.821  0.4540  0.5178 -0.2880
 1302SOL    HW1 3905   2.129   2.934   2.731 -1.1839  1.7565 -0.0188
 1302SOL    HW2 3906   2.087   2.977   2.869 -0.7316 -0.8304  0.9820
 1303SOL     OW 3907   0.327   3.532   1.590  0.0979 -0.2199  0.2607
 1303SOL    HW1 3908   0.243   3.570   1.563  0.6995  1.4623  0.6340
 1303SOL    HW2 3909   0.371   3.511   1.508 -0.0163  0.4566  0.0201
 1304SOL     OW 3910   0.780   1.351   3.162 -0.1912 -0.0936  0.4984
 1304SOL    HW1 3911   0.786   1.328   3.255  0.4078 -0.2899  0.4151
 1304SOL    HW2 3912   0.780   1.267   3.116  2.5903  0.0193  0.1551
 1305SOL     OW 3913   0.022   3.643   2.578 -0.1407  0.3515  0.3750
 1305SOL    HW1 3914   0.004   3.574   2.641  0.0895 -0.7488 -0.7415
 1305SOL    HW2 3915  -0.007   3.607   2.494  0.2640  1.4967 -0.2747
 1306SOL     OW 3916   0.264   4.059   2.821 -0.3581  0.7953  0.1670
 1306SOL    HW1 3917   0.197   4.008   2.775 -0.0024  2.7473 -2.8359
 1306SOL    HW2 3918   0.219   4.096   2.897 -1.6300 -0.8273  0.2427
 1307SOL     OW 3919   3.370   4.173   4.191  0.6511  0.5452 -0.2043
 1307SOL    HW1 3920   3.396   4.187   4.100 -0.6662 -0.3148 -0.7440
 1307SOL    HW2 3921   3.448   4.137   4.233  0.5152 -1.6733 -1.6884
 1308SOL     OW 3922   3.671   2.204   1.375  0.2059 -0.1847 -0.1792
 1308SOL    HW1 3923   3.585   2.229   1.412  0.7531 -1.5311  2.2463
 1308SOL    HW2 3924   3.652   2.130   1.318 -0.4220  0.5353 -0.9256
 1309SOL     OW 3925   1.483   0.564   2.665  0.1223  0.5288 -0.1171
 1309SOL    HW1 3926   1.552   0.501   2.647 -0.9886 -0.2113 -2.0099
 1309SOL    HW2 3927   1.520   0.620   2.734  1.5953 -1.3963  0.7605
 1310SOL     OW 3928   2.602   3.163   0.823 -0.6531  0.0366 -0.3792
 1310SOL    HW1 3929   2.659   3.143   0.748 -0.0808 -0.5019  0.1932
 1310SOL    HW2 3930   2.518   3.124   0.801 -0.5324  0.0133 -0.8052
 1311SOL     OW 3931   0.134   0.556   1.208  0.4087  0.7048 -0.1919
 1311SOL    HW1 3932   0.131   0.652   1.211  2.3923  0.7877  0.2830
 1311SOL    HW2 3933   0.198   0.532   1.274 -1.0826 -1.0644  0.6860
 1312SOL     OW 3934   3.206   2.898   1.685  0.5014 -0.3000 -0.2201
 1312SOL    HW1 3935   3.200   2.976   1.740 -1.3810 -0.6665  0.1479
 1312SOL    HW2 3936   3.294   2.864   1.702  1.2568  1.5480 -0.1650
 1313SOL     OW 3937   0.743   1.110   0.933  0.3043  0.0820  0.1294
 1313SOL    HW1 3938   0.751   1.016   0.951  1.5769  0.1837  0.1662
 1313SOL    HW2 3939   0.684   1.115   0.857 -0.7989 -0.6518  0.9012
 1314SOL     OW 3940   0.872   1.625   0.399  0.4695  0.0921 -0.1815
 1314SOL    HW1 3941   0.856   1.635   0.492 -0.3777  2.0849 -0.4966
 1314SOL    HW2 3942   0.865   1.531   0.383 -0.0471 -0.2037  1.6281
 1315SOL     OW 3943   3.008   2.546   2.867  0.4179 -0.3503 -0.3221
 1315SOL    HW1 3944   3.042   2.457   2.853  0.7237 -0.1153 -1.1185
 1315SOL    HW2 3945   3.087   2.601   2.872  0.1961  0.0490 -1.0890
 1316SOL     OW 3946   1.822   3.356   4.134 -0.3427  0.1185 -0.3032
 1316SOL    HW1 3947   1.869   3.273   4.135 -2.5505 -1.2130  1.0359
 1316SOL    HW2 3948   1.763   3.350   4.059 -1.3797 -0.0961  0.4985
 1317SOL     OW 3949   0.417   0.004   1.006 -0.2770 -0.4408 -0.2828
 1317SOL    HW1 3950   0.462   0.078   0.964 -1.3896  1.1123  1.1023
 1317SOL    HW2 3951   0.325   0.015   0.981 -0.3059 -2.0964 -1.0167
 1318SOL     OW 3952   3.194   3.662   4.127  0.2481 -0.3074  0.1480
 1318SOL    HW1 3953   3.262   3.647   4.062 -0.2116 -0.9919 -0.1914
 1318SOL    HW2 3954   3.122   3.702   4.079  0.9159  1.7686  0.7790
 1319SOL     OW 3955   3.454   4.215   3.907 -0.2196 -0.6451 -0.6530
 1319SOL    HW1 3956   3.428   4.271   3.834 -1.5751 -1.2150 -0.6356
 1319SOL    HW2 3957   3.522   4.159   3.870 -0.8356 -0.8793 -1.4679
 1320SOL     OW 3958   2.173   1.448   1.351  0.3714 -0.0694  0.0760
 1320SOL    HW1 3959   2.080   1.433   1.331  0.3956 -0.0873 -0.0198
 1320SOL    HW2 3960   2.218   1.371   1.318  0.4294 -0.0298  0.0622
 1321SOL     OW 3961   1.640   4.181   3.066  0.2747  0.0314  0.5624
 1321SOL    HW1 3962   1.609   4.264   3.100 -0.1025 -0.8446  2.4975
 1321SOL    HW2 3963   1.612   4.181   2.974 -1.3634  1.2492  1.0123
 1322SOL     OW 3964   1.165   1.638   2.478  0.4937  0.0213 -0.4860
 1322SOL    HW1 3965   1.151   1.548   2.507 -0.8106  0.7103  1.1992
 1322SOL    HW2 3966   1.231   1.632   2.409  0.6122 -2.1823 -0.2211
 1323SOL     OW 3967   0.318   0.344   4.157 -0.2022 -0.2191  0.4367
 1323SOL    HW1 3968   0.267   0.273   4.117  0.5467 -0.8025  0.4992
 1323SOL    HW2 3969   0.360   0.303   4.232 -0.1366  0.4196  0.7467
 1324SOL     OW 3970   4.160   3.505   1.389 -0.3277  0.0928  0.2139
 1324SOL    HW1 3971   4.129   3.423   1.351 -0.2452  0.5435 -0.8613
 1324SOL    HW2 3972   4.089   3.532   1.448 -1.4010  0.4084 -1.1666
 1325SOL     OW 3973   3.196   0.603   2.872  0.1131  0.2092  0.1454
 1325SOL    HW1 3974   3.151   0.608   2.787 -0.0747  0.4253  0.2551
 1325SOL    HW2 3975   3.286   0.581   2.851 -0.0390 -0.2000 -0.0829
 1326SOL     OW 3976   0.499   3.524   0.203  0.3740 -0.1287  0.0029
 1326SOL    HW1 3977   0.578   3.474   0.216 -0.1058 -1.0194 -0.4256
 1326SOL    HW2 3978   0.529   3.612   0.181  1.2210 -0.2550  0.6555
 1327SOL     OW 3979   0.352   2.492   2.211  0.5115 -0.1911  0.9648
 1327SOL    HW1 3980   0.276   2.549   2.226 -0.1840 -0.5686 -0.8926
 1327SOL    HW2 3981   0.344   2.424   2.278 -1.3224 -0.7303  0.2504
 1328SOL     OW 3982   2.079   2.588   0.892 -0.2971  0.1640 -0.4408
 1328SOL    HW1 3983   2.113   2.507   0.931  1.2479  0.8682 -0.2558
 1328SOL    HW2 3984   2.078   2.570   0.798  2.9385  0.8559 -0.7308
 1329SOL     OW 3985   2.913   0.705   3.486  0.3697 -0.7268 -0.7513
 1329SOL    HW1 3986   2.853   0.719   3.413  0.2098 -2.5980 -1.0232
 1329SOL    HW2 3987   2.988   0.659   3.447  0.3540 -1.6081  0.2181
 1330SOL     OW 3988   3.727   0.948   2.959  0.4801  0.2889  0.3693
 1330SOL    HW1 3989   3.735   0.854   2.946  1.1020  0.4228 -0.2523
 1330SOL    HW2 3990   3.817   0.979   2.969  0.3845  1.0255 -0.9097
 1331SOL     OW 3991   0.841   2.398   1.540 -0.2873 -0.6654 -0.4996
 1331SOL    HW1 3992   0.793   2.390   1.458  0.0814 -1.3536 -0.6582
 1331SOL    HW2 3993   0.887   2.314   1.549 -2.2432 -1.6154  1.6105
 1332SOL     OW 3994   3.588   1.342   2.105 -0.4677  0.2293  0.5865
 1332SOL    HW1 3995   3.645   1.290   2.161 -1.9998  0.1737  2.1675
 1332SOL    HW2 3996   3.648   1.395   2.052  1.0574 -1.0189  0.9924
 1333SOL     OW 3997   1.041   1.163   0.800 -0.5025 -0.4385  0.1882
 1333SOL    HW1 3998   0.967   1.114   0.836 -1.9140  0.9825 -0.6386
 1333SOL    HW2 3999   1.070   1.113   0.725 -0.6456 -0.9859  0.4930
 1334SOL     OW 4000   4.186   2.735   1.748  0.1498  0.6955 -1.1374
 1334SOL    HW1 4001   4.229   2.728   1.662  1.2674 -0.7473 -0.5088
 1334SOL    HW2 4002   4.251   2.703   1.810 -1.0889  0.4939  0.1123
 1335SOL     OW 4003   4.013   2.147   3.442 -0.5313  0.0655 -0.2026
 1335SOL    HW1 4004   4.075   2.110   3.379  1.7349 -1.5813  2.7152
 1335SOL    HW2 4005   4.068   2.182   3.512 -2.8854  1.1186  1.2493
 1336SOL     OW 4006   3.032   3.375   0.283 -0.4280  0.1018  0.1045
 1336SOL    HW1 4007   3.091   3.398   0.212 -1.1992 -0.4056 -0.7275
 1336SOL    HW2 4008   2.979   3.453   0.297  0.1668  0.4273  0.5914
 1337SOL     OW 4009   1.751   0.925   2.533 -0.3951 -0.4634 -0.5259
 1337SOL    HW1 4010   1.730   0.833   2.515 -0.6516 -0.3718 -0.7000
 1337SOL    HW2 4011   1.683   0.974   2.488 -0.2659 -0.1865 -0.4201
 1338SOL     OW 4012   0.932   4.096   4.146 -0.0216  0.6072 -0.3680
 1338SOL    HW1 4013   1.000   4.159   4.119  1.0401 -0.1004  0.5729
 1338SOL    HW2 4014   0.979   4.014   4.157 -1.1657 -0.0589 -0.2948
 1339SOL     OW 4015   0.867   0.329   1.629  0.1636  0.9660 -0.1556
 1339SOL    HW1 4016   0.899   0.397   1.688  1.4837  0.5020 -0.3139
 1339SOL    HW2 4017   0.882   0.365   1.542  2.2874 -0.0929 -0.2837
 1340SOL     OW 4018   0.911   0.679   1.207  0.1928  0.3712  0.4422
 1340SOL    HW1 4019   0.943   0.665   1.118  0.7253 -0.6207  0.7809
 1340SOL    HW2 4020   0.902   0.774   1.214  0.5783  0.4941 -0.5141
 1341SOL     OW 4021   3.128   1.940   2.408  0.4470  0.6727  0.3014
 1341SOL    HW1 4022   3.037   1.912   2.412  0.5378  0.5272  1.9423
 1341SOL    HW2 4023   3.179   1.861   2.426  0.8496  0.9862  0.5708
 1342SOL     OW 4024   1.375   3.777   2.396 -0.0289 -0.2981 -0.0334
 1342SOL    HW1 4025   1.469   3.759   2.393 -0.1639 -0.9041 -1.5164
 1342SOL    HW2 4026   1.367   3.871   2.382  0.3570 -0.1994  0.3925
 1343SOL     OW 4027   3.481   0.288   3.882 -0.1081 -0.3219 -0.2349
 1343SOL    HW1 4028   3.523   0.349   3.820 -1.1930  0.6340 -0.0647
 1343SOL    HW2 4029   3.459   0.211   3.828  0.7767 -0.3479 -0.5788
 1344SOL     OW 4030   2.554   2.522   0.646 -0.3579 -0.3308 -0.7703
 1344SOL    HW1 4031   2.484   2.557   0.701  1.1037  0.0900  0.8784
 1344SOL    HW2 4032   2.626   2.504   0.706  0.9037 -0.9256 -2.3887
 1345SOL     OW 4033   2.749   0.718   0.487 -0.7648  0.1225 -0.3525
 1345SOL    HW1 4034   2.793   0.801   0.472  1.0504 -0.2211  2.3000
 1345SOL    HW2 4035   2.657   0.741   0.498 -0.1776  2.0003  1.2888
 1346SOL     OW 4036   0.088   2.383   1.755 -0.0042  0.3155 -0.2424
 1346SOL    HW1 4037   0.025   2.318   1.787  0.5930  0.3538  1.1137
 1346SOL    HW2 4038   0.062   2.464   1.798 -0.9113  1.0777 -2.1390
 1347SOL     OW 4039   3.998   3.202   0.152  0.0520 -0.3384 -0.2980
 1347SOL    HW1 4040   3.960   3.250   0.078  0.0034 -1.3239 -0.9365
 1347SOL    HW2 4041   3.925   3.151   0.188  0.1262 -0.0325  0.2923
 1348SOL     OW 4042   1.899   2.003   2.703  0.3625  0.6441  0.0931
 1348SOL    HW1 4043   1.889   1.926   2.647  1.4355  1.0197 -0.6709
 1348SOL    HW2 4044   1.830   1.995   2.768 -1.1860  0.3701 -1.5080
 1349SOL     OW 4045   1.098   2.006   1.055  0.1500  0.1719 -0.0596
 1349SOL    HW1 4046   1.180   2.048   1.029  0.8474  0.6096  2.6201
 1349SOL    HW2 4047   1.030   2.067   1.026  0.7320  0.0016 -1.9329
 1350SOL     OW 4048   2.997   1.544   3.611  0.1544 -0.1268  0.2281
 1350SOL    HW1 4049   2.967   1.454   3.620 -0.5126  0.0486 -0.2020
 1350SOL    HW2 4050   3.033   1.549   3.523  0.4168 -0.0379  0.3400
 1351SOL     OW 4051   1.583   3.077   0.975  0.1427  0.4646  0.1988
 1351SOL    HW1 4052   1.642   3.076   1.050  0.4656 -1.1184 -0.0388
 1351SOL    HW2 4053   1.640   3.094   0.900 -0.0115  0.9515  0.1916
 1352SOL     OW 4054   3.677   1.766   1.525 -1.3111  0.9225  0.4480
 1352SOL    HW1 4055   3.639   1.835   1.580 -0.9139  1.4489  0.0726
 1352SOL    HW2 4056   3.708   1.812   1.447  0.2704  0.5554  0.8203
 1353SOL     OW 4057   3.407   0.094   2.860  0.2142  0.3393 -0.2775
 1353SOL    HW1 4058   3.319   0.113   2.828 -0.3751 -1.0054  0.4716
 1353SOL    HW2 4059   3.406   0.123   2.951  0.4242 -0.0307 -0.1553
 1354SOL     OW 4060   1.232   1.042   3.155  0.6168  0.3228 -0.1253
 1354SOL    HW1 4061   1.137   1.050   3.165  0.6219 -0.6955  0.8900
 1354SOL    HW2 4062   1.257   0.973   3.215  2.1344  1.1778  0.2792
 1355SOL     OW 4063   3.373   1.841   4.241  0.3859 -0.2421  0.2065
 1355SOL    HW1 4064   3.315   1.864   4.314  0.0936  0.2376 -0.1703
 1355SOL    HW2 4065   3.339   1.757   4.209  1.7586 -1.5460  1.9015
 1356SOL     OW 4066   2.286   2.022   3.904 -0.8082  0.3186 -0.9191
 1356SOL    HW1 4067   2.264   2.032   3.997 -0.9089 -1.1904 -0.7513
 1356SOL    HW2 4068   2.336   1.941   3.900 -1.9258 -0.3614 -2.3501
 1357SOL     OW 4069   3.073   3.141   2.624 -0.4986  0.0306  0.5579
 1357SOL    HW1 4070   2.988   3.166   2.586 -0.6503  0.0866  0.9301
 1357SOL    HW2 4071   3.056   3.057   2.667 -0.5010  0.3037  1.0990
 1358SOL     OW 4072   2.673   4.239   0.826  0.3246  0.1566  0.1326
 1358SOL    HW1 4073   2.617   4.304   0.867 -0.0779  0.5771 -1.0475
 1358SOL    HW2 4074   2.741   4.290   0.782  1.6248 -0.3401  1.4826
 1359SOL     OW 4075   0.625   1.015   3.985 -0.0860  0.3315  0.3884
 1359SOL    HW1 4076   0.679   0.991   4.060  0.8439 -2.2290 -0.9732
 1359SOL    HW2 4077   0.658   1.100   3.958  1.2857  0.1298  1.3330
 1360SOL     OW 4078   2.185   1.619   0.723  0.1812 -0.2592  0.1648
 1360SOL    HW1 4079   2.173   1.549   0.787  1.7078 -1.7946 -1.1087
 1360SOL    HW2 4080   2.280   1.635   0.722  0.0632  0.5128 -0.8766
 1361SOL     OW 4081   3.316   3.628   0.754  0.3414 -0.1610 -0.0067
 1361SOL    HW1 4082   3.256   3.584   0.815  1.0443 -0.1678  0.7004
 1361SOL    HW2 4083   3.399   3.582   0.764  0.7658  0.5512 -0.1494
 1362SOL     OW 4084   2.130   1.575   0.108 -0.3953  0.6049  0.4866
 1362SOL    HW1 4085   2.054   1.553   0.054  0.5248 -2.8469  0.3607
 1362SOL    HW2 4086   2.093   1.600   0.193 -1.7092  1.2161 -0.2475
 1363SOL     OW 4087   1.668   2.534   1.968  0.0049  0.1030 -0.0716
 1363SOL    HW1 4088   1.683   2.502   1.879  0.5933 -0.9581  0.3901
 1363SOL    HW2 4089   1.705   2.622   1.967  2.3799 -0.8148 -0.2173
 1364SOL     OW 4090   3.651   2.189   2.378 -0.2766 -0.0063 -0.0732
 1364SOL    HW1 4091   3.745   2.210   2.372 -0.4058  0.5789 -0.1451
 1364SOL    HW2 4092   3.607   2.269   2.348 -0.8071  0.0018  0.6950
 1365SOL     OW 4093   3.312   4.218   3.255 -0.2358  0.1538  0.1837
 1365SOL    HW1 4094   3.217   4.208   3.250 -0.1577 -1.9128  1.5160
 1365SOL    HW2 4095   3.330   4.227   3.349  0.8529  1.0087 -0.0875
 1366SOL     OW 4096   0.822   1.976   1.934  0.1326  0.2789 -0.1456
 1366SOL    HW1 4097   0.739   1.973   1.886 -0.7740  1.8995  1.2123
 1366SOL    HW2 4098   0.801   2.023   2.015  2.4181  0.9219  0.1386
 1367SOL     OW 4099   2.454   3.643   1.065  0.4927 -0.6091  0.2832
 1367SOL    HW1 4100   2.418   3.730   1.075  2.2049  0.1272  0.4586
 1367SOL    HW2 4101   2.397   3.600   1.001 -1.4440 -0.0278  1.5487
 1368SOL     OW 4102   2.138   0.923   3.223 -0.3261 -0.3403 -0.0739
 1368SOL    HW1 4103   2.116   0.833   3.245 -0.4682 -0.0968  0.8619
 1368SOL    HW2 4104   2.184   0.918   3.140 -2.0700 -1.0706 -1.0297
 1369SOL     OW 4105   2.578   0.395   1.076 -0.5951 -0.4617  0.7051
 1369SOL    HW1 4106   2.648   0.449   1.039 -0.1123  0.1926  2.4556
 1369SOL    HW2 4107   2.565   0.325   1.012  0.7823  0.1142 -0.2595
 1370SOL     OW 4108   2.197   0.786   3.978 -0.2252 -0.5035 -0.5167
 1370SOL    HW1 4109   2.201   0.839   4.058 -1.5940 -0.5941 -0.3680
 1370SOL    HW2 4110   2.227   0.699   4.005 -1.2318 -0.6876  0.0489
 1371SOL     OW 4111   2.175   1.301   0.139 -0.8905  0.2182 -0.2280
 1371SOL    HW1 4112   2.165   1.270   0.049 -1.0155  1.7040 -0.7583
 1371SOL    HW2 4113   2.145   1.392   0.136 -1.1672  0.2058  1.3856
 1372SOL     OW 4114   2.634   3.582   2.215 -0.4233 -0.4629 -0.1446
 1372SOL    HW1 4115   2.609   3.550   2.128 -1.2369  0.5014 -0.2867
 1372SOL    HW2 4116   2.576   3.656   2.230  1.3686  0.9472  0.1761
 1373SOL     OW 4117   1.866   4.175   0.679  0.1886  0.4818 -0.5618
 1373SOL    HW1 4118   1.874   4.239   0.750 -0.0056 -0.7012  0.5497
 1373SOL    HW2 4119   1.933   4.202   0.615  1.4380  0.6678  0.7692
 1374SOL     OW 4120   3.700   4.064   3.762 -0.3685  0.2474 -0.0867
 1374SOL    HW1 4121   3.656   3.979   3.759 -1.3903  0.6478  2.0677
 1374SOL    HW2 4122   3.765   4.059   3.692 -2.0367 -1.3669 -1.6312
 1375SOL     OW 4123   3.064   1.054   3.063 -0.2626  0.6333 -0.2005
 1375SOL    HW1 4124   3.019   1.044   3.147 -0.7447  0.2303 -0.5009
 1375SOL    HW2 4125   3.045   1.144   3.037 -0.9306  0.4651 -0.3326
 1376SOL     OW 4126   3.832   1.943   1.892 -0.1695  0.3305  0.0653
 1376SOL    HW1 4127   3.799   1.927   1.980 -3.1981 -0.5510 -1.1196
 1376SOL    HW2 4128   3.810   2.035   1.875  1.7417  0.9493  0.6816
 1377SOL     OW 4129   1.089   4.254   0.151 -0.0474 -0.3936  0.2827
 1377SOL    HW1 4130   1.028   4.190   0.188 -0.2189 -0.4984 -0.1678
 1377SOL    HW2 4131   1.146   4.278   0.223 -0.9211  0.0582  0.8407
 1378SOL     OW 4132   3.398   0.621   3.200  0.0378  0.5033 -0.2263
 1378SOL    HW1 4133   3.363   0.695   3.150  1.3263  0.9139 -0.5523
 1378SOL    HW2 4134   3.347   0.621   3.281 -0.2955  1.4687 -0.4241
 1379SOL     OW 4135   3.798   3.820   2.551 -0.7399 -0.3467  0.6708
 1379SOL    HW1 4136   3.773   3.734   2.517 -0.1200 -1.1451  2.1496
 1379SOL    HW2 4137   3.875   3.845   2.500 -0.1098 -1.3020  1.1339
 1380SOL     OW 4138   0.337   2.296   0.643  0.4433 -0.5761 -0.0813
 1380SOL    HW1 4139   0.373   2.332   0.562  1.1947 -1.6315 -0.2329
 1380SOL    HW2 4140   0.254   2.256   0.616 -0.1179  0.5040 -0.0123
 1381SOL     OW 4141   2.587   0.524   2.551 -0.0539  0.1070 -0.2584
 1381SOL    HW1 4142   2.638   0.449   2.519  0.6473  0.6435 -0.4099
 1381SOL    HW2 4143   2.502   0.514   2.509  0.0383 -0.5899 -0.3015
 1382SOL     OW 4144   1.219   2.923   2.772  0.0459 -0.8370  0.0141
 1382SOL    HW1 4145   1.169   2.842   2.769 -1.1551 -0.0867 -0.8576
 1382SOL    HW2 4146   1.154   2.992   2.781  1.0748  0.0353  1.2898
 1383SOL     OW 4147   2.580   3.431   1.181  0.2359 -0.0407  0.5352
 1383SOL    HW1 4148   2.573   3.517   1.141  0.8989 -0.3891 -0.3796
 1383SOL    HW2 4149   2.490   3.402   1.193 -0.0035 -0.0506 -1.0345
 1384SOL     OW 4150   3.606   3.585   4.227  0.1087 -0.7836 -0.4304
 1384SOL    HW1 4151   3.608   3.542   4.142 -0.7671 -0.1223 -0.7983
 1384SOL    HW2 4152   3.698   3.594   4.252  0.3815 -0.7015 -1.4440
 1385SOL     OW 4153   3.199   1.371   0.415  0.1381 -0.2397 -0.5860
 1385SOL    HW1 4154   3.130   1.366   0.349  0.5602 -3.2514 -0.9234
 1385SOL    HW2 4155   3.156   1.405   0.493 -1.3556 -0.5501 -1.2476
 1386SOL     OW 4156   3.571   0.532   0.902 -0.1155  0.1172 -0.1946
 1386SOL    HW1 4157   3.548   0.602   0.842  0.5727  0.5225 -0.0002
 1386SOL    HW2 4158   3.664   0.547   0.922 -0.3790  0.1363  1.1368
 1387SOL     OW 4159   4.099   2.258   1.395  0.2982  0.2597  0.3441
 1387SOL    HW1 4160   4.079   2.166   1.412  0.1867  0.1962 -0.1124
 1387SOL    HW2 4161   4.053   2.305   1.464  0.2309 -0.0192  0.4925
 1388SOL     OW 4162   2.807   4.182   1.402 -0.6418 -0.6897  0.5162
 1388SOL    HW1 4163   2.889   4.193   1.355 -0.0200  0.7226  1.8483
 1388SOL    HW2 4164   2.740   4.210   1.339  0.2571  2.3673  0.7386
 1389SOL     OW 4165   2.861   0.611   1.465 -0.1856 -0.3610 -0.0559
 1389SOL    HW1 4166   2.923   0.611   1.393 -0.3536 -2.8696 -0.2641
 1389SOL    HW2 4167   2.786   0.560   1.433 -1.3203  0.5316  1.0530
 1390SOL     OW 4168   1.413   0.535   1.512  0.4674  0.6930  0.2586
 1390SOL    HW1 4169   1.459   0.613   1.481 -0.9631  1.8523  0.9130
 1390SOL    HW2 4170   1.328   0.568   1.542  0.0342 -1.0506  1.0650
 1391SOL     OW 4171   2.438   0.941   2.512 -0.3662  0.5274 -0.4951
 1391SOL    HW1 4172   2.442   1.033   2.540 -2.4901  0.5946 -0.2597
 1391SOL    HW2 4173   2.393   0.944   2.428 -2.6658 -0.4532  0.6311
 1392SOL     OW 4174   1.139   1.455   0.562  0.1546  0.0457  0.3321
 1392SOL    HW1 4175   1.045   1.469   0.569  0.4283  2.5346 -0.1615
 1392SOL    HW2 4176   1.165   1.421   0.647 -1.0515  0.0924  0.7346
 1393SOL     OW 4177   2.515   0.139   0.941 -0.2441 -0.3768 -0.7845
 1393SOL    HW1 4178   2.494   0.146   0.848 -0.9384 -3.2374 -0.9305
 1393SOL    HW2 4179   2.432   0.151   0.986 -0.1590 -0.3577 -0.6316
 1394SOL     OW 4180   3.102   0.309   1.417  0.3736  0.0345 -0.1664
 1394SOL    HW1 4181   3.028   0.311   1.478 -0.1068 -0.0795 -0.7296
 1394SOL    HW2 4182   3.113   0.400   1.390  0.8487  0.1464  0.3931
 1395SOL     OW 4183   0.529   1.127   2.428 -0.6033  0.4055  0.6166
 1395SOL    HW1 4184   0.609   1.093   2.387 -0.7395 -0.0185  0.6966
 1395SOL    HW2 4185   0.458   1.096   2.372 -0.8795 -1.0685  1.7115
 1396SOL     OW 4186   2.426   2.646   0.286  0.3286 -0.5678  0.1482
 1396SOL    HW1 4187   2.441   2.741   0.285  1.0127 -0.6043 -2.8524
 1396SOL    HW2 4188   2.427   2.621   0.194 -0.9395 -3.3628  0.7975
 1397SOL     OW 4189   1.227   1.233   1.243  0.1476  0.1167 -0.3380
 1397SOL    HW1 4190   1.210   1.202   1.331  1.3792  2.6064  0.8768
 1397SOL    HW2 4191   1.270   1.160   1.199  0.4425 -0.8209  1.4356
 1398SOL     OW 4192   2.756   3.451   3.791  0.1596 -0.4975  0.4856
 1398SOL    HW1 4193   2.754   3.534   3.743  0.4293 -0.3541  0.7205
 1398SOL    HW2 4194   2.665   3.436   3.815  0.0479 -0.4824  0.0814
 1399SOL     OW 4195   3.279   1.197   1.807  0.1030 -0.3630 -0.3461
 1399SOL    HW1 4196   3.189   1.198   1.774  0.6412 -1.4789 -2.0130
 1399SOL    HW2 4197   3.330   1.238   1.737  0.9212 -0.0060  0.4519
 1400SOL     OW 4198   3.624   1.437   3.327  0.0504  0.1075 -0.1064
 1400SOL    HW1 4199   3.651   1.347   3.307 -0.6706 -0.2538  0.5158
 1400SOL    HW2 4200   3.533   1.429   3.356  0.3149  0.8924  0.9988
 1401SOL     OW 4201   1.053   0.343   0.740 -0.3476 -0.7730  0.4231
 1401SOL    HW1 4202   1.095   0.272   0.788  1.0750  1.0654  2.0748
 1401SOL    HW2 4203   1.081   0.330   0.649  2.0963 -0.8895  1.1194
 1402SOL     OW 4204   1.458   0.050   2.368 -0.6793  0.6432 -0.3671
 1402SOL    HW1 4205   1.507   0.113   2.421  0.8954 -0.0893 -0.9041
 1402SOL    HW2 4206   1.438   0.098   2.288 -0.8113  0.9238 -0.1713
 1403SOL     OW 4207   2.956   0.028   3.257 -0.3964  0.7019  0.0280
 1403SOL    HW1 4208   2.995  -0.033   3.195 -2.1647 -1.8635  1.2597
 1403SOL    HW2 4209   3.008   0.018   3.336 -0.1293  1.5341 -0.0350
 1404SOL     OW 4210   1.955   0.633   0.200 -0.2196  0.1402 -0.7802
 1404SOL    HW1 4211   1.994   0.546   0.187  0.2969  0.2491 -0.0141
 1404SOL    HW2 4212   1.970   0.652   0.292  1.2491  1.7916 -1.3154
 1405SOL     OW 4213   2.048   0.276   0.485  0.7227 -0.2880  0.6340
 1405SOL    HW1 4214   1.981   0.234   0.430  0.6635 -2.0971  1.9832
 1405SOL    HW2 4215   2.096   0.332   0.425 -1.3378  0.2721 -0.5890
 1406SOL     OW 4216   4.084   0.478   0.071 -0.2641  1.2033 -0.5579
 1406SOL    HW1 4217   4.010   0.448   0.124  1.4219 -1.1429  0.6460
 1406SOL    HW2 4218   4.079   0.426  -0.009  0.3504  0.6308 -0.2365
 1407SOL     OW 4219   1.010   1.830   0.216  0.3516 -0.6273  0.3050
 1407SOL    HW1 4220   0.924   1.796   0.241  1.1404 -1.6992  1.7469
 1407SOL    HW2 4221   1.043   1.872   0.296  0.9430  0.2799 -0.4006
 1408SOL     OW 4222   1.467   0.478   1.237 -0.0639  0.6289 -0.1126
 1408SOL    HW1 4223   1.446   0.495   1.329 -2.1902 -1.5488 -0.1107
 1408SOL    HW2 4224   1.527   0.404   1.240 -0.0474  0.6259 -0.5025
 1409SOL     OW 4225   3.536   2.813   0.455 -0.2097  0.5192 -0.2479
 1409SOL    HW1 4226   3.583   2.766   0.524  0.5003  0.1839 -0.9403
 1409SOL    HW2 4227   3.493   2.886   0.499 -1.4470 -0.8309  0.8945
 1410SOL     OW 4228   2.731   2.640   3.567  0.4048  0.4761  0.7015
 1410SOL    HW1 4229   2.732   2.716   3.509  0.1822 -0.1528 -0.1646
 1410SOL    HW2 4230   2.731   2.676   3.655  0.7639  1.4665  0.3083
 1411SOL     OW 4231   0.575   4.020   0.741 -0.4397  0.3923  0.4196
 1411SOL    HW1 4232   0.646   3.973   0.783 -0.2920  1.3490  1.2821
 1411SOL    HW2 4233   0.504   3.955   0.732  0.0409 -0.1916  0.8199
 1412SOL     OW 4234   2.627   1.695   2.171  0.2417 -0.0343 -0.1482
 1412SOL    HW1 4235   2.547   1.742   2.193 -0.0044 -0.0512 -0.9706
 1412SOL    HW2 4236   2.695   1.737   2.223 -0.2651  0.1030  0.4151
 1413SOL     OW 4237   0.228   1.082   2.398 -0.7146  0.5824  0.0188
 1413SOL    HW1 4238   0.210   1.018   2.468  0.3270  0.4499  0.1837
 1413SOL    HW2 4239   0.198   1.165   2.433 -0.1689  0.5204  0.6430
 1414SOL     OW 4240   2.678   2.974   1.613  0.0155  0.0015 -0.3973
 1414SOL    HW1 4241   2.634   2.986   1.530 -1.5377  1.5119  0.5899
 1414SOL    HW2 4242   2.768   2.952   1.590 -1.1760 -3.4605 -2.5060
 1415SOL     OW 4243   3.719   1.070   1.905 -0.2896  0.1665 -0.8434
 1415SOL    HW1 4244   3.760   1.094   1.988 -0.9090 -0.1904 -0.4280
 1415SOL    HW2 4245   3.791   1.072   1.842  0.9426 -2.8663  0.3014
 1416SOL     OW 4246   0.140   0.488   3.399  0.4491 -0.1002  0.1601
 1416SOL    HW1 4247   0.131   0.513   3.491 -0.2482  0.4775 -0.0501
 1416SOL    HW2 4248   0.201   0.551   3.362  0.7271 -0.3305  0.2250
 1417SOL     OW 4249   1.216   0.369   1.745 -0.1143  0.3795 -0.2203
 1417SOL    HW1 4250   1.254   0.310   1.680 -1.3827 -1.1888  0.4015
 1417SOL    HW2 4251   1.216   0.455   1.702  2.3473  0.1123 -0.9164
 1418SOL     OW 4252   3.770   3.193   3.667  0.4023  0.3227 -0.3094
 1418SOL    HW1 4253   3.854   3.158   3.638 -0.1503 -0.9126 -0.4962
 1418SOL    HW2 4254   3.709   3.120   3.658 -0.4718  0.8724  0.8655
 1419SOL     OW 4255   4.298   0.730   0.470 -0.3435 -0.0491 -0.4612
 1419SOL    HW1 4256   4.259   0.680   0.542 -0.9410 -1.0754 -1.4736
 1419SOL    HW2 4257   4.253   0.815   0.472 -0.4945 -0.1419  0.2406
 1420SOL     OW 4258   3.950   0.409   2.848 -0.0988  0.1877 -0.0180
 1420SOL    HW1 4259   3.964   0.368   2.933 -2.0507  1.8085  1.1916
 1420SOL    HW2 4260   4.025   0.468   2.837  0.0323  0.1692  0.7128
 1421SOL     OW 4261   2.647   0.311   1.917 -0.6143  1.1285  0.1168
 1421SOL    HW1 4262   2.602   0.244   1.866 -0.5788  1.6728 -0.6331
 1421SOL    HW2 4263   2.739   0.303   1.892 -0.3733  0.4698  1.1445
 1422SOL     OW 4264   2.134   0.373   4.155  0.6139  0.2594 -0.2796
 1422SOL    HW1 4265   2.117   0.298   4.099  1.2607 -0.9800  1.1351
 1422SOL    HW2 4266   2.229   0.385   4.152  0.7035 -0.0429  0.7912
 1423SOL     OW 4267   3.761   0.025   1.311 -0.5488 -0.5053 -0.0297
 1423SOL    HW1 4268   3.748  -0.028   1.390 -0.6227  1.3664  1.2711
 1423SOL    HW2 4269   3.673   0.043   1.280 -0.6550  1.0524  1.0886
 1424SOL     OW 4270   3.867   3.234   2.402 -0.1163 -0.5711 -0.1881
 1424SOL    HW1 4271   3.920   3.154   2.408 -1.2816 -1.2922  1.7932
 1424SOL    HW2 4272   3.910   3.296   2.461 -0.3854 -0.4933 -0.0707
 1425SOL     OW 4273   0.191   2.939   1.675 -0.4430 -0.3527 -0.1849
 1425SOL    HW1 4274   0.170   2.918   1.584 -0.7638 -0.1763 -0.1532
 1425SOL    HW2 4275   0.109   2.974   1.711 -0.6644 -1.5686  0.5193
 1426SOL     OW 4276   0.069   2.675   0.769 -0.1072 -0.1837 -0.0752
 1426SOL    HW1 4277   0.126   2.598   0.774  0.4601  0.3039  3.1080
 1426SOL    HW2 4278   0.108   2.729   0.701  2.0506 -0.8277  0.5650
 1427SOL     OW 4279   2.576   3.817   0.831  0.5184 -0.1174  0.2153
 1427SOL    HW1 4280   2.671   3.815   0.831  0.5744  1.2327  0.8565
 1427SOL    HW2 4281   2.553   3.842   0.921 -0.4370 -0.4395  0.0692
 1428SOL     OW 4282   4.018   4.133   2.508 -0.0214 -0.1589 -0.2894
 1428SOL    HW1 4283   4.102   4.179   2.505  0.2379 -0.5764  0.4058
 1428SOL    HW2 4284   4.019   4.075   2.433  0.7052 -0.8267  0.2304
 1429SOL     OW 4285   0.239   2.204   1.978  0.1858 -0.6838  0.4209
 1429SOL    HW1 4286   0.157   2.186   1.932 -0.3244  2.5661 -0.2383
 1429SOL    HW2 4287   0.216   2.196   2.071 -1.3292  1.3820  0.2943
 1430SOL     OW 4288   3.135   4.212   2.357 -0.4341 -0.5292  0.3401
 1430SOL    HW1 4289   3.212   4.221   2.413 -0.1576  1.2588 -0.2505
 1430SOL    HW2 4290   3.131   4.119   2.336  2.2726 -0.5320 -0.5273
 1431SOL     OW 4291   0.520   1.927   4.237  0.4424 -0.3303  0.2536
 1431SOL    HW1 4292   0.454   1.909   4.171  0.4720  2.2742 -0.6154
 1431SOL    HW2 4293   0.598   1.950   4.187  0.8500  0.4076  1.1887
 1432SOL     OW 4294   3.120   3.421   1.842  0.2649 -0.5276 -0.3655
 1432SOL    HW1 4295   3.071   3.374   1.774  0.1848  0.7354 -1.2127
 1432SOL    HW2 4296   3.061   3.423   1.917 -0.3563 -0.4056 -0.8493
 1433SOL     OW 4297   2.911   4.057   0.994 -0.2597 -0.5249 -0.0518
 1433SOL    HW1 4298   2.943   4.112   0.922  0.3037 -0.3203  0.3425
 1433SOL    HW2 4299   2.989   4.043   1.049 -1.3579  2.4439  2.5692
 1434SOL     OW 4300   3.414   3.288   2.277 -0.6925  0.0227  0.4394
 1434SOL    HW1 4301   3.494   3.286   2.225 -0.3729  1.4638  0.8279
 1434SOL    HW2 4302   3.436   3.241   2.357 -0.3140  0.1723  0.4272
 1435SOL     OW 4303   0.957   3.683   4.101 -0.2287 -0.1013  0.4480
 1435SOL    HW1 4304   0.998   3.613   4.049 -1.7912 -1.8599  1.4782
 1435SOL    HW2 4305   0.879   3.707   4.051  0.9801  1.9626 -0.5886
 1436SOL     OW 4306   3.789   0.220   3.312  0.0969 -0.3966 -0.3542
 1436SOL    HW1 4307   3.795   0.256   3.401  0.0623  1.5358 -1.0846
 1436SOL    HW2 4308   3.822   0.290   3.256 -1.4304 -0.9318 -2.0001
 1437SOL     OW 4309   0.196   0.220   0.393 -0.2050  0.1307  0.0884
 1437SOL    HW1 4310   0.216   0.306   0.431 -1.1325  0.2140  0.4119
 1437SOL    HW2 4311   0.155   0.241   0.309  0.1636 -0.0136 -0.1284
 1438SOL     OW 4312   3.904   0.747   0.664  0.5004  0.0808  0.4874
 1438SOL    HW1 4313   3.895   0.765   0.570 -2.2793 -0.7692  0.5028
 1438SOL    HW2 4314   3.984   0.695   0.671  2.2732  2.4405 -0.9992
 1439SOL     OW 4315   0.198   2.641   2.821  0.1719  0.3456  0.4971
 1439SOL    HW1 4316   0.179   2.621   2.913  1.8328  1.7855  1.2017
 1439SOL    HW2 4317   0.285   2.603   2.806 -0.3429 -0.4112 -0.6835
 1440SOL     OW 4318   0.089   1.367   2.041 -0.0305  0.2210 -0.1925
 1440SOL    HW1 4319   0.064   1.440   1.985  0.9443  1.2468  0.6366
 1440SOL    HW2 4320   0.170   1.397   2.083  2.4284 -2.6977 -2.4462
 1441SOL     OW 4321   2.522   2.239   2.203 -0.4646  0.1187  1.0795
 1441SOL    HW1 4322   2.517   2.334   2.194  0.4773  0.1283  0.3925
 1441SOL    HW2 4323   2.439   2.207   2.169  0.2500  0.5785 -1.3169
 1442SOL     OW 4324   3.690   1.623   0.837 -0.1034 -0.0769 -0.1371
 1442SOL    HW1 4325   3.766   1.664   0.795 -0.6459  1.1062  0.0133
 1442SOL    HW2 4326   3.726   1.581   0.915  0.6887 -1.1115 -1.0249
 1443SOL     OW 4327   3.011   1.159   0.655 -0.6125 -0.2965  0.3867
 1443SOL    HW1 4328   3.005   1.193   0.744 -0.6893  0.7192  0.0103
 1443SOL    HW2 4329   2.950   1.213   0.604  0.0798 -0.2650 -0.4487
 1444SOL     OW 4330   0.654   0.881   3.389 -0.0916  0.4629 -0.6734
 1444SOL    HW1 4331   0.620   0.871   3.478  0.8791 -1.8539 -0.5041
 1444SOL    HW2 4332   0.692   0.969   3.388 -1.2317  1.0181  0.7744
 1445SOL     OW 4333   2.961   2.201   0.384  0.4184 -0.1872  0.1242
 1445SOL    HW1 4334   2.871   2.198   0.417  0.2018  0.6547 -0.3642
 1445SOL    HW2 4335   2.955   2.251   0.303  1.0713 -1.4905 -0.7654
 1446SOL     OW 4336   0.188   0.323   1.566 -0.0705  0.3785 -0.4083
 1446SOL    HW1 4337   0.221   0.402   1.523 -1.6549  1.1286 -0.3185
 1446SOL    HW2 4338   0.252   0.255   1.543  2.1082  1.9228  0.6392
 1447SOL     OW 4339   0.098   2.016   0.332 -0.0579  0.1528 -0.5619
 1447SOL    HW1 4340   0.104   1.960   0.409  1.1982  0.9311 -0.0574
 1447SOL    HW2 4341   0.073   1.957   0.261 -2.7653 -0.3402  0.6654
 1448SOL     OW 4342   0.980   1.203   2.613 -0.7667  0.1941  0.0087
 1448SOL    HW1 4343   1.000   1.111   2.596 -0.0508  0.4383 -0.4786
 1448SOL    HW2 4344   0.939   1.202   2.700  1.2322 -0.3338  1.0052
 1449SOL     OW 4345   2.617   2.909   2.714 -0.5058  0.4069 -0.4656
 1449SOL    HW1 4346   2.557   2.860   2.658  0.1783  1.0458 -1.7932
 1449SOL    HW2 4347   2.693   2.927   2.659  0.5040  0.4601  0.8831
 1450SOL     OW 4348   1.478   1.838   3.854 -0.0462 -0.2229  0.9449
 1450SOL    HW1 4349   1.389   1.850   3.888  0.0160  1.0039  0.7265
 1450SOL    HW2 4350   1.528   1.804   3.928 -0.7839 -1.3327  0.9485
 1451SOL     OW 4351   0.081   2.584   3.102  0.2424 -0.1619 -0.8930
 1451SOL    HW1 4352   0.010   2.530   3.136 -0.3722 -0.1723 -2.1382
 1451SOL    HW2 4353   0.079   2.663   3.156  0.6564 -1.0335  0.4496
 1452SOL     OW 4354   3.606   4.041   2.531  0.7587 -0.4026 -0.1165
 1452SOL    HW1 4355   3.539   3.994   2.582  1.3918 -2.2417 -0.9000
 1452SOL    HW2 4356   3.681   3.982   2.531  2.2560  1.4022  0.3184
 1453SOL     OW 4357   3.901   2.582   2.651 -0.2693 -0.6338  0.2305
 1453SOL    HW1 4358   3.809   2.568   2.674 -0.4325  0.5666  0.3290
 1453SOL    HW2 4359   3.926   2.502   2.604 -0.3666 -2.5209  3.0921
 1454SOL     OW 4360   1.348   1.199   2.707  0.3949 -0.5267  0.2483
 1454SOL    HW1 4361   1.289   1.129   2.734  1.2588 -0.8146  1.4909
 1454SOL    HW2 4362   1.303   1.279   2.734  0.1790 -0.6949  0.3899
 1455SOL     OW 4363   0.567   2.302   3.052  0.6548 -0.3380 -0.1808
 1455SOL    HW1 4364   0.496   2.358   3.083  1.9068  0.2153  1.9122
 1455SOL    HW2 4365   0.524   2.220   3.028 -0.8547  0.5063 -0.5532
 1456SOL     OW 4366   4.198   3.838   0.407  0.2398 -0.1533  0.5272
 1456SOL    HW1 4367   4.199   3.899   0.481  2.7676  1.6140 -0.8136
 1456SOL    HW2 4368   4.132   3.773   0.431  0.0148  1.0508  3.7122
 1457SOL     OW 4369   3.009   0.461   1.668  0.0284  0.7133 -0.2395
 1457SOL    HW1 4370   2.919   0.434   1.649 -0.0749  1.0013 -0.1629
 1457SOL    HW2 4371   3.054   0.380   1.691 -0.0957  0.5056 -0.7336
 1458SOL     OW 4372   0.894   2.379   0.565  0.3270  0.1566  0.4586
 1458SOL    HW1 4373   0.945   2.450   0.527  0.4836  0.1457  0.6483
 1458SOL    HW2 4374   0.808   2.387   0.525  0.5474  0.0185 -0.0581
 1459SOL     OW 4375   1.027   2.840   3.006 -0.0627  0.6186 -0.3083
 1459SOL    HW1 4376   0.999   2.931   2.999  0.9299  1.0218  0.7562
 1459SOL    HW2 4377   1.105   2.834   2.951 -0.2496  0.3547 -0.5463
 1460SOL     OW 4378   1.960   0.683   2.587 -0.2049  0.3695  0.0966
 1460SOL    HW1 4379   2.018   0.610   2.563 -0.4781  0.5213 -1.1189
 1460SOL    HW2 4380   1.878   0.664   2.540 -0.3262  1.3640 -0.1007
 1461SOL     OW 4381   1.645   0.906   0.324  0.6413  0.2153  0.1701
 1461SOL    HW1 4382   1.736   0.903   0.353  0.3497  0.5460  1.1624
 1461SOL    HW2 4383   1.620   0.815   0.313  0.8890  0.0968  0.5591
 1462SOL     OW 4384   1.926   2.525   2.330  0.6493 -0.1570  0.2816
 1462SOL    HW1 4385   1.906   2.461   2.261 -1.3466  0.9491 -0.2258
 1462SOL    HW2 4386   1.894   2.485   2.410  0.1956 -0.1661  0.0990
 1463SOL     OW 4387   1.723   2.613   3.735  0.5524  0.2648 -0.2713
 1463SOL    HW1 4388   1.638   2.655   3.722 -0.2796 -0.9074  1.0903
 1463SOL    HW2 4389   1.703   2.528   3.776  2.3849  0.1301  0.4859
 1464SOL     OW 4390   2.286   0.093   0.048  0.8989 -0.6338  0.0211
 1464SOL    HW1 4391   2.193   0.075   0.053  0.4050  1.3670 -0.7133
 1464SOL    HW2 4392   2.309   0.130   0.133  0.5349  0.6409 -0.3977
 1465SOL     OW 4393   1.892   1.436   1.408 -0.0841  0.4083 -0.6196
 1465SOL    HW1 4394   1.858   1.466   1.323  1.0714  1.5956 -0.6869
 1465SOL    HW2 4395   1.866   1.504   1.470 -0.0678  0.0376 -0.2016
 1466SOL     OW 4396   0.841   1.874   1.583  0.2077 -0.3555  0.0925
 1466SOL    HW1 4397   0.881   1.833   1.507  0.6139 -0.0524  0.1431
 1466SOL    HW2 4398   0.770   1.927   1.547  0.1945 -0.4661 -0.0451
 1467SOL     OW 4399   1.923   0.148   3.665  0.7361  1.1311  0.1534
 1467SOL    HW1 4400   1.918   0.108   3.578  0.2681  0.9930  0.2438
 1467SOL    HW2 4401   2.003   0.201   3.662 -0.2157  2.5717 -0.9742
 1468SOL     OW 4402   0.761   0.531   3.095 -0.1159 -0.0332 -0.4338
 1468SOL    HW1 4403   0.672   0.497   3.102 -0.8120  1.7036 -0.4704
 1468SOL    HW2 4404   0.793   0.498   3.011 -1.1371  0.2549 -0.9473
 1469SOL     OW 4405   2.398   1.627   3.348  0.4822 -0.6238  0.0206
 1469SOL    HW1 4406   2.453   1.563   3.304 -1.4662 -2.0100 -0.5287
 1469SOL    HW2 4407   2.326   1.644   3.287 -0.1952  0.4262  1.0588
 1470SOL     OW 4408   3.803   2.378   3.803  0.2942  0.0480  0.1645
 1470SOL    HW1 4409   3.768   2.292   3.826  2.2482 -0.5711  1.0586
 1470SOL    HW2 4410   3.877   2.390   3.862  0.6244  1.9589 -0.5668
 1471SOL     OW 4411   0.353   1.158   1.732 -0.1743 -0.1853  0.3251
 1471SOL    HW1 4412   0.318   1.131   1.647 -0.7346  0.8421  0.2053
 1471SOL    HW2 4413   0.445   1.177   1.714 -0.2700 -0.0498 -0.0428
 1472SOL     OW 4414   1.796   2.324   1.515 -0.0701  0.0614  0.4815
 1472SOL    HW1 4415   1.768   2.334   1.423 -0.7859 -1.3252  0.5321
 1472SOL    HW2 4416   1.891   2.335   1.512 -0.2739  2.0974 -0.1007
 1473SOL     OW 4417   4.274   0.290   0.677 -0.0094 -0.4066  0.4169
 1473SOL    HW1 4418   4.236   0.338   0.603  0.9609 -0.0820  0.1167
 1473SOL    HW2 4419   4.229   0.205   0.676 -1.1615  0.1822  0.4530
 1474SOL     OW 4420   2.495   2.393   3.110 -0.1683 -0.1377  0.7610
 1474SOL    HW1 4421   2.431   2.326   3.087  0.3340 -0.8433  1.3838
 1474SOL    HW2 4422   2.573   2.344   3.137  1.6710  0.6725 -2.5717
 1475SOL     OW 4423   1.879   3.397   3.375 -0.5442  0.1293 -0.3274
 1475SOL    HW1 4424   1.846   3.487   3.376 -0.2439  0.2466  0.4791
 1475SOL    HW2 4425   1.972   3.406   3.399 -0.8597 -0.4925  1.2877
 1476SOL     OW 4426   2.223   2.479   2.940 -0.3270  0.6807 -0.9502
 1476SOL    HW1 4427   2.194   2.514   3.024 -0.2374  0.2408 -0.7370
 1476SOL    HW2 4428   2.264   2.554   2.896  0.9605  0.5738  0.0065
 1477SOL     OW 4429   3.970   0.274   0.326 -0.5730  0.2120 -0.4544
 1477SOL    HW1 4430   3.906   0.246   0.261 -0.2476 -0.9020 -0.3110
 1477SOL    HW2 4431   4.005   0.193   0.363 -1.4310  0.7928  1.8056
 1478SOL     OW 4432   2.284   0.467   3.646  0.1191  0.6547  0.4275
 1478SOL    HW1 4433   2.195   0.478   3.611  0.6359 -0.9994 -1.5943
 1478SOL    HW2 4434   2.320   0.556   3.649 -1.0168  1.1622 -0.3638
 1479SOL     OW 4435   1.392   2.301   1.994 -0.0211  0.2950  0.2665
 1479SOL    HW1 4436   1.479   2.267   2.015  0.1519 -1.6063 -2.9748
 1479SOL    HW2 4437   1.332   2.236   2.032  0.2010 -1.3339 -1.9911
 1480SOL     OW 4438   0.713   1.829   0.795 -0.1303 -0.0979  0.6500
 1480SOL    HW1 4439   0.685   1.835   0.703 -0.4179  0.8943  0.7939
 1480SOL    HW2 4440   0.682   1.910   0.835  0.5738 -0.2219  1.4711
 1481SOL     OW 4441   0.391   0.949   0.375 -0.4777 -0.1788  0.3562
 1481SOL    HW1 4442   0.336   0.876   0.346 -0.3889 -0.5586  1.1155
 1481SOL    HW2 4443   0.361   0.967   0.464 -0.4280  0.6503  0.2154
 1482SOL     OW 4444   3.678   2.101   3.002  0.1338  0.1523  0.2805
 1482SOL    HW1 4445   3.666   2.010   3.026  1.8312  0.2346  1.6628
 1482SOL    HW2 4446   3.664   2.104   2.908  0.2158 -1.5507  0.1994
 1483SOL     OW 4447   1.566   2.767   0.698 -0.6725  0.3172 -0.5528
 1483SOL    HW1 4448   1.632   2.702   0.675 -1.9182 -1.8690  1.5872
 1483SOL    HW2 4449   1.491   2.716   0.728 -1.9222  2.7485  0.8061
 1484SOL     OW 4450   1.589   1.308   2.657 -0.1800  0.2154  0.4501
 1484SOL    HW1 4451   1.536   1.369   2.606 -1.9499 -1.7132 -0.1369
 1484SOL    HW2 4452   1.528   1.239   2.683  1.9037 -1.8265  0.2593
 1485SOL     OW 4453   2.721   4.123   0.183  0.1765 -0.3985  0.3434
 1485SOL    HW1 4454   2.731   4.042   0.133  1.8817 -0.1260  0.1512
 1485SOL    HW2 4455   2.711   4.191   0.116  2.1496 -0.0727  0.3007
 1486SOL     OW 4456   2.376   4.094   3.543 -0.1517  0.1599  0.3646
 1486SOL    HW1 4457   2.392   4.187   3.557  0.2567  0.3014 -0.8703
 1486SOL    HW2 4458   2.302   4.073   3.599  1.5436  0.5437  2.9300
 1487SOL     OW 4459   4.176   3.314   3.046  0.3206  0.3530  0.5185
 1487SOL    HW1 4460   4.107   3.249   3.062  1.0358 -0.4432  0.4411
 1487SOL    HW2 4461   4.255   3.273   3.080  0.9499  0.8066 -0.3697
 1488SOL     OW 4462   2.857   2.336   3.281 -0.6122 -0.3850  0.5267
 1488SOL    HW1 4463   2.782   2.276   3.283 -1.2692  0.3870  2.8649
 1488SOL    HW2 4464   2.832   2.403   3.217 -2.5218  0.4946  2.0698
 1489SOL     OW 4465   1.717   2.662   2.935 -0.1807 -0.3892  0.0176
 1489SOL    HW1 4466   1.690   2.754   2.926 -0.3934 -0.4232  0.2639
 1489SOL    HW2 4467   1.748   2.637   2.849  1.5312  0.4315  0.3555
 1490SOL     OW 4468   2.448   1.279   4.199 -0.3703 -0.0491 -0.7883
 1490SOL    HW1 4469   2.520   1.341   4.210  1.4028 -2.3058  1.4447
 1490SOL    HW2 4470   2.458   1.246   4.110  0.2843  0.8687 -1.0735
 1491SOL     OW 4471   2.903   1.006   0.390 -0.3168  0.3759  0.1155
 1491SOL    HW1 4472   2.812   1.031   0.372 -0.2643  2.1683  2.0380
 1491SOL    HW2 4473   2.938   1.078   0.442  1.3061 -1.6100  1.9625
 1492SOL     OW 4474   0.966   0.201   0.104 -0.0736 -0.5800 -0.4979
 1492SOL    HW1 4475   0.957   0.205   0.009  1.7581  1.1758 -0.6528
 1492SOL    HW2 4476   1.015   0.120   0.120 -1.2019 -1.3682 -0.9397
 1493SOL     OW 4477   3.932   3.830   2.866 -0.2276 -0.2051  0.4266
 1493SOL    HW1 4478   3.979   3.810   2.947 -1.4465 -0.6902  1.0315
 1493SOL    HW2 4479   3.842   3.847   2.893 -0.7411 -0.7158 -0.8654
 1494SOL     OW 4480   0.928   0.926   2.559 -0.1683 -0.5208  0.4622
 1494SOL    HW1 4481   0.844   0.879   2.562  0.0579 -0.8718  1.4622
 1494SOL    HW2 4482   0.964   0.905   2.473 -2.3605  1.8663 -1.2263
 1495SOL     OW 4483   0.242   0.622   2.703  0.0483  0.0698  0.3177
 1495SOL    HW1 4484   0.226   0.528   2.704  2.1481 -0.3331  1.2097
 1495SOL    HW2 4485   0.302   0.637   2.777  0.3452  1.9848 -0.2633
 1496SOL     OW 4486   0.660   0.552   2.785  0.7302 -0.1487  0.1791
 1496SOL    HW1 4487   0.730   0.554   2.720  0.8378 -0.6531  0.2742
 1496SOL    HW2 4488   0.680   0.625   2.844  0.2604  0.7327 -0.7262
 1497SOL     OW 4489   1.263   3.991   3.396 -0.4171  0.3349  0.0445
 1497SOL    HW1 4490   1.266   3.963   3.488 -0.8395  0.5559  0.1282
 1497SOL    HW2 4491   1.323   3.931   3.351 -0.7106 -0.1999  0.3505
 1498SOL     OW 4492   0.203   3.067   3.024 -0.0444  0.0670  0.3611
 1498SOL    HW1 4493   0.292   3.031   3.019 -0.3687 -0.7113  0.0045
 1498SOL    HW2 4494   0.214   3.160   3.005  1.0469  0.5670  3.0417
 1499SOL     OW 4495   3.716   0.662   1.439 -0.0766  0.0240 -0.0882
 1499SOL    HW1 4496   3.715   0.689   1.347 -2.2575  1.1597  0.1931
 1499SOL    HW2 4497   3.705   0.567   1.436 -2.6937  0.2533 -1.0696
 1500SOL     OW 4498   3.148   1.422   2.689 -0.3751  0.2024  0.3375
 1500SOL    HW1 4499   3.084   1.444   2.757 -2.7679 -1.0972 -1.3008
 1500SOL    HW2 4500   3.094   1.393   2.615  2.1593 -0.6812 -1.2923
 1501SOL     OW 4501   0.821   0.518   2.545  0.3728 -0.1672 -0.1163
 1501SOL    HW1 4502   0.873   0.466   2.606 -0.6973 -0.7689  0.3177
 1501SOL    HW2 4503   0.800   0.459   2.473  0.0344 -0.0372 -0.1316
 1502SOL     OW 4504   1.848   2.842   0.775  0.6801  0.2695 -0.6450
 1502SOL    HW1 4505   1.817   2.800   0.855 -0.1512  0.5130 -0.8286
 1502SOL    HW2 4506   1.786   2.914   0.760  1.3120  0.7383 -1.0558
 1503SOL     OW 4507   3.934   2.877   3.435  0.0457  0.5916 -0.4637
 1503SOL    HW1 4508   3.873   2.816   3.393 -0.8520  0.8410  0.4115
 1503SOL    HW2 4509   3.944   2.843   3.524 -1.6471  2.4595  0.5333
 1504SOL     OW 4510   0.471   3.693   2.802 -0.0607  0.2980  0.2376
 1504SOL    HW1 4511   0.384   3.655   2.813 -0.1961  0.3170 -0.6957
 1504SOL    HW2 4512   0.517   3.632   2.746 -0.1178  1.2430 -0.8772
 1505SOL     OW 4513   2.260   1.063   0.439  0.1624 -0.3595 -0.3622
 1505SOL    HW1 4514   2.226   1.021   0.518  0.4679  2.2570  1.2578
 1505SOL    HW2 4515   2.182   1.092   0.391 -0.1568  2.9890  1.8705
 1506SOL     OW 4516   0.761   2.760   3.662 -0.1835 -0.5941 -0.1871
 1506SOL    HW1 4517   0.808   2.834   3.701 -0.8090  0.0677 -0.6525
 1506SOL    HW2 4518   0.764   2.692   3.729  0.2037 -0.0662  0.3478
 1507SOL     OW 4519   2.541   1.879   3.345 -0.2795  0.5621 -0.6676
 1507SOL    HW1 4520   2.544   1.886   3.250 -1.4515 -0.3286 -0.7917
 1507SOL    HW2 4521   2.465   1.824   3.363 -0.0508  0.6731  0.7872
 1508SOL     OW 4522   0.998   2.406   1.877  0.1421  0.2422  0.3671
 1508SOL    HW1 4523   0.979   2.386   1.968  0.0665  1.8215  0.7305
 1508SOL    HW2 4524   0.950   2.486   1.859  0.8620  0.4451 -0.7974
 1509SOL     OW 4525   0.582   1.809   3.575 -0.3170 -0.3680  0.0895
 1509SOL    HW1 4526   0.515   1.751   3.540  1.3532 -1.6501 -1.1591
 1509SOL    HW2 4527   0.647   1.750   3.614  2.1161  0.4165 -2.4245
 1510SOL     OW 4528   1.530   2.288   2.470  0.4653  0.0919 -0.3010
 1510SOL    HW1 4529   1.548   2.203   2.430  0.8271  0.8147 -1.7235
 1510SOL    HW2 4530   1.487   2.266   2.553  0.8755 -1.4795 -0.4656
 1511SOL     OW 4531   1.403   3.275   4.125 -0.2264 -0.0884  0.3884
 1511SOL    HW1 4532   1.409   3.277   4.220 -0.7317  3.8862  0.4836
 1511SOL    HW2 4533   1.483   3.230   4.097 -0.1163 -1.4409  2.5946
 1512SOL     OW 4534   3.292   0.624   4.219 -0.0272  0.5132  0.7016
 1512SOL    HW1 4535   3.346   0.545   4.227 -1.2145 -0.2462  1.4542
 1512SOL    HW2 4536   3.223   0.613   4.284 -0.4747  1.9808  0.5125
 1513SOL     OW 4537   0.497   2.734   2.214  0.1511 -0.6676 -0.7212
 1513SOL    HW1 4538   0.466   2.780   2.136  1.1512 -0.3995 -0.9803
 1513SOL    HW2 4539   0.465   2.645   2.204 -0.0737 -0.5303 -1.2329
 1514SOL     OW 4540   2.002   0.020   0.327 -0.5643  0.3734  0.0894
 1514SOL    HW1 4541   1.927   0.079   0.338  0.4641  1.9444 -0.9747
 1514SOL    HW2 4542   2.024   0.026   0.234 -0.4597 -1.7659 -0.0551
 1515SOL     OW 4543   4.046   3.636   0.531  0.7038  0.0465 -0.1596
 1515SOL    HW1 4544   4.022   3.553   0.491 -0.2797  0.6981 -0.9676
 1515SOL    HW2 4545   3.963   3.675   0.558  1.1561  0.7282  0.2926
 1516SOL     OW 4546   2.047   1.819   4.242  0.3473  0.1000 -0.0399
 1516SOL    HW1 4547   2.033   1.749   4.178  0.0835 -0.7117  0.8722
 1516SOL    HW2 4548   1.991   1.794   4.316  0.8084  0.9025  0.5859
 1517SOL     OW 4549   3.906   0.473   3.920  0.0963  0.3576  0.2970
 1517SOL    HW1 4550   3.819   0.509   3.941 -0.9987 -1.0515 -1.4560
 1517SOL    HW2 4551   3.935   0.433   4.001 -0.5968  1.4246  1.1018
 1518SOL     OW 4552   3.117   0.167   1.162  0.1877  0.0083 -0.0326
 1518SOL    HW1 4553   3.108   0.212   1.247 -0.5864  0.0110 -0.1163
 1518SOL    HW2 4554   3.092   0.233   1.097 -2.2523 -0.8951 -0.0930
 1519SOL     OW 4555   1.683   2.710   1.720  0.9144 -0.2494  0.2139
 1519SOL    HW1 4556   1.643   2.625   1.698  0.1873  0.5887 -2.0190
 1519SOL    HW2 4557   1.635   2.739   1.798 -1.1770 -0.4403 -0.9145
 1520SOL     OW 4558   1.617   3.228   3.916 -0.0011 -0.0727 -0.0078
 1520SOL    HW1 4559   1.638   3.304   3.862  1.2843  0.5511  1.3291
 1520SOL    HW2 4560   1.623   3.154   3.855  2.3284  0.5008 -0.5695
 1521SOL     OW 4561   1.843   2.961   2.540  0.2613  0.3211  0.0149
 1521SOL    HW1 4562   1.826   2.867   2.549 -0.8145  0.3610 -1.3583
 1521SOL    HW2 4563   1.937   2.969   2.555  0.4578 -1.0468 -0.2979
 1522SOL     OW 4564   2.116   0.962   1.048  0.0735 -0.2819 -0.0014
 1522SOL    HW1 4565   2.204   0.936   1.074  1.0789  1.4694 -1.4930
 1522SOL    HW2 4566   2.121   0.978   0.954 -1.9704 -0.5768 -0.2226
 1523SOL     OW 4567   3.187   0.583   1.341  0.4660  0.3208  0.2995
 1523SOL    HW1 4568   3.282   0.573   1.347  0.3542 -0.2833  1.4919
 1523SOL    HW2 4569   3.169   0.593   1.248  1.4809 -2.0501 -0.2254
 1524SOL     OW 4570   0.226   3.715   3.065 -0.2013  0.0860 -0.0177
 1524SOL    HW1 4571   0.292   3.777   3.094 -0.0588  0.7044 -1.6020
 1524SOL    HW2 4572   0.263   3.629   3.086  0.2783  0.4682  0.7595
 1525SOL     OW 4573   3.051   3.842   2.049 -0.0545 -0.5254  0.7836
 1525SOL    HW1 4574   2.992   3.789   1.996  1.6061 -0.7116 -0.9924
 1525SOL    HW2 4575   3.101   3.894   1.985  0.8470  0.5357  2.2680
 1526SOL     OW 4576   2.357   0.881   1.145  0.4263 -0.0954  0.1371
 1526SOL    HW1 4577   2.352   0.797   1.099  1.2363  0.9511 -1.9641
 1526SOL    HW2 4578   2.440   0.877   1.193 -0.0023 -0.8495  0.8455
 1527SOL     OW 4579   2.763   0.702   3.237  0.0574  0.6212  0.5026
 1527SOL    HW1 4580   2.833   0.677   3.176 -0.3175 -1.3062  0.7748
 1527SOL    HW2 4581   2.686   0.712   3.181 -0.2680 -1.0656  0.5836
 1528SOL     OW 4582   1.715   2.628   0.327  0.0353  0.7511 -1.0044
 1528SOL    HW1 4583   1.684   2.540   0.348  0.5904  0.3600 -1.7887
 1528SOL    HW2 4584   1.783   2.645   0.392 -1.2977  1.3472  0.3009
 1529SOL     OW 4585   0.251   4.032   1.029 -0.0723 -0.1808 -0.3250
 1529SOL    HW1 4586   0.312   4.104   1.041  2.0151 -1.9144  0.1797
 1529SOL    HW2 4587   0.206   4.024   1.113  0.9643 -0.5305  0.2188
 1530SOL     OW 4588   3.739   2.369   0.246 -0.0743  0.4286 -0.3130
 1530SOL    HW1 4589   3.651   2.365   0.282  0.5472 -1.0509  1.1648
 1530SOL    HW2 4590   3.727   2.395   0.155 -1.9561  1.0160  0.0670
 1531SOL     OW 4591   1.056   0.762   1.858  0.2837 -0.2766  0.2620
 1531SOL    HW1 4592   1.031   0.671   1.875 -0.7693  0.0947  0.7356
 1531SOL    HW2 4593   1.085   0.795   1.943  2.4360 -0.6771 -0.2488
 1532SOL     OW 4594   3.121   4.159   3.856  0.1691 -0.1412  0.0959
 1532SOL    HW1 4595   3.065   4.109   3.917  0.0100  0.0800  0.1339
 1532SOL    HW2 4596   3.143   4.238   3.905 -1.0022  0.6348 -0.5919
 1533SOL     OW 4597   2.516   3.839   1.354  0.3910  0.2102  0.0575
 1533SOL    HW1 4598   2.475   3.755   1.373  0.8448 -0.3190 -1.1961
 1533SOL    HW2 4599   2.594   3.841   1.410  0.9945 -0.7292 -0.7077
 1534SOL     OW 4600   4.218   0.233   1.460 -0.4848  0.1631  0.1916
 1534SOL    HW1 4601   4.302   0.277   1.470  0.8524 -1.8987 -1.2241
 1534SOL    HW2 4602   4.190   0.215   1.550  0.9031  0.3462  0.6860
 1535SOL     OW 4603   2.165   4.174   1.710  0.2518  0.2264  0.1010
 1535SOL    HW1 4604   2.083   4.145   1.750  0.1683  2.4835  1.7487
 1535SOL    HW2 4605   2.166   4.130   1.625 -3.0360  0.6570 -0.3078
 1536SOL     OW 4606   0.346   3.261   2.529 -0.4974 -0.3081  0.1691
 1536SOL    HW1 4607   0.410   3.218   2.586  0.1831  1.0460  0.4912
 1536SOL    HW2 4608   0.354   3.216   2.445 -0.9760 -1.8398  0.9219
 1537SOL     OW 4609   0.831   0.955   4.172  0.4799 -0.3329 -0.5692
 1537SOL    HW1 4610   0.890   1.030   4.172  1.6248 -1.1975 -0.3506
 1537SOL    HW2 4611   0.822   0.933   4.265 -1.3316  0.6289 -0.4805
 1538SOL     OW 4612   0.153   2.488   3.906 -0.0867  0.5783 -0.3568
 1538SOL    HW1 4613   0.232   2.443   3.938 -0.1873 -1.4957 -2.6977
 1538SOL    HW2 4614   0.186   2.556   3.848 -0.0094  2.2113  1.4805
 1539SOL     OW 4615   3.176   0.166   3.883 -0.0531  0.6125 -0.4618
 1539SOL    HW1 4616   3.235   0.160   3.808  0.4125  0.9059 -0.1182
 1539SOL    HW2 4617   3.221   0.223   3.945 -1.0786  1.5764 -0.5700
 1540SOL     OW 4618   3.834   3.024   2.787 -0.2085  0.1989 -0.6656
 1540SOL    HW1 4619   3.800   2.949   2.836 -0.6164 -0.0788 -1.3564
 1540SOL    HW2 4620   3.757   3.061   2.743 -0.0974  1.3282  0.0580
 1541SOL     OW 4621   2.732   1.379   1.003  0.4925  0.6239  0.0494
 1541SOL    HW1 4622   2.695   1.338   1.082 -1.2832  1.3393 -0.3661
 1541SOL    HW2 4623   2.668   1.360   0.935  1.2645  1.3253 -0.8884
 1542SOL     OW 4624   0.077   1.718   1.328 -0.1957  0.0495 -0.3152
 1542SOL    HW1 4625   0.048   1.730   1.418  2.3889  1.9836  0.3740
 1542SOL    HW2 4626   0.048   1.798   1.283 -0.8097 -0.5688 -1.0537
 1543SOL     OW 4627   1.925   3.737   2.292  0.1761  0.1385 -0.2313
 1543SOL    HW1 4628   1.895   3.783   2.213 -2.2671  0.5478  0.8533
 1543SOL    HW2 4629   1.889   3.788   2.365  1.1507 -1.0470  1.1348
 1544SOL     OW 4630   0.291   0.103   3.215  0.0101 -0.1992  0.6457
 1544SOL    HW1 4631   0.384   0.086   3.230 -0.2584 -1.2538  1.1653
 1544SOL    HW2 4632   0.278   0.193   3.246  1.0095  0.2488 -0.1767
 1545SOL     OW 4633   3.527   4.135   2.909 -0.1013  0.4267 -0.4687
 1545SOL    HW1 4634   3.532   4.217   2.859  0.6593  0.3992 -0.4434
 1545SOL    HW2 4635   3.558   4.159   2.997 -1.0306  0.3799 -0.1188
 1546SOL     OW 4636   3.839   3.523   0.221 -0.0487 -0.2689 -0.0857
 1546SOL    HW1 4637   3.831   3.616   0.241 -0.7712 -0.2188 -0.5742
 1546SOL    HW2 4638   3.761   3.483   0.261  0.2188 -0.6564  0.0556
 1547SOL     OW 4639   2.643   0.473   1.335 -0.1503 -0.1735  0.4117
 1547SOL    HW1 4640   2.618   0.405   1.398  2.1818 -1.1310  0.3805
 1547SOL    HW2 4641   2.620   0.436   1.250  1.5764 -1.2095  0.3532
 1548SOL     OW 4642   1.075   2.501   2.972  0.0033 -0.1660  0.4182
 1548SOL    HW1 4643   1.101   2.498   3.064 -0.3253 -0.6816  0.5002
 1548SOL    HW2 4644   0.994   2.450   2.968  0.2794 -0.5756 -0.2393
 1549SOL     OW 4645   1.015   2.770   0.188 -0.0563 -0.4252  0.2166
 1549SOL    HW1 4646   0.996   2.715   0.112  0.7005  0.0182 -0.3104
 1549SOL    HW2 4647   1.111   2.773   0.191 -0.0906  0.4705  0.5254
 1550SOL     OW 4648   0.344   4.144   3.542 -0.6126  0.5340 -0.1435
 1550SOL    HW1 4649   0.309   4.086   3.475  0.5889 -1.1712  0.6302
 1550SOL    HW2 4650   0.399   4.206   3.494  0.3888 -0.7820 -0.7475
 1551SOL     OW 4651   0.248   1.031   0.606  0.2909 -0.1592  0.0515
 1551SOL    HW1 4652   0.192   1.108   0.596  3.1826  2.4970  2.2949
 1551SOL    HW2 4653   0.202   0.977   0.671  0.2328  1.9904  1.9365
 1552SOL     OW 4654   3.238   3.216   2.863  0.1358  0.1311 -0.7160
 1552SOL    HW1 4655   3.174   3.227   2.793 -0.1967  0.6184 -0.3392
 1552SOL    HW2 4656   3.255   3.304   2.895  0.6267 -0.0414 -0.4801
 1553SOL     OW 4657   2.426   2.980   3.422  0.3635 -0.2254 -0.0701
 1553SOL    HW1 4658   2.380   2.923   3.360 -0.1030 -0.6060  0.6176
 1553SOL    HW2 4659   2.418   2.936   3.506 -0.9969  1.3742  0.7109
 1554SOL     OW 4660   0.931   4.171   2.740 -0.3620 -0.6589  0.3788
 1554SOL    HW1 4661   1.013   4.138   2.778  0.3415  1.2679  0.6777
 1554SOL    HW2 4662   0.864   4.148   2.805  0.3861  0.1194  1.4665
 1555SOL     OW 4663   0.446   3.865   3.155  0.2871 -0.4995 -0.9094
 1555SOL    HW1 4664   0.519   3.811   3.188  0.6748  0.1210 -0.7457
 1555SOL    HW2 4665   0.487   3.945   3.124 -0.5693  1.3652  2.2673
 1556SOL     OW 4666   3.208   2.645   3.130  0.4504  0.1166  0.5010
 1556SOL    HW1 4667   3.180   2.675   3.216 -0.5590 -1.0013  0.5891
 1556SOL    HW2 4668   3.198   2.550   3.133  1.7191 -0.0672 -0.4008
 1557SOL     OW 4669   0.609   1.761   3.144 -0.1955 -0.1479 -0.2373
 1557SOL    HW1 4670   0.634   1.801   3.060  0.0476 -0.4555 -0.3134
 1557SOL    HW2 4671   0.605   1.834   3.205  1.5442 -0.1589 -0.0730
 1558SOL     OW 4672   1.693   2.076   3.094  0.3265 -0.6974 -0.4501
 1558SOL    HW1 4673   1.786   2.058   3.107  0.4086  0.4117  0.6281
 1558SOL    HW2 4674   1.678   2.160   3.137 -1.2432 -0.9914 -0.3577
 1559SOL     OW 4675   2.253   3.538   0.906  0.3418  0.5081  0.2266
 1559SOL    HW1 4676   2.239   3.445   0.886 -1.2292  0.5127  1.1990
 1559SOL    HW2 4677   2.235   3.583   0.823 -2.0178  0.1806  0.5003
 1560SOL     OW 4678   0.585   3.245   0.681 -0.3146 -0.0129  0.1729
 1560SOL    HW1 4679   0.653   3.299   0.640 -0.9355  0.0082 -0.8913
 1560SOL    HW2 4680   0.612   3.155   0.664  0.0429 -0.0223  0.7816
 1561SOL     OW 4681   1.077   3.800   0.303 -0.0172 -0.7971  0.0822
 1561SOL    HW1 4682   1.002   3.790   0.244 -0.4258 -0.4481  0.5316
 1561SOL    HW2 4683   1.133   3.865   0.260 -0.5772 -0.1397  0.3340
 1562SOL     OW 4684   0.245   2.999   2.417 -0.1630  0.6718 -0.1210
 1562SOL    HW1 4685   0.167   3.050   2.439  0.4856  1.9301 -0.6181
 1562SOL    HW2 4686   0.266   3.026   2.328 -0.5374 -1.4646 -0.9205
 1563SOL     OW 4687   3.476   0.987   2.646 -0.1700  0.1101  1.2091
 1563SOL    HW1 4688   3.462   0.911   2.702  0.4008 -1.2601 -0.4318
 1563SOL    HW2 4689   3.393   1.000   2.602  0.3195 -0.9405 -0.0923
 1564SOL     OW 4690   2.189   2.188   2.307 -0.0344 -0.2902 -0.3351
 1564SOL    HW1 4691   2.105   2.151   2.333  0.6055 -1.0968  0.7000
 1564SOL    HW2 4692   2.231   2.211   2.390 -0.2376  2.5068 -0.9037
 1565SOL     OW 4693   1.918   0.936   0.444  0.0778 -0.0774 -0.3772
 1565SOL    HW1 4694   1.950   0.954   0.532  0.1902 -1.4819 -0.1104
 1565SOL    HW2 4695   1.937   1.016   0.395  0.3654  0.5805  0.7664
 1566SOL     OW 4696   2.939   1.795   2.911  0.6263 -0.2550  0.3461
 1566SOL    HW1 4697   2.943   1.890   2.904  0.3690 -0.3373 -1.4037
 1566SOL    HW2 4698   2.986   1.763   2.834  1.1560 -1.5606  1.1784
 1567SOL     OW 4699   3.938   3.324   1.055  0.1277 -0.6494  0.3657
 1567SOL    HW1 4700   3.992   3.390   1.011 -1.5375 -0.0482 -0.8745
 1567SOL    HW2 4701   3.895   3.371   1.126 -0.0528 -0.7385  0.3136
 1568SOL     OW 4702   1.050   2.129   1.909 -0.3877  0.6866 -1.1616
 1568SOL    HW1 4703   1.042   2.222   1.887 -0.8786  0.5202 -1.6979
 1568SOL    HW2 4704   0.959   2.098   1.916 -0.2273  0.2898 -0.8017
 1569SOL     OW 4705   2.077   2.201   3.406 -0.1844 -0.3600  0.1100
 1569SOL    HW1 4706   2.121   2.281   3.433 -1.9670  1.4642 -1.9712
 1569SOL    HW2 4707   2.143   2.151   3.359  0.7240  0.2786  0.6762
 1570SOL     OW 4708   0.900   2.626   0.377  0.0834  0.1751  0.5181
 1570SOL    HW1 4709   0.813   2.643   0.411 -0.7072 -1.4957 -0.5093
 1570SOL    HW2 4710   0.913   2.692   0.309 -0.6214  0.1122  0.3161
 1571SOL     OW 4711   1.247   2.771   3.513  0.2056 -0.5292  0.0300
 1571SOL    HW1 4712   1.196   2.747   3.436 -0.7622 -1.0751  0.8067
 1571SOL    HW2 4713   1.191   2.747   3.587  1.7691 -1.5874  0.9384
 1572SOL     OW 4714   4.014   2.362   4.019 -0.2257  0.3996 -0.6436
 1572SOL    HW1 4715   4.004   2.341   4.112 -1.7772 -0.9764 -1.0689
 1572SOL    HW2 4716   4.075   2.436   4.017  0.4027 -0.0067  1.4083
 1573SOL     OW 4717   1.266   0.392   3.118 -0.2155 -0.1783  0.6279
 1573SOL    HW1 4718   1.179   0.366   3.090 -0.1455  0.4673 -0.2169
 1573SOL    HW2 4719   1.322   0.318   3.094 -0.3631 -0.1644  0.2444
 1574SOL     OW 4720   2.488   0.340   3.905  0.3197  0.1700 -0.1208
 1574SOL    HW1 4721   2.462   0.283   3.977  0.8625  0.0974  0.0192
 1574SOL    HW2 4722   2.581   0.321   3.891 -0.1143 -0.9749 -1.8643
 1575SOL     OW 4723   1.609   2.373   0.313 -0.1822  0.0542  0.1171
 1575SOL    HW1 4724   1.582   2.332   0.395 -0.4561 -0.1169 -0.0552
 1575SOL    HW2 4725   1.670   2.311   0.273 -0.8634 -0.3545 -0.3085
 1576SOL     OW 4726   1.131   3.630   3.033  0.2716 -0.7553  0.2411
 1576SOL    HW1 4727   1.067   3.697   3.010  0.6213 -0.5928 -0.2810
 1576SOL    HW2 4728   1.210   3.655   2.986  0.6914 -1.0155  0.7879
 1577SOL     OW 4729   2.858   2.874   1.858  0.2084 -0.4285 -0.4035
 1577SOL    HW1 4730   2.910   2.882   1.778  1.8213  0.4979  0.6726
 1577SOL    HW2 4731   2.785   2.934   1.845  0.2858 -0.5109 -1.2907
 1578SOL     OW 4732   0.853   0.242   1.280 -0.1444 -0.1592  0.0412
 1578SOL    HW1 4733   0.880   0.157   1.313 -1.1272 -0.8319 -0.8172
 1578SOL    HW2 4734   0.797   0.222   1.205  1.4281  1.2778 -1.6111
 1579SOL     OW 4735   0.892   1.552   0.659  0.3593  0.6852 -0.1097
 1579SOL    HW1 4736   0.927   1.600   0.734  0.8584  2.8044 -1.6214
 1579SOL    HW2 4737   0.798   1.545   0.676  0.4350  1.3129  0.6128
 1580SOL     OW 4738   2.147   3.459   1.787  0.5200  0.0742  0.1201
 1580SOL    HW1 4739   2.099   3.533   1.825  0.7669 -0.4052  1.4258
 1580SOL    HW2 4740   2.191   3.495   1.710  0.3758  1.2110  0.5573
 1581SOL     OW 4741   1.493   3.498   3.429  0.0133 -0.6385 -0.3880
 1581SOL    HW1 4742   1.542   3.578   3.449 -0.6420 -0.6759  1.6250
 1581SOL    HW2 4743   1.403   3.517   3.456 -0.3717 -1.7115 -0.8479
 1582SOL     OW 4744   3.667   3.705   3.654 -0.3249 -0.0070  0.1175
 1582SOL    HW1 4745   3.625   3.625   3.623 -0.7226  0.2936 -0.1289
 1582SOL    HW2 4746   3.722   3.733   3.580 -0.0963 -0.1158  0.2463
 1583SOL     OW 4747   1.597   3.858   4.163  0.6536  0.0375 -0.0570
 1583SOL    HW1 4748   1.543   3.932   4.190  1.9882  1.6972 -1.7047
 1583SOL    HW2 4749   1.535   3.785   4.154 -0.6850  0.8726  1.6888
 1584SOL     OW 4750   2.447   0.059   3.605  0.5051  0.3381 -0.3223
 1584SOL    HW1 4751   2.478   0.025   3.689  0.0614 -0.3258 -0.4216
 1584SOL    HW2 4752   2.507   0.131   3.584  0.7297  0.3875  0.4702
 1585SOL     OW 4753   3.829   2.053   4.126 -0.2050  0.3854 -0.7992
 1585SOL    HW1 4754   3.849   2.119   4.192  1.7226 -0.4663 -0.4473
 1585SOL    HW2 4755   3.772   1.991   4.170  0.3525  0.2926 -0.1924
 1586SOL     OW 4756   0.436   0.340   1.114 -0.7848  0.0636  0.1453
 1586SOL    HW1 4757   0.381   0.386   1.050  0.3870  0.2626 -0.7656
 1586SOL    HW2 4758   0.509   0.305   1.062  0.8344  1.2234  1.5232
 1587SOL     OW 4759   4.066   1.975   0.547  0.0888  0.3651  0.5380
 1587SOL    HW1 4760   3.977   1.970   0.583  0.2765 -3.7304  0.9060
 1587SOL    HW2 4761   4.058   1.940   0.458  1.0259  2.2231 -0.3330
 1588SOL     OW 4762   2.006   1.667   3.669 -0.0521  0.4263 -0.0903
 1588SOL    HW1 4763   2.042   1.749   3.634 -1.4836  0.2711 -2.0559
 1588SOL    HW2 4764   1.920   1.691   3.703 -1.0758 -0.4477 -1.9314
 1589SOL     OW 4765   0.931   3.571   1.829 -0.2277  0.0483  0.5152
 1589SOL    HW1 4766   0.849   3.586   1.876 -1.0552  1.1250 -1.1578
 1589SOL    HW2 4767   0.917   3.612   1.743  2.3781  1.0880  0.4839
 1590SOL     OW 4768   0.806   2.139   1.125 -0.1343  0.5572 -0.0945
 1590SOL    HW1 4769   0.755   2.059   1.110 -2.2143  1.9861 -1.1115
 1590SOL    HW2 4770   0.787   2.163   1.215  0.3467  0.0131  0.1555
 1591SOL     OW 4771   4.024   3.386   3.795 -0.4976 -0.4647  0.0902
 1591SOL    HW1 4772   3.975   3.452   3.845 -1.0479 -1.3197  0.7110
 1591SOL    HW2 4773   3.996   3.400   3.704 -0.2444  0.4551  0.1370
 1592SOL     OW 4774   2.237   0.323   2.116 -0.1046 -0.0141  0.5800
 1592SOL    HW1 4775   2.153   0.337   2.074 -0.1368 -1.0046  0.2810
 1592SOL    HW2 4776   2.223   0.247   2.172  0.0813  0.9601  1.9972
 1593SOL     OW 4777   0.843   3.387   2.351  0.2809  0.2641  0.0705
 1593SOL    HW1 4778   0.894   3.461   2.384 -1.2082  3.0151 -3.2057
 1593SOL    HW2 4779   0.885   3.364   2.268 -0.7455 -0.9185 -0.1485
 1594SOL     OW 4780   0.953   1.048   3.142  0.2219  0.3998  0.0532
 1594SOL    HW1 4781   0.867   1.069   3.105  0.7654  1.8652 -0.4436
 1594SOL    HW2 4782   0.952   0.953   3.151 -0.7665  0.1946 -1.6912
 1595SOL     OW 4783   2.159   2.279   1.237  0.1524 -0.5522  0.4379
 1595SOL    HW1 4784   2.236   2.328   1.209 -0.3716 -1.2037 -2.4876
 1595SOL    HW2 4785   2.193   2.196   1.271  0.7931 -1.1792 -1.6020
 1596SOL     OW 4786   1.759   1.787   1.926 -0.3222  0.5271  0.3144
 1596SOL    HW1 4787   1.760   1.873   1.884 -1.2639 -0.1889 -1.2649
 1596SOL    HW2 4788   1.805   1.730   1.865 -0.6464 -0.3027  0.8304
 1597SOL     OW 4789   4.187   2.398   0.055 -0.3213 -0.4051 -0.0387
 1597SOL    HW1 4790   4.120   2.335   0.081  0.8553 -1.5387  0.3915
 1597SOL    HW2 4791   4.191   2.460   0.128 -1.1548 -0.1116 -0.2392
 1598SOL     OW 4792   4.279   3.899   1.456 -0.0203 -0.2348 -0.1113
 1598SOL    HW1 4793   4.188   3.929   1.463  0.3771  1.4249 -1.3865
 1598SOL    HW2 4794   4.318   3.920   1.540 -0.5711 -0.0649  0.1094
 1599SOL     OW 4795   2.867   4.246   1.678  0.3455 -0.5435  0.5311
 1599SOL    HW1 4796   2.955   4.211   1.662 -0.3600 -1.9032 -0.6194
 1599SOL    HW2 4797   2.831   4.259   1.590 -1.8380 -3.3479  0.8821
 1600SOL     OW 4798   3.039   2.464   4.247 -0.5237 -0.0491 -0.2977
 1600SOL    HW1 4799   2.963   2.524   4.249 -1.9633 -1.8088  0.1477
 1600SOL    HW2 4800   3.004   2.380   4.277  1.8180 -0.7372  0.7398
 1601SOL     OW 4801   3.011   0.489   0.925  0.1032 -0.2593  0.2607
 1601SOL    HW1 4802   3.097   0.509   0.962  0.7469 -0.5398 -0.9976
 1601SOL    HW2 4803   2.983   0.571   0.884  0.7293 -0.6685 -1.0746
 1602SOL     OW 4804   3.689   1.418   4.195  0.1870  0.3072  0.1935
 1602SOL    HW1 4805   3.661   1.332   4.166  0.2933  0.7177 -1.1889
 1602SOL    HW2 4806   3.608   1.467   4.208  0.1534  0.3168 -0.0488
 1603SOL     OW 4807   2.761   2.516   0.834  0.0691 -0.3802 -0.1229
 1603SOL    HW1 4808   2.763   2.563   0.917 -0.7050  1.6893 -1.2035
 1603SOL    HW2 4809   2.739   2.426   0.858 -1.8285  0.5090  1.7809
 1604SOL     OW 4810   0.115   0.734   1.492  0.0839 -0.0240  0.3077
 1604SOL    HW1 4811   0.068   0.663   1.450  0.2118  0.2097 -0.2484
 1604SOL    HW2 4812   0.186   0.691   1.540 -0.6078 -0.3612  1.0301
 1605SOL     OW 4813   0.651   2.726   0.509 -0.7895  0.6368  0.1826
 1605SOL    HW1 4814   0.579   2.787   0.489 -1.4062  0.1143  0.7514
 1605SOL    HW2 4815   0.620   2.678   0.586 -0.6050 -0.8510 -0.6446
 1606SOL     OW 4816   3.257   0.892   3.498  0.1841 -0.3004 -0.1273
 1606SOL    HW1 4817   3.232   0.879   3.406  2.6540 -0.1204 -0.8990
 1606SOL    HW2 4818   3.181   0.934   3.538 -0.8904 -0.2203 -2.1434
 1607SOL     OW 4819   2.270   2.880   3.197 -0.5389  0.6857 -0.3888
 1607SOL    HW1 4820   2.306   2.946   3.138 -1.3937  0.8828 -0.6927
 1607SOL    HW2 4821   2.176   2.896   3.197 -0.6578  0.0227  0.2196
 1608SOL     OW 4822   2.015   0.565   3.632 -0.0786 -0.0007 -0.0246
 1608SOL    HW1 4823   1.920   0.570   3.632 -0.0582  3.5710 -1.9743
 1608SOL    HW2 4824   2.041   0.585   3.722 -1.0882 -1.2841  0.5890
 1609SOL     OW 4825   1.001   1.906   3.961  0.7185 -0.5290  0.6828
 1609SOL    HW1 4826   1.089   1.873   3.945  0.3301 -1.5998  0.7169
 1609SOL    HW2 4827   1.011   1.965   4.036  1.6433  0.4954 -0.2029
 1610SOL     OW 4828   1.793   2.242   3.491 -0.7170  0.1327 -0.7171
 1610SOL    HW1 4829   1.778   2.295   3.412 -1.3148  0.9475 -0.0695
 1610SOL    HW2 4830   1.887   2.225   3.490 -0.5758  0.8670 -1.1535
 1611SOL     OW 4831   3.462   0.339   4.134  0.3162 -0.1172 -0.1454
 1611SOL    HW1 4832   3.491   0.308   4.048 -0.8350 -1.5508 -0.0618
 1611SOL    HW2 4833   3.496   0.274   4.196 -0.1319  0.0667  0.3017
 1612SOL     OW 4834   4.162   0.994   1.528  0.6495  0.2157  0.5845
 1612SOL    HW1 4835   4.094   0.963   1.588  1.0677  0.5809  1.2682
 1612SOL    HW2 4836   4.163   0.930   1.457 -1.1181  0.7647  0.0243
 1613SOL     OW 4837   1.959   1.126   2.602 -0.4882  0.3801 -0.1455
 1613SOL    HW1 4838   2.026   1.071   2.642  0.5381  1.2292 -0.6577
 1613SOL    HW2 4839   1.877   1.077   2.616  0.1159 -0.3252  1.1124
 1614SOL     OW 4840   0.175   0.502   0.461 -0.0986 -0.2068 -0.2990
 1614SOL    HW1 4841   0.121   0.581   0.464  0.9862  0.5141  1.2685
 1614SOL    HW2 4842   0.253   0.523   0.513  2.0137 -0.9995 -2.8738
 1615SOL     OW 4843   1.980   1.781   3.294 -0.3351  0.0277 -0.3890
 1615SOL    HW1 4844   1.925   1.704   3.308 -0.5063 -0.0304 -1.3264
 1615SOL    HW2 4845   1.998   1.814   3.382 -1.4245 -0.2561 -0.0483
 1616SOL     OW 4846   3.845   0.981   4.108 -0.3289  1.0814  0.1344
 1616SOL    HW1 4847   3.768   0.965   4.163 -0.3880  1.5440  0.1972
 1616SOL    HW2 4848   3.893   1.050   4.155  1.3694 -0.8156  1.3403
 1617SOL     OW 4849   1.348   2.045   1.197 -0.6046 -0.0179 -0.1736
 1617SOL    HW1 4850   1.308   2.101   1.263  0.6910  1.7715 -0.8329
 1617SOL    HW2 4851   1.315   1.957   1.217 -1.2979  0.6686  1.9964
 1618SOL     OW 4852   0.615   3.001   0.865  0.0226 -0.3389 -0.4459
 1618SOL    HW1 4853   0.581   2.919   0.901  0.7866 -0.8192 -0.8075
 1618SOL    HW2 4854   0.687   3.024   0.923 -0.4879  0.3440 -0.0604
 1619SOL     OW 4855   2.736   0.542   0.154  0.2907  0.0797 -0.2865
 1619SOL    HW1 4856   2.755   0.580   0.068 -0.7895 -0.0426 -0.5994
 1619SOL    HW2 4857   2.773   0.604   0.217  1.8675 -0.2614 -0.8393
 1620SOL     OW 4858   3.679   2.573   4.218  0.0162 -0.3549 -0.0500
 1620SOL    HW1 4859   3.693   2.583   4.124  0.7572 -1.2274 -0.0499
 1620SOL    HW2 4860   3.616   2.501   4.226  0.1517 -0.4557  0.1260
 1621SOL     OW 4861   0.621   1.854   2.233  0.3010 -0.4592  0.2080
 1621SOL    HW1 4862   0.654   1.774   2.192  0.2990  0.7976 -2.4161
 1621SOL    HW2 4863   0.531   1.861   2.202  0.1488  0.3120  0.8016
 1622SOL     OW 4864   2.699   2.800   0.747  0.0452  0.1894  0.0136
 1622SOL    HW1 4865   2.780   2.850   0.735  0.0541  0.1793  0.0334
 1622SOL    HW2 4866   2.728   2.713   0.772  0.0047  0.6949  1.9963
 1623SOL     OW 4867   3.309   2.799   1.435  0.3383  0.0829  0.1356
 1623SOL    HW1 4868   3.277   2.886   1.412  1.0246 -0.0452 -1.4060
 1623SOL    HW2 4869   3.383   2.815   1.494  0.4759  0.5368 -0.1596
 1624SOL     OW 4870   0.803   1.316   4.167 -0.2737 -0.2854  0.0121
 1624SOL    HW1 4871   0.720   1.277   4.193 -0.8384  0.7219 -0.2276
 1624SOL    HW2 4872   0.869   1.258   4.204 -1.0310  0.3578  2.5591
 1625SOL     OW 4873   3.450   1.754   0.778 -0.7790 -0.1372 -0.1569
 1625SOL    HW1 4874   3.519   1.690   0.794  0.2826  0.9767 -0.1887
 1625SOL    HW2 4875   3.461   1.779   0.686 -1.8792 -0.6744 -0.4660
 1626SOL     OW 4876   3.093   3.845   3.285 -0.3005 -0.4262  0.0814
 1626SOL    HW1 4877   2.998   3.836   3.296 -0.2076 -2.1309 -0.3354
 1626SOL    HW2 4878   3.105   3.862   3.191 -0.1159 -1.8992 -0.1845
 1627SOL     OW 4879   3.736   1.407   1.703  0.8414  0.1154  0.0996
 1627SOL    HW1 4880   3.646   1.435   1.718  0.1505 -2.5070  1.4624
 1627SOL    HW2 4881   3.763   1.454   1.624 -2.2212 -0.1257 -1.2407
 1628SOL     OW 4882   4.233   3.401   3.531 -0.1277 -0.0068 -0.2064
 1628SOL    HW1 4883   4.223   3.496   3.531  0.2862  0.0506 -1.3871
 1628SOL    HW2 4884   4.266   3.380   3.619 -1.6402  0.7629  0.5815
 1629SOL     OW 4885   4.133   1.134   2.269  0.7226 -0.5662 -0.0432
 1629SOL    HW1 4886   4.095   1.057   2.312  0.3265 -1.7964 -2.4549
 1629SOL    HW2 4887   4.211   1.102   2.225  0.8085  0.5097 -0.7099
 1630SOL     OW 4888   4.180   2.685   0.011 -0.3233  0.4439 -0.2883
 1630SOL    HW1 4889   4.132   2.765  -0.008 -0.3190  0.7011  0.6908
 1630SOL    HW2 4890   4.185   2.683   0.107 -0.6750 -0.9392 -0.2834
 1631SOL     OW 4891   3.622   0.822   4.132  0.1642  0.0575  0.2117
 1631SOL    HW1 4892   3.530   0.829   4.105  0.3446  1.9674 -0.0792
 1631SOL    HW2 4893   3.619   0.808   4.227 -0.4471  1.4254  0.4150
 1632SOL     OW 4894   0.370   1.900   2.096 -0.5152 -0.1670 -0.1877
 1632SOL    HW1 4895   0.340   1.990   2.112 -1.0732 -0.4798  0.5586
 1632SOL    HW2 4896   0.389   1.898   2.002 -2.4508  0.1805 -0.6261
 1633SOL     OW 4897   2.612   2.653   1.841 -0.3978  0.2280  0.4897
 1633SOL    HW1 4898   2.673   2.660   1.915  0.5328 -0.1308 -0.2160
 1633SOL    HW2 4899   2.535   2.701   1.869  0.3422  0.9936  1.2923
 1634SOL     OW 4900   2.926   2.369   2.577  0.7347 -0.0295  0.1433
 1634SOL    HW1 4901   2.911   2.461   2.598 -0.2375  0.2285 -1.4542
 1634SOL    HW2 4902   2.968   2.333   2.655 -1.4429  1.0865  1.9502
 1635SOL     OW 4903   1.274   3.198   1.193 -0.0457  0.0936  1.1426
 1635SOL    HW1 4904   1.267   3.205   1.097  0.3279 -1.2738  0.9892
 1635SOL    HW2 4905   1.364   3.169   1.207 -0.5318 -1.1494  1.8036
 1636SOL     OW 4906   2.654   4.140   0.546 -0.7758  0.1768  0.0349
 1636SOL    HW1 4907   2.615   4.116   0.630 -1.0966  0.9778  0.1279
 1636SOL    HW2 4908   2.692   4.058   0.513  1.6938  0.3442  2.1410
 1637SOL     OW 4909   3.285   2.533   0.149 -0.0179 -0.0786 -0.0062
 1637SOL    HW1 4910   3.229   2.530   0.071  2.1221  1.1123 -1.7169
 1637SOL    HW2 4911   3.367   2.494   0.120  0.8731  0.5054  1.6472
 1638SOL     OW 4912   0.537   3.161   2.719  0.7151 -0.1776 -0.0923
 1638SOL    HW1 4913   0.617   3.110   2.703  1.0887  0.5253 -0.5380
 1638SOL    HW2 4914   0.501   3.124   2.800  1.2112 -0.8466 -0.1638
 1639SOL     OW 4915   3.999   2.441   2.024  0.1880 -0.4027  0.0485
 1639SOL    HW1 4916   4.091   2.448   1.999 -0.3815  0.3353 -2.0887
 1639SOL    HW2 4917   3.956   2.513   1.978 -1.4809 -0.8070  0.8958
 1640SOL     OW 4918   0.968   1.992   0.682  0.0733 -0.7616 -0.5202
 1640SOL    HW1 4919   0.982   1.922   0.747  0.3525  1.8968  2.5121
 1640SOL    HW2 4920   0.904   2.050   0.723  0.6580  1.3579 -2.4311
 1641SOL     OW 4921   4.203   3.490   2.354  0.2387 -0.0192 -0.0820
 1641SOL    HW1 4922   4.236   3.403   2.333  0.1804  0.1327 -0.8682
 1641SOL    HW2 4923   4.113   3.475   2.385  1.0103 -0.4317  2.0966
 1642SOL     OW 4924   1.395   0.398   0.687 -0.5051  0.3047  0.1717
 1642SOL    HW1 4925   1.354   0.312   0.674  0.2815  0.1777 -1.8605
 1642SOL    HW2 4926   1.415   0.401   0.781 -0.5494 -1.7241  0.2918
 1643SOL     OW 4927   3.874   4.131   1.773  0.7047 -0.1040 -0.3547
 1643SOL    HW1 4928   3.842   4.178   1.850  0.9339  0.3476 -0.5363
 1643SOL    HW2 4929   3.957   4.092   1.801  0.0939 -1.1417  0.0665
 1644SOL     OW 4930   2.230   3.097   0.368 -0.2498  0.3224 -0.3087
 1644SOL    HW1 4931   2.210   3.024   0.426  3.9686 -0.7230  0.1488
 1644SOL    HW2 4932   2.267   3.164   0.426  2.3614 -0.0286 -1.4223
 1645SOL     OW 4933   1.663   0.328   2.762 -0.2879 -0.1603 -0.0241
 1645SOL    HW1 4934   1.717   0.303   2.837  0.0121  0.3863 -0.0453
 1645SOL    HW2 4935   1.576   0.296   2.783  0.3172 -2.3661 -0.6455
 1646SOL     OW 4936   2.844   3.139   0.635  0.1526 -0.6254  0.2103
 1646SOL    HW1 4937   2.904   3.084   0.686 -0.0369 -0.2091  0.9093
 1646SOL    HW2 4938   2.887   3.225   0.634 -0.2042 -0.4448  0.3125
 1647SOL     OW 4939   1.354   0.820   0.130  0.4121 -0.0087  0.5903
 1647SOL    HW1 4940   1.367   0.727   0.108 -0.3983 -0.2400  1.0344
 1647SOL    HW2 4941   1.442   0.854   0.145  0.8844 -0.2579 -1.3158
 1648SOL     OW 4942   0.531   3.940   2.799  0.2085 -0.0910  0.1388
 1648SOL    HW1 4943   0.541   3.846   2.785  1.4654  0.0231  0.1806
 1648SOL    HW2 4944   0.439   3.951   2.822  0.0056 -1.2877 -0.0488
 1649SOL     OW 4945   1.672   3.695   0.411  0.4494  0.4487 -0.0403
 1649SOL    HW1 4946   1.735   3.716   0.480 -0.2816  2.1626  0.1744
 1649SOL    HW2 4947   1.696   3.754   0.339  1.7123 -1.8701 -1.6278
 1650SOL     OW 4948   3.604   3.122   2.394 -0.2265  0.2649  0.3525
 1650SOL    HW1 4949   3.574   3.133   2.484 -0.0138  2.0996  0.2402
 1650SOL    HW2 4950   3.695   3.152   2.395  0.4085 -1.5561 -0.0980
 1651SOL     OW 4951   1.408   0.958   2.564 -0.2614 -0.3216  0.1375
 1651SOL    HW1 4952   1.468   0.990   2.496 -1.6773  0.7574 -0.6494
 1651SOL    HW2 4953   1.359   1.036   2.591 -1.8243 -1.3014  0.2272
 1652SOL     OW 4954   0.973   2.325   1.251  0.0710  0.4359  0.2186
 1652SOL    HW1 4955   0.923   2.249   1.221  1.8789 -0.5397 -0.4662
 1652SOL    HW2 4956   1.055   2.288   1.285 -0.3955  1.7948  3.1078
 1653SOL     OW 4957   2.115   2.868   0.752 -0.1614 -0.0252 -0.2815
 1653SOL    HW1 4958   2.019   2.868   0.747 -0.3896  2.4590  1.6277
 1653SOL    HW2 4959   2.135   2.812   0.826 -0.1692 -0.1841 -0.3993
 1654SOL     OW 4960   1.635   0.248   3.416 -0.2442  0.2218  0.0006
 1654SOL    HW1 4961   1.709   0.286   3.370 -0.3285  0.7118  0.2703
 1654SOL    HW2 4962   1.588   0.198   3.349  0.3897 -0.1878 -0.1440
 1655SOL     OW 4963   0.760   4.108   2.540 -0.3571 -0.1303  0.0284
 1655SOL    HW1 4964   0.667   4.089   2.540 -0.2352 -0.8022 -1.2761
 1655SOL    HW2 4965   0.778   4.140   2.629 -2.1206  1.5549 -0.1761
 1656SOL     OW 4966   2.261   2.802   3.921  0.5925  0.2826 -0.1456
 1656SOL    HW1 4967   2.265   2.894   3.946  0.6246  0.3336 -0.3331
 1656SOL    HW2 4968   2.212   2.760   3.991  0.9267  0.3718  0.1491
 1657SOL     OW 4969   3.786   0.655   2.941 -0.1981  0.1056  0.0325
 1657SOL    HW1 4970   3.759   0.585   3.000 -1.1091  0.6262  0.2601
 1657SOL    HW2 4971   3.882   0.657   2.949 -0.3332  1.2043  2.7787
 1658SOL     OW 4972   1.895   2.621   1.307  0.0895 -0.6875 -0.3382
 1658SOL    HW1 4973   1.868   2.670   1.385  0.3931  1.5848 -1.5745
 1658SOL    HW2 4974   1.968   2.567   1.338 -0.1606 -0.2744  1.0682
 1659SOL     OW 4975   2.554   1.288   1.693 -0.0533  0.5844  0.1299
 1659SOL    HW1 4976   2.643   1.311   1.722  0.6645 -2.8599  1.0720
 1659SOL    HW2 4977   2.503   1.285   1.774  0.1208 -1.7432  0.2053
 1660SOL     OW 4978   1.253   0.982   4.205 -0.6103  0.5531  0.2021
 1660SOL    HW1 4979   1.320   1.041   4.169  0.8799 -0.9796  0.3137
 1660SOL    HW2 4980   1.288   0.956   4.290 -0.7729 -1.1846 -0.2322
 1661SOL     OW 4981   0.985   2.529   3.769  0.5179 -0.2968  0.3635
 1661SOL    HW1 4982   1.061   2.473   3.784  1.1330  0.2324 -0.6843
 1661SOL    HW2 4983   0.941   2.492   3.693  1.4882  1.1564 -0.9738
 1662SOL     OW 4984   3.886   3.682   4.131 -0.1525 -0.6423 -0.2440
 1662SOL    HW1 4985   3.921   3.770   4.123  0.7369 -1.0230 -0.6731
 1662SOL    HW2 4986   3.963   3.625   4.127 -0.2194 -1.3154  3.7479
 1663SOL     OW 4987   4.179   3.070   2.165 -0.0351 -0.3607  0.0333
 1663SOL    HW1 4988   4.121   3.023   2.225 -0.2649  1.2374  1.1326
 1663SOL    HW2 4989   4.129   3.078   2.084 -0.2318 -1.4071  0.0349
 1664SOL     OW 4990   1.309   2.972   1.892  0.4439  0.6178  0.6137
 1664SOL    HW1 4991   1.247   3.028   1.846 -0.1455  1.6287  2.5283
 1664SOL    HW2 4992   1.256   2.923   1.955  1.3221 -0.0362  0.8771
 1665SOL     OW 4993   1.406   2.754   4.164 -0.0422 -0.1713 -0.2142
 1665SOL    HW1 4994   1.383   2.669   4.201 -1.4161  0.2751  0.0117
 1665SOL    HW2 4995   1.323   2.791   4.137  0.3306  1.8117  1.1958
 1666SOL     OW 4996   1.662   3.913   3.003  0.3959  0.6708 -0.4421
 1666SOL    HW1 4997   1.653   4.000   3.043  2.1031  0.8950 -0.4735
 1666SOL    HW2 4998   1.703   3.930   2.918  1.3437 -0.2171 -0.1712
 1667SOL     OW 4999   1.117   4.068   3.165  0.1045 -0.5338  0.1657
 1667SOL    HW1 5000   1.117   4.161   3.187  0.7151 -0.0679 -1.6271
 1667SOL    HW2 5001   1.176   4.028   3.229 -0.2334  0.2924  1.0110
 1668SOL     OW 5002   1.329   3.148   0.885 -0.4166 -0.1678 -0.1498
 1668SOL    HW1 5003   1.416   3.124   0.919 -1.0308 -1.7752  0.3813
 1668SOL    HW2 5004   1.333   3.243   0.874  1.8369 -0.3319 -1.3488
 1669SOL     OW 5005   0.783   2.921   1.409 -0.9653  0.0191  0.0295
 1669SOL    HW1 5006   0.850   2.909   1.476  1.4127  1.7717 -1.8249
 1669SOL    HW2 5007   0.775   2.836   1.367  0.0314 -0.2585  0.3740
 1670SOL     OW 5008   1.379   0.963   1.480  0.0751 -0.2727  0.6930
 1670SOL    HW1 5009   1.384   1.025   1.553  0.5395 -1.0242  1.3031
 1670SOL    HW2 5010   1.287   0.938   1.477 -0.1816  0.6561  0.2497
 1671SOL     OW 5011   3.175   3.422   3.484  0.1169  0.1837 -0.0711
 1671SOL    HW1 5012   3.094   3.371   3.491  1.7802 -2.4195  3.1659
 1671SOL    HW2 5013   3.206   3.406   3.395 -0.1821 -3.4639  0.3443
 1672SOL     OW 5014   0.426   2.519   2.710  0.0132 -0.2127 -0.2383
 1672SOL    HW1 5015   0.512   2.543   2.743  1.5834  0.2206 -4.1775
 1672SOL    HW2 5016   0.409   2.579   2.638 -2.8305 -1.4077 -0.7147
 1673SOL     OW 5017   2.446   0.135   3.335  0.4647  0.1137  0.5043
 1673SOL    HW1 5018   2.482   0.110   3.420 -1.4929 -2.7839  0.6304
 1673SOL    HW2 5019   2.462   0.059   3.278 -1.9168  0.2428 -0.4709
 1674SOL     OW 5020   2.511   2.263   1.190  0.4870  0.0446 -0.1132
 1674SOL    HW1 5021   2.568   2.202   1.236  0.9495  0.7174  0.2362
 1674SOL    HW2 5022   2.481   2.324   1.258  0.3194  0.4147 -0.5108
 1675SOL     OW 5023   1.929   2.714   3.549  0.0122 -0.3216 -0.6122
 1675SOL    HW1 5024   1.872   2.659   3.602 -1.3135  0.3208 -1.3203
 1675SOL    HW2 5025   1.873   2.745   3.478  0.7071  1.8478 -0.2944
 1676SOL     OW 5026   0.194   3.063   0.319 -0.4058 -0.1884  0.0576
 1676SOL    HW1 5027   0.279   3.092   0.286 -0.4508 -1.1936 -1.0294
 1676SOL    HW2 5028   0.164   3.134   0.374  1.5343 -0.1834  1.2012
 1677SOL     OW 5029   3.772   2.701   0.949  0.3709 -0.5408 -0.2798
 1677SOL    HW1 5030   3.747   2.793   0.936 -3.1467 -1.3711 -0.2998
 1677SOL    HW2 5031   3.726   2.654   0.879 -3.3197 -2.9275  3.3066
 1678SOL     OW 5032   3.999   0.987   3.149 -0.1417 -0.3258  0.1492
 1678SOL    HW1 5033   3.990   0.975   3.244  0.0903 -0.5367  0.1440
 1678SOL    HW2 5034   4.029   0.902   3.117 -1.3768 -0.6286 -0.2721
 1679SOL     OW 5035   1.750   3.558   1.623 -0.0126  0.2809 -0.2267
 1679SOL    HW1 5036   1.825   3.609   1.654  0.5988 -0.8756  0.2429
 1679SOL    HW2 5037   1.676   3.618   1.629  0.8514  1.4151 -0.5975
 1680SOL     OW 5038   3.107   0.175   0.457  0.3163 -0.0198  0.3274
 1680SOL    HW1 5039   3.042   0.228   0.503 -0.3623 -0.5988  0.0428
 1680SOL    HW2 5040   3.070   0.087   0.455  0.7383 -0.1902 -0.5530
 1681SOL     OW 5041   4.137   2.444   3.167  0.7171 -0.2735  0.2525
 1681SOL    HW1 5042   4.074   2.496   3.217 -0.3813 -0.2632 -1.0805
 1681SOL    HW2 5043   4.084   2.378   3.123  0.9508  2.0211 -3.9578
 1682SOL     OW 5044   1.421   4.037   0.862  0.2861  0.5724 -0.0468
 1682SOL    HW1 5045   1.389   3.948   0.870  2.0324 -0.1452 -0.4881
 1682SOL    HW2 5046   1.405   4.061   0.771  1.0211  0.1790 -0.2917
 1683SOL     OW 5047   2.765   1.709   3.281  0.5707 -0.2265  0.3846
 1683SOL    HW1 5048   2.802   1.793   3.254 -2.5861  1.6506  1.4610
 1683SOL    HW2 5049   2.705   1.731   3.352 -1.1372 -3.2836  0.0235
 1684SOL     OW 5050   2.749   0.902   1.185 -0.6075 -0.3187  0.9617
 1684SOL    HW1 5051   2.726   0.884   1.094  0.2694 -0.1477  0.6978
 1684SOL    HW2 5052   2.696   0.840   1.236 -0.4225 -1.0402  0.2867
 1685SOL     OW 5053   4.173   3.889   0.020  0.4823 -0.0115 -0.4194
 1685SOL    HW1 5054   4.215   3.841  -0.051  0.1571 -1.0259  0.0500
 1685SOL    HW2 5055   4.226   3.869   0.097  1.2929  1.7126 -0.4945
 1686SOL     OW 5056   2.254   3.680   0.355  0.2800 -0.0612 -0.4623
 1686SOL    HW1 5057   2.270   3.587   0.338  1.5787 -0.0860  0.6896
 1686SOL    HW2 5058   2.235   3.684   0.448 -2.0053  0.5942 -0.9079
 1687SOL     OW 5059   3.276   3.023   3.054  0.3878  0.0127 -0.3110
 1687SOL    HW1 5060   3.268   3.070   2.970 -2.8903 -0.0120 -0.1407
 1687SOL    HW2 5061   3.341   2.955   3.036 -1.4984 -1.2070 -3.5384
 1688SOL     OW 5062   1.586   0.365   0.442  0.4652  0.2451 -0.3254
 1688SOL    HW1 5063   1.572   0.452   0.405 -0.4136  0.7035  1.0053
 1688SOL    HW2 5064   1.571   0.376   0.536  1.0331 -1.2003 -0.0354
 1689SOL     OW 5065   1.332   2.299   3.517  0.4110 -0.4097  0.3887
 1689SOL    HW1 5066   1.389   2.335   3.449 -0.1167 -0.1198  0.0873
 1689SOL    HW2 5067   1.271   2.243   3.470 -1.6070  1.7475  0.2021
 1690SOL     OW 5068   3.251   1.692   2.457  0.1776  0.4641 -0.6476
 1690SOL    HW1 5069   3.319   1.755   2.432  0.0526  0.1207 -1.9032
 1690SOL    HW2 5070   3.277   1.611   2.414 -0.6349  0.1381 -0.5318
 1691SOL     OW 5071   4.266   4.238   1.371 -0.3647  0.0184 -0.0555
 1691SOL    HW1 5072   4.280   4.331   1.391 -2.5922  0.2893  0.5204
 1691SOL    HW2 5073   4.269   4.195   1.456 -0.0279 -0.3457 -0.2489
 1692SOL     OW 5074   2.242   2.043   1.373 -0.6245  0.0826  0.2175
 1692SOL    HW1 5075   2.243   1.962   1.324 -2.7477  0.0415  0.1213
 1692SOL    HW2 5076   2.299   2.027   1.448  1.7068 -0.2575 -1.5314
 1693SOL     OW 5077   3.396   3.061   0.554 -0.4292  0.1241  0.0114
 1693SOL    HW1 5078   3.415   3.095   0.641 -0.9418 -2.6160  1.3043
 1693SOL    HW2 5079   3.330   3.120   0.519 -0.3927  1.1488  1.5963
 1694SOL     OW 5080   3.752   0.641   2.220 -0.5374  0.2604 -0.1655
 1694SOL    HW1 5081   3.723   0.550   2.230 -3.0920  0.9259 -0.6641
 1694SOL    HW2 5082   3.764   0.651   2.125 -2.1451  0.8856 -0.3421
 1695SOL     OW 5083   2.830   1.985   3.228 -0.0777  0.1230 -0.3844
 1695SOL    HW1 5084   2.773   2.046   3.183  1.8494  1.5004 -1.1060
 1695SOL    HW2 5085   2.851   2.029   3.311  0.3189 -0.1167 -0.3542
 1696SOL     OW 5086   2.438   3.098   3.111  0.5390  0.2467  0.1385
 1696SOL    HW1 5087   2.487   3.180   3.120  0.2713  0.4884 -0.5226
 1696SOL    HW2 5088   2.347   3.122   3.130  0.1886  0.4771 -1.6278
 1697SOL     OW 5089   0.844   3.824   1.364  0.1083 -0.0387  0.2475
 1697SOL    HW1 5090   0.832   3.850   1.272  1.4469 -0.0538  0.0535
 1697SOL    HW2 5091   0.779   3.875   1.412  0.5844  1.3179 -0.5016
 1698SOL     OW 5092   3.738   1.593   0.388  0.0532  0.2423 -0.3579
 1698SOL    HW1 5093   3.780   1.528   0.331 -0.9016  0.1054 -0.9308
 1698SOL    HW2 5094   3.645   1.589   0.365 -0.5519 -0.5427  1.9074
 1699SOL     OW 5095   4.223   3.459   2.796 -0.3331 -0.0512  0.0117
 1699SOL    HW1 5096   4.193   3.408   2.871  0.7400  0.1935  0.6227
 1699SOL    HW2 5097   4.286   3.403   2.752 -0.6777 -0.0452 -0.5028
 1700SOL     OW 5098   2.330   0.536   2.304 -0.2140 -0.5748 -0.1273
 1700SOL    HW1 5099   2.287   0.460   2.264  0.7277 -0.7190 -0.9015
 1700SOL    HW2 5100   2.281   0.551   2.385 -1.9299 -0.5321 -1.1056
 1701SOL     OW 5101   1.198   0.371   1.048  0.2666  0.2684  0.0251
 1701SOL    HW1 5102   1.268   0.380   1.113  1.2235 -1.5377 -0.6788
 1701SOL    HW2 5103   1.177   0.460   1.021  1.4164  0.9045  1.1756
 1702SOL     OW 5104   0.508   0.654   3.407  0.4437  0.4483  0.0937
 1702SOL    HW1 5105   0.559   0.730   3.378  0.3872  1.4894  2.4798
 1702SOL    HW2 5106   0.526   0.648   3.501 -1.7262 -0.7959  0.4901
 1703SOL     OW 5107   1.760   1.036   2.815 -0.3411  0.1655  0.2189
 1703SOL    HW1 5108   1.737   1.022   2.723 -0.8724  1.4454  0.1395
 1703SOL    HW2 5109   1.752   1.131   2.828  0.3326  0.0813  1.4269
 1704SOL     OW 5110   1.847   0.316   2.555 -0.3311  0.2120 -0.2275
 1704SOL    HW1 5111   1.831   0.334   2.648  0.2577  1.2403 -0.3141
 1704SOL    HW2 5112   1.930   0.269   2.553 -0.6374 -0.3385 -0.1949
 1705SOL     OW 5113   3.215   3.713   0.286  0.6567 -0.8294  0.0484
 1705SOL    HW1 5114   3.276   3.648   0.252 -0.7168 -1.2364 -1.8214
 1705SOL    HW2 5115   3.156   3.731   0.212 -0.9978  0.1065  1.5279
 1706SOL     OW 5116   1.545   0.278   2.491 -0.4979  0.6936  0.0308
 1706SOL    HW1 5117   1.601   0.273   2.568 -1.4084  0.5853  0.7027
 1706SOL    HW2 5118   1.599   0.322   2.425  1.1790 -1.3512 -0.0813
 1707SOL     OW 5119   1.480   4.006   2.641  0.0712 -0.1539  0.2062
 1707SOL    HW1 5120   1.517   4.021   2.554  0.8929 -1.4169  0.3147
 1707SOL    HW2 5121   1.466   3.912   2.645  0.5647 -0.1863  1.6405
 1708SOL     OW 5122   0.746   3.214   1.429 -0.4068 -0.1152 -0.3319
 1708SOL    HW1 5123   0.787   3.130   1.413  1.1996  0.7320 -0.8602
 1708SOL    HW2 5124   0.676   3.219   1.364 -0.5853 -1.0696 -0.2276
 1709SOL     OW 5125   3.799   2.085   3.847 -0.0016  0.3492  0.8209
 1709SOL    HW1 5126   3.816   2.061   3.939 -1.3639 -1.6138  0.6220
 1709SOL    HW2 5127   3.811   2.003   3.799 -1.2948  0.8862 -0.4676
 1710SOL     OW 5128   1.205   0.409   3.888 -0.2495  0.3174  0.1919
 1710SOL    HW1 5129   1.300   0.411   3.873 -0.3990  0.1853 -0.8582
 1710SOL    HW2 5130   1.174   0.494   3.857 -0.5220  0.2081  0.1612
 1711SOL     OW 5131   3.400   3.778   4.286  0.7231 -0.5330 -0.5981
 1711SOL    HW1 5132   3.340   3.777   4.211  0.0610 -2.6830 -0.1129
 1711SOL    HW2 5133   3.462   3.707   4.267  0.6695 -0.9705  0.7860
 1712SOL     OW 5134   0.276   3.887   2.170 -0.4180 -0.3243  0.4410
 1712SOL    HW1 5135   0.246   3.803   2.205  0.6005 -1.0166 -0.3001
 1712SOL    HW2 5136   0.204   3.947   2.188 -1.8649 -1.7121 -0.4280
 1713SOL     OW 5137   1.269   0.292   2.614  0.3689  0.0800  0.3009
 1713SOL    HW1 5138   1.216   0.215   2.594 -1.5297  1.3557  0.1646
 1713SOL    HW2 5139   1.342   0.287   2.552 -0.1047 -1.2169 -0.1940
 1714SOL     OW 5140   3.835   0.839   1.185 -0.6039 -0.4989  0.4345
 1714SOL    HW1 5141   3.855   0.900   1.256 -2.4391  0.5119  0.1379
 1714SOL    HW2 5142   3.811   0.895   1.112 -1.6745 -1.5745 -0.0556
 1715SOL     OW 5143   3.939   0.285   1.375 -0.1811  0.3707 -0.7927
 1715SOL    HW1 5144   4.022   0.244   1.396 -0.7972 -0.6486 -0.2307
 1715SOL    HW2 5145   3.888   0.215   1.333 -1.2100  0.5796  0.0565
 1716SOL     OW 5146   2.864   2.414   0.228  0.0697  0.2366  0.3366
 1716SOL    HW1 5147   2.834   2.490   0.278  0.5334  0.6078  0.0567
 1716SOL    HW2 5148   2.796   2.399   0.163 -0.9047 -0.7006  1.5165
 1717SOL     OW 5149   3.666   0.395   1.486  0.1736  0.3057 -0.0818
 1717SOL    HW1 5150   3.705   0.307   1.485 -1.4067 -0.4307 -0.7205
 1717SOL    HW2 5151   3.648   0.411   1.579 -0.3378 -0.4553 -0.0326
 1718SOL     OW 5152   3.972   1.316   0.515 -0.3226 -0.3669 -0.1255
 1718SOL    HW1 5153   3.889   1.322   0.561 -0.0251 -0.9051  0.4933
 1718SOL    HW2 5154   4.030   1.270   0.576  1.0765  1.8958  0.3962
 1719SOL     OW 5155   2.730   1.838   1.505  0.1636  0.1916  0.0969
 1719SOL    HW1 5156   2.756   1.851   1.596 -1.9118 -0.5421  0.8653
 1719SOL    HW2 5157   2.760   1.749   1.483  0.0993  0.1223  0.2891
 1720SOL     OW 5158   3.185   1.716   0.483 -0.3923  0.2388  0.4803
 1720SOL    HW1 5159   3.183   1.670   0.399 -3.1109 -1.2155  1.2082
 1720SOL    HW2 5160   3.274   1.749   0.490  0.6250 -1.6572 -1.8654
 1721SOL     OW 5161   1.409   0.306   3.566 -0.3441  0.5435 -0.2652
 1721SOL    HW1 5162   1.468   0.280   3.495 -1.8747  0.1407 -1.4483
 1721SOL    HW2 5163   1.415   0.402   3.568 -0.6641  0.6015 -1.3100
 1722SOL     OW 5164   0.714   2.953   4.171  0.4395 -0.1734 -0.2134
 1722SOL    HW1 5165   0.684   2.987   4.256 -1.3555  2.1928 -1.6801
 1722SOL    HW2 5166   0.748   3.029   4.125 -1.5298 -0.7062 -2.7857
 1723SOL     OW 5167   3.667   3.556   2.406  0.1828 -0.0341 -0.3226
 1723SOL    HW1 5168   3.632   3.499   2.474 -1.1591 -0.1118 -1.0564
 1723SOL    HW2 5169   3.591   3.602   2.371  0.9865  0.7682 -1.0807
 1724SOL     OW 5170   1.815   0.415   3.875 -0.3548 -0.6468 -0.8845
 1724SOL    HW1 5171   1.840   0.461   3.955 -1.4566  0.8593 -1.3563
 1724SOL    HW2 5172   1.810   0.323   3.900 -1.3555 -0.1378  0.9496
 1725SOL     OW 5173   4.109   3.965   3.791  0.6041 -0.0851  0.0458
 1725SOL    HW1 5174   4.160   4.038   3.825 -1.5296  2.4143 -1.6436
 1725SOL    HW2 5175   4.109   3.979   3.696  0.1483 -2.3433 -0.3384
 1726SOL     OW 5176   3.340   0.105   2.507 -0.0978  0.3192 -0.2077
 1726SOL    HW1 5177   3.339   0.152   2.423  0.0553 -1.6162 -1.3570
 1726SOL    HW2 5178   3.396   0.158   2.563 -0.5067  1.8736 -1.1934
 1727SOL     OW 5179   2.536   3.340   3.062 -0.0841 -0.1098  0.3049
 1727SOL    HW1 5180   2.628   3.314   3.073  0.1643  1.0192  1.0481
 1727SOL    HW2 5181   2.534   3.387   2.979  0.3009  1.0529  0.9367
 1728SOL     OW 5182   1.612   3.463   2.035 -0.2499  0.2073  0.1179
 1728SOL    HW1 5183   1.526   3.426   2.016 -0.6339  1.0765  0.1091
 1728SOL    HW2 5184   1.622   3.455   2.130 -0.3969  0.2137  0.1343
 1729SOL     OW 5185   1.064   3.553   2.420 -0.2710  0.4175  0.7767
 1729SOL    HW1 5186   1.057   3.612   2.494 -0.6182  0.1772  0.9353
 1729SOL    HW2 5187   1.132   3.592   2.364 -1.1853  1.4837  0.3895
 1730SOL     OW 5188   0.016   2.403   2.109 -0.1088 -0.0993 -0.2333
 1730SOL    HW1 5189   0.045   2.440   2.192 -1.2091 -0.5285  0.3777
 1730SOL    HW2 5190   0.017   2.308   2.123 -1.5391 -0.1433 -0.2356
 1731SOL     OW 5191   2.758   3.222   1.197  1.3514 -0.3407  0.7771
 1731SOL    HW1 5192   2.737   3.170   1.120 -1.2298 -0.3091  1.3810
 1731SOL    HW2 5193   2.711   3.304   1.185  2.3398  0.3815  1.5980
 1732SOL     OW 5194   3.132   3.961   1.709  0.1847  0.5491  0.2506
 1732SOL    HW1 5195   3.156   3.870   1.693  1.0679  0.4520  1.9356
 1732SOL    HW2 5196   3.041   3.967   1.680 -0.2305 -1.1667  1.0554
 1733SOL     OW 5197   0.172   1.832   1.829 -0.0196  0.0260 -0.2981
 1733SOL    HW1 5198   0.081   1.819   1.852 -0.4366  1.0751 -1.2619
 1733SOL    HW2 5199   0.210   1.744   1.830 -1.4999 -0.6748 -1.7049
 1734SOL     OW 5200   2.482   2.373   4.004  0.0772  0.2938  0.6088
 1734SOL    HW1 5201   2.398   2.381   3.960  0.4056  0.5743  0.0191
 1734SOL    HW2 5202   2.505   2.462   4.029  1.1481  0.5390 -1.0679
 1735SOL     OW 5203   3.354   3.060   4.033 -0.3759 -0.4680  0.2387
 1735SOL    HW1 5204   3.317   3.126   4.091  0.5219 -0.4106  0.7560
 1735SOL    HW2 5205   3.375   2.987   4.091  1.8138  0.1106  0.2465
 1736SOL     OW 5206   0.701   0.668   1.389 -0.2673 -0.5147 -0.1472
 1736SOL    HW1 5207   0.783   0.619   1.396 -0.3338 -0.6998 -0.6248
 1736SOL    HW2 5208   0.700   0.702   1.300  0.7945  2.1890  0.7848
 1737SOL     OW 5209   1.595   1.227   1.288 -0.2430  0.6436 -0.1568
 1737SOL    HW1 5210   1.553   1.145   1.265  0.1944  1.0523 -2.7121
 1737SOL    HW2 5211   1.656   1.204   1.358 -1.6839 -0.7329  0.7096
 1738SOL     OW 5212   4.061   2.925   0.003 -0.2356 -0.8164  0.1620
 1738SOL    HW1 5213   4.009   2.997   0.037 -1.0043 -1.8966  1.3892
 1738SOL    HW2 5214   4.152   2.949   0.022 -0.1176  1.3941 -2.5852
 1739SOL     OW 5215   2.317   0.015   0.338 -0.0910 -0.2289  0.2530
 1739SOL    HW1 5216   2.408   0.033   0.361 -0.5920  1.1400  1.2833
 1739SOL    HW2 5217   2.275  -0.010   0.421 -1.0668  1.0466  0.1736
 1740SOL     OW 5218   0.565   0.888   2.760 -0.1722  0.1706 -0.0238
 1740SOL    HW1 5219   0.630   0.853   2.821 -2.5930 -1.0768  1.9762
 1740SOL    HW2 5220   0.606   0.877   2.674  1.9236 -1.3159  1.0597
 1741SOL     OW 5221   3.352   2.735   1.056  0.2604  0.2258  0.3781
 1741SOL    HW1 5222   3.375   2.663   0.996 -1.1009 -0.7266  0.9667
 1741SOL    HW2 5223   3.429   2.792   1.054  0.7454 -0.4134 -1.3255
 1742SOL     OW 5224   1.767   0.606   0.626  0.0520  0.1482  0.0628
 1742SOL    HW1 5225   1.838   0.606   0.689 -0.4300 -0.5486  0.6268
 1742SOL    HW2 5226   1.695   0.652   0.671 -0.7537 -1.5423  0.6054
 1743SOL     OW 5227   0.931   4.135   1.974 -0.0916 -0.2775  0.1515
 1743SOL    HW1 5228   0.968   4.206   1.921 -0.1835 -0.4635 -0.1664
 1743SOL    HW2 5229   1.002   4.110   2.033 -0.4057  0.8033  1.0177
 1744SOL     OW 5230   1.103   0.865   1.414  0.0220 -0.7713  0.5812
 1744SOL    HW1 5231   1.034   0.922   1.379  0.2848 -0.8624 -0.0890
 1744SOL    HW2 5232   1.136   0.817   1.338  0.6850 -0.8815  0.9301
 1745SOL     OW 5233   0.271   0.251   0.748  0.3845  0.3093 -0.0105
 1745SOL    HW1 5234   0.185   0.239   0.709  0.5896  1.7073 -0.9875
 1745SOL    HW2 5235   0.257   0.312   0.821  0.6547  1.2620 -0.7347
 1746SOL     OW 5236   0.990   0.878   3.902  0.1121 -0.3663  0.5859
 1746SOL    HW1 5237   0.978   0.942   3.972  1.5245 -1.9486  2.3908
 1746SOL    HW2 5238   1.082   0.886   3.877 -0.5249  0.6247 -1.6163
 1747SOL     OW 5239   0.041   2.788   3.299 -1.0350  0.0500 -0.6704
 1747SOL    HW1 5240  -0.013   2.866   3.302 -1.8312 -0.5258  0.9201
 1747SOL    HW2 5241   0.046   2.757   3.390 -0.5603 -1.6160 -1.2133
 1748SOL     OW 5242   3.205   3.185   0.400  0.0283  0.2265  0.2352
 1748SOL    HW1 5243   3.148   3.258   0.376  0.5347  0.1125 -1.4017
 1748SOL    HW2 5244   3.187   3.118   0.335  0.8187 -0.4466  0.6944
 1749SOL     OW 5245   3.837   0.270   0.794  0.3685 -0.5497 -0.1093
 1749SOL    HW1 5246   3.806   0.261   0.884  0.4265  0.3275  0.0092
 1749SOL    HW2 5247   3.916   0.323   0.801 -0.7773  1.3835 -0.8455
 1750SOL     OW 5248   1.130   1.630   2.045 -0.4878  0.3086 -0.9720
 1750SOL    HW1 5249   1.161   1.555   1.993 -1.9455 -0.2428 -1.0995
 1750SOL    HW2 5250   1.058   1.667   1.993 -0.8790  0.7621 -0.1304
 1751SOL     OW 5251   1.699   0.322   1.484 -0.1524  0.0310  0.0587
 1751SOL    HW1 5252   1.718   0.285   1.570  0.3187 -0.5238 -0.2780
 1751SOL    HW2 5253   1.610   0.295   1.465 -0.6333  1.0105  0.8032
 1752SOL     OW 5254   1.759   2.055   1.187  0.0731 -0.1309 -0.8235
 1752SOL    HW1 5255   1.830   2.024   1.243  0.8344 -0.4639 -1.9402
 1752SOL    HW2 5256   1.744   2.145   1.216  1.2534  0.0968 -0.8559
 1753SOL     OW 5257   2.472   0.465   2.873 -0.0795 -0.1326  0.0336
 1753SOL    HW1 5258   2.400   0.430   2.821 -0.2839 -1.1886  0.9758
 1753SOL    HW2 5259   2.483   0.402   2.944  1.4007  0.3148  0.2360
 1754SOL     OW 5260   3.307   4.016   2.802  0.7773 -0.4394  0.2989
 1754SOL    HW1 5261   3.373   4.069   2.847  2.5808 -0.2438 -2.3073
 1754SOL    HW2 5262   3.358   3.947   2.759 -0.5854  0.0408 -2.2784
 1755SOL     OW 5263   1.778   0.080   1.776  0.0956 -0.8259  0.3896
 1755SOL    HW1 5264   1.777   0.077   1.872  1.0054 -1.5876  0.3895
 1755SOL    HW2 5265   1.696   0.040   1.750  0.3142 -1.5863  0.8425
 1756SOL     OW 5266   4.003   2.130   1.139  0.2979 -0.0940 -0.7368
 1756SOL    HW1 5267   4.085   2.165   1.173 -0.0615  1.2025 -1.1551
 1756SOL    HW2 5268   4.028   2.085   1.058  0.4894  1.1366 -1.3862
 1757SOL     OW 5269   3.894   0.395   2.556  0.3367 -0.1840 -0.6628
 1757SOL    HW1 5270   3.891   0.299   2.553  1.9754 -0.2686 -1.2003
 1757SOL    HW2 5271   3.909   0.416   2.648 -0.2152 -0.4315 -0.5147
 1758SOL     OW 5272   1.989   3.172   2.856  0.1098  0.2561 -0.5839
 1758SOL    HW1 5273   1.926   3.157   2.786  0.4476 -1.7125 -0.5178
 1758SOL    HW2 5274   1.939   3.217   2.924 -1.2602 -1.2566 -0.5371
 1759SOL     OW 5275   3.192   1.563   1.913 -0.0490 -0.5052 -0.5358
 1759SOL    HW1 5276   3.233   1.478   1.929  0.9622  0.0724  0.0761
 1759SOL    HW2 5277   3.235   1.622   1.974 -0.9592  0.3920 -0.7363
 1760SOL     OW 5278   3.400   2.782   0.204 -0.0410 -0.1156 -0.6497
 1760SOL    HW1 5279   3.419   2.788   0.298  2.5429 -0.7952 -1.0469
 1760SOL    HW2 5280   3.353   2.699   0.195  0.7653 -0.6469 -0.0822
 1761SOL     OW 5281   1.742   2.970   4.184  0.3174 -0.6565  0.4470
 1761SOL    HW1 5282   1.810   3.037   4.172 -0.5623 -0.0045 -1.3656
 1761SOL    HW2 5283   1.762   2.930   4.268  2.0640  0.5237  0.6507
 1762SOL     OW 5284   2.032   2.780   2.366  0.0953  0.5186 -0.2549
 1762SOL    HW1 5285   2.094   2.750   2.432  0.9693  0.5357 -1.0616
 1762SOL    HW2 5286   1.987   2.701   2.337 -0.3989  0.5273  0.4444
 1763SOL     OW 5287   0.522   0.768   2.365  0.0345 -0.0456  0.1573
 1763SOL    HW1 5288   0.432   0.746   2.389 -0.0021 -1.0361 -0.8251
 1763SOL    HW2 5289   0.524   0.764   2.269  1.2326 -0.5340  0.1728
 1764SOL     OW 5290   1.481   3.333   3.108 -0.1089 -0.1756  1.0189
 1764SOL    HW1 5291   1.528   3.416   3.102  1.8700 -1.3027 -0.1203
 1764SOL    HW2 5292   1.515   3.291   3.187  0.6399 -0.8688  0.3492
 1765SOL     OW 5293   3.916   2.777   0.344 -0.5300  0.0238 -0.0151
 1765SOL    HW1 5294   3.854   2.773   0.271 -0.6425  0.0837  0.0769
 1765SOL    HW2 5295   3.994   2.818   0.307 -0.4582 -0.2623 -0.1923
 1766SOL     OW 5296   1.943   1.520   3.422  0.0086  0.5791  0.1247
 1766SOL    HW1 5297   1.881   1.448   3.411 -3.1278  2.5533  2.7760
 1766SOL    HW2 5298   1.995   1.495   3.498  0.3881  0.1898 -0.2657
 1767SOL     OW 5299   0.347   3.352   3.584 -0.6981  0.1102 -0.4194
 1767SOL    HW1 5300   0.281   3.288   3.558  0.1380 -0.7406 -0.5440
 1767SOL    HW2 5301   0.322   3.433   3.540 -1.3559 -0.3422 -0.8916
 1768SOL     OW 5302   1.157   3.223   3.538  0.1394  0.3344  0.4208
 1768SOL    HW1 5303   1.212   3.166   3.485 -0.1660  0.8587 -0.4933
 1768SOL    HW2 5304   1.083   3.245   3.481 -0.4066  0.6009  1.2069
 1769SOL     OW 5305   4.057   1.308   0.258  0.3596  0.3328 -0.7959
 1769SOL    HW1 5306   4.037   1.329   0.349  0.8525  1.2652 -0.8887
 1769SOL    HW2 5307   4.009   1.372   0.206  1.1309  0.6658 -1.1284
 1770SOL     OW 5308   2.211   2.419   3.906  0.4239 -0.2325 -0.3321
 1770SOL    HW1 5309   2.206   2.345   3.967  1.9836 -0.0816  0.0182
 1770SOL    HW2 5310   2.143   2.400   3.841 -0.6901 -0.8372  0.9542
 1771SOL     OW 5311   2.631   2.631   2.856  0.9803  0.2324 -0.3209
 1771SOL    HW1 5312   2.540   2.616   2.884  1.7149 -1.4829  1.3146
 1771SOL    HW2 5313   2.631   2.721   2.826 -0.9850  0.7004  0.8538
 1772SOL     OW 5314   0.429   3.147   0.233 -0.1128  0.2405 -0.1430
 1772SOL    HW1 5315   0.420   3.222   0.175 -0.2023  0.4902  0.1895
 1772SOL    HW2 5316   0.503   3.098   0.197  0.0723  0.5907 -0.2510
 1773SOL     OW 5317   1.982   3.854   3.612 -0.3662 -0.2176 -0.0076
 1773SOL    HW1 5318   2.003   3.946   3.596  0.2086 -0.2893  0.3022
 1773SOL    HW2 5319   2.065   3.808   3.596 -0.7290 -0.7190 -0.4623
 1774SOL     OW 5320   4.007   2.304   0.266 -0.1418 -0.4507  0.0506
 1774SOL    HW1 5321   3.918   2.338   0.258 -0.0760 -0.6771 -2.3916
 1774SOL    HW2 5322   3.996   2.212   0.290 -0.5054 -0.1867  0.9292
 1775SOL     OW 5323   0.316   1.641   2.713 -0.0708 -0.2217  0.1747
 1775SOL    HW1 5324   0.362   1.662   2.632  1.0701 -0.9989  0.5933
 1775SOL    HW2 5325   0.376   1.583   2.761 -1.2078 -0.7259  1.0499
 1776SOL     OW 5326   2.846   0.092   0.623 -0.5303  0.6467  0.1178
 1776SOL    HW1 5327   2.753   0.113   0.611 -1.5287 -1.6043  2.8381
 1776SOL    HW2 5328   2.874   0.063   0.536 -2.2880  1.5372 -0.8215
 1777SOL     OW 5329   3.082   1.781   1.133  0.3713 -0.0543 -0.1718
 1777SOL    HW1 5330   2.987   1.770   1.137  0.3807 -1.3508 -2.1418
 1777SOL    HW2 5331   3.095   1.875   1.126 -0.7025  0.2066  0.9295
 1778SOL     OW 5332   0.457   3.792   0.611 -0.5138 -0.2806  0.5290
 1778SOL    HW1 5333   0.438   3.701   0.636  0.1255 -0.6864 -0.4202
 1778SOL    HW2 5334   0.402   3.807   0.534 -0.4860  0.0830  0.5802
 1779SOL     OW 5335   3.968   3.537   2.720  0.0168 -0.1016 -0.1122
 1779SOL    HW1 5336   4.046   3.487   2.745 -0.4122 -0.0605  1.4085
 1779SOL    HW2 5337   3.973   3.616   2.775 -0.8689  0.0972 -0.3129
 1780SOL     OW 5338   3.904   2.542   0.067  0.6739  0.1168 -0.0174
 1780SOL    HW1 5339   3.833   2.570   0.009  1.0520  0.4571 -0.3151
 1780SOL    HW2 5340   3.984   2.574   0.025  1.0016 -0.2096  0.3506
 1781SOL     OW 5341   0.804   2.610   3.102  0.4168  0.3755  0.7088
 1781SOL    HW1 5342   0.866   2.665   3.054  1.4350 -0.4172  1.0668
 1781SOL    HW2 5343   0.791   2.654   3.185  2.0350 -0.3876  1.4151
 1782SOL     OW 5344   3.825   1.941   1.299 -0.1125  0.0990  0.5275
 1782SOL    HW1 5345   3.887   1.870   1.315 -1.7535 -1.2918  1.0835
 1782SOL    HW2 5346   3.864   1.992   1.228  0.8864 -1.6737 -0.2669
 1783SOL     OW 5347   0.070   2.252   3.070 -0.4020  0.4417 -0.8259
 1783SOL    HW1 5348   0.133   2.313   3.032 -0.1356  1.6525  1.4300
 1783SOL    HW2 5349   0.015   2.306   3.127 -0.1686 -1.3724  1.2515
 1784SOL     OW 5350   4.114   1.912   3.145 -0.0992  0.6954 -0.2337
 1784SOL    HW1 5351   4.050   1.888   3.212  1.4360 -0.9632  0.7448
 1784SOL    HW2 5352   4.198   1.882   3.181  0.8556  0.1843 -2.6817
 1785SOL     OW 5353   1.739   3.110   1.532  0.3687  0.0908  0.2205
 1785SOL    HW1 5354   1.766   3.188   1.483  0.7226 -1.0889 -1.5352
 1785SOL    HW2 5355   1.643   3.117   1.536  0.4579  1.1088  0.9759
 1786SOL     OW 5356   3.138   0.708   1.095  0.2403 -0.1192 -0.7044
 1786SOL    HW1 5357   3.092   0.783   1.135  0.0794 -0.6374  0.1151
 1786SOL    HW2 5358   3.213   0.748   1.050  0.3257  0.5171 -0.0281
 1787SOL     OW 5359   2.973   1.373   0.281  0.0216 -0.0688  0.9079
 1787SOL    HW1 5360   2.889   1.369   0.327 -0.3678  2.2319  0.4981
 1787SOL    HW2 5361   2.953   1.339   0.193 -0.8538  1.7188  0.3764
 1788SOL     OW 5362   3.418   1.891   0.492 -0.7664 -0.4279  0.1200
 1788SOL    HW1 5363   3.445   1.976   0.525 -1.4812  0.0497 -0.5073
 1788SOL    HW2 5364   3.365   1.910   0.415  0.2670 -1.4860 -0.8976
 1789SOL     OW 5365   2.833   0.130   0.316  0.0243 -0.4575  0.1013
 1789SOL    HW1 5366   2.914   0.180   0.304  1.2352 -2.1283  0.8428
 1789SOL    HW2 5367   2.830   0.070   0.242  0.4890 -1.6869  1.0507
 1790SOL     OW 5368   1.116   0.522   3.501 -0.3126 -0.4740  0.2268
 1790SOL    HW1 5369   1.119   0.550   3.592  0.0110 -0.8666  0.3413
 1790SOL    HW2 5370   1.026   0.538   3.473  0.1576  1.9008 -0.1100
 1791SOL     OW 5371   0.813   3.094   2.679  0.3003 -0.3774  0.4907
 1791SOL    HW1 5372   0.795   3.080   2.586  0.7558  1.8447 -0.0092
 1791SOL    HW2 5373   0.852   3.182   2.683 -0.2611 -0.1506  2.8457
 1792SOL     OW 5374   1.511   3.899   1.549  0.5822  0.4010 -0.1538
 1792SOL    HW1 5375   1.439   3.954   1.579  0.7679  0.7205 -0.2848
 1792SOL    HW2 5376   1.470   3.817   1.522 -0.0157  1.3533 -2.2983
 1793SOL     OW 5377   0.016   0.283   3.937  0.6185  0.3631  0.1454
 1793SOL    HW1 5378   0.007   0.210   3.876  2.4506 -0.0205  0.2768
 1793SOL    HW2 5379   0.058   0.245   4.014 -0.2431  1.1633  1.0303
 1794SOL     OW 5380   3.182   0.550   3.350  0.4023 -0.2264 -0.1132
 1794SOL    HW1 5381   3.188   0.523   3.441 -1.0294  0.0199  0.0781
 1794SOL    HW2 5382   3.186   0.469   3.299  0.6869 -0.3998  0.1840
 1795SOL     OW 5383   0.701   1.108   3.021  0.0627 -0.7374 -0.0038
 1795SOL    HW1 5384   0.653   1.027   3.007  0.3894 -0.8600 -0.4111
 1795SOL    HW2 5385   0.642   1.176   2.989 -0.1111 -0.8296  0.1160
 1796SOL     OW 5386   3.720   2.393   2.063 -0.3222 -0.0801  0.4894
 1796SOL    HW1 5387   3.676   2.412   2.146  0.8869 -0.4012  1.2331
 1796SOL    HW2 5388   3.813   2.400   2.083  0.0008  1.4464 -1.2304
 1797SOL     OW 5389   2.854   3.159   1.803  0.2953 -0.4285 -0.2463
 1797SOL    HW1 5390   2.844   3.170   1.898 -0.6395 -0.6430 -0.3167
 1797SOL    HW2 5391   2.765   3.163   1.768  0.1146 -4.3548 -0.6712
 1798SOL     OW 5392   2.574   1.118   2.196  0.1932 -0.1436 -0.5210
 1798SOL    HW1 5393   2.534   1.092   2.279  0.9795 -0.1154 -0.1225
 1798SOL    HW2 5394   2.588   1.035   2.150  2.9536 -0.5786  0.8657
 1799SOL     OW 5395   0.538   3.951   2.211 -0.4064  0.4004  0.0713
 1799SOL    HW1 5396   0.619   3.950   2.159 -0.8567  2.1891 -0.7645
 1799SOL    HW2 5397   0.472   3.910   2.154 -0.5348  0.8585 -0.1166
 1800SOL     OW 5398   3.174   3.972   1.052  0.0698  0.7376 -0.2020
 1800SOL    HW1 5399   3.169   3.971   0.956 -2.0098  1.9456 -0.1612
 1800SOL    HW2 5400   3.215   4.056   1.073 -0.2842  0.8682 -0.0247
 1801SOL     OW 5401   2.696   3.601   0.577  0.2591 -0.1557  0.8839
 1801SOL    HW1 5402   2.612   3.568   0.543  0.6329  0.3736 -0.6260
 1801SOL    HW2 5403   2.671   3.658   0.649 -0.7434  0.3635  0.1628
 1802SOL     OW 5404   1.233   4.024   0.144 -0.2867 -0.5664 -0.0615
 1802SOL    HW1 5405   1.193   4.108   0.120  1.5590  0.1842 -0.7694
 1802SOL    HW2 5406   1.235   3.974   0.062  0.6606 -0.3800 -0.1616
 1803SOL     OW 5407   0.775   1.787   4.093  0.1242  0.1819 -0.5676
 1803SOL    HW1 5408   0.772   1.707   4.146 -2.3993  0.5080 -0.0936
 1803SOL    HW2 5409   0.830   1.764   4.018  0.9123 -1.4162  0.4581
 1804SOL     OW 5410   1.743   0.400   2.316  0.6389 -0.1706  0.9266
 1804SOL    HW1 5411   1.801   0.365   2.383  0.1908 -0.2162  1.2955
 1804SOL    HW2 5412   1.793   0.393   2.235  0.9504 -0.6885  1.1586
 1805SOL     OW 5413   2.087   1.246   1.149  0.4601 -0.5481 -0.5800
 1805SOL    HW1 5414   2.130   1.163   1.127  1.4935 -0.4202  0.7962
 1805SOL    HW2 5415   2.009   1.221   1.198  0.3626 -0.7128 -0.8165
 1806SOL     OW 5416   2.486   1.200   2.535  0.7260 -0.1176  0.3350
 1806SOL    HW1 5417   2.448   1.267   2.478  1.1422 -1.1913 -1.2860
 1806SOL    HW2 5418   2.580   1.219   2.534  0.7932 -0.4418  0.2339
 1807SOL     OW 5419   3.149   4.221   1.629 -0.4203 -0.1302 -0.0126
 1807SOL    HW1 5420   3.214   4.263   1.687 -0.5160  0.1826 -0.1274
 1807SOL    HW2 5421   3.154   4.128   1.651  1.2403 -0.3557 -1.1513
 1808SOL     OW 5422   4.019   3.030   0.666  0.1109  0.1185  0.0952
 1808SOL    HW1 5423   4.104   3.068   0.645 -0.6968  1.3519 -1.1604
 1808SOL    HW2 5424   4.039   2.948   0.710  1.9528  0.0429 -0.7983
 1809SOL     OW 5425   0.322   4.231   3.984  0.4367  0.2452  0.6688
 1809SOL    HW1 5426   0.282   4.220   3.898  1.2565  1.2803  0.1329
 1809SOL    HW2 5427   0.353   4.144   4.008 -0.8725 -0.2952  0.4756
 1810SOL     OW 5428   3.402   2.881   3.363 -0.0908 -0.2158 -0.2648
 1810SOL    HW1 5429   3.374   2.973   3.358 -0.4215 -0.3935 -2.2680
 1810SOL    HW2 5430   3.402   2.862   3.457 -1.1727  1.4825  0.1324
 1811SOL     OW 5431   3.427   3.019   0.996 -0.5778  0.4677 -0.4110
 1811SOL    HW1 5432   3.372   2.990   0.923 -0.9824 -2.4413  0.8935
 1811SOL    HW2 5433   3.365   3.039   1.066 -0.1192 -0.2715  0.2286
 1812SOL     OW 5434   0.426   2.949   1.336 -0.0452  0.0580  0.4681
 1812SOL    HW1 5435   0.364   2.877   1.352  0.7266 -0.5207  0.9145
 1812SOL    HW2 5436   0.401   3.016   1.399 -1.0090  0.3535 -0.1983
 1813SOL     OW 5437   3.285   1.024   1.169 -0.2812 -0.2952 -0.2961
 1813SOL    HW1 5438   3.212   0.992   1.222 -0.4739 -1.6689 -1.3370
 1813SOL    HW2 5439   3.291   0.962   1.097  3.1793 -1.4063  0.7607
 1814SOL     OW 5440   4.069   3.796   1.718  0.3977 -0.2091  0.0196
 1814SOL    HW1 5441   4.083   3.869   1.658 -0.9209  0.1191  0.0701
 1814SOL    HW2 5442   4.132   3.809   1.788 -0.0732  1.1058  0.2289
 1815SOL     OW 5443   2.711   1.124   1.330 -0.3274 -0.1874 -0.0746
 1815SOL    HW1 5444   2.678   1.078   1.407 -0.7881 -0.0856 -0.2123
 1815SOL    HW2 5445   2.730   1.055   1.266 -0.2567 -0.2454  0.0086
 1816SOL     OW 5446   3.847   0.878   0.912  0.2609 -0.2327 -0.3872
 1816SOL    HW1 5447   3.764   0.917   0.885  1.1922  1.3659 -1.0767
 1816SOL    HW2 5448   3.873   0.822   0.839  0.2083 -0.0733 -0.5275
 1817SOL     OW 5449   2.039   2.162   3.867  0.1864 -0.4969 -0.1555
 1817SOL    HW1 5450   1.976   2.132   3.802  0.4504 -0.8431 -0.2584
 1817SOL    HW2 5451   2.102   2.090   3.874 -0.4900 -0.9868  1.3572
 1818SOL     OW 5452   2.444   0.943   4.119  0.0181 -0.3943 -0.1305
 1818SOL    HW1 5453   2.505   1.011   4.092 -0.5734  0.8771  1.5565
 1818SOL    HW2 5454   2.499   0.876   4.159  0.4942 -0.3622 -0.7213
 1819SOL     OW 5455   0.341   0.608   4.134  0.1019  0.3136 -0.0343
 1819SOL    HW1 5456   0.262   0.626   4.082 -0.3071  1.2566  0.8770
 1819SOL    HW2 5457   0.341   0.513   4.145  0.4301  0.0352 -2.0827
 1820SOL     OW 5458   1.920   4.179   3.793  0.3843 -0.2687 -0.1903
 1820SOL    HW1 5459   1.927   4.271   3.769  0.2173 -0.1714  0.1424
 1820SOL    HW2 5460   1.833   4.153   3.763  0.2122 -0.1720  0.2288
 1821SOL     OW 5461   3.687   3.840   1.912 -0.0224  0.4790 -0.2355
 1821SOL    HW1 5462   3.617   3.830   1.977  0.2347  0.1135 -0.0129
 1821SOL    HW2 5463   3.652   3.800   1.833 -0.3490  0.9542 -0.3350
 1822SOL     OW 5464   0.464   4.076   2.559 -0.3175 -0.3229  0.1843
 1822SOL    HW1 5465   0.464   4.064   2.654  1.4169  0.4610  0.3322
 1822SOL    HW2 5466   0.511   3.999   2.525 -0.6389 -0.4348 -0.0108
 1823SOL     OW 5467   0.927   1.737   2.236  0.2472  0.4062  0.3649
 1823SOL    HW1 5468   0.941   1.809   2.174 -2.3181 -1.8170 -3.1617
 1823SOL    HW2 5469   0.987   1.668   2.208 -1.3006 -0.8269 -0.0059
 1824SOL     OW 5470   0.711   3.880   4.162  0.3018 -0.1376  0.3325
 1824SOL    HW1 5471   0.784   3.942   4.173 -1.8975  2.9864 -1.1448
 1824SOL    HW2 5472   0.704   3.868   4.067  0.3442 -2.3838  0.5687
 1825SOL     OW 5473   2.752   4.228   4.018 -0.0255 -0.0506 -0.2894
 1825SOL    HW1 5474   2.742   4.156   4.080 -0.4426 -1.3915 -1.8395
 1825SOL    HW2 5475   2.811   4.289   4.062  2.4525 -2.5177  0.0877
 1826SOL     OW 5476   0.029   0.883   1.894 -0.2796  0.1944  0.3849
 1826SOL    HW1 5477   0.056   0.959   1.844  2.1590 -0.0321  1.2149
 1826SOL    HW2 5478   0.060   0.900   1.983  0.2005 -1.6590  0.6297
 1827SOL     OW 5479   1.571   2.428   3.059  0.3180  0.0904  0.3732
 1827SOL    HW1 5480   1.551   2.405   2.969  1.5847  0.5177 -0.0427
 1827SOL    HW2 5481   1.600   2.519   3.055 -0.7936  0.5182  1.4071
 1828SOL     OW 5482   0.345   2.262   1.655 -0.0294  0.8427 -1.0553
 1828SOL    HW1 5483   0.272   2.316   1.686 -0.3072 -0.6290  1.1189
 1828SOL    HW2 5484   0.307   2.175   1.644  1.2280  0.1893 -0.4788
 1829SOL     OW 5485   1.957   0.923   2.109  0.4732 -0.4314  0.6861
 1829SOL    HW1 5486   1.981   0.994   2.050  1.1009  0.3293  1.8271
 1829SOL    HW2 5487   1.921   0.855   2.052  3.3693 -0.7837 -0.9413
 1830SOL     OW 5488   0.723   0.926   3.703 -0.1403 -0.4445  0.4742
 1830SOL    HW1 5489   0.631   0.898   3.697 -0.5898  0.8241  1.1367
 1830SOL    HW2 5490   0.741   0.929   3.797  0.0258  0.9976  0.4169
 1831SOL     OW 5491   3.151   1.875   3.092 -0.0279  0.3887  0.0471
 1831SOL    HW1 5492   3.087   1.811   3.061  0.3829 -0.7052  1.3522
 1831SOL    HW2 5493   3.186   1.836   3.172  0.8500  1.8769  0.4127
 1832SOL     OW 5494   2.735   2.668   1.095 -0.4265 -0.5572 -0.3004
 1832SOL    HW1 5495   2.739   2.610   1.171  1.3455  3.0683  2.7120
 1832SOL    HW2 5496   2.826   2.675   1.065 -0.7674 -0.1446 -1.3064
 1833SOL     OW 5497   1.939   2.671   1.779  0.2382  0.2058 -0.3017
 1833SOL    HW1 5498   1.916   2.702   1.866  0.9111  2.0225 -0.7183
 1833SOL    HW2 5499   1.880   2.720   1.721 -0.9244 -1.7370 -0.8436
 1834SOL     OW 5500   2.250   4.158   4.047  0.3283  0.1810 -0.1564
 1834SOL    HW1 5501   2.155   4.167   4.052  0.2376  0.0244 -1.3361
 1834SOL    HW2 5502   2.282   4.247   4.030  0.3287  0.1008 -0.5730
 1835SOL     OW 5503   2.399   0.386   4.255 -0.2080 -0.0985 -0.7050
 1835SOL    HW1 5504   2.489   0.370   4.285  0.0004 -0.1729 -1.3523
 1835SOL    HW2 5505   2.409   0.438   4.176 -0.7969  1.2136  0.0519
 1836SOL     OW 5506   3.342   3.391   0.575  0.2140  0.0729 -0.4120
 1836SOL    HW1 5507   3.310   3.386   0.485 -0.9260 -0.8537  0.0259
 1836SOL    HW2 5508   3.432   3.358   0.570  0.6200  1.2734 -1.4132
 1837SOL     OW 5509   0.925   3.839   2.288 -0.1854 -0.0404  0.9907
 1837SOL    HW1 5510   0.994   3.803   2.232  0.0533  1.4065  0.2899
 1837SOL    HW2 5511   0.885   3.763   2.330 -1.7092 -1.4612 -2.6327
 1838SOL     OW 5512   0.185   4.223   3.745  0.3514  0.1409 -0.3895
 1838SOL    HW1 5513   0.112   4.281   3.723  0.0558 -0.5559 -1.2920
 1838SOL    HW2 5514   0.229   4.207   3.661  0.1830 -1.2626 -0.2279
 1839SOL     OW 5515   2.087   3.056   3.936  0.3028 -0.0738 -0.4198
 1839SOL    HW1 5516   2.045   3.043   3.851 -1.9623  0.6233  0.5261
 1839SOL    HW2 5517   2.129   3.142   3.930 -0.4850  0.3030 -0.6087
 1840SOL     OW 5518   0.274   0.648   3.242 -0.1365  0.0912 -0.3829
 1840SOL    HW1 5519   0.343   0.675   3.303 -0.1722 -2.0522  0.7051
 1840SOL    HW2 5520   0.231   0.730   3.217  0.6381  1.1656  1.5522
 1841SOL     OW 5521   3.218   2.769   2.883  0.2458 -0.3584  0.1507
 1841SOL    HW1 5522   3.194   2.738   2.971 -0.4325  1.7323  0.7611
 1841SOL    HW2 5523   3.311   2.790   2.890  1.1870 -3.6448 -0.7603
 1842SOL     OW 5524   1.457   3.641   1.676  0.1146  0.1827 -0.2709
 1842SOL    HW1 5525   1.387   3.593   1.720 -0.5676  0.1545 -1.3292
 1842SOL    HW2 5526   1.495   3.696   1.743  0.6986 -1.5827  0.9160
 1843SOL     OW 5527   0.999   0.121   1.878  0.3060  0.1488 -0.0405
 1843SOL    HW1 5528   0.919   0.142   1.830  0.1223 -1.8988 -0.7035
 1843SOL    HW2 5529   1.061   0.095   1.810  1.7083  2.0426  0.4317
 1844SOL     OW 5530   3.651   0.779   1.716  0.2221  0.3136 -0.1777
 1844SOL    HW1 5531   3.581   0.843   1.727 -0.6367 -0.5398 -0.6332
 1844SOL    HW2 5532   3.655   0.762   1.622  0.4818 -0.2635 -0.0698
 1845SOL     OW 5533   3.515   3.927   3.404  0.0117 -0.5576 -0.5744
 1845SOL    HW1 5534   3.610   3.927   3.393  0.0447  1.4131 -0.7625
 1845SOL    HW2 5535   3.500   3.876   3.483  1.4076  0.4600  0.4081
 1846SOL     OW 5536   1.575   1.921   1.036  0.3793  0.6437 -0.0098
 1846SOL    HW1 5537   1.639   1.971   1.087 -0.4690  0.6394  1.0783
 1846SOL    HW2 5538   1.497   1.976   1.033 -0.0304  0.0691 -0.1627
 1847SOL     OW 5539   2.646   2.181   4.191 -0.2062  0.2871  0.7101
 1847SOL    HW1 5540   2.581   2.210   4.127  1.3061  0.6552 -0.7243
 1847SOL    HW2 5541   2.686   2.104   4.150 -0.2257 -0.3674  1.8944
 1848SOL     OW 5542   2.116   1.649   2.731 -0.5428  0.2969  0.5168
 1848SOL    HW1 5543   2.088   1.703   2.805 -1.2680  0.0176  0.4508
 1848SOL    HW2 5544   2.077   1.563   2.747 -0.7415  0.2429 -0.2074
 1849SOL     OW 5545   3.256   1.346   1.560  0.1132 -0.4800 -0.3694
 1849SOL    HW1 5546   3.233   1.439   1.563  0.7452 -0.3567  1.4143
 1849SOL    HW2 5547   3.216   1.315   1.479 -3.0159  0.5840  0.6104
 1850SOL     OW 5548   4.118   3.515   1.921 -0.5138  0.1863 -0.1644
 1850SOL    HW1 5549   4.187   3.565   1.963 -0.6334  0.5282 -0.3663
 1850SOL    HW2 5550   4.039   3.568   1.932 -0.7927 -0.3070  0.2654
 1851SOL     OW 5551   1.985   3.192   1.013  0.4595  0.5816  0.4056
 1851SOL    HW1 5552   2.049   3.226   0.950 -0.2738  1.5297  0.1438
 1851SOL    HW2 5553   1.917   3.259   1.016  0.5104  0.5971  2.2916
 1852SOL     OW 5554   3.605   0.043   0.532  0.8640 -0.3840 -0.3905
 1852SOL    HW1 5555   3.523   0.004   0.561 -0.1904  1.1862 -1.1166
 1852SOL    HW2 5556   3.668  -0.029   0.536 -0.8385 -2.0101 -1.1526
 1853SOL     OW 5557   3.002   1.087   1.608 -0.4263 -0.0628  0.1258
 1853SOL    HW1 5558   2.935   1.021   1.588 -0.0881 -1.0036  1.8742
 1853SOL    HW2 5559   3.085   1.041   1.595 -0.1872 -0.0751  1.5603
 1854SOL     OW 5560   0.966   2.155   1.567 -0.6151 -0.5644  0.4165
 1854SOL    HW1 5561   0.990   2.100   1.492 -0.9770 -1.3152  0.8365
 1854SOL    HW2 5562   0.890   2.111   1.606 -0.4658 -0.1645  1.1899
 1855SOL     OW 5563   0.576   1.229   0.696  0.1847 -0.3021 -0.1881
 1855SOL    HW1 5564   0.610   1.309   0.736 -0.2573 -0.7300  1.0803
 1855SOL    HW2 5565   0.500   1.257   0.646  1.7530  0.5191 -2.2788
 1856SOL     OW 5566   2.463   1.748   3.912 -0.6248  0.5709  0.1204
 1856SOL    HW1 5567   2.532   1.682   3.921 -1.2515 -0.5424 -2.4143
 1856SOL    HW2 5568   2.389   1.713   3.962 -0.1533  0.5890  0.8404
 1857SOL     OW 5569   2.230   2.809   1.004 -0.0383 -0.3507 -0.0556
 1857SOL    HW1 5570   2.196   2.719   1.011  1.0268 -0.6866  1.2597
 1857SOL    HW2 5571   2.313   2.806   1.051  1.2137  0.7504 -2.0861
 1858SOL     OW 5572   3.196   3.435   1.377  0.1098 -0.0294  0.2075
 1858SOL    HW1 5573   3.101   3.451   1.378  0.1377  0.1226  0.6047
 1858SOL    HW2 5574   3.217   3.420   1.285 -0.2918 -0.0006  0.1104
 1859SOL     OW 5575   0.946   3.956   0.511  0.4805 -1.0123  0.4124
 1859SOL    HW1 5576   0.858   3.921   0.494  0.2595  0.3658 -1.6418
 1859SOL    HW2 5577   0.996   3.934   0.433  0.6677  2.0679 -0.4399
 1860SOL     OW 5578   2.084   3.886   0.689  0.2446 -0.3190 -0.4919
 1860SOL    HW1 5579   2.158   3.829   0.671  0.4783 -0.5982  1.2122
 1860SOL    HW2 5580   2.110   3.971   0.654  0.5608 -0.8416 -1.5837
 1861SOL     OW 5581   2.356   1.032   1.758  0.2142 -0.1567 -0.1038
 1861SOL    HW1 5582   2.420   1.071   1.817 -0.0886  0.1913  0.0031
 1861SOL    HW2 5583   2.309   1.107   1.721 -0.0523 -0.4019 -0.2694
 1862SOL     OW 5584   2.568   0.694   3.057 -0.9081  0.4155 -0.6087
 1862SOL    HW1 5585   2.515   0.674   3.135  0.3038 -1.0814 -0.1272
 1862SOL    HW2 5586   2.522   0.650   2.985 -2.6108  2.6515 -1.0252
 1863SOL     OW 5587   1.653   0.978   2.089  0.6926  0.2935 -0.4355
 1863SOL    HW1 5588   1.597   1.013   2.019 -1.1216  0.6401  1.1223
 1863SOL    HW2 5589   1.734   1.029   2.082  0.6177  0.2382 -2.3343
 1864SOL     OW 5590   3.173   2.384   3.215 -0.1526  0.1698 -0.1658
 1864SOL    HW1 5591   3.083   2.394   3.247 -0.6941  0.9364 -1.8302
 1864SOL    HW2 5592   3.175   2.298   3.174  0.1246 -0.1870  0.5720
 1865SOL     OW 5593   2.046   2.426   1.460  0.3020 -0.0165 -0.1765
 1865SOL    HW1 5594   2.122   2.482   1.478  0.3998 -0.4288  0.7398
 1865SOL    HW2 5595   2.078   2.364   1.394  0.5117  0.3227 -0.4013
 1866SOL     OW 5596   1.281   3.756   2.800  0.6973 -0.3618 -0.1547
 1866SOL    HW1 5597   1.213   3.773   2.735  1.4812  0.9232 -0.6842
 1866SOL    HW2 5598   1.363   3.763   2.751  1.3375  1.1834  1.0351
 1867SOL     OW 5599   0.965   2.043   3.605  0.0074  0.1524  0.5553
 1867SOL    HW1 5600   0.890   2.067   3.658 -0.5242  1.7613 -0.8370
 1867SOL    HW2 5601   0.946   1.955   3.573 -1.9656  1.0077 -0.8260
 1868SOL     OW 5602   2.868   3.583   0.358  0.4888  0.1986  0.3012
 1868SOL    HW1 5603   2.804   3.587   0.429  0.8737  1.8769  0.5978
 1868SOL    HW2 5604   2.824   3.626   0.284 -0.1025 -1.9724 -0.6969
 1869SOL     OW 5605   3.096   1.137   3.938 -0.1190 -0.6105 -0.1839
 1869SOL    HW1 5606   3.187   1.109   3.949 -0.1516 -0.2874  1.0282
 1869SOL    HW2 5607   3.047   1.088   4.005 -0.6872 -0.0786 -0.1978
 1870SOL     OW 5608   3.231   2.914   0.730 -0.3655 -0.0188 -0.2990
 1870SOL    HW1 5609   3.239   2.951   0.642 -0.3298  0.8063  0.0350
 1870SOL    HW2 5610   3.313   2.867   0.744 -0.1644  0.2584 -0.5300
 1871SOL     OW 5611   2.535   0.013   3.860 -0.4680 -0.1060  0.2557
 1871SOL    HW1 5612   2.600  -0.030   3.916 -2.3069 -2.3263  0.8481
 1871SOL    HW2 5613   2.484   0.067   3.921  1.9256  3.3308 -0.5042
 1872SOL     OW 5614   3.174   0.513   2.282 -0.2828 -0.2848 -0.4094
 1872SOL    HW1 5615   3.180   0.608   2.292 -1.0208 -0.2458 -0.2499
 1872SOL    HW2 5616   3.264   0.482   2.289 -0.1453  0.3066  0.5916
 1873SOL     OW 5617   1.066   2.184   3.403 -0.7829 -0.3277 -0.5968
 1873SOL    HW1 5618   1.128   2.138   3.347  0.9993  0.1171  0.9121
 1873SOL    HW2 5619   1.028   2.116   3.459  0.7611 -0.2543  0.6274
 1874SOL     OW 5620   0.136   3.648   2.230 -0.2676  0.3935 -0.2621
 1874SOL    HW1 5621   0.150   3.554   2.242  1.0779  0.4199 -1.3688
 1874SOL    HW2 5622   0.043   3.661   2.250 -0.3263 -1.0420  0.5723
 1875SOL     OW 5623   1.259   1.974   0.583 -0.0975  0.2706  0.6770
 1875SOL    HW1 5624   1.233   1.957   0.673  3.0006  0.1984  1.6659
 1875SOL    HW2 5625   1.218   1.903   0.533 -1.0591 -0.2757  2.1726
 1876SOL     OW 5626   4.238   0.714   0.068  0.0857 -0.4508  0.1967
 1876SOL    HW1 5627   4.319   0.672   0.096 -1.0881 -1.5143  2.3460
 1876SOL    HW2 5628   4.181   0.641   0.042 -0.5628  0.1703 -0.1590
 1877SOL     OW 5629   0.586   0.725   4.024  0.3086 -0.0452 -0.1705
 1877SOL    HW1 5630   0.569   0.819   4.015 -0.2127 -0.0916  0.2664
 1877SOL    HW2 5631   0.502   0.688   4.052  1.0640 -0.2999  1.9371
 1878SOL     OW 5632   2.450   2.160   1.525  0.2268 -0.3490 -0.2678
 1878SOL    HW1 5633   2.441   2.215   1.447  1.7163 -0.7331 -0.7401
 1878SOL    HW2 5634   2.539   2.177   1.556  0.4794 -1.9646 -0.0292
 1879SOL     OW 5635   0.108   4.090   2.286 -0.3052 -0.5633 -0.0907
 1879SOL    HW1 5636   0.041   4.066   2.349 -0.4695 -1.8030 -0.7145
 1879SOL    HW2 5637   0.181   4.123   2.339 -1.4992  1.1517  0.5766
 1880SOL     OW 5638   0.451   0.400   2.876 -0.1715  0.3351  0.2890
 1880SOL    HW1 5639   0.514   0.462   2.839  0.3075 -0.7073 -0.6682
 1880SOL    HW2 5640   0.417   0.351   2.801  0.0854 -1.1398  1.0951
 1881SOL     OW 5641   2.504   2.278   1.836  0.3770 -0.1797  0.2646
 1881SOL    HW1 5642   2.571   2.315   1.893  0.4103  1.4770 -0.7780
 1881SOL    HW2 5643   2.550   2.215   1.781  0.7389 -0.2769  0.6760
 1882SOL     OW 5644   1.771   3.869   2.488 -0.0434  0.0505 -0.3808
 1882SOL    HW1 5645   1.710   3.805   2.525 -1.2209  0.0545 -2.1523
 1882SOL    HW2 5646   1.715   3.933   2.444  1.1924  1.0713 -0.5262
 1883SOL     OW 5647   2.326   2.244   0.836 -0.0218 -0.0227  0.4154
 1883SOL    HW1 5648   2.257   2.292   0.881 -0.3143  0.3928 -0.4517
 1883SOL    HW2 5649   2.280   2.187   0.775  0.3811 -0.2381  0.3075
 1884SOL     OW 5650   2.936   3.409   0.628  1.0648  0.8944  0.3495
 1884SOL    HW1 5651   2.901   3.498   0.622 -2.2716 -0.3063 -0.0617
 1884SOL    HW2 5652   3.026   3.416   0.595  2.0808  4.6058  3.2744
 1885SOL     OW 5653   3.484   1.873   2.391  0.0192 -0.2038 -0.1672
 1885SOL    HW1 5654   3.558   1.847   2.446 -0.3678 -0.5302  0.2081
 1885SOL    HW2 5655   3.524   1.906   2.311  0.5403 -1.5521 -0.4811
 1886SOL     OW 5656   2.389   4.023   0.989 -0.2140 -0.3416 -0.1778
 1886SOL    HW1 5657   2.355   3.963   1.056 -1.6655  1.0978  0.4417
 1886SOL    HW2 5658   2.464   4.065   1.031 -0.0539 -0.6984 -0.0998
 1887SOL     OW 5659   4.176   1.830   3.956 -0.6507  0.2276  0.0171
 1887SOL    HW1 5660   4.149   1.910   3.912  0.4169 -0.6471 -2.3707
 1887SOL    HW2 5661   4.105   1.768   3.940 -1.0546  0.3948  1.0736
 1888SOL     OW 5662   2.032   1.905   3.531 -0.0275  0.6553  0.3910
 1888SOL    HW1 5663   1.966   1.957   3.577 -0.4405  1.5365 -1.1065
 1888SOL    HW2 5664   2.101   1.968   3.510 -0.1016  0.4105 -0.6378
 1889SOL     OW 5665   2.665   3.815   0.093 -0.2328 -0.1803  0.5794
 1889SOL    HW1 5666   2.677   3.758   0.017  0.2246  0.9245 -0.2048
 1889SOL    HW2 5667   2.593   3.776   0.141  0.0726 -1.4225  0.0678
 1890SOL     OW 5668   3.443   2.250   2.078  0.6679  0.4694  0.2823
 1890SOL    HW1 5669   3.476   2.230   2.165  0.5581 -0.0872  0.1939
 1890SOL    HW2 5670   3.356   2.286   2.092 -0.2540 -1.6574  0.2755
 1891SOL     OW 5671   1.759   0.220   0.650  0.5534  0.6368 -0.3265
 1891SOL    HW1 5672   1.699   0.149   0.626 -0.5570  1.4062  0.0880
 1891SOL    HW2 5673   1.805   0.242   0.569  0.8604 -0.4952 -0.4770
 1892SOL     OW 5674   2.854   2.664   0.037 -0.0998  0.0787 -0.3563
 1892SOL    HW1 5675   2.927   2.709   0.079 -0.5151  1.3599 -0.9491
 1892SOL    HW2 5676   2.781   2.725   0.044 -1.1591 -1.2115  0.2885
 1893SOL     OW 5677   0.546   1.592   0.999  0.1838 -0.4848  0.3712
 1893SOL    HW1 5678   0.476   1.588   1.064 -0.3424  0.7233 -0.0895
 1893SOL    HW2 5679   0.620   1.549   1.041 -0.7589 -1.6184  0.9473
 1894SOL     OW 5680   2.511   2.296   0.318 -0.0575 -0.0312 -0.0988
 1894SOL    HW1 5681   2.554   2.324   0.238  0.5961  0.6085  0.4646
 1894SOL    HW2 5682   2.583   2.263   0.373  0.1440  3.2061  1.7961
 1895SOL     OW 5683   0.069   1.148   3.091  0.3919  0.6578  0.2963
 1895SOL    HW1 5684   0.146   1.164   3.036 -0.0468  1.8021 -0.0096
 1895SOL    HW2 5685   0.011   1.222   3.073  0.2209  1.0494  2.2823
 1896SOL     OW 5686   3.067   2.815   0.091 -0.3901 -0.1632  0.3892
 1896SOL    HW1 5687   3.125   2.891   0.086 -1.3544  0.5361 -0.4849
 1896SOL    HW2 5688   3.071   2.776   0.004 -1.7396  0.2986  0.0976
 1897SOL     OW 5689   2.832   0.688   2.177 -0.3848  0.1715 -0.0307
 1897SOL    HW1 5690   2.779   0.695   2.098 -1.2424 -1.1030  0.3937
 1897SOL    HW2 5691   2.789   0.746   2.240  0.2261  1.0887 -0.4235
 1898SOL     OW 5692   4.162   1.226   1.365  0.3350  0.2487  0.1237
 1898SOL    HW1 5693   4.129   1.193   1.281 -0.2099 -0.5895  0.6580
 1898SOL    HW2 5694   4.164   1.150   1.422 -0.3711  1.0255  1.2130
 1899SOL     OW 5695   2.620   1.928   3.620  0.2910  0.3659  0.3082
 1899SOL    HW1 5696   2.675   1.866   3.668  0.0302  0.6325  0.9803
 1899SOL    HW2 5697   2.621   1.897   3.530  1.2716  0.1879  0.3739
 1900SOL     OW 5698   2.003   1.744   1.091  0.2017  0.2756  0.8221
 1900SOL    HW1 5699   2.079   1.763   1.146  0.4491  0.5653  0.3892
 1900SOL    HW2 5700   2.039   1.734   1.003 -0.2045 -0.0706  0.6936
 1901SOL     OW 5701   3.668   3.887   2.954  0.1677  0.3233 -0.0917
 1901SOL    HW1 5702   3.574   3.877   2.964 -0.1684  1.2061 -1.8947
 1901SOL    HW2 5703   3.680   3.977   2.924  1.3997 -0.2594 -1.5040
 1902SOL     OW 5704   4.199   0.241   2.368 -0.2303  0.5571 -0.6732
 1902SOL    HW1 5705   4.281   0.281   2.341  0.6796  0.2380  1.4539
 1902SOL    HW2 5706   4.224   0.172   2.429 -2.0365 -0.2175 -0.7297
 1903SOL     OW 5707   2.673   1.989   0.130  0.0762  0.0986 -0.2327
 1903SOL    HW1 5708   2.584   1.959   0.113 -0.3906  1.9135 -1.3858
 1903SOL    HW2 5709   2.691   2.050   0.058  1.7721  0.7417  0.6836
 1904SOL     OW 5710   3.930   3.185   3.989 -0.2911 -0.4445 -0.2856
 1904SOL    HW1 5711   3.927   3.089   3.986  0.0781 -0.4272 -1.9237
 1904SOL    HW2 5712   3.952   3.211   3.900 -1.3757  1.2193 -0.1026
 1905SOL     OW 5713   1.008   3.609   2.105 -0.2698 -0.1098  0.0665
 1905SOL    HW1 5714   0.990   3.619   2.011 -1.2284  1.9856  0.4052
 1905SOL    HW2 5715   1.008   3.515   2.120 -1.0901 -0.4588 -1.8540
 1906SOL     OW 5716   2.340   1.748   2.621  0.2736  0.0573 -0.0425
 1906SOL    HW1 5717   2.430   1.716   2.611  0.1109 -1.0678  1.7899
 1906SOL    HW2 5718   2.298   1.685   2.679 -0.8927  2.0951  1.4595
 1907SOL     OW 5719   0.514   0.020   0.629  0.2342 -0.2178 -0.1054
 1907SOL    HW1 5720   0.569   0.096   0.646 -0.2996  0.6422 -2.0530
 1907SOL    HW2 5721   0.574  -0.054   0.635  0.8175  0.3199  1.5414
 1908SOL     OW 5722   1.439   3.740   3.032 -0.4062 -0.2132  0.6465
 1908SOL    HW1 5723   1.382   3.731   2.956 -1.3431  1.0521  1.1656
 1908SOL    HW2 5724   1.506   3.803   3.004  0.1704 -0.9268  0.3767
 1909SOL     OW 5725   0.323   3.534   0.913 -1.0345  0.1198 -0.3166
 1909SOL    HW1 5726   0.409   3.570   0.936 -1.0759  0.3789 -0.5670
 1909SOL    HW2 5727   0.289   3.501   0.996 -1.4441  1.5945  0.1387
 1910SOL     OW 5728   1.888   0.907   3.036 -0.2372 -0.5035  0.4730
 1910SOL    HW1 5729   1.897   0.981   3.097 -2.1327 -0.2712  0.5419
 1910SOL    HW2 5730   1.865   0.948   2.953  0.1576 -0.9480  0.1445
 1911SOL     OW 5731   2.155   3.428   3.398  0.2339  0.7074  0.4945
 1911SOL    HW1 5732   2.174   3.335   3.406  0.1504  0.7835  2.0154
 1911SOL    HW2 5733   2.204   3.457   3.321  1.2793 -0.3445  0.7427
 1912SOL     OW 5734   0.886   3.255   1.857  0.1370 -0.0537 -0.9013
 1912SOL    HW1 5735   0.841   3.194   1.799 -1.4923 -1.3015  1.4805
 1912SOL    HW2 5736   0.824   3.326   1.870 -0.0942 -0.4470  0.2907
 1913SOL     OW 5737   2.970   1.525   2.255 -0.4476 -0.0405  0.2602
 1913SOL    HW1 5738   2.889   1.474   2.264  0.1214 -1.1469 -0.6656
 1913SOL    HW2 5739   3.021   1.478   2.189  1.7145 -0.3341  2.0397
 1914SOL     OW 5740   2.452   0.885   3.819 -0.5709  0.2883 -0.1892
 1914SOL    HW1 5741   2.503   0.804   3.810  0.6362  0.9860  0.2351
 1914SOL    HW2 5742   2.453   0.905   3.912  3.1182  3.1967 -0.6054
 1915SOL     OW 5743   3.376   0.956   0.075 -0.3070 -0.0989  0.0967
 1915SOL    HW1 5744   3.311   0.939   0.144  1.4294  0.1469  1.9120
 1915SOL    HW2 5745   3.371   0.880   0.018 -1.6404 -0.4503  0.6410
 1916SOL     OW 5746   2.401   3.604   1.382  0.3523 -0.2160  0.2192
 1916SOL    HW1 5747   2.433   3.570   1.299  1.8857  0.3476  0.5446
 1916SOL    HW2 5748   2.311   3.571   1.389  1.0579 -2.4168 -0.4500
 1917SOL     OW 5749   2.681   0.680   3.732  0.3591 -0.0342 -0.3907
 1917SOL    HW1 5750   2.667   0.614   3.664  3.3101  0.5789 -1.7477
 1917SOL    HW2 5751   2.674   0.764   3.687  2.2526  0.3895 -0.0041
 1918SOL     OW 5752   2.142   1.181   3.340  0.2873 -0.0443 -0.1450
 1918SOL    HW1 5753   2.140   1.095   3.298 -0.6285  0.5122 -1.2863
 1918SOL    HW2 5754   2.107   1.166   3.428  0.4376 -0.8873 -0.2206
 1919SOL     OW 5755   2.604   1.960   3.993  0.2828 -0.8177  0.2067
 1919SOL    HW1 5756   2.547   1.893   3.956  2.8477 -2.4297 -1.1286
 1919SOL    HW2 5757   2.600   2.033   3.931  1.5875 -1.9615 -1.2852
 1920SOL     OW 5758   4.045   0.470   0.883  0.6165  0.2869  0.1110
 1920SOL    HW1 5759   3.963   0.514   0.906  1.4582  2.0764 -0.0703
 1920SOL    HW2 5760   4.110   0.509   0.941  1.5695 -0.1165 -0.6544
 1921SOL     OW 5761   3.941   1.365   1.859 -0.3361  0.1861 -0.4663
 1921SOL    HW1 5762   3.988   1.283   1.847  2.0812  1.5443 -0.9538
 1921SOL    HW2 5763   3.866   1.359   1.800  0.0097 -1.4698 -0.7855
 1922SOL     OW 5764   0.329   4.023   1.885  0.0262 -0.1954  0.2299
 1922SOL    HW1 5765   0.389   4.056   1.952 -2.2582  3.7752  0.6330
 1922SOL    HW2 5766   0.256   3.987   1.935 -0.2434 -0.2202 -0.1794
 1923SOL     OW 5767   0.457   2.968   3.024 -0.0585 -0.2900  0.1645
 1923SOL    HW1 5768   0.488   2.915   3.097  1.8140  1.5204  0.7843
 1923SOL    HW2 5769   0.533   3.023   3.000 -1.6482  1.5862 -0.8705
 1924SOL     OW 5770   0.485   0.768   2.077 -0.8946 -0.2723 -0.3579
 1924SOL    HW1 5771   0.467   0.823   2.000 -0.3363 -2.7333 -2.3760
 1924SOL    HW2 5772   0.428   0.692   2.066  0.0605 -1.2359  1.0254
 1925SOL     OW 5773   2.913   1.001   2.534  0.0577 -0.2938 -0.4112
 1925SOL    HW1 5774   2.851   0.928   2.534 -1.0624  0.6326 -1.3296
 1925SOL    HW2 5775   2.972   0.982   2.608 -1.2534 -1.2445  0.4280
 1926SOL     OW 5776   3.062   3.780   0.044  0.0530 -0.2135 -0.0002
 1926SOL    HW1 5777   2.986   3.722   0.039  1.8755 -2.8140 -0.3188
 1926SOL    HW2 5778   3.121   3.747  -0.024  2.1077  0.6356  1.2591
 1927SOL     OW 5779   1.152   2.665   1.217 -0.0519 -0.5838  0.2635
 1927SOL    HW1 5780   1.060   2.683   1.199 -0.7121 -2.0668  1.8323
 1927SOL    HW2 5781   1.174   2.721   1.291  0.3764 -0.1172 -0.2055
 1928SOL     OW 5782   4.031   0.758   3.365  0.5379  0.0650 -0.2259
 1928SOL    HW1 5783   4.106   0.702   3.384  0.3943 -0.1159 -0.1951
 1928SOL    HW2 5784   4.017   0.806   3.447  0.4408 -0.1085 -0.1413
 1929SOL     OW 5785   2.187   1.433   3.265 -0.1181  0.3795 -0.0568
 1929SOL    HW1 5786   2.174   1.344   3.296 -2.1143 -0.0381 -1.9093
 1929SOL    HW2 5787   2.111   1.482   3.297 -0.7512  0.5915 -1.7771
 1930SOL     OW 5788   3.702   3.618   0.644  0.5858  0.2337  0.7290
 1930SOL    HW1 5789   3.638   3.591   0.711  1.3816 -0.3128  1.2845
 1930SOL    HW2 5790   3.782   3.635   0.693  0.1455  3.8649  0.4757
 1931SOL     OW 5791   2.642   2.878   3.244  0.2446 -0.3734 -0.0553
 1931SOL    HW1 5792   2.597   2.914   3.168 -0.9619  1.2822  1.3696
 1931SOL    HW2 5793   2.591   2.800   3.267  1.1239 -1.4013 -1.3835
 1932SOL     OW 5794   2.475   1.649   0.712 -0.0263 -0.1714 -0.5703
 1932SOL    HW1 5795   2.505   1.696   0.790 -0.8253  1.2489 -1.0919
 1932SOL    HW2 5796   2.499   1.706   0.639 -0.1423 -1.0436 -1.3090
[truncated: 140,516 more chars]
