# Supplementary material for: Best Practices in Constant pH MD Simulations: Accuracy and Sampling
Source: J Chem Theory Comput. 2022 Sep 15;18(10):6134–47. doi: 10.1021/acs.jctc.2c00517 (PMC9558372; doi:10.1021/acs.jctc.2c00517)
Supplement: Supplementary file 1 — ct2c00517_si_001.zip [file ct2c00517_si_001.zip › best_practices_simulations/buffer_param/protein/topol.top]

;
;	File 'topol.top' was generated
;	By user: anton (1000)
;	On host: tcbl13
;	At date: Wed Sep  8 14:39:43 2021
;
;	This is a standalone topology file
;
;	Created by:
;	                    :-) GROMACS - gmx pdb2gmx, 2021.2 (-:
;	
;	Executable:   /usr/local/gromacs/bin/gmx
;	Data prefix:  /usr/local/gromacs
;	Working dir:  /home/anton/GIT/rex
;	Command line:
;	  gmx pdb2gmx -f phprocessed.pdb -o phprocessed.pdb -ff charmm36-mar2019-m6 -water tip3p -ignh -ter
;	Force field was read from current directory or a relative path - path added.
;

; Include forcefield parameters
#include "./charmm36-mar2019-m6.ff/forcefield.itp"

[ moleculetype ]
; Name            nrexcl
Protein_chain_A     3

[ atoms ]
;   nr       type  resnr residue  atom   cgnr     charge       mass  typeB    chargeB      massB
; residue   1 LEU rtp LEU  q  0.0
     1        NH2      1    LEU      N      1      -0.96     14.007
     2          H      1    LEU     H1      2       0.34      1.008
     3          H      1    LEU     H2      3       0.34      1.008
     4        CT1      1    LEU     CA      4       0.19     12.011
     5        HB1      1    LEU     HA      5       0.09      1.008
     6        CT2      1    LEU     CB      6      -0.18     12.011
     7        HA2      1    LEU    HB1      7       0.09      1.008
     8        HA2      1    LEU    HB2      8       0.09      1.008
     9        CT1      1    LEU     CG      9      -0.09     12.011
    10        HA1      1    LEU     HG     10       0.09      1.008
    11        CT3      1    LEU    CD1     11      -0.27     12.011
    12        HA3      1    LEU   HD11     12       0.09      1.008
    13        HA3      1    LEU   HD12     13       0.09      1.008
    14        HA3      1    LEU   HD13     14       0.09      1.008
    15        CT3      1    LEU    CD2     15      -0.27     12.011
    16        HA3      1    LEU   HD21     16       0.09      1.008
    17        HA3      1    LEU   HD22     17       0.09      1.008
    18        HA3      1    LEU   HD23     18       0.09      1.008
    19          C      1    LEU      C     19       0.51     12.011
    20          O      1    LEU      O     20      -0.51     15.999   ; qtot 0
; residue   2 LYS rtp LYS  q +1.0
    21        NH1      2    LYS      N     21      -0.47     14.007
    22          H      2    LYS     HN     22       0.31      1.008
    23        CT1      2    LYS     CA     23       0.07     12.011
    24        HB1      2    LYS     HA     24       0.09      1.008
    25        CT2      2    LYS     CB     25      -0.18     12.011
    26        HA2      2    LYS    HB1     26       0.09      1.008
    27        HA2      2    LYS    HB2     27       0.09      1.008
    28        CT2      2    LYS     CG     28      -0.18     12.011
    29        HA2      2    LYS    HG1     29       0.09      1.008
    30        HA2      2    LYS    HG2     30       0.09      1.008
    31        CT2      2    LYS     CD     31      -0.18     12.011
    32        HA2      2    LYS    HD1     32       0.09      1.008
    33        HA2      2    LYS    HD2     33       0.09      1.008
    34        CT2      2    LYS     CE     34       0.21     12.011
    35        HA2      2    LYS    HE1     35       0.05      1.008
    36        HA2      2    LYS    HE2     36       0.05      1.008
    37        NH3      2    LYS     NZ     37       -0.3     14.007
    38         HC      2    LYS    HZ1     38       0.33      1.008
    39         HC      2    LYS    HZ2     39       0.33      1.008
    40         HC      2    LYS    HZ3     40       0.33      1.008
    41          C      2    LYS      C     41       0.51     12.011
    42          O      2    LYS      O     42      -0.51     15.999   ; qtot 1
; residue   3 CYS rtp CYS2 q  0.0
    43        NH1      3    CYS      N     43      -0.47     14.007
    44          H      3    CYS     HN     44       0.31      1.008
    45        CT1      3    CYS     CA     45       0.07     12.011
    46        HB1      3    CYS     HA     46       0.09      1.008
    47        CT2      3    CYS     CB     47       -0.1     12.011
    48        HA2      3    CYS    HB1     48       0.09      1.008
    49        HA2      3    CYS    HB2     49       0.09      1.008
    50         SM      3    CYS     SG     50      -0.08      32.06
    51          C      3    CYS      C     51       0.51     12.011
    52          O      3    CYS      O     52      -0.51     15.999   ; qtot 1
; residue   4 HSPT rtp HSPT q +1.0
    53        NH1      4   HSPT      N     53      -0.47     14.007
    54          H      4   HSPT     HN     54       0.31      1.008
    55       CT1n      4   HSPT     CA     55       0.07     12.011
    56        HB1      4   HSPT     HA     56       0.09      1.008
    57      CT2An      4   HSPT     CB     57      -0.05     12.011
    58        HA2      4   HSPT    HB1     58       0.09      1.008
    59        HA2      4   HSPT    HB2     59       0.09      1.008
    60       CPH1      4   HSPT    CD2     60       0.19     12.011
    61        HR1      4   HSPT    HD2     61       0.13      1.008
    62       CPH1      4   HSPT     CG     62       0.19     12.011
    63        NR3      4   HSPT    NE2     63      -0.51     14.007
    64          H      4   HSPT    HE2     64       0.44      1.008
    65        NR3      4   HSPT    ND1     65      -0.51     14.007
    66          H      4   HSPT    HD1     66       0.44      1.008
    67       CPH2      4   HSPT    CE1     67       0.32     12.011
    68        HR2      4   HSPT    HE1     68       0.18      1.008
    69          C      4   HSPT      C     69       0.51     12.011
    70          O      4   HSPT      O     70      -0.51     15.999   ; qtot 2
; residue   5 ASN rtp ASN  q  0.0
    71        NH1      5    ASN      N     71      -0.47     14.007
    72          H      5    ASN     HN     72       0.31      1.008
    73        CT1      5    ASN     CA     73       0.07     12.011
    74        HB1      5    ASN     HA     74       0.09      1.008
    75        CT2      5    ASN     CB     75      -0.18     12.011
    76        HA2      5    ASN    HB1     76       0.09      1.008
    77        HA2      5    ASN    HB2     77       0.09      1.008
    78         CC      5    ASN     CG     78       0.55     12.011
    79          O      5    ASN    OD1     79      -0.55     15.999
    80        NH2      5    ASN    ND2     80      -0.62     14.007
    81          H      5    ASN   HD21     81       0.32      1.008
    82          H      5    ASN   HD22     82        0.3      1.008
    83          C      5    ASN      C     83       0.51     12.011
    84          O      5    ASN      O     84      -0.51     15.999   ; qtot 2
; residue   6 THR rtp THR  q  0.0
    85        NH1      6    THR      N     85      -0.47     14.007
    86          H      6    THR     HN     86       0.31      1.008
    87        CT1      6    THR     CA     87       0.07     12.011
    88        HB1      6    THR     HA     88       0.09      1.008
    89        CT1      6    THR     CB     89       0.14     12.011
    90        HA1      6    THR     HB     90       0.09      1.008
    91        OH1      6    THR    OG1     91      -0.66     15.999
    92          H      6    THR    HG1     92       0.43      1.008
    93        CT3      6    THR    CG2     93      -0.27     12.011
    94        HA3      6    THR   HG21     94       0.09      1.008
    95        HA3      6    THR   HG22     95       0.09      1.008
    96        HA3      6    THR   HG23     96       0.09      1.008
    97          C      6    THR      C     97       0.51     12.011
    98          O      6    THR      O     98      -0.51     15.999   ; qtot 2
; residue   7 GLN rtp GLN  q  0.0
    99        NH1      7    GLN      N     99      -0.47     14.007
   100          H      7    GLN     HN    100       0.31      1.008
   101        CT1      7    GLN     CA    101       0.07     12.011
   102        HB1      7    GLN     HA    102       0.09      1.008
   103        CT2      7    GLN     CB    103      -0.18     12.011
   104        HA2      7    GLN    HB1    104       0.09      1.008
   105        HA2      7    GLN    HB2    105       0.09      1.008
   106        CT2      7    GLN     CG    106      -0.18     12.011
   107        HA2      7    GLN    HG1    107       0.09      1.008
   108        HA2      7    GLN    HG2    108       0.09      1.008
   109         CC      7    GLN     CD    109       0.55     12.011
   110          O      7    GLN    OE1    110      -0.55     15.999
   111        NH2      7    GLN    NE2    111      -0.62     14.007
   112          H      7    GLN   HE21    112       0.32      1.008
   113          H      7    GLN   HE22    113        0.3      1.008
   114          C      7    GLN      C    114       0.51     12.011
   115          O      7    GLN      O    115      -0.51     15.999   ; qtot 2
; residue   8 LEU rtp LEU  q  0.0
   116        NH1      8    LEU      N    116      -0.47     14.007
   117          H      8    LEU     HN    117       0.31      1.008
   118        CT1      8    LEU     CA    118       0.07     12.011
   119        HB1      8    LEU     HA    119       0.09      1.008
   120        CT2      8    LEU     CB    120      -0.18     12.011
   121        HA2      8    LEU    HB1    121       0.09      1.008
   122        HA2      8    LEU    HB2    122       0.09      1.008
   123        CT1      8    LEU     CG    123      -0.09     12.011
   124        HA1      8    LEU     HG    124       0.09      1.008
   125        CT3      8    LEU    CD1    125      -0.27     12.011
   126        HA3      8    LEU   HD11    126       0.09      1.008
   127        HA3      8    LEU   HD12    127       0.09      1.008
   128        HA3      8    LEU   HD13    128       0.09      1.008
   129        CT3      8    LEU    CD2    129      -0.27     12.011
   130        HA3      8    LEU   HD21    130       0.09      1.008
   131        HA3      8    LEU   HD22    131       0.09      1.008
   132        HA3      8    LEU   HD23    132       0.09      1.008
   133          C      8    LEU      C    133       0.51     12.011
   134          O      8    LEU      O    134      -0.51     15.999   ; qtot 2
; residue   9 PRO rtp PRO  q  0.0
   135          N      9    PRO      N    135      -0.29     14.007
   136        CP3      9    PRO     CD    136          0     12.011
   137        HA2      9    PRO    HD1    137       0.09      1.008
   138        HA2      9    PRO    HD2    138       0.09      1.008
   139        CP1      9    PRO     CA    139       0.02     12.011
   140        HB1      9    PRO     HA    140       0.09      1.008
   141        CP2      9    PRO     CB    141      -0.18     12.011
   142        HA2      9    PRO    HB1    142       0.09      1.008
   143        HA2      9    PRO    HB2    143       0.09      1.008
   144        CP2      9    PRO     CG    144      -0.18     12.011
   145        HA2      9    PRO    HG1    145       0.09      1.008
   146        HA2      9    PRO    HG2    146       0.09      1.008
   147          C      9    PRO      C    147       0.51     12.011
   148          O      9    PRO      O    148      -0.51     15.999   ; qtot 2
; residue  10 PHE rtp PHE  q  0.0
   149        NH1     10    PHE      N    149      -0.47     14.007
   150          H     10    PHE     HN    150       0.31      1.008
   151        CT1     10    PHE     CA    151       0.07     12.011
   152        HB1     10    PHE     HA    152       0.09      1.008
   153        CT2     10    PHE     CB    153      -0.18     12.011
   154        HA2     10    PHE    HB1    154       0.09      1.008
   155        HA2     10    PHE    HB2    155       0.09      1.008
   156         CA     10    PHE     CG    156          0     12.011
   157         CA     10    PHE    CD1    157     -0.115     12.011
   158         HP     10    PHE    HD1    158      0.115      1.008
   159         CA     10    PHE    CE1    159     -0.115     12.011
   160         HP     10    PHE    HE1    160      0.115      1.008
   161         CA     10    PHE     CZ    161     -0.115     12.011
   162         HP     10    PHE     HZ    162      0.115      1.008
   163         CA     10    PHE    CD2    163     -0.115     12.011
   164         HP     10    PHE    HD2    164      0.115      1.008
   165         CA     10    PHE    CE2    165     -0.115     12.011
   166         HP     10    PHE    HE2    166      0.115      1.008
   167          C     10    PHE      C    167       0.51     12.011
   168          O     10    PHE      O    168      -0.51     15.999   ; qtot 2
; residue  11 ILE rtp ILE  q  0.0
   169        NH1     11    ILE      N    169      -0.47     14.007
   170          H     11    ILE     HN    170       0.31      1.008
   171        CT1     11    ILE     CA    171       0.07     12.011
   172        HB1     11    ILE     HA    172       0.09      1.008
   173        CT1     11    ILE     CB    173      -0.09     12.011
   174        HA1     11    ILE     HB    174       0.09      1.008
   175        CT3     11    ILE    CG2    175      -0.27     12.011
   176        HA3     11    ILE   HG21    176       0.09      1.008
   177        HA3     11    ILE   HG22    177       0.09      1.008
   178        HA3     11    ILE   HG23    178       0.09      1.008
   179        CT2     11    ILE    CG1    179      -0.18     12.011
   180        HA2     11    ILE   HG11    180       0.09      1.008
   181        HA2     11    ILE   HG12    181       0.09      1.008
   182        CT3     11    ILE     CD    182      -0.27     12.011
   183        HA3     11    ILE    HD1    183       0.09      1.008
   184        HA3     11    ILE    HD2    184       0.09      1.008
   185        HA3     11    ILE    HD3    185       0.09      1.008
   186          C     11    ILE      C    186       0.51     12.011
   187          O     11    ILE      O    187      -0.51     15.999   ; qtot 2
; residue  12 TYR rtp TYR  q  0.0
   188        NH1     12    TYR      N    188      -0.47     14.007
   189          H     12    TYR     HN    189       0.31      1.008
   190        CT1     12    TYR     CA    190       0.07     12.011
   191        HB1     12    TYR     HA    191       0.09      1.008
   192        CT2     12    TYR     CB    192      -0.18     12.011
   193        HA2     12    TYR    HB1    193       0.09      1.008
   194        HA2     12    TYR    HB2    194       0.09      1.008
   195         CA     12    TYR     CG    195          0     12.011
   196         CA     12    TYR    CD1    196     -0.115     12.011
   197         HP     12    TYR    HD1    197      0.115      1.008
   198         CA     12    TYR    CE1    198     -0.115     12.011
   199         HP     12    TYR    HE1    199      0.115      1.008
   200         CA     12    TYR     CZ    200       0.11     12.011
   201        OH1     12    TYR     OH    201      -0.54     15.999
   202          H     12    TYR     HH    202       0.43      1.008
   203         CA     12    TYR    CD2    203     -0.115     12.011
   204         HP     12    TYR    HD2    204      0.115      1.008
   205         CA     12    TYR    CE2    205     -0.115     12.011
   206         HP     12    TYR    HE2    206      0.115      1.008
   207          C     12    TYR      C    207       0.51     12.011
   208          O     12    TYR      O    208      -0.51     15.999   ; qtot 2
; residue  13 LYS rtp LYS  q +1.0
   209        NH1     13    LYS      N    209      -0.47     14.007
   210          H     13    LYS     HN    210       0.31      1.008
   211        CT1     13    LYS     CA    211       0.07     12.011
   212        HB1     13    LYS     HA    212       0.09      1.008
   213        CT2     13    LYS     CB    213      -0.18     12.011
   214        HA2     13    LYS    HB1    214       0.09      1.008
   215        HA2     13    LYS    HB2    215       0.09      1.008
   216        CT2     13    LYS     CG    216      -0.18     12.011
   217        HA2     13    LYS    HG1    217       0.09      1.008
   218        HA2     13    LYS    HG2    218       0.09      1.008
   219        CT2     13    LYS     CD    219      -0.18     12.011
   220        HA2     13    LYS    HD1    220       0.09      1.008
   221        HA2     13    LYS    HD2    221       0.09      1.008
   222        CT2     13    LYS     CE    222       0.21     12.011
   223        HA2     13    LYS    HE1    223       0.05      1.008
   224        HA2     13    LYS    HE2    224       0.05      1.008
   225        NH3     13    LYS     NZ    225       -0.3     14.007
   226         HC     13    LYS    HZ1    226       0.33      1.008
   227         HC     13    LYS    HZ2    227       0.33      1.008
   228         HC     13    LYS    HZ3    228       0.33      1.008
   229          C     13    LYS      C    229       0.51     12.011
   230          O     13    LYS      O    230      -0.51     15.999   ; qtot 3
; residue  14 THR rtp THR  q  0.0
   231        NH1     14    THR      N    231      -0.47     14.007
   232          H     14    THR     HN    232       0.31      1.008
   233        CT1     14    THR     CA    233       0.07     12.011
   234        HB1     14    THR     HA    234       0.09      1.008
   235        CT1     14    THR     CB    235       0.14     12.011
   236        HA1     14    THR     HB    236       0.09      1.008
   237        OH1     14    THR    OG1    237      -0.66     15.999
   238          H     14    THR    HG1    238       0.43      1.008
   239        CT3     14    THR    CG2    239      -0.27     12.011
   240        HA3     14    THR   HG21    240       0.09      1.008
   241        HA3     14    THR   HG22    241       0.09      1.008
   242        HA3     14    THR   HG23    242       0.09      1.008
   243          C     14    THR      C    243       0.51     12.011
   244          O     14    THR      O    244      -0.51     15.999   ; qtot 3
; residue  15 CYS rtp CYS2 q  0.0
   245        NH1     15    CYS      N    245      -0.47     14.007
   246          H     15    CYS     HN    246       0.31      1.008
   247        CT1     15    CYS     CA    247       0.07     12.011
   248        HB1     15    CYS     HA    248       0.09      1.008
   249        CT2     15    CYS     CB    249       -0.1     12.011
   250        HA2     15    CYS    HB1    250       0.09      1.008
   251        HA2     15    CYS    HB2    251       0.09      1.008
   252         SM     15    CYS     SG    252      -0.08      32.06
   253          C     15    CYS      C    253       0.51     12.011
   254          O     15    CYS      O    254      -0.51     15.999   ; qtot 3
; residue  16 PRO rtp PRO  q  0.0
   255          N     16    PRO      N    255      -0.29     14.007
   256        CP3     16    PRO     CD    256          0     12.011
   257        HA2     16    PRO    HD1    257       0.09      1.008
   258        HA2     16    PRO    HD2    258       0.09      1.008
   259        CP1     16    PRO     CA    259       0.02     12.011
   260        HB1     16    PRO     HA    260       0.09      1.008
   261        CP2     16    PRO     CB    261      -0.18     12.011
   262        HA2     16    PRO    HB1    262       0.09      1.008
   263        HA2     16    PRO    HB2    263       0.09      1.008
   264        CP2     16    PRO     CG    264      -0.18     12.011
   265        HA2     16    PRO    HG1    265       0.09      1.008
   266        HA2     16    PRO    HG2    266       0.09      1.008
   267          C     16    PRO      C    267       0.51     12.011
   268          O     16    PRO      O    268      -0.51     15.999   ; qtot 3
; residue  17 GLUT rtp GLUT q  0.0
   269        NH1     17   GLUT      N    269      -0.47     14.007
   270          H     17   GLUT     HN    270       0.31      1.008
   271       CT1n     17   GLUT     CA    271       0.07     12.011
   272        HB1     17   GLUT     HA    272       0.09      1.008
   273       CT2n     17   GLUT     CB    273      -0.18     12.011
   274        HA2     17   GLUT    HB1    274       0.09      1.008
   275        HA2     17   GLUT    HB2    275       0.09      1.008
   276       CT2n     17   GLUT     CG    276      -0.21     12.011
   277        HA2     17   GLUT    HG1    277       0.09      1.008
   278        HA2     17   GLUT    HG2    278       0.09      1.008
   279        CDn     17   GLUT     CD    279       0.75     12.011
   280         OB     17   GLUT    OE1    280      -0.55     15.999
   281       OH1n     17   GLUT    OE2    281      -0.61     15.999
   282          H     17   GLUT    HE2    282       0.44      1.008
   283          C     17   GLUT      C    283       0.51     12.011
   284          O     17   GLUT      O    284      -0.51     15.999   ; qtot 3
; residue  18 GLY rtp GLY  q  0.0
   285        NH1     18    GLY      N    285      -0.47     14.007
   286          H     18    GLY     HN    286       0.31      1.008
   287        CT2     18    GLY     CA    287      -0.02     12.011
   288        HB2     18    GLY    HA1    288       0.09      1.008
   289        HB2     18    GLY    HA2    289       0.09      1.008
   290          C     18    GLY      C    290       0.51     12.011
   291          O     18    GLY      O    291      -0.51     15.999   ; qtot 3
; residue  19 LYS rtp LYS  q +1.0
   292        NH1     19    LYS      N    292      -0.47     14.007
   293          H     19    LYS     HN    293       0.31      1.008
   294        CT1     19    LYS     CA    294       0.07     12.011
   295        HB1     19    LYS     HA    295       0.09      1.008
   296        CT2     19    LYS     CB    296      -0.18     12.011
   297        HA2     19    LYS    HB1    297       0.09      1.008
   298        HA2     19    LYS    HB2    298       0.09      1.008
   299        CT2     19    LYS     CG    299      -0.18     12.011
   300        HA2     19    LYS    HG1    300       0.09      1.008
   301        HA2     19    LYS    HG2    301       0.09      1.008
   302        CT2     19    LYS     CD    302      -0.18     12.011
   303        HA2     19    LYS    HD1    303       0.09      1.008
   304        HA2     19    LYS    HD2    304       0.09      1.008
   305        CT2     19    LYS     CE    305       0.21     12.011
   306        HA2     19    LYS    HE1    306       0.05      1.008
   307        HA2     19    LYS    HE2    307       0.05      1.008
   308        NH3     19    LYS     NZ    308       -0.3     14.007
   309         HC     19    LYS    HZ1    309       0.33      1.008
   310         HC     19    LYS    HZ2    310       0.33      1.008
   311         HC     19    LYS    HZ3    311       0.33      1.008
   312          C     19    LYS      C    312       0.51     12.011
   313          O     19    LYS      O    313      -0.51     15.999   ; qtot 4
; residue  20 ASN rtp ASN  q  0.0
   314        NH1     20    ASN      N    314      -0.47     14.007
   315          H     20    ASN     HN    315       0.31      1.008
   316        CT1     20    ASN     CA    316       0.07     12.011
   317        HB1     20    ASN     HA    317       0.09      1.008
   318        CT2     20    ASN     CB    318      -0.18     12.011
   319        HA2     20    ASN    HB1    319       0.09      1.008
   320        HA2     20    ASN    HB2    320       0.09      1.008
   321         CC     20    ASN     CG    321       0.55     12.011
   322          O     20    ASN    OD1    322      -0.55     15.999
   323        NH2     20    ASN    ND2    323      -0.62     14.007
   324          H     20    ASN   HD21    324       0.32      1.008
   325          H     20    ASN   HD22    325        0.3      1.008
   326          C     20    ASN      C    326       0.51     12.011
   327          O     20    ASN      O    327      -0.51     15.999   ; qtot 4
; residue  21 LEU rtp LEU  q  0.0
   328        NH1     21    LEU      N    328      -0.47     14.007
   329          H     21    LEU     HN    329       0.31      1.008
   330        CT1     21    LEU     CA    330       0.07     12.011
   331        HB1     21    LEU     HA    331       0.09      1.008
   332        CT2     21    LEU     CB    332      -0.18     12.011
   333        HA2     21    LEU    HB1    333       0.09      1.008
   334        HA2     21    LEU    HB2    334       0.09      1.008
   335        CT1     21    LEU     CG    335      -0.09     12.011
   336        HA1     21    LEU     HG    336       0.09      1.008
   337        CT3     21    LEU    CD1    337      -0.27     12.011
   338        HA3     21    LEU   HD11    338       0.09      1.008
   339        HA3     21    LEU   HD12    339       0.09      1.008
   340        HA3     21    LEU   HD13    340       0.09      1.008
   341        CT3     21    LEU    CD2    341      -0.27     12.011
   342        HA3     21    LEU   HD21    342       0.09      1.008
   343        HA3     21    LEU   HD22    343       0.09      1.008
   344        HA3     21    LEU   HD23    344       0.09      1.008
   345          C     21    LEU      C    345       0.51     12.011
   346          O     21    LEU      O    346      -0.51     15.999   ; qtot 4
; residue  22 CYS rtp CYS2 q  0.0
   347        NH1     22    CYS      N    347      -0.47     14.007
   348          H     22    CYS     HN    348       0.31      1.008
   349        CT1     22    CYS     CA    349       0.07     12.011
   350        HB1     22    CYS     HA    350       0.09      1.008
   351        CT2     22    CYS     CB    351       -0.1     12.011
   352        HA2     22    CYS    HB1    352       0.09      1.008
   353        HA2     22    CYS    HB2    353       0.09      1.008
   354         SM     22    CYS     SG    354      -0.08      32.06
   355          C     22    CYS      C    355       0.51     12.011
   356          O     22    CYS      O    356      -0.51     15.999   ; qtot 4
; residue  23 PHE rtp PHE  q  0.0
   357        NH1     23    PHE      N    357      -0.47     14.007
   358          H     23    PHE     HN    358       0.31      1.008
   359        CT1     23    PHE     CA    359       0.07     12.011
   360        HB1     23    PHE     HA    360       0.09      1.008
   361        CT2     23    PHE     CB    361      -0.18     12.011
   362        HA2     23    PHE    HB1    362       0.09      1.008
   363        HA2     23    PHE    HB2    363       0.09      1.008
   364         CA     23    PHE     CG    364          0     12.011
   365         CA     23    PHE    CD1    365     -0.115     12.011
   366         HP     23    PHE    HD1    366      0.115      1.008
   367         CA     23    PHE    CE1    367     -0.115     12.011
   368         HP     23    PHE    HE1    368      0.115      1.008
   369         CA     23    PHE     CZ    369     -0.115     12.011
   370         HP     23    PHE     HZ    370      0.115      1.008
   371         CA     23    PHE    CD2    371     -0.115     12.011
   372         HP     23    PHE    HD2    372      0.115      1.008
   373         CA     23    PHE    CE2    373     -0.115     12.011
   374         HP     23    PHE    HE2    374      0.115      1.008
   375          C     23    PHE      C    375       0.51     12.011
   376          O     23    PHE      O    376      -0.51     15.999   ; qtot 4
; residue  24 LYS rtp LYS  q +1.0
   377        NH1     24    LYS      N    377      -0.47     14.007
   378          H     24    LYS     HN    378       0.31      1.008
   379        CT1     24    LYS     CA    379       0.07     12.011
   380        HB1     24    LYS     HA    380       0.09      1.008
   381        CT2     24    LYS     CB    381      -0.18     12.011
   382        HA2     24    LYS    HB1    382       0.09      1.008
   383        HA2     24    LYS    HB2    383       0.09      1.008
   384        CT2     24    LYS     CG    384      -0.18     12.011
   385        HA2     24    LYS    HG1    385       0.09      1.008
   386        HA2     24    LYS    HG2    386       0.09      1.008
   387        CT2     24    LYS     CD    387      -0.18     12.011
   388        HA2     24    LYS    HD1    388       0.09      1.008
   389        HA2     24    LYS    HD2    389       0.09      1.008
   390        CT2     24    LYS     CE    390       0.21     12.011
   391        HA2     24    LYS    HE1    391       0.05      1.008
   392        HA2     24    LYS    HE2    392       0.05      1.008
   393        NH3     24    LYS     NZ    393       -0.3     14.007
   394         HC     24    LYS    HZ1    394       0.33      1.008
   395         HC     24    LYS    HZ2    395       0.33      1.008
   396         HC     24    LYS    HZ3    396       0.33      1.008
   397          C     24    LYS      C    397       0.51     12.011
   398          O     24    LYS      O    398      -0.51     15.999   ; qtot 5
; residue  25 ALA rtp ALA  q  0.0
   399        NH1     25    ALA      N    399      -0.47     14.007
   400          H     25    ALA     HN    400       0.31      1.008
   401        CT1     25    ALA     CA    401       0.07     12.011
   402        HB1     25    ALA     HA    402       0.09      1.008
   403        CT3     25    ALA     CB    403      -0.27     12.011
   404        HA3     25    ALA    HB1    404       0.09      1.008
   405        HA3     25    ALA    HB2    405       0.09      1.008
   406        HA3     25    ALA    HB3    406       0.09      1.008
   407          C     25    ALA      C    407       0.51     12.011
   408          O     25    ALA      O    408      -0.51     15.999   ; qtot 5
; residue  26 THR rtp THR  q  0.0
   409        NH1     26    THR      N    409      -0.47     14.007
   410          H     26    THR     HN    410       0.31      1.008
   411        CT1     26    THR     CA    411       0.07     12.011
   412        HB1     26    THR     HA    412       0.09      1.008
   413        CT1     26    THR     CB    413       0.14     12.011
   414        HA1     26    THR     HB    414       0.09      1.008
   415        OH1     26    THR    OG1    415      -0.66     15.999
   416          H     26    THR    HG1    416       0.43      1.008
   417        CT3     26    THR    CG2    417      -0.27     12.011
   418        HA3     26    THR   HG21    418       0.09      1.008
   419        HA3     26    THR   HG22    419       0.09      1.008
   420        HA3     26    THR   HG23    420       0.09      1.008
   421          C     26    THR      C    421       0.51     12.011
   422          O     26    THR      O    422      -0.51     15.999   ; qtot 5
; residue  27 LEU rtp LEU  q  0.0
   423        NH1     27    LEU      N    423      -0.47     14.007
   424          H     27    LEU     HN    424       0.31      1.008
   425        CT1     27    LEU     CA    425       0.07     12.011
   426        HB1     27    LEU     HA    426       0.09      1.008
   427        CT2     27    LEU     CB    427      -0.18     12.011
   428        HA2     27    LEU    HB1    428       0.09      1.008
   429        HA2     27    LEU    HB2    429       0.09      1.008
   430        CT1     27    LEU     CG    430      -0.09     12.011
   431        HA1     27    LEU     HG    431       0.09      1.008
   432        CT3     27    LEU    CD1    432      -0.27     12.011
   433        HA3     27    LEU   HD11    433       0.09      1.008
   434        HA3     27    LEU   HD12    434       0.09      1.008
   435        HA3     27    LEU   HD13    435       0.09      1.008
   436        CT3     27    LEU    CD2    436      -0.27     12.011
   437        HA3     27    LEU   HD21    437       0.09      1.008
   438        HA3     27    LEU   HD22    438       0.09      1.008
   439        HA3     27    LEU   HD23    439       0.09      1.008
   440          C     27    LEU      C    440       0.51     12.011
   441          O     27    LEU      O    441      -0.51     15.999   ; qtot 5
; residue  28 LYS rtp LYS  q +1.0
   442        NH1     28    LYS      N    442      -0.47     14.007
   443          H     28    LYS     HN    443       0.31      1.008
   444        CT1     28    LYS     CA    444       0.07     12.011
   445        HB1     28    LYS     HA    445       0.09      1.008
   446        CT2     28    LYS     CB    446      -0.18     12.011
   447        HA2     28    LYS    HB1    447       0.09      1.008
   448        HA2     28    LYS    HB2    448       0.09      1.008
   449        CT2     28    LYS     CG    449      -0.18     12.011
   450        HA2     28    LYS    HG1    450       0.09      1.008
   451        HA2     28    LYS    HG2    451       0.09      1.008
   452        CT2     28    LYS     CD    452      -0.18     12.011
   453        HA2     28    LYS    HD1    453       0.09      1.008
   454        HA2     28    LYS    HD2    454       0.09      1.008
   455        CT2     28    LYS     CE    455       0.21     12.011
   456        HA2     28    LYS    HE1    456       0.05      1.008
   457        HA2     28    LYS    HE2    457       0.05      1.008
   458        NH3     28    LYS     NZ    458       -0.3     14.007
   459         HC     28    LYS    HZ1    459       0.33      1.008
   460         HC     28    LYS    HZ2    460       0.33      1.008
   461         HC     28    LYS    HZ3    461       0.33      1.008
   462          C     28    LYS      C    462       0.51     12.011
   463          O     28    LYS      O    463      -0.51     15.999   ; qtot 6
; residue  29 LYS rtp LYS  q +1.0
   464        NH1     29    LYS      N    464      -0.47     14.007
   465          H     29    LYS     HN    465       0.31      1.008
   466        CT1     29    LYS     CA    466       0.07     12.011
   467        HB1     29    LYS     HA    467       0.09      1.008
   468        CT2     29    LYS     CB    468      -0.18     12.011
   469        HA2     29    LYS    HB1    469       0.09      1.008
   470        HA2     29    LYS    HB2    470       0.09      1.008
   471        CT2     29    LYS     CG    471      -0.18     12.011
   472        HA2     29    LYS    HG1    472       0.09      1.008
   473        HA2     29    LYS    HG2    473       0.09      1.008
   474        CT2     29    LYS     CD    474      -0.18     12.011
   475        HA2     29    LYS    HD1    475       0.09      1.008
   476        HA2     29    LYS    HD2    476       0.09      1.008
   477        CT2     29    LYS     CE    477       0.21     12.011
   478        HA2     29    LYS    HE1    478       0.05      1.008
   479        HA2     29    LYS    HE2    479       0.05      1.008
   480        NH3     29    LYS     NZ    480       -0.3     14.007
   481         HC     29    LYS    HZ1    481       0.33      1.008
   482         HC     29    LYS    HZ2    482       0.33      1.008
   483         HC     29    LYS    HZ3    483       0.33      1.008
   484          C     29    LYS      C    484       0.51     12.011
   485          O     29    LYS      O    485      -0.51     15.999   ; qtot 7
; residue  30 PHE rtp PHE  q  0.0
   486        NH1     30    PHE      N    486      -0.47     14.007
   487          H     30    PHE     HN    487       0.31      1.008
   488        CT1     30    PHE     CA    488       0.07     12.011
   489        HB1     30    PHE     HA    489       0.09      1.008
   490        CT2     30    PHE     CB    490      -0.18     12.011
   491        HA2     30    PHE    HB1    491       0.09      1.008
   492        HA2     30    PHE    HB2    492       0.09      1.008
   493         CA     30    PHE     CG    493          0     12.011
   494         CA     30    PHE    CD1    494     -0.115     12.011
   495         HP     30    PHE    HD1    495      0.115      1.008
   496         CA     30    PHE    CE1    496     -0.115     12.011
   497         HP     30    PHE    HE1    497      0.115      1.008
   498         CA     30    PHE     CZ    498     -0.115     12.011
   499         HP     30    PHE     HZ    499      0.115      1.008
   500         CA     30    PHE    CD2    500     -0.115     12.011
   501         HP     30    PHE    HD2    501      0.115      1.008
   502         CA     30    PHE    CE2    502     -0.115     12.011
   503         HP     30    PHE    HE2    503      0.115      1.008
   504          C     30    PHE      C    504       0.51     12.011
   505          O     30    PHE      O    505      -0.51     15.999   ; qtot 7
; residue  31 PRO rtp PRO  q  0.0
   506          N     31    PRO      N    506      -0.29     14.007
   507        CP3     31    PRO     CD    507          0     12.011
   508        HA2     31    PRO    HD1    508       0.09      1.008
   509        HA2     31    PRO    HD2    509       0.09      1.008
   510        CP1     31    PRO     CA    510       0.02     12.011
   511        HB1     31    PRO     HA    511       0.09      1.008
   512        CP2     31    PRO     CB    512      -0.18     12.011
   513        HA2     31    PRO    HB1    513       0.09      1.008
   514        HA2     31    PRO    HB2    514       0.09      1.008
   515        CP2     31    PRO     CG    515      -0.18     12.011
   516        HA2     31    PRO    HG1    516       0.09      1.008
   517        HA2     31    PRO    HG2    517       0.09      1.008
   518          C     31    PRO      C    518       0.51     12.011
   519          O     31    PRO      O    519      -0.51     15.999   ; qtot 7
; residue  32 LEU rtp LEU  q  0.0
   520        NH1     32    LEU      N    520      -0.47     14.007
   521          H     32    LEU     HN    521       0.31      1.008
   522        CT1     32    LEU     CA    522       0.07     12.011
   523        HB1     32    LEU     HA    523       0.09      1.008
   524        CT2     32    LEU     CB    524      -0.18     12.011
   525        HA2     32    LEU    HB1    525       0.09      1.008
   526        HA2     32    LEU    HB2    526       0.09      1.008
   527        CT1     32    LEU     CG    527      -0.09     12.011
   528        HA1     32    LEU     HG    528       0.09      1.008
   529        CT3     32    LEU    CD1    529      -0.27     12.011
   530        HA3     32    LEU   HD11    530       0.09      1.008
   531        HA3     32    LEU   HD12    531       0.09      1.008
   532        HA3     32    LEU   HD13    532       0.09      1.008
   533        CT3     32    LEU    CD2    533      -0.27     12.011
   534        HA3     32    LEU   HD21    534       0.09      1.008
   535        HA3     32    LEU   HD22    535       0.09      1.008
   536        HA3     32    LEU   HD23    536       0.09      1.008
   537          C     32    LEU      C    537       0.51     12.011
   538          O     32    LEU      O    538      -0.51     15.999   ; qtot 7
; residue  33 LYS rtp LYS  q +1.0
   539        NH1     33    LYS      N    539      -0.47     14.007
   540          H     33    LYS     HN    540       0.31      1.008
   541        CT1     33    LYS     CA    541       0.07     12.011
   542        HB1     33    LYS     HA    542       0.09      1.008
   543        CT2     33    LYS     CB    543      -0.18     12.011
   544        HA2     33    LYS    HB1    544       0.09      1.008
   545        HA2     33    LYS    HB2    545       0.09      1.008
   546        CT2     33    LYS     CG    546      -0.18     12.011
   547        HA2     33    LYS    HG1    547       0.09      1.008
   548        HA2     33    LYS    HG2    548       0.09      1.008
   549        CT2     33    LYS     CD    549      -0.18     12.011
   550        HA2     33    LYS    HD1    550       0.09      1.008
   551        HA2     33    LYS    HD2    551       0.09      1.008
   552        CT2     33    LYS     CE    552       0.21     12.011
   553        HA2     33    LYS    HE1    553       0.05      1.008
   554        HA2     33    LYS    HE2    554       0.05      1.008
   555        NH3     33    LYS     NZ    555       -0.3     14.007
   556         HC     33    LYS    HZ1    556       0.33      1.008
   557         HC     33    LYS    HZ2    557       0.33      1.008
   558         HC     33    LYS    HZ3    558       0.33      1.008
   559          C     33    LYS      C    559       0.51     12.011
   560          O     33    LYS      O    560      -0.51     15.999   ; qtot 8
; residue  34 PHE rtp PHE  q  0.0
   561        NH1     34    PHE      N    561      -0.47     14.007
   562          H     34    PHE     HN    562       0.31      1.008
   563        CT1     34    PHE     CA    563       0.07     12.011
   564        HB1     34    PHE     HA    564       0.09      1.008
   565        CT2     34    PHE     CB    565      -0.18     12.011
   566        HA2     34    PHE    HB1    566       0.09      1.008
   567        HA2     34    PHE    HB2    567       0.09      1.008
   568         CA     34    PHE     CG    568          0     12.011
   569         CA     34    PHE    CD1    569     -0.115     12.011
   570         HP     34    PHE    HD1    570      0.115      1.008
   571         CA     34    PHE    CE1    571     -0.115     12.011
   572         HP     34    PHE    HE1    572      0.115      1.008
   573         CA     34    PHE     CZ    573     -0.115     12.011
   574         HP     34    PHE     HZ    574      0.115      1.008
   575         CA     34    PHE    CD2    575     -0.115     12.011
   576         HP     34    PHE    HD2    576      0.115      1.008
   577         CA     34    PHE    CE2    577     -0.115     12.011
   578         HP     34    PHE    HE2    578      0.115      1.008
   579          C     34    PHE      C    579       0.51     12.011
   580          O     34    PHE      O    580      -0.51     15.999   ; qtot 8
; residue  35 PRO rtp PRO  q  0.0
   581          N     35    PRO      N    581      -0.29     14.007
   582        CP3     35    PRO     CD    582          0     12.011
   583        HA2     35    PRO    HD1    583       0.09      1.008
   584        HA2     35    PRO    HD2    584       0.09      1.008
   585        CP1     35    PRO     CA    585       0.02     12.011
   586        HB1     35    PRO     HA    586       0.09      1.008
   587        CP2     35    PRO     CB    587      -0.18     12.011
   588        HA2     35    PRO    HB1    588       0.09      1.008
   589        HA2     35    PRO    HB2    589       0.09      1.008
   590        CP2     35    PRO     CG    590      -0.18     12.011
   591        HA2     35    PRO    HG1    591       0.09      1.008
   592        HA2     35    PRO    HG2    592       0.09      1.008
   593          C     35    PRO      C    593       0.51     12.011
   594          O     35    PRO      O    594      -0.51     15.999   ; qtot 8
; residue  36 VAL rtp VAL  q  0.0
   595        NH1     36    VAL      N    595      -0.47     14.007
   596          H     36    VAL     HN    596       0.31      1.008
   597        CT1     36    VAL     CA    597       0.07     12.011
   598        HB1     36    VAL     HA    598       0.09      1.008
   599        CT1     36    VAL     CB    599      -0.09     12.011
   600        HA1     36    VAL     HB    600       0.09      1.008
   601        CT3     36    VAL    CG1    601      -0.27     12.011
   602        HA3     36    VAL   HG11    602       0.09      1.008
   603        HA3     36    VAL   HG12    603       0.09      1.008
   604        HA3     36    VAL   HG13    604       0.09      1.008
   605        CT3     36    VAL    CG2    605      -0.27     12.011
   606        HA3     36    VAL   HG21    606       0.09      1.008
   607        HA3     36    VAL   HG22    607       0.09      1.008
   608        HA3     36    VAL   HG23    608       0.09      1.008
   609          C     36    VAL      C    609       0.51     12.011
   610          O     36    VAL      O    610      -0.51     15.999   ; qtot 8
; residue  37 LYS rtp LYS  q +1.0
   611        NH1     37    LYS      N    611      -0.47     14.007
   612          H     37    LYS     HN    612       0.31      1.008
   613        CT1     37    LYS     CA    613       0.07     12.011
   614        HB1     37    LYS     HA    614       0.09      1.008
   615        CT2     37    LYS     CB    615      -0.18     12.011
   616        HA2     37    LYS    HB1    616       0.09      1.008
   617        HA2     37    LYS    HB2    617       0.09      1.008
   618        CT2     37    LYS     CG    618      -0.18     12.011
   619        HA2     37    LYS    HG1    619       0.09      1.008
   620        HA2     37    LYS    HG2    620       0.09      1.008
   621        CT2     37    LYS     CD    621      -0.18     12.011
   622        HA2     37    LYS    HD1    622       0.09      1.008
   623        HA2     37    LYS    HD2    623       0.09      1.008
   624        CT2     37    LYS     CE    624       0.21     12.011
   625        HA2     37    LYS    HE1    625       0.05      1.008
   626        HA2     37    LYS    HE2    626       0.05      1.008
   627        NH3     37    LYS     NZ    627       -0.3     14.007
   628         HC     37    LYS    HZ1    628       0.33      1.008
   629         HC     37    LYS    HZ2    629       0.33      1.008
   630         HC     37    LYS    HZ3    630       0.33      1.008
   631          C     37    LYS      C    631       0.51     12.011
   632          O     37    LYS      O    632      -0.51     15.999   ; qtot 9
; residue  38 ARG rtp ARG  q +1.0
   633        NH1     38    ARG      N    633      -0.47     14.007
   634          H     38    ARG     HN    634       0.31      1.008
   635        CT1     38    ARG     CA    635       0.07     12.011
   636        HB1     38    ARG     HA    636       0.09      1.008
   637        CT2     38    ARG     CB    637      -0.18     12.011
   638        HA2     38    ARG    HB1    638       0.09      1.008
   639        HA2     38    ARG    HB2    639       0.09      1.008
   640        CT2     38    ARG     CG    640      -0.18     12.011
   641        HA2     38    ARG    HG1    641       0.09      1.008
   642        HA2     38    ARG    HG2    642       0.09      1.008
   643        CT2     38    ARG     CD    643        0.2     12.011
   644        HA2     38    ARG    HD1    644       0.09      1.008
   645        HA2     38    ARG    HD2    645       0.09      1.008
   646        NC2     38    ARG     NE    646       -0.7     14.007
   647         HC     38    ARG     HE    647       0.44      1.008
   648          C     38    ARG     CZ    648       0.64     12.011
   649        NC2     38    ARG    NH1    649       -0.8     14.007
   650         HC     38    ARG   HH11    650       0.46      1.008
   651         HC     38    ARG   HH12    651       0.46      1.008
   652        NC2     38    ARG    NH2    652       -0.8     14.007
   653         HC     38    ARG   HH21    653       0.46      1.008
   654         HC     38    ARG   HH22    654       0.46      1.008
   655          C     38    ARG      C    655       0.51     12.011
   656          O     38    ARG      O    656      -0.51     15.999   ; qtot 10
; residue  39 GLY rtp GLY  q  0.0
   657        NH1     39    GLY      N    657      -0.47     14.007
   658          H     39    GLY     HN    658       0.31      1.008
   659        CT2     39    GLY     CA    659      -0.02     12.011
   660        HB2     39    GLY    HA1    660       0.09      1.008
   661        HB2     39    GLY    HA2    661       0.09      1.008
   662          C     39    GLY      C    662       0.51     12.011
   663          O     39    GLY      O    663      -0.51     15.999   ; qtot 10
; residue  40 CYS rtp CYS2 q  0.0
   664        NH1     40    CYS      N    664      -0.47     14.007
   665          H     40    CYS     HN    665       0.31      1.008
   666        CT1     40    CYS     CA    666       0.07     12.011
   667        HB1     40    CYS     HA    667       0.09      1.008
   668        CT2     40    CYS     CB    668       -0.1     12.011
   669        HA2     40    CYS    HB1    669       0.09      1.008
   670        HA2     40    CYS    HB2    670       0.09      1.008
   671         SM     40    CYS     SG    671      -0.08      32.06
   672          C     40    CYS      C    672       0.51     12.011
   673          O     40    CYS      O    673      -0.51     15.999   ; qtot 10
; residue  41 ALA rtp ALA  q  0.0
   674        NH1     41    ALA      N    674      -0.47     14.007
   675          H     41    ALA     HN    675       0.31      1.008
   676        CT1     41    ALA     CA    676       0.07     12.011
   677        HB1     41    ALA     HA    677       0.09      1.008
   678        CT3     41    ALA     CB    678      -0.27     12.011
   679        HA3     41    ALA    HB1    679       0.09      1.008
   680        HA3     41    ALA    HB2    680       0.09      1.008
   681        HA3     41    ALA    HB3    681       0.09      1.008
   682          C     41    ALA      C    682       0.51     12.011
   683          O     41    ALA      O    683      -0.51     15.999   ; qtot 10
; residue  42 ASPT rtp ASPT q  0.0
   684        NH1     42   ASPT      N    684      -0.47     14.007
   685          H     42   ASPT     HN    685       0.31      1.008
   686       CT1n     42   ASPT     CA    686       0.07     12.011
   687        HB1     42   ASPT     HA    687       0.09      1.008
   688       CT2n     42   ASPT     CB    688      -0.21     12.011
   689        HA2     42   ASPT    HB1    689       0.09      1.008
   690        HA2     42   ASPT    HB2    690       0.09      1.008
   691        CDn     42   ASPT     CG    691       0.75     12.011
   692         OB     42   ASPT    OD1    692      -0.55     15.999
   693       OH1n     42   ASPT    OD2    693      -0.61     15.999
   694          H     42   ASPT    HD2    694       0.44      1.008
   695          C     42   ASPT      C    695       0.51     12.011
   696          O     42   ASPT      O    696      -0.51     15.999   ; qtot 10
; residue  43 ASN rtp ASN  q  0.0
   697        NH1     43    ASN      N    697      -0.47     14.007
   698          H     43    ASN     HN    698       0.31      1.008
   699        CT1     43    ASN     CA    699       0.07     12.011
   700        HB1     43    ASN     HA    700       0.09      1.008
   701        CT2     43    ASN     CB    701      -0.18     12.011
   702        HA2     43    ASN    HB1    702       0.09      1.008
   703        HA2     43    ASN    HB2    703       0.09      1.008
   704         CC     43    ASN     CG    704       0.55     12.011
   705          O     43    ASN    OD1    705      -0.55     15.999
   706        NH2     43    ASN    ND2    706      -0.62     14.007
   707          H     43    ASN   HD21    707       0.32      1.008
   708          H     43    ASN   HD22    708        0.3      1.008
   709          C     43    ASN      C    709       0.51     12.011
   710          O     43    ASN      O    710      -0.51     15.999   ; qtot 10
; residue  44 CYS rtp CYS2 q  0.0
   711        NH1     44    CYS      N    711      -0.47     14.007
   712          H     44    CYS     HN    712       0.31      1.008
   713        CT1     44    CYS     CA    713       0.07     12.011
   714        HB1     44    CYS     HA    714       0.09      1.008
   715        CT2     44    CYS     CB    715       -0.1     12.011
   716        HA2     44    CYS    HB1    716       0.09      1.008
   717        HA2     44    CYS    HB2    717       0.09      1.008
   718         SM     44    CYS     SG    718      -0.08      32.06
   719          C     44    CYS      C    719       0.51     12.011
   720          O     44    CYS      O    720      -0.51     15.999   ; qtot 10
; residue  45 PRO rtp PRO  q  0.0
   721          N     45    PRO      N    721      -0.29     14.007
   722        CP3     45    PRO     CD    722          0     12.011
   723        HA2     45    PRO    HD1    723       0.09      1.008
   724        HA2     45    PRO    HD2    724       0.09      1.008
   725        CP1     45    PRO     CA    725       0.02     12.011
   726        HB1     45    PRO     HA    726       0.09      1.008
   727        CP2     45    PRO     CB    727      -0.18     12.011
   728        HA2     45    PRO    HB1    728       0.09      1.008
   729        HA2     45    PRO    HB2    729       0.09      1.008
   730        CP2     45    PRO     CG    730      -0.18     12.011
   731        HA2     45    PRO    HG1    731       0.09      1.008
   732        HA2     45    PRO    HG2    732       0.09      1.008
   733          C     45    PRO      C    733       0.51     12.011
   734          O     45    PRO      O    734      -0.51     15.999   ; qtot 10
; residue  46 LYS rtp LYS  q +1.0
   735        NH1     46    LYS      N    735      -0.47     14.007
   736          H     46    LYS     HN    736       0.31      1.008
   737        CT1     46    LYS     CA    737       0.07     12.011
   738        HB1     46    LYS     HA    738       0.09      1.008
   739        CT2     46    LYS     CB    739      -0.18     12.011
   740        HA2     46    LYS    HB1    740       0.09      1.008
   741        HA2     46    LYS    HB2    741       0.09      1.008
   742        CT2     46    LYS     CG    742      -0.18     12.011
   743        HA2     46    LYS    HG1    743       0.09      1.008
   744        HA2     46    LYS    HG2    744       0.09      1.008
   745        CT2     46    LYS     CD    745      -0.18     12.011
   746        HA2     46    LYS    HD1    746       0.09      1.008
   747        HA2     46    LYS    HD2    747       0.09      1.008
   748        CT2     46    LYS     CE    748       0.21     12.011
   749        HA2     46    LYS    HE1    749       0.05      1.008
   750        HA2     46    LYS    HE2    750       0.05      1.008
   751        NH3     46    LYS     NZ    751       -0.3     14.007
   752         HC     46    LYS    HZ1    752       0.33      1.008
   753         HC     46    LYS    HZ2    753       0.33      1.008
   754         HC     46    LYS    HZ3    754       0.33      1.008
   755          C     46    LYS      C    755       0.51     12.011
   756          O     46    LYS      O    756      -0.51     15.999   ; qtot 11
; residue  47 ASN rtp ASN  q  0.0
   757        NH1     47    ASN      N    757      -0.47     14.007
   758          H     47    ASN     HN    758       0.31      1.008
   759        CT1     47    ASN     CA    759       0.07     12.011
   760        HB1     47    ASN     HA    760       0.09      1.008
   761        CT2     47    ASN     CB    761      -0.18     12.011
   762        HA2     47    ASN    HB1    762       0.09      1.008
   763        HA2     47    ASN    HB2    763       0.09      1.008
   764         CC     47    ASN     CG    764       0.55     12.011
   765          O     47    ASN    OD1    765      -0.55     15.999
   766        NH2     47    ASN    ND2    766      -0.62     14.007
   767          H     47    ASN   HD21    767       0.32      1.008
   768          H     47    ASN   HD22    768        0.3      1.008
   769          C     47    ASN      C    769       0.51     12.011
   770          O     47    ASN      O    770      -0.51     15.999   ; qtot 11
; residue  48 SER rtp SER  q  0.0
   771        NH1     48    SER      N    771      -0.47     14.007
   772          H     48    SER     HN    772       0.31      1.008
   773        CT1     48    SER     CA    773       0.07     12.011
   774        HB1     48    SER     HA    774       0.09      1.008
   775        CT2     48    SER     CB    775       0.05     12.011
   776        HA2     48    SER    HB1    776       0.09      1.008
   777        HA2     48    SER    HB2    777       0.09      1.008
   778        OH1     48    SER     OG    778      -0.66     15.999
   779          H     48    SER    HG1    779       0.43      1.008
   780          C     48    SER      C    780       0.51     12.011
   781          O     48    SER      O    781      -0.51     15.999   ; qtot 11
; residue  49 ALA rtp ALA  q  0.0
   782        NH1     49    ALA      N    782      -0.47     14.007
   783          H     49    ALA     HN    783       0.31      1.008
   784        CT1     49    ALA     CA    784       0.07     12.011
   785        HB1     49    ALA     HA    785       0.09      1.008
   786        CT3     49    ALA     CB    786      -0.27     12.011
   787        HA3     49    ALA    HB1    787       0.09      1.008
   788        HA3     49    ALA    HB2    788       0.09      1.008
   789        HA3     49    ALA    HB3    789       0.09      1.008
   790          C     49    ALA      C    790       0.51     12.011
   791          O     49    ALA      O    791      -0.51     15.999   ; qtot 11
; residue  50 LEU rtp LEU  q  0.0
   792        NH1     50    LEU      N    792      -0.47     14.007
   793          H     50    LEU     HN    793       0.31      1.008
   794        CT1     50    LEU     CA    794       0.07     12.011
   795        HB1     50    LEU     HA    795       0.09      1.008
   796        CT2     50    LEU     CB    796      -0.18     12.011
   797        HA2     50    LEU    HB1    797       0.09      1.008
   798        HA2     50    LEU    HB2    798       0.09      1.008
   799        CT1     50    LEU     CG    799      -0.09     12.011
   800        HA1     50    LEU     HG    800       0.09      1.008
   801        CT3     50    LEU    CD1    801      -0.27     12.011
   802        HA3     50    LEU   HD11    802       0.09      1.008
   803        HA3     50    LEU   HD12    803       0.09      1.008
   804        HA3     50    LEU   HD13    804       0.09      1.008
   805        CT3     50    LEU    CD2    805      -0.27     12.011
   806        HA3     50    LEU   HD21    806       0.09      1.008
   807        HA3     50    LEU   HD22    807       0.09      1.008
   808        HA3     50    LEU   HD23    808       0.09      1.008
   809          C     50    LEU      C    809       0.51     12.011
   810          O     50    LEU      O    810      -0.51     15.999   ; qtot 11
; residue  51 LEU rtp LEU  q  0.0
   811        NH1     51    LEU      N    811      -0.47     14.007
   812          H     51    LEU     HN    812       0.31      1.008
   813        CT1     51    LEU     CA    813       0.07     12.011
   814        HB1     51    LEU     HA    814       0.09      1.008
   815        CT2     51    LEU     CB    815      -0.18     12.011
   816        HA2     51    LEU    HB1    816       0.09      1.008
   817        HA2     51    LEU    HB2    817       0.09      1.008
   818        CT1     51    LEU     CG    818      -0.09     12.011
   819        HA1     51    LEU     HG    819       0.09      1.008
   820        CT3     51    LEU    CD1    820      -0.27     12.011
   821        HA3     51    LEU   HD11    821       0.09      1.008
   822        HA3     51    LEU   HD12    822       0.09      1.008
   823        HA3     51    LEU   HD13    823       0.09      1.008
   824        CT3     51    LEU    CD2    824      -0.27     12.011
   825        HA3     51    LEU   HD21    825       0.09      1.008
   826        HA3     51    LEU   HD22    826       0.09      1.008
   827        HA3     51    LEU   HD23    827       0.09      1.008
   828          C     51    LEU      C    828       0.51     12.011
   829          O     51    LEU      O    829      -0.51     15.999   ; qtot 11
; residue  52 LYS rtp LYS  q +1.0
   830        NH1     52    LYS      N    830      -0.47     14.007
   831          H     52    LYS     HN    831       0.31      1.008
   832        CT1     52    LYS     CA    832       0.07     12.011
   833        HB1     52    LYS     HA    833       0.09      1.008
   834        CT2     52    LYS     CB    834      -0.18     12.011
   835        HA2     52    LYS    HB1    835       0.09      1.008
   836        HA2     52    LYS    HB2    836       0.09      1.008
   837        CT2     52    LYS     CG    837      -0.18     12.011
   838        HA2     52    LYS    HG1    838       0.09      1.008
   839        HA2     52    LYS    HG2    839       0.09      1.008
   840        CT2     52    LYS     CD    840      -0.18     12.011
   841        HA2     52    LYS    HD1    841       0.09      1.008
   842        HA2     52    LYS    HD2    842       0.09      1.008
   843        CT2     52    LYS     CE    843       0.21     12.011
   844        HA2     52    LYS    HE1    844       0.05      1.008
   845        HA2     52    LYS    HE2    845       0.05      1.008
   846        NH3     52    LYS     NZ    846       -0.3     14.007
   847         HC     52    LYS    HZ1    847       0.33      1.008
   848         HC     52    LYS    HZ2    848       0.33      1.008
   849         HC     52    LYS    HZ3    849       0.33      1.008
   850          C     52    LYS      C    850       0.51     12.011
   851          O     52    LYS      O    851      -0.51     15.999   ; qtot 12
; residue  53 TYR rtp TYR  q  0.0
   852        NH1     53    TYR      N    852      -0.47     14.007
   853          H     53    TYR     HN    853       0.31      1.008
   854        CT1     53    TYR     CA    854       0.07     12.011
   855        HB1     53    TYR     HA    855       0.09      1.008
   856        CT2     53    TYR     CB    856      -0.18     12.011
   857        HA2     53    TYR    HB1    857       0.09      1.008
   858        HA2     53    TYR    HB2    858       0.09      1.008
   859         CA     53    TYR     CG    859          0     12.011
   860         CA     53    TYR    CD1    860     -0.115     12.011
   861         HP     53    TYR    HD1    861      0.115      1.008
   862         CA     53    TYR    CE1    862     -0.115     12.011
   863         HP     53    TYR    HE1    863      0.115      1.008
   864         CA     53    TYR     CZ    864       0.11     12.011
   865        OH1     53    TYR     OH    865      -0.54     15.999
   866          H     53    TYR     HH    866       0.43      1.008
   867         CA     53    TYR    CD2    867     -0.115     12.011
   868         HP     53    TYR    HD2    868      0.115      1.008
   869         CA     53    TYR    CE2    869     -0.115     12.011
   870         HP     53    TYR    HE2    870      0.115      1.008
   871          C     53    TYR      C    871       0.51     12.011
   872          O     53    TYR      O    872      -0.51     15.999   ; qtot 12
; residue  54 VAL rtp VAL  q  0.0
   873        NH1     54    VAL      N    873      -0.47     14.007
   874          H     54    VAL     HN    874       0.31      1.008
   875        CT1     54    VAL     CA    875       0.07     12.011
   876        HB1     54    VAL     HA    876       0.09      1.008
   877        CT1     54    VAL     CB    877      -0.09     12.011
   878        HA1     54    VAL     HB    878       0.09      1.008
   879        CT3     54    VAL    CG1    879      -0.27     12.011
   880        HA3     54    VAL   HG11    880       0.09      1.008
   881        HA3     54    VAL   HG12    881       0.09      1.008
   882        HA3     54    VAL   HG13    882       0.09      1.008
   883        CT3     54    VAL    CG2    883      -0.27     12.011
   884        HA3     54    VAL   HG21    884       0.09      1.008
   885        HA3     54    VAL   HG22    885       0.09      1.008
   886        HA3     54    VAL   HG23    886       0.09      1.008
   887          C     54    VAL      C    887       0.51     12.011
   888          O     54    VAL      O    888      -0.51     15.999   ; qtot 12
; residue  55 CYS rtp CYS2 q  0.0
   889        NH1     55    CYS      N    889      -0.47     14.007
   890          H     55    CYS     HN    890       0.31      1.008
   891        CT1     55    CYS     CA    891       0.07     12.011
   892        HB1     55    CYS     HA    892       0.09      1.008
   893        CT2     55    CYS     CB    893       -0.1     12.011
   894        HA2     55    CYS    HB1    894       0.09      1.008
   895        HA2     55    CYS    HB2    895       0.09      1.008
   896         SM     55    CYS     SG    896      -0.08      32.06
   897          C     55    CYS      C    897       0.51     12.011
   898          O     55    CYS      O    898      -0.51     15.999   ; qtot 12
; residue  56 CYS rtp CYS2 q  0.0
   899        NH1     56    CYS      N    899      -0.47     14.007
   900          H     56    CYS     HN    900       0.31      1.008
   901        CT1     56    CYS     CA    901       0.07     12.011
   902        HB1     56    CYS     HA    902       0.09      1.008
   903        CT2     56    CYS     CB    903       -0.1     12.011
   904        HA2     56    CYS    HB1    904       0.09      1.008
   905        HA2     56    CYS    HB2    905       0.09      1.008
   906         SM     56    CYS     SG    906      -0.08      32.06
   907          C     56    CYS      C    907       0.51     12.011
   908          O     56    CYS      O    908      -0.51     15.999   ; qtot 12
; residue  57 SER rtp SER  q  0.0
   909        NH1     57    SER      N    909      -0.47     14.007
   910          H     57    SER     HN    910       0.31      1.008
   911        CT1     57    SER     CA    911       0.07     12.011
   912        HB1     57    SER     HA    912       0.09      1.008
   913        CT2     57    SER     CB    913       0.05     12.011
   914        HA2     57    SER    HB1    914       0.09      1.008
   915        HA2     57    SER    HB2    915       0.09      1.008
   916        OH1     57    SER     OG    916      -0.66     15.999
   917          H     57    SER    HG1    917       0.43      1.008
   918          C     57    SER      C    918       0.51     12.011
   919          O     57    SER      O    919      -0.51     15.999   ; qtot 12
; residue  58 THR rtp THR  q  0.0
   920        NH1     58    THR      N    920      -0.47     14.007
   921          H     58    THR     HN    921       0.31      1.008
   922        CT1     58    THR     CA    922       0.07     12.011
   923        HB1     58    THR     HA    923       0.09      1.008
   924        CT1     58    THR     CB    924       0.14     12.011
   925        HA1     58    THR     HB    925       0.09      1.008
   926        OH1     58    THR    OG1    926      -0.66     15.999
   927          H     58    THR    HG1    927       0.43      1.008
   928        CT3     58    THR    CG2    928      -0.27     12.011
   929        HA3     58    THR   HG21    929       0.09      1.008
   930        HA3     58    THR   HG22    930       0.09      1.008
   931        HA3     58    THR   HG23    931       0.09      1.008
   932          C     58    THR      C    932       0.51     12.011
   933          O     58    THR      O    933      -0.51     15.999   ; qtot 12
; residue  59 ASPT rtp ASPT q  0.0
   934        NH1     59   ASPT      N    934      -0.47     14.007
   935          H     59   ASPT     HN    935       0.31      1.008
   936       CT1n     59   ASPT     CA    936       0.07     12.011
   937        HB1     59   ASPT     HA    937       0.09      1.008
   938       CT2n     59   ASPT     CB    938      -0.21     12.011
   939        HA2     59   ASPT    HB1    939       0.09      1.008
   940        HA2     59   ASPT    HB2    940       0.09      1.008
   941        CDn     59   ASPT     CG    941       0.75     12.011
   942         OB     59   ASPT    OD1    942      -0.55     15.999
   943       OH1n     59   ASPT    OD2    943      -0.61     15.999
   944          H     59   ASPT    HD2    944       0.44      1.008
   945          C     59   ASPT      C    945       0.51     12.011
   946          O     59   ASPT      O    946      -0.51     15.999   ; qtot 12
; residue  60 LYS rtp LYS  q +1.0
   947        NH1     60    LYS      N    947      -0.47     14.007
   948          H     60    LYS     HN    948       0.31      1.008
   949        CT1     60    LYS     CA    949       0.07     12.011
   950        HB1     60    LYS     HA    950       0.09      1.008
   951        CT2     60    LYS     CB    951      -0.18     12.011
   952        HA2     60    LYS    HB1    952       0.09      1.008
   953        HA2     60    LYS    HB2    953       0.09      1.008
   954        CT2     60    LYS     CG    954      -0.18     12.011
   955        HA2     60    LYS    HG1    955       0.09      1.008
   956        HA2     60    LYS    HG2    956       0.09      1.008
   957        CT2     60    LYS     CD    957      -0.18     12.011
   958        HA2     60    LYS    HD1    958       0.09      1.008
   959        HA2     60    LYS    HD2    959       0.09      1.008
   960        CT2     60    LYS     CE    960       0.21     12.011
   961        HA2     60    LYS    HE1    961       0.05      1.008
   962        HA2     60    LYS    HE2    962       0.05      1.008
   963        NH3     60    LYS     NZ    963       -0.3     14.007
   964         HC     60    LYS    HZ1    964       0.33      1.008
   965         HC     60    LYS    HZ2    965       0.33      1.008
   966         HC     60    LYS    HZ3    966       0.33      1.008
   967          C     60    LYS      C    967       0.51     12.011
   968          O     60    LYS      O    968      -0.51     15.999   ; qtot 13
; residue  61 CYS rtp CYS2 q  0.0
   969        NH1     61    CYS      N    969      -0.47     14.007
   970          H     61    CYS     HN    970       0.31      1.008
   971        CT1     61    CYS     CA    971       0.07     12.011
   972        HB1     61    CYS     HA    972       0.09      1.008
   973        CT2     61    CYS     CB    973       -0.1     12.011
   974        HA2     61    CYS    HB1    974       0.09      1.008
   975        HA2     61    CYS    HB2    975       0.09      1.008
   976         SM     61    CYS     SG    976      -0.08      32.06
   977          C     61    CYS      C    977       0.51     12.011
   978          O     61    CYS      O    978      -0.51     15.999   ; qtot 13
; residue  62 ASN rtp ASN  q  0.0
   979        NH1     62    ASN      N    979      -0.47     14.007
   980          H     62    ASN     HN    980       0.31      1.008
   981        CT1     62    ASN     CA    981       0.07     12.011
   982        HB1     62    ASN     HA    982       0.09      1.008
   983        CT2     62    ASN     CB    983      -0.18     12.011
   984        HA2     62    ASN    HB1    984       0.09      1.008
   985        HA2     62    ASN    HB2    985       0.09      1.008
   986         CC     62    ASN     CG    986       0.55     12.011
   987          O     62    ASN    OD1    987      -0.55     15.999
   988        NH2     62    ASN    ND2    988      -0.62     14.007
   989          H     62    ASN   HD21    989       0.32      1.008
   990          H     62    ASN   HD22    990        0.3      1.008
   991        CDn     62    ASN      C    991       0.72     12.011
   992         OB     62    ASN    OT1    992      -0.55    15.9994
   993       OH1n     62    ASN    OT2    993      -0.61    15.9994
   994          H     62    ASN    HT2    994       0.44      1.008   ; qtot 13

[ bonds ]
;  ai    aj funct            c0            c1            c2            c3
    1     2     1 
    1     3     1 
    1     4     1 
    4     5     1 
    4     6     1 
    4    19     1 
    6     7     1 
    6     8     1 
    6     9     1 
    9    10     1 
    9    11     1 
    9    15     1 
   11    12     1 
   11    13     1 
   11    14     1 
   15    16     1 
   15    17     1 
   15    18     1 
   19    20     1 
   19    21     1 
   21    22     1 
   21    23     1 
   23    24     1 
   23    25     1 
   23    41     1 
   25    26     1 
   25    27     1 
   25    28     1 
   28    29     1 
   28    30     1 
   28    31     1 
   31    32     1 
   31    33     1 
   31    34     1 
   34    35     1 
   34    36     1 
   34    37     1 
   37    38     1 
   37    39     1 
   37    40     1 
   41    42     1 
   41    43     1 
   43    44     1 
   43    45     1 
   45    46     1 
   45    47     1 
   45    51     1 
   47    48     1 
   47    49     1 
   47    50     1 
   50   354     1 
   51    52     1 
   51    53     1 
   53    54     1 
   53    55     1 
   55    56     1 
   55    57     1 
   55    69     1 
   57    58     1 
   57    59     1 
   57    62     1 
   60    61     1 
   60    62     1 
   60    63     1 
   62    65     1 
   63    64     1 
   63    67     1 
   65    66     1 
   65    67     1 
   67    68     1 
   69    70     1 
   69    71     1 
   71    72     1 
   71    73     1 
   73    74     1 
   73    75     1 
   73    83     1 
   75    76     1 
   75    77     1 
   75    78     1 
   78    79     1 
   78    80     1 
   80    81     1 
   80    82     1 
   83    84     1 
   83    85     1 
   85    86     1 
   85    87     1 
   87    88     1 
   87    89     1 
   87    97     1 
   89    90     1 
   89    91     1 
   89    93     1 
   91    92     1 
   93    94     1 
   93    95     1 
   93    96     1 
   97    98     1 
   97    99     1 
   99   100     1 
   99   101     1 
  101   102     1 
  101   103     1 
  101   114     1 
  103   104     1 
  103   105     1 
  103   106     1 
  106   107     1 
  106   108     1 
  106   109     1 
  109   110     1 
  109   111     1 
  111   112     1 
  111   113     1 
  114   115     1 
  114   116     1 
  116   117     1 
  116   118     1 
  118   119     1 
  118   120     1 
  118   133     1 
  120   121     1 
  120   122     1 
  120   123     1 
  123   124     1 
  123   125     1 
  123   129     1 
  125   126     1 
  125   127     1 
  125   128     1 
  129   130     1 
  129   131     1 
  129   132     1 
  133   134     1 
  133   135     1 
  135   136     1 
  135   139     1 
  136   137     1 
  136   138     1 
  136   144     1 
  139   140     1 
  139   141     1 
  139   147     1 
  141   142     1 
  141   143     1 
  141   144     1 
  144   145     1 
  144   146     1 
  147   148     1 
  147   149     1 
  149   150     1 
  149   151     1 
  151   152     1 
  151   153     1 
  151   167     1 
  153   154     1 
  153   155     1 
  153   156     1 
  156   157     1 
  156   163     1 
  157   158     1 
  157   159     1 
  159   160     1 
  159   161     1 
  161   162     1 
  161   165     1 
  163   164     1 
  163   165     1 
  165   166     1 
  167   168     1 
  167   169     1 
  169   170     1 
  169   171     1 
  171   172     1 
  171   173     1 
  171   186     1 
  173   174     1 
  173   175     1 
  173   179     1 
  175   176     1 
  175   177     1 
  175   178     1 
  179   180     1 
  179   181     1 
  179   182     1 
  182   183     1 
  182   184     1 
  182   185     1 
  186   187     1 
  186   188     1 
  188   189     1 
  188   190     1 
  190   191     1 
  190   192     1 
  190   207     1 
  192   193     1 
  192   194     1 
  192   195     1 
  195   196     1 
  195   203     1 
  196   197     1 
  196   198     1 
  198   199     1 
  198   200     1 
  200   201     1 
  200   205     1 
  201   202     1 
  203   204     1 
  203   205     1 
  205   206     1 
  207   208     1 
  207   209     1 
  209   210     1 
  209   211     1 
  211   212     1 
  211   213     1 
  211   229     1 
  213   214     1 
  213   215     1 
  213   216     1 
  216   217     1 
  216   218     1 
  216   219     1 
  219   220     1 
  219   221     1 
  219   222     1 
  222   223     1 
  222   224     1 
  222   225     1 
  225   226     1 
  225   227     1 
  225   228     1 
  229   230     1 
  229   231     1 
  231   232     1 
  231   233     1 
  233   234     1 
  233   235     1 
  233   243     1 
  235   236     1 
  235   237     1 
  235   239     1 
  237   238     1 
  239   240     1 
  239   241     1 
  239   242     1 
  243   244     1 
  243   245     1 
  245   246     1 
  245   247     1 
  247   248     1 
  247   249     1 
  247   253     1 
  249   250     1 
  249   251     1 
  249   252     1 
  252   671     1 
  253   254     1 
  253   255     1 
  255   256     1 
  255   259     1 
  256   257     1 
  256   258     1 
  256   264     1 
  259   260     1 
  259   261     1 
  259   267     1 
  261   262     1 
  261   263     1 
  261   264     1 
  264   265     1 
  264   266     1 
  267   268     1 
  267   269     1 
  269   270     1 
  269   271     1 
  271   272     1 
  271   273     1 
  271   283     1 
  273   274     1 
  273   275     1 
  273   276     1 
  276   277     1 
  276   278     1 
  276   279     1 
  279   280     1 
  279   281     1 
  281   282     1 
  283   284     1 
  283   285     1 
  285   286     1 
  285   287     1 
  287   288     1 
  287   289     1 
  287   290     1 
  290   291     1 
  290   292     1 
  292   293     1 
  292   294     1 
  294   295     1 
  294   296     1 
  294   312     1 
  296   297     1 
  296   298     1 
  296   299     1 
  299   300     1 
  299   301     1 
  299   302     1 
  302   303     1 
  302   304     1 
  302   305     1 
  305   306     1 
  305   307     1 
  305   308     1 
  308   309     1 
  308   310     1 
  308   311     1 
  312   313     1 
  312   314     1 
  314   315     1 
  314   316     1 
  316   317     1 
  316   318     1 
  316   326     1 
  318   319     1 
  318   320     1 
  318   321     1 
  321   322     1 
  321   323     1 
  323   324     1 
  323   325     1 
  326   327     1 
  326   328     1 
  328   329     1 
  328   330     1 
  330   331     1 
  330   332     1 
  330   345     1 
  332   333     1 
  332   334     1 
  332   335     1 
  335   336     1 
  335   337     1 
  335   341     1 
  337   338     1 
  337   339     1 
  337   340     1 
  341   342     1 
  341   343     1 
  341   344     1 
  345   346     1 
  345   347     1 
  347   348     1 
  347   349     1 
  349   350     1 
  349   351     1 
  349   355     1 
  351   352     1 
  351   353     1 
  351   354     1 
  355   356     1 
  355   357     1 
  357   358     1 
  357   359     1 
  359   360     1 
  359   361     1 
  359   375     1 
  361   362     1 
  361   363     1 
  361   364     1 
  364   365     1 
  364   371     1 
  365   366     1 
  365   367     1 
  367   368     1 
  367   369     1 
  369   370     1 
  369   373     1 
  371   372     1 
  371   373     1 
  373   374     1 
  375   376     1 
  375   377     1 
  377   378     1 
  377   379     1 
  379   380     1 
  379   381     1 
  379   397     1 
  381   382     1 
  381   383     1 
  381   384     1 
  384   385     1 
  384   386     1 
  384   387     1 
  387   388     1 
  387   389     1 
  387   390     1 
  390   391     1 
  390   392     1 
  390   393     1 
  393   394     1 
  393   395     1 
  393   396     1 
  397   398     1 
  397   399     1 
  399   400     1 
  399   401     1 
  401   402     1 
  401   403     1 
  401   407     1 
  403   404     1 
  403   405     1 
  403   406     1 
  407   408     1 
  407   409     1 
  409   410     1 
  409   411     1 
  411   412     1 
  411   413     1 
  411   421     1 
  413   414     1 
  413   415     1 
  413   417     1 
  415   416     1 
  417   418     1 
  417   419     1 
  417   420     1 
  421   422     1 
  421   423     1 
  423   424     1 
  423   425     1 
  425   426     1 
  425   427     1 
  425   440     1 
  427   428     1 
  427   429     1 
  427   430     1 
  430   431     1 
  430   432     1 
  430   436     1 
  432   433     1 
  432   434     1 
  432   435     1 
  436   437     1 
  436   438     1 
  436   439     1 
  440   441     1 
  440   442     1 
  442   443     1 
  442   444     1 
  444   445     1 
  444   446     1 
  444   462     1 
  446   447     1 
  446   448     1 
  446   449     1 
  449   450     1 
  449   451     1 
  449   452     1 
  452   453     1 
  452   454     1 
  452   455     1 
  455   456     1 
  455   457     1 
  455   458     1 
  458   459     1 
  458   460     1 
  458   461     1 
  462   463     1 
  462   464     1 
  464   465     1 
  464   466     1 
  466   467     1 
  466   468     1 
  466   484     1 
  468   469     1 
  468   470     1 
  468   471     1 
  471   472     1 
  471   473     1 
  471   474     1 
  474   475     1 
  474   476     1 
  474   477     1 
  477   478     1 
  477   479     1 
  477   480     1 
  480   481     1 
  480   482     1 
  480   483     1 
  484   485     1 
  484   486     1 
  486   487     1 
  486   488     1 
  488   489     1 
  488   490     1 
  488   504     1 
  490   491     1 
  490   492     1 
  490   493     1 
  493   494     1 
  493   500     1 
  494   495     1 
  494   496     1 
  496   497     1 
  496   498     1 
  498   499     1 
  498   502     1 
  500   501     1 
  500   502     1 
  502   503     1 
  504   505     1 
  504   506     1 
  506   507     1 
  506   510     1 
  507   508     1 
  507   509     1 
  507   515     1 
  510   511     1 
  510   512     1 
  510   518     1 
  512   513     1 
  512   514     1 
  512   515     1 
  515   516     1 
  515   517     1 
  518   519     1 
  518   520     1 
  520   521     1 
  520   522     1 
  522   523     1 
  522   524     1 
  522   537     1 
  524   525     1 
  524   526     1 
  524   527     1 
  527   528     1 
  527   529     1 
  527   533     1 
  529   530     1 
  529   531     1 
  529   532     1 
  533   534     1 
  533   535     1 
  533   536     1 
  537   538     1 
  537   539     1 
  539   540     1 
  539   541     1 
  541   542     1 
  541   543     1 
  541   559     1 
  543   544     1 
  543   545     1 
  543   546     1 
  546   547     1 
  546   548     1 
  546   549     1 
  549   550     1 
  549   551     1 
  549   552     1 
  552   553     1 
  552   554     1 
  552   555     1 
  555   556     1 
  555   557     1 
  555   558     1 
  559   560     1 
  559   561     1 
  561   562     1 
  561   563     1 
  563   564     1 
  563   565     1 
  563   579     1 
  565   566     1 
  565   567     1 
  565   568     1 
  568   569     1 
  568   575     1 
  569   570     1 
  569   571     1 
  571   572     1 
  571   573     1 
  573   574     1 
  573   577     1 
  575   576     1 
  575   577     1 
  577   578     1 
  579   580     1 
  579   581     1 
  581   582     1 
  581   585     1 
  582   583     1 
  582   584     1 
  582   590     1 
  585   586     1 
  585   587     1 
  585   593     1 
  587   588     1 
  587   589     1 
  587   590     1 
  590   591     1 
  590   592     1 
  593   594     1 
  593   595     1 
  595   596     1 
  595   597     1 
  597   598     1 
  597   599     1 
  597   609     1 
  599   600     1 
  599   601     1 
  599   605     1 
  601   602     1 
  601   603     1 
  601   604     1 
  605   606     1 
  605   607     1 
  605   608     1 
  609   610     1 
  609   611     1 
  611   612     1 
  611   613     1 
  613   614     1 
  613   615     1 
  613   631     1 
  615   616     1 
  615   617     1 
  615   618     1 
  618   619     1 
  618   620     1 
  618   621     1 
  621   622     1 
  621   623     1 
  621   624     1 
  624   625     1 
  624   626     1 
  624   627     1 
  627   628     1 
  627   629     1 
  627   630     1 
  631   632     1 
  631   633     1 
  633   634     1 
  633   635     1 
  635   636     1 
  635   637     1 
  635   655     1 
  637   638     1 
  637   639     1 
  637   640     1 
  640   641     1 
  640   642     1 
  640   643     1 
  643   644     1 
  643   645     1 
  643   646     1 
  646   647     1 
  646   648     1 
  648   649     1 
  648   652     1 
  649   650     1 
  649   651     1 
  652   653     1 
  652   654     1 
  655   656     1 
  655   657     1 
  657   658     1 
  657   659     1 
  659   660     1 
  659   661     1 
  659   662     1 
  662   663     1 
  662   664     1 
  664   665     1 
  664   666     1 
  666   667     1 
  666   668     1 
  666   672     1 
  668   669     1 
  668   670     1 
  668   671     1 
  672   673     1 
  672   674     1 
  674   675     1 
  674   676     1 
  676   677     1 
  676   678     1 
  676   682     1 
  678   679     1 
  678   680     1 
  678   681     1 
  682   683     1 
  682   684     1 
  684   685     1 
  684   686     1 
  686   687     1 
  686   688     1 
  686   695     1 
  688   689     1 
  688   690     1 
  688   691     1 
  691   692     1 
  691   693     1 
  693   694     1 
  695   696     1 
  695   697     1 
  697   698     1 
  697   699     1 
  699   700     1 
  699   701     1 
  699   709     1 
  701   702     1 
  701   703     1 
  701   704     1 
  704   705     1 
  704   706     1 
  706   707     1 
  706   708     1 
  709   710     1 
  709   711     1 
  711   712     1 
  711   713     1 
  713   714     1 
  713   715     1 
  713   719     1 
  715   716     1 
  715   717     1 
  715   718     1 
  718   896     1 
  719   720     1 
  719   721     1 
  721   722     1 
  721   725     1 
  722   723     1 
  722   724     1 
  722   730     1 
  725   726     1 
  725   727     1 
  725   733     1 
  727   728     1 
  727   729     1 
  727   730     1 
  730   731     1 
  730   732     1 
  733   734     1 
  733   735     1 
  735   736     1 
  735   737     1 
  737   738     1 
  737   739     1 
  737   755     1 
  739   740     1 
  739   741     1 
  739   742     1 
  742   743     1 
  742   744     1 
  742   745     1 
  745   746     1 
  745   747     1 
  745   748     1 
  748   749     1 
  748   750     1 
  748   751     1 
  751   752     1 
  751   753     1 
  751   754     1 
  755   756     1 
  755   757     1 
  757   758     1 
  757   759     1 
  759   760     1 
  759   761     1 
  759   769     1 
  761   762     1 
  761   763     1 
  761   764     1 
  764   765     1 
  764   766     1 
  766   767     1 
  766   768     1 
  769   770     1 
  769   771     1 
  771   772     1 
  771   773     1 
  773   774     1 
  773   775     1 
  773   780     1 
  775   776     1 
  775   777     1 
  775   778     1 
  778   779     1 
  780   781     1 
  780   782     1 
  782   783     1 
  782   784     1 
  784   785     1 
  784   786     1 
  784   790     1 
  786   787     1 
  786   788     1 
  786   789     1 
  790   791     1 
  790   792     1 
  792   793     1 
  792   794     1 
  794   795     1 
  794   796     1 
  794   809     1 
  796   797     1 
  796   798     1 
  796   799     1 
  799   800     1 
  799   801     1 
  799   805     1 
  801   802     1 
  801   803     1 
  801   804     1 
  805   806     1 
  805   807     1 
  805   808     1 
  809   810     1 
  809   811     1 
  811   812     1 
  811   813     1 
  813   814     1 
  813   815     1 
  813   828     1 
  815   816     1 
  815   817     1 
  815   818     1 
  818   819     1 
  818   820     1 
  818   824     1 
  820   821     1 
  820   822     1 
  820   823     1 
  824   825     1 
  824   826     1 
  824   827     1 
  828   829     1 
  828   830     1 
  830   831     1 
  830   832     1 
  832   833     1 
  832   834     1 
  832   850     1 
  834   835     1 
  834   836     1 
  834   837     1 
  837   838     1 
  837   839     1 
  837   840     1 
  840   841     1 
  840   842     1 
  840   843     1 
  843   844     1 
  843   845     1 
  843   846     1 
  846   847     1 
  846   848     1 
  846   849     1 
  850   851     1 
  850   852     1 
  852   853     1 
  852   854     1 
  854   855     1 
  854   856     1 
  854   871     1 
  856   857     1 
  856   858     1 
  856   859     1 
  859   860     1 
  859   867     1 
  860   861     1 
  860   862     1 
  862   863     1 
  862   864     1 
  864   865     1 
  864   869     1 
  865   866     1 
  867   868     1 
  867   869     1 
  869   870     1 
  871   872     1 
  871   873     1 
  873   874     1 
  873   875     1 
  875   876     1 
  875   877     1 
  875   887     1 
  877   878     1 
  877   879     1 
  877   883     1 
  879   880     1 
  879   881     1 
  879   882     1 
  883   884     1 
  883   885     1 
  883   886     1 
  887   888     1 
  887   889     1 
  889   890     1 
  889   891     1 
  891   892     1 
  891   893     1 
  891   897     1 
  893   894     1 
  893   895     1 
  893   896     1 
  897   898     1 
  897   899     1 
  899   900     1 
  899   901     1 
  901   902     1 
  901   903     1 
  901   907     1 
  903   904     1 
  903   905     1 
  903   906     1 
  906   976     1 
  907   908     1 
  907   909     1 
  909   910     1 
  909   911     1 
  911   912     1 
  911   913     1 
  911   918     1 
  913   914     1 
  913   915     1 
  913   916     1 
  916   917     1 
  918   919     1 
  918   920     1 
  920   921     1 
  920   922     1 
  922   923     1 
  922   924     1 
  922   932     1 
  924   925     1 
  924   926     1 
  924   928     1 
  926   927     1 
  928   929     1 
  928   930     1 
  928   931     1 
  932   933     1 
  932   934     1 
  934   935     1 
  934   936     1 
  936   937     1 
  936   938     1 
  936   945     1 
  938   939     1 
  938   940     1 
  938   941     1 
  941   942     1 
  941   943     1 
  943   944     1 
  945   946     1 
  945   947     1 
  947   948     1 
  947   949     1 
  949   950     1 
  949   951     1 
  949   967     1 
  951   952     1 
  951   953     1 
  951   954     1 
  954   955     1 
  954   956     1 
  954   957     1 
  957   958     1 
  957   959     1 
  957   960     1 
  960   961     1 
  960   962     1 
  960   963     1 
  963   964     1 
  963   965     1 
  963   966     1 
  967   968     1 
  967   969     1 
  969   970     1 
  969   971     1 
  971   972     1 
  971   973     1 
  971   977     1 
  973   974     1 
  973   975     1 
  973   976     1 
  977   978     1 
  977   979     1 
  979   980     1 
  979   981     1 
  981   982     1 
  981   983     1 
  981   991     1 
  983   984     1 
  983   985     1 
  983   986     1 
  986   987     1 
  986   988     1 
  988   989     1 
  988   990     1 
  991   992     1 
  991   993     1 
  993   994     1 

[ pairs ]
;  ai    aj funct            c0            c1            c2            c3
    1     7     1 
    1     8     1 
    1     9     1 
    1    20     1 
    1    21     1 
    2     5     1 
    2     6     1 
    2    19     1 
    3     5     1 
    3     6     1 
    3    19     1 
    4    10     1 
    4    11     1 
    4    15     1 
    4    22     1 
    4    23     1 
    5     7     1 
    5     8     1 
    5     9     1 
    5    20     1 
    5    21     1 
    6    12     1 
    6    13     1 
    6    14     1 
    6    16     1 
    6    17     1 
    6    18     1 
    6    20     1 
    6    21     1 
    7    10     1 
    7    11     1 
    7    15     1 
    7    19     1 
    8    10     1 
    8    11     1 
    8    15     1 
    8    19     1 
    9    19     1 
   10    12     1 
   10    13     1 
   10    14     1 
   10    16     1 
   10    17     1 
   10    18     1 
   11    16     1 
   11    17     1 
   11    18     1 
   12    15     1 
   13    15     1 
   14    15     1 
   19    24     1 
   19    25     1 
   19    41     1 
   20    22     1 
   20    23     1 
   21    26     1 
   21    27     1 
   21    28     1 
   21    42     1 
   21    43     1 
   22    24     1 
   22    25     1 
   22    41     1 
   23    29     1 
   23    30     1 
   23    31     1 
   23    44     1 
   23    45     1 
   24    26     1 
   24    27     1 
   24    28     1 
   24    42     1 
   24    43     1 
   25    32     1 
   25    33     1 
   25    34     1 
   25    42     1 
   25    43     1 
   26    29     1 
   26    30     1 
   26    31     1 
   26    41     1 
   27    29     1 
   27    30     1 
   27    31     1 
   27    41     1 
   28    35     1 
   28    36     1 
   28    37     1 
   28    41     1 
   29    32     1 
   29    33     1 
   29    34     1 
   30    32     1 
   30    33     1 
   30    34     1 
   31    38     1 
   31    39     1 
   31    40     1 
   32    35     1 
   32    36     1 
   32    37     1 
   33    35     1 
   33    36     1 
   33    37     1 
   35    38     1 
   35    39     1 
   35    40     1 
   36    38     1 
   36    39     1 
   36    40     1 
   41    46     1 
   41    47     1 
   41    51     1 
   42    44     1 
   42    45     1 
   43    48     1 
   43    49     1 
   43    50     1 
   43    52     1 
   43    53     1 
   44    46     1 
   44    47     1 
   44    51     1 
   45    54     1 
   45    55     1 
   45   354     1 
   46    48     1 
   46    49     1 
   46    50     1 
   46    52     1 
   46    53     1 
   47    52     1 
   47    53     1 
   47   351     1 
   48    51     1 
   48   354     1 
   49    51     1 
   49   354     1 
   50    51     1 
   50   349     1 
   50   352     1 
   50   353     1 
   51    56     1 
   51    57     1 
   51    69     1 
   52    54     1 
   52    55     1 
   53    58     1 
   53    59     1 
   53    62     1 
   53    70     1 
   53    71     1 
   54    56     1 
   54    57     1 
   54    69     1 
   55    60     1 
   55    65     1 
   55    72     1 
   55    73     1 
   56    58     1 
   56    59     1 
   56    62     1 
   56    70     1 
   56    71     1 
   57    61     1 
   57    63     1 
   57    66     1 
   57    67     1 
   57    70     1 
   57    71     1 
   58    60     1 
   58    65     1 
   58    69     1 
   59    60     1 
   59    65     1 
   59    69     1 
   60    66     1 
   60    68     1 
   61    64     1 
   61    65     1 
   61    67     1 
   62    64     1 
   62    68     1 
   62    69     1 
   63    66     1 
   64    65     1 
   64    68     1 
   66    68     1 
   69    74     1 
   69    75     1 
   69    83     1 
   70    72     1 
   70    73     1 
   71    76     1 
   71    77     1 
   71    78     1 
   71    84     1 
   71    85     1 
   72    74     1 
   72    75     1 
   72    83     1 
   73    79     1 
   73    80     1 
   73    86     1 
   73    87     1 
   74    76     1 
   74    77     1 
   74    78     1 
   74    84     1 
   74    85     1 
   75    81     1 
   75    82     1 
   75    84     1 
   75    85     1 
   76    79     1 
   76    80     1 
   76    83     1 
   77    79     1 
   77    80     1 
   77    83     1 
   78    83     1 
   79    81     1 
   79    82     1 
   83    88     1 
   83    89     1 
   83    97     1 
   84    86     1 
   84    87     1 
   85    90     1 
   85    91     1 
   85    93     1 
   85    98     1 
   85    99     1 
   86    88     1 
   86    89     1 
   86    97     1 
   87    92     1 
   87    94     1 
   87    95     1 
   87    96     1 
   87   100     1 
   87   101     1 
   88    90     1 
   88    91     1 
   88    93     1 
   88    98     1 
   88    99     1 
   89    98     1 
   89    99     1 
   90    92     1 
   90    94     1 
   90    95     1 
   90    96     1 
   90    97     1 
   91    94     1 
   91    95     1 
   91    96     1 
   91    97     1 
   92    93     1 
   93    97     1 
   97   102     1 
   97   103     1 
   97   114     1 
   98   100     1 
   98   101     1 
   99   104     1 
   99   105     1 
   99   106     1 
   99   115     1 
   99   116     1 
  100   102     1 
  100   103     1 
  100   114     1 
  101   107     1 
  101   108     1 
  101   109     1 
  101   117     1 
  101   118     1 
  102   104     1 
  102   105     1 
  102   106     1 
  102   115     1 
  102   116     1 
  103   110     1 
  103   111     1 
  103   115     1 
  103   116     1 
  104   107     1 
  104   108     1 
  104   109     1 
  104   114     1 
  105   107     1 
  105   108     1 
  105   109     1 
  105   114     1 
  106   112     1 
  106   113     1 
  106   114     1 
  107   110     1 
  107   111     1 
  108   110     1 
  108   111     1 
  110   112     1 
  110   113     1 
  114   119     1 
  114   120     1 
  114   133     1 
  115   117     1 
  115   118     1 
  116   121     1 
  116   122     1 
  116   123     1 
  116   134     1 
  116   135     1 
  117   119     1 
  117   120     1 
  117   133     1 
  118   124     1 
  118   125     1 
  118   129     1 
  118   136     1 
  118   139     1 
  119   121     1 
  119   122     1 
  119   123     1 
  119   134     1 
  119   135     1 
  120   126     1 
  120   127     1 
  120   128     1 
  120   130     1 
  120   131     1 
  120   132     1 
  120   134     1 
  120   135     1 
  121   124     1 
  121   125     1 
  121   129     1 
  121   133     1 
  122   124     1 
  122   125     1 
  122   129     1 
  122   133     1 
  123   133     1 
  124   126     1 
  124   127     1 
  124   128     1 
  124   130     1 
  124   131     1 
  124   132     1 
  125   130     1 
  125   131     1 
  125   132     1 
  126   129     1 
  127   129     1 
  128   129     1 
  133   137     1 
  133   138     1 
  133   140     1 
  133   141     1 
  133   144     1 
  133   147     1 
  134   136     1 
  134   139     1 
  135   142     1 
  135   143     1 
  135   145     1 
  135   146     1 
  135   148     1 
  135   149     1 
  136   140     1 
  136   142     1 
  136   143     1 
  136   147     1 
  137   139     1 
  137   141     1 
  137   145     1 
  137   146     1 
  138   139     1 
  138   141     1 
  138   145     1 
  138   146     1 
  139   145     1 
  139   146     1 
  139   150     1 
  139   151     1 
  140   142     1 
  140   143     1 
  140   144     1 
  140   148     1 
  140   149     1 
  141   148     1 
  141   149     1 
  142   145     1 
  142   146     1 
  142   147     1 
  143   145     1 
  143   146     1 
  143   147     1 
  144   147     1 
  147   152     1 
  147   153     1 
  147   167     1 
  148   150     1 
  148   151     1 
  149   154     1 
  149   155     1 
  149   156     1 
  149   168     1 
  149   169     1 
  150   152     1 
  150   153     1 
  150   167     1 
  151   157     1 
  151   163     1 
  151   170     1 
  151   171     1 
  152   154     1 
  152   155     1 
  152   156     1 
  152   168     1 
  152   169     1 
  153   158     1 
  153   159     1 
  153   164     1 
  153   165     1 
  153   168     1 
  153   169     1 
  154   157     1 
  154   163     1 
  154   167     1 
  155   157     1 
  155   163     1 
  155   167     1 
  156   160     1 
  156   161     1 
  156   166     1 
  156   167     1 
  157   162     1 
  157   164     1 
  157   165     1 
  158   160     1 
  158   161     1 
  158   163     1 
  159   163     1 
  159   166     1 
  160   162     1 
  160   165     1 
  161   164     1 
  162   163     1 
  162   166     1 
  164   166     1 
  167   172     1 
  167   173     1 
  167   186     1 
  168   170     1 
  168   171     1 
  169   174     1 
  169   175     1 
  169   179     1 
  169   187     1 
  169   188     1 
  170   172     1 
  170   173     1 
  170   186     1 
  171   176     1 
  171   177     1 
  171   178     1 
  171   180     1 
  171   181     1 
  171   182     1 
  171   189     1 
  171   190     1 
  172   174     1 
  172   175     1 
  172   179     1 
  172   187     1 
  172   188     1 
  173   183     1 
  173   184     1 
  173   185     1 
  173   187     1 
  173   188     1 
  174   176     1 
  174   177     1 
  174   178     1 
  174   180     1 
  174   181     1 
  174   182     1 
  174   186     1 
  175   180     1 
  175   181     1 
  175   182     1 
  175   186     1 
  176   179     1 
  177   179     1 
  178   179     1 
  179   186     1 
  180   183     1 
  180   184     1 
  180   185     1 
  181   183     1 
  181   184     1 
  181   185     1 
  186   191     1 
  186   192     1 
  186   207     1 
  187   189     1 
  187   190     1 
  188   193     1 
  188   194     1 
  188   195     1 
  188   208     1 
  188   209     1 
  189   191     1 
  189   192     1 
  189   207     1 
  190   196     1 
  190   203     1 
  190   210     1 
  190   211     1 
  191   193     1 
  191   194     1 
  191   195     1 
  191   208     1 
  191   209     1 
  192   197     1 
  192   198     1 
  192   204     1 
  192   205     1 
  192   208     1 
  192   209     1 
  193   196     1 
  193   203     1 
  193   207     1 
  194   196     1 
  194   203     1 
  194   207     1 
  195   199     1 
  195   200     1 
  195   206     1 
  195   207     1 
  196   201     1 
  196   204     1 
  196   205     1 
  197   199     1 
  197   200     1 
  197   203     1 
  198   202     1 
  198   203     1 
  198   206     1 
  199   201     1 
  199   205     1 
  200   204     1 
  201   203     1 
  201   206     1 
  202   205     1 
  204   206     1 
  207   212     1 
  207   213     1 
  207   229     1 
  208   210     1 
  208   211     1 
  209   214     1 
  209   215     1 
  209   216     1 
  209   230     1 
  209   231     1 
  210   212     1 
  210   213     1 
  210   229     1 
  211   217     1 
  211   218     1 
  211   219     1 
  211   232     1 
  211   233     1 
  212   214     1 
  212   215     1 
  212   216     1 
  212   230     1 
  212   231     1 
  213   220     1 
  213   221     1 
  213   222     1 
  213   230     1 
  213   231     1 
  214   217     1 
  214   218     1 
  214   219     1 
  214   229     1 
  215   217     1 
  215   218     1 
  215   219     1 
  215   229     1 
  216   223     1 
  216   224     1 
  216   225     1 
  216   229     1 
  217   220     1 
  217   221     1 
  217   222     1 
  218   220     1 
  218   221     1 
  218   222     1 
  219   226     1 
  219   227     1 
  219   228     1 
  220   223     1 
  220   224     1 
  220   225     1 
  221   223     1 
  221   224     1 
  221   225     1 
  223   226     1 
  223   227     1 
  223   228     1 
  224   226     1 
  224   227     1 
  224   228     1 
  229   234     1 
  229   235     1 
  229   243     1 
  230   232     1 
  230   233     1 
  231   236     1 
  231   237     1 
  231   239     1 
  231   244     1 
  231   245     1 
  232   234     1 
  232   235     1 
  232   243     1 
  233   238     1 
  233   240     1 
  233   241     1 
  233   242     1 
  233   246     1 
  233   247     1 
  234   236     1 
  234   237     1 
  234   239     1 
  234   244     1 
  234   245     1 
  235   244     1 
  235   245     1 
  236   238     1 
  236   240     1 
  236   241     1 
  236   242     1 
  236   243     1 
  237   240     1 
  237   241     1 
  237   242     1 
  237   243     1 
  238   239     1 
  239   243     1 
  243   248     1 
  243   249     1 
  243   253     1 
  244   246     1 
  244   247     1 
  245   250     1 
  245   251     1 
  245   252     1 
  245   254     1 
  245   255     1 
  246   248     1 
  246   249     1 
  246   253     1 
  247   256     1 
  247   259     1 
  247   671     1 
  248   250     1 
  248   251     1 
  248   252     1 
  248   254     1 
  248   255     1 
  249   254     1 
  249   255     1 
  249   668     1 
  250   253     1 
  250   671     1 
  251   253     1 
  251   671     1 
  252   253     1 
  252   666     1 
  252   669     1 
  252   670     1 
  253   257     1 
  253   258     1 
  253   260     1 
  253   261     1 
  253   264     1 
  253   267     1 
  254   256     1 
  254   259     1 
  255   262     1 
  255   263     1 
  255   265     1 
  255   266     1 
  255   268     1 
  255   269     1 
  256   260     1 
  256   262     1 
  256   263     1 
  256   267     1 
  257   259     1 
  257   261     1 
  257   265     1 
  257   266     1 
  258   259     1 
  258   261     1 
  258   265     1 
  258   266     1 
  259   265     1 
  259   266     1 
  259   270     1 
  259   271     1 
  260   262     1 
  260   263     1 
  260   264     1 
  260   268     1 
  260   269     1 
  261   268     1 
  261   269     1 
  262   265     1 
  262   266     1 
  262   267     1 
  263   265     1 
  263   266     1 
  263   267     1 
  264   267     1 
  267   272     1 
  267   273     1 
  267   283     1 
  268   270     1 
  268   271     1 
  269   274     1 
  269   275     1 
  269   276     1 
  269   284     1 
  269   285     1 
  270   272     1 
  270   273     1 
  270   283     1 
  271   277     1 
  271   278     1 
  271   279     1 
  271   286     1 
  271   287     1 
  272   274     1 
  272   275     1 
  272   276     1 
  272   284     1 
  272   285     1 
  273   280     1 
  273   281     1 
  273   284     1 
  273   285     1 
  274   277     1 
  274   278     1 
  274   279     1 
  274   283     1 
  275   277     1 
  275   278     1 
  275   279     1 
  275   283     1 
  276   282     1 
  276   283     1 
  277   280     1 
  277   281     1 
  278   280     1 
  278   281     1 
  280   282     1 
  283   288     1 
  283   289     1 
  283   290     1 
  284   286     1 
  284   287     1 
  285   291     1 
  285   292     1 
  286   288     1 
  286   289     1 
  286   290     1 
  287   293     1 
  287   294     1 
  288   291     1 
  288   292     1 
  289   291     1 
  289   292     1 
  290   295     1 
  290   296     1 
  290   312     1 
  291   293     1 
  291   294     1 
  292   297     1 
  292   298     1 
  292   299     1 
  292   313     1 
  292   314     1 
  293   295     1 
  293   296     1 
  293   312     1 
  294   300     1 
  294   301     1 
  294   302     1 
  294   315     1 
  294   316     1 
  295   297     1 
  295   298     1 
  295   299     1 
  295   313     1 
  295   314     1 
  296   303     1 
  296   304     1 
  296   305     1 
  296   313     1 
  296   314     1 
  297   300     1 
  297   301     1 
  297   302     1 
  297   312     1 
  298   300     1 
  298   301     1 
  298   302     1 
  298   312     1 
  299   306     1 
  299   307     1 
  299   308     1 
  299   312     1 
  300   303     1 
  300   304     1 
  300   305     1 
  301   303     1 
  301   304     1 
  301   305     1 
  302   309     1 
  302   310     1 
  302   311     1 
  303   306     1 
  303   307     1 
  303   308     1 
  304   306     1 
  304   307     1 
  304   308     1 
  306   309     1 
  306   310     1 
  306   311     1 
  307   309     1 
  307   310     1 
  307   311     1 
  312   317     1 
  312   318     1 
  312   326     1 
  313   315     1 
  313   316     1 
  314   319     1 
  314   320     1 
  314   321     1 
  314   327     1 
  314   328     1 
  315   317     1 
  315   318     1 
  315   326     1 
  316   322     1 
  316   323     1 
  316   329     1 
  316   330     1 
  317   319     1 
  317   320     1 
  317   321     1 
  317   327     1 
  317   328     1 
  318   324     1 
  318   325     1 
  318   327     1 
  318   328     1 
  319   322     1 
  319   323     1 
  319   326     1 
  320   322     1 
  320   323     1 
  320   326     1 
  321   326     1 
  322   324     1 
  322   325     1 
  326   331     1 
  326   332     1 
  326   345     1 
  327   329     1 
  327   330     1 
  328   333     1 
  328   334     1 
  328   335     1 
  328   346     1 
  328   347     1 
  329   331     1 
  329   332     1 
  329   345     1 
  330   336     1 
  330   337     1 
  330   341     1 
  330   348     1 
  330   349     1 
  331   333     1 
  331   334     1 
  331   335     1 
  331   346     1 
  331   347     1 
  332   338     1 
  332   339     1 
  332   340     1 
  332   342     1 
  332   343     1 
  332   344     1 
  332   346     1 
  332   347     1 
  333   336     1 
  333   337     1 
  333   341     1 
  333   345     1 
  334   336     1 
  334   337     1 
  334   341     1 
  334   345     1 
  335   345     1 
  336   338     1 
  336   339     1 
  336   340     1 
  336   342     1 
  336   343     1 
  336   344     1 
  337   342     1 
  337   343     1 
  337   344     1 
  338   341     1 
  339   341     1 
  340   341     1 
  345   350     1 
  345   351     1 
  345   355     1 
  346   348     1 
  346   349     1 
  347   352     1 
  347   353     1 
  347   354     1 
  347   356     1 
  347   357     1 
  348   350     1 
  348   351     1 
  348   355     1 
  349   358     1 
  349   359     1 
  350   352     1 
  350   353     1 
  350   354     1 
  350   356     1 
  350   357     1 
  351   356     1 
  351   357     1 
  352   355     1 
  353   355     1 
  354   355     1 
  355   360     1 
  355   361     1 
  355   375     1 
  356   358     1 
  356   359     1 
  357   362     1 
  357   363     1 
  357   364     1 
  357   376     1 
  357   377     1 
  358   360     1 
  358   361     1 
  358   375     1 
  359   365     1 
  359   371     1 
  359   378     1 
  359   379     1 
  360   362     1 
  360   363     1 
  360   364     1 
  360   376     1 
  360   377     1 
  361   366     1 
  361   367     1 
  361   372     1 
  361   373     1 
  361   376     1 
  361   377     1 
  362   365     1 
  362   371     1 
  362   375     1 
  363   365     1 
  363   371     1 
  363   375     1 
  364   368     1 
  364   369     1 
  364   374     1 
  364   375     1 
  365   370     1 
  365   372     1 
  365   373     1 
  366   368     1 
  366   369     1 
  366   371     1 
  367   371     1 
  367   374     1 
  368   370     1 
  368   373     1 
  369   372     1 
  370   371     1 
  370   374     1 
  372   374     1 
  375   380     1 
  375   381     1 
  375   397     1 
  376   378     1 
  376   379     1 
  377   382     1 
  377   383     1 
  377   384     1 
  377   398     1 
  377   399     1 
  378   380     1 
  378   381     1 
  378   397     1 
  379   385     1 
  379   386     1 
  379   387     1 
  379   400     1 
  379   401     1 
  380   382     1 
  380   383     1 
  380   384     1 
  380   398     1 
  380   399     1 
  381   388     1 
  381   389     1 
  381   390     1 
  381   398     1 
  381   399     1 
  382   385     1 
  382   386     1 
  382   387     1 
  382   397     1 
  383   385     1 
  383   386     1 
  383   387     1 
  383   397     1 
  384   391     1 
  384   392     1 
  384   393     1 
  384   397     1 
  385   388     1 
  385   389     1 
  385   390     1 
  386   388     1 
  386   389     1 
  386   390     1 
  387   394     1 
  387   395     1 
  387   396     1 
  388   391     1 
  388   392     1 
  388   393     1 
  389   391     1 
  389   392     1 
  389   393     1 
  391   394     1 
  391   395     1 
  391   396     1 
  392   394     1 
  392   395     1 
  392   396     1 
  397   402     1 
  397   403     1 
  397   407     1 
  398   400     1 
  398   401     1 
  399   404     1 
  399   405     1 
  399   406     1 
  399   408     1 
  399   409     1 
  400   402     1 
  400   403     1 
  400   407     1 
  401   410     1 
  401   411     1 
  402   404     1 
  402   405     1 
  402   406     1 
  402   408     1 
  402   409     1 
  403   408     1 
  403   409     1 
  404   407     1 
  405   407     1 
  406   407     1 
  407   412     1 
  407   413     1 
  407   421     1 
  408   410     1 
  408   411     1 
  409   414     1 
  409   415     1 
  409   417     1 
  409   422     1 
  409   423     1 
  410   412     1 
  410   413     1 
  410   421     1 
  411   416     1 
  411   418     1 
  411   419     1 
  411   420     1 
  411   424     1 
  411   425     1 
  412   414     1 
  412   415     1 
  412   417     1 
  412   422     1 
  412   423     1 
  413   422     1 
  413   423     1 
  414   416     1 
  414   418     1 
  414   419     1 
  414   420     1 
  414   421     1 
  415   418     1 
  415   419     1 
  415   420     1 
  415   421     1 
  416   417     1 
  417   421     1 
  421   426     1 
  421   427     1 
  421   440     1 
  422   424     1 
  422   425     1 
  423   428     1 
  423   429     1 
  423   430     1 
  423   441     1 
  423   442     1 
  424   426     1 
  424   427     1 
  424   440     1 
  425   431     1 
  425   432     1 
  425   436     1 
  425   443     1 
  425   444     1 
  426   428     1 
  426   429     1 
  426   430     1 
  426   441     1 
  426   442     1 
  427   433     1 
  427   434     1 
  427   435     1 
  427   437     1 
  427   438     1 
  427   439     1 
  427   441     1 
  427   442     1 
  428   431     1 
  428   432     1 
  428   436     1 
  428   440     1 
  429   431     1 
  429   432     1 
  429   436     1 
  429   440     1 
  430   440     1 
  431   433     1 
  431   434     1 
  431   435     1 
  431   437     1 
  431   438     1 
  431   439     1 
  432   437     1 
  432   438     1 
  432   439     1 
  433   436     1 
  434   436     1 
  435   436     1 
  440   445     1 
  440   446     1 
  440   462     1 
  441   443     1 
  441   444     1 
  442   447     1 
  442   448     1 
  442   449     1 
  442   463     1 
  442   464     1 
  443   445     1 
  443   446     1 
  443   462     1 
  444   450     1 
  444   451     1 
  444   452     1 
  444   465     1 
  444   466     1 
  445   447     1 
  445   448     1 
  445   449     1 
  445   463     1 
  445   464     1 
  446   453     1 
  446   454     1 
  446   455     1 
  446   463     1 
  446   464     1 
  447   450     1 
  447   451     1 
  447   452     1 
  447   462     1 
  448   450     1 
  448   451     1 
  448   452     1 
  448   462     1 
  449   456     1 
  449   457     1 
  449   458     1 
  449   462     1 
  450   453     1 
  450   454     1 
  450   455     1 
  451   453     1 
  451   454     1 
  451   455     1 
  452   459     1 
  452   460     1 
  452   461     1 
  453   456     1 
  453   457     1 
  453   458     1 
  454   456     1 
  454   457     1 
  454   458     1 
  456   459     1 
  456   460     1 
  456   461     1 
  457   459     1 
  457   460     1 
  457   461     1 
  462   467     1 
  462   468     1 
  462   484     1 
  463   465     1 
  463   466     1 
  464   469     1 
  464   470     1 
  464   471     1 
  464   485     1 
  464   486     1 
  465   467     1 
  465   468     1 
  465   484     1 
  466   472     1 
  466   473     1 
  466   474     1 
  466   487     1 
  466   488     1 
  467   469     1 
  467   470     1 
  467   471     1 
  467   485     1 
  467   486     1 
  468   475     1 
  468   476     1 
  468   477     1 
  468   485     1 
  468   486     1 
  469   472     1 
  469   473     1 
  469   474     1 
  469   484     1 
  470   472     1 
  470   473     1 
  470   474     1 
  470   484     1 
  471   478     1 
  471   479     1 
  471   480     1 
  471   484     1 
  472   475     1 
  472   476     1 
  472   477     1 
  473   475     1 
  473   476     1 
  473   477     1 
  474   481     1 
  474   482     1 
  474   483     1 
  475   478     1 
  475   479     1 
  475   480     1 
  476   478     1 
  476   479     1 
  476   480     1 
  478   481     1 
  478   482     1 
  478   483     1 
  479   481     1 
  479   482     1 
  479   483     1 
  484   489     1 
  484   490     1 
  484   504     1 
  485   487     1 
  485   488     1 
  486   491     1 
  486   492     1 
  486   493     1 
  486   505     1 
  486   506     1 
  487   489     1 
  487   490     1 
  487   504     1 
  488   494     1 
  488   500     1 
  488   507     1 
  488   510     1 
  489   491     1 
  489   492     1 
  489   493     1 
  489   505     1 
  489   506     1 
  490   495     1 
  490   496     1 
  490   501     1 
  490   502     1 
  490   505     1 
  490   506     1 
  491   494     1 
  491   500     1 
  491   504     1 
  492   494     1 
  492   500     1 
  492   504     1 
  493   497     1 
  493   498     1 
  493   503     1 
  493   504     1 
  494   499     1 
  494   501     1 
  494   502     1 
  495   497     1 
  495   498     1 
  495   500     1 
  496   500     1 
  496   503     1 
  497   499     1 
  497   502     1 
  498   501     1 
  499   500     1 
  499   503     1 
  501   503     1 
  504   508     1 
  504   509     1 
  504   511     1 
  504   512     1 
  504   515     1 
  504   518     1 
  505   507     1 
  505   510     1 
  506   513     1 
  506   514     1 
  506   516     1 
  506   517     1 
  506   519     1 
  506   520     1 
  507   511     1 
  507   513     1 
  507   514     1 
  507   518     1 
  508   510     1 
  508   512     1 
  508   516     1 
  508   517     1 
  509   510     1 
  509   512     1 
  509   516     1 
  509   517     1 
  510   516     1 
  510   517     1 
  510   521     1 
  510   522     1 
  511   513     1 
  511   514     1 
  511   515     1 
  511   519     1 
  511   520     1 
  512   519     1 
  512   520     1 
  513   516     1 
  513   517     1 
  513   518     1 
  514   516     1 
  514   517     1 
  514   518     1 
  515   518     1 
  518   523     1 
  518   524     1 
  518   537     1 
  519   521     1 
  519   522     1 
  520   525     1 
  520   526     1 
  520   527     1 
  520   538     1 
  520   539     1 
  521   523     1 
  521   524     1 
  521   537     1 
  522   528     1 
  522   529     1 
  522   533     1 
  522   540     1 
  522   541     1 
  523   525     1 
  523   526     1 
  523   527     1 
  523   538     1 
  523   539     1 
  524   530     1 
  524   531     1 
  524   532     1 
  524   534     1 
  524   535     1 
  524   536     1 
  524   538     1 
  524   539     1 
  525   528     1 
  525   529     1 
  525   533     1 
  525   537     1 
  526   528     1 
  526   529     1 
  526   533     1 
  526   537     1 
  527   537     1 
  528   530     1 
  528   531     1 
  528   532     1 
  528   534     1 
  528   535     1 
  528   536     1 
  529   534     1 
  529   535     1 
  529   536     1 
  530   533     1 
  531   533     1 
  532   533     1 
  537   542     1 
  537   543     1 
  537   559     1 
  538   540     1 
  538   541     1 
  539   544     1 
  539   545     1 
  539   546     1 
  539   560     1 
  539   561     1 
  540   542     1 
  540   543     1 
  540   559     1 
  541   547     1 
  541   548     1 
  541   549     1 
  541   562     1 
  541   563     1 
  542   544     1 
  542   545     1 
  542   546     1 
  542   560     1 
  542   561     1 
  543   550     1 
  543   551     1 
  543   552     1 
  543   560     1 
  543   561     1 
  544   547     1 
  544   548     1 
  544   549     1 
  544   559     1 
  545   547     1 
  545   548     1 
  545   549     1 
  545   559     1 
  546   553     1 
  546   554     1 
  546   555     1 
  546   559     1 
  547   550     1 
  547   551     1 
  547   552     1 
  548   550     1 
  548   551     1 
  548   552     1 
  549   556     1 
  549   557     1 
  549   558     1 
  550   553     1 
  550   554     1 
  550   555     1 
  551   553     1 
  551   554     1 
  551   555     1 
  553   556     1 
  553   557     1 
  553   558     1 
  554   556     1 
  554   557     1 
  554   558     1 
  559   564     1 
  559   565     1 
  559   579     1 
  560   562     1 
  560   563     1 
  561   566     1 
  561   567     1 
  561   568     1 
  561   580     1 
  561   581     1 
  562   564     1 
  562   565     1 
  562   579     1 
  563   569     1 
  563   575     1 
  563   582     1 
  563   585     1 
  564   566     1 
  564   567     1 
  564   568     1 
  564   580     1 
  564   581     1 
  565   570     1 
  565   571     1 
  565   576     1 
  565   577     1 
  565   580     1 
  565   581     1 
  566   569     1 
  566   575     1 
  566   579     1 
  567   569     1 
  567   575     1 
  567   579     1 
  568   572     1 
  568   573     1 
  568   578     1 
  568   579     1 
  569   574     1 
  569   576     1 
  569   577     1 
  570   572     1 
  570   573     1 
  570   575     1 
  571   575     1 
  571   578     1 
  572   574     1 
  572   577     1 
  573   576     1 
  574   575     1 
  574   578     1 
  576   578     1 
  579   583     1 
  579   584     1 
  579   586     1 
  579   587     1 
  579   590     1 
  579   593     1 
  580   582     1 
  580   585     1 
  581   588     1 
  581   589     1 
  581   591     1 
  581   592     1 
  581   594     1 
  581   595     1 
  582   586     1 
  582   588     1 
  582   589     1 
  582   593     1 
  583   585     1 
  583   587     1 
  583   591     1 
  583   592     1 
  584   585     1 
  584   587     1 
  584   591     1 
  584   592     1 
  585   591     1 
  585   592     1 
  585   596     1 
  585   597     1 
  586   588     1 
  586   589     1 
  586   590     1 
  586   594     1 
  586   595     1 
  587   594     1 
  587   595     1 
  588   591     1 
  588   592     1 
  588   593     1 
  589   591     1 
  589   592     1 
  589   593     1 
  590   593     1 
  593   598     1 
  593   599     1 
  593   609     1 
  594   596     1 
  594   597     1 
  595   600     1 
  595   601     1 
  595   605     1 
  595   610     1 
  595   611     1 
  596   598     1 
  596   599     1 
  596   609     1 
  597   602     1 
  597   603     1 
  597   604     1 
  597   606     1 
  597   607     1 
  597   608     1 
  597   612     1 
  597   613     1 
  598   600     1 
  598   601     1 
  598   605     1 
  598   610     1 
  598   611     1 
  599   610     1 
  599   611     1 
  600   602     1 
  600   603     1 
  600   604     1 
  600   606     1 
  600   607     1 
  600   608     1 
  600   609     1 
  601   606     1 
  601   607     1 
  601   608     1 
  601   609     1 
  602   605     1 
  603   605     1 
  604   605     1 
  605   609     1 
  609   614     1 
  609   615     1 
  609   631     1 
  610   612     1 
  610   613     1 
  611   616     1 
  611   617     1 
  611   618     1 
  611   632     1 
  611   633     1 
  612   614     1 
  612   615     1 
  612   631     1 
  613   619     1 
  613   620     1 
  613   621     1 
  613   634     1 
  613   635     1 
  614   616     1 
  614   617     1 
  614   618     1 
  614   632     1 
  614   633     1 
  615   622     1 
  615   623     1 
  615   624     1 
  615   632     1 
  615   633     1 
  616   619     1 
  616   620     1 
  616   621     1 
  616   631     1 
  617   619     1 
  617   620     1 
  617   621     1 
  617   631     1 
  618   625     1 
  618   626     1 
  618   627     1 
  618   631     1 
  619   622     1 
  619   623     1 
  619   624     1 
  620   622     1 
  620   623     1 
  620   624     1 
  621   628     1 
  621   629     1 
  621   630     1 
  622   625     1 
  622   626     1 
  622   627     1 
  623   625     1 
  623   626     1 
  623   627     1 
  625   628     1 
  625   629     1 
  625   630     1 
  626   628     1 
  626   629     1 
  626   630     1 
  631   636     1 
  631   637     1 
  631   655     1 
  632   634     1 
  632   635     1 
  633   638     1 
  633   639     1 
  633   640     1 
  633   656     1 
  633   657     1 
  634   636     1 
  634   637     1 
  634   655     1 
  635   641     1 
  635   642     1 
  635   643     1 
  635   658     1 
  635   659     1 
  636   638     1 
  636   639     1 
  636   640     1 
  636   656     1 
  636   657     1 
  637   644     1 
  637   645     1 
  637   646     1 
  637   656     1 
  637   657     1 
  638   641     1 
  638   642     1 
  638   643     1 
  638   655     1 
  639   641     1 
  639   642     1 
  639   643     1 
  639   655     1 
  640   647     1 
  640   648     1 
  640   655     1 
  641   644     1 
  641   645     1 
  641   646     1 
  642   644     1 
  642   645     1 
  642   646     1 
  643   649     1 
  643   652     1 
  644   647     1 
  644   648     1 
  645   647     1 
  645   648     1 
  646   650     1 
  646   651     1 
  646   653     1 
  646   654     1 
  647   649     1 
  647   652     1 
  649   653     1 
  649   654     1 
  650   652     1 
  651   652     1 
  655   660     1 
  655   661     1 
  655   662     1 
  656   658     1 
  656   659     1 
  657   663     1 
  657   664     1 
  658   660     1 
  658   661     1 
  658   662     1 
  659   665     1 
  659   666     1 
  660   663     1 
  660   664     1 
  661   663     1 
  661   664     1 
  662   667     1 
  662   668     1 
  662   672     1 
  663   665     1 
  663   666     1 
  664   669     1 
  664   670     1 
  664   671     1 
  664   673     1 
  664   674     1 
  665   667     1 
  665   668     1 
  665   672     1 
  666   675     1 
  666   676     1 
  667   669     1 
  667   670     1 
  667   671     1 
  667   673     1 
  667   674     1 
  668   673     1 
  668   674     1 
  669   672     1 
  670   672     1 
  671   672     1 
  672   677     1 
  672   678     1 
  672   682     1 
  673   675     1 
  673   676     1 
  674   679     1 
  674   680     1 
  674   681     1 
  674   683     1 
  674   684     1 
  675   677     1 
  675   678     1 
  675   682     1 
  676   685     1 
  676   686     1 
  677   679     1 
  677   680     1 
  677   681     1 
  677   683     1 
  677   684     1 
  678   683     1 
  678   684     1 
  679   682     1 
  680   682     1 
  681   682     1 
  682   687     1 
  682   688     1 
  682   695     1 
  683   685     1 
  683   686     1 
  684   689     1 
  684   690     1 
  684   691     1 
  684   696     1 
  684   697     1 
  685   687     1 
  685   688     1 
  685   695     1 
  686   692     1 
  686   693     1 
  686   698     1 
  686   699     1 
  687   689     1 
  687   690     1 
  687   691     1 
  687   696     1 
  687   697     1 
  688   694     1 
  688   696     1 
  688   697     1 
  689   692     1 
  689   693     1 
  689   695     1 
  690   692     1 
  690   693     1 
  690   695     1 
  691   695     1 
  692   694     1 
  695   700     1 
  695   701     1 
  695   709     1 
  696   698     1 
  696   699     1 
  697   702     1 
  697   703     1 
  697   704     1 
  697   710     1 
  697   711     1 
  698   700     1 
  698   701     1 
  698   709     1 
  699   705     1 
  699   706     1 
  699   712     1 
  699   713     1 
  700   702     1 
  700   703     1 
  700   704     1 
  700   710     1 
  700   711     1 
  701   707     1 
  701   708     1 
  701   710     1 
  701   711     1 
  702   705     1 
  702   706     1 
  702   709     1 
  703   705     1 
  703   706     1 
  703   709     1 
  704   709     1 
  705   707     1 
  705   708     1 
  709   714     1 
  709   715     1 
  709   719     1 
  710   712     1 
  710   713     1 
  711   716     1 
  711   717     1 
  711   718     1 
  711   720     1 
  711   721     1 
  712   714     1 
  712   715     1 
  712   719     1 
  713   722     1 
  713   725     1 
  713   896     1 
  714   716     1 
  714   717     1 
  714   718     1 
  714   720     1 
  714   721     1 
  715   720     1 
  715   721     1 
  715   893     1 
  716   719     1 
  716   896     1 
  717   719     1 
  717   896     1 
  718   719     1 
  718   891     1 
  718   894     1 
  718   895     1 
  719   723     1 
  719   724     1 
  719   726     1 
  719   727     1 
  719   730     1 
  719   733     1 
  720   722     1 
  720   725     1 
  721   728     1 
  721   729     1 
  721   731     1 
  721   732     1 
  721   734     1 
  721   735     1 
  722   726     1 
  722   728     1 
  722   729     1 
  722   733     1 
  723   725     1 
  723   727     1 
  723   731     1 
  723   732     1 
  724   725     1 
  724   727     1 
  724   731     1 
  724   732     1 
  725   731     1 
  725   732     1 
  725   736     1 
  725   737     1 
  726   728     1 
  726   729     1 
  726   730     1 
  726   734     1 
  726   735     1 
  727   734     1 
  727   735     1 
  728   731     1 
  728   732     1 
  728   733     1 
  729   731     1 
  729   732     1 
  729   733     1 
  730   733     1 
  733   738     1 
  733   739     1 
  733   755     1 
  734   736     1 
  734   737     1 
  735   740     1 
  735   741     1 
  735   742     1 
  735   756     1 
  735   757     1 
  736   738     1 
  736   739     1 
  736   755     1 
  737   743     1 
  737   744     1 
  737   745     1 
  737   758     1 
  737   759     1 
  738   740     1 
  738   741     1 
  738   742     1 
  738   756     1 
  738   757     1 
  739   746     1 
  739   747     1 
  739   748     1 
  739   756     1 
  739   757     1 
  740   743     1 
  740   744     1 
  740   745     1 
  740   755     1 
  741   743     1 
  741   744     1 
  741   745     1 
  741   755     1 
  742   749     1 
  742   750     1 
  742   751     1 
  742   755     1 
  743   746     1 
  743   747     1 
  743   748     1 
  744   746     1 
  744   747     1 
  744   748     1 
  745   752     1 
  745   753     1 
  745   754     1 
  746   749     1 
  746   750     1 
  746   751     1 
  747   749     1 
  747   750     1 
  747   751     1 
  749   752     1 
  749   753     1 
  749   754     1 
  750   752     1 
  750   753     1 
  750   754     1 
  755   760     1 
  755   761     1 
  755   769     1 
  756   758     1 
  756   759     1 
  757   762     1 
  757   763     1 
  757   764     1 
  757   770     1 
  757   771     1 
  758   760     1 
  758   761     1 
  758   769     1 
  759   765     1 
  759   766     1 
  759   772     1 
  759   773     1 
  760   762     1 
  760   763     1 
  760   764     1 
  760   770     1 
  760   771     1 
  761   767     1 
  761   768     1 
  761   770     1 
  761   771     1 
  762   765     1 
  762   766     1 
  762   769     1 
  763   765     1 
  763   766     1 
  763   769     1 
  764   769     1 
  765   767     1 
  765   768     1 
  769   774     1 
  769   775     1 
  769   780     1 
  770   772     1 
  770   773     1 
  771   776     1 
  771   777     1 
  771   778     1 
  771   781     1 
  771   782     1 
  772   774     1 
  772   775     1 
  772   780     1 
  773   779     1 
  773   783     1 
  773   784     1 
  774   776     1 
  774   777     1 
  774   778     1 
  774   781     1 
  774   782     1 
  775   781     1 
  775   782     1 
  776   779     1 
  776   780     1 
  777   779     1 
  777   780     1 
  778   780     1 
  780   785     1 
  780   786     1 
  780   790     1 
  781   783     1 
  781   784     1 
  782   787     1 
  782   788     1 
  782   789     1 
  782   791     1 
  782   792     1 
  783   785     1 
  783   786     1 
  783   790     1 
  784   793     1 
  784   794     1 
  785   787     1 
  785   788     1 
  785   789     1 
  785   791     1 
  785   792     1 
  786   791     1 
  786   792     1 
  787   790     1 
  788   790     1 
  789   790     1 
  790   795     1 
  790   796     1 
  790   809     1 
  791   793     1 
  791   794     1 
  792   797     1 
  792   798     1 
  792   799     1 
  792   810     1 
  792   811     1 
  793   795     1 
  793   796     1 
  793   809     1 
  794   800     1 
  794   801     1 
  794   805     1 
  794   812     1 
  794   813     1 
  795   797     1 
  795   798     1 
  795   799     1 
  795   810     1 
  795   811     1 
  796   802     1 
  796   803     1 
  796   804     1 
  796   806     1 
  796   807     1 
  796   808     1 
  796   810     1 
  796   811     1 
  797   800     1 
  797   801     1 
  797   805     1 
  797   809     1 
  798   800     1 
  798   801     1 
  798   805     1 
  798   809     1 
  799   809     1 
  800   802     1 
  800   803     1 
  800   804     1 
  800   806     1 
  800   807     1 
  800   808     1 
  801   806     1 
  801   807     1 
  801   808     1 
  802   805     1 
  803   805     1 
  804   805     1 
  809   814     1 
  809   815     1 
  809   828     1 
  810   812     1 
  810   813     1 
  811   816     1 
  811   817     1 
  811   818     1 
  811   829     1 
  811   830     1 
  812   814     1 
  812   815     1 
  812   828     1 
  813   819     1 
  813   820     1 
  813   824     1 
  813   831     1 
  813   832     1 
  814   816     1 
  814   817     1 
  814   818     1 
  814   829     1 
  814   830     1 
  815   821     1 
  815   822     1 
  815   823     1 
  815   825     1 
  815   826     1 
  815   827     1 
  815   829     1 
  815   830     1 
  816   819     1 
  816   820     1 
  816   824     1 
  816   828     1 
  817   819     1 
  817   820     1 
  817   824     1 
  817   828     1 
  818   828     1 
  819   821     1 
  819   822     1 
  819   823     1 
  819   825     1 
  819   826     1 
  819   827     1 
  820   825     1 
  820   826     1 
  820   827     1 
  821   824     1 
  822   824     1 
  823   824     1 
  828   833     1 
  828   834     1 
  828   850     1 
  829   831     1 
  829   832     1 
  830   835     1 
  830   836     1 
  830   837     1 
  830   851     1 
  830   852     1 
  831   833     1 
  831   834     1 
  831   850     1 
  832   838     1 
  832   839     1 
  832   840     1 
  832   853     1 
  832   854     1 
  833   835     1 
  833   836     1 
  833   837     1 
  833   851     1 
  833   852     1 
  834   841     1 
  834   842     1 
  834   843     1 
  834   851     1 
  834   852     1 
  835   838     1 
  835   839     1 
  835   840     1 
  835   850     1 
  836   838     1 
  836   839     1 
  836   840     1 
  836   850     1 
  837   844     1 
  837   845     1 
  837   846     1 
  837   850     1 
  838   841     1 
  838   842     1 
  838   843     1 
  839   841     1 
  839   842     1 
  839   843     1 
  840   847     1 
  840   848     1 
  840   849     1 
  841   844     1 
  841   845     1 
  841   846     1 
  842   844     1 
  842   845     1 
  842   846     1 
  844   847     1 
  844   848     1 
  844   849     1 
  845   847     1 
  845   848     1 
  845   849     1 
  850   855     1 
  850   856     1 
  850   871     1 
  851   853     1 
  851   854     1 
  852   857     1 
  852   858     1 
  852   859     1 
  852   872     1 
  852   873     1 
  853   855     1 
  853   856     1 
  853   871     1 
  854   860     1 
  854   867     1 
  854   874     1 
  854   875     1 
  855   857     1 
  855   858     1 
  855   859     1 
  855   872     1 
  855   873     1 
  856   861     1 
  856   862     1 
  856   868     1 
  856   869     1 
  856   872     1 
  856   873     1 
  857   860     1 
  857   867     1 
  857   871     1 
  858   860     1 
  858   867     1 
  858   871     1 
  859   863     1 
  859   864     1 
  859   870     1 
  859   871     1 
  860   865     1 
  860   868     1 
  860   869     1 
  861   863     1 
  861   864     1 
  861   867     1 
  862   866     1 
  862   867     1 
  862   870     1 
  863   865     1 
  863   869     1 
  864   868     1 
  865   867     1 
  865   870     1 
  866   869     1 
  868   870     1 
  871   876     1 
  871   877     1 
  871   887     1 
  872   874     1 
  872   875     1 
  873   878     1 
  873   879     1 
  873   883     1 
  873   888     1 
  873   889     1 
  874   876     1 
  874   877     1 
  874   887     1 
  875   880     1 
  875   881     1 
  875   882     1 
  875   884     1 
  875   885     1 
  875   886     1 
  875   890     1 
  875   891     1 
  876   878     1 
  876   879     1 
  876   883     1 
  876   888     1 
  876   889     1 
  877   888     1 
  877   889     1 
  878   880     1 
  878   881     1 
  878   882     1 
  878   884     1 
  878   885     1 
  878   886     1 
  878   887     1 
  879   884     1 
  879   885     1 
  879   886     1 
  879   887     1 
  880   883     1 
  881   883     1 
  882   883     1 
  883   887     1 
  887   892     1 
  887   893     1 
  887   897     1 
  888   890     1 
  888   891     1 
  889   894     1 
  889   895     1 
  889   896     1 
  889   898     1 
  889   899     1 
  890   892     1 
  890   893     1 
  890   897     1 
  891   900     1 
  891   901     1 
  892   894     1 
  892   895     1 
  892   896     1 
  892   898     1 
  892   899     1 
  893   898     1 
  893   899     1 
  894   897     1 
  895   897     1 
  896   897     1 
  897   902     1 
  897   903     1 
  897   907     1 
  898   900     1 
  898   901     1 
  899   904     1 
  899   905     1 
  899   906     1 
  899   908     1 
  899   909     1 
  900   902     1 
  900   903     1 
  900   907     1 
  901   910     1 
  901   911     1 
  901   976     1 
  902   904     1 
  902   905     1 
  902   906     1 
  902   908     1 
  902   909     1 
  903   908     1 
  903   909     1 
  903   973     1 
  904   907     1 
  904   976     1 
  905   907     1 
  905   976     1 
  906   907     1 
  906   971     1 
  906   974     1 
  906   975     1 
  907   912     1 
  907   913     1 
  907   918     1 
  908   910     1 
  908   911     1 
  909   914     1 
  909   915     1 
  909   916     1 
  909   919     1 
  909   920     1 
  910   912     1 
  910   913     1 
  910   918     1 
  911   917     1 
  911   921     1 
  911   922     1 
  912   914     1 
  912   915     1 
  912   916     1 
  912   919     1 
  912   920     1 
  913   919     1 
  913   920     1 
  914   917     1 
  914   918     1 
  915   917     1 
  915   918     1 
  916   918     1 
  918   923     1 
  918   924     1 
  918   932     1 
  919   921     1 
  919   922     1 
  920   925     1 
  920   926     1 
  920   928     1 
  920   933     1 
  920   934     1 
  921   923     1 
  921   924     1 
  921   932     1 
  922   927     1 
  922   929     1 
  922   930     1 
  922   931     1 
  922   935     1 
  922   936     1 
  923   925     1 
  923   926     1 
  923   928     1 
  923   933     1 
  923   934     1 
  924   933     1 
  924   934     1 
  925   927     1 
  925   929     1 
  925   930     1 
  925   931     1 
  925   932     1 
  926   929     1 
  926   930     1 
  926   931     1 
  926   932     1 
  927   928     1 
  928   932     1 
  932   937     1 
  932   938     1 
  932   945     1 
  933   935     1 
  933   936     1 
  934   939     1 
  934   940     1 
  934   941     1 
  934   946     1 
  934   947     1 
  935   937     1 
  935   938     1 
  935   945     1 
  936   942     1 
  936   943     1 
  936   948     1 
  936   949     1 
  937   939     1 
  937   940     1 
  937   941     1 
  937   946     1 
  937   947     1 
  938   944     1 
  938   946     1 
  938   947     1 
  939   942     1 
  939   943     1 
  939   945     1 
  940   942     1 
  940   943     1 
  940   945     1 
  941   945     1 
  942   944     1 
  945   950     1 
  945   951     1 
  945   967     1 
  946   948     1 
  946   949     1 
  947   952     1 
  947   953     1 
  947   954     1 
  947   968     1 
  947   969     1 
  948   950     1 
  948   951     1 
  948   967     1 
  949   955     1 
  949   956     1 
  949   957     1 
  949   970     1 
  949   971     1 
  950   952     1 
  950   953     1 
  950   954     1 
  950   968     1 
  950   969     1 
  951   958     1 
  951   959     1 
  951   960     1 
  951   968     1 
  951   969     1 
  952   955     1 
  952   956     1 
  952   957     1 
  952   967     1 
  953   955     1 
  953   956     1 
  953   957     1 
  953   967     1 
  954   961     1 
  954   962     1 
  954   963     1 
  954   967     1 
  955   958     1 
  955   959     1 
  955   960     1 
  956   958     1 
  956   959     1 
  956   960     1 
  957   964     1 
  957   965     1 
  957   966     1 
  958   961     1 
  958   962     1 
  958   963     1 
  959   961     1 
  959   962     1 
  959   963     1 
  961   964     1 
  961   965     1 
  961   966     1 
  962   964     1 
  962   965     1 
  962   966     1 
  967   972     1 
  967   973     1 
  967   977     1 
  968   970     1 
  968   971     1 
  969   974     1 
  969   975     1 
  969   976     1 
  969   978     1 
  969   979     1 
  970   972     1 
  970   973     1 
  970   977     1 
  971   980     1 
  971   981     1 
  972   974     1 
  972   975     1 
  972   976     1 
  972   978     1 
  972   979     1 
  973   978     1 
  973   979     1 
  974   977     1 
  975   977     1 
  976   977     1 
  977   982     1 
  977   983     1 
  977   991     1 
  978   980     1 
  978   981     1 
  979   984     1 
  979   985     1 
  979   986     1 
  979   992     1 
  979   993     1 
  980   982     1 
  980   983     1 
  980   991     1 
  981   987     1 
  981   988     1 
  981   994     1 
  982   984     1 
  982   985     1 
  982   986     1 
  982   992     1 
  982   993     1 
  983   989     1 
  983   990     1 
  983   992     1 
  983   993     1 
  984   987     1 
  984   988     1 
  984   991     1 
  985   987     1 
  985   988     1 
  985   991     1 
  986   991     1 
  987   989     1 
  987   990     1 
  992   994     1 

[ angles ]
;  ai    aj    ak funct            c0            c1            c2            c3
    2     1     3     5 
    2     1     4     5 
    3     1     4     5 
    1     4     5     5 
    1     4     6     5 
    1     4    19     5 
    5     4     6     5 
    5     4    19     5 
    6     4    19     5 
    4     6     7     5 
    4     6     8     5 
    4     6     9     5 
    7     6     8     5 
    7     6     9     5 
    8     6     9     5 
    6     9    10     5 
    6     9    11     5 
    6     9    15     5 
   10     9    11     5 
   10     9    15     5 
   11     9    15     5 
    9    11    12     5 
    9    11    13     5 
    9    11    14     5 
   12    11    13     5 
   12    11    14     5 
   13    11    14     5 
    9    15    16     5 
    9    15    17     5 
    9    15    18     5 
   16    15    17     5 
   16    15    18     5 
   17    15    18     5 
    4    19    20     5 
    4    19    21     5 
   20    19    21     5 
   19    21    22     5 
   19    21    23     5 
   22    21    23     5 
   21    23    24     5 
   21    23    25     5 
   21    23    41     5 
   24    23    25     5 
   24    23    41     5 
   25    23    41     5 
   23    25    26     5 
   23    25    27     5 
   23    25    28     5 
   26    25    27     5 
   26    25    28     5 
   27    25    28     5 
   25    28    29     5 
   25    28    30     5 
   25    28    31     5 
   29    28    30     5 
   29    28    31     5 
   30    28    31     5 
   28    31    32     5 
   28    31    33     5 
   28    31    34     5 
   32    31    33     5 
   32    31    34     5 
   33    31    34     5 
   31    34    35     5 
   31    34    36     5 
   31    34    37     5 
   35    34    36     5 
   35    34    37     5 
   36    34    37     5 
   34    37    38     5 
   34    37    39     5 
   34    37    40     5 
   38    37    39     5 
   38    37    40     5 
   39    37    40     5 
   23    41    42     5 
   23    41    43     5 
   42    41    43     5 
   41    43    44     5 
   41    43    45     5 
   44    43    45     5 
   43    45    46     5 
   43    45    47     5 
   43    45    51     5 
   46    45    47     5 
   46    45    51     5 
   47    45    51     5 
   45    47    48     5 
   45    47    49     5 
   45    47    50     5 
   48    47    49     5 
   48    47    50     5 
   49    47    50     5 
   47    50   354     5 
   45    51    52     5 
   45    51    53     5 
   52    51    53     5 
   51    53    54     5 
   51    53    55     5 
   54    53    55     5 
   53    55    56     5 
   53    55    57     5 
   53    55    69     5 
   56    55    57     5 
   56    55    69     5 
   57    55    69     5 
   55    57    58     5 
   55    57    59     5 
   55    57    62     5 
   58    57    59     5 
   58    57    62     5 
   59    57    62     5 
   61    60    62     5 
   61    60    63     5 
   62    60    63     5 
   57    62    60     5 
   57    62    65     5 
   60    62    65     5 
   60    63    64     5 
   60    63    67     5 
   64    63    67     5 
   62    65    66     5 
   62    65    67     5 
   66    65    67     5 
   63    67    65     5 
   63    67    68     5 
   65    67    68     5 
   55    69    70     5 
   55    69    71     5 
   70    69    71     5 
   69    71    72     5 
   69    71    73     5 
   72    71    73     5 
   71    73    74     5 
   71    73    75     5 
   71    73    83     5 
   74    73    75     5 
   74    73    83     5 
   75    73    83     5 
   73    75    76     5 
   73    75    77     5 
   73    75    78     5 
   76    75    77     5 
   76    75    78     5 
   77    75    78     5 
   75    78    79     5 
   75    78    80     5 
   79    78    80     5 
   78    80    81     5 
   78    80    82     5 
   81    80    82     5 
   73    83    84     5 
   73    83    85     5 
   84    83    85     5 
   83    85    86     5 
   83    85    87     5 
   86    85    87     5 
   85    87    88     5 
   85    87    89     5 
   85    87    97     5 
   88    87    89     5 
   88    87    97     5 
   89    87    97     5 
   87    89    90     5 
   87    89    91     5 
   87    89    93     5 
   90    89    91     5 
   90    89    93     5 
   91    89    93     5 
   89    91    92     5 
   89    93    94     5 
   89    93    95     5 
   89    93    96     5 
   94    93    95     5 
   94    93    96     5 
   95    93    96     5 
   87    97    98     5 
   87    97    99     5 
   98    97    99     5 
   97    99   100     5 
   97    99   101     5 
  100    99   101     5 
   99   101   102     5 
   99   101   103     5 
   99   101   114     5 
  102   101   103     5 
  102   101   114     5 
  103   101   114     5 
  101   103   104     5 
  101   103   105     5 
  101   103   106     5 
  104   103   105     5 
  104   103   106     5 
  105   103   106     5 
  103   106   107     5 
  103   106   108     5 
  103   106   109     5 
  107   106   108     5 
  107   106   109     5 
  108   106   109     5 
  106   109   110     5 
  106   109   111     5 
  110   109   111     5 
  109   111   112     5 
  109   111   113     5 
  112   111   113     5 
  101   114   115     5 
  101   114   116     5 
  115   114   116     5 
  114   116   117     5 
  114   116   118     5 
  117   116   118     5 
  116   118   119     5 
  116   118   120     5 
  116   118   133     5 
  119   118   120     5 
  119   118   133     5 
  120   118   133     5 
  118   120   121     5 
  118   120   122     5 
  118   120   123     5 
  121   120   122     5 
  121   120   123     5 
  122   120   123     5 
  120   123   124     5 
  120   123   125     5 
  120   123   129     5 
  124   123   125     5 
  124   123   129     5 
  125   123   129     5 
  123   125   126     5 
  123   125   127     5 
  123   125   128     5 
  126   125   127     5 
  126   125   128     5 
  127   125   128     5 
  123   129   130     5 
  123   129   131     5 
  123   129   132     5 
  130   129   131     5 
  130   129   132     5 
  131   129   132     5 
  118   133   134     5 
  118   133   135     5 
  134   133   135     5 
  133   135   136     5 
  133   135   139     5 
  136   135   139     5 
  135   136   137     5 
  135   136   138     5 
  135   136   144     5 
  137   136   138     5 
  137   136   144     5 
  138   136   144     5 
  135   139   140     5 
  135   139   141     5 
  135   139   147     5 
  140   139   141     5 
  140   139   147     5 
  141   139   147     5 
  139   141   142     5 
  139   141   143     5 
  139   141   144     5 
  142   141   143     5 
  142   141   144     5 
  143   141   144     5 
  136   144   141     5 
  136   144   145     5 
  136   144   146     5 
  141   144   145     5 
  141   144   146     5 
  145   144   146     5 
  139   147   148     5 
  139   147   149     5 
  148   147   149     5 
  147   149   150     5 
  147   149   151     5 
  150   149   151     5 
  149   151   152     5 
  149   151   153     5 
  149   151   167     5 
  152   151   153     5 
  152   151   167     5 
  153   151   167     5 
  151   153   154     5 
  151   153   155     5 
  151   153   156     5 
  154   153   155     5 
  154   153   156     5 
  155   153   156     5 
  153   156   157     5 
  153   156   163     5 
  157   156   163     5 
  156   157   158     5 
  156   157   159     5 
  158   157   159     5 
  157   159   160     5 
  157   159   161     5 
  160   159   161     5 
  159   161   162     5 
  159   161   165     5 
  162   161   165     5 
  156   163   164     5 
  156   163   165     5 
  164   163   165     5 
  161   165   163     5 
  161   165   166     5 
  163   165   166     5 
  151   167   168     5 
  151   167   169     5 
  168   167   169     5 
  167   169   170     5 
  167   169   171     5 
  170   169   171     5 
  169   171   172     5 
  169   171   173     5 
  169   171   186     5 
  172   171   173     5 
  172   171   186     5 
  173   171   186     5 
  171   173   174     5 
  171   173   175     5 
  171   173   179     5 
  174   173   175     5 
  174   173   179     5 
  175   173   179     5 
  173   175   176     5 
  173   175   177     5 
  173   175   178     5 
  176   175   177     5 
  176   175   178     5 
  177   175   178     5 
  173   179   180     5 
  173   179   181     5 
  173   179   182     5 
  180   179   181     5 
  180   179   182     5 
  181   179   182     5 
  179   182   183     5 
  179   182   184     5 
  179   182   185     5 
  183   182   184     5 
  183   182   185     5 
  184   182   185     5 
  171   186   187     5 
  171   186   188     5 
  187   186   188     5 
  186   188   189     5 
  186   188   190     5 
  189   188   190     5 
  188   190   191     5 
  188   190   192     5 
  188   190   207     5 
  191   190   192     5 
  191   190   207     5 
  192   190   207     5 
  190   192   193     5 
  190   192   194     5 
  190   192   195     5 
  193   192   194     5 
  193   192   195     5 
  194   192   195     5 
  192   195   196     5 
  192   195   203     5 
  196   195   203     5 
  195   196   197     5 
  195   196   198     5 
  197   196   198     5 
  196   198   199     5 
  196   198   200     5 
  199   198   200     5 
  198   200   201     5 
  198   200   205     5 
  201   200   205     5 
  200   201   202     5 
  195   203   204     5 
  195   203   205     5 
  204   203   205     5 
  200   205   203     5 
  200   205   206     5 
  203   205   206     5 
  190   207   208     5 
  190   207   209     5 
  208   207   209     5 
  207   209   210     5 
  207   209   211     5 
  210   209   211     5 
  209   211   212     5 
  209   211   213     5 
  209   211   229     5 
  212   211   213     5 
  212   211   229     5 
  213   211   229     5 
  211   213   214     5 
  211   213   215     5 
  211   213   216     5 
  214   213   215     5 
  214   213   216     5 
  215   213   216     5 
  213   216   217     5 
  213   216   218     5 
  213   216   219     5 
  217   216   218     5 
  217   216   219     5 
  218   216   219     5 
  216   219   220     5 
  216   219   221     5 
  216   219   222     5 
  220   219   221     5 
  220   219   222     5 
  221   219   222     5 
  219   222   223     5 
  219   222   224     5 
  219   222   225     5 
  223   222   224     5 
  223   222   225     5 
  224   222   225     5 
  222   225   226     5 
  222   225   227     5 
  222   225   228     5 
  226   225   227     5 
  226   225   228     5 
  227   225   228     5 
  211   229   230     5 
  211   229   231     5 
  230   229   231     5 
  229   231   232     5 
  229   231   233     5 
  232   231   233     5 
  231   233   234     5 
  231   233   235     5 
  231   233   243     5 
  234   233   235     5 
  234   233   243     5 
  235   233   243     5 
  233   235   236     5 
  233   235   237     5 
  233   235   239     5 
  236   235   237     5 
  236   235   239     5 
  237   235   239     5 
  235   237   238     5 
  235   239   240     5 
  235   239   241     5 
  235   239   242     5 
  240   239   241     5 
  240   239   242     5 
  241   239   242     5 
  233   243   244     5 
  233   243   245     5 
  244   243   245     5 
  243   245   246     5 
  243   245   247     5 
  246   245   247     5 
  245   247   248     5 
  245   247   249     5 
  245   247   253     5 
  248   247   249     5 
  248   247   253     5 
  249   247   253     5 
  247   249   250     5 
  247   249   251     5 
  247   249   252     5 
  250   249   251     5 
  250   249   252     5 
  251   249   252     5 
  249   252   671     5 
  247   253   254     5 
  247   253   255     5 
  254   253   255     5 
  253   255   256     5 
  253   255   259     5 
  256   255   259     5 
  255   256   257     5 
  255   256   258     5 
  255   256   264     5 
  257   256   258     5 
  257   256   264     5 
  258   256   264     5 
  255   259   260     5 
  255   259   261     5 
  255   259   267     5 
  260   259   261     5 
  260   259   267     5 
  261   259   267     5 
  259   261   262     5 
  259   261   263     5 
  259   261   264     5 
  262   261   263     5 
  262   261   264     5 
  263   261   264     5 
  256   264   261     5 
  256   264   265     5 
  256   264   266     5 
  261   264   265     5 
  261   264   266     5 
  265   264   266     5 
  259   267   268     5 
  259   267   269     5 
  268   267   269     5 
  267   269   270     5 
  267   269   271     5 
  270   269   271     5 
  269   271   272     5 
  269   271   273     5 
  269   271   283     5 
  272   271   273     5 
  272   271   283     5 
  273   271   283     5 
  271   273   274     5 
  271   273   275     5 
  271   273   276     5 
  274   273   275     5 
  274   273   276     5 
  275   273   276     5 
  273   276   277     5 
  273   276   278     5 
  273   276   279     5 
  277   276   278     5 
  277   276   279     5 
  278   276   279     5 
  276   279   280     5 
  276   279   281     5 
  280   279   281     5 
  279   281   282     5 
  271   283   284     5 
  271   283   285     5 
  284   283   285     5 
  283   285   286     5 
  283   285   287     5 
  286   285   287     5 
  285   287   288     5 
  285   287   289     5 
  285   287   290     5 
  288   287   289     5 
  288   287   290     5 
  289   287   290     5 
  287   290   291     5 
  287   290   292     5 
  291   290   292     5 
  290   292   293     5 
  290   292   294     5 
  293   292   294     5 
  292   294   295     5 
  292   294   296     5 
  292   294   312     5 
  295   294   296     5 
  295   294   312     5 
  296   294   312     5 
  294   296   297     5 
  294   296   298     5 
  294   296   299     5 
  297   296   298     5 
  297   296   299     5 
  298   296   299     5 
  296   299   300     5 
  296   299   301     5 
  296   299   302     5 
  300   299   301     5 
  300   299   302     5 
  301   299   302     5 
  299   302   303     5 
  299   302   304     5 
  299   302   305     5 
  303   302   304     5 
  303   302   305     5 
  304   302   305     5 
  302   305   306     5 
  302   305   307     5 
  302   305   308     5 
  306   305   307     5 
  306   305   308     5 
  307   305   308     5 
  305   308   309     5 
  305   308   310     5 
  305   308   311     5 
  309   308   310     5 
  309   308   311     5 
  310   308   311     5 
  294   312   313     5 
  294   312   314     5 
  313   312   314     5 
  312   314   315     5 
  312   314   316     5 
  315   314   316     5 
  314   316   317     5 
  314   316   318     5 
  314   316   326     5 
  317   316   318     5 
  317   316   326     5 
  318   316   326     5 
  316   318   319     5 
  316   318   320     5 
  316   318   321     5 
  319   318   320     5 
  319   318   321     5 
  320   318   321     5 
  318   321   322     5 
  318   321   323     5 
  322   321   323     5 
  321   323   324     5 
  321   323   325     5 
  324   323   325     5 
  316   326   327     5 
  316   326   328     5 
  327   326   328     5 
  326   328   329     5 
  326   328   330     5 
  329   328   330     5 
  328   330   331     5 
  328   330   332     5 
  328   330   345     5 
  331   330   332     5 
  331   330   345     5 
  332   330   345     5 
  330   332   333     5 
  330   332   334     5 
  330   332   335     5 
  333   332   334     5 
  333   332   335     5 
  334   332   335     5 
  332   335   336     5 
  332   335   337     5 
  332   335   341     5 
  336   335   337     5 
  336   335   341     5 
  337   335   341     5 
  335   337   338     5 
  335   337   339     5 
  335   337   340     5 
  338   337   339     5 
  338   337   340     5 
  339   337   340     5 
  335   341   342     5 
  335   341   343     5 
  335   341   344     5 
  342   341   343     5 
  342   341   344     5 
  343   341   344     5 
  330   345   346     5 
  330   345   347     5 
  346   345   347     5 
  345   347   348     5 
  345   347   349     5 
  348   347   349     5 
  347   349   350     5 
  347   349   351     5 
  347   349   355     5 
  350   349   351     5 
  350   349   355     5 
  351   349   355     5 
  349   351   352     5 
  349   351   353     5 
  349   351   354     5 
  352   351   353     5 
  352   351   354     5 
  353   351   354     5 
   50   354   351     5 
  349   355   356     5 
  349   355   357     5 
  356   355   357     5 
  355   357   358     5 
  355   357   359     5 
  358   357   359     5 
  357   359   360     5 
  357   359   361     5 
  357   359   375     5 
  360   359   361     5 
  360   359   375     5 
  361   359   375     5 
  359   361   362     5 
  359   361   363     5 
  359   361   364     5 
  362   361   363     5 
  362   361   364     5 
  363   361   364     5 
  361   364   365     5 
  361   364   371     5 
  365   364   371     5 
  364   365   366     5 
  364   365   367     5 
  366   365   367     5 
  365   367   368     5 
  365   367   369     5 
  368   367   369     5 
  367   369   370     5 
  367   369   373     5 
  370   369   373     5 
  364   371   372     5 
  364   371   373     5 
  372   371   373     5 
  369   373   371     5 
  369   373   374     5 
  371   373   374     5 
  359   375   376     5 
  359   375   377     5 
  376   375   377     5 
  375   377   378     5 
  375   377   379     5 
  378   377   379     5 
  377   379   380     5 
  377   379   381     5 
  377   379   397     5 
  380   379   381     5 
  380   379   397     5 
  381   379   397     5 
  379   381   382     5 
  379   381   383     5 
  379   381   384     5 
  382   381   383     5 
  382   381   384     5 
  383   381   384     5 
  381   384   385     5 
  381   384   386     5 
  381   384   387     5 
  385   384   386     5 
  385   384   387     5 
  386   384   387     5 
  384   387   388     5 
  384   387   389     5 
  384   387   390     5 
  388   387   389     5 
  388   387   390     5 
  389   387   390     5 
  387   390   391     5 
  387   390   392     5 
  387   390   393     5 
  391   390   392     5 
  391   390   393     5 
  392   390   393     5 
  390   393   394     5 
  390   393   395     5 
  390   393   396     5 
  394   393   395     5 
  394   393   396     5 
  395   393   396     5 
  379   397   398     5 
  379   397   399     5 
  398   397   399     5 
  397   399   400     5 
  397   399   401     5 
  400   399   401     5 
  399   401   402     5 
  399   401   403     5 
  399   401   407     5 
  402   401   403     5 
  402   401   407     5 
  403   401   407     5 
  401   403   404     5 
  401   403   405     5 
  401   403   406     5 
  404   403   405     5 
  404   403   406     5 
  405   403   406     5 
  401   407   408     5 
  401   407   409     5 
  408   407   409     5 
  407   409   410     5 
  407   409   411     5 
  410   409   411     5 
  409   411   412     5 
  409   411   413     5 
  409   411   421     5 
  412   411   413     5 
  412   411   421     5 
  413   411   421     5 
  411   413   414     5 
  411   413   415     5 
  411   413   417     5 
  414   413   415     5 
  414   413   417     5 
  415   413   417     5 
  413   415   416     5 
  413   417   418     5 
  413   417   419     5 
  413   417   420     5 
  418   417   419     5 
  418   417   420     5 
  419   417   420     5 
  411   421   422     5 
  411   421   423     5 
  422   421   423     5 
  421   423   424     5 
  421   423   425     5 
  424   423   425     5 
  423   425   426     5 
  423   425   427     5 
  423   425   440     5 
  426   425   427     5 
  426   425   440     5 
  427   425   440     5 
  425   427   428     5 
  425   427   429     5 
  425   427   430     5 
  428   427   429     5 
  428   427   430     5 
  429   427   430     5 
  427   430   431     5 
  427   430   432     5 
  427   430   436     5 
  431   430   432     5 
  431   430   436     5 
  432   430   436     5 
  430   432   433     5 
  430   432   434     5 
  430   432   435     5 
  433   432   434     5 
  433   432   435     5 
  434   432   435     5 
  430   436   437     5 
  430   436   438     5 
  430   436   439     5 
  437   436   438     5 
  437   436   439     5 
  438   436   439     5 
  425   440   441     5 
  425   440   442     5 
  441   440   442     5 
  440   442   443     5 
  440   442   444     5 
  443   442   444     5 
  442   444   445     5 
  442   444   446     5 
  442   444   462     5 
  445   444   446     5 
  445   444   462     5 
  446   444   462     5 
  444   446   447     5 
  444   446   448     5 
  444   446   449     5 
  447   446   448     5 
  447   446   449     5 
  448   446   449     5 
  446   449   450     5 
  446   449   451     5 
  446   449   452     5 
  450   449   451     5 
  450   449   452     5 
  451   449   452     5 
  449   452   453     5 
  449   452   454     5 
  449   452   455     5 
  453   452   454     5 
  453   452   455     5 
  454   452   455     5 
  452   455   456     5 
  452   455   457     5 
  452   455   458     5 
  456   455   457     5 
  456   455   458     5 
  457   455   458     5 
  455   458   459     5 
  455   458   460     5 
  455   458   461     5 
  459   458   460     5 
  459   458   461     5 
  460   458   461     5 
  444   462   463     5 
  444   462   464     5 
  463   462   464     5 
  462   464   465     5 
  462   464   466     5 
  465   464   466     5 
  464   466   467     5 
  464   466   468     5 
  464   466   484     5 
  467   466   468     5 
  467   466   484     5 
  468   466   484     5 
  466   468   469     5 
  466   468   470     5 
  466   468   471     5 
  469   468   470     5 
  469   468   471     5 
  470   468   471     5 
  468   471   472     5 
  468   471   473     5 
  468   471   474     5 
  472   471   473     5 
  472   471   474     5 
  473   471   474     5 
  471   474   475     5 
  471   474   476     5 
  471   474   477     5 
  475   474   476     5 
  475   474   477     5 
  476   474   477     5 
  474   477   478     5 
  474   477   479     5 
  474   477   480     5 
  478   477   479     5 
  478   477   480     5 
  479   477   480     5 
  477   480   481     5 
  477   480   482     5 
  477   480   483     5 
  481   480   482     5 
  481   480   483     5 
  482   480   483     5 
  466   484   485     5 
  466   484   486     5 
  485   484   486     5 
  484   486   487     5 
  484   486   488     5 
  487   486   488     5 
  486   488   489     5 
  486   488   490     5 
  486   488   504     5 
  489   488   490     5 
  489   488   504     5 
  490   488   504     5 
  488   490   491     5 
  488   490   492     5 
  488   490   493     5 
  491   490   492     5 
  491   490   493     5 
  492   490   493     5 
  490   493   494     5 
  490   493   500     5 
  494   493   500     5 
  493   494   495     5 
  493   494   496     5 
  495   494   496     5 
  494   496   497     5 
  494   496   498     5 
  497   496   498     5 
  496   498   499     5 
  496   498   502     5 
  499   498   502     5 
  493   500   501     5 
  493   500   502     5 
  501   500   502     5 
  498   502   500     5 
  498   502   503     5 
  500   502   503     5 
  488   504   505     5 
  488   504   506     5 
  505   504   506     5 
  504   506   507     5 
  504   506   510     5 
  507   506   510     5 
  506   507   508     5 
  506   507   509     5 
  506   507   515     5 
  508   507   509     5 
  508   507   515     5 
  509   507   515     5 
  506   510   511     5 
  506   510   512     5 
  506   510   518     5 
  511   510   512     5 
  511   510   518     5 
  512   510   518     5 
  510   512   513     5 
  510   512   514     5 
  510   512   515     5 
  513   512   514     5 
  513   512   515     5 
  514   512   515     5 
  507   515   512     5 
  507   515   516     5 
  507   515   517     5 
  512   515   516     5 
  512   515   517     5 
  516   515   517     5 
  510   518   519     5 
  510   518   520     5 
  519   518   520     5 
  518   520   521     5 
  518   520   522     5 
  521   520   522     5 
  520   522   523     5 
  520   522   524     5 
  520   522   537     5 
  523   522   524     5 
  523   522   537     5 
  524   522   537     5 
  522   524   525     5 
  522   524   526     5 
  522   524   527     5 
  525   524   526     5 
  525   524   527     5 
  526   524   527     5 
  524   527   528     5 
  524   527   529     5 
  524   527   533     5 
  528   527   529     5 
  528   527   533     5 
  529   527   533     5 
  527   529   530     5 
  527   529   531     5 
  527   529   532     5 
  530   529   531     5 
  530   529   532     5 
  531   529   532     5 
  527   533   534     5 
  527   533   535     5 
  527   533   536     5 
  534   533   535     5 
  534   533   536     5 
  535   533   536     5 
  522   537   538     5 
  522   537   539     5 
  538   537   539     5 
  537   539   540     5 
  537   539   541     5 
  540   539   541     5 
  539   541   542     5 
  539   541   543     5 
  539   541   559     5 
  542   541   543     5 
  542   541   559     5 
  543   541   559     5 
  541   543   544     5 
  541   543   545     5 
  541   543   546     5 
  544   543   545     5 
  544   543   546     5 
  545   543   546     5 
  543   546   547     5 
  543   546   548     5 
  543   546   549     5 
  547   546   548     5 
  547   546   549     5 
  548   546   549     5 
  546   549   550     5 
  546   549   551     5 
  546   549   552     5 
  550   549   551     5 
  550   549   552     5 
  551   549   552     5 
  549   552   553     5 
  549   552   554     5 
  549   552   555     5 
  553   552   554     5 
  553   552   555     5 
  554   552   555     5 
  552   555   556     5 
  552   555   557     5 
  552   555   558     5 
  556   555   557     5 
  556   555   558     5 
  557   555   558     5 
  541   559   560     5 
  541   559   561     5 
  560   559   561     5 
  559   561   562     5 
  559   561   563     5 
  562   561   563     5 
  561   563   564     5 
  561   563   565     5 
  561   563   579     5 
  564   563   565     5 
  564   563   579     5 
  565   563   579     5 
  563   565   566     5 
  563   565   567     5 
  563   565   568     5 
  566   565   567     5 
  566   565   568     5 
  567   565   568     5 
  565   568   569     5 
  565   568   575     5 
  569   568   575     5 
  568   569   570     5 
  568   569   571     5 
  570   569   571     5 
  569   571   572     5 
  569   571   573     5 
  572   571   573     5 
  571   573   574     5 
  571   573   577     5 
  574   573   577     5 
  568   575   576     5 
  568   575   577     5 
  576   575   577     5 
  573   577   575     5 
  573   577   578     5 
  575   577   578     5 
  563   579   580     5 
  563   579   581     5 
  580   579   581     5 
  579   581   582     5 
  579   581   585     5 
  582   581   585     5 
  581   582   583     5 
  581   582   584     5 
  581   582   590     5 
  583   582   584     5 
  583   582   590     5 
  584   582   590     5 
  581   585   586     5 
  581   585   587     5 
  581   585   593     5 
  586   585   587     5 
  586   585   593     5 
  587   585   593     5 
  585   587   588     5 
  585   587   589     5 
  585   587   590     5 
  588   587   589     5 
  588   587   590     5 
  589   587   590     5 
  582   590   587     5 
  582   590   591     5 
  582   590   592     5 
  587   590   591     5 
  587   590   592     5 
  591   590   592     5 
  585   593   594     5 
  585   593   595     5 
  594   593   595     5 
  593   595   596     5 
  593   595   597     5 
  596   595   597     5 
  595   597   598     5 
  595   597   599     5 
  595   597   609     5 
  598   597   599     5 
  598   597   609     5 
  599   597   609     5 
  597   599   600     5 
  597   599   601     5 
  597   599   605     5 
  600   599   601     5 
  600   599   605     5 
  601   599   605     5 
  599   601   602     5 
  599   601   603     5 
  599   601   604     5 
  602   601   603     5 
  602   601   604     5 
  603   601   604     5 
  599   605   606     5 
  599   605   607     5 
  599   605   608     5 
  606   605   607     5 
  606   605   608     5 
  607   605   608     5 
  597   609   610     5 
  597   609   611     5 
  610   609   611     5 
  609   611   612     5 
  609   611   613     5 
  612   611   613     5 
  611   613   614     5 
  611   613   615     5 
  611   613   631     5 
  614   613   615     5 
  614   613   631     5 
  615   613   631     5 
  613   615   616     5 
  613   615   617     5 
  613   615   618     5 
  616   615   617     5 
  616   615   618     5 
  617   615   618     5 
  615   618   619     5 
  615   618   620     5 
  615   618   621     5 
  619   618   620     5 
  619   618   621     5 
  620   618   621     5 
  618   621   622     5 
  618   621   623     5 
  618   621   624     5 
  622   621   623     5 
  622   621   624     5 
  623   621   624     5 
  621   624   625     5 
  621   624   626     5 
  621   624   627     5 
  625   624   626     5 
  625   624   627     5 
  626   624   627     5 
  624   627   628     5 
  624   627   629     5 
  624   627   630     5 
  628   627   629     5 
  628   627   630     5 
  629   627   630     5 
  613   631   632     5 
  613   631   633     5 
  632   631   633     5 
  631   633   634     5 
  631   633   635     5 
  634   633   635     5 
  633   635   636     5 
  633   635   637     5 
  633   635   655     5 
  636   635   637     5 
  636   635   655     5 
  637   635   655     5 
  635   637   638     5 
  635   637   639     5 
  635   637   640     5 
  638   637   639     5 
  638   637   640     5 
  639   637   640     5 
  637   640   641     5 
  637   640   642     5 
  637   640   643     5 
  641   640   642     5 
  641   640   643     5 
  642   640   643     5 
  640   643   644     5 
  640   643   645     5 
  640   643   646     5 
  644   643   645     5 
  644   643   646     5 
  645   643   646     5 
  643   646   647     5 
  643   646   648     5 
  647   646   648     5 
  646   648   649     5 
  646   648   652     5 
  649   648   652     5 
  648   649   650     5 
  648   649   651     5 
  650   649   651     5 
  648   652   653     5 
  648   652   654     5 
  653   652   654     5 
  635   655   656     5 
  635   655   657     5 
  656   655   657     5 
  655   657   658     5 
  655   657   659     5 
  658   657   659     5 
  657   659   660     5 
  657   659   661     5 
  657   659   662     5 
  660   659   661     5 
  660   659   662     5 
  661   659   662     5 
  659   662   663     5 
  659   662   664     5 
  663   662   664     5 
  662   664   665     5 
  662   664   666     5 
  665   664   666     5 
  664   666   667     5 
  664   666   668     5 
  664   666   672     5 
  667   666   668     5 
  667   666   672     5 
  668   666   672     5 
  666   668   669     5 
  666   668   670     5 
  666   668   671     5 
  669   668   670     5 
  669   668   671     5 
  670   668   671     5 
  252   671   668     5 
  666   672   673     5 
  666   672   674     5 
  673   672   674     5 
  672   674   675     5 
  672   674   676     5 
  675   674   676     5 
  674   676   677     5 
  674   676   678     5 
  674   676   682     5 
  677   676   678     5 
  677   676   682     5 
  678   676   682     5 
  676   678   679     5 
  676   678   680     5 
  676   678   681     5 
  679   678   680     5 
  679   678   681     5 
  680   678   681     5 
  676   682   683     5 
  676   682   684     5 
  683   682   684     5 
  682   684   685     5 
  682   684   686     5 
  685   684   686     5 
  684   686   687     5 
  684   686   688     5 
  684   686   695     5 
  687   686   688     5 
  687   686   695     5 
  688   686   695     5 
  686   688   689     5 
  686   688   690     5 
  686   688   691     5 
  689   688   690     5 
  689   688   691     5 
  690   688   691     5 
  688   691   692     5 
  688   691   693     5 
  692   691   693     5 
  691   693   694     5 
  686   695   696     5 
  686   695   697     5 
  696   695   697     5 
  695   697   698     5 
  695   697   699     5 
  698   697   699     5 
  697   699   700     5 
  697   699   701     5 
  697   699   709     5 
  700   699   701     5 
  700   699   709     5 
  701   699   709     5 
  699   701   702     5 
  699   701   703     5 
  699   701   704     5 
  702   701   703     5 
  702   701   704     5 
  703   701   704     5 
  701   704   705     5 
  701   704   706     5 
  705   704   706     5 
  704   706   707     5 
  704   706   708     5 
  707   706   708     5 
  699   709   710     5 
  699   709   711     5 
  710   709   711     5 
  709   711   712     5 
  709   711   713     5 
  712   711   713     5 
  711   713   714     5 
  711   713   715     5 
  711   713   719     5 
  714   713   715     5 
  714   713   719     5 
  715   713   719     5 
  713   715   716     5 
  713   715   717     5 
  713   715   718     5 
  716   715   717     5 
  716   715   718     5 
  717   715   718     5 
  715   718   896     5 
  713   719   720     5 
  713   719   721     5 
  720   719   721     5 
  719   721   722     5 
  719   721   725     5 
  722   721   725     5 
  721   722   723     5 
  721   722   724     5 
  721   722   730     5 
  723   722   724     5 
  723   722   730     5 
  724   722   730     5 
  721   725   726     5 
  721   725   727     5 
  721   725   733     5 
  726   725   727     5 
  726   725   733     5 
  727   725   733     5 
  725   727   728     5 
  725   727   729     5 
  725   727   730     5 
  728   727   729     5 
  728   727   730     5 
  729   727   730     5 
  722   730   727     5 
  722   730   731     5 
  722   730   732     5 
  727   730   731     5 
  727   730   732     5 
  731   730   732     5 
  725   733   734     5 
  725   733   735     5 
  734   733   735     5 
  733   735   736     5 
  733   735   737     5 
  736   735   737     5 
  735   737   738     5 
  735   737   739     5 
  735   737   755     5 
  738   737   739     5 
  738   737   755     5 
  739   737   755     5 
  737   739   740     5 
  737   739   741     5 
  737   739   742     5 
  740   739   741     5 
  740   739   742     5 
  741   739   742     5 
  739   742   743     5 
  739   742   744     5 
  739   742   745     5 
  743   742   744     5 
  743   742   745     5 
  744   742   745     5 
  742   745   746     5 
  742   745   747     5 
  742   745   748     5 
  746   745   747     5 
  746   745   748     5 
  747   745   748     5 
  745   748   749     5 
  745   748   750     5 
  745   748   751     5 
  749   748   750     5 
  749   748   751     5 
  750   748   751     5 
  748   751   752     5 
  748   751   753     5 
  748   751   754     5 
  752   751   753     5 
  752   751   754     5 
  753   751   754     5 
  737   755   756     5 
  737   755   757     5 
  756   755   757     5 
  755   757   758     5 
  755   757   759     5 
  758   757   759     5 
  757   759   760     5 
  757   759   761     5 
  757   759   769     5 
  760   759   761     5 
  760   759   769     5 
  761   759   769     5 
  759   761   762     5 
  759   761   763     5 
  759   761   764     5 
  762   761   763     5 
  762   761   764     5 
  763   761   764     5 
  761   764   765     5 
  761   764   766     5 
  765   764   766     5 
  764   766   767     5 
  764   766   768     5 
  767   766   768     5 
  759   769   770     5 
  759   769   771     5 
  770   769   771     5 
  769   771   772     5 
  769   771   773     5 
  772   771   773     5 
  771   773   774     5 
  771   773   775     5 
  771   773   780     5 
  774   773   775     5 
  774   773   780     5 
  775   773   780     5 
  773   775   776     5 
  773   775   777     5 
  773   775   778     5 
  776   775   777     5 
  776   775   778     5 
  777   775   778     5 
  775   778   779     5 
  773   780   781     5 
  773   780   782     5 
  781   780   782     5 
  780   782   783     5 
  780   782   784     5 
  783   782   784     5 
  782   784   785     5 
  782   784   786     5 
  782   784   790     5 
  785   784   786     5 
  785   784   790     5 
  786   784   790     5 
  784   786   787     5 
  784   786   788     5 
  784   786   789     5 
  787   786   788     5 
  787   786   789     5 
  788   786   789     5 
  784   790   791     5 
  784   790   792     5 
  791   790   792     5 
  790   792   793     5 
  790   792   794     5 
  793   792   794     5 
  792   794   795     5 
  792   794   796     5 
  792   794   809     5 
  795   794   796     5 
  795   794   809     5 
  796   794   809     5 
  794   796   797     5 
  794   796   798     5 
  794   796   799     5 
  797   796   798     5 
  797   796   799     5 
  798   796   799     5 
  796   799   800     5 
  796   799   801     5 
  796   799   805     5 
  800   799   801     5 
  800   799   805     5 
  801   799   805     5 
  799   801   802     5 
  799   801   803     5 
  799   801   804     5 
  802   801   803     5 
  802   801   804     5 
  803   801   804     5 
  799   805   806     5 
  799   805   807     5 
  799   805   808     5 
  806   805   807     5 
  806   805   808     5 
  807   805   808     5 
  794   809   810     5 
  794   809   811     5 
  810   809   811     5 
  809   811   812     5 
  809   811   813     5 
  812   811   813     5 
  811   813   814     5 
  811   813   815     5 
  811   813   828     5 
  814   813   815     5 
  814   813   828     5 
  815   813   828     5 
  813   815   816     5 
  813   815   817     5 
  813   815   818     5 
  816   815   817     5 
  816   815   818     5 
  817   815   818     5 
  815   818   819     5 
  815   818   820     5 
  815   818   824     5 
  819   818   820     5 
  819   818   824     5 
  820   818   824     5 
  818   820   821     5 
  818   820   822     5 
  818   820   823     5 
  821   820   822     5 
  821   820   823     5 
  822   820   823     5 
  818   824   825     5 
  818   824   826     5 
  818   824   827     5 
  825   824   826     5 
  825   824   827     5 
  826   824   827     5 
  813   828   829     5 
  813   828   830     5 
  829   828   830     5 
  828   830   831     5 
  828   830   832     5 
  831   830   832     5 
  830   832   833     5 
  830   832   834     5 
  830   832   850     5 
  833   832   834     5 
  833   832   850     5 
  834   832   850     5 
  832   834   835     5 
  832   834   836     5 
  832   834   837     5 
  835   834   836     5 
  835   834   837     5 
  836   834   837     5 
  834   837   838     5 
  834   837   839     5 
  834   837   840     5 
  838   837   839     5 
  838   837   840     5 
  839   837   840     5 
  837   840   841     5 
  837   840   842     5 
  837   840   843     5 
  841   840   842     5 
  841   840   843     5 
  842   840   843     5 
  840   843   844     5 
  840   843   845     5 
  840   843   846     5 
  844   843   845     5 
  844   843   846     5 
  845   843   846     5 
  843   846   847     5 
  843   846   848     5 
  843   846   849     5 
  847   846   848     5 
  847   846   849     5 
  848   846   849     5 
  832   850   851     5 
  832   850   852     5 
  851   850   852     5 
  850   852   853     5 
  850   852   854     5 
  853   852   854     5 
  852   854   855     5 
  852   854   856     5 
  852   854   871     5 
  855   854   856     5 
  855   854   871     5 
  856   854   871     5 
  854   856   857     5 
  854   856   858     5 
  854   856   859     5 
  857   856   858     5 
  857   856   859     5 
  858   856   859     5 
  856   859   860     5 
  856   859   867     5 
  860   859   867     5 
  859   860   861     5 
  859   860   862     5 
  861   860   862     5 
  860   862   863     5 
  860   862   864     5 
  863   862   864     5 
  862   864   865     5 
  862   864   869     5 
  865   864   869     5 
  864   865   866     5 
  859   867   868     5 
  859   867   869     5 
  868   867   869     5 
  864   869   867     5 
  864   869   870     5 
  867   869   870     5 
  854   871   872     5 
  854   871   873     5 
  872   871   873     5 
  871   873   874     5 
  871   873   875     5 
  874   873   875     5 
  873   875   876     5 
  873   875   877     5 
  873   875   887     5 
  876   875   877     5 
  876   875   887     5 
  877   875   887     5 
  875   877   878     5 
  875   877   879     5 
  875   877   883     5 
  878   877   879     5 
  878   877   883     5 
  879   877   883     5 
  877   879   880     5 
  877   879   881     5 
  877   879   882     5 
  880   879   881     5 
  880   879   882     5 
  881   879   882     5 
  877   883   884     5 
  877   883   885     5 
  877   883   886     5 
  884   883   885     5 
  884   883   886     5 
  885   883   886     5 
  875   887   888     5 
  875   887   889     5 
  888   887   889     5 
  887   889   890     5 
  887   889   891     5 
  890   889   891     5 
  889   891   892     5 
  889   891   893     5 
  889   891   897     5 
  892   891   893     5 
  892   891   897     5 
  893   891   897     5 
  891   893   894     5 
  891   893   895     5 
  891   893   896     5 
  894   893   895     5 
  894   893   896     5 
  895   893   896     5 
  718   896   893     5 
  891   897   898     5 
  891   897   899     5 
  898   897   899     5 
  897   899   900     5 
  897   899   901     5 
  900   899   901     5 
  899   901   902     5 
  899   901   903     5 
  899   901   907     5 
  902   901   903     5 
  902   901   907     5 
  903   901   907     5 
  901   903   904     5 
  901   903   905     5 
  901   903   906     5 
  904   903   905     5 
  904   903   906     5 
  905   903   906     5 
  903   906   976     5 
  901   907   908     5 
  901   907   909     5 
  908   907   909     5 
  907   909   910     5 
  907   909   911     5 
  910   909   911     5 
  909   911   912     5 
  909   911   913     5 
  909   911   918     5 
  912   911   913     5 
  912   911   918     5 
  913   911   918     5 
  911   913   914     5 
  911   913   915     5 
  911   913   916     5 
  914   913   915     5 
  914   913   916     5 
  915   913   916     5 
  913   916   917     5 
  911   918   919     5 
  911   918   920     5 
  919   918   920     5 
  918   920   921     5 
  918   920   922     5 
  921   920   922     5 
  920   922   923     5 
  920   922   924     5 
  920   922   932     5 
  923   922   924     5 
  923   922   932     5 
  924   922   932     5 
  922   924   925     5 
  922   924   926     5 
  922   924   928     5 
  925   924   926     5 
  925   924   928     5 
  926   924   928     5 
  924   926   927     5 
  924   928   929     5 
  924   928   930     5 
  924   928   931     5 
  929   928   930     5 
  929   928   931     5 
  930   928   931     5 
  922   932   933     5 
  922   932   934     5 
  933   932   934     5 
  932   934   935     5 
  932   934   936     5 
  935   934   936     5 
  934   936   937     5 
  934   936   938     5 
  934   936   945     5 
  937   936   938     5 
  937   936   945     5 
  938   936   945     5 
  936   938   939     5 
  936   938   940     5 
  936   938   941     5 
  939   938   940     5 
  939   938   941     5 
  940   938   941     5 
  938   941   942     5 
  938   941   943     5 
  942   941   943     5 
  941   943   944     5 
  936   945   946     5 
  936   945   947     5 
  946   945   947     5 
  945   947   948     5 
  945   947   949     5 
  948   947   949     5 
  947   949   950     5 
  947   949   951     5 
  947   949   967     5 
  950   949   951     5 
  950   949   967     5 
  951   949   967     5 
  949   951   952     5 
  949   951   953     5 
  949   951   954     5 
  952   951   953     5 
  952   951   954     5 
  953   951   954     5 
  951   954   955     5 
  951   954   956     5 
  951   954   957     5 
  955   954   956     5 
  955   954   957     5 
  956   954   957     5 
  954   957   958     5 
  954   957   959     5 
  954   957   960     5 
  958   957   959     5 
  958   957   960     5 
  959   957   960     5 
  957   960   961     5 
  957   960   962     5 
  957   960   963     5 
  961   960   962     5 
  961   960   963     5 
  962   960   963     5 
  960   963   964     5 
  960   963   965     5 
  960   963   966     5 
  964   963   965     5 
  964   963   966     5 
  965   963   966     5 
  949   967   968     5 
  949   967   969     5 
  968   967   969     5 
  967   969   970     5 
  967   969   971     5 
  970   969   971     5 
  969   971   972     5 
  969   971   973     5 
  969   971   977     5 
  972   971   973     5 
  972   971   977     5 
  973   971   977     5 
  971   973   974     5 
  971   973   975     5 
  971   973   976     5 
  974   973   975     5 
  974   973   976     5 
  975   973   976     5 
  906   976   973     5 
  971   977   978     5 
  971   977   979     5 
  978   977   979     5 
  977   979   980     5 
  977   979   981     5 
  980   979   981     5 
  979   981   982     5 
  979   981   983     5 
  979   981   991     5 
  982   981   983     5 
  982   981   991     5 
  983   981   991     5 
  981   983   984     5 
  981   983   985     5 
  981   983   986     5 
  984   983   985     5 
  984   983   986     5 
  985   983   986     5 
  983   986   987     5 
  983   986   988     5 
  987   986   988     5 
  986   988   989     5 
  986   988   990     5 
  989   988   990     5 
  981   991   992     5 
  981   991   993     5 
  992   991   993     5 
  991   993   994     5 

[ dihedrals ]
;  ai    aj    ak    al funct            c0            c1            c2            c3            c4            c5
    2     1     4     5     9 
    2     1     4     6     9 
    2     1     4    19     9 
    3     1     4     5     9 
    3     1     4     6     9 
    3     1     4    19     9 
    1     4     6     7     9 
    1     4     6     8     9 
    1     4     6     9     9 
    5     4     6     7     9 
    5     4     6     8     9 
    5     4     6     9     9 
   19     4     6     7     9 
   19     4     6     8     9 
   19     4     6     9     9 
    1     4    19    20     9 
    1     4    19    21     9 
    5     4    19    20     9 
    5     4    19    21     9 
    6     4    19    20     9 
    6     4    19    21     9 
    4     6     9    10     9 
    4     6     9    11     9 
    4     6     9    15     9 
    7     6     9    10     9 
    7     6     9    11     9 
    7     6     9    15     9 
    8     6     9    10     9 
    8     6     9    11     9 
    8     6     9    15     9 
    6     9    11    12     9 
    6     9    11    13     9 
    6     9    11    14     9 
   10     9    11    12     9 
   10     9    11    13     9 
   10     9    11    14     9 
   15     9    11    12     9 
   15     9    11    13     9 
   15     9    11    14     9 
    6     9    15    16     9 
    6     9    15    17     9 
    6     9    15    18     9 
   10     9    15    16     9 
   10     9    15    17     9 
   10     9    15    18     9 
   11     9    15    16     9 
   11     9    15    17     9 
   11     9    15    18     9 
    4    19    21    22     9 
    4    19    21    23     9 
   20    19    21    22     9 
   20    19    21    23     9 
   19    21    23    24     9 
   19    21    23    25     9 
   19    21    23    41     9 
   22    21    23    24     9 
   22    21    23    25     9 
   22    21    23    41     9 
   21    23    25    26     9 
   21    23    25    27     9 
   21    23    25    28     9 
   24    23    25    26     9 
   24    23    25    27     9 
   24    23    25    28     9 
   41    23    25    26     9 
   41    23    25    27     9 
   41    23    25    28     9 
   21    23    41    42     9 
   21    23    41    43     9 
   24    23    41    42     9 
   24    23    41    43     9 
   25    23    41    42     9 
   25    23    41    43     9 
   23    25    28    29     9 
   23    25    28    30     9 
   23    25    28    31     9 
   26    25    28    29     9 
   26    25    28    30     9 
   26    25    28    31     9 
   27    25    28    29     9 
   27    25    28    30     9 
   27    25    28    31     9 
   25    28    31    32     9 
   25    28    31    33     9 
   25    28    31    34     9 
   29    28    31    32     9 
   29    28    31    33     9 
   29    28    31    34     9 
   30    28    31    32     9 
   30    28    31    33     9 
   30    28    31    34     9 
   28    31    34    35     9 
   28    31    34    36     9 
   28    31    34    37     9 
   32    31    34    35     9 
   32    31    34    36     9 
   32    31    34    37     9 
   33    31    34    35     9 
   33    31    34    36     9 
   33    31    34    37     9 
   31    34    37    38     9 
   31    34    37    39     9 
   31    34    37    40     9 
   35    34    37    38     9 
   35    34    37    39     9 
   35    34    37    40     9 
   36    34    37    38     9 
   36    34    37    39     9 
   36    34    37    40     9 
   23    41    43    44     9 
   23    41    43    45     9 
   42    41    43    44     9 
   42    41    43    45     9 
   41    43    45    46     9 
   41    43    45    47     9 
   41    43    45    51     9 
   44    43    45    46     9 
   44    43    45    47     9 
   44    43    45    51     9 
   43    45    47    48     9 
   43    45    47    49     9 
   43    45    47    50     9 
   46    45    47    48     9 
   46    45    47    49     9 
   46    45    47    50     9 
   51    45    47    48     9 
   51    45    47    49     9 
   51    45    47    50     9 
   43    45    51    52     9 
   43    45    51    53     9 
   46    45    51    52     9 
   46    45    51    53     9 
   47    45    51    52     9 
   47    45    51    53     9 
   45    47    50   354     9 
   48    47    50   354     9 
   49    47    50   354     9 
   47    50   354   351     9 
   45    51    53    54     9 
   45    51    53    55     9 
   52    51    53    54     9 
   52    51    53    55     9 
   51    53    55    56     9 
   51    53    55    57     9 
   51    53    55    69     9 
   54    53    55    56     9 
   54    53    55    57     9 
   54    53    55    69     9 
   53    55    57    58     9 
   53    55    57    59     9 
   53    55    57    62     9 
   56    55    57    58     9 
   56    55    57    59     9 
   56    55    57    62     9 
   69    55    57    58     9 
   69    55    57    59     9 
   69    55    57    62     9 
   53    55    69    70     9 
   53    55    69    71     9 
   56    55    69    70     9 
   56    55    69    71     9 
   57    55    69    70     9 
   57    55    69    71     9 
   55    57    62    60     9 
   55    57    62    65     9 
   58    57    62    60     9 
   58    57    62    65     9 
   59    57    62    60     9 
   59    57    62    65     9 
   61    60    62    57     9 
   61    60    62    65     9 
   63    60    62    57     9 
   63    60    62    65     9 
   61    60    63    64     9 
   61    60    63    67     9 
   62    60    63    64     9 
   62    60    63    67     9 
   57    62    65    66     9 
   57    62    65    67     9 
   60    62    65    66     9 
   60    62    65    67     9 
   60    63    67    65     9 
   60    63    67    68     9 
   64    63    67    65     9 
   64    63    67    68     9 
   62    65    67    63     9 
   62    65    67    68     9 
   66    65    67    63     9 
   66    65    67    68     9 
   55    69    71    72     9 
   55    69    71    73     9 
   70    69    71    72     9 
   70    69    71    73     9 
   69    71    73    74     9 
   69    71    73    75     9 
   69    71    73    83     9 
   72    71    73    74     9 
   72    71    73    75     9 
   72    71    73    83     9 
   71    73    75    76     9 
   71    73    75    77     9 
   71    73    75    78     9 
   74    73    75    76     9 
   74    73    75    77     9 
   74    73    75    78     9 
   83    73    75    76     9 
   83    73    75    77     9 
   83    73    75    78     9 
   71    73    83    84     9 
   71    73    83    85     9 
   74    73    83    84     9 
   74    73    83    85     9 
   75    73    83    84     9 
   75    73    83    85     9 
   73    75    78    79     9 
   73    75    78    80     9 
   76    75    78    79     9 
   76    75    78    80     9 
   77    75    78    79     9 
   77    75    78    80     9 
   75    78    80    81     9 
   75    78    80    82     9 
   79    78    80    81     9 
   79    78    80    82     9 
   73    83    85    86     9 
   73    83    85    87     9 
   84    83    85    86     9 
   84    83    85    87     9 
   83    85    87    88     9 
   83    85    87    89     9 
   83    85    87    97     9 
   86    85    87    88     9 
   86    85    87    89     9 
   86    85    87    97     9 
   85    87    89    90     9 
   85    87    89    91     9 
   85    87    89    93     9 
   88    87    89    90     9 
   88    87    89    91     9 
   88    87    89    93     9 
   97    87    89    90     9 
   97    87    89    91     9 
   97    87    89    93     9 
   85    87    97    98     9 
   85    87    97    99     9 
   88    87    97    98     9 
   88    87    97    99     9 
   89    87    97    98     9 
   89    87    97    99     9 
   87    89    91    92     9 
   90    89    91    92     9 
   93    89    91    92     9 
   87    89    93    94     9 
   87    89    93    95     9 
   87    89    93    96     9 
   90    89    93    94     9 
   90    89    93    95     9 
   90    89    93    96     9 
   91    89    93    94     9 
   91    89    93    95     9 
   91    89    93    96     9 
   87    97    99   100     9 
   87    97    99   101     9 
   98    97    99   100     9 
   98    97    99   101     9 
   97    99   101   102     9 
   97    99   101   103     9 
   97    99   101   114     9 
  100    99   101   102     9 
  100    99   101   103     9 
  100    99   101   114     9 
   99   101   103   104     9 
   99   101   103   105     9 
   99   101   103   106     9 
  102   101   103   104     9 
  102   101   103   105     9 
  102   101   103   106     9 
  114   101   103   104     9 
  114   101   103   105     9 
  114   101   103   106     9 
   99   101   114   115     9 
   99   101   114   116     9 
  102   101   114   115     9 
  102   101   114   116     9 
  103   101   114   115     9 
  103   101   114   116     9 
  101   103   106   107     9 
  101   103   106   108     9 
  101   103   106   109     9 
  104   103   106   107     9 
  104   103   106   108     9 
  104   103   106   109     9 
  105   103   106   107     9 
  105   103   106   108     9 
  105   103   106   109     9 
  103   106   109   110     9 
  103   106   109   111     9 
  107   106   109   110     9 
  107   106   109   111     9 
  108   106   109   110     9 
  108   106   109   111     9 
  106   109   111   112     9 
  106   109   111   113     9 
  110   109   111   112     9 
  110   109   111   113     9 
  101   114   116   117     9 
  101   114   116   118     9 
  115   114   116   117     9 
  115   114   116   118     9 
  114   116   118   119     9 
  114   116   118   120     9 
  114   116   118   133     9 
  117   116   118   119     9 
  117   116   118   120     9 
  117   116   118   133     9 
  116   118   120   121     9 
  116   118   120   122     9 
  116   118   120   123     9 
  119   118   120   121     9 
  119   118   120   122     9 
  119   118   120   123     9 
  133   118   120   121     9 
  133   118   120   122     9 
  133   118   120   123     9 
  116   118   133   134     9 
  116   118   133   135     9 
  119   118   133   134     9 
  119   118   133   135     9 
  120   118   133   134     9 
  120   118   133   135     9 
  118   120   123   124     9 
  118   120   123   125     9 
  118   120   123   129     9 
  121   120   123   124     9 
  121   120   123   125     9 
  121   120   123   129     9 
  122   120   123   124     9 
  122   120   123   125     9 
  122   120   123   129     9 
  120   123   125   126     9 
  120   123   125   127     9 
  120   123   125   128     9 
  124   123   125   126     9 
  124   123   125   127     9 
  124   123   125   128     9 
  129   123   125   126     9 
  129   123   125   127     9 
  129   123   125   128     9 
  120   123   129   130     9 
  120   123   129   131     9 
  120   123   129   132     9 
  124   123   129   130     9 
  124   123   129   131     9 
  124   123   129   132     9 
  125   123   129   130     9 
  125   123   129   131     9 
  125   123   129   132     9 
  118   133   135   136     9 
  118   133   135   139     9 
  134   133   135   136     9 
  134   133   135   139     9 
  133   135   136   137     9 
  133   135   136   138     9 
  133   135   136   144     9 
  139   135   136   137     9 
  139   135   136   138     9 
  139   135   136   144     9 
  133   135   139   140     9 
  133   135   139   141     9 
  133   135   139   147     9 
  136   135   139   140     9 
  136   135   139   141     9 
  136   135   139   147     9 
  135   136   144   141     9 
  135   136   144   145     9 
  135   136   144   146     9 
  137   136   144   141     9 
  137   136   144   145     9 
  137   136   144   146     9 
  138   136   144   141     9 
  138   136   144   145     9 
  138   136   144   146     9 
  135   139   141   142     9 
  135   139   141   143     9 
  135   139   141   144     9 
  140   139   141   142     9 
  140   139   141   143     9 
  140   139   141   144     9 
  147   139   141   142     9 
  147   139   141   143     9 
  147   139   141   144     9 
  135   139   147   148     9 
  135   139   147   149     9 
  140   139   147   148     9 
  140   139   147   149     9 
  141   139   147   148     9 
  141   139   147   149     9 
  139   141   144   136     9 
  139   141   144   145     9 
  139   141   144   146     9 
  142   141   144   136     9 
  142   141   144   145     9 
  142   141   144   146     9 
  143   141   144   136     9 
  143   141   144   145     9 
  143   141   144   146     9 
  139   147   149   150     9 
  139   147   149   151     9 
  148   147   149   150     9 
  148   147   149   151     9 
  147   149   151   152     9 
  147   149   151   153     9 
  147   149   151   167     9 
  150   149   151   152     9 
  150   149   151   153     9 
  150   149   151   167     9 
  149   151   153   154     9 
  149   151   153   155     9 
  149   151   153   156     9 
  152   151   153   154     9 
  152   151   153   155     9 
  152   151   153   156     9 
  167   151   153   154     9 
  167   151   153   155     9 
  167   151   153   156     9 
  149   151   167   168     9 
  149   151   167   169     9 
  152   151   167   168     9 
  152   151   167   169     9 
  153   151   167   168     9 
  153   151   167   169     9 
  151   153   156   157     9 
  151   153   156   163     9 
  154   153   156   157     9 
  154   153   156   163     9 
  155   153   156   157     9 
  155   153   156   163     9 
  153   156   157   158     9 
  153   156   157   159     9 
  163   156   157   158     9 
  163   156   157   159     9 
  153   156   163   164     9 
  153   156   163   165     9 
  157   156   163   164     9 
  157   156   163   165     9 
  156   157   159   160     9 
  156   157   159   161     9 
  158   157   159   160     9 
  158   157   159   161     9 
  157   159   161   162     9 
  157   159   161   165     9 
  160   159   161   162     9 
  160   159   161   165     9 
  159   161   165   163     9 
  159   161   165   166     9 
  162   161   165   163     9 
  162   161   165   166     9 
  156   163   165   161     9 
  156   163   165   166     9 
  164   163   165   161     9 
  164   163   165   166     9 
  151   167   169   170     9 
  151   167   169   171     9 
  168   167   169   170     9 
  168   167   169   171     9 
  167   169   171   172     9 
  167   169   171   173     9 
  167   169   171   186     9 
  170   169   171   172     9 
  170   169   171   173     9 
  170   169   171   186     9 
  169   171   173   174     9 
  169   171   173   175     9 
  169   171   173   179     9 
  172   171   173   174     9 
  172   171   173   175     9 
  172   171   173   179     9 
  186   171   173   174     9 
  186   171   173   175     9 
  186   171   173   179     9 
  169   171   186   187     9 
  169   171   186   188     9 
  172   171   186   187     9 
  172   171   186   188     9 
  173   171   186   187     9 
  173   171   186   188     9 
  171   173   175   176     9 
  171   173   175   177     9 
  171   173   175   178     9 
  174   173   175   176     9 
  174   173   175   177     9 
  174   173   175   178     9 
  179   173   175   176     9 
  179   173   175   177     9 
  179   173   175   178     9 
  171   173   179   180     9 
  171   173   179   181     9 
  171   173   179   182     9 
  174   173   179   180     9 
  174   173   179   181     9 
  174   173   179   182     9 
  175   173   179   180     9 
  175   173   179   181     9 
  175   173   179   182     9 
  173   179   182   183     9 
  173   179   182   184     9 
  173   179   182   185     9 
  180   179   182   183     9 
  180   179   182   184     9 
  180   179   182   185     9 
  181   179   182   183     9 
  181   179   182   184     9 
  181   179   182   185     9 
  171   186   188   189     9 
  171   186   188   190     9 
  187   186   188   189     9 
  187   186   188   190     9 
  186   188   190   191     9 
  186   188   190   192     9 
  186   188   190   207     9 
  189   188   190   191     9 
  189   188   190   192     9 
  189   188   190   207     9 
  188   190   192   193     9 
  188   190   192   194     9 
  188   190   192   195     9 
  191   190   192   193     9 
  191   190   192   194     9 
  191   190   192   195     9 
  207   190   192   193     9 
  207   190   192   194     9 
  207   190   192   195     9 
  188   190   207   208     9 
  188   190   207   209     9 
  191   190   207   208     9 
  191   190   207   209     9 
  192   190   207   208     9 
  192   190   207   209     9 
  190   192   195   196     9 
  190   192   195   203     9 
  193   192   195   196     9 
  193   192   195   203     9 
  194   192   195   196     9 
  194   192   195   203     9 
  192   195   196   197     9 
  192   195   196   198     9 
  203   195   196   197     9 
  203   195   196   198     9 
  192   195   203   204     9 
  192   195   203   205     9 
  196   195   203   204     9 
  196   195   203   205     9 
  195   196   198   199     9 
  195   196   198   200     9 
  197   196   198   199     9 
  197   196   198   200     9 
  196   198   200   201     9 
  196   198   200   205     9 
  199   198   200   201     9 
  199   198   200   205     9 
  198   200   201   202     9 
  205   200   201   202     9 
  198   200   205   203     9 
  198   200   205   206     9 
  201   200   205   203     9 
  201   200   205   206     9 
  195   203   205   200     9 
  195   203   205   206     9 
  204   203   205   200     9 
  204   203   205   206     9 
  190   207   209   210     9 
  190   207   209   211     9 
  208   207   209   210     9 
  208   207   209   211     9 
  207   209   211   212     9 
  207   209   211   213     9 
  207   209   211   229     9 
  210   209   211   212     9 
  210   209   211   213     9 
  210   209   211   229     9 
  209   211   213   214     9 
  209   211   213   215     9 
  209   211   213   216     9 
  212   211   213   214     9 
  212   211   213   215     9 
  212   211   213   216     9 
  229   211   213   214     9 
  229   211   213   215     9 
  229   211   213   216     9 
  209   211   229   230     9 
  209   211   229   231     9 
  212   211   229   230     9 
  212   211   229   231     9 
  213   211   229   230     9 
  213   211   229   231     9 
  211   213   216   217     9 
  211   213   216   218     9 
  211   213   216   219     9 
  214   213   216   217     9 
  214   213   216   218     9 
  214   213   216   219     9 
  215   213   216   217     9 
  215   213   216   218     9 
  215   213   216   219     9 
  213   216   219   220     9 
  213   216   219   221     9 
  213   216   219   222     9 
  217   216   219   220     9 
  217   216   219   221     9 
  217   216   219   222     9 
  218   216   219   220     9 
  218   216   219   221     9 
  218   216   219   222     9 
  216   219   222   223     9 
  216   219   222   224     9 
  216   219   222   225     9 
  220   219   222   223     9 
  220   219   222   224     9 
  220   219   222   225     9 
  221   219   222   223     9 
  221   219   222   224     9 
  221   219   222   225     9 
  219   222   225   226     9 
  219   222   225   227     9 
  219   222   225   228     9 
  223   222   225   226     9 
  223   222   225   227     9 
  223   222   225   228     9 
  224   222   225   226     9 
  224   222   225   227     9 
  224   222   225   228     9 
  211   229   231   232     9 
  211   229   231   233     9 
  230   229   231   232     9 
  230   229   231   233     9 
  229   231   233   234     9 
  229   231   233   235     9 
  229   231   233   243     9 
  232   231   233   234     9 
  232   231   233   235     9 
  232   231   233   243     9 
  231   233   235   236     9 
  231   233   235   237     9 
  231   233   235   239     9 
  234   233   235   236     9 
  234   233   235   237     9 
  234   233   235   239     9 
  243   233   235   236     9 
  243   233   235   237     9 
  243   233   235   239     9 
  231   233   243   244     9 
  231   233   243   245     9 
  234   233   243   244     9 
  234   233   243   245     9 
  235   233   243   244     9 
  235   233   243   245     9 
  233   235   237   238     9 
  236   235   237   238     9 
  239   235   237   238     9 
  233   235   239   240     9 
  233   235   239   241     9 
  233   235   239   242     9 
  236   235   239   240     9 
  236   235   239   241     9 
  236   235   239   242     9 
  237   235   239   240     9 
  237   235   239   241     9 
  237   235   239   242     9 
  233   243   245   246     9 
  233   243   245   247     9 
  244   243   245   246     9 
  244   243   245   247     9 
  243   245   247   248     9 
  243   245   247   249     9 
  243   245   247   253     9 
  246   245   247   248     9 
  246   245   247   249     9 
  246   245   247   253     9 
  245   247   249   250     9 
  245   247   249   251     9 
  245   247   249   252     9 
  248   247   249   250     9 
  248   247   249   251     9 
  248   247   249   252     9 
  253   247   249   250     9 
  253   247   249   251     9 
  253   247   249   252     9 
  245   247   253   254     9 
  245   247   253   255     9 
  248   247   253   254     9 
  248   247   253   255     9 
  249   247   253   254     9 
  249   247   253   255     9 
  247   249   252   671     9 
  250   249   252   671     9 
  251   249   252   671     9 
  249   252   671   668     9 
  247   253   255   256     9 
  247   253   255   259     9 
  254   253   255   256     9 
  254   253   255   259     9 
  253   255   256   257     9 
  253   255   256   258     9 
  253   255   256   264     9 
  259   255   256   257     9 
  259   255   256   258     9 
  259   255   256   264     9 
  253   255   259   260     9 
  253   255   259   261     9 
  253   255   259   267     9 
  256   255   259   260     9 
  256   255   259   261     9 
  256   255   259   267     9 
  255   256   264   261     9 
  255   256   264   265     9 
  255   256   264   266     9 
  257   256   264   261     9 
  257   256   264   265     9 
  257   256   264   266     9 
  258   256   264   261     9 
  258   256   264   265     9 
  258   256   264   266     9 
  255   259   261   262     9 
  255   259   261   263     9 
  255   259   261   264     9 
  260   259   261   262     9 
  260   259   261   263     9 
  260   259   261   264     9 
  267   259   261   262     9 
  267   259   261   263     9 
  267   259   261   264     9 
  255   259   267   268     9 
  255   259   267   269     9 
  260   259   267   268     9 
  260   259   267   269     9 
  261   259   267   268     9 
  261   259   267   269     9 
  259   261   264   256     9 
  259   261   264   265     9 
  259   261   264   266     9 
  262   261   264   256     9 
  262   261   264   265     9 
  262   261   264   266     9 
  263   261   264   256     9 
  263   261   264   265     9 
  263   261   264   266     9 
  259   267   269   270     9 
  259   267   269   271     9 
  268   267   269   270     9 
  268   267   269   271     9 
  267   269   271   272     9 
  267   269   271   273     9 
  267   269   271   283     9 
  270   269   271   272     9 
  270   269   271   273     9 
  270   269   271   283     9 
  269   271   273   274     9 
  269   271   273   275     9 
  269   271   273   276     9 
  272   271   273   274     9 
  272   271   273   275     9 
  272   271   273   276     9 
  283   271   273   274     9 
  283   271   273   275     9 
  283   271   273   276     9 
  269   271   283   284     9 
  269   271   283   285     9 
  272   271   283   284     9 
  272   271   283   285     9 
  273   271   283   284     9 
  273   271   283   285     9 
  271   273   276   277     9 
  271   273   276   278     9 
  271   273   276   279     9 
  274   273   276   277     9 
  274   273   276   278     9 
  274   273   276   279     9 
  275   273   276   277     9 
  275   273   276   278     9 
  275   273   276   279     9 
  273   276   279   280     9 
  273   276   279   281     9 
  277   276   279   280     9 
  277   276   279   281     9 
  278   276   279   280     9 
  278   276   279   281     9 
  276   279   281   282     9 
  280   279   281   282     9 
  271   283   285   286     9 
  271   283   285   287     9 
  284   283   285   286     9 
  284   283   285   287     9 
  283   285   287   288     9 
  283   285   287   289     9 
  283   285   287   290     9 
  286   285   287   288     9 
  286   285   287   289     9 
  286   285   287   290     9 
  285   287   290   291     9 
  285   287   290   292     9 
  288   287   290   291     9 
  288   287   290   292     9 
  289   287   290   291     9 
  289   287   290   292     9 
  287   290   292   293     9 
  287   290   292   294     9 
  291   290   292   293     9 
  291   290   292   294     9 
  290   292   294   295     9 
  290   292   294   296     9 
  290   292   294   312     9 
  293   292   294   295     9 
  293   292   294   296     9 
  293   292   294   312     9 
  292   294   296   297     9 
  292   294   296   298     9 
  292   294   296   299     9 
  295   294   296   297     9 
  295   294   296   298     9 
  295   294   296   299     9 
  312   294   296   297     9 
  312   294   296   298     9 
  312   294   296   299     9 
  292   294   312   313     9 
  292   294   312   314     9 
  295   294   312   313     9 
  295   294   312   314     9 
  296   294   312   313     9 
  296   294   312   314     9 
  294   296   299   300     9 
  294   296   299   301     9 
  294   296   299   302     9 
  297   296   299   300     9 
  297   296   299   301     9 
  297   296   299   302     9 
  298   296   299   300     9 
  298   296   299   301     9 
  298   296   299   302     9 
  296   299   302   303     9 
  296   299   302   304     9 
  296   299   302   305     9 
  300   299   302   303     9 
  300   299   302   304     9 
  300   299   302   305     9 
  301   299   302   303     9 
  301   299   302   304     9 
  301   299   302   305     9 
  299   302   305   306     9 
  299   302   305   307     9 
  299   302   305   308     9 
  303   302   305   306     9 
  303   302   305   307     9 
  303   302   305   308     9 
  304   302   305   306     9 
  304   302   305   307     9 
  304   302   305   308     9 
  302   305   308   309     9 
  302   305   308   310     9 
  302   305   308   311     9 
  306   305   308   309     9 
  306   305   308   310     9 
  306   305   308   311     9 
  307   305   308   309     9 
  307   305   308   310     9 
  307   305   308   311     9 
  294   312   314   315     9 
  294   312   314   316     9 
  313   312   314   315     9 
  313   312   314   316     9 
  312   314   316   317     9 
  312   314   316   318     9 
  312   314   316   326     9 
  315   314   316   317     9 
  315   314   316   318     9 
  315   314   316   326     9 
  314   316   318   319     9 
  314   316   318   320     9 
  314   316   318   321     9 
  317   316   318   319     9 
  317   316   318   320     9 
  317   316   318   321     9 
  326   316   318   319     9 
  326   316   318   320     9 
  326   316   318   321     9 
  314   316   326   327     9 
  314   316   326   328     9 
  317   316   326   327     9 
  317   316   326   328     9 
  318   316   326   327     9 
  318   316   326   328     9 
  316   318   321   322     9 
  316   318   321   323     9 
  319   318   321   322     9 
  319   318   321   323     9 
  320   318   321   322     9 
  320   318   321   323     9 
  318   321   323   324     9 
  318   321   323   325     9 
  322   321   323   324     9 
  322   321   323   325     9 
  316   326   328   329     9 
  316   326   328   330     9 
  327   326   328   329     9 
  327   326   328   330     9 
  326   328   330   331     9 
  326   328   330   332     9 
  326   328   330   345     9 
  329   328   330   331     9 
  329   328   330   332     9 
  329   328   330   345     9 
  328   330   332   333     9 
  328   330   332   334     9 
  328   330   332   335     9 
  331   330   332   333     9 
  331   330   332   334     9 
  331   330   332   335     9 
  345   330   332   333     9 
  345   330   332   334     9 
  345   330   332   335     9 
  328   330   345   346     9 
  328   330   345   347     9 
  331   330   345   346     9 
  331   330   345   347     9 
  332   330   345   346     9 
  332   330   345   347     9 
  330   332   335   336     9 
  330   332   335   337     9 
  330   332   335   341     9 
  333   332   335   336     9 
  333   332   335   337     9 
  333   332   335   341     9 
  334   332   335   336     9 
  334   332   335   337     9 
  334   332   335   341     9 
  332   335   337   338     9 
  332   335   337   339     9 
  332   335   337   340     9 
  336   335   337   338     9 
  336   335   337   339     9 
  336   335   337   340     9 
  341   335   337   338     9 
  341   335   337   339     9 
  341   335   337   340     9 
  332   335   341   342     9 
  332   335   341   343     9 
  332   335   341   344     9 
  336   335   341   342     9 
  336   335   341   343     9 
  336   335   341   344     9 
  337   335   341   342     9 
  337   335   341   343     9 
  337   335   341   344     9 
  330   345   347   348     9 
  330   345   347   349     9 
  346   345   347   348     9 
  346   345   347   349     9 
  345   347   349   350     9 
  345   347   349   351     9 
  345   347   349   355     9 
  348   347   349   350     9 
  348   347   349   351     9 
  348   347   349   355     9 
  347   349   351   352     9 
  347   349   351   353     9 
  347   349   351   354     9 
  350   349   351   352     9 
  350   349   351   353     9 
  350   349   351   354     9 
  355   349   351   352     9 
  355   349   351   353     9 
  355   349   351   354     9 
  347   349   355   356     9 
  347   349   355   357     9 
  350   349   355   356     9 
  350   349   355   357     9 
  351   349   355   356     9 
  351   349   355   357     9 
  349   351   354    50     9 
  352   351   354    50     9 
  353   351   354    50     9 
  349   355   357   358     9 
  349   355   357   359     9 
  356   355   357   358     9 
  356   355   357   359     9 
  355   357   359   360     9 
  355   357   359   361     9 
  355   357   359   375     9 
  358   357   359   360     9 
  358   357   359   361     9 
  358   357   359   375     9 
  357   359   361   362     9 
  357   359   361   363     9 
  357   359   361   364     9 
  360   359   361   362     9 
  360   359   361   363     9 
  360   359   361   364     9 
  375   359   361   362     9 
  375   359   361   363     9 
  375   359   361   364     9 
  357   359   375   376     9 
  357   359   375   377     9 
  360   359   375   376     9 
  360   359   375   377     9 
  361   359   375   376     9 
  361   359   375   377     9 
  359   361   364   365     9 
  359   361   364   371     9 
  362   361   364   365     9 
  362   361   364   371     9 
  363   361   364   365     9 
  363   361   364   371     9 
  361   364   365   366     9 
  361   364   365   367     9 
  371   364   365   366     9 
  371   364   365   367     9 
  361   364   371   372     9 
  361   364   371   373     9 
  365   364   371   372     9 
  365   364   371   373     9 
  364   365   367   368     9 
  364   365   367   369     9 
  366   365   367   368     9 
  366   365   367   369     9 
  365   367   369   370     9 
  365   367   369   373     9 
  368   367   369   370     9 
  368   367   369   373     9 
  367   369   373   371     9 
  367   369   373   374     9 
  370   369   373   371     9 
  370   369   373   374     9 
  364   371   373   369     9 
  364   371   373   374     9 
  372   371   373   369     9 
  372   371   373   374     9 
  359   375   377   378     9 
  359   375   377   379     9 
  376   375   377   378     9 
  376   375   377   379     9 
  375   377   379   380     9 
  375   377   379   381     9 
  375   377   379   397     9 
  378   377   379   380     9 
  378   377   379   381     9 
  378   377   379   397     9 
  377   379   381   382     9 
  377   379   381   383     9 
  377   379   381   384     9 
  380   379   381   382     9 
  380   379   381   383     9 
  380   379   381   384     9 
  397   379   381   382     9 
  397   379   381   383     9 
  397   379   381   384     9 
  377   379   397   398     9 
  377   379   397   399     9 
  380   379   397   398     9 
  380   379   397   399     9 
  381   379   397   398     9 
  381   379   397   399     9 
  379   381   384   385     9 
  379   381   384   386     9 
  379   381   384   387     9 
  382   381   384   385     9 
  382   381   384   386     9 
  382   381   384   387     9 
  383   381   384   385     9 
  383   381   384   386     9 
  383   381   384   387     9 
  381   384   387   388     9 
  381   384   387   389     9 
  381   384   387   390     9 
  385   384   387   388     9 
  385   384   387   389     9 
  385   384   387   390     9 
  386   384   387   388     9 
  386   384   387   389     9 
  386   384   387   390     9 
  384   387   390   391     9 
  384   387   390   392     9 
  384   387   390   393     9 
  388   387   390   391     9 
  388   387   390   392     9 
  388   387   390   393     9 
  389   387   390   391     9 
  389   387   390   392     9 
  389   387   390   393     9 
  387   390   393   394     9 
  387   390   393   395     9 
  387   390   393   396     9 
  391   390   393   394     9 
  391   390   393   395     9 
  391   390   393   396     9 
  392   390   393   394     9 
  392   390   393   395     9 
  392   390   393   396     9 
  379   397   399   400     9 
  379   397   399   401     9 
  398   397   399   400     9 
  398   397   399   401     9 
  397   399   401   402     9 
  397   399   401   403     9 
  397   399   401   407     9 
  400   399   401   402     9 
  400   399   401   403     9 
  400   399   401   407     9 
  399   401   403   404     9 
  399   401   403   405     9 
  399   401   403   406     9 
  402   401   403   404     9 
  402   401   403   405     9 
  402   401   403   406     9 
  407   401   403   404     9 
  407   401   403   405     9 
  407   401   403   406     9 
  399   401   407   408     9 
  399   401   407   409     9 
  402   401   407   408     9 
  402   401   407   409     9 
  403   401   407   408     9 
  403   401   407   409     9 
  401   407   409   410     9 
  401   407   409   411     9 
  408   407   409   410     9 
  408   407   409   411     9 
  407   409   411   412     9 
  407   409   411   413     9 
  407   409   411   421     9 
  410   409   411   412     9 
  410   409   411   413     9 
  410   409   411   421     9 
  409   411   413   414     9 
  409   411   413   415     9 
  409   411   413   417     9 
  412   411   413   414     9 
  412   411   413   415     9 
  412   411   413   417     9 
  421   411   413   414     9 
  421   411   413   415     9 
  421   411   413   417     9 
  409   411   421   422     9 
  409   411   421   423     9 
  412   411   421   422     9 
  412   411   421   423     9 
  413   411   421   422     9 
  413   411   421   423     9 
  411   413   415   416     9 
  414   413   415   416     9 
  417   413   415   416     9 
  411   413   417   418     9 
  411   413   417   419     9 
  411   413   417   420     9 
  414   413   417   418     9 
  414   413   417   419     9 
  414   413   417   420     9 
  415   413   417   418     9 
  415   413   417   419     9 
  415   413   417   420     9 
  411   421   423   424     9 
  411   421   423   425     9 
  422   421   423   424     9 
  422   421   423   425     9 
  421   423   425   426     9 
  421   423   425   427     9 
  421   423   425   440     9 
  424   423   425   426     9 
  424   423   425   427     9 
  424   423   425   440     9 
  423   425   427   428     9 
  423   425   427   429     9 
  423   425   427   430     9 
  426   425   427   428     9 
  426   425   427   429     9 
  426   425   427   430     9 
  440   425   427   428     9 
  440   425   427   429     9 
  440   425   427   430     9 
  423   425   440   441     9 
  423   425   440   442     9 
  426   425   440   441     9 
  426   425   440   442     9 
  427   425   440   441     9 
  427   425   440   442     9 
  425   427   430   431     9 
  425   427   430   432     9 
  425   427   430   436     9 
  428   427   430   431     9 
  428   427   430   432     9 
  428   427   430   436     9 
  429   427   430   431     9 
  429   427   430   432     9 
  429   427   430   436     9 
  427   430   432   433     9 
  427   430   432   434     9 
  427   430   432   435     9 
  431   430   432   433     9 
  431   430   432   434     9 
  431   430   432   435     9 
  436   430   432   433     9 
  436   430   432   434     9 
  436   430   432   435     9 
  427   430   436   437     9 
  427   430   436   438     9 
  427   430   436   439     9 
  431   430   436   437     9 
  431   430   436   438     9 
  431   430   436   439     9 
  432   430   436   437     9 
  432   430   436   438     9 
  432   430   436   439     9 
  425   440   442   443     9 
  425   440   442   444     9 
  441   440   442   443     9 
  441   440   442   444     9 
  440   442   444   445     9 
  440   442   444   446     9 
  440   442   444   462     9 
  443   442   444   445     9 
  443   442   444   446     9 
  443   442   444   462     9 
  442   444   446   447     9 
  442   444   446   448     9 
  442   444   446   449     9 
  445   444   446   447     9 
  445   444   446   448     9 
  445   444   446   449     9 
  462   444   446   447     9 
  462   444   446   448     9 
  462   444   446   449     9 
  442   444   462   463     9 
  442   444   462   464     9 
  445   444   462   463     9 
  445   444   462   464     9 
  446   444   462   463     9 
  446   444   462   464     9 
  444   446   449   450     9 
  444   446   449   451     9 
  444   446   449   452     9 
  447   446   449   450     9 
  447   446   449   451     9 
  447   446   449   452     9 
  448   446   449   450     9 
  448   446   449   451     9 
  448   446   449   452     9 
  446   449   452   453     9 
  446   449   452   454     9 
  446   449   452   455     9 
  450   449   452   453     9 
  450   449   452   454     9 
  450   449   452   455     9 
  451   449   452   453     9 
  451   449   452   454     9 
  451   449   452   455     9 
  449   452   455   456     9 
  449   452   455   457     9 
  449   452   455   458     9 
  453   452   455   456     9 
  453   452   455   457     9 
  453   452   455   458     9 
  454   452   455   456     9 
  454   452   455   457     9 
  454   452   455   458     9 
  452   455   458   459     9 
  452   455   458   460     9 
  452   455   458   461     9 
  456   455   458   459     9 
  456   455   458   460     9 
  456   455   458   461     9 
  457   455   458   459     9 
  457   455   458   460     9 
  457   455   458   461     9 
  444   462   464   465     9 
  444   462   464   466     9 
  463   462   464   465     9 
  463   462   464   466     9 
  462   464   466   467     9 
  462   464   466   468     9 
  462   464   466   484     9 
  465   464   466   467     9 
  465   464   466   468     9 
  465   464   466   484     9 
  464   466   468   469     9 
  464   466   468   470     9 
  464   466   468   471     9 
  467   466   468   469     9 
  467   466   468   470     9 
  467   466   468   471     9 
  484   466   468   469     9 
  484   466   468   470     9 
  484   466   468   471     9 
  464   466   484   485     9 
  464   466   484   486     9 
  467   466   484   485     9 
  467   466   484   486     9 
  468   466   484   485     9 
  468   466   484   486     9 
  466   468   471   472     9 
  466   468   471   473     9 
  466   468   471   474     9 
  469   468   471   472     9 
  469   468   471   473     9 
  469   468   471   474     9 
  470   468   471   472     9 
  470   468   471   473     9 
  470   468   471   474     9 
  468   471   474   475     9 
  468   471   474   476     9 
  468   471   474   477     9 
  472   471   474   475     9 
  472   471   474   476     9 
  472   471   474   477     9 
  473   471   474   475     9 
  473   471   474   476     9 
  473   471   474   477     9 
  471   474   477   478     9 
  471   474   477   479     9 
  471   474   477   480     9 
  475   474   477   478     9 
  475   474   477   479     9 
  475   474   477   480     9 
  476   474   477   478     9 
  476   474   477   479     9 
  476   474   477   480     9 
  474   477   480   481     9 
  474   477   480   482     9 
  474   477   480   483     9 
  478   477   480   481     9 
  478   477   480   482     9 
  478   477   480   483     9 
  479   477   480   481     9 
  479   477   480   482     9 
  479   477   480   483     9 
  466   484   486   487     9 
  466   484   486   488     9 
  485   484   486   487     9 
  485   484   486   488     9 
  484   486   488   489     9 
  484   486   488   490     9 
  484   486   488   504     9 
  487   486   488   489     9 
  487   486   488   490     9 
  487   486   488   504     9 
  486   488   490   491     9 
  486   488   490   492     9 
  486   488   490   493     9 
  489   488   490   491     9 
  489   488   490   492     9 
  489   488   490   493     9 
  504   488   490   491     9 
  504   488   490   492     9 
  504   488   490   493     9 
  486   488   504   505     9 
  486   488   504   506     9 
  489   488   504   505     9 
  489   488   504   506     9 
  490   488   504   505     9 
  490   488   504   506     9 
  488   490   493   494     9 
  488   490   493   500     9 
  491   490   493   494     9 
  491   490   493   500     9 
  492   490   493   494     9 
  492   490   493   500     9 
  490   493   494   495     9 
  490   493   494   496     9 
  500   493   494   495     9 
  500   493   494   496     9 
  490   493   500   501     9 
  490   493   500   502     9 
  494   493   500   501     9 
  494   493   500   502     9 
  493   494   496   497     9 
  493   494   496   498     9 
  495   494   496   497     9 
  495   494   496   498     9 
  494   496   498   499     9 
  494   496   498   502     9 
  497   496   498   499     9 
  497   496   498   502     9 
  496   498   502   500     9 
  496   498   502   503     9 
  499   498   502   500     9 
  499   498   502   503     9 
  493   500   502   498     9 
  493   500   502   503     9 
  501   500   502   498     9 
  501   500   502   503     9 
  488   504   506   507     9 
  488   504   506   510     9 
  505   504   506   507     9 
  505   504   506   510     9 
  504   506   507   508     9 
  504   506   507   509     9 
  504   506   507   515     9 
  510   506   507   508     9 
  510   506   507   509     9 
  510   506   507   515     9 
  504   506   510   511     9 
  504   506   510   512     9 
  504   506   510   518     9 
  507   506   510   511     9 
  507   506   510   512     9 
  507   506   510   518     9 
  506   507   515   512     9 
  506   507   515   516     9 
  506   507   515   517     9 
  508   507   515   512     9 
  508   507   515   516     9 
  508   507   515   517     9 
  509   507   515   512     9 
  509   507   515   516     9 
  509   507   515   517     9 
  506   510   512   513     9 
  506   510   512   514     9 
  506   510   512   515     9 
  511   510   512   513     9 
  511   510   512   514     9 
  511   510   512   515     9 
  518   510   512   513     9 
  518   510   512   514     9 
  518   510   512   515     9 
  506   510   518   519     9 
  506   510   518   520     9 
  511   510   518   519     9 
  511   510   518   520     9 
  512   510   518   519     9 
  512   510   518   520     9 
  510   512   515   507     9 
  510   512   515   516     9 
  510   512   515   517     9 
  513   512   515   507     9 
  513   512   515   516     9 
  513   512   515   517     9 
  514   512   515   507     9 
  514   512   515   516     9 
  514   512   515   517     9 
  510   518   520   521     9 
  510   518   520   522     9 
  519   518   520   521     9 
  519   518   520   522     9 
  518   520   522   523     9 
  518   520   522   524     9 
  518   520   522   537     9 
  521   520   522   523     9 
  521   520   522   524     9 
  521   520   522   537     9 
  520   522   524   525     9 
  520   522   524   526     9 
  520   522   524   527     9 
  523   522   524   525     9 
  523   522   524   526     9 
  523   522   524   527     9 
  537   522   524   525     9 
  537   522   524   526     9 
  537   522   524   527     9 
  520   522   537   538     9 
  520   522   537   539     9 
  523   522   537   538     9 
  523   522   537   539     9 
  524   522   537   538     9 
  524   522   537   539     9 
  522   524   527   528     9 
  522   524   527   529     9 
  522   524   527   533     9 
  525   524   527   528     9 
  525   524   527   529     9 
  525   524   527   533     9 
  526   524   527   528     9 
  526   524   527   529     9 
  526   524   527   533     9 
  524   527   529   530     9 
  524   527   529   531     9 
  524   527   529   532     9 
  528   527   529   530     9 
  528   527   529   531     9 
  528   527   529   532     9 
  533   527   529   530     9 
  533   527   529   531     9 
  533   527   529   532     9 
  524   527   533   534     9 
  524   527   533   535     9 
  524   527   533   536     9 
  528   527   533   534     9 
  528   527   533   535     9 
  528   527   533   536     9 
  529   527   533   534     9 
  529   527   533   535     9 
  529   527   533   536     9 
  522   537   539   540     9 
  522   537   539   541     9 
  538   537   539   540     9 
  538   537   539   541     9 
  537   539   541   542     9 
  537   539   541   543     9 
  537   539   541   559     9 
  540   539   541   542     9 
  540   539   541   543     9 
  540   539   541   559     9 
  539   541   543   544     9 
  539   541   543   545     9 
  539   541   543   546     9 
  542   541   543   544     9 
  542   541   543   545     9 
  542   541   543   546     9 
  559   541   543   544     9 
  559   541   543   545     9 
  559   541   543   546     9 
  539   541   559   560     9 
  539   541   559   561     9 
  542   541   559   560     9 
  542   541   559   561     9 
  543   541   559   560     9 
  543   541   559   561     9 
  541   543   546   547     9 
  541   543   546   548     9 
  541   543   546   549     9 
  544   543   546   547     9 
  544   543   546   548     9 
  544   543   546   549     9 
  545   543   546   547     9 
  545   543   546   548     9 
  545   543   546   549     9 
  543   546   549   550     9 
  543   546   549   551     9 
  543   546   549   552     9 
  547   546   549   550     9 
  547   546   549   551     9 
  547   546   549   552     9 
  548   546   549   550     9 
  548   546   549   551     9 
  548   546   549   552     9 
  546   549   552   553     9 
  546   549   552   554     9 
  546   549   552   555     9 
  550   549   552   553     9 
  550   549   552   554     9 
  550   549   552   555     9 
  551   549   552   553     9 
  551   549   552   554     9 
  551   549   552   555     9 
  549   552   555   556     9 
  549   552   555   557     9 
  549   552   555   558     9 
  553   552   555   556     9 
  553   552   555   557     9 
  553   552   555   558     9 
  554   552   555   556     9 
  554   552   555   557     9 
  554   552   555   558     9 
  541   559   561   562     9 
  541   559   561   563     9 
  560   559   561   562     9 
  560   559   561   563     9 
  559   561   563   564     9 
  559   561   563   565     9 
  559   561   563   579     9 
  562   561   563   564     9 
  562   561   563   565     9 
  562   561   563   579     9 
  561   563   565   566     9 
  561   563   565   567     9 
  561   563   565   568     9 
  564   563   565   566     9 
  564   563   565   567     9 
  564   563   565   568     9 
  579   563   565   566     9 
  579   563   565   567     9 
  579   563   565   568     9 
  561   563   579   580     9 
  561   563   579   581     9 
  564   563   579   580     9 
  564   563   579   581     9 
  565   563   579   580     9 
  565   563   579   581     9 
  563   565   568   569     9 
  563   565   568   575     9 
  566   565   568   569     9 
  566   565   568   575     9 
  567   565   568   569     9 
  567   565   568   575     9 
  565   568   569   570     9 
  565   568   569   571     9 
  575   568   569   570     9 
  575   568   569   571     9 
  565   568   575   576     9 
  565   568   575   577     9 
  569   568   575   576     9 
  569   568   575   577     9 
  568   569   571   572     9 
  568   569   571   573     9 
  570   569   571   572     9 
  570   569   571   573     9 
  569   571   573   574     9 
  569   571   573   577     9 
  572   571   573   574     9 
  572   571   573   577     9 
  571   573   577   575     9 
  571   573   577   578     9 
  574   573   577   575     9 
  574   573   577   578     9 
  568   575   577   573     9 
  568   575   577   578     9 
  576   575   577   573     9 
  576   575   577   578     9 
  563   579   581   582     9 
  563   579   581   585     9 
  580   579   581   582     9 
  580   579   581   585     9 
  579   581   582   583     9 
  579   581   582   584     9 
  579   581   582   590     9 
  585   581   582   583     9 
  585   581   582   584     9 
  585   581   582   590     9 
  579   581   585   586     9 
  579   581   585   587     9 
  579   581   585   593     9 
  582   581   585   586     9 
  582   581   585   587     9 
  582   581   585   593     9 
  581   582   590   587     9 
  581   582   590   591     9 
  581   582   590   592     9 
  583   582   590   587     9 
  583   582   590   591     9 
  583   582   590   592     9 
  584   582   590   587     9 
  584   582   590   591     9 
  584   582   590   592     9 
  581   585   587   588     9 
  581   585   587   589     9 
  581   585   587   590     9 
  586   585   587   588     9 
  586   585   587   589     9 
  586   585   587   590     9 
  593   585   587   588     9 
  593   585   587   589     9 
  593   585   587   590     9 
  581   585   593   594     9 
  581   585   593   595     9 
  586   585   593   594     9 
  586   585   593   595     9 
  587   585   593   594     9 
  587   585   593   595     9 
  585   587   590   582     9 
  585   587   590   591     9 
  585   587   590   592     9 
  588   587   590   582     9 
  588   587   590   591     9 
  588   587   590   592     9 
  589   587   590   582     9 
  589   587   590   591     9 
  589   587   590   592     9 
  585   593   595   596     9 
  585   593   595   597     9 
  594   593   595   596     9 
  594   593   595   597     9 
  593   595   597   598     9 
  593   595   597   599     9 
  593   595   597   609     9 
  596   595   597   598     9 
  596   595   597   599     9 
  596   595   597   609     9 
  595   597   599   600     9 
  595   597   599   601     9 
  595   597   599   605     9 
  598   597   599   600     9 
  598   597   599   601     9 
  598   597   599   605     9 
  609   597   599   600     9 
  609   597   599   601     9 
  609   597   599   605     9 
  595   597   609   610     9 
  595   597   609   611     9 
  598   597   609   610     9 
  598   597   609   611     9 
  599   597   609   610     9 
  599   597   609   611     9 
  597   599   601   602     9 
  597   599   601   603     9 
  597   599   601   604     9 
  600   599   601   602     9 
  600   599   601   603     9 
  600   599   601   604     9 
  605   599   601   602     9 
  605   599   601   603     9 
  605   599   601   604     9 
  597   599   605   606     9 
  597   599   605   607     9 
  597   599   605   608     9 
  600   599   605   606     9 
  600   599   605   607     9 
  600   599   605   608     9 
  601   599   605   606     9 
  601   599   605   607     9 
  601   599   605   608     9 
  597   609   611   612     9 
  597   609   611   613     9 
  610   609   611   612     9 
  610   609   611   613     9 
  609   611   613   614     9 
  609   611   613   615     9 
  609   611   613   631     9 
  612   611   613   614     9 
  612   611   613   615     9 
  612   611   613   631     9 
  611   613   615   616     9 
  611   613   615   617     9 
  611   613   615   618     9 
  614   613   615   616     9 
  614   613   615   617     9 
  614   613   615   618     9 
  631   613   615   616     9 
  631   613   615   617     9 
  631   613   615   618     9 
  611   613   631   632     9 
  611   613   631   633     9 
  614   613   631   632     9 
  614   613   631   633     9 
  615   613   631   632     9 
  615   613   631   633     9 
  613   615   618   619     9 
  613   615   618   620     9 
  613   615   618   621     9 
  616   615   618   619     9 
  616   615   618   620     9 
  616   615   618   621     9 
  617   615   618   619     9 
  617   615   618   620     9 
  617   615   618   621     9 
  615   618   621   622     9 
  615   618   621   623     9 
  615   618   621   624     9 
  619   618   621   622     9 
  619   618   621   623     9 
  619   618   621   624     9 
  620   618   621   622     9 
  620   618   621   623     9 
  620   618   621   624     9 
  618   621   624   625     9 
  618   621   624   626     9 
  618   621   624   627     9 
  622   621   624   625     9 
  622   621   624   626     9 
  622   621   624   627     9 
  623   621   624   625     9 
  623   621   624   626     9 
  623   621   624   627     9 
  621   624   627   628     9 
  621   624   627   629     9 
  621   624   627   630     9 
  625   624   627   628     9 
  625   624   627   629     9 
  625   624   627   630     9 
  626   624   627   628     9 
  626   624   627   629     9 
  626   624   627   630     9 
  613   631   633   634     9 
  613   631   633   635     9 
  632   631   633   634     9 
  632   631   633   635     9 
  631   633   635   636     9 
  631   633   635   637     9 
  631   633   635   655     9 
  634   633   635   636     9 
  634   633   635   637     9 
  634   633   635   655     9 
  633   635   637   638     9 
  633   635   637   639     9 
  633   635   637   640     9 
  636   635   637   638     9 
  636   635   637   639     9 
  636   635   637   640     9 
  655   635   637   638     9 
  655   635   637   639     9 
  655   635   637   640     9 
  633   635   655   656     9 
  633   635   655   657     9 
  636   635   655   656     9 
  636   635   655   657     9 
  637   635   655   656     9 
  637   635   655   657     9 
  635   637   640   641     9 
  635   637   640   642     9 
  635   637   640   643     9 
  638   637   640   641     9 
  638   637   640   642     9 
  638   637   640   643     9 
  639   637   640   641     9 
  639   637   640   642     9 
  639   637   640   643     9 
  637   640   643   644     9 
  637   640   643   645     9 
  637   640   643   646     9 
  641   640   643   644     9 
  641   640   643   645     9 
  641   640   643   646     9 
  642   640   643   644     9 
  642   640   643   645     9 
  642   640   643   646     9 
  640   643   646   647     9 
  640   643   646   648     9 
  644   643   646   647     9 
  644   643   646   648     9 
  645   643   646   647     9 
  645   643   646   648     9 
  643   646   648   649     9 
  643   646   648   652     9 
  647   646   648   649     9 
  647   646   648   652     9 
  646   648   649   650     9 
  646   648   649   651     9 
  652   648   649   650     9 
  652   648   649   651     9 
  646   648   652   653     9 
  646   648   652   654     9 
  649   648   652   653     9 
  649   648   652   654     9 
  635   655   657   658     9 
  635   655   657   659     9 
  656   655   657   658     9 
  656   655   657   659     9 
  655   657   659   660     9 
  655   657   659   661     9 
  655   657   659   662     9 
  658   657   659   660     9 
  658   657   659   661     9 
  658   657   659   662     9 
  657   659   662   663     9 
  657   659   662   664     9 
  660   659   662   663     9 
  660   659   662   664     9 
  661   659   662   663     9 
  661   659   662   664     9 
  659   662   664   665     9 
  659   662   664   666     9 
  663   662   664   665     9 
  663   662   664   666     9 
  662   664   666   667     9 
  662   664   666   668     9 
  662   664   666   672     9 
  665   664   666   667     9 
  665   664   666   668     9 
  665   664   666   672     9 
  664   666   668   669     9 
  664   666   668   670     9 
  664   666   668   671     9 
  667   666   668   669     9 
  667   666   668   670     9 
  667   666   668   671     9 
  672   666   668   669     9 
  672   666   668   670     9 
  672   666   668   671     9 
  664   666   672   673     9 
  664   666   672   674     9 
  667   666   672   673     9 
  667   666   672   674     9 
  668   666   672   673     9 
  668   666   672   674     9 
  666   668   671   252     9 
  669   668   671   252     9 
  670   668   671   252     9 
  666   672   674   675     9 
  666   672   674   676     9 
  673   672   674   675     9 
  673   672   674   676     9 
  672   674   676   677     9 
  672   674   676   678     9 
  672   674   676   682     9 
  675   674   676   677     9 
  675   674   676   678     9 
  675   674   676   682     9 
  674   676   678   679     9 
  674   676   678   680     9 
  674   676   678   681     9 
  677   676   678   679     9 
  677   676   678   680     9 
  677   676   678   681     9 
  682   676   678   679     9 
  682   676   678   680     9 
  682   676   678   681     9 
  674   676   682   683     9 
  674   676   682   684     9 
  677   676   682   683     9 
  677   676   682   684     9 
  678   676   682   683     9 
  678   676   682   684     9 
  676   682   684   685     9 
  676   682   684   686     9 
  683   682   684   685     9 
  683   682   684   686     9 
  682   684   686   687     9 
  682   684   686   688     9 
  682   684   686   695     9 
  685   684   686   687     9 
  685   684   686   688     9 
  685   684   686   695     9 
  684   686   688   689     9 
  684   686   688   690     9 
  684   686   688   691     9 
  687   686   688   689     9 
  687   686   688   690     9 
  687   686   688   691     9 
  695   686   688   689     9 
  695   686   688   690     9 
  695   686   688   691     9 
  684   686   695   696     9 
  684   686   695   697     9 
  687   686   695   696     9 
  687   686   695   697     9 
  688   686   695   696     9 
  688   686   695   697     9 
  686   688   691   692     9 
  686   688   691   693     9 
  689   688   691   692     9 
  689   688   691   693     9 
  690   688   691   692     9 
  690   688   691   693     9 
  688   691   693   694     9 
  692   691   693   694     9 
  686   695   697   698     9 
  686   695   697   699     9 
  696   695   697   698     9 
  696   695   697   699     9 
  695   697   699   700     9 
  695   697   699   701     9 
  695   697   699   709     9 
  698   697   699   700     9 
  698   697   699   701     9 
  698   697   699   709     9 
  697   699   701   702     9 
  697   699   701   703     9 
  697   699   701   704     9 
  700   699   701   702     9 
  700   699   701   703     9 
  700   699   701   704     9 
  709   699   701   702     9 
  709   699   701   703     9 
  709   699   701   704     9 
  697   699   709   710     9 
  697   699   709   711     9 
  700   699   709   710     9 
  700   699   709   711     9 
  701   699   709   710     9 
  701   699   709   711     9 
  699   701   704   705     9 
  699   701   704   706     9 
  702   701   704   705     9 
  702   701   704   706     9 
  703   701   704   705     9 
  703   701   704   706     9 
  701   704   706   707     9 
  701   704   706   708     9 
  705   704   706   707     9 
  705   704   706   708     9 
  699   709   711   712     9 
  699   709   711   713     9 
  710   709   711   712     9 
  710   709   711   713     9 
  709   711   713   714     9 
  709   711   713   715     9 
  709   711   713   719     9 
  712   711   713   714     9 
  712   711   713   715     9 
  712   711   713   719     9 
  711   713   715   716     9 
  711   713   715   717     9 
  711   713   715   718     9 
  714   713   715   716     9 
  714   713   715   717     9 
  714   713   715   718     9 
  719   713   715   716     9 
  719   713   715   717     9 
  719   713   715   718     9 
  711   713   719   720     9 
  711   713   719   721     9 
  714   713   719   720     9 
  714   713   719   721     9 
  715   713   719   720     9 
  715   713   719   721     9 
  713   715   718   896     9 
  716   715   718   896     9 
  717   715   718   896     9 
  715   718   896   893     9 
  713   719   721   722     9 
  713   719   721   725     9 
  720   719   721   722     9 
  720   719   721   725     9 
  719   721   722   723     9 
  719   721   722   724     9 
  719   721   722   730     9 
  725   721   722   723     9 
  725   721   722   724     9 
  725   721   722   730     9 
  719   721   725   726     9 
  719   721   725   727     9 
  719   721   725   733     9 
  722   721   725   726     9 
  722   721   725   727     9 
  722   721   725   733     9 
  721   722   730   727     9 
  721   722   730   731     9 
  721   722   730   732     9 
  723   722   730   727     9 
  723   722   730   731     9 
  723   722   730   732     9 
  724   722   730   727     9 
  724   722   730   731     9 
  724   722   730   732     9 
  721   725   727   728     9 
  721   725   727   729     9 
  721   725   727   730     9 
  726   725   727   728     9 
  726   725   727   729     9 
  726   725   727   730     9 
  733   725   727   728     9 
  733   725   727   729     9 
  733   725   727   730     9 
  721   725   733   734     9 
  721   725   733   735     9 
  726   725   733   734     9 
  726   725   733   735     9 
  727   725   733   734     9 
  727   725   733   735     9 
  725   727   730   722     9 
  725   727   730   731     9 
  725   727   730   732     9 
  728   727   730   722     9 
  728   727   730   731     9 
  728   727   730   732     9 
  729   727   730   722     9 
  729   727   730   731     9 
  729   727   730   732     9 
  725   733   735   736     9 
  725   733   735   737     9 
  734   733   735   736     9 
  734   733   735   737     9 
  733   735   737   738     9 
  733   735   737   739     9 
  733   735   737   755     9 
  736   735   737   738     9 
  736   735   737   739     9 
  736   735   737   755     9 
  735   737   739   740     9 
  735   737   739   741     9 
  735   737   739   742     9 
  738   737   739   740     9 
  738   737   739   741     9 
  738   737   739   742     9 
  755   737   739   740     9 
  755   737   739   741     9 
  755   737   739   742     9 
  735   737   755   756     9 
  735   737   755   757     9 
  738   737   755   756     9 
  738   737   755   757     9 
  739   737   755   756     9 
  739   737   755   757     9 
  737   739   742   743     9 
  737   739   742   744     9 
  737   739   742   745     9 
  740   739   742   743     9 
  740   739   742   744     9 
  740   739   742   745     9 
  741   739   742   743     9 
  741   739   742   744     9 
  741   739   742   745     9 
  739   742   745   746     9 
  739   742   745   747     9 
  739   742   745   748     9 
  743   742   745   746     9 
  743   742   745   747     9 
  743   742   745   748     9 
  744   742   745   746     9 
  744   742   745   747     9 
  744   742   745   748     9 
  742   745   748   749     9 
  742   745   748   750     9 
  742   745   748   751     9 
  746   745   748   749     9 
  746   745   748   750     9 
  746   745   748   751     9 
  747   745   748   749     9 
  747   745   748   750     9 
  747   745   748   751     9 
  745   748   751   752     9 
  745   748   751   753     9 
  745   748   751   754     9 
  749   748   751   752     9 
  749   748   751   753     9 
  749   748   751   754     9 
  750   748   751   752     9 
  750   748   751   753     9 
  750   748   751   754     9 
  737   755   757   758     9 
  737   755   757   759     9 
  756   755   757   758     9 
  756   755   757   759     9 
  755   757   759   760     9 
  755   757   759   761     9 
  755   757   759   769     9 
  758   757   759   760     9 
  758   757   759   761     9 
  758   757   759   769     9 
  757   759   761   762     9 
  757   759   761   763     9 
  757   759   761   764     9 
  760   759   761   762     9 
  760   759   761   763     9 
  760   759   761   764     9 
  769   759   761   762     9 
  769   759   761   763     9 
  769   759   761   764     9 
  757   759   769   770     9 
  757   759   769   771     9 
  760   759   769   770     9 
  760   759   769   771     9 
  761   759   769   770     9 
  761   759   769   771     9 
  759   761   764   765     9 
  759   761   764   766     9 
  762   761   764   765     9 
  762   761   764   766     9 
  763   761   764   765     9 
  763   761   764   766     9 
  761   764   766   767     9 
  761   764   766   768     9 
  765   764   766   767     9 
  765   764   766   768     9 
  759   769   771   772     9 
  759   769   771   773     9 
  770   769   771   772     9 
  770   769   771   773     9 
  769   771   773   774     9 
  769   771   773   775     9 
  769   771   773   780     9 
  772   771   773   774     9 
  772   771   773   775     9 
  772   771   773   780     9 
  771   773   775   776     9 
  771   773   775   777     9 
  771   773   775   778     9 
  774   773   775   776     9 
  774   773   775   777     9 
  774   773   775   778     9 
  780   773   775   776     9 
  780   773   775   777     9 
  780   773   775   778     9 
  771   773   780   781     9 
  771   773   780   782     9 
  774   773   780   781     9 
  774   773   780   782     9 
  775   773   780   781     9 
  775   773   780   782     9 
  773   775   778   779     9 
  776   775   778   779     9 
  777   775   778   779     9 
  773   780   782   783     9 
  773   780   782   784     9 
  781   780   782   783     9 
  781   780   782   784     9 
  780   782   784   785     9 
  780   782   784   786     9 
  780   782   784   790     9 
  783   782   784   785     9 
  783   782   784   786     9 
  783   782   784   790     9 
  782   784   786   787     9 
  782   784   786   788     9 
  782   784   786   789     9 
  785   784   786   787     9 
  785   784   786   788     9 
  785   784   786   789     9 
  790   784   786   787     9 
  790   784   786   788     9 
  790   784   786   789     9 
  782   784   790   791     9 
  782   784   790   792     9 
  785   784   790   791     9 
  785   784   790   792     9 
  786   784   790   791     9 
  786   784   790   792     9 
  784   790   792   793     9 
  784   790   792   794     9 
  791   790   792   793     9 
  791   790   792   794     9 
  790   792   794   795     9 
  790   792   794   796     9 
  790   792   794   809     9 
  793   792   794   795     9 
  793   792   794   796     9 
  793   792   794   809     9 
  792   794   796   797     9 
  792   794   796   798     9 
  792   794   796   799     9 
  795   794   796   797     9 
  795   794   796   798     9 
  795   794   796   799     9 
  809   794   796   797     9 
  809   794   796   798     9 
  809   794   796   799     9 
  792   794   809   810     9 
  792   794   809   811     9 
  795   794   809   810     9 
  795   794   809   811     9 
  796   794   809   810     9 
  796   794   809   811     9 
  794   796   799   800     9 
  794   796   799   801     9 
  794   796   799   805     9 
  797   796   799   800     9 
  797   796   799   801     9 
  797   796   799   805     9 
  798   796   799   800     9 
  798   796   799   801     9 
  798   796   799   805     9 
  796   799   801   802     9 
  796   799   801   803     9 
  796   799   801   804     9 
  800   799   801   802     9 
  800   799   801   803     9 
  800   799   801   804     9 
  805   799   801   802     9 
  805   799   801   803     9 
  805   799   801   804     9 
  796   799   805   806     9 
  796   799   805   807     9 
  796   799   805   808     9 
  800   799   805   806     9 
  800   799   805   807     9 
  800   799   805   808     9 
  801   799   805   806     9 
  801   799   805   807     9 
  801   799   805   808     9 
  794   809   811   812     9 
  794   809   811   813     9 
  810   809   811   812     9 
  810   809   811   813     9 
  809   811   813   814     9 
  809   811   813   815     9 
  809   811   813   828     9 
  812   811   813   814     9 
  812   811   813   815     9 
  812   811   813   828     9 
  811   813   815   816     9 
  811   813   815   817     9 
  811   813   815   818     9 
  814   813   815   816     9 
  814   813   815   817     9 
  814   813   815   818     9 
  828   813   815   816     9 
  828   813   815   817     9 
  828   813   815   818     9 
  811   813   828   829     9 
  811   813   828   830     9 
  814   813   828   829     9 
  814   813   828   830     9 
  815   813   828   829     9 
  815   813   828   830     9 
  813   815   818   819     9 
  813   815   818   820     9 
  813   815   818   824     9 
  816   815   818   819     9 
  816   815   818   820     9 
  816   815   818   824     9 
  817   815   818   819     9 
  817   815   818   820     9 
  817   815   818   824     9 
  815   818   820   821     9 
  815   818   820   822     9 
  815   818   820   823     9 
  819   818   820   821     9 
  819   818   820   822     9 
  819   818   820   823     9 
  824   818   820   821     9 
  824   818   820   822     9 
  824   818   820   823     9 
  815   818   824   825     9 
  815   818   824   826     9 
  815   818   824   827     9 
  819   818   824   825     9 
  819   818   824   826     9 
  819   818   824   827     9 
  820   818   824   825     9 
  820   818   824   826     9 
  820   818   824   827     9 
  813   828   830   831     9 
  813   828   830   832     9 
  829   828   830   831     9 
  829   828   830   832     9 
  828   830   832   833     9 
  828   830   832   834     9 
  828   830   832   850     9 
  831   830   832   833     9 
  831   830   832   834     9 
  831   830   832   850     9 
  830   832   834   835     9 
  830   832   834   836     9 
  830   832   834   837     9 
  833   832   834   835     9 
  833   832   834   836     9 
  833   832   834   837     9 
  850   832   834   835     9 
  850   832   834   836     9 
  850   832   834   837     9 
  830   832   850   851     9 
  830   832   850   852     9 
  833   832   850   851     9 
  833   832   850   852     9 
  834   832   850   851     9 
  834   832   850   852     9 
  832   834   837   838     9 
  832   834   837   839     9 
  832   834   837   840     9 
  835   834   837   838     9 
  835   834   837   839     9 
  835   834   837   840     9 
  836   834   837   838     9 
  836   834   837   839     9 
  836   834   837   840     9 
  834   837   840   841     9 
  834   837   840   842     9 
  834   837   840   843     9 
  838   837   840   841     9 
  838   837   840   842     9 
  838   837   840   843     9 
  839   837   840   841     9 
  839   837   840   842     9 
  839   837   840   843     9 
  837   840   843   844     9 
  837   840   843   845     9 
  837   840   843   846     9 
  841   840   843   844     9 
  841   840   843   845     9 
  841   840   843   846     9 
  842   840   843   844     9 
  842   840   843   845     9 
  842   840   843   846     9 
  840   843   846   847     9 
  840   843   846   848     9 
  840   843   846   849     9 
  844   843   846   847     9 
  844   843   846   848     9 
  844   843   846   849     9 
  845   843   846   847     9 
  845   843   846   848     9 
  845   843   846   849     9 
  832   850   852   853     9 
  832   850   852   854     9 
  851   850   852   853     9 
  851   850   852   854     9 
  850   852   854   855     9 
  850   852   854   856     9 
  850   852   854   871     9 
  853   852   854   855     9 
  853   852   854   856     9 
  853   852   854   871     9 
  852   854   856   857     9 
  852   854   856   858     9 
  852   854   856   859     9 
  855   854   856   857     9 
  855   854   856   858     9 
  855   854   856   859     9 
  871   854   856   857     9 
  871   854   856   858     9 
  871   854   856   859     9 
  852   854   871   872     9 
  852   854   871   873     9 
  855   854   871   872     9 
  855   854   871   873     9 
  856   854   871   872     9 
  856   854   871   873     9 
  854   856   859   860     9 
  854   856   859   867     9 
  857   856   859   860     9 
  857   856   859   867     9 
  858   856   859   860     9 
  858   856   859   867     9 
  856   859   860   861     9 
  856   859   860   862     9 
  867   859   860   861     9 
  867   859   860   862     9 
  856   859   867   868     9 
  856   859   867   869     9 
  860   859   867   868     9 
  860   859   867   869     9 
  859   860   862   863     9 
  859   860   862   864     9 
  861   860   862   863     9 
  861   860   862   864     9 
  860   862   864   865     9 
  860   862   864   869     9 
  863   862   864   865     9 
  863   862   864   869     9 
  862   864   865   866     9 
  869   864   865   866     9 
  862   864   869   867     9 
  862   864   869   870     9 
  865   864   869   867     9 
  865   864   869   870     9 
  859   867   869   864     9 
  859   867   869   870     9 
  868   867   869   864     9 
  868   867   869   870     9 
  854   871   873   874     9 
  854   871   873   875     9 
  872   871   873   874     9 
  872   871   873   875     9 
  871   873   875   876     9 
  871   873   875   877     9 
  871   873   875   887     9 
  874   873   875   876     9 
  874   873   875   877     9 
  874   873   875   887     9 
  873   875   877   878     9 
  873   875   877   879     9 
  873   875   877   883     9 
  876   875   877   878     9 
  876   875   877   879     9 
  876   875   877   883     9 
  887   875   877   878     9 
  887   875   877   879     9 
  887   875   877   883     9 
  873   875   887   888     9 
  873   875   887   889     9 
  876   875   887   888     9 
  876   875   887   889     9 
  877   875   887   888     9 
  877   875   887   889     9 
  875   877   879   880     9 
  875   877   879   881     9 
  875   877   879   882     9 
  878   877   879   880     9 
  878   877   879   881     9 
  878   877   879   882     9 
  883   877   879   880     9 
  883   877   879   881     9 
  883   877   879   882     9 
  875   877   883   884     9 
  875   877   883   885     9 
  875   877   883   886     9 
  878   877   883   884     9 
  878   877   883   885     9 
  878   877   883   886     9 
  879   877   883   884     9 
  879   877   883   885     9 
  879   877   883   886     9 
  875   887   889   890     9 
  875   887   889   891     9 
  888   887   889   890     9 
  888   887   889   891     9 
  887   889   891   892     9 
  887   889   891   893     9 
  887   889   891   897     9 
  890   889   891   892     9 
  890   889   891   893     9 
  890   889   891   897     9 
  889   891   893   894     9 
  889   891   893   895     9 
  889   891   893   896     9 
  892   891   893   894     9 
  892   891   893   895     9 
  892   891   893   896     9 
  897   891   893   894     9 
  897   891   893   895     9 
  897   891   893   896     9 
  889   891   897   898     9 
  889   891   897   899     9 
  892   891   897   898     9 
  892   891   897   899     9 
  893   891   897   898     9 
  893   891   897   899     9 
  891   893   896   718     9 
  894   893   896   718     9 
  895   893   896   718     9 
  891   897   899   900     9 
  891   897   899   901     9 
  898   897   899   900     9 
  898   897   899   901     9 
  897   899   901   902     9 
  897   899   901   903     9 
  897   899   901   907     9 
  900   899   901   902     9 
  900   899   901   903     9 
  900   899   901   907     9 
  899   901   903   904     9 
  899   901   903   905     9 
  899   901   903   906     9 
  902   901   903   904     9 
  902   901   903   905     9 
  902   901   903   906     9 
  907   901   903   904     9 
  907   901   903   905     9 
  907   901   903   906     9 
  899   901   907   908     9 
  899   901   907   909     9 
  902   901   907   908     9 
  902   901   907   909     9 
  903   901   907   908     9 
  903   901   907   909     9 
  901   903   906   976     9 
  904   903   906   976     9 
  905   903   906   976     9 
  903   906   976   973     9 
  901   907   909   910     9 
  901   907   909   911     9 
  908   907   909   910     9 
  908   907   909   911     9 
  907   909   911   912     9 
  907   909   911   913     9 
  907   909   911   918     9 
  910   909   911   912     9 
  910   909   911   913     9 
  910   909   911   918     9 
  909   911   913   914     9 
  909   911   913   915     9 
  909   911   913   916     9 
  912   911   913   914     9 
  912   911   913   915     9 
  912   911   913   916     9 
  918   911   913   914     9 
  918   911   913   915     9 
  918   911   913   916     9 
  909   911   918   919     9 
  909   911   918   920     9 
  912   911   918   919     9 
  912   911   918   920     9 
  913   911   918   919     9 
  913   911   918   920     9 
  911   913   916   917     9 
  914   913   916   917     9 
  915   913   916   917     9 
  911   918   920   921     9 
  911   918   920   922     9 
  919   918   920   921     9 
  919   918   920   922     9 
  918   920   922   923     9 
  918   920   922   924     9 
  918   920   922   932     9 
  921   920   922   923     9 
  921   920   922   924     9 
  921   920   922   932     9 
  920   922   924   925     9 
  920   922   924   926     9 
  920   922   924   928     9 
  923   922   924   925     9 
  923   922   924   926     9 
  923   922   924   928     9 
  932   922   924   925     9 
  932   922   924   926     9 
  932   922   924   928     9 
  920   922   932   933     9 
  920   922   932   934     9 
  923   922   932   933     9 
  923   922   932   934     9 
  924   922   932   933     9 
  924   922   932   934     9 
  922   924   926   927     9 
  925   924   926   927     9 
  928   924   926   927     9 
  922   924   928   929     9 
  922   924   928   930     9 
  922   924   928   931     9 
  925   924   928   929     9 
  925   924   928   930     9 
  925   924   928   931     9 
  926   924   928   929     9 
  926   924   928   930     9 
  926   924   928   931     9 
  922   932   934   935     9 
  922   932   934   936     9 
  933   932   934   935     9 
  933   932   934   936     9 
  932   934   936   937     9 
  932   934   936   938     9 
  932   934   936   945     9 
  935   934   936   937     9 
  935   934   936   938     9 
  935   934   936   945     9 
  934   936   938   939     9 
  934   936   938   940     9 
  934   936   938   941     9 
  937   936   938   939     9 
  937   936   938   940     9 
  937   936   938   941     9 
  945   936   938   939     9 
  945   936   938   940     9 
  945   936   938   941     9 
  934   936   945   946     9 
  934   936   945   947     9 
  937   936   945   946     9 
  937   936   945   947     9 
  938   936   945   946     9 
  938   936   945   947     9 
  936   938   941   942     9 
  936   938   941   943     9 
  939   938   941   942     9 
  939   938   941   943     9 
  940   938   941   942     9 
  940   938   941   943     9 
  938   941   943   944     9 
  942   941   943   944     9 
  936   945   947   948     9 
  936   945   947   949     9 
  946   945   947   948     9 
  946   945   947   949     9 
  945   947   949   950     9 
  945   947   949   951     9 
  945   947   949   967     9 
  948   947   949   950     9 
  948   947   949   951     9 
  948   947   949   967     9 
  947   949   951   952     9 
  947   949   951   953     9 
  947   949   951   954     9 
  950   949   951   952     9 
  950   949   951   953     9 
  950   949   951   954     9 
  967   949   951   952     9 
  967   949   951   953     9 
  967   949   951   954     9 
  947   949   967   968     9 
  947   949   967   969     9 
  950   949   967   968     9 
  950   949   967   969     9 
  951   949   967   968     9 
  951   949   967   969     9 
  949   951   954   955     9 
  949   951   954   956     9 
  949   951   954   957     9 
  952   951   954   955     9 
  952   951   954   956     9 
  952   951   954   957     9 
  953   951   954   955     9 
  953   951   954   956     9 
  953   951   954   957     9 
  951   954   957   958     9 
  951   954   957   959     9 
  951   954   957   960     9 
  955   954   957   958     9 
  955   954   957   959     9 
  955   954   957   960     9 
  956   954   957   958     9 
  956   954   957   959     9 
  956   954   957   960     9 
  954   957   960   961     9 
  954   957   960   962     9 
  954   957   960   963     9 
  958   957   960   961     9 
  958   957   960   962     9 
  958   957   960   963     9 
  959   957   960   961     9 
  959   957   960   962     9 
  959   957   960   963     9 
  957   960   963   964     9 
  957   960   963   965     9 
  957   960   963   966     9 
  961   960   963   964     9 
  961   960   963   965     9 
  961   960   963   966     9 
  962   960   963   964     9 
  962   960   963   965     9 
  962   960   963   966     9 
  949   967   969   970     9 
  949   967   969   971     9 
  968   967   969   970     9 
  968   967   969   971     9 
  967   969   971   972     9 
  967   969   971   973     9 
  967   969   971   977     9 
  970   969   971   972     9 
  970   969   971   973     9 
  970   969   971   977     9 
  969   971   973   974     9 
  969   971   973   975     9 
  969   971   973   976     9 
  972   971   973   974     9 
  972   971   973   975     9 
  972   971   973   976     9 
  977   971   973   974     9 
  977   971   973   975     9 
  977   971   973   976     9 
  969   971   977   978     9 
  969   971   977   979     9 
  972   971   977   978     9 
  972   971   977   979     9 
  973   971   977   978     9 
  973   971   977   979     9 
  971   973   976   906     9 
  974   973   976   906     9 
  975   973   976   906     9 
  971   977   979   980     9 
  971   977   979   981     9 
  978   977   979   980     9 
  978   977   979   981     9 
  977   979   981   982     9 
  977   979   981   983     9 
  977   979   981   991     9 
  980   979   981   982     9 
  980   979   981   983     9 
  980   979   981   991     9 
  979   981   983   984     9 
  979   981   983   985     9 
  979   981   983   986     9 
  982   981   983   984     9 
  982   981   983   985     9 
  982   981   983   986     9 
  991   981   983   984     9 
  991   981   983   985     9 
  991   981   983   986     9 
  979   981   991   992     9 
  979   981   991   993     9 
  982   981   991   992     9 
  982   981   991   993     9 
  983   981   991   992     9 
  983   981   991   993     9 
  981   983   986   987     9 
  981   983   986   988     9 
  984   983   986   987     9 
  984   983   986   988     9 
  985   983   986   987     9 
  985   983   986   988     9 
  983   986   988   989     9 
  983   986   988   990     9 
  987   986   988   989     9 
  987   986   988   990     9 
  981   991   993   994     9 
  992   991   993   994     9 

[ dihedrals ]
;  ai    aj    ak    al funct            c0            c1            c2            c3
   19     4    21    20     2 
   21    19    23    22     2 
   41    23    43    42     2 
   43    41    45    44     2 
   51    45    53    52     2 
   53    51    55    54     2 
   63    60    67    64     2 
   63    67    60    64     2 
   65    62    67    66     2 
   65    67    62    66     2 
   69    55    71    70     2 
   71    69    73    72     2 
   78    75    80    79     2 
   78    80    75    79     2 
   80    78    82    81     2 
   80    78    81    82     2 
   83    73    85    84     2 
   85    83    87    86     2 
   97    87    99    98     2 
   99    97   101   100     2 
  109   106   111   110     2 
  109   111   106   110     2 
  111   109   113   112     2 
  111   109   112   113     2 
  114   101   116   115     2 
  116   114   118   117     2 
  133   118   135   134     2 
  135   133   139   136     2 
  147   139   149   148     2 
  149   147   151   150     2 
  167   151   169   168     2 
  169   167   171   170     2 
  186   171   188   187     2 
  188   186   190   189     2 
  207   190   209   208     2 
  209   207   211   210     2 
  229   211   231   230     2 
  231   229   233   232     2 
  243   233   245   244     2 
  245   243   247   246     2 
  253   247   255   254     2 
  255   253   259   256     2 
  267   259   269   268     2 
  269   267   271   270     2 
  279   276   281   280     2 
  283   271   285   284     2 
  285   283   287   286     2 
  290   287   292   291     2 
  292   290   294   293     2 
  312   294   314   313     2 
  314   312   316   315     2 
  321   318   323   322     2 
  321   323   318   322     2 
  323   321   325   324     2 
  323   321   324   325     2 
  326   316   328   327     2 
  328   326   330   329     2 
  345   330   347   346     2 
  347   345   349   348     2 
  355   349   357   356     2 
  357   355   359   358     2 
  375   359   377   376     2 
  377   375   379   378     2 
  397   379   399   398     2 
  399   397   401   400     2 
  407   401   409   408     2 
  409   407   411   410     2 
  421   411   423   422     2 
  423   421   425   424     2 
  440   425   442   441     2 
  442   440   444   443     2 
  462   444   464   463     2 
  464   462   466   465     2 
  484   466   486   485     2 
  486   484   488   487     2 
  504   488   506   505     2 
  506   504   510   507     2 
  518   510   520   519     2 
  520   518   522   521     2 
  537   522   539   538     2 
  539   537   541   540     2 
  559   541   561   560     2 
  561   559   563   562     2 
  579   563   581   580     2 
  581   579   585   582     2 
  593   585   595   594     2 
  595   593   597   596     2 
  609   597   611   610     2 
  611   609   613   612     2 
  631   613   633   632     2 
  633   631   635   634     2 
  646   652   649   648     2 
  648   651   650   649     2 
  648   654   653   652     2 
  655   635   657   656     2 
  657   655   659   658     2 
  662   659   664   663     2 
  664   662   666   665     2 
  672   666   674   673     2 
  674   672   676   675     2 
  682   676   684   683     2 
  684   682   686   685     2 
  691   688   693   692     2 
  695   686   697   696     2 
  697   695   699   698     2 
  704   701   706   705     2 
  704   706   701   705     2 
  706   704   708   707     2 
  706   704   707   708     2 
  709   699   711   710     2 
  711   709   713   712     2 
  719   713   721   720     2 
  721   719   725   722     2 
  733   725   735   734     2 
  735   733   737   736     2 
  755   737   757   756     2 
  757   755   759   758     2 
  764   761   766   765     2 
  764   766   761   765     2 
  766   764   768   767     2 
  766   764   767   768     2 
  769   759   771   770     2 
  771   769   773   772     2 
  780   773   782   781     2 
  782   780   784   783     2 
  790   784   792   791     2 
  792   790   794   793     2 
  809   794   811   810     2 
  811   809   813   812     2 
  828   813   830   829     2 
  830   828   832   831     2 
  850   832   852   851     2 
  852   850   854   853     2 
  871   854   873   872     2 
  873   871   875   874     2 
  887   875   889   888     2 
  889   887   891   890     2 
  897   891   899   898     2 
  899   897   901   900     2 
  907   901   909   908     2 
  909   907   911   910     2 
  918   911   920   919     2 
  920   918   922   921     2 
  932   922   934   933     2 
  934   932   936   935     2 
  941   938   943   942     2 
  945   936   947   946     2 
  947   945   949   948     2 
  967   949   969   968     2 
  969   967   971   970     2 
  977   971   979   978     2 
  979   977   981   980     2 
  986   983   988   987     2 
  986   988   983   987     2 
  988   986   990   989     2 
  988   986   989   990     2 
  991   981   993   992     2 

[ cmap ]
;  ai    aj    ak    al    am funct
   19    21    23    41    43     1 
   41    43    45    51    53     1 
   51    53    55    69    71     1 
   69    71    73    83    85     1 
   83    85    87    97    99     1 
   97    99   101   114   116     1 
  114   116   118   133   135     1 
  133   135   139   147   149     1 
  147   149   151   167   169     1 
  167   169   171   186   188     1 
  186   188   190   207   209     1 
  207   209   211   229   231     1 
  229   231   233   243   245     1 
  243   245   247   253   255     1 
  253   255   259   267   269     1 
  267   269   271   283   285     1 
  283   285   287   290   292     1 
  290   292   294   312   314     1 
  312   314   316   326   328     1 
  326   328   330   345   347     1 
  345   347   349   355   357     1 
  355   357   359   375   377     1 
  375   377   379   397   399     1 
  397   399   401   407   409     1 
  407   409   411   421   423     1 
  421   423   425   440   442     1 
  440   442   444   462   464     1 
  462   464   466   484   486     1 
  484   486   488   504   506     1 
  504   506   510   518   520     1 
  518   520   522   537   539     1 
  537   539   541   559   561     1 
  559   561   563   579   581     1 
  579   581   585   593   595     1 
  593   595   597   609   611     1 
  609   611   613   631   633     1 
  631   633   635   655   657     1 
  655   657   659   662   664     1 
  662   664   666   672   674     1 
  672   674   676   682   684     1 
  682   684   686   695   697     1 
  695   697   699   709   711     1 
  709   711   713   719   721     1 
  719   721   725   733   735     1 
  733   735   737   755   757     1 
  755   757   759   769   771     1 
  769   771   773   780   782     1 
  780   782   784   790   792     1 
  790   792   794   809   811     1 
  809   811   813   828   830     1 
  828   830   832   850   852     1 
  850   852   854   871   873     1 
  871   873   875   887   889     1 
  887   889   891   897   899     1 
  897   899   901   907   909     1 
  907   909   911   918   920     1 
  918   920   922   932   934     1 
  932   934   936   945   947     1 
  945   947   949   967   969     1 
  967   969   971   977   979     1 

; Include Position restraint file
#ifdef POSRES
#include "posre.itp"
#endif

; Include water topology
#include "./charmm36-mar2019-m6.ff/tip3p.itp"

#ifdef POSRES_WATER
; Position restraint for each water oxygen
[ position_restraints ]
;  i funct       fcx        fcy        fcz
   1    1       1000       1000       1000
#endif

; Include topology for ions
#include "./charmm36-mar2019-m6.ff/ions.itp"

[ system ]
; Name
CARDIOTOXIN V IN WATER in water

[ molecules ]
; Compound        #mols
Protein_chain_A     1
SOL         11410
BUF              150
CL               13
