# Supplementary material for: Best Practices in Constant pH MD Simulations: Accuracy and Sampling
Source: J Chem Theory Comput. 2022 Sep 15;18(10):6134–47. doi: 10.1021/acs.jctc.2c00517 (PMC9558372; doi:10.1021/acs.jctc.2c00517)
Supplement: Supplementary file 1 — ct2c00517_si_001.zip [file ct2c00517_si_001.zip › best_practices_simulations/buffer_param/protein/NPT.pdb]

TITLE     CARDIOTOXIN V IN WATER in water
REMARK    THIS IS A SIMULATION BOX
CRYST1   70.689   70.689   70.689  90.00  90.00  90.00 P 1           1
MODEL        1
ATOM      1  N   LEU     1      37.420  46.900  25.301  1.00  0.00           N
ATOM      2  H1  LEU     1      38.251  47.148  24.804  1.00  0.00           H
ATOM      3  H2  LEU     1      37.323  47.222  26.242  1.00  0.00           H
ATOM      4  CA  LEU     1      37.248  45.397  25.212  1.00  0.00           C
ATOM      5  HA  LEU     1      37.256  45.188  24.153  1.00  0.00           H
ATOM      6  CB  LEU     1      38.542  44.776  25.816  1.00  0.00           C
ATOM      7  HB1 LEU     1      39.427  45.272  25.362  1.00  0.00           H
ATOM      8  HB2 LEU     1      38.653  44.841  26.919  1.00  0.00           H
ATOM      9  CG  LEU     1      38.825  43.246  25.564  1.00  0.00           C
ATOM     10  HG  LEU     1      39.875  43.035  25.860  1.00  0.00           H
ATOM     11  CD1 LEU     1      38.076  42.278  26.498  1.00  0.00           C
ATOM     12 HD11 LEU     1      38.520  41.262  26.438  1.00  0.00           H
ATOM     13 HD12 LEU     1      38.062  42.501  27.586  1.00  0.00           H
ATOM     14 HD13 LEU     1      37.058  42.048  26.119  1.00  0.00           H
ATOM     15  CD2 LEU     1      38.667  42.877  24.092  1.00  0.00           C
ATOM     16 HD21 LEU     1      39.090  41.888  23.814  1.00  0.00           H
ATOM     17 HD22 LEU     1      37.602  42.899  23.774  1.00  0.00           H
ATOM     18 HD23 LEU     1      39.137  43.667  23.469  1.00  0.00           H
ATOM     19  C   LEU     1      35.845  45.077  25.893  1.00  0.00           C
ATOM     20  O   LEU     1      35.657  45.173  27.115  1.00  0.00           O
ATOM     21  N   LYS     2      34.934  44.500  25.110  1.00  0.00           N
ATOM     22  HN  LYS     2      35.149  44.274  24.163  1.00  0.00           H
ATOM     23  CA  LYS     2      33.722  43.832  25.578  1.00  0.00           C
ATOM     24  HA  LYS     2      33.427  44.277  26.516  1.00  0.00           H
ATOM     25  CB  LYS     2      32.548  43.837  24.549  1.00  0.00           C
ATOM     26  HB1 LYS     2      31.727  43.219  24.970  1.00  0.00           H
ATOM     27  HB2 LYS     2      32.319  44.922  24.625  1.00  0.00           H
ATOM     28  CG  LYS     2      33.003  43.631  23.078  1.00  0.00           C
ATOM     29  HG1 LYS     2      33.321  44.622  22.690  1.00  0.00           H
ATOM     30  HG2 LYS     2      33.978  43.109  22.971  1.00  0.00           H
ATOM     31  CD  LYS     2      31.987  42.863  22.181  1.00  0.00           C
ATOM     32  HD1 LYS     2      32.547  42.759  21.227  1.00  0.00           H
ATOM     33  HD2 LYS     2      31.804  41.866  22.636  1.00  0.00           H
ATOM     34  CE  LYS     2      30.570  43.528  22.146  1.00  0.00           C
ATOM     35  HE1 LYS     2      29.935  42.623  22.257  1.00  0.00           H
ATOM     36  HE2 LYS     2      30.288  44.078  23.068  1.00  0.00           H
ATOM     37  NZ  LYS     2      30.192  44.343  21.025  1.00  0.00           N
ATOM     38  HZ1 LYS     2      30.463  43.933  20.108  1.00  0.00           H
ATOM     39  HZ2 LYS     2      29.180  44.572  21.093  1.00  0.00           H
ATOM     40  HZ3 LYS     2      30.623  45.286  21.114  1.00  0.00           H
ATOM     41  C   LYS     2      33.964  42.307  25.895  1.00  0.00           C
ATOM     42  O   LYS     2      34.530  41.524  25.168  1.00  0.00           O
ATOM     43  N   CYS     3      33.496  41.853  27.097  1.00  0.00           N
ATOM     44  HN  CYS     3      33.128  42.551  27.706  1.00  0.00           H
ATOM     45  CA  CYS     3      34.015  40.646  27.680  1.00  0.00           C
ATOM     46  HA  CYS     3      34.340  40.038  26.849  1.00  0.00           H
ATOM     47  CB  CYS     3      35.302  40.957  28.509  1.00  0.00           C
ATOM     48  HB1 CYS     3      35.832  41.791  28.002  1.00  0.00           H
ATOM     49  HB2 CYS     3      35.080  41.234  29.562  1.00  0.00           H
ATOM     50  SG  CYS     3      36.507  39.629  28.599  1.00  0.00           S
ATOM     51  C   CYS     3      32.839  39.835  28.309  1.00  0.00           C
ATOM     52  O   CYS     3      31.716  39.929  27.885  1.00  0.00           O
ATOM     53  N   HSPT    4      33.061  38.911  29.255  1.00  0.00           N
ATOM     54  HN  HSPT    4      33.899  38.759  29.774  1.00  0.00           H
ATOM     55  CA  HSPT    4      31.980  38.284  29.909  1.00  0.00           C
ATOM     56  HA  HSPT    4      30.996  38.695  29.739  1.00  0.00           H
ATOM     57  CB  HSPT    4      31.901  36.752  29.717  1.00  0.00           C
ATOM     58  HB1 HSPT    4      32.879  36.279  29.954  1.00  0.00           H
ATOM     59  HB2 HSPT    4      31.309  36.254  30.514  1.00  0.00           H
ATOM     60  CD2 HSPT    4      30.808  35.076  28.080  1.00  0.00           C
ATOM     61  HD2 HSPT    4      30.669  34.099  28.528  1.00  0.00           H
ATOM     62  CG  HSPT    4      31.272  36.287  28.416  1.00  0.00           C
ATOM     63  NE2 HSPT    4      30.292  35.188  26.836  1.00  0.00           N
ATOM     64  HE2 HSPT    4      29.935  34.398  26.337  1.00  0.00           H
ATOM     65  ND1 HSPT    4      31.146  37.109  27.347  1.00  0.00           N
ATOM     66  HD1 HSPT    4      31.168  38.108  27.313  1.00  0.00           H
ATOM     67  CE1 HSPT    4      30.547  36.426  26.383  1.00  0.00           C
ATOM     68  HE1 HSPT    4      30.193  36.903  25.492  1.00  0.00           H
ATOM     69  C   HSPT    4      32.007  38.523  31.391  1.00  0.00           C
ATOM     70  O   HSPT    4      32.967  38.108  32.011  1.00  0.00           O
ATOM     71  N   ASN     5      30.874  38.909  32.016  1.00  0.00           N
ATOM     72  HN  ASN     5      30.081  39.357  31.608  1.00  0.00           H
ATOM     73  CA  ASN     5      30.716  38.731  33.485  1.00  0.00           C
ATOM     74  HA  ASN     5      31.620  38.238  33.809  1.00  0.00           H
ATOM     75  CB  ASN     5      30.580  40.123  34.225  1.00  0.00           C
ATOM     76  HB1 ASN     5      30.584  39.821  35.294  1.00  0.00           H
ATOM     77  HB2 ASN     5      31.554  40.598  33.981  1.00  0.00           H
ATOM     78  CG  ASN     5      29.420  40.916  33.824  1.00  0.00           C
ATOM     79  OD1 ASN     5      29.439  41.513  32.788  1.00  0.00           O
ATOM     80  ND2 ASN     5      28.452  41.012  34.764  1.00  0.00           N
ATOM     81 HD21 ASN     5      28.536  40.683  35.705  1.00  0.00           H
ATOM     82 HD22 ASN     5      27.825  41.789  34.812  1.00  0.00           H
ATOM     83  C   ASN     5      29.657  37.744  33.840  1.00  0.00           C
ATOM     84  O   ASN     5      29.960  36.775  34.563  1.00  0.00           O
ATOM     85  N   THR     6      28.354  37.950  33.452  1.00  0.00           N
ATOM     86  HN  THR     6      28.026  38.823  33.099  1.00  0.00           H
ATOM     87  CA  THR     6      27.247  37.042  33.802  1.00  0.00           C
ATOM     88  HA  THR     6      27.203  36.882  34.869  1.00  0.00           H
ATOM     89  CB  THR     6      25.863  37.531  33.379  1.00  0.00           C
ATOM     90  HB  THR     6      25.664  37.360  32.299  1.00  0.00           H
ATOM     91  OG1 THR     6      25.805  38.927  33.629  1.00  0.00           O
ATOM     92  HG1 THR     6      24.965  39.253  33.299  1.00  0.00           H
ATOM     93  CG2 THR     6      24.772  36.870  34.191  1.00  0.00           C
ATOM     94 HG21 THR     6      24.730  35.760  34.207  1.00  0.00           H
ATOM     95 HG22 THR     6      24.840  37.265  35.227  1.00  0.00           H
ATOM     96 HG23 THR     6      23.783  37.129  33.758  1.00  0.00           H
ATOM     97  C   THR     6      27.288  35.706  33.137  1.00  0.00           C
ATOM     98  O   THR     6      27.018  34.729  33.760  1.00  0.00           O
ATOM     99  N   GLN     7      27.600  35.590  31.852  1.00  0.00           N
ATOM    100  HN  GLN     7      28.012  36.404  31.450  1.00  0.00           H
ATOM    101  CA  GLN     7      27.594  34.402  30.949  1.00  0.00           C
ATOM    102  HA  GLN     7      27.492  34.775  29.941  1.00  0.00           H
ATOM    103  CB  GLN     7      28.996  33.798  30.740  1.00  0.00           C
ATOM    104  HB1 GLN     7      29.050  32.946  30.028  1.00  0.00           H
ATOM    105  HB2 GLN     7      29.574  34.621  30.271  1.00  0.00           H
ATOM    106  CG  GLN     7      29.768  33.375  32.040  1.00  0.00           C
ATOM    107  HG1 GLN     7      29.853  34.310  32.634  1.00  0.00           H
ATOM    108  HG2 GLN     7      29.348  32.564  32.672  1.00  0.00           H
ATOM    109  CD  GLN     7      31.134  32.832  31.692  1.00  0.00           C
ATOM    110  OE1 GLN     7      31.324  31.657  31.546  1.00  0.00           O
ATOM    111  NE2 GLN     7      32.108  33.799  31.443  1.00  0.00           N
ATOM    112 HE21 GLN     7      31.859  34.752  31.618  1.00  0.00           H
ATOM    113 HE22 GLN     7      33.022  33.460  31.222  1.00  0.00           H
ATOM    114  C   GLN     7      26.483  33.418  30.877  1.00  0.00           C
ATOM    115  O   GLN     7      26.441  32.469  30.128  1.00  0.00           O
ATOM    116  N   LEU     8      25.441  33.597  31.622  1.00  0.00           N
ATOM    117  HN  LEU     8      25.552  34.250  32.368  1.00  0.00           H
ATOM    118  CA  LEU     8      24.101  33.001  31.330  1.00  0.00           C
ATOM    119  HA  LEU     8      24.176  32.300  30.512  1.00  0.00           H
ATOM    120  CB  LEU     8      23.672  32.314  32.705  1.00  0.00           C
ATOM    121  HB1 LEU     8      24.352  31.481  32.984  1.00  0.00           H
ATOM    122  HB2 LEU     8      23.715  33.011  33.569  1.00  0.00           H
ATOM    123  CG  LEU     8      22.189  31.694  32.691  1.00  0.00           C
ATOM    124  HG  LEU     8      21.390  32.432  32.465  1.00  0.00           H
ATOM    125  CD1 LEU     8      22.121  30.634  31.573  1.00  0.00           C
ATOM    126 HD11 LEU     8      21.195  30.048  31.757  1.00  0.00           H
ATOM    127 HD12 LEU     8      22.038  31.012  30.531  1.00  0.00           H
ATOM    128 HD13 LEU     8      22.880  29.829  31.674  1.00  0.00           H
ATOM    129  CD2 LEU     8      21.896  31.052  33.990  1.00  0.00           C
ATOM    130 HD21 LEU     8      20.903  30.556  33.952  1.00  0.00           H
ATOM    131 HD22 LEU     8      22.781  30.485  34.351  1.00  0.00           H
ATOM    132 HD23 LEU     8      21.778  31.872  34.730  1.00  0.00           H
ATOM    133  C   LEU     8      23.117  34.098  31.032  1.00  0.00           C
ATOM    134  O   LEU     8      22.709  34.775  31.949  1.00  0.00           O
ATOM    135  N   PRO     9      22.567  34.182  29.800  1.00  0.00           N
ATOM    136  CD  PRO     9      21.197  34.676  29.635  1.00  0.00           C
ATOM    137  HD1 PRO     9      21.334  35.777  29.690  1.00  0.00           H
ATOM    138  HD2 PRO     9      20.563  34.269  30.452  1.00  0.00           H
ATOM    139  CA  PRO     9      23.050  33.753  28.546  1.00  0.00           C
ATOM    140  HA  PRO     9      23.112  32.678  28.465  1.00  0.00           H
ATOM    141  CB  PRO     9      22.024  34.286  27.556  1.00  0.00           C
ATOM    142  HB1 PRO     9      22.261  35.325  27.243  1.00  0.00           H
ATOM    143  HB2 PRO     9      21.905  33.614  26.679  1.00  0.00           H
ATOM    144  CG  PRO     9      20.703  34.372  28.241  1.00  0.00           C
ATOM    145  HG1 PRO     9      20.049  35.235  27.989  1.00  0.00           H
ATOM    146  HG2 PRO     9      20.137  33.421  28.146  1.00  0.00           H
ATOM    147  C   PRO     9      24.427  34.366  28.211  1.00  0.00           C
ATOM    148  O   PRO     9      24.912  35.117  28.982  1.00  0.00           O
ATOM    149  N   PHE    10      24.961  34.139  27.013  1.00  0.00           N
ATOM    150  HN  PHE    10      24.531  33.388  26.519  1.00  0.00           H
ATOM    151  CA  PHE    10      26.136  34.865  26.391  1.00  0.00           C
ATOM    152  HA  PHE    10      27.037  34.470  26.835  1.00  0.00           H
ATOM    153  CB  PHE    10      26.153  34.477  24.888  1.00  0.00           C
ATOM    154  HB1 PHE    10      26.734  33.530  24.893  1.00  0.00           H
ATOM    155  HB2 PHE    10      25.097  34.308  24.586  1.00  0.00           H
ATOM    156  CG  PHE    10      26.819  35.461  23.960  1.00  0.00           C
ATOM    157  CD1 PHE    10      26.041  36.160  23.068  1.00  0.00           C
ATOM    158  HD1 PHE    10      24.973  36.005  23.031  1.00  0.00           H
ATOM    159  CE1 PHE    10      26.564  37.061  22.159  1.00  0.00           C
ATOM    160  HE1 PHE    10      25.950  37.551  21.419  1.00  0.00           H
ATOM    161  CZ  PHE    10      27.947  37.371  22.209  1.00  0.00           C
ATOM    162  HZ  PHE    10      28.414  38.064  21.524  1.00  0.00           H
ATOM    163  CD2 PHE    10      28.197  35.697  24.000  1.00  0.00           C
ATOM    164  HD2 PHE    10      28.813  35.101  24.656  1.00  0.00           H
ATOM    165  CE2 PHE    10      28.741  36.715  23.182  1.00  0.00           C
ATOM    166  HE2 PHE    10      29.786  36.971  23.091  1.00  0.00           H
ATOM    167  C   PHE    10      26.268  36.356  26.678  1.00  0.00           C
ATOM    168  O   PHE    10      27.395  36.855  26.843  1.00  0.00           O
ATOM    169  N   ILE    11      25.123  37.045  26.792  1.00  0.00           N
ATOM    170  HN  ILE    11      24.307  36.501  26.611  1.00  0.00           H
ATOM    171  CA  ILE    11      24.946  38.480  27.052  1.00  0.00           C
ATOM    172  HA  ILE    11      25.184  38.903  26.087  1.00  0.00           H
ATOM    173  CB  ILE    11      23.442  38.784  27.389  1.00  0.00           C
ATOM    174  HB  ILE    11      22.880  38.153  26.668  1.00  0.00           H
ATOM    175  CG2 ILE    11      23.128  38.090  28.787  1.00  0.00           C
ATOM    176 HG21 ILE    11      22.028  38.189  28.908  1.00  0.00           H
ATOM    177 HG22 ILE    11      23.332  36.998  28.782  1.00  0.00           H
ATOM    178 HG23 ILE    11      23.642  38.517  29.675  1.00  0.00           H
ATOM    179  CG1 ILE    11      23.048  40.248  27.240  1.00  0.00           C
ATOM    180 HG11 ILE    11      21.959  40.323  27.451  1.00  0.00           H
ATOM    181 HG12 ILE    11      23.511  40.854  28.048  1.00  0.00           H
ATOM    182  CD  ILE    11      23.196  40.851  25.736  1.00  0.00           C
ATOM    183  HD1 ILE    11      23.118  40.039  24.982  1.00  0.00           H
ATOM    184  HD2 ILE    11      22.356  41.576  25.671  1.00  0.00           H
ATOM    185  HD3 ILE    11      24.133  41.433  25.607  1.00  0.00           H
ATOM    186  C   ILE    11      25.991  39.192  27.962  1.00  0.00           C
ATOM    187  O   ILE    11      26.463  38.686  29.017  1.00  0.00           O
ATOM    188  N   TYR    12      26.381  40.324  27.475  1.00  0.00           N
ATOM    189  HN  TYR    12      25.990  40.651  26.619  1.00  0.00           H
ATOM    190  CA  TYR    12      27.728  40.849  27.718  1.00  0.00           C
ATOM    191  HA  TYR    12      28.138  40.373  28.596  1.00  0.00           H
ATOM    192  CB  TYR    12      28.591  40.471  26.491  1.00  0.00           C
ATOM    193  HB1 TYR    12      29.657  40.774  26.573  1.00  0.00           H
ATOM    194  HB2 TYR    12      28.834  39.388  26.537  1.00  0.00           H
ATOM    195  CG  TYR    12      27.988  40.747  25.110  1.00  0.00           C
ATOM    196  CD1 TYR    12      27.976  42.020  24.542  1.00  0.00           C
ATOM    197  HD1 TYR    12      28.461  42.811  25.093  1.00  0.00           H
ATOM    198  CE1 TYR    12      27.153  42.327  23.493  1.00  0.00           C
ATOM    199  HE1 TYR    12      27.010  43.278  23.001  1.00  0.00           H
ATOM    200  CZ  TYR    12      26.226  41.360  23.001  1.00  0.00           C
ATOM    201  OH  TYR    12      25.318  41.739  22.001  1.00  0.00           O
ATOM    202  HH  TYR    12      24.802  40.954  21.803  1.00  0.00           H
ATOM    203  CD2 TYR    12      27.146  39.774  24.520  1.00  0.00           C
ATOM    204  HD2 TYR    12      27.322  38.791  24.929  1.00  0.00           H
ATOM    205  CE2 TYR    12      26.208  40.020  23.512  1.00  0.00           C
ATOM    206  HE2 TYR    12      25.532  39.320  23.042  1.00  0.00           H
ATOM    207  C   TYR    12      27.729  42.295  27.948  1.00  0.00           C
ATOM    208  O   TYR    12      26.756  43.028  27.667  1.00  0.00           O
ATOM    209  N   LYS    13      28.924  42.723  28.320  1.00  0.00           N
ATOM    210  HN  LYS    13      29.633  42.038  28.466  1.00  0.00           H
ATOM    211  CA  LYS    13      29.137  44.176  28.493  1.00  0.00           C
ATOM    212  HA  LYS    13      28.679  44.570  27.598  1.00  0.00           H
ATOM    213  CB  LYS    13      28.455  44.894  29.744  1.00  0.00           C
ATOM    214  HB1 LYS    13      28.543  45.994  29.873  1.00  0.00           H
ATOM    215  HB2 LYS    13      27.362  44.756  29.601  1.00  0.00           H
ATOM    216  CG  LYS    13      28.659  44.082  31.038  1.00  0.00           C
ATOM    217  HG1 LYS    13      28.106  43.132  30.880  1.00  0.00           H
ATOM    218  HG2 LYS    13      29.719  43.772  31.163  1.00  0.00           H
ATOM    219  CD  LYS    13      28.142  44.667  32.331  1.00  0.00           C
ATOM    220  HD1 LYS    13      28.093  43.880  33.114  1.00  0.00           H
ATOM    221  HD2 LYS    13      28.729  45.506  32.761  1.00  0.00           H
ATOM    222  CE  LYS    13      26.776  45.333  32.346  1.00  0.00           C
ATOM    223  HE1 LYS    13      26.921  46.053  33.180  1.00  0.00           H
ATOM    224  HE2 LYS    13      26.670  45.869  31.378  1.00  0.00           H
ATOM    225  NZ  LYS    13      25.741  44.348  32.528  1.00  0.00           N
ATOM    226  HZ1 LYS    13      24.866  44.822  32.828  1.00  0.00           H
ATOM    227  HZ2 LYS    13      25.602  43.766  31.678  1.00  0.00           H
ATOM    228  HZ3 LYS    13      25.995  43.776  33.358  1.00  0.00           H
ATOM    229  C   LYS    13      30.578  44.575  28.312  1.00  0.00           C
ATOM    230  O   LYS    13      31.531  43.814  28.352  1.00  0.00           O
ATOM    231  N   THR    14      30.756  45.946  28.009  1.00  0.00           N
ATOM    232  HN  THR    14      30.006  46.592  28.131  1.00  0.00           H
ATOM    233  CA  THR    14      32.075  46.520  27.771  1.00  0.00           C
ATOM    234  HA  THR    14      32.642  45.914  27.080  1.00  0.00           H
ATOM    235  CB  THR    14      31.955  47.940  27.193  1.00  0.00           C
ATOM    236  HB  THR    14      31.456  48.620  27.917  1.00  0.00           H
ATOM    237  OG1 THR    14      31.223  48.029  26.014  1.00  0.00           O
ATOM    238  HG1 THR    14      30.398  47.605  26.260  1.00  0.00           H
ATOM    239  CG2 THR    14      33.345  48.427  26.819  1.00  0.00           C
ATOM    240 HG21 THR    14      33.451  49.501  26.556  1.00  0.00           H
ATOM    241 HG22 THR    14      33.996  48.298  27.710  1.00  0.00           H
ATOM    242 HG23 THR    14      33.784  47.808  26.007  1.00  0.00           H
ATOM    243  C   THR    14      32.813  46.479  29.136  1.00  0.00           C
ATOM    244  O   THR    14      32.144  46.652  30.177  1.00  0.00           O
ATOM    245  N   CYS    15      34.154  46.336  29.257  1.00  0.00           N
ATOM    246  HN  CYS    15      34.794  46.175  28.510  1.00  0.00           H
ATOM    247  CA  CYS    15      34.869  46.584  30.538  1.00  0.00           C
ATOM    248  HA  CYS    15      34.468  45.863  31.234  1.00  0.00           H
ATOM    249  CB  CYS    15      36.392  46.226  30.423  1.00  0.00           C
ATOM    250  HB1 CYS    15      36.887  46.827  29.630  1.00  0.00           H
ATOM    251  HB2 CYS    15      36.909  46.496  31.369  1.00  0.00           H
ATOM    252  SG  CYS    15      36.718  44.506  29.875  1.00  0.00           S
ATOM    253  C   CYS    15      34.755  47.978  31.170  1.00  0.00           C
ATOM    254  O   CYS    15      34.956  48.895  30.377  1.00  0.00           O
ATOM    255  N   PRO    16      34.588  48.095  32.521  1.00  0.00           N
ATOM    256  CD  PRO    16      33.803  47.095  33.327  1.00  0.00           C
ATOM    257  HD1 PRO    16      34.484  46.252  33.570  1.00  0.00           H
ATOM    258  HD2 PRO    16      32.905  46.698  32.807  1.00  0.00           H
ATOM    259  CA  PRO    16      35.008  49.288  33.236  1.00  0.00           C
ATOM    260  HA  PRO    16      34.342  50.120  33.056  1.00  0.00           H
ATOM    261  CB  PRO    16      34.794  48.892  34.681  1.00  0.00           C
ATOM    262  HB1 PRO    16      35.695  48.416  35.124  1.00  0.00           H
ATOM    263  HB2 PRO    16      34.411  49.699  35.342  1.00  0.00           H
ATOM    264  CG  PRO    16      33.579  47.885  34.630  1.00  0.00           C
ATOM    265  HG1 PRO    16      33.546  47.183  35.490  1.00  0.00           H
ATOM    266  HG2 PRO    16      32.527  48.220  34.510  1.00  0.00           H
ATOM    267  C   PRO    16      36.394  49.830  32.965  1.00  0.00           C
ATOM    268  O   PRO    16      37.206  49.098  32.375  1.00  0.00           O
ATOM    269  N   GLUT   17      36.649  51.080  33.419  1.00  0.00           N
ATOM    270  HN  GLUT   17      35.882  51.533  33.868  1.00  0.00           H
ATOM    271  CA  GLUT   17      37.880  51.833  33.230  1.00  0.00           C
ATOM    272  HA  GLUT   17      38.083  51.759  32.171  1.00  0.00           H
ATOM    273  CB  GLUT   17      37.850  53.313  33.586  1.00  0.00           C
ATOM    274  HB1 GLUT   17      37.665  53.439  34.674  1.00  0.00           H
ATOM    275  HB2 GLUT   17      38.805  53.781  33.263  1.00  0.00           H
ATOM    276  CG  GLUT   17      36.564  53.986  33.119  1.00  0.00           C
ATOM    277  HG1 GLUT   17      35.700  53.345  33.396  1.00  0.00           H
ATOM    278  HG2 GLUT   17      36.532  55.058  33.408  1.00  0.00           H
ATOM    279  CD  GLUT   17      36.541  53.953  31.618  1.00  0.00           C
ATOM    280  OE1 GLUT   17      37.389  53.584  30.822  1.00  0.00           O
ATOM    281  OE2 GLUT   17      35.461  54.641  31.166  1.00  0.00           O
ATOM    282  HE2 GLUT   17      35.378  54.635  30.209  1.00  0.00           H
ATOM    283  C   GLUT   17      39.089  51.216  33.967  1.00  0.00           C
ATOM    284  O   GLUT   17      39.127  50.604  35.041  1.00  0.00           O
ATOM    285  N   GLY    18      40.331  51.294  33.373  1.00  0.00           N
ATOM    286  HN  GLY    18      40.399  51.779  32.504  1.00  0.00           H
ATOM    287  CA  GLY    18      41.606  50.782  33.839  1.00  0.00           C
ATOM    288  HA1 GLY    18      42.445  50.941  33.177  1.00  0.00           H
ATOM    289  HA2 GLY    18      41.858  51.196  34.805  1.00  0.00           H
ATOM    290  C   GLY    18      41.573  49.277  33.961  1.00  0.00           C
ATOM    291  O   GLY    18      42.066  48.734  34.948  1.00  0.00           O
ATOM    292  N   LYS    19      40.820  48.543  33.080  1.00  0.00           N
ATOM    293  HN  LYS    19      40.354  48.947  32.296  1.00  0.00           H
ATOM    294  CA  LYS    19      40.826  47.086  33.132  1.00  0.00           C
ATOM    295  HA  LYS    19      41.614  46.761  33.795  1.00  0.00           H
ATOM    296  CB  LYS    19      39.510  46.525  33.736  1.00  0.00           C
ATOM    297  HB1 LYS    19      38.646  46.793  33.090  1.00  0.00           H
ATOM    298  HB2 LYS    19      39.645  45.425  33.809  1.00  0.00           H
ATOM    299  CG  LYS    19      39.118  47.061  35.125  1.00  0.00           C
ATOM    300  HG1 LYS    19      40.107  46.949  35.620  1.00  0.00           H
ATOM    301  HG2 LYS    19      38.802  48.124  35.053  1.00  0.00           H
ATOM    302  CD  LYS    19      38.050  46.244  35.735  1.00  0.00           C
ATOM    303  HD1 LYS    19      37.090  46.283  35.177  1.00  0.00           H
ATOM    304  HD2 LYS    19      38.424  45.198  35.740  1.00  0.00           H
ATOM    305  CE  LYS    19      37.493  46.708  37.069  1.00  0.00           C
ATOM    306  HE1 LYS    19      37.475  47.818  37.091  1.00  0.00           H
ATOM    307  HE2 LYS    19      36.436  46.391  37.196  1.00  0.00           H
ATOM    308  NZ  LYS    19      38.306  46.177  38.100  1.00  0.00           N
ATOM    309  HZ1 LYS    19      37.886  46.329  39.040  1.00  0.00           H
ATOM    310  HZ2 LYS    19      38.454  45.152  38.005  1.00  0.00           H
ATOM    311  HZ3 LYS    19      39.252  46.607  38.145  1.00  0.00           H
ATOM    312  C   LYS    19      40.926  46.587  31.695  1.00  0.00           C
ATOM    313  O   LYS    19      39.928  46.623  30.903  1.00  0.00           O
ATOM    314  N   ASN    20      42.116  46.153  31.215  1.00  0.00           N
ATOM    315  HN  ASN    20      42.863  46.271  31.865  1.00  0.00           H
ATOM    316  CA  ASN    20      42.394  45.940  29.786  1.00  0.00           C
ATOM    317  HA  ASN    20      41.671  46.403  29.132  1.00  0.00           H
ATOM    318  CB  ASN    20      43.806  46.587  29.533  1.00  0.00           C
ATOM    319  HB1 ASN    20      43.881  47.531  30.114  1.00  0.00           H
ATOM    320  HB2 ASN    20      44.725  45.998  29.740  1.00  0.00           H
ATOM    321  CG  ASN    20      43.979  47.087  28.116  1.00  0.00           C
ATOM    322  OD1 ASN    20      44.650  48.084  27.878  1.00  0.00           O
ATOM    323  ND2 ASN    20      43.425  46.380  27.159  1.00  0.00           N
ATOM    324 HD21 ASN    20      43.052  45.472  27.351  1.00  0.00           H
ATOM    325 HD22 ASN    20      43.193  46.792  26.278  1.00  0.00           H
ATOM    326  C   ASN    20      42.475  44.399  29.566  1.00  0.00           C
ATOM    327  O   ASN    20      42.551  43.925  28.450  1.00  0.00           O
ATOM    328  N   LEU    21      42.366  43.560  30.631  1.00  0.00           N
ATOM    329  HN  LEU    21      42.179  43.954  31.527  1.00  0.00           H
ATOM    330  CA  LEU    21      42.374  42.107  30.593  1.00  0.00           C
ATOM    331  HA  LEU    21      42.532  41.654  29.625  1.00  0.00           H
ATOM    332  CB  LEU    21      43.544  41.675  31.528  1.00  0.00           C
ATOM    333  HB1 LEU    21      43.284  41.783  32.603  1.00  0.00           H
ATOM    334  HB2 LEU    21      43.556  40.607  31.224  1.00  0.00           H
ATOM    335  CG  LEU    21      44.830  42.327  31.277  1.00  0.00           C
ATOM    336  HG  LEU    21      44.665  43.409  31.091  1.00  0.00           H
ATOM    337  CD1 LEU    21      45.846  42.008  32.311  1.00  0.00           C
ATOM    338 HD11 LEU    21      46.740  42.598  32.016  1.00  0.00           H
ATOM    339 HD12 LEU    21      45.525  42.285  33.338  1.00  0.00           H
ATOM    340 HD13 LEU    21      46.017  40.911  32.362  1.00  0.00           H
ATOM    341  CD2 LEU    21      45.324  41.890  29.893  1.00  0.00           C
ATOM    342 HD21 LEU    21      46.276  42.395  29.622  1.00  0.00           H
ATOM    343 HD22 LEU    21      45.364  40.788  29.757  1.00  0.00           H
ATOM    344 HD23 LEU    21      44.672  42.228  29.059  1.00  0.00           H
ATOM    345  C   LEU    21      41.052  41.567  31.103  1.00  0.00           C
ATOM    346  O   LEU    21      40.110  42.287  31.404  1.00  0.00           O
ATOM    347  N   CYS    22      40.910  40.214  31.309  1.00  0.00           N
ATOM    348  HN  CYS    22      41.699  39.642  31.099  1.00  0.00           H
ATOM    349  CA  CYS    22      39.742  39.502  31.900  1.00  0.00           C
ATOM    350  HA  CYS    22      39.163  40.209  32.475  1.00  0.00           H
ATOM    351  CB  CYS    22      38.706  39.046  30.827  1.00  0.00           C
ATOM    352  HB1 CYS    22      39.184  38.216  30.265  1.00  0.00           H
ATOM    353  HB2 CYS    22      37.819  38.610  31.336  1.00  0.00           H
ATOM    354  SG  CYS    22      38.064  40.285  29.612  1.00  0.00           S
ATOM    355  C   CYS    22      40.074  38.349  32.827  1.00  0.00           C
ATOM    356  O   CYS    22      41.027  37.632  32.559  1.00  0.00           O
ATOM    357  N   PHE    23      39.282  38.123  33.901  1.00  0.00           N
ATOM    358  HN  PHE    23      38.529  38.700  34.207  1.00  0.00           H
ATOM    359  CA  PHE    23      39.440  37.025  34.830  1.00  0.00           C
ATOM    360  HA  PHE    23      40.383  36.535  34.636  1.00  0.00           H
ATOM    361  CB  PHE    23      39.527  37.462  36.366  1.00  0.00           C
ATOM    362  HB1 PHE    23      39.823  36.641  37.052  1.00  0.00           H
ATOM    363  HB2 PHE    23      40.259  38.273  36.570  1.00  0.00           H
ATOM    364  CG  PHE    23      38.254  37.874  36.931  1.00  0.00           C
ATOM    365  CD1 PHE    23      37.772  39.226  36.674  1.00  0.00           C
ATOM    366  HD1 PHE    23      38.206  40.015  36.077  1.00  0.00           H
ATOM    367  CE1 PHE    23      36.471  39.527  37.276  1.00  0.00           C
ATOM    368  HE1 PHE    23      36.139  40.549  37.167  1.00  0.00           H
ATOM    369  CZ  PHE    23      35.774  38.609  38.114  1.00  0.00           C
ATOM    370  HZ  PHE    23      34.856  38.925  38.587  1.00  0.00           H
ATOM    371  CD2 PHE    23      37.567  37.026  37.759  1.00  0.00           C
ATOM    372  HD2 PHE    23      37.905  36.006  37.875  1.00  0.00           H
ATOM    373  CE2 PHE    23      36.334  37.367  38.277  1.00  0.00           C
ATOM    374  HE2 PHE    23      35.834  36.567  38.802  1.00  0.00           H
ATOM    375  C   PHE    23      38.257  36.029  34.683  1.00  0.00           C
ATOM    376  O   PHE    23      37.119  36.424  34.411  1.00  0.00           O
ATOM    377  N   LYS    24      38.406  34.723  35.010  1.00  0.00           N
ATOM    378  HN  LYS    24      39.329  34.399  35.200  1.00  0.00           H
ATOM    379  CA  LYS    24      37.223  33.977  35.435  1.00  0.00           C
ATOM    380  HA  LYS    24      36.409  34.676  35.559  1.00  0.00           H
ATOM    381  CB  LYS    24      36.806  32.834  34.422  1.00  0.00           C
ATOM    382  HB1 LYS    24      35.798  32.558  34.799  1.00  0.00           H
ATOM    383  HB2 LYS    24      36.731  33.327  33.429  1.00  0.00           H
ATOM    384  CG  LYS    24      37.739  31.632  34.350  1.00  0.00           C
ATOM    385  HG1 LYS    24      38.792  31.976  34.268  1.00  0.00           H
ATOM    386  HG2 LYS    24      37.597  31.021  35.267  1.00  0.00           H
ATOM    387  CD  LYS    24      37.477  30.825  33.033  1.00  0.00           C
ATOM    388  HD1 LYS    24      36.379  30.821  32.864  1.00  0.00           H
ATOM    389  HD2 LYS    24      37.864  31.463  32.210  1.00  0.00           H
ATOM    390  CE  LYS    24      37.994  29.382  32.945  1.00  0.00           C
ATOM    391  HE1 LYS    24      39.077  29.394  33.195  1.00  0.00           H
ATOM    392  HE2 LYS    24      37.495  28.634  33.597  1.00  0.00           H
ATOM    393  NZ  LYS    24      37.992  28.942  31.558  1.00  0.00           N
ATOM    394  HZ1 LYS    24      37.039  28.841  31.152  1.00  0.00           H
ATOM    395  HZ2 LYS    24      38.374  29.497  30.767  1.00  0.00           H
ATOM    396  HZ3 LYS    24      38.364  27.976  31.660  1.00  0.00           H
ATOM    397  C   LYS    24      37.609  33.370  36.781  1.00  0.00           C
ATOM    398  O   LYS    24      38.750  33.176  37.104  1.00  0.00           O
ATOM    399  N   ALA    25      36.576  33.239  37.658  1.00  0.00           N
ATOM    400  HN  ALA    25      35.646  33.505  37.419  1.00  0.00           H
ATOM    401  CA  ALA    25      36.774  32.724  38.953  1.00  0.00           C
ATOM    402  HA  ALA    25      37.814  32.517  39.159  1.00  0.00           H
ATOM    403  CB  ALA    25      36.214  33.636  40.031  1.00  0.00           C
ATOM    404  HB1 ALA    25      35.105  33.685  40.065  1.00  0.00           H
ATOM    405  HB2 ALA    25      36.381  33.234  41.053  1.00  0.00           H
ATOM    406  HB3 ALA    25      36.519  34.703  39.968  1.00  0.00           H
ATOM    407  C   ALA    25      35.946  31.404  39.164  1.00  0.00           C
ATOM    408  O   ALA    25      34.839  31.322  38.731  1.00  0.00           O
ATOM    409  N   THR    26      36.490  30.259  39.821  1.00  0.00           N
ATOM    410  HN  THR    26      37.463  30.236  40.035  1.00  0.00           H
ATOM    411  CA  THR    26      35.715  29.061  40.132  1.00  0.00           C
ATOM    412  HA  THR    26      34.667  29.220  39.924  1.00  0.00           H
ATOM    413  CB  THR    26      36.074  27.845  39.366  1.00  0.00           C
ATOM    414  HB  THR    26      35.442  27.068  39.847  1.00  0.00           H
ATOM    415  OG1 THR    26      37.491  27.602  39.453  1.00  0.00           O
ATOM    416  HG1 THR    26      37.550  27.271  40.352  1.00  0.00           H
ATOM    417  CG2 THR    26      35.653  28.047  37.921  1.00  0.00           C
ATOM    418 HG21 THR    26      35.842  27.127  37.328  1.00  0.00           H
ATOM    419 HG22 THR    26      34.653  28.457  37.663  1.00  0.00           H
ATOM    420 HG23 THR    26      36.217  28.884  37.456  1.00  0.00           H
ATOM    421  C   THR    26      35.796  28.774  41.641  1.00  0.00           C
ATOM    422  O   THR    26      36.904  28.523  42.098  1.00  0.00           O
ATOM    423  N   LEU    27      34.672  28.841  42.383  1.00  0.00           N
ATOM    424  HN  LEU    27      33.796  29.202  42.071  1.00  0.00           H
ATOM    425  CA  LEU    27      34.642  28.247  43.723  1.00  0.00           C
ATOM    426  HA  LEU    27      35.458  28.571  44.352  1.00  0.00           H
ATOM    427  CB  LEU    27      33.206  28.552  44.467  1.00  0.00           C
ATOM    428  HB1 LEU    27      32.398  28.436  43.713  1.00  0.00           H
ATOM    429  HB2 LEU    27      33.150  27.787  45.271  1.00  0.00           H
ATOM    430  CG  LEU    27      33.156  29.860  45.277  1.00  0.00           C
ATOM    431  HG  LEU    27      33.508  30.717  44.663  1.00  0.00           H
ATOM    432  CD1 LEU    27      31.669  30.127  45.710  1.00  0.00           C
ATOM    433 HD11 LEU    27      31.518  31.178  46.038  1.00  0.00           H
ATOM    434 HD12 LEU    27      30.992  29.885  44.864  1.00  0.00           H
ATOM    435 HD13 LEU    27      31.303  29.483  46.538  1.00  0.00           H
ATOM    436  CD2 LEU    27      34.001  29.754  46.529  1.00  0.00           C
ATOM    437 HD21 LEU    27      34.067  30.803  46.887  1.00  0.00           H
ATOM    438 HD22 LEU    27      33.619  29.064  47.311  1.00  0.00           H
ATOM    439 HD23 LEU    27      35.014  29.318  46.392  1.00  0.00           H
ATOM    440  C   LEU    27      34.718  26.666  43.655  1.00  0.00           C
ATOM    441  O   LEU    27      34.395  26.013  42.729  1.00  0.00           O
ATOM    442  N   LYS    28      35.289  26.028  44.699  1.00  0.00           N
ATOM    443  HN  LYS    28      35.726  26.565  45.416  1.00  0.00           H
ATOM    444  CA  LYS    28      35.228  24.646  45.005  1.00  0.00           C
ATOM    445  HA  LYS    28      35.244  24.030  44.118  1.00  0.00           H
ATOM    446  CB  LYS    28      36.388  24.080  45.869  1.00  0.00           C
ATOM    447  HB1 LYS    28      36.274  24.501  46.891  1.00  0.00           H
ATOM    448  HB2 LYS    28      36.185  22.988  45.853  1.00  0.00           H
ATOM    449  CG  LYS    28      37.750  24.222  45.169  1.00  0.00           C
ATOM    450  HG1 LYS    28      37.640  24.178  44.064  1.00  0.00           H
ATOM    451  HG2 LYS    28      38.284  25.158  45.441  1.00  0.00           H
ATOM    452  CD  LYS    28      38.654  23.026  45.513  1.00  0.00           C
ATOM    453  HD1 LYS    28      38.145  22.071  45.259  1.00  0.00           H
ATOM    454  HD2 LYS    28      39.622  23.050  44.968  1.00  0.00           H
ATOM    455  CE  LYS    28      38.804  23.077  47.010  1.00  0.00           C
ATOM    456  HE1 LYS    28      39.340  24.027  47.225  1.00  0.00           H
ATOM    457  HE2 LYS    28      37.895  23.062  47.647  1.00  0.00           H
ATOM    458  NZ  LYS    28      39.712  22.093  47.523  1.00  0.00           N
ATOM    459  HZ1 LYS    28      39.206  21.268  47.905  1.00  0.00           H
ATOM    460  HZ2 LYS    28      40.382  21.830  46.773  1.00  0.00           H
ATOM    461  HZ3 LYS    28      40.195  22.522  48.338  1.00  0.00           H
ATOM    462  C   LYS    28      33.939  24.258  45.789  1.00  0.00           C
ATOM    463  O   LYS    28      33.980  23.707  46.919  1.00  0.00           O
ATOM    464  N   LYS    29      32.776  24.669  45.214  1.00  0.00           N
ATOM    465  HN  LYS    29      32.728  25.116  44.324  1.00  0.00           H
ATOM    466  CA  LYS    29      31.508  24.499  45.901  1.00  0.00           C
ATOM    467  HA  LYS    29      31.680  24.776  46.931  1.00  0.00           H
ATOM    468  CB  LYS    29      30.522  25.647  45.412  1.00  0.00           C
ATOM    469  HB1 LYS    29      31.066  26.582  45.664  1.00  0.00           H
ATOM    470  HB2 LYS    29      30.426  25.656  44.306  1.00  0.00           H
ATOM    471  CG  LYS    29      29.187  25.762  46.014  1.00  0.00           C
ATOM    472  HG1 LYS    29      29.225  25.505  47.094  1.00  0.00           H
ATOM    473  HG2 LYS    29      28.937  26.838  45.892  1.00  0.00           H
ATOM    474  CD  LYS    29      28.193  24.886  45.283  1.00  0.00           C
ATOM    475  HD1 LYS    29      28.735  24.163  44.637  1.00  0.00           H
ATOM    476  HD2 LYS    29      27.624  24.265  46.007  1.00  0.00           H
ATOM    477  CE  LYS    29      27.230  25.620  44.354  1.00  0.00           C
ATOM    478  HE1 LYS    29      26.659  26.460  44.805  1.00  0.00           H
ATOM    479  HE2 LYS    29      27.821  26.067  43.526  1.00  0.00           H
ATOM    480  NZ  LYS    29      26.246  24.667  43.701  1.00  0.00           N
ATOM    481  HZ1 LYS    29      25.908  24.042  44.461  1.00  0.00           H
ATOM    482  HZ2 LYS    29      25.541  25.312  43.291  1.00  0.00           H
ATOM    483  HZ3 LYS    29      26.621  24.168  42.869  1.00  0.00           H
ATOM    484  C   LYS    29      30.896  23.069  45.934  1.00  0.00           C
ATOM    485  O   LYS    29      30.203  22.771  46.919  1.00  0.00           O
ATOM    486  N   PHE    30      31.322  22.193  45.018  1.00  0.00           N
ATOM    487  HN  PHE    30      31.992  22.548  44.371  1.00  0.00           H
ATOM    488  CA  PHE    30      30.822  20.890  44.656  1.00  0.00           C
ATOM    489  HA  PHE    30      30.549  20.452  45.605  1.00  0.00           H
ATOM    490  CB  PHE    30      29.675  21.144  43.619  1.00  0.00           C
ATOM    491  HB1 PHE    30      29.283  22.183  43.600  1.00  0.00           H
ATOM    492  HB2 PHE    30      30.016  20.900  42.590  1.00  0.00           H
ATOM    493  CG  PHE    30      28.483  20.393  44.075  1.00  0.00           C
ATOM    494  CD1 PHE    30      27.673  21.034  45.045  1.00  0.00           C
ATOM    495  HD1 PHE    30      27.946  21.977  45.497  1.00  0.00           H
ATOM    496  CE1 PHE    30      26.600  20.359  45.547  1.00  0.00           C
ATOM    497  HE1 PHE    30      26.012  20.666  46.399  1.00  0.00           H
ATOM    498  CZ  PHE    30      26.116  19.184  44.972  1.00  0.00           C
ATOM    499  HZ  PHE    30      25.261  18.631  45.331  1.00  0.00           H
ATOM    500  CD2 PHE    30      28.075  19.243  43.478  1.00  0.00           C
ATOM    501  HD2 PHE    30      28.570  18.742  42.659  1.00  0.00           H
ATOM    502  CE2 PHE    30      26.876  18.617  43.869  1.00  0.00           C
ATOM    503  HE2 PHE    30      26.576  17.703  43.377  1.00  0.00           H
ATOM    504  C   PHE    30      31.896  20.086  43.931  1.00  0.00           C
ATOM    505  O   PHE    30      32.743  20.710  43.295  1.00  0.00           O
ATOM    506  N   PRO    31      32.024  18.731  43.889  1.00  0.00           N
ATOM    507  CD  PRO    31      31.404  17.983  44.988  1.00  0.00           C
ATOM    508  HD1 PRO    31      30.595  17.411  44.485  1.00  0.00           H
ATOM    509  HD2 PRO    31      31.132  18.588  45.880  1.00  0.00           H
ATOM    510  CA  PRO    31      33.099  17.944  43.242  1.00  0.00           C
ATOM    511  HA  PRO    31      34.053  18.375  43.509  1.00  0.00           H
ATOM    512  CB  PRO    31      32.877  16.584  43.938  1.00  0.00           C
ATOM    513  HB1 PRO    31      32.093  16.058  43.354  1.00  0.00           H
ATOM    514  HB2 PRO    31      33.757  15.910  43.852  1.00  0.00           H
ATOM    515  CG  PRO    31      32.403  16.894  45.313  1.00  0.00           C
ATOM    516  HG1 PRO    31      32.043  15.920  45.707  1.00  0.00           H
ATOM    517  HG2 PRO    31      33.248  17.259  45.936  1.00  0.00           H
ATOM    518  C   PRO    31      33.040  17.868  41.731  1.00  0.00           C
ATOM    519  O   PRO    31      32.910  16.774  41.146  1.00  0.00           O
ATOM    520  N   LEU    32      32.935  18.989  41.048  1.00  0.00           N
ATOM    521  HN  LEU    32      33.124  19.914  41.369  1.00  0.00           H
ATOM    522  CA  LEU    32      32.088  19.120  39.890  1.00  0.00           C
ATOM    523  HA  LEU    32      32.493  18.621  39.022  1.00  0.00           H
ATOM    524  CB  LEU    32      30.667  18.501  40.194  1.00  0.00           C
ATOM    525  HB1 LEU    32      30.812  17.408  40.327  1.00  0.00           H
ATOM    526  HB2 LEU    32      30.149  18.802  41.130  1.00  0.00           H
ATOM    527  CG  LEU    32      29.604  18.535  39.124  1.00  0.00           C
ATOM    528  HG  LEU    32      28.943  17.685  39.396  1.00  0.00           H
ATOM    529  CD1 LEU    32      28.784  19.792  39.109  1.00  0.00           C
ATOM    530 HD11 LEU    32      28.577  20.233  40.108  1.00  0.00           H
ATOM    531 HD12 LEU    32      29.399  20.531  38.552  1.00  0.00           H
ATOM    532 HD13 LEU    32      27.872  19.614  38.500  1.00  0.00           H
ATOM    533  CD2 LEU    32      30.202  18.142  37.769  1.00  0.00           C
ATOM    534 HD21 LEU    32      29.346  17.753  37.177  1.00  0.00           H
ATOM    535 HD22 LEU    32      30.862  18.934  37.354  1.00  0.00           H
ATOM    536 HD23 LEU    32      30.897  17.291  37.935  1.00  0.00           H
ATOM    537  C   LEU    32      31.886  20.614  39.590  1.00  0.00           C
ATOM    538  O   LEU    32      31.929  21.061  38.490  1.00  0.00           O
ATOM    539  N   LYS    33      31.824  21.422  40.678  1.00  0.00           N
ATOM    540  HN  LYS    33      31.770  21.034  41.595  1.00  0.00           H
ATOM    541  CA  LYS    33      31.686  22.954  40.572  1.00  0.00           C
ATOM    542  HA  LYS    33      31.548  23.275  41.594  1.00  0.00           H
ATOM    543  CB  LYS    33      33.139  23.595  40.284  1.00  0.00           C
ATOM    544  HB1 LYS    33      33.053  24.676  40.521  1.00  0.00           H
ATOM    545  HB2 LYS    33      33.874  23.042  40.908  1.00  0.00           H
ATOM    546  CG  LYS    33      33.692  23.391  38.829  1.00  0.00           C
ATOM    547  HG1 LYS    33      33.995  22.322  38.854  1.00  0.00           H
ATOM    548  HG2 LYS    33      32.825  23.667  38.192  1.00  0.00           H
ATOM    549  CD  LYS    33      35.058  24.082  38.563  1.00  0.00           C
ATOM    550  HD1 LYS    33      34.953  25.188  38.543  1.00  0.00           H
ATOM    551  HD2 LYS    33      35.759  23.974  39.418  1.00  0.00           H
ATOM    552  CE  LYS    33      35.744  23.550  37.287  1.00  0.00           C
ATOM    553  HE1 LYS    33      35.042  23.389  36.441  1.00  0.00           H
ATOM    554  HE2 LYS    33      36.546  24.235  36.938  1.00  0.00           H
ATOM    555  NZ  LYS    33      36.375  22.285  37.553  1.00  0.00           N
ATOM    556  HZ1 LYS    33      36.915  22.231  38.440  1.00  0.00           H
ATOM    557  HZ2 LYS    33      35.647  21.549  37.647  1.00  0.00           H
ATOM    558  HZ3 LYS    33      37.032  21.973  36.810  1.00  0.00           H
ATOM    559  C   LYS    33      30.554  23.654  39.863  1.00  0.00           C
ATOM    560  O   LYS    33      29.930  23.109  38.976  1.00  0.00           O
ATOM    561  N   PHE    34      30.366  24.968  40.033  1.00  0.00           N
ATOM    562  HN  PHE    34      30.887  25.440  40.740  1.00  0.00           H
ATOM    563  CA  PHE    34      29.497  25.758  39.071  1.00  0.00           C
ATOM    564  HA  PHE    34      29.448  25.256  38.116  1.00  0.00           H
ATOM    565  CB  PHE    34      28.078  25.851  39.635  1.00  0.00           C
ATOM    566  HB1 PHE    34      27.706  24.816  39.795  1.00  0.00           H
ATOM    567  HB2 PHE    34      27.978  26.397  40.597  1.00  0.00           H
ATOM    568  CG  PHE    34      26.961  26.420  38.768  1.00  0.00           C
ATOM    569  CD1 PHE    34      27.154  26.855  37.494  1.00  0.00           C
ATOM    570  HD1 PHE    34      28.126  26.815  37.025  1.00  0.00           H
ATOM    571  CE1 PHE    34      26.070  27.239  36.719  1.00  0.00           C
ATOM    572  HE1 PHE    34      26.162  27.372  35.652  1.00  0.00           H
ATOM    573  CZ  PHE    34      24.761  27.127  37.276  1.00  0.00           C
ATOM    574  HZ  PHE    34      23.878  27.481  36.765  1.00  0.00           H
ATOM    575  CD2 PHE    34      25.655  26.337  39.318  1.00  0.00           C
ATOM    576  HD2 PHE    34      25.549  25.871  40.286  1.00  0.00           H
ATOM    577  CE2 PHE    34      24.550  26.704  38.652  1.00  0.00           C
ATOM    578  HE2 PHE    34      23.531  26.685  39.011  1.00  0.00           H
ATOM    579  C   PHE    34      30.091  27.198  39.010  1.00  0.00           C
ATOM    580  O   PHE    34      29.480  28.170  39.469  1.00  0.00           O
ATOM    581  N   PRO    35      31.289  27.399  38.554  1.00  0.00           N
ATOM    582  CD  PRO    35      31.578  26.785  37.260  1.00  0.00           C
ATOM    583  HD1 PRO    35      30.977  25.924  36.897  1.00  0.00           H
ATOM    584  HD2 PRO    35      32.677  26.627  37.216  1.00  0.00           H
ATOM    585  CA  PRO    35      31.954  28.693  38.533  1.00  0.00           C
ATOM    586  HA  PRO    35      33.022  28.570  38.428  1.00  0.00           H
ATOM    587  CB  PRO    35      31.517  29.309  37.193  1.00  0.00           C
ATOM    588  HB1 PRO    35      30.503  29.751  37.295  1.00  0.00           H
ATOM    589  HB2 PRO    35      32.156  30.104  36.753  1.00  0.00           H
ATOM    590  CG  PRO    35      31.368  28.037  36.288  1.00  0.00           C
ATOM    591  HG1 PRO    35      30.453  27.833  35.691  1.00  0.00           H
ATOM    592  HG2 PRO    35      32.205  27.988  35.560  1.00  0.00           H
ATOM    593  C   PRO    35      31.954  29.573  39.799  1.00  0.00           C
ATOM    594  O   PRO    35      31.947  29.001  40.916  1.00  0.00           O
ATOM    595  N   VAL    36      32.064  30.959  39.693  1.00  0.00           N
ATOM    596  HN  VAL    36      32.459  31.378  38.880  1.00  0.00           H
ATOM    597  CA  VAL    36      31.439  31.801  40.698  1.00  0.00           C
ATOM    598  HA  VAL    36      30.399  31.537  40.819  1.00  0.00           H
ATOM    599  CB  VAL    36      32.030  31.840  42.182  1.00  0.00           C
ATOM    600  HB  VAL    36      32.039  30.794  42.558  1.00  0.00           H
ATOM    601  CG1 VAL    36      33.542  32.177  42.157  1.00  0.00           C
ATOM    602 HG11 VAL    36      34.009  31.605  41.328  1.00  0.00           H
ATOM    603 HG12 VAL    36      33.573  33.259  41.906  1.00  0.00           H
ATOM    604 HG13 VAL    36      34.134  32.037  43.087  1.00  0.00           H
ATOM    605  CG2 VAL    36      31.210  32.707  43.225  1.00  0.00           C
ATOM    606 HG21 VAL    36      30.232  32.189  43.320  1.00  0.00           H
ATOM    607 HG22 VAL    36      31.645  32.718  44.248  1.00  0.00           H
ATOM    608 HG23 VAL    36      31.048  33.788  43.028  1.00  0.00           H
ATOM    609  C   VAL    36      31.242  33.204  40.222  1.00  0.00           C
ATOM    610  O   VAL    36      30.226  33.871  40.510  1.00  0.00           O
ATOM    611  N   LYS    37      32.234  33.914  39.615  1.00  0.00           N
ATOM    612  HN  LYS    37      33.163  33.552  39.605  1.00  0.00           H
ATOM    613  CA  LYS    37      32.124  35.221  39.073  1.00  0.00           C
ATOM    614  HA  LYS    37      31.109  35.388  38.744  1.00  0.00           H
ATOM    615  CB  LYS    37      32.613  36.361  39.987  1.00  0.00           C
ATOM    616  HB1 LYS    37      33.701  36.167  40.107  1.00  0.00           H
ATOM    617  HB2 LYS    37      32.501  37.281  39.374  1.00  0.00           H
ATOM    618  CG  LYS    37      31.839  36.487  41.359  1.00  0.00           C
ATOM    619  HG1 LYS    37      30.793  36.219  41.097  1.00  0.00           H
ATOM    620  HG2 LYS    37      32.088  35.757  42.158  1.00  0.00           H
ATOM    621  CD  LYS    37      31.728  37.932  41.942  1.00  0.00           C
ATOM    622  HD1 LYS    37      32.728  38.338  42.209  1.00  0.00           H
ATOM    623  HD2 LYS    37      31.282  38.395  41.036  1.00  0.00           H
ATOM    624  CE  LYS    37      30.888  38.113  43.185  1.00  0.00           C
ATOM    625  HE1 LYS    37      31.375  37.518  43.987  1.00  0.00           H
ATOM    626  HE2 LYS    37      30.731  39.176  43.468  1.00  0.00           H
ATOM    627  NZ  LYS    37      29.554  37.563  43.046  1.00  0.00           N
ATOM    628  HZ1 LYS    37      29.504  37.073  42.130  1.00  0.00           H
ATOM    629  HZ2 LYS    37      29.367  36.806  43.734  1.00  0.00           H
ATOM    630  HZ3 LYS    37      28.920  38.385  43.114  1.00  0.00           H
ATOM    631  C   LYS    37      33.049  35.295  37.882  1.00  0.00           C
ATOM    632  O   LYS    37      34.013  34.564  37.741  1.00  0.00           O
ATOM    633  N   ARG    38      32.733  36.223  36.951  1.00  0.00           N
ATOM    634  HN  ARG    38      31.956  36.840  37.054  1.00  0.00           H
ATOM    635  CA  ARG    38      33.665  36.480  35.853  1.00  0.00           C
ATOM    636  HA  ARG    38      34.675  36.370  36.220  1.00  0.00           H
ATOM    637  CB  ARG    38      33.374  35.495  34.624  1.00  0.00           C
ATOM    638  HB1 ARG    38      32.484  35.882  34.082  1.00  0.00           H
ATOM    639  HB2 ARG    38      34.277  35.499  33.977  1.00  0.00           H
ATOM    640  CG  ARG    38      33.219  34.030  34.843  1.00  0.00           C
ATOM    641  HG1 ARG    38      33.309  33.508  33.866  1.00  0.00           H
ATOM    642  HG2 ARG    38      34.010  33.664  35.532  1.00  0.00           H
ATOM    643  CD  ARG    38      31.833  33.666  35.323  1.00  0.00           C
ATOM    644  HD1 ARG    38      31.796  33.730  36.432  1.00  0.00           H
ATOM    645  HD2 ARG    38      31.095  34.285  34.769  1.00  0.00           H
ATOM    646  NE  ARG    38      31.414  32.317  34.954  1.00  0.00           N
ATOM    647  HE  ARG    38      32.017  31.682  34.469  1.00  0.00           H
ATOM    648  CZ  ARG    38      30.202  31.830  35.156  1.00  0.00           C
ATOM    649  NH1 ARG    38      29.246  32.456  35.834  1.00  0.00           N
ATOM    650 HH11 ARG    38      29.348  33.383  36.195  1.00  0.00           H
ATOM    651 HH12 ARG    38      28.485  31.911  36.187  1.00  0.00           H
ATOM    652  NH2 ARG    38      29.947  30.602  34.718  1.00  0.00           N
ATOM    653 HH21 ARG    38      30.615  30.086  34.181  1.00  0.00           H
ATOM    654 HH22 ARG    38      28.968  30.422  34.624  1.00  0.00           H
ATOM    655  C   ARG    38      33.601  37.999  35.523  1.00  0.00           C
ATOM    656  O   ARG    38      32.650  38.645  35.982  1.00  0.00           O
ATOM    657  N   GLY    39      34.535  38.562  34.802  1.00  0.00           N
ATOM    658  HN  GLY    39      35.362  38.071  34.541  1.00  0.00           H
ATOM    659  CA  GLY    39      34.464  39.903  34.395  1.00  0.00           C
ATOM    660  HA1 GLY    39      33.743  39.921  33.591  1.00  0.00           H
ATOM    661  HA2 GLY    39      34.218  40.593  35.189  1.00  0.00           H
ATOM    662  C   GLY    39      35.827  40.416  33.821  1.00  0.00           C
ATOM    663  O   GLY    39      36.659  39.625  33.390  1.00  0.00           O
ATOM    664  N   CYS    40      36.048  41.728  33.886  1.00  0.00           N
ATOM    665  HN  CYS    40      35.321  42.320  34.224  1.00  0.00           H
ATOM    666  CA  CYS    40      37.218  42.461  33.466  1.00  0.00           C
ATOM    667  HA  CYS    40      37.727  42.060  32.601  1.00  0.00           H
ATOM    668  CB  CYS    40      36.894  43.839  32.732  1.00  0.00           C
ATOM    669  HB1 CYS    40      36.330  44.434  33.482  1.00  0.00           H
ATOM    670  HB2 CYS    40      37.864  44.318  32.478  1.00  0.00           H
ATOM    671  SG  CYS    40      35.814  43.488  31.378  1.00  0.00           S
ATOM    672  C   CYS    40      38.286  42.594  34.572  1.00  0.00           C
ATOM    673  O   CYS    40      37.988  42.605  35.783  1.00  0.00           O
ATOM    674  N   ALA    41      39.598  42.694  34.216  1.00  0.00           N
ATOM    675  HN  ALA    41      39.876  42.792  33.263  1.00  0.00           H
ATOM    676  CA  ALA    41      40.738  42.549  35.121  1.00  0.00           C
ATOM    677  HA  ALA    41      40.389  42.849  36.098  1.00  0.00           H
ATOM    678  CB  ALA    41      41.215  41.117  35.235  1.00  0.00           C
ATOM    679  HB1 ALA    41      42.111  41.020  35.885  1.00  0.00           H
ATOM    680  HB2 ALA    41      40.463  40.461  35.725  1.00  0.00           H
ATOM    681  HB3 ALA    41      41.504  40.541  34.330  1.00  0.00           H
ATOM    682  C   ALA    41      41.863  43.604  34.738  1.00  0.00           C
ATOM    683  O   ALA    41      42.027  43.943  33.502  1.00  0.00           O
ATOM    684  N   ASPT   42      42.736  43.851  35.726  1.00  0.00           N
ATOM    685  HN  ASPT   42      42.645  43.357  36.587  1.00  0.00           H
ATOM    686  CA  ASPT   42      43.813  44.745  35.524  1.00  0.00           C
ATOM    687  HA  ASPT   42      43.834  45.079  34.497  1.00  0.00           H
ATOM    688  CB  ASPT   42      43.505  45.959  36.319  1.00  0.00           C
ATOM    689  HB1 ASPT   42      42.650  46.416  35.777  1.00  0.00           H
ATOM    690  HB2 ASPT   42      43.150  45.886  37.369  1.00  0.00           H
ATOM    691  CG  ASPT   42      44.673  46.936  36.342  1.00  0.00           C
ATOM    692  OD1 ASPT   42      45.102  47.533  35.378  1.00  0.00           O
ATOM    693  OD2 ASPT   42      45.164  47.140  37.610  1.00  0.00           O
ATOM    694  HD2 ASPT   42      45.698  47.937  37.589  1.00  0.00           H
ATOM    695  C   ASPT   42      45.096  44.070  35.742  1.00  0.00           C
ATOM    696  O   ASPT   42      45.927  44.122  34.837  1.00  0.00           O
ATOM    697  N   ASN    43      45.192  43.259  36.808  1.00  0.00           N
ATOM    698  HN  ASN    43      44.569  43.159  37.580  1.00  0.00           H
ATOM    699  CA  ASN    43      46.261  42.315  37.010  1.00  0.00           C
ATOM    700  HA  ASN    43      46.975  42.399  36.205  1.00  0.00           H
ATOM    701  CB  ASN    43      46.873  42.465  38.446  1.00  0.00           C
ATOM    702  HB1 ASN    43      46.105  42.357  39.241  1.00  0.00           H
ATOM    703  HB2 ASN    43      47.655  41.683  38.559  1.00  0.00           H
ATOM    704  CG  ASN    43      47.539  43.851  38.648  1.00  0.00           C
ATOM    705  OD1 ASN    43      47.783  44.668  37.723  1.00  0.00           O
ATOM    706  ND2 ASN    43      47.978  43.985  39.915  1.00  0.00           N
ATOM    707 HD21 ASN    43      47.809  43.198  40.508  1.00  0.00           H
ATOM    708 HD22 ASN    43      48.244  44.905  40.200  1.00  0.00           H
ATOM    709  C   ASN    43      45.509  40.948  36.841  1.00  0.00           C
ATOM    710  O   ASN    43      44.443  40.855  36.203  1.00  0.00           O
ATOM    711  N   CYS    44      46.086  39.837  37.345  1.00  0.00           N
ATOM    712  HN  CYS    44      47.061  39.787  37.549  1.00  0.00           H
ATOM    713  CA  CYS    44      45.448  38.573  37.553  1.00  0.00           C
ATOM    714  HA  CYS    44      44.567  38.554  36.928  1.00  0.00           H
ATOM    715  CB  CYS    44      46.251  37.312  37.081  1.00  0.00           C
ATOM    716  HB1 CYS    44      47.202  37.171  37.638  1.00  0.00           H
ATOM    717  HB2 CYS    44      45.686  36.429  37.450  1.00  0.00           H
ATOM    718  SG  CYS    44      46.536  37.389  35.235  1.00  0.00           S
ATOM    719  C   CYS    44      45.118  38.367  39.057  1.00  0.00           C
ATOM    720  O   CYS    44      46.016  38.106  39.851  1.00  0.00           O
ATOM    721  N   PRO    45      43.815  38.504  39.499  1.00  0.00           N
ATOM    722  CD  PRO    45      42.636  38.991  38.696  1.00  0.00           C
ATOM    723  HD1 PRO    45      42.349  38.175  37.999  1.00  0.00           H
ATOM    724  HD2 PRO    45      42.783  39.931  38.123  1.00  0.00           H
ATOM    725  CA  PRO    45      43.386  38.246  40.864  1.00  0.00           C
ATOM    726  HA  PRO    45      43.818  39.120  41.328  1.00  0.00           H
ATOM    727  CB  PRO    45      41.888  38.393  40.875  1.00  0.00           C
ATOM    728  HB1 PRO    45      41.450  37.377  40.776  1.00  0.00           H
ATOM    729  HB2 PRO    45      41.531  38.783  41.852  1.00  0.00           H
ATOM    730  CG  PRO    45      41.572  39.322  39.741  1.00  0.00           C
ATOM    731  HG1 PRO    45      40.606  39.200  39.205  1.00  0.00           H
ATOM    732  HG2 PRO    45      41.569  40.398  40.017  1.00  0.00           H
ATOM    733  C   PRO    45      43.866  37.073  41.681  1.00  0.00           C
ATOM    734  O   PRO    45      44.081  36.044  41.037  1.00  0.00           O
ATOM    735  N   LYS    46      43.976  37.274  43.054  1.00  0.00           N
ATOM    736  HN  LYS    46      43.707  38.139  43.471  1.00  0.00           H
ATOM    737  CA  LYS    46      44.501  36.391  44.040  1.00  0.00           C
ATOM    738  HA  LYS    46      45.392  35.920  43.651  1.00  0.00           H
ATOM    739  CB  LYS    46      44.858  37.188  45.378  1.00  0.00           C
ATOM    740  HB1 LYS    46      45.310  38.164  45.095  1.00  0.00           H
ATOM    741  HB2 LYS    46      43.969  37.469  45.981  1.00  0.00           H
ATOM    742  CG  LYS    46      45.769  36.367  46.342  1.00  0.00           C
ATOM    743  HG1 LYS    46      46.038  35.426  45.816  1.00  0.00           H
ATOM    744  HG2 LYS    46      46.670  36.932  46.663  1.00  0.00           H
ATOM    745  CD  LYS    46      44.890  35.903  47.526  1.00  0.00           C
ATOM    746  HD1 LYS    46      44.496  36.853  47.946  1.00  0.00           H
ATOM    747  HD2 LYS    46      44.030  35.334  47.112  1.00  0.00           H
ATOM    748  CE  LYS    46      45.566  35.118  48.631  1.00  0.00           C
ATOM    749  HE1 LYS    46      45.996  34.134  48.345  1.00  0.00           H
ATOM    750  HE2 LYS    46      46.370  35.653  49.180  1.00  0.00           H
ATOM    751  NZ  LYS    46      44.679  34.733  49.705  1.00  0.00           N
ATOM    752  HZ1 LYS    46      44.836  33.754  50.019  1.00  0.00           H
ATOM    753  HZ2 LYS    46      44.822  35.307  50.561  1.00  0.00           H
ATOM    754  HZ3 LYS    46      43.686  34.799  49.402  1.00  0.00           H
ATOM    755  C   LYS    46      43.579  35.225  44.407  1.00  0.00           C
ATOM    756  O   LYS    46      42.396  35.394  44.823  1.00  0.00           O
ATOM    757  N   ASN    47      44.052  33.936  44.175  1.00  0.00           N
ATOM    758  HN  ASN    47      44.931  33.780  43.731  1.00  0.00           H
ATOM    759  CA  ASN    47      43.415  32.650  44.706  1.00  0.00           C
ATOM    760  HA  ASN    47      42.496  32.585  44.144  1.00  0.00           H
ATOM    761  CB  ASN    47      44.269  31.376  44.408  1.00  0.00           C
ATOM    762  HB1 ASN    47      45.298  31.717  44.655  1.00  0.00           H
ATOM    763  HB2 ASN    47      43.952  30.501  45.015  1.00  0.00           H
ATOM    764  CG  ASN    47      44.269  31.091  42.973  1.00  0.00           C
ATOM    765  OD1 ASN    47      43.478  31.557  42.109  1.00  0.00           O
ATOM    766  ND2 ASN    47      45.214  30.249  42.515  1.00  0.00           N
ATOM    767 HD21 ASN    47      45.871  29.949  43.206  1.00  0.00           H
ATOM    768 HD22 ASN    47      45.273  30.108  41.527  1.00  0.00           H
ATOM    769  C   ASN    47      43.197  32.615  46.265  1.00  0.00           C
ATOM    770  O   ASN    47      44.108  32.614  47.090  1.00  0.00           O
ATOM    771  N   SER    48      41.905  32.448  46.570  1.00  0.00           N
ATOM    772  HN  SER    48      41.125  32.263  45.977  1.00  0.00           H
ATOM    773  CA  SER    48      41.438  32.237  47.958  1.00  0.00           C
ATOM    774  HA  SER    48      42.140  32.742  48.605  1.00  0.00           H
ATOM    775  CB  SER    48      40.122  32.971  48.253  1.00  0.00           C
ATOM    776  HB1 SER    48      40.100  33.271  49.323  1.00  0.00           H
ATOM    777  HB2 SER    48      40.163  33.882  47.618  1.00  0.00           H
ATOM    778  OG  SER    48      38.948  32.162  48.113  1.00  0.00           O
ATOM    779  HG1 SER    48      38.285  32.597  48.654  1.00  0.00           H
ATOM    780  C   SER    48      41.477  30.804  48.424  1.00  0.00           C
ATOM    781  O   SER    48      41.826  29.945  47.608  1.00  0.00           O
ATOM    782  N   ALA    49      41.087  30.550  49.661  1.00  0.00           N
ATOM    783  HN  ALA    49      40.831  31.358  50.186  1.00  0.00           H
ATOM    784  CA  ALA    49      41.099  29.210  50.258  1.00  0.00           C
ATOM    785  HA  ALA    49      42.145  28.963  50.362  1.00  0.00           H
ATOM    786  CB  ALA    49      40.516  29.368  51.685  1.00  0.00           C
ATOM    787  HB1 ALA    49      40.615  28.393  52.210  1.00  0.00           H
ATOM    788  HB2 ALA    49      41.122  30.165  52.168  1.00  0.00           H
ATOM    789  HB3 ALA    49      39.431  29.603  51.724  1.00  0.00           H
ATOM    790  C   ALA    49      40.353  28.077  49.574  1.00  0.00           C
ATOM    791  O   ALA    49      40.892  26.976  49.433  1.00  0.00           O
ATOM    792  N   LEU    50      39.137  28.328  49.025  1.00  0.00           N
ATOM    793  HN  LEU    50      38.876  29.284  48.922  1.00  0.00           H
ATOM    794  CA  LEU    50      38.286  27.435  48.265  1.00  0.00           C
ATOM    795  HA  LEU    50      38.720  26.448  48.202  1.00  0.00           H
ATOM    796  CB  LEU    50      36.950  27.293  48.978  1.00  0.00           C
ATOM    797  HB1 LEU    50      36.509  28.238  49.360  1.00  0.00           H
ATOM    798  HB2 LEU    50      36.229  26.749  48.330  1.00  0.00           H
ATOM    799  CG  LEU    50      37.195  26.462  50.307  1.00  0.00           C
ATOM    800  HG  LEU    50      38.189  26.747  50.713  1.00  0.00           H
ATOM    801  CD1 LEU    50      36.129  26.612  51.391  1.00  0.00           C
ATOM    802 HD11 LEU    50      36.273  25.873  52.208  1.00  0.00           H
ATOM    803 HD12 LEU    50      36.127  27.689  51.663  1.00  0.00           H
ATOM    804 HD13 LEU    50      35.076  26.495  51.054  1.00  0.00           H
ATOM    805  CD2 LEU    50      37.239  24.971  49.863  1.00  0.00           C
ATOM    806 HD21 LEU    50      37.231  24.404  50.818  1.00  0.00           H
ATOM    807 HD22 LEU    50      36.341  24.585  49.336  1.00  0.00           H
ATOM    808 HD23 LEU    50      38.149  24.676  49.298  1.00  0.00           H
ATOM    809  C   LEU    50      38.039  27.993  46.909  1.00  0.00           C
ATOM    810  O   LEU    50      37.088  27.639  46.210  1.00  0.00           O
ATOM    811  N   LEU    51      38.869  28.917  46.318  1.00  0.00           N
ATOM    812  HN  LEU    51      39.664  29.175  46.861  1.00  0.00           H
ATOM    813  CA  LEU    51      38.552  29.600  45.055  1.00  0.00           C
ATOM    814  HA  LEU    51      37.904  28.954  44.481  1.00  0.00           H
ATOM    815  CB  LEU    51      37.950  31.020  45.319  1.00  0.00           C
ATOM    816  HB1 LEU    51      37.215  31.076  46.150  1.00  0.00           H
ATOM    817  HB2 LEU    51      38.731  31.683  45.749  1.00  0.00           H
ATOM    818  CG  LEU    51      37.332  31.808  44.108  1.00  0.00           C
ATOM    819  HG  LEU    51      36.651  31.148  43.530  1.00  0.00           H
ATOM    820  CD1 LEU    51      36.524  32.971  44.689  1.00  0.00           C
ATOM    821 HD11 LEU    51      36.027  33.605  43.924  1.00  0.00           H
ATOM    822 HD12 LEU    51      35.605  32.605  45.194  1.00  0.00           H
ATOM    823 HD13 LEU    51      37.144  33.596  45.367  1.00  0.00           H
ATOM    824  CD2 LEU    51      38.381  32.429  43.188  1.00  0.00           C
ATOM    825 HD21 LEU    51      38.945  31.686  42.584  1.00  0.00           H
ATOM    826 HD22 LEU    51      37.846  33.126  42.508  1.00  0.00           H
ATOM    827 HD23 LEU    51      39.030  33.057  43.835  1.00  0.00           H
ATOM    828  C   LEU    51      39.751  29.708  44.088  1.00  0.00           C
ATOM    829  O   LEU    51      40.883  30.223  44.468  1.00  0.00           O
ATOM    830  N   LYS    52      39.610  29.284  42.831  1.00  0.00           N
ATOM    831  HN  LYS    52      38.707  28.902  42.648  1.00  0.00           H
ATOM    832  CA  LYS    52      40.557  29.436  41.760  1.00  0.00           C
ATOM    833  HA  LYS    52      41.505  29.744  42.174  1.00  0.00           H
ATOM    834  CB  LYS    52      40.685  28.091  41.096  1.00  0.00           C
ATOM    835  HB1 LYS    52      41.033  27.419  41.910  1.00  0.00           H
ATOM    836  HB2 LYS    52      39.700  27.610  40.914  1.00  0.00           H
ATOM    837  CG  LYS    52      41.742  27.963  39.940  1.00  0.00           C
ATOM    838  HG1 LYS    52      41.663  28.806  39.220  1.00  0.00           H
ATOM    839  HG2 LYS    52      42.668  28.130  40.531  1.00  0.00           H
ATOM    840  CD  LYS    52      41.650  26.676  39.106  1.00  0.00           C
ATOM    841  HD1 LYS    52      41.324  25.923  39.855  1.00  0.00           H
ATOM    842  HD2 LYS    52      40.819  26.759  38.373  1.00  0.00           H
ATOM    843  CE  LYS    52      43.010  26.299  38.485  1.00  0.00           C
ATOM    844  HE1 LYS    52      42.802  25.382  37.892  1.00  0.00           H
ATOM    845  HE2 LYS    52      43.407  27.112  37.840  1.00  0.00           H
ATOM    846  NZ  LYS    52      44.079  25.991  39.504  1.00  0.00           N
ATOM    847  HZ1 LYS    52      44.966  25.832  38.986  1.00  0.00           H
ATOM    848  HZ2 LYS    52      44.343  26.743  40.172  1.00  0.00           H
ATOM    849  HZ3 LYS    52      43.745  25.142  40.004  1.00  0.00           H
ATOM    850  C   LYS    52      40.192  30.509  40.658  1.00  0.00           C
ATOM    851  O   LYS    52      39.134  30.562  40.096  1.00  0.00           O
ATOM    852  N   TYR    53      41.163  31.457  40.445  1.00  0.00           N
ATOM    853  HN  TYR    53      42.062  31.427  40.875  1.00  0.00           H
ATOM    854  CA  TYR    53      41.131  32.441  39.437  1.00  0.00           C
ATOM    855  HA  TYR    53      40.162  32.487  38.962  1.00  0.00           H
ATOM    856  CB  TYR    53      41.542  33.809  39.921  1.00  0.00           C
ATOM    857  HB1 TYR    53      42.487  33.614  40.472  1.00  0.00           H
ATOM    858  HB2 TYR    53      41.797  34.537  39.121  1.00  0.00           H
ATOM    859  CG  TYR    53      40.549  34.444  40.927  1.00  0.00           C
ATOM    860  CD1 TYR    53      40.768  34.586  42.281  1.00  0.00           C
ATOM    861  HD1 TYR    53      41.535  33.991  42.754  1.00  0.00           H
ATOM    862  CE1 TYR    53      40.009  35.466  43.065  1.00  0.00           C
ATOM    863  HE1 TYR    53      39.997  35.511  44.144  1.00  0.00           H
ATOM    864  CZ  TYR    53      39.078  36.243  42.423  1.00  0.00           C
ATOM    865  OH  TYR    53      38.255  37.090  43.280  1.00  0.00           O
ATOM    866  HH  TYR    53      37.401  37.296  42.892  1.00  0.00           H
ATOM    867  CD2 TYR    53      39.573  35.324  40.265  1.00  0.00           C
ATOM    868  HD2 TYR    53      39.426  35.204  39.202  1.00  0.00           H
ATOM    869  CE2 TYR    53      38.806  36.185  41.077  1.00  0.00           C
ATOM    870  HE2 TYR    53      37.993  36.784  40.695  1.00  0.00           H
ATOM    871  C   TYR    53      42.070  32.093  38.247  1.00  0.00           C
ATOM    872  O   TYR    53      43.232  31.696  38.514  1.00  0.00           O
ATOM    873  N   VAL    54      41.637  32.257  37.016  1.00  0.00           N
ATOM    874  HN  VAL    54      40.715  32.619  36.897  1.00  0.00           H
ATOM    875  CA  VAL    54      42.564  32.281  35.859  1.00  0.00           C
ATOM    876  HA  VAL    54      43.592  32.446  36.148  1.00  0.00           H
ATOM    877  CB  VAL    54      42.496  30.986  34.911  1.00  0.00           C
ATOM    878  HB  VAL    54      43.354  31.150  34.225  1.00  0.00           H
ATOM    879  CG1 VAL    54      42.878  29.756  35.786  1.00  0.00           C
ATOM    880 HG11 VAL    54      42.989  28.830  35.183  1.00  0.00           H
ATOM    881 HG12 VAL    54      43.787  29.979  36.385  1.00  0.00           H
ATOM    882 HG13 VAL    54      42.138  29.541  36.587  1.00  0.00           H
ATOM    883  CG2 VAL    54      41.202  30.806  34.213  1.00  0.00           C
ATOM    884 HG21 VAL    54      41.026  31.676  33.544  1.00  0.00           H
ATOM    885 HG22 VAL    54      41.205  29.868  33.618  1.00  0.00           H
ATOM    886 HG23 VAL    54      40.351  30.759  34.926  1.00  0.00           H
ATOM    887  C   VAL    54      42.183  33.546  35.084  1.00  0.00           C
ATOM    888  O   VAL    54      41.106  34.137  35.301  1.00  0.00           O
ATOM    889  N   CYS    55      43.120  34.007  34.235  1.00  0.00           N
ATOM    890  HN  CYS    55      44.019  33.596  34.112  1.00  0.00           H
ATOM    891  CA  CYS    55      43.041  35.276  33.528  1.00  0.00           C
ATOM    892  HA  CYS    55      41.970  35.412  33.510  1.00  0.00           H
ATOM    893  CB  CYS    55      43.842  36.331  34.347  1.00  0.00           C
ATOM    894  HB1 CYS    55      43.705  37.325  33.869  1.00  0.00           H
ATOM    895  HB2 CYS    55      43.298  36.461  35.307  1.00  0.00           H
ATOM    896  SG  CYS    55      45.618  35.747  34.448  1.00  0.00           S
ATOM    897  C   CYS    55      43.509  35.172  32.154  1.00  0.00           C
ATOM    898  O   CYS    55      44.324  34.324  31.822  1.00  0.00           O
ATOM    899  N   CYS    56      42.982  36.010  31.328  1.00  0.00           N
ATOM    900  HN  CYS    56      42.428  36.775  31.648  1.00  0.00           H
ATOM    901  CA  CYS    56      43.182  35.917  29.864  1.00  0.00           C
ATOM    902  HA  CYS    56      44.200  35.629  29.647  1.00  0.00           H
ATOM    903  CB  CYS    56      42.152  35.008  29.148  1.00  0.00           C
ATOM    904  HB1 CYS    56      42.183  34.055  29.718  1.00  0.00           H
ATOM    905  HB2 CYS    56      41.183  35.537  29.280  1.00  0.00           H
ATOM    906  SG  CYS    56      42.602  34.711  27.477  1.00  0.00           S
ATOM    907  C   CYS    56      43.179  37.346  29.360  1.00  0.00           C
ATOM    908  O   CYS    56      42.564  38.230  30.016  1.00  0.00           O
ATOM    909  N   SER    57      43.919  37.612  28.308  1.00  0.00           N
ATOM    910  HN  SER    57      44.504  36.927  27.880  1.00  0.00           H
ATOM    911  CA  SER    57      44.138  38.937  27.745  1.00  0.00           C
ATOM    912  HA  SER    57      43.951  39.744  28.438  1.00  0.00           H
ATOM    913  CB  SER    57      45.594  38.944  27.183  1.00  0.00           C
ATOM    914  HB1 SER    57      46.244  38.469  27.948  1.00  0.00           H
ATOM    915  HB2 SER    57      45.649  38.302  26.277  1.00  0.00           H
ATOM    916  OG  SER    57      46.145  40.269  26.939  1.00  0.00           O
ATOM    917  HG1 SER    57      45.617  40.648  26.233  1.00  0.00           H
ATOM    918  C   SER    57      43.217  39.169  26.514  1.00  0.00           C
ATOM    919  O   SER    57      43.414  40.092  25.776  1.00  0.00           O
ATOM    920  N   THR    58      42.212  38.361  26.234  1.00  0.00           N
ATOM    921  HN  THR    58      41.808  37.713  26.875  1.00  0.00           H
ATOM    922  CA  THR    58      41.540  38.525  24.886  1.00  0.00           C
ATOM    923  HA  THR    58      41.768  39.497  24.475  1.00  0.00           H
ATOM    924  CB  THR    58      42.002  37.640  23.802  1.00  0.00           C
ATOM    925  HB  THR    58      41.448  37.689  22.840  1.00  0.00           H
ATOM    926  OG1 THR    58      41.958  36.343  24.267  1.00  0.00           O
ATOM    927  HG1 THR    58      41.332  35.878  23.707  1.00  0.00           H
ATOM    928  CG2 THR    58      43.469  37.946  23.409  1.00  0.00           C
ATOM    929 HG21 THR    58      43.712  37.350  22.504  1.00  0.00           H
ATOM    930 HG22 THR    58      43.621  39.030  23.218  1.00  0.00           H
ATOM    931 HG23 THR    58      44.171  37.562  24.179  1.00  0.00           H
ATOM    932  C   THR    58      40.027  38.376  24.904  1.00  0.00           C
ATOM    933  O   THR    58      39.401  37.952  25.842  1.00  0.00           O
ATOM    934  N   ASPT   59      39.419  38.809  23.799  1.00  0.00           N
ATOM    935  HN  ASPT   59      39.914  39.088  22.979  1.00  0.00           H
ATOM    936  CA  ASPT   59      37.991  38.994  23.656  1.00  0.00           C
ATOM    937  HA  ASPT   59      37.795  39.787  24.363  1.00  0.00           H
ATOM    938  CB  ASPT   59      37.393  39.457  22.181  1.00  0.00           C
ATOM    939  HB1 ASPT   59      37.406  38.565  21.519  1.00  0.00           H
ATOM    940  HB2 ASPT   59      36.337  39.647  22.470  1.00  0.00           H
ATOM    941  CG  ASPT   59      38.191  40.586  21.576  1.00  0.00           C
ATOM    942  OD1 ASPT   59      39.299  40.519  21.047  1.00  0.00           O
ATOM    943  OD2 ASPT   59      37.536  41.800  21.640  1.00  0.00           O
ATOM    944  HD2 ASPT   59      37.919  42.485  21.087  1.00  0.00           H
ATOM    945  C   ASPT   59      37.217  37.699  24.057  1.00  0.00           C
ATOM    946  O   ASPT   59      37.341  36.724  23.384  1.00  0.00           O
ATOM    947  N   LYS    60      36.533  37.826  25.222  1.00  0.00           N
ATOM    948  HN  LYS    60      36.514  38.620  25.826  1.00  0.00           H
ATOM    949  CA  LYS    60      35.689  36.798  25.817  1.00  0.00           C
ATOM    950  HA  LYS    60      35.351  37.024  26.817  1.00  0.00           H
ATOM    951  CB  LYS    60      34.378  36.606  25.018  1.00  0.00           C
ATOM    952  HB1 LYS    60      33.727  35.809  25.435  1.00  0.00           H
ATOM    953  HB2 LYS    60      33.860  37.579  25.156  1.00  0.00           H
ATOM    954  CG  LYS    60      34.507  36.203  23.541  1.00  0.00           C
ATOM    955  HG1 LYS    60      35.069  36.951  22.941  1.00  0.00           H
ATOM    956  HG2 LYS    60      35.188  35.325  23.511  1.00  0.00           H
ATOM    957  CD  LYS    60      33.176  35.812  22.711  1.00  0.00           C
ATOM    958  HD1 LYS    60      32.583  36.747  22.811  1.00  0.00           H
ATOM    959  HD2 LYS    60      33.450  35.694  21.641  1.00  0.00           H
ATOM    960  CE  LYS    60      32.335  34.696  23.232  1.00  0.00           C
ATOM    961  HE1 LYS    60      32.362  34.764  24.340  1.00  0.00           H
ATOM    962  HE2 LYS    60      31.246  34.711  23.014  1.00  0.00           H
ATOM    963  NZ  LYS    60      32.907  33.460  22.687  1.00  0.00           N
ATOM    964  HZ1 LYS    60      32.290  32.627  22.609  1.00  0.00           H
ATOM    965  HZ2 LYS    60      33.383  33.513  21.764  1.00  0.00           H
ATOM    966  HZ3 LYS    60      33.714  33.144  23.262  1.00  0.00           H
ATOM    967  C   LYS    60      36.358  35.445  26.130  1.00  0.00           C
ATOM    968  O   LYS    60      35.682  34.467  26.348  1.00  0.00           O
ATOM    969  N   CYS    61      37.672  35.518  26.306  1.00  0.00           N
ATOM    970  HN  CYS    61      38.114  36.234  25.772  1.00  0.00           H
ATOM    971  CA  CYS    61      38.488  34.346  26.501  1.00  0.00           C
ATOM    972  HA  CYS    61      38.347  33.621  25.714  1.00  0.00           H
ATOM    973  CB  CYS    61      39.981  34.851  26.368  1.00  0.00           C
ATOM    974  HB1 CYS    61      40.031  35.359  25.381  1.00  0.00           H
ATOM    975  HB2 CYS    61      40.046  35.637  27.151  1.00  0.00           H
ATOM    976  SG  CYS    61      41.228  33.597  26.725  1.00  0.00           S
ATOM    977  C   CYS    61      38.255  33.798  27.976  1.00  0.00           C
ATOM    978  O   CYS    61      38.520  32.595  28.167  1.00  0.00           O
ATOM    979  N   ASN    62      37.687  34.601  28.881  1.00  0.00           N
ATOM    980  HN  ASN    62      37.412  35.537  28.673  1.00  0.00           H
ATOM    981  CA  ASN    62      37.324  34.119  30.247  1.00  0.00           C
ATOM    982  HA  ASN    62      38.102  33.392  30.428  1.00  0.00           H
ATOM    983  CB  ASN    62      37.265  35.380  31.190  1.00  0.00           C
ATOM    984  HB1 ASN    62      37.015  35.069  32.227  1.00  0.00           H
ATOM    985  HB2 ASN    62      38.285  35.815  31.125  1.00  0.00           H
ATOM    986  CG  ASN    62      36.106  36.324  30.807  1.00  0.00           C
ATOM    987  OD1 ASN    62      35.694  36.497  29.661  1.00  0.00           O
ATOM    988  ND2 ASN    62      35.563  37.005  31.871  1.00  0.00           N
ATOM    989 HD21 ASN    62      36.194  37.291  32.592  1.00  0.00           H
ATOM    990 HD22 ASN    62      34.698  37.473  31.690  1.00  0.00           H
ATOM    991  C   ASN    62      36.027  33.216  30.357  1.00  0.00           C
ATOM    992  OT1 ASN    62      34.981  33.526  30.933  1.00  0.00           O
ATOM    993  OT2 ASN    62      36.109  31.933  29.866  1.00  0.00           O
ATOM    994  HT2 ASN    62      35.376  31.437  30.239  1.00  0.00           H
ATOM    995  OW  SOL    63       0.007   6.119   0.049  1.00  0.00           O
ATOM    996  HW1 SOL    63      -0.648   6.802  -0.091  1.00  0.00           H
ATOM    997  HW2 SOL    63      -0.430   5.309  -0.215  1.00  0.00           H
ATOM    998  OW  SOL    64      70.303   5.079   7.388  1.00  0.00           O
ATOM    999  HW1 SOL    64      71.136   5.363   7.013  1.00  0.00           H
ATOM   1000  HW2 SOL    64      70.169   5.655   8.141  1.00  0.00           H
ATOM   1001  OW  SOL    65      66.893  10.290   1.407  1.00  0.00           O
ATOM   1002  HW1 SOL    65      67.455   9.618   1.792  1.00  0.00           H
ATOM   1003  HW2 SOL    65      67.237  10.413   0.522  1.00  0.00           H
ATOM   1004  OW  SOL    66       0.286  14.298   9.701  1.00  0.00           O
ATOM   1005  HW1 SOL    66       0.814  14.225   8.906  1.00  0.00           H
ATOM   1006  HW2 SOL    66       0.849  14.759  10.322  1.00  0.00           H
ATOM   1007  OW  SOL    67      15.547  13.153   3.144  1.00  0.00           O
ATOM   1008  HW1 SOL    67      15.725  13.283   4.075  1.00  0.00           H
ATOM   1009  HW2 SOL    67      16.099  13.797   2.701  1.00  0.00           H
ATOM   1010  OW  SOL    68      11.540  12.229   5.782  1.00  0.00           O
ATOM   1011  HW1 SOL    68      11.889  12.547   4.949  1.00  0.00           H
ATOM   1012  HW2 SOL    68      12.028  12.713   6.448  1.00  0.00           H
ATOM   1013  OW  SOL    69      13.914  11.410   7.693  1.00  0.00           O
ATOM   1014  HW1 SOL    69      14.790  11.218   7.360  1.00  0.00           H
ATOM   1015  HW2 SOL    69      13.856  12.365   7.683  1.00  0.00           H
ATOM   1016  OW  SOL    70       6.740  12.462   7.980  1.00  0.00           O
ATOM   1017  HW1 SOL    70       6.429  13.239   8.445  1.00  0.00           H
ATOM   1018  HW2 SOL    70       6.322  12.514   7.120  1.00  0.00           H
ATOM   1019  OW  SOL    71       0.681   4.819  18.245  1.00  0.00           O
ATOM   1020  HW1 SOL    71       0.729   5.001  17.306  1.00  0.00           H
ATOM   1021  HW2 SOL    71       1.296   5.436  18.642  1.00  0.00           H
ATOM   1022  OW  SOL    72       6.284   9.625   6.965  1.00  0.00           O
ATOM   1023  HW1 SOL    72       6.130   9.506   7.903  1.00  0.00           H
ATOM   1024  HW2 SOL    72       6.313  10.574   6.845  1.00  0.00           H
ATOM   1025  OW  SOL    73      12.271   4.350  15.269  1.00  0.00           O
ATOM   1026  HW1 SOL    73      11.707   3.614  15.508  1.00  0.00           H
ATOM   1027  HW2 SOL    73      11.858   5.111  15.675  1.00  0.00           H
ATOM   1028  OW  SOL    74      66.440  14.262  12.881  1.00  0.00           O
ATOM   1029  HW1 SOL    74      66.110  15.041  13.329  1.00  0.00           H
ATOM   1030  HW2 SOL    74      67.146  13.943  13.443  1.00  0.00           H
ATOM   1031  OW  SOL    75      17.206  13.620   9.338  1.00  0.00           O
ATOM   1032  HW1 SOL    75      17.374  12.967   8.659  1.00  0.00           H
ATOM   1033  HW2 SOL    75      17.502  13.205  10.149  1.00  0.00           H
ATOM   1034  OW  SOL    76       8.443   8.153   6.597  1.00  0.00           O
ATOM   1035  HW1 SOL    76       7.843   8.770   6.178  1.00  0.00           H
ATOM   1036  HW2 SOL    76       7.984   7.871   7.388  1.00  0.00           H
ATOM   1037  OW  SOL    77      22.182   7.958   7.416  1.00  0.00           O
ATOM   1038  HW1 SOL    77      23.009   7.530   7.639  1.00  0.00           H
ATOM   1039  HW2 SOL    77      22.216   8.063   6.465  1.00  0.00           H
ATOM   1040  OW  SOL    78      70.167   9.888  68.576  1.00  0.00           O
ATOM   1041  HW1 SOL    78      70.877  10.529  68.599  1.00  0.00           H
ATOM   1042  HW2 SOL    78      70.128   9.607  67.661  1.00  0.00           H
ATOM   1043  OW  SOL    79      17.954  17.523  14.969  1.00  0.00           O
ATOM   1044  HW1 SOL    79      17.749  17.524  14.034  1.00  0.00           H
ATOM   1045  HW2 SOL    79      18.910  17.510  15.006  1.00  0.00           H
ATOM   1046  OW  SOL    80       3.536  20.764  64.437  1.00  0.00           O
ATOM   1047  HW1 SOL    80       2.782  20.242  64.710  1.00  0.00           H
ATOM   1048  HW2 SOL    80       3.796  21.240  65.225  1.00  0.00           H
ATOM   1049  OW  SOL    81       7.522   7.518   9.246  1.00  0.00           O
ATOM   1050  HW1 SOL    81       8.200   7.644   9.910  1.00  0.00           H
ATOM   1051  HW2 SOL    81       7.312   6.585   9.292  1.00  0.00           H
ATOM   1052  OW  SOL    82       1.458  15.379   7.347  1.00  0.00           O
ATOM   1053  HW1 SOL    82       1.527  16.310   7.558  1.00  0.00           H
ATOM   1054  HW2 SOL    82       2.363  15.066   7.343  1.00  0.00           H
ATOM   1055  OW  SOL    83       9.458  70.658  10.609  1.00  0.00           O
ATOM   1056  HW1 SOL    83       9.620  71.103   9.777  1.00  0.00           H
ATOM   1057  HW2 SOL    83       8.799  71.197  11.046  1.00  0.00           H
ATOM   1058  OW  SOL    84      62.819   2.909  10.998  1.00  0.00           O
ATOM   1059  HW1 SOL    84      63.233   3.158  11.824  1.00  0.00           H
ATOM   1060  HW2 SOL    84      63.452   2.327  10.578  1.00  0.00           H
ATOM   1061  OW  SOL    85      17.188  20.608  68.708  1.00  0.00           O
ATOM   1062  HW1 SOL    85      17.456  19.760  68.352  1.00  0.00           H
ATOM   1063  HW2 SOL    85      17.507  21.247  68.071  1.00  0.00           H
ATOM   1064  OW  SOL    86      69.481  12.859   4.818  1.00  0.00           O
ATOM   1065  HW1 SOL    86      69.291  13.763   4.566  1.00  0.00           H
ATOM   1066  HW2 SOL    86      69.487  12.873   5.775  1.00  0.00           H
ATOM   1067  OW  SOL    87      18.585   9.880   6.321  1.00  0.00           O
ATOM   1068  HW1 SOL    87      18.980  10.407   5.627  1.00  0.00           H
ATOM   1069  HW2 SOL    87      18.522   9.001   5.948  1.00  0.00           H
ATOM   1070  OW  SOL    88      20.248   9.980  65.522  1.00  0.00           O
ATOM   1071  HW1 SOL    88      20.928  10.356  64.964  1.00  0.00           H
ATOM   1072  HW2 SOL    88      19.593  10.673  65.602  1.00  0.00           H
ATOM   1073  OW  SOL    89      68.312  13.018  14.550  1.00  0.00           O
ATOM   1074  HW1 SOL    89      68.181  12.242  14.004  1.00  0.00           H
ATOM   1075  HW2 SOL    89      67.950  12.775  15.402  1.00  0.00           H
ATOM   1076  OW  SOL    90      69.055  15.523   7.134  1.00  0.00           O
ATOM   1077  HW1 SOL    90      69.471  14.719   7.445  1.00  0.00           H
ATOM   1078  HW2 SOL    90      69.723  16.199   7.251  1.00  0.00           H
ATOM   1079  OW  SOL    91      16.295   8.209   7.735  1.00  0.00           O
ATOM   1080  HW1 SOL    91      15.339   8.241   7.786  1.00  0.00           H
ATOM   1081  HW2 SOL    91      16.522   8.869   7.080  1.00  0.00           H
ATOM   1082  OW  SOL    92       3.179   1.178   3.220  1.00  0.00           O
ATOM   1083  HW1 SOL    92       3.815   1.446   2.557  1.00  0.00           H
ATOM   1084  HW2 SOL    92       2.364   1.606   2.958  1.00  0.00           H
ATOM   1085  OW  SOL    93      67.654  10.796  13.113  1.00  0.00           O
ATOM   1086  HW1 SOL    93      67.060  10.249  13.626  1.00  0.00           H
ATOM   1087  HW2 SOL    93      67.358  10.689  12.209  1.00  0.00           H
ATOM   1088  OW  SOL    94      21.084   7.160  66.191  1.00  0.00           O
ATOM   1089  HW1 SOL    94      20.746   7.980  65.831  1.00  0.00           H
ATOM   1090  HW2 SOL    94      22.026   7.304  66.272  1.00  0.00           H
ATOM   1091  OW  SOL    95       6.212  14.786   9.377  1.00  0.00           O
ATOM   1092  HW1 SOL    95       6.848  15.455   9.127  1.00  0.00           H
ATOM   1093  HW2 SOL    95       6.124  14.881  10.326  1.00  0.00           H
ATOM   1094  OW  SOL    96       1.934   3.046  20.724  1.00  0.00           O
ATOM   1095  HW1 SOL    96       2.079   2.171  20.365  1.00  0.00           H
ATOM   1096  HW2 SOL    96       1.717   3.585  19.964  1.00  0.00           H
ATOM   1097  OW  SOL    97       8.454  14.075  11.402  1.00  0.00           O
ATOM   1098  HW1 SOL    97       8.522  15.001  11.171  1.00  0.00           H
ATOM   1099  HW2 SOL    97       7.521  13.876  11.325  1.00  0.00           H
ATOM   1100  OW  SOL    98      12.244  19.471   4.268  1.00  0.00           O
ATOM   1101  HW1 SOL    98      12.771  18.756   3.911  1.00  0.00           H
ATOM   1102  HW2 SOL    98      11.596  19.655   3.587  1.00  0.00           H
ATOM   1103  OW  SOL    99       5.624   6.413   6.772  1.00  0.00           O
ATOM   1104  HW1 SOL    99       5.331   6.960   7.501  1.00  0.00           H
ATOM   1105  HW2 SOL    99       4.925   5.768   6.661  1.00  0.00           H
ATOM   1106  OW  SOL   100       7.997   5.131   6.538  1.00  0.00           O
ATOM   1107  HW1 SOL   100       7.367   5.851   6.504  1.00  0.00           H
ATOM   1108  HW2 SOL   100       7.615   4.451   5.984  1.00  0.00           H
ATOM   1109  OW  SOL   101      17.114  15.278   1.718  1.00  0.00           O
ATOM   1110  HW1 SOL   101      16.690  15.978   1.223  1.00  0.00           H
ATOM   1111  HW2 SOL   101      17.243  15.646   2.593  1.00  0.00           H
ATOM   1112  OW  SOL   102       4.378   6.039  13.013  1.00  0.00           O
ATOM   1113  HW1 SOL   102       4.185   6.459  13.852  1.00  0.00           H
ATOM   1114  HW2 SOL   102       4.052   6.655  12.357  1.00  0.00           H
ATOM   1115  OW  SOL   103      20.036  13.018   8.815  1.00  0.00           O
ATOM   1116  HW1 SOL   103      19.584  12.727   9.607  1.00  0.00           H
ATOM   1117  HW2 SOL   103      20.431  12.223   8.458  1.00  0.00           H
ATOM   1118  OW  SOL   104      15.173   2.552  18.513  1.00  0.00           O
ATOM   1119  HW1 SOL   104      15.026   1.631  18.733  1.00  0.00           H
ATOM   1120  HW2 SOL   104      14.408   3.007  18.866  1.00  0.00           H
ATOM   1121  OW  SOL   105      11.471   8.801  16.749  1.00  0.00           O
ATOM   1122  HW1 SOL   105      10.621   9.034  16.375  1.00  0.00           H
ATOM   1123  HW2 SOL   105      12.109   9.251  16.194  1.00  0.00           H
ATOM   1124  OW  SOL   106       8.023   2.576   7.828  1.00  0.00           O
ATOM   1125  HW1 SOL   106       7.971   3.344   7.259  1.00  0.00           H
ATOM   1126  HW2 SOL   106       8.936   2.551   8.114  1.00  0.00           H
ATOM   1127  OW  SOL   107      10.916   5.070   7.174  1.00  0.00           O
ATOM   1128  HW1 SOL   107      11.279   5.861   7.571  1.00  0.00           H
ATOM   1129  HW2 SOL   107       9.967   5.182   7.240  1.00  0.00           H
ATOM   1130  OW  SOL   108       3.258  21.458  17.941  1.00  0.00           O
ATOM   1131  HW1 SOL   108       3.797  21.211  17.190  1.00  0.00           H
ATOM   1132  HW2 SOL   108       3.497  22.367  18.120  1.00  0.00           H
ATOM   1133  OW  SOL   109      69.527   9.132   8.209  1.00  0.00           O
ATOM   1134  HW1 SOL   109      69.526   9.286   7.264  1.00  0.00           H
ATOM   1135  HW2 SOL   109      70.413   8.825   8.401  1.00  0.00           H
ATOM   1136  OW  SOL   110      14.257   4.923   9.533  1.00  0.00           O
ATOM   1137  HW1 SOL   110      13.838   4.170   9.116  1.00  0.00           H
ATOM   1138  HW2 SOL   110      14.968   5.161   8.938  1.00  0.00           H
ATOM   1139  OW  SOL   111      12.734  14.655  69.599  1.00  0.00           O
ATOM   1140  HW1 SOL   111      12.245  15.096  68.905  1.00  0.00           H
ATOM   1141  HW2 SOL   111      12.847  13.759  69.282  1.00  0.00           H
ATOM   1142  OW  SOL   112      70.428  69.249  10.586  1.00  0.00           O
ATOM   1143  HW1 SOL   112      70.701  68.638   9.902  1.00  0.00           H
ATOM   1144  HW2 SOL   112      69.651  69.678  10.228  1.00  0.00           H
ATOM   1145  OW  SOL   113       1.971  19.934  68.666  1.00  0.00           O
ATOM   1146  HW1 SOL   113       1.070  19.882  68.983  1.00  0.00           H
ATOM   1147  HW2 SOL   113       1.977  20.694  68.084  1.00  0.00           H
ATOM   1148  OW  SOL   114      12.405  16.739   7.424  1.00  0.00           O
ATOM   1149  HW1 SOL   114      13.108  16.787   6.777  1.00  0.00           H
ATOM   1150  HW2 SOL   114      11.610  16.940   6.930  1.00  0.00           H
ATOM   1151  OW  SOL   115      12.815  17.135  10.383  1.00  0.00           O
ATOM   1152  HW1 SOL   115      12.676  17.275   9.446  1.00  0.00           H
ATOM   1153  HW2 SOL   115      13.763  17.036  10.473  1.00  0.00           H
ATOM   1154  OW  SOL   116       0.040  10.478   1.370  1.00  0.00           O
ATOM   1155  HW1 SOL   116      -0.737   9.959   1.576  1.00  0.00           H
ATOM   1156  HW2 SOL   116       0.283  10.206   0.485  1.00  0.00           H
ATOM   1157  OW  SOL   117      12.813  13.919   7.764  1.00  0.00           O
ATOM   1158  HW1 SOL   117      12.545  13.799   8.675  1.00  0.00           H
ATOM   1159  HW2 SOL   117      12.467  14.779   7.524  1.00  0.00           H
ATOM   1160  OW  SOL   118      11.340  13.911  14.189  1.00  0.00           O
ATOM   1161  HW1 SOL   118      12.006  14.547  13.927  1.00  0.00           H
ATOM   1162  HW2 SOL   118      10.539  14.427  14.282  1.00  0.00           H
ATOM   1163  OW  SOL   119       7.527  16.007  70.682  1.00  0.00           O
ATOM   1164  HW1 SOL   119       8.045  15.317  71.097  1.00  0.00           H
ATOM   1165  HW2 SOL   119       7.359  15.682  69.797  1.00  0.00           H
ATOM   1166  OW  SOL   120       0.112   4.677  15.549  1.00  0.00           O
ATOM   1167  HW1 SOL   120       0.841   5.103  15.099  1.00  0.00           H
ATOM   1168  HW2 SOL   120      -0.263   4.089  14.894  1.00  0.00           H
ATOM   1169  OW  SOL   121      19.485  15.147  70.337  1.00  0.00           O
ATOM   1170  HW1 SOL   121      19.376  14.394  69.756  1.00  0.00           H
ATOM   1171  HW2 SOL   121      20.102  14.847  71.005  1.00  0.00           H
ATOM   1172  OW  SOL   122      61.992  10.765  68.886  1.00  0.00           O
ATOM   1173  HW1 SOL   122      62.233   9.839  68.912  1.00  0.00           H
ATOM   1174  HW2 SOL   122      61.205  10.793  68.342  1.00  0.00           H
ATOM   1175  OW  SOL   123      13.003   1.681   4.665  1.00  0.00           O
ATOM   1176  HW1 SOL   123      12.107   1.933   4.888  1.00  0.00           H
ATOM   1177  HW2 SOL   123      12.976   0.727   4.605  1.00  0.00           H
ATOM   1178  OW  SOL   124      68.968  16.472  15.292  1.00  0.00           O
ATOM   1179  HW1 SOL   124      69.050  15.920  16.070  1.00  0.00           H
ATOM   1180  HW2 SOL   124      69.127  17.360  15.610  1.00  0.00           H
ATOM   1181  OW  SOL   125       9.492  20.762   3.392  1.00  0.00           O
ATOM   1182  HW1 SOL   125       8.979  21.564   3.294  1.00  0.00           H
ATOM   1183  HW2 SOL   125       8.838  20.074   3.520  1.00  0.00           H
ATOM   1184  OW  SOL   126       5.500   5.099   3.387  1.00  0.00           O
ATOM   1185  HW1 SOL   126       5.676   5.989   3.691  1.00  0.00           H
ATOM   1186  HW2 SOL   126       4.658   5.161   2.935  1.00  0.00           H
ATOM   1187  OW  SOL   127       8.294   0.895  14.098  1.00  0.00           O
ATOM   1188  HW1 SOL   127       8.477   0.740  15.025  1.00  0.00           H
ATOM   1189  HW2 SOL   127       7.414   1.271  14.086  1.00  0.00           H
ATOM   1190  OW  SOL   128      67.634   5.476   2.193  1.00  0.00           O
ATOM   1191  HW1 SOL   128      68.320   5.757   2.798  1.00  0.00           H
ATOM   1192  HW2 SOL   128      66.885   5.277   2.754  1.00  0.00           H
ATOM   1193  OW  SOL   129       3.306   2.676  11.669  1.00  0.00           O
ATOM   1194  HW1 SOL   129       2.975   3.075  12.473  1.00  0.00           H
ATOM   1195  HW2 SOL   129       2.743   1.914  11.530  1.00  0.00           H
ATOM   1196  OW  SOL   130      70.605  17.889   7.431  1.00  0.00           O
ATOM   1197  HW1 SOL   130      70.516  17.668   6.504  1.00  0.00           H
ATOM   1198  HW2 SOL   130      71.073  18.724   7.435  1.00  0.00           H
ATOM   1199  OW  SOL   131       9.383   5.916   3.605  1.00  0.00           O
ATOM   1200  HW1 SOL   131       9.059   5.739   4.487  1.00  0.00           H
ATOM   1201  HW2 SOL   131       9.019   5.212   3.069  1.00  0.00           H
ATOM   1202  OW  SOL   132       4.641  12.688  13.958  1.00  0.00           O
ATOM   1203  HW1 SOL   132       4.200  12.993  14.751  1.00  0.00           H
ATOM   1204  HW2 SOL   132       4.026  12.068  13.565  1.00  0.00           H
ATOM   1205  OW  SOL   133      14.876   5.782  67.964  1.00  0.00           O
ATOM   1206  HW1 SOL   133      15.249   4.902  68.009  1.00  0.00           H
ATOM   1207  HW2 SOL   133      15.451   6.257  67.364  1.00  0.00           H
ATOM   1208  OW  SOL   134      67.258  63.388   2.076  1.00  0.00           O
ATOM   1209  HW1 SOL   134      66.565  63.033   1.519  1.00  0.00           H
ATOM   1210  HW2 SOL   134      66.803  63.976   2.679  1.00  0.00           H
ATOM   1211  OW  SOL   135      23.435   7.412   3.872  1.00  0.00           O
ATOM   1212  HW1 SOL   135      23.961   7.574   3.089  1.00  0.00           H
ATOM   1213  HW2 SOL   135      24.052   7.045   4.505  1.00  0.00           H
ATOM   1214  OW  SOL   136      67.270   5.075  67.262  1.00  0.00           O
ATOM   1215  HW1 SOL   136      67.495   4.190  67.548  1.00  0.00           H
ATOM   1216  HW2 SOL   136      67.446   5.626  68.024  1.00  0.00           H
ATOM   1217  OW  SOL   137       2.980  67.775   7.993  1.00  0.00           O
ATOM   1218  HW1 SOL   137       3.346  67.479   8.826  1.00  0.00           H
ATOM   1219  HW2 SOL   137       3.228  68.698   7.936  1.00  0.00           H
ATOM   1220  OW  SOL   138       8.675   6.195  18.397  1.00  0.00           O
ATOM   1221  HW1 SOL   138       8.595   6.616  19.253  1.00  0.00           H
ATOM   1222  HW2 SOL   138       7.785   6.199  18.044  1.00  0.00           H
ATOM   1223  OW  SOL   139      11.369  14.137  10.296  1.00  0.00           O
ATOM   1224  HW1 SOL   139      10.703  13.666  10.797  1.00  0.00           H
ATOM   1225  HW2 SOL   139      11.099  15.054  10.339  1.00  0.00           H
ATOM   1226  OW  SOL   140      70.503  11.475  11.438  1.00  0.00           O
ATOM   1227  HW1 SOL   140      69.781  10.850  11.503  1.00  0.00           H
ATOM   1228  HW2 SOL   140      70.256  12.052  10.715  1.00  0.00           H
ATOM   1229  OW  SOL   141      11.059  22.202   6.662  1.00  0.00           O
ATOM   1230  HW1 SOL   141      10.889  21.301   6.935  1.00  0.00           H
ATOM   1231  HW2 SOL   141      11.829  22.141   6.098  1.00  0.00           H
ATOM   1232  OW  SOL   142       1.873   6.190   6.445  1.00  0.00           O
ATOM   1233  HW1 SOL   142       2.218   7.072   6.582  1.00  0.00           H
ATOM   1234  HW2 SOL   142       2.641   5.621   6.496  1.00  0.00           H
ATOM   1235  OW  SOL   143      70.228   5.436  10.352  1.00  0.00           O
ATOM   1236  HW1 SOL   143      70.988   4.963  10.014  1.00  0.00           H
ATOM   1237  HW2 SOL   143      70.536   5.832  11.168  1.00  0.00           H
ATOM   1238  OW  SOL   144      65.574   4.845   8.771  1.00  0.00           O
ATOM   1239  HW1 SOL   144      65.304   4.079   9.277  1.00  0.00           H
ATOM   1240  HW2 SOL   144      66.476   5.009   9.047  1.00  0.00           H
ATOM   1241  OW  SOL   145       5.937   7.700   4.410  1.00  0.00           O
ATOM   1242  HW1 SOL   145       6.096   7.503   5.333  1.00  0.00           H
ATOM   1243  HW2 SOL   145       5.998   8.654   4.354  1.00  0.00           H
ATOM   1244  OW  SOL   146       9.847  11.618  16.300  1.00  0.00           O
ATOM   1245  HW1 SOL   146      10.671  11.405  15.863  1.00  0.00           H
ATOM   1246  HW2 SOL   146      10.087  11.745  17.218  1.00  0.00           H
ATOM   1247  OW  SOL   147       5.600  12.481   5.625  1.00  0.00           O
ATOM   1248  HW1 SOL   147       5.343  13.340   5.288  1.00  0.00           H
ATOM   1249  HW2 SOL   147       5.535  11.898   4.869  1.00  0.00           H
ATOM   1250  OW  SOL   148      12.816   2.488  10.772  1.00  0.00           O
ATOM   1251  HW1 SOL   148      12.444   2.953  11.522  1.00  0.00           H
ATOM   1252  HW2 SOL   148      13.691   2.228  11.061  1.00  0.00           H
ATOM   1253  OW  SOL   149      21.947   9.321   5.073  1.00  0.00           O
ATOM   1254  HW1 SOL   149      21.010   9.150   4.983  1.00  0.00           H
ATOM   1255  HW2 SOL   149      22.369   8.558   4.677  1.00  0.00           H
ATOM   1256  OW  SOL   150      67.395  15.899  66.846  1.00  0.00           O
ATOM   1257  HW1 SOL   150      67.061  16.044  67.731  1.00  0.00           H
ATOM   1258  HW2 SOL   150      66.822  16.421  66.284  1.00  0.00           H
ATOM   1259  OW  SOL   151      19.935  16.484  67.142  1.00  0.00           O
ATOM   1260  HW1 SOL   151      20.553  15.753  67.170  1.00  0.00           H
ATOM   1261  HW2 SOL   151      20.448  17.218  66.804  1.00  0.00           H
ATOM   1262  OW  SOL   152      16.263   8.177   3.585  1.00  0.00           O
ATOM   1263  HW1 SOL   152      15.626   8.727   4.042  1.00  0.00           H
ATOM   1264  HW2 SOL   152      16.132   8.378   2.658  1.00  0.00           H
ATOM   1265  OW  SOL   153       5.010   2.599   1.089  1.00  0.00           O
ATOM   1266  HW1 SOL   153       4.961   2.278   0.188  1.00  0.00           H
ATOM   1267  HW2 SOL   153       5.152   3.542   1.000  1.00  0.00           H
ATOM   1268  OW  SOL   154      25.325  17.076  14.433  1.00  0.00           O
ATOM   1269  HW1 SOL   154      25.834  17.884  14.511  1.00  0.00           H
ATOM   1270  HW2 SOL   154      25.945  16.435  14.085  1.00  0.00           H
ATOM   1271  OW  SOL   155       9.827   7.644  10.780  1.00  0.00           O
ATOM   1272  HW1 SOL   155      10.303   8.003  10.031  1.00  0.00           H
ATOM   1273  HW2 SOL   155      10.328   7.932  11.543  1.00  0.00           H
ATOM   1274  OW  SOL   156      13.551   8.767   8.185  1.00  0.00           O
ATOM   1275  HW1 SOL   156      12.607   8.616   8.135  1.00  0.00           H
ATOM   1276  HW2 SOL   156      13.666   9.666   7.877  1.00  0.00           H
ATOM   1277  OW  SOL   157       9.472  12.188  18.962  1.00  0.00           O
ATOM   1278  HW1 SOL   157       9.788  12.706  19.702  1.00  0.00           H
ATOM   1279  HW2 SOL   157       8.551  12.021  19.161  1.00  0.00           H
ATOM   1280  OW  SOL   158      16.525  13.913   5.622  1.00  0.00           O
ATOM   1281  HW1 SOL   158      16.982  14.652   5.220  1.00  0.00           H
ATOM   1282  HW2 SOL   158      16.066  14.293   6.371  1.00  0.00           H
ATOM   1283  OW  SOL   159       5.385  69.996   9.652  1.00  0.00           O
ATOM   1284  HW1 SOL   159       5.987  70.651  10.007  1.00  0.00           H
ATOM   1285  HW2 SOL   159       5.824  69.668   8.867  1.00  0.00           H
ATOM   1286  OW  SOL   160       5.145  10.036  21.434  1.00  0.00           O
ATOM   1287  HW1 SOL   160       6.024  10.402  21.534  1.00  0.00           H
ATOM   1288  HW2 SOL   160       5.201   9.489  20.651  1.00  0.00           H
ATOM   1289  OW  SOL   161       3.204  12.580   1.522  1.00  0.00           O
ATOM   1290  HW1 SOL   161       3.435  11.719   1.871  1.00  0.00           H
ATOM   1291  HW2 SOL   161       2.906  13.076   2.285  1.00  0.00           H
ATOM   1292  OW  SOL   162       2.040   8.447  17.632  1.00  0.00           O
ATOM   1293  HW1 SOL   162       2.508   9.214  17.303  1.00  0.00           H
ATOM   1294  HW2 SOL   162       2.527   8.186  18.414  1.00  0.00           H
ATOM   1295  OW  SOL   163      10.581   2.679   8.981  1.00  0.00           O
ATOM   1296  HW1 SOL   163      10.809   3.480   8.509  1.00  0.00           H
ATOM   1297  HW2 SOL   163      11.353   2.486   9.513  1.00  0.00           H
ATOM   1298  OW  SOL   164       2.573  13.194  15.813  1.00  0.00           O
ATOM   1299  HW1 SOL   164       2.530  14.036  16.267  1.00  0.00           H
ATOM   1300  HW2 SOL   164       1.744  13.134  15.339  1.00  0.00           H
ATOM   1301  OW  SOL   165       1.841  11.257  68.309  1.00  0.00           O
ATOM   1302  HW1 SOL   165       2.666  10.958  68.693  1.00  0.00           H
ATOM   1303  HW2 SOL   165       1.892  10.987  67.392  1.00  0.00           H
ATOM   1304  OW  SOL   166      63.763   9.110   6.743  1.00  0.00           O
ATOM   1305  HW1 SOL   166      63.473   8.285   6.355  1.00  0.00           H
ATOM   1306  HW2 SOL   166      63.922   8.900   7.664  1.00  0.00           H
ATOM   1307  OW  SOL   167      18.231  12.592   1.395  1.00  0.00           O
ATOM   1308  HW1 SOL   167      17.867  13.450   1.613  1.00  0.00           H
ATOM   1309  HW2 SOL   167      18.582  12.698   0.511  1.00  0.00           H
ATOM   1310  OW  SOL   168      14.690  17.400   5.923  1.00  0.00           O
ATOM   1311  HW1 SOL   168      14.487  17.204   5.008  1.00  0.00           H
ATOM   1312  HW2 SOL   168      15.208  18.204   5.887  1.00  0.00           H
ATOM   1313  OW  SOL   169      19.127  11.468   3.990  1.00  0.00           O
ATOM   1314  HW1 SOL   169      18.699  11.789   3.196  1.00  0.00           H
ATOM   1315  HW2 SOL   169      19.694  12.189   4.265  1.00  0.00           H
ATOM   1316  OW  SOL   170       2.371  15.645  16.985  1.00  0.00           O
ATOM   1317  HW1 SOL   170       2.540  16.399  16.419  1.00  0.00           H
ATOM   1318  HW2 SOL   170       2.040  16.026  17.798  1.00  0.00           H
ATOM   1319  OW  SOL   171       1.690   3.972   9.349  1.00  0.00           O
ATOM   1320  HW1 SOL   171       2.166   3.356   9.906  1.00  0.00           H
ATOM   1321  HW2 SOL   171       1.727   3.583   8.475  1.00  0.00           H
ATOM   1322  OW  SOL   172      18.308   2.761  12.052  1.00  0.00           O
ATOM   1323  HW1 SOL   172      17.848   3.590  11.923  1.00  0.00           H
ATOM   1324  HW2 SOL   172      18.218   2.579  12.988  1.00  0.00           H
ATOM   1325  OW  SOL   173      12.722   1.122  15.013  1.00  0.00           O
ATOM   1326  HW1 SOL   173      13.075   0.337  14.593  1.00  0.00           H
ATOM   1327  HW2 SOL   173      13.178   1.848  14.587  1.00  0.00           H
ATOM   1328  OW  SOL   174       0.733   1.731  15.261  1.00  0.00           O
ATOM   1329  HW1 SOL   174       0.720   1.579  16.206  1.00  0.00           H
ATOM   1330  HW2 SOL   174       1.319   2.479  15.145  1.00  0.00           H
ATOM   1331  OW  SOL   175       0.276  13.486  14.127  1.00  0.00           O
ATOM   1332  HW1 SOL   175       0.186  12.923  13.359  1.00  0.00           H
ATOM   1333  HW2 SOL   175      -0.622  13.621  14.432  1.00  0.00           H
ATOM   1334  OW  SOL   176      13.239  11.598   2.806  1.00  0.00           O
ATOM   1335  HW1 SOL   176      13.652  11.044   2.143  1.00  0.00           H
ATOM   1336  HW2 SOL   176      13.933  12.197   3.083  1.00  0.00           H
ATOM   1337  OW  SOL   177      13.865   9.181   4.733  1.00  0.00           O
ATOM   1338  HW1 SOL   177      13.101   8.749   5.116  1.00  0.00           H
ATOM   1339  HW2 SOL   177      13.526  10.009   4.393  1.00  0.00           H
ATOM   1340  OW  SOL   178      65.543  68.857  12.552  1.00  0.00           O
ATOM   1341  HW1 SOL   178      66.000  68.991  13.382  1.00  0.00           H
ATOM   1342  HW2 SOL   178      66.134  69.219  11.891  1.00  0.00           H
ATOM   1343  OW  SOL   179       1.469  11.389   8.401  1.00  0.00           O
ATOM   1344  HW1 SOL   179       2.002  12.029   8.874  1.00  0.00           H
ATOM   1345  HW2 SOL   179       1.992  11.163   7.632  1.00  0.00           H
ATOM   1346  OW  SOL   180       7.306   8.967  12.678  1.00  0.00           O
ATOM   1347  HW1 SOL   180       6.979   9.739  13.139  1.00  0.00           H
ATOM   1348  HW2 SOL   180       8.243   9.129  12.571  1.00  0.00           H
ATOM   1349  OW  SOL   181      15.620  15.969  12.199  1.00  0.00           O
ATOM   1350  HW1 SOL   181      15.129  15.754  11.407  1.00  0.00           H
ATOM   1351  HW2 SOL   181      15.898  15.122  12.548  1.00  0.00           H
ATOM   1352  OW  SOL   182      69.462   3.160  13.677  1.00  0.00           O
ATOM   1353  HW1 SOL   182      69.862   2.417  13.224  1.00  0.00           H
ATOM   1354  HW2 SOL   182      68.975   3.623  12.995  1.00  0.00           H
ATOM   1355  OW  SOL   183      18.221   4.315   6.791  1.00  0.00           O
ATOM   1356  HW1 SOL   183      17.995   4.351   5.862  1.00  0.00           H
ATOM   1357  HW2 SOL   183      17.490   4.746   7.233  1.00  0.00           H
ATOM   1358  OW  SOL   184      12.339  11.363  15.460  1.00  0.00           O
ATOM   1359  HW1 SOL   184      12.225  12.092  14.850  1.00  0.00           H
ATOM   1360  HW2 SOL   184      13.288  11.268  15.547  1.00  0.00           H
ATOM   1361  OW  SOL   185      14.982  10.611  15.711  1.00  0.00           O
ATOM   1362  HW1 SOL   185      15.014  10.494  16.661  1.00  0.00           H
ATOM   1363  HW2 SOL   185      15.298  11.502  15.568  1.00  0.00           H
ATOM   1364  OW  SOL   186      17.631  14.381  14.419  1.00  0.00           O
ATOM   1365  HW1 SOL   186      18.388  13.796  14.413  1.00  0.00           H
ATOM   1366  HW2 SOL   186      17.918  15.141  14.926  1.00  0.00           H
ATOM   1367  OW  SOL   187       3.685  10.492  16.475  1.00  0.00           O
ATOM   1368  HW1 SOL   187       4.433  10.799  16.987  1.00  0.00           H
ATOM   1369  HW2 SOL   187       3.916  10.696  15.568  1.00  0.00           H
ATOM   1370  OW  SOL   188       5.848  10.643   3.350  1.00  0.00           O
ATOM   1371  HW1 SOL   188       6.245  10.816   2.497  1.00  0.00           H
ATOM   1372  HW2 SOL   188       4.961  10.345   3.147  1.00  0.00           H
ATOM   1373  OW  SOL   189      17.545   9.427  68.775  1.00  0.00           O
ATOM   1374  HW1 SOL   189      17.131   8.743  69.301  1.00  0.00           H
ATOM   1375  HW2 SOL   189      18.481   9.236  68.827  1.00  0.00           H
ATOM   1376  OW  SOL   190       1.722  15.409   0.198  1.00  0.00           O
ATOM   1377  HW1 SOL   190       1.679  15.981   0.964  1.00  0.00           H
ATOM   1378  HW2 SOL   190       2.635  15.124   0.162  1.00  0.00           H
ATOM   1379  OW  SOL   191       8.294   4.215   1.861  1.00  0.00           O
ATOM   1380  HW1 SOL   191       8.475   3.496   2.467  1.00  0.00           H
ATOM   1381  HW2 SOL   191       9.068   4.256   1.300  1.00  0.00           H
ATOM   1382  OW  SOL   192      66.973   5.207  20.152  1.00  0.00           O
ATOM   1383  HW1 SOL   192      66.212   5.787  20.189  1.00  0.00           H
ATOM   1384  HW2 SOL   192      66.616   4.332  20.301  1.00  0.00           H
ATOM   1385  OW  SOL   193      15.441   8.131  12.049  1.00  0.00           O
ATOM   1386  HW1 SOL   193      16.228   7.834  11.592  1.00  0.00           H
ATOM   1387  HW2 SOL   193      14.731   7.977  11.426  1.00  0.00           H
ATOM   1388  OW  SOL   194       5.523   1.602  13.422  1.00  0.00           O
ATOM   1389  HW1 SOL   194       5.696   2.426  13.877  1.00  0.00           H
ATOM   1390  HW2 SOL   194       4.669   1.731  13.009  1.00  0.00           H
ATOM   1391  OW  SOL   195       0.994  11.185   3.975  1.00  0.00           O
ATOM   1392  HW1 SOL   195       0.089  11.307   4.261  1.00  0.00           H
ATOM   1393  HW2 SOL   195       0.925  10.979   3.043  1.00  0.00           H
ATOM   1394  OW  SOL   196      70.614  13.966  17.999  1.00  0.00           O
ATOM   1395  HW1 SOL   196      71.009  14.825  18.146  1.00  0.00           H
ATOM   1396  HW2 SOL   196      69.677  14.106  18.137  1.00  0.00           H
ATOM   1397  OW  SOL   197       2.230  22.270   1.701  1.00  0.00           O
ATOM   1398  HW1 SOL   197       3.069  22.727   1.751  1.00  0.00           H
ATOM   1399  HW2 SOL   197       1.892  22.482   0.831  1.00  0.00           H
ATOM   1400  OW  SOL   198      15.985   5.578   7.509  1.00  0.00           O
ATOM   1401  HW1 SOL   198      16.369   6.434   7.701  1.00  0.00           H
ATOM   1402  HW2 SOL   198      15.621   5.670   6.629  1.00  0.00           H
ATOM   1403  OW  SOL   199      63.407   4.474   6.809  1.00  0.00           O
ATOM   1404  HW1 SOL   199      63.931   4.304   7.592  1.00  0.00           H
ATOM   1405  HW2 SOL   199      62.868   3.690   6.705  1.00  0.00           H
ATOM   1406  OW  SOL   200       4.037   6.563   9.247  1.00  0.00           O
ATOM   1407  HW1 SOL   200       4.804   6.218   9.704  1.00  0.00           H
ATOM   1408  HW2 SOL   200       3.315   6.006   9.536  1.00  0.00           H
ATOM   1409  OW  SOL   201      14.121  10.335  12.751  1.00  0.00           O
ATOM   1410  HW1 SOL   201      14.651   9.595  12.454  1.00  0.00           H
ATOM   1411  HW2 SOL   201      14.286  10.386  13.692  1.00  0.00           H
ATOM   1412  OW  SOL   202      11.882   6.725   5.059  1.00  0.00           O
ATOM   1413  HW1 SOL   202      11.398   7.515   4.816  1.00  0.00           H
ATOM   1414  HW2 SOL   202      11.221   6.148   5.441  1.00  0.00           H
ATOM   1415  OW  SOL   203      16.836   5.101  11.648  1.00  0.00           O
ATOM   1416  HW1 SOL   203      17.015   5.883  11.127  1.00  0.00           H
ATOM   1417  HW2 SOL   203      15.886   5.100  11.763  1.00  0.00           H
ATOM   1418  OW  SOL   204      67.761  11.177  21.148  1.00  0.00           O
ATOM   1419  HW1 SOL   204      67.745  11.479  22.057  1.00  0.00           H
ATOM   1420  HW2 SOL   204      67.896  10.232  21.212  1.00  0.00           H
ATOM   1421  OW  SOL   205      10.929   9.389  12.575  1.00  0.00           O
ATOM   1422  HW1 SOL   205      10.678  10.313  12.577  1.00  0.00           H
ATOM   1423  HW2 SOL   205      11.831   9.386  12.254  1.00  0.00           H
ATOM   1424  OW  SOL   206       3.909  14.406   7.632  1.00  0.00           O
ATOM   1425  HW1 SOL   206       4.267  14.644   8.487  1.00  0.00           H
ATOM   1426  HW2 SOL   206       3.452  13.579   7.786  1.00  0.00           H
ATOM   1427  OW  SOL   207      68.543  10.498   4.087  1.00  0.00           O
ATOM   1428  HW1 SOL   207      67.834  10.663   3.466  1.00  0.00           H
ATOM   1429  HW2 SOL   207      68.764  11.363   4.434  1.00  0.00           H
ATOM   1430  OW  SOL   208      64.515  12.135  12.977  1.00  0.00           O
ATOM   1431  HW1 SOL   208      65.314  12.587  12.706  1.00  0.00           H
ATOM   1432  HW2 SOL   208      64.825  11.378  13.474  1.00  0.00           H
ATOM   1433  OW  SOL   209      10.690  14.062   3.415  1.00  0.00           O
ATOM   1434  HW1 SOL   209      10.313  13.437   2.796  1.00  0.00           H
ATOM   1435  HW2 SOL   209       9.936  14.422   3.882  1.00  0.00           H
ATOM   1436  OW  SOL   210      12.490  12.648  67.810  1.00  0.00           O
ATOM   1437  HW1 SOL   210      12.902  11.802  67.635  1.00  0.00           H
ATOM   1438  HW2 SOL   210      13.194  13.287  67.696  1.00  0.00           H
ATOM   1439  OW  SOL   211      16.418  19.780   7.238  1.00  0.00           O
ATOM   1440  HW1 SOL   211      17.071  20.138   7.839  1.00  0.00           H
ATOM   1441  HW2 SOL   211      16.929  19.435   6.506  1.00  0.00           H
ATOM   1442  OW  SOL   212      11.567  25.696   8.993  1.00  0.00           O
ATOM   1443  HW1 SOL   212      11.707  25.848   8.058  1.00  0.00           H
ATOM   1444  HW2 SOL   212      11.889  26.491   9.416  1.00  0.00           H
ATOM   1445  OW  SOL   213      63.910  13.710   9.593  1.00  0.00           O
ATOM   1446  HW1 SOL   213      64.113  12.887  10.038  1.00  0.00           H
ATOM   1447  HW2 SOL   213      64.339  13.635   8.741  1.00  0.00           H
ATOM   1448  OW  SOL   214       6.701  22.284  17.222  1.00  0.00           O
ATOM   1449  HW1 SOL   214       7.249  21.954  17.934  1.00  0.00           H
ATOM   1450  HW2 SOL   214       6.053  22.840  17.655  1.00  0.00           H
ATOM   1451  OW  SOL   215       8.059   1.374   1.514  1.00  0.00           O
ATOM   1452  HW1 SOL   215       7.489   1.959   1.017  1.00  0.00           H
ATOM   1453  HW2 SOL   215       7.497   1.017   2.202  1.00  0.00           H
ATOM   1454  OW  SOL   216      17.366   1.919   4.792  1.00  0.00           O
ATOM   1455  HW1 SOL   216      18.150   1.658   4.310  1.00  0.00           H
ATOM   1456  HW2 SOL   216      17.520   1.614   5.686  1.00  0.00           H
ATOM   1457  OW  SOL   217      12.085  15.628   1.776  1.00  0.00           O
ATOM   1458  HW1 SOL   217      12.035  15.380   0.853  1.00  0.00           H
ATOM   1459  HW2 SOL   217      11.840  14.834   2.251  1.00  0.00           H
ATOM   1460  OW  SOL   218       3.630  18.326  16.013  1.00  0.00           O
ATOM   1461  HW1 SOL   218       4.233  18.822  15.459  1.00  0.00           H
ATOM   1462  HW2 SOL   218       2.910  18.932  16.187  1.00  0.00           H
ATOM   1463  OW  SOL   219      19.384   9.903   0.886  1.00  0.00           O
ATOM   1464  HW1 SOL   219      19.313   9.681  -0.042  1.00  0.00           H
ATOM   1465  HW2 SOL   219      18.761  10.619   1.010  1.00  0.00           H
ATOM   1466  OW  SOL   220       9.327   8.934  20.432  1.00  0.00           O
ATOM   1467  HW1 SOL   220      10.265   9.111  20.498  1.00  0.00           H
ATOM   1468  HW2 SOL   220       9.049   9.400  19.643  1.00  0.00           H
ATOM   1469  OW  SOL   221       7.586  10.509   0.633  1.00  0.00           O
ATOM   1470  HW1 SOL   221       8.177   9.781   0.830  1.00  0.00           H
ATOM   1471  HW2 SOL   221       8.077  11.058   0.022  1.00  0.00           H
ATOM   1472  OW  SOL   222      19.254  13.428  12.161  1.00  0.00           O
ATOM   1473  HW1 SOL   222      19.203  13.937  12.970  1.00  0.00           H
ATOM   1474  HW2 SOL   222      18.381  13.051  12.058  1.00  0.00           H
ATOM   1475  OW  SOL   223      21.645   6.496  69.750  1.00  0.00           O
ATOM   1476  HW1 SOL   223      22.414   6.137  70.193  1.00  0.00           H
ATOM   1477  HW2 SOL   223      20.902   6.169  70.258  1.00  0.00           H
ATOM   1478  OW  SOL   224       1.115   8.597   9.686  1.00  0.00           O
ATOM   1479  HW1 SOL   224       2.065   8.690   9.613  1.00  0.00           H
ATOM   1480  HW2 SOL   224       0.805   9.474   9.910  1.00  0.00           H
ATOM   1481  OW  SOL   225      15.251  13.148   0.320  1.00  0.00           O
ATOM   1482  HW1 SOL   225      15.420  12.956   1.242  1.00  0.00           H
ATOM   1483  HW2 SOL   225      14.554  13.803   0.334  1.00  0.00           H
ATOM   1484  OW  SOL   226      10.234  12.035  12.562  1.00  0.00           O
ATOM   1485  HW1 SOL   226      10.476  12.417  13.405  1.00  0.00           H
ATOM   1486  HW2 SOL   226       9.496  12.566  12.262  1.00  0.00           H
ATOM   1487  OW  SOL   227       7.318  19.111   4.452  1.00  0.00           O
ATOM   1488  HW1 SOL   227       7.124  19.946   4.877  1.00  0.00           H
ATOM   1489  HW2 SOL   227       6.501  18.616   4.509  1.00  0.00           H
ATOM   1490  OW  SOL   228      21.616  11.225  67.694  1.00  0.00           O
ATOM   1491  HW1 SOL   228      22.432  10.725  67.719  1.00  0.00           H
ATOM   1492  HW2 SOL   228      21.085  10.785  67.031  1.00  0.00           H
ATOM   1493  OW  SOL   229       6.844  11.168  14.107  1.00  0.00           O
ATOM   1494  HW1 SOL   229       6.033  11.635  13.903  1.00  0.00           H
ATOM   1495  HW2 SOL   229       7.302  11.741  14.723  1.00  0.00           H
ATOM   1496  OW  SOL   230      24.472  16.546  10.880  1.00  0.00           O
ATOM   1497  HW1 SOL   230      23.928  16.916  10.184  1.00  0.00           H
ATOM   1498  HW2 SOL   230      23.848  16.134  11.478  1.00  0.00           H
ATOM   1499  OW  SOL   231       5.592  11.592  10.819  1.00  0.00           O
ATOM   1500  HW1 SOL   231       5.817  12.496  11.035  1.00  0.00           H
ATOM   1501  HW2 SOL   231       6.152  11.376  10.073  1.00  0.00           H
ATOM   1502  OW  SOL   232       1.534  64.284   6.625  1.00  0.00           O
ATOM   1503  HW1 SOL   232       1.301  65.088   6.161  1.00  0.00           H
ATOM   1504  HW2 SOL   232       2.354  64.493   7.071  1.00  0.00           H
ATOM   1505  OW  SOL   233       0.652  21.340  65.644  1.00  0.00           O
ATOM   1506  HW1 SOL   233       0.449  21.720  66.499  1.00  0.00           H
ATOM   1507  HW2 SOL   233       0.274  20.461  65.676  1.00  0.00           H
ATOM   1508  OW  SOL   234      21.900   1.712   9.853  1.00  0.00           O
ATOM   1509  HW1 SOL   234      22.348   2.035   9.071  1.00  0.00           H
ATOM   1510  HW2 SOL   234      21.792   2.487  10.405  1.00  0.00           H
ATOM   1511  OW  SOL   235       0.423  13.806  69.033  1.00  0.00           O
ATOM   1512  HW1 SOL   235       0.979  14.147  69.733  1.00  0.00           H
ATOM   1513  HW2 SOL   235       0.779  12.938  68.845  1.00  0.00           H
ATOM   1514  OW  SOL   236       2.520   6.382  15.736  1.00  0.00           O
ATOM   1515  HW1 SOL   236       3.395   6.335  16.121  1.00  0.00           H
ATOM   1516  HW2 SOL   236       2.037   6.977  16.309  1.00  0.00           H
ATOM   1517  OW  SOL   237       3.136  70.082   5.554  1.00  0.00           O
ATOM   1518  HW1 SOL   237       3.070  70.654   6.318  1.00  0.00           H
ATOM   1519  HW2 SOL   237       3.061  70.673   4.805  1.00  0.00           H
ATOM   1520  OW  SOL   238      63.970   3.377  65.130  1.00  0.00           O
ATOM   1521  HW1 SOL   238      64.411   2.544  64.961  1.00  0.00           H
ATOM   1522  HW2 SOL   238      63.584   3.619  64.288  1.00  0.00           H
ATOM   1523  OW  SOL   239      14.464   2.979  14.152  1.00  0.00           O
ATOM   1524  HW1 SOL   239      13.834   3.639  14.440  1.00  0.00           H
ATOM   1525  HW2 SOL   239      14.853   3.347  13.359  1.00  0.00           H
ATOM   1526  OW  SOL   240      61.705  65.238  68.292  1.00  0.00           O
ATOM   1527  HW1 SOL   240      62.340  64.525  68.230  1.00  0.00           H
ATOM   1528  HW2 SOL   240      60.957  64.939  67.776  1.00  0.00           H
ATOM   1529  OW  SOL   241       9.129   6.990   0.050  1.00  0.00           O
ATOM   1530  HW1 SOL   241       9.474   6.133   0.301  1.00  0.00           H
ATOM   1531  HW2 SOL   241       9.074   7.477   0.873  1.00  0.00           H
ATOM   1532  OW  SOL   242       4.240   8.681  12.050  1.00  0.00           O
ATOM   1533  HW1 SOL   242       5.010   9.238  11.937  1.00  0.00           H
ATOM   1534  HW2 SOL   242       3.610   9.233  12.514  1.00  0.00           H
ATOM   1535  OW  SOL   243      20.291  19.602  12.276  1.00  0.00           O
ATOM   1536  HW1 SOL   243      21.196  19.415  12.027  1.00  0.00           H
ATOM   1537  HW2 SOL   243      20.202  19.233  13.155  1.00  0.00           H
ATOM   1538  OW  SOL   244       2.188  66.125  17.441  1.00  0.00           O
ATOM   1539  HW1 SOL   244       2.418  65.394  18.016  1.00  0.00           H
ATOM   1540  HW2 SOL   244       1.235  66.182  17.496  1.00  0.00           H
ATOM   1541  OW  SOL   245       5.839  13.918  12.003  1.00  0.00           O
ATOM   1542  HW1 SOL   245       5.401  13.410  12.686  1.00  0.00           H
ATOM   1543  HW2 SOL   245       5.984  14.778  12.398  1.00  0.00           H
ATOM   1544  OW  SOL   246       7.125  17.941  16.619  1.00  0.00           O
ATOM   1545  HW1 SOL   246       7.710  17.523  15.988  1.00  0.00           H
ATOM   1546  HW2 SOL   246       6.445  17.288  16.786  1.00  0.00           H
ATOM   1547  OW  SOL   247      23.598   4.773  11.513  1.00  0.00           O
ATOM   1548  HW1 SOL   247      22.904   4.148  11.722  1.00  0.00           H
ATOM   1549  HW2 SOL   247      24.407   4.321  11.752  1.00  0.00           H
ATOM   1550  OW  SOL   248      17.497   5.431   4.532  1.00  0.00           O
ATOM   1551  HW1 SOL   248      16.589   5.733   4.545  1.00  0.00           H
ATOM   1552  HW2 SOL   248      17.896   5.900   3.799  1.00  0.00           H
ATOM   1553  OW  SOL   249       8.995  11.658   3.303  1.00  0.00           O
ATOM   1554  HW1 SOL   249       8.717  11.563   4.214  1.00  0.00           H
ATOM   1555  HW2 SOL   249       8.932  10.776   2.938  1.00  0.00           H
ATOM   1556  OW  SOL   250      17.578   7.255  10.174  1.00  0.00           O
ATOM   1557  HW1 SOL   250      17.062   7.798   9.579  1.00  0.00           H
ATOM   1558  HW2 SOL   250      18.479   7.346   9.863  1.00  0.00           H
ATOM   1559  OW  SOL   251      25.873   8.513  11.336  1.00  0.00           O
ATOM   1560  HW1 SOL   251      25.913   7.744  11.904  1.00  0.00           H
ATOM   1561  HW2 SOL   251      25.192   9.063  11.724  1.00  0.00           H
ATOM   1562  OW  SOL   252      11.121  12.440   0.773  1.00  0.00           O
ATOM   1563  HW1 SOL   252      11.586  12.309   1.599  1.00  0.00           H
ATOM   1564  HW2 SOL   252      11.045  11.562   0.399  1.00  0.00           H
ATOM   1565  OW  SOL   253       2.219  14.379   3.684  1.00  0.00           O
ATOM   1566  HW1 SOL   253       1.863  15.193   3.329  1.00  0.00           H
ATOM   1567  HW2 SOL   253       1.480  13.970   4.134  1.00  0.00           H
ATOM   1568  OW  SOL   254      10.763   9.218   4.993  1.00  0.00           O
ATOM   1569  HW1 SOL   254      11.211  10.057   5.099  1.00  0.00           H
ATOM   1570  HW2 SOL   254      10.005   9.275   5.574  1.00  0.00           H
ATOM   1571  OW  SOL   255      10.524   8.975  67.655  1.00  0.00           O
ATOM   1572  HW1 SOL   255      10.948   9.567  67.034  1.00  0.00           H
ATOM   1573  HW2 SOL   255      10.817   8.102  67.393  1.00  0.00           H
ATOM   1574  OW  SOL   256      17.066  16.915   7.912  1.00  0.00           O
ATOM   1575  HW1 SOL   256      16.510  17.250   7.209  1.00  0.00           H
ATOM   1576  HW2 SOL   256      16.452  16.562   8.556  1.00  0.00           H
ATOM   1577  OW  SOL   257       6.401  13.462  23.210  1.00  0.00           O
ATOM   1578  HW1 SOL   257       7.172  13.368  23.771  1.00  0.00           H
ATOM   1579  HW2 SOL   257       6.328  14.404  23.060  1.00  0.00           H
ATOM   1580  OW  SOL   258      70.104   8.925   5.697  1.00  0.00           O
ATOM   1581  HW1 SOL   258      70.910   8.921   5.180  1.00  0.00           H
ATOM   1582  HW2 SOL   258      69.463   9.363   5.136  1.00  0.00           H
ATOM   1583  OW  SOL   259       3.705  12.144  20.266  1.00  0.00           O
ATOM   1584  HW1 SOL   259       3.236  11.973  19.450  1.00  0.00           H
ATOM   1585  HW2 SOL   259       3.815  11.281  20.665  1.00  0.00           H
ATOM   1586  OW  SOL   260      20.681   5.028   7.703  1.00  0.00           O
ATOM   1587  HW1 SOL   260      20.969   5.842   7.289  1.00  0.00           H
ATOM   1588  HW2 SOL   260      19.911   4.763   7.200  1.00  0.00           H
ATOM   1589  OW  SOL   261       6.363   0.550   3.680  1.00  0.00           O
ATOM   1590  HW1 SOL   261       6.619  -0.258   4.125  1.00  0.00           H
ATOM   1591  HW2 SOL   261       5.418   0.466   3.555  1.00  0.00           H
ATOM   1592  OW  SOL   262      18.760  17.959   9.543  1.00  0.00           O
ATOM   1593  HW1 SOL   262      18.230  17.448   8.931  1.00  0.00           H
ATOM   1594  HW2 SOL   262      18.656  18.865   9.254  1.00  0.00           H
ATOM   1595  OW  SOL   263       3.737   4.303   6.420  1.00  0.00           O
ATOM   1596  HW1 SOL   263       4.254   4.016   7.172  1.00  0.00           H
ATOM   1597  HW2 SOL   263       3.753   3.558   5.820  1.00  0.00           H
ATOM   1598  OW  SOL   264       9.306  11.924  68.918  1.00  0.00           O
ATOM   1599  HW1 SOL   264      10.179  12.151  69.239  1.00  0.00           H
ATOM   1600  HW2 SOL   264       9.387  11.946  67.965  1.00  0.00           H
ATOM   1601  OW  SOL   265      15.949  69.675   4.756  1.00  0.00           O
ATOM   1602  HW1 SOL   265      15.447  68.897   4.511  1.00  0.00           H
ATOM   1603  HW2 SOL   265      15.500  70.398   4.319  1.00  0.00           H
ATOM   1604  OW  SOL   266      13.419  70.516   9.341  1.00  0.00           O
ATOM   1605  HW1 SOL   266      14.125  70.837   9.903  1.00  0.00           H
ATOM   1606  HW2 SOL   266      13.818  69.810   8.833  1.00  0.00           H
ATOM   1607  OW  SOL   267       2.978  11.495   6.292  1.00  0.00           O
ATOM   1608  HW1 SOL   267       3.734  12.068   6.164  1.00  0.00           H
ATOM   1609  HW2 SOL   267       2.493  11.551   5.469  1.00  0.00           H
ATOM   1610  OW  SOL   268      70.158  19.009  68.960  1.00  0.00           O
ATOM   1611  HW1 SOL   268      70.265  18.060  69.028  1.00  0.00           H
ATOM   1612  HW2 SOL   268      69.216  19.136  68.849  1.00  0.00           H
ATOM   1613  OW  SOL   269      14.555   5.527   5.247  1.00  0.00           O
ATOM   1614  HW1 SOL   269      14.549   4.785   4.642  1.00  0.00           H
ATOM   1615  HW2 SOL   269      13.712   5.957   5.108  1.00  0.00           H
ATOM   1616  OW  SOL   270       9.762  70.201   3.888  1.00  0.00           O
ATOM   1617  HW1 SOL   270       9.623  70.590   4.751  1.00  0.00           H
ATOM   1618  HW2 SOL   270      10.062  69.311   4.071  1.00  0.00           H
ATOM   1619  OW  SOL   271       8.917  11.166   6.165  1.00  0.00           O
ATOM   1620  HW1 SOL   271       9.854  11.356   6.211  1.00  0.00           H
ATOM   1621  HW2 SOL   271       8.579  11.416   7.024  1.00  0.00           H
ATOM   1622  OW  SOL   272      70.368   5.594   4.225  1.00  0.00           O
ATOM   1623  HW1 SOL   272      70.444   5.783   5.160  1.00  0.00           H
ATOM   1624  HW2 SOL   272      71.030   6.149   3.813  1.00  0.00           H
ATOM   1625  OW  SOL   273       4.980  17.648   3.923  1.00  0.00           O
ATOM   1626  HW1 SOL   273       4.224  18.225   4.034  1.00  0.00           H
ATOM   1627  HW2 SOL   273       5.126  17.622   2.978  1.00  0.00           H
ATOM   1628  OW  SOL   274       1.531   2.035  17.818  1.00  0.00           O
ATOM   1629  HW1 SOL   274       0.891   2.747  17.837  1.00  0.00           H
ATOM   1630  HW2 SOL   274       2.203   2.333  17.204  1.00  0.00           H
ATOM   1631  OW  SOL   275       3.608  56.940  28.483  1.00  0.00           O
ATOM   1632  HW1 SOL   275       4.262  57.623  28.331  1.00  0.00           H
ATOM   1633  HW2 SOL   275       3.749  56.670  29.390  1.00  0.00           H
ATOM   1634  OW  SOL   276       0.153   5.024  25.296  1.00  0.00           O
ATOM   1635  HW1 SOL   276      -0.188   5.627  24.635  1.00  0.00           H
ATOM   1636  HW2 SOL   276       0.965   4.686  24.917  1.00  0.00           H
ATOM   1637  OW  SOL   277       5.860   5.016  37.081  1.00  0.00           O
ATOM   1638  HW1 SOL   277       6.075   5.947  37.021  1.00  0.00           H
ATOM   1639  HW2 SOL   277       5.642   4.879  38.003  1.00  0.00           H
ATOM   1640  OW  SOL   278      14.803  25.926  17.442  1.00  0.00           O
ATOM   1641  HW1 SOL   278      14.525  26.129  16.549  1.00  0.00           H
ATOM   1642  HW2 SOL   278      15.757  25.996  17.419  1.00  0.00           H
ATOM   1643  OW  SOL   279      14.194   7.663  25.111  1.00  0.00           O
ATOM   1644  HW1 SOL   279      15.115   7.695  24.852  1.00  0.00           H
ATOM   1645  HW2 SOL   279      13.957   8.576  25.269  1.00  0.00           H
ATOM   1646  OW  SOL   280      25.874  10.980  15.287  1.00  0.00           O
ATOM   1647  HW1 SOL   280      26.384  11.266  14.530  1.00  0.00           H
ATOM   1648  HW2 SOL   280      25.732  11.777  15.797  1.00  0.00           H
ATOM   1649  OW  SOL   281       7.928  13.390  28.587  1.00  0.00           O
ATOM   1650  HW1 SOL   281       7.443  13.745  29.332  1.00  0.00           H
ATOM   1651  HW2 SOL   281       8.733  13.041  28.969  1.00  0.00           H
ATOM   1652  OW  SOL   282       7.271   9.848  34.430  1.00  0.00           O
ATOM   1653  HW1 SOL   282       7.573  10.736  34.240  1.00  0.00           H
ATOM   1654  HW2 SOL   282       7.446   9.357  33.627  1.00  0.00           H
ATOM   1655  OW  SOL   283      12.930   5.334  24.338  1.00  0.00           O
ATOM   1656  HW1 SOL   283      13.207   6.082  24.868  1.00  0.00           H
ATOM   1657  HW2 SOL   283      12.611   4.694  24.975  1.00  0.00           H
ATOM   1658  OW  SOL   284       1.598  14.148  42.240  1.00  0.00           O
ATOM   1659  HW1 SOL   284       1.061  13.986  43.015  1.00  0.00           H
ATOM   1660  HW2 SOL   284       1.168  14.880  41.798  1.00  0.00           H
ATOM   1661  OW  SOL   285       7.801  20.234  15.369  1.00  0.00           O
ATOM   1662  HW1 SOL   285       7.451  21.013  15.802  1.00  0.00           H
ATOM   1663  HW2 SOL   285       7.400  19.500  15.834  1.00  0.00           H
ATOM   1664  OW  SOL   286      11.413  13.927  35.770  1.00  0.00           O
ATOM   1665  HW1 SOL   286      11.962  13.295  36.234  1.00  0.00           H
ATOM   1666  HW2 SOL   286      10.760  14.197  36.416  1.00  0.00           H
ATOM   1667  OW  SOL   287       1.812   8.341  36.291  1.00  0.00           O
ATOM   1668  HW1 SOL   287       1.867   9.076  36.902  1.00  0.00           H
ATOM   1669  HW2 SOL   287       1.473   8.725  35.483  1.00  0.00           H
ATOM   1670  OW  SOL   288      17.897  70.350  14.729  1.00  0.00           O
ATOM   1671  HW1 SOL   288      17.183  70.936  14.980  1.00  0.00           H
ATOM   1672  HW2 SOL   288      18.444  70.289  15.513  1.00  0.00           H
ATOM   1673  OW  SOL   289       6.190  19.995  28.889  1.00  0.00           O
ATOM   1674  HW1 SOL   289       5.452  20.376  28.414  1.00  0.00           H
ATOM   1675  HW2 SOL   289       6.953  20.481  28.577  1.00  0.00           H
ATOM   1676  OW  SOL   290       9.109  13.969  39.034  1.00  0.00           O
ATOM   1677  HW1 SOL   290       9.490  13.103  38.893  1.00  0.00           H
ATOM   1678  HW2 SOL   290       8.174  13.850  38.868  1.00  0.00           H
ATOM   1679  OW  SOL   291      10.718  20.375  17.593  1.00  0.00           O
ATOM   1680  HW1 SOL   291      11.148  21.177  17.299  1.00  0.00           H
ATOM   1681  HW2 SOL   291      10.452  19.934  16.786  1.00  0.00           H
ATOM   1682  OW  SOL   292       1.436  15.940  32.397  1.00  0.00           O
ATOM   1683  HW1 SOL   292       0.524  16.218  32.483  1.00  0.00           H
ATOM   1684  HW2 SOL   292       1.430  15.315  31.672  1.00  0.00           H
ATOM   1685  OW  SOL   293      70.496  23.588  27.135  1.00  0.00           O
ATOM   1686  HW1 SOL   293      70.069  22.854  26.694  1.00  0.00           H
ATOM   1687  HW2 SOL   293      71.392  23.287  27.290  1.00  0.00           H
ATOM   1688  OW  SOL   294      13.012  11.707  20.804  1.00  0.00           O
ATOM   1689  HW1 SOL   294      12.964  12.409  20.155  1.00  0.00           H
ATOM   1690  HW2 SOL   294      12.564  10.968  20.393  1.00  0.00           H
ATOM   1691  OW  SOL   295      25.559   5.872  31.872  1.00  0.00           O
ATOM   1692  HW1 SOL   295      25.760   5.010  32.235  1.00  0.00           H
ATOM   1693  HW2 SOL   295      24.877   6.221  32.446  1.00  0.00           H
ATOM   1694  OW  SOL   296       2.855  13.708  27.019  1.00  0.00           O
ATOM   1695  HW1 SOL   296       2.857  14.545  27.484  1.00  0.00           H
ATOM   1696  HW2 SOL   296       3.718  13.333  27.195  1.00  0.00           H
ATOM   1697  OW  SOL   297      10.463  19.708  14.958  1.00  0.00           O
ATOM   1698  HW1 SOL   297      10.488  19.260  14.112  1.00  0.00           H
ATOM   1699  HW2 SOL   297       9.541  19.931  15.084  1.00  0.00           H
ATOM   1700  OW  SOL   298      68.138  17.304  12.644  1.00  0.00           O
ATOM   1701  HW1 SOL   298      68.700  16.795  12.060  1.00  0.00           H
ATOM   1702  HW2 SOL   298      68.508  17.162  13.516  1.00  0.00           H
ATOM   1703  OW  SOL   299       7.224  15.350  18.632  1.00  0.00           O
ATOM   1704  HW1 SOL   299       6.981  14.558  19.112  1.00  0.00           H
ATOM   1705  HW2 SOL   299       6.400  15.821  18.514  1.00  0.00           H
ATOM   1706  OW  SOL   300      13.292  13.618  18.860  1.00  0.00           O
ATOM   1707  HW1 SOL   300      13.500  14.549  18.939  1.00  0.00           H
ATOM   1708  HW2 SOL   300      12.668  13.573  18.135  1.00  0.00           H
ATOM   1709  OW  SOL   301       0.111   4.115  28.010  1.00  0.00           O
ATOM   1710  HW1 SOL   301      -0.144   4.406  27.135  1.00  0.00           H
ATOM   1711  HW2 SOL   301       0.500   3.251  27.871  1.00  0.00           H
ATOM   1712  OW  SOL   302       6.408  16.358  23.067  1.00  0.00           O
ATOM   1713  HW1 SOL   302       7.155  16.824  23.441  1.00  0.00           H
ATOM   1714  HW2 SOL   302       6.079  16.941  22.383  1.00  0.00           H
ATOM   1715  OW  SOL   303       7.758   9.800  31.562  1.00  0.00           O
ATOM   1716  HW1 SOL   303       8.585  10.281  31.593  1.00  0.00           H
ATOM   1717  HW2 SOL   303       7.148  10.399  31.132  1.00  0.00           H
ATOM   1718  OW  SOL   304       8.220   7.962  28.328  1.00  0.00           O
ATOM   1719  HW1 SOL   304       8.367   7.877  29.270  1.00  0.00           H
ATOM   1720  HW2 SOL   304       7.512   7.347  28.138  1.00  0.00           H
ATOM   1721  OW  SOL   305       6.447  23.164  24.175  1.00  0.00           O
ATOM   1722  HW1 SOL   305       6.228  22.269  24.435  1.00  0.00           H
ATOM   1723  HW2 SOL   305       5.601  23.601  24.081  1.00  0.00           H
ATOM   1724  OW  SOL   306      19.221   7.867  15.244  1.00  0.00           O
ATOM   1725  HW1 SOL   306      18.526   8.521  15.168  1.00  0.00           H
ATOM   1726  HW2 SOL   306      18.760   7.028  15.264  1.00  0.00           H
ATOM   1727  OW  SOL   307      11.653  24.669  24.089  1.00  0.00           O
ATOM   1728  HW1 SOL   307      11.425  24.296  23.237  1.00  0.00           H
ATOM   1729  HW2 SOL   307      11.011  24.296  24.693  1.00  0.00           H
ATOM   1730  OW  SOL   308      70.112   7.743  37.549  1.00  0.00           O
ATOM   1731  HW1 SOL   308      70.719   7.937  36.835  1.00  0.00           H
ATOM   1732  HW2 SOL   308      69.587   8.539  37.640  1.00  0.00           H
ATOM   1733  OW  SOL   309       9.810  16.489  25.609  1.00  0.00           O
ATOM   1734  HW1 SOL   309      10.727  16.331  25.832  1.00  0.00           H
ATOM   1735  HW2 SOL   309       9.493  17.073  26.298  1.00  0.00           H
ATOM   1736  OW  SOL   310      18.355  18.058  19.522  1.00  0.00           O
ATOM   1737  HW1 SOL   310      18.054  17.258  19.090  1.00  0.00           H
ATOM   1738  HW2 SOL   310      19.061  18.381  18.962  1.00  0.00           H
ATOM   1739  OW  SOL   311       5.982   8.810  18.938  1.00  0.00           O
ATOM   1740  HW1 SOL   311       6.155   8.009  18.443  1.00  0.00           H
ATOM   1741  HW2 SOL   311       6.294   9.515  18.371  1.00  0.00           H
ATOM   1742  OW  SOL   312      11.874   6.443  21.929  1.00  0.00           O
ATOM   1743  HW1 SOL   312      10.969   6.548  22.221  1.00  0.00           H
ATOM   1744  HW2 SOL   312      12.348   6.160  22.711  1.00  0.00           H
ATOM   1745  OW  SOL   313      14.895   9.982  18.430  1.00  0.00           O
ATOM   1746  HW1 SOL   313      15.140  10.855  18.737  1.00  0.00           H
ATOM   1747  HW2 SOL   313      14.164   9.727  18.993  1.00  0.00           H
ATOM   1748  OW  SOL   314      10.412   5.635  32.453  1.00  0.00           O
ATOM   1749  HW1 SOL   314      10.019   5.463  31.597  1.00  0.00           H
ATOM   1750  HW2 SOL   314      11.224   5.128  32.451  1.00  0.00           H
ATOM   1751  OW  SOL   315      17.622   3.157  33.417  1.00  0.00           O
ATOM   1752  HW1 SOL   315      17.252   2.277  33.495  1.00  0.00           H
ATOM   1753  HW2 SOL   315      17.094   3.580  32.740  1.00  0.00           H
ATOM   1754  OW  SOL   316       2.219  10.429  37.805  1.00  0.00           O
ATOM   1755  HW1 SOL   316       3.040  10.638  38.251  1.00  0.00           H
ATOM   1756  HW2 SOL   316       1.571  10.376  38.507  1.00  0.00           H
ATOM   1757  OW  SOL   317       9.884  17.165  34.354  1.00  0.00           O
ATOM   1758  HW1 SOL   317       9.729  17.403  33.440  1.00  0.00           H
ATOM   1759  HW2 SOL   317      10.401  17.890  34.706  1.00  0.00           H
ATOM   1760  OW  SOL   318       7.874   6.312  12.116  1.00  0.00           O
ATOM   1761  HW1 SOL   318       7.413   7.146  12.209  1.00  0.00           H
ATOM   1762  HW2 SOL   318       8.796   6.531  12.254  1.00  0.00           H
ATOM   1763  OW  SOL   319       1.816  11.912  18.157  1.00  0.00           O
ATOM   1764  HW1 SOL   319       1.399  12.769  18.068  1.00  0.00           H
ATOM   1765  HW2 SOL   319       2.316  11.803  17.347  1.00  0.00           H
ATOM   1766  OW  SOL   320      67.330  15.539  41.179  1.00  0.00           O
ATOM   1767  HW1 SOL   320      68.248  15.418  41.421  1.00  0.00           H
ATOM   1768  HW2 SOL   320      67.211  16.488  41.155  1.00  0.00           H
ATOM   1769  OW  SOL   321      10.047   0.511  19.095  1.00  0.00           O
ATOM   1770  HW1 SOL   321       9.388   0.571  18.403  1.00  0.00           H
ATOM   1771  HW2 SOL   321      10.732   1.123  18.826  1.00  0.00           H
ATOM   1772  OW  SOL   322      18.780   5.789  37.436  1.00  0.00           O
ATOM   1773  HW1 SOL   322      17.981   5.633  36.932  1.00  0.00           H
ATOM   1774  HW2 SOL   322      19.158   6.578  37.048  1.00  0.00           H
ATOM   1775  OW  SOL   323      16.614   9.320  23.750  1.00  0.00           O
ATOM   1776  HW1 SOL   323      16.852   8.958  22.896  1.00  0.00           H
ATOM   1777  HW2 SOL   323      15.797   9.793  23.591  1.00  0.00           H
ATOM   1778  OW  SOL   324       3.833   4.588  34.973  1.00  0.00           O
ATOM   1779  HW1 SOL   324       4.412   4.355  35.699  1.00  0.00           H
ATOM   1780  HW2 SOL   324       3.864   3.831  34.389  1.00  0.00           H
ATOM   1781  OW  SOL   325       6.008  11.531  17.657  1.00  0.00           O
ATOM   1782  HW1 SOL   325       6.910  11.212  17.671  1.00  0.00           H
ATOM   1783  HW2 SOL   325       6.004  12.268  18.268  1.00  0.00           H
ATOM   1784  OW  SOL   326      16.002  14.061  26.740  1.00  0.00           O
ATOM   1785  HW1 SOL   326      15.838  14.973  26.982  1.00  0.00           H
ATOM   1786  HW2 SOL   326      15.289  13.840  26.140  1.00  0.00           H
ATOM   1787  OW  SOL   327      10.005  24.537  31.090  1.00  0.00           O
ATOM   1788  HW1 SOL   327       9.788  25.415  30.776  1.00  0.00           H
ATOM   1789  HW2 SOL   327      10.123  24.019  30.294  1.00  0.00           H
ATOM   1790  OW  SOL   328       7.472   7.028  20.948  1.00  0.00           O
ATOM   1791  HW1 SOL   328       6.650   7.513  20.879  1.00  0.00           H
ATOM   1792  HW2 SOL   328       8.153   7.694  20.852  1.00  0.00           H
ATOM   1793  OW  SOL   329      17.633   4.059  18.658  1.00  0.00           O
ATOM   1794  HW1 SOL   329      16.929   4.413  18.115  1.00  0.00           H
ATOM   1795  HW2 SOL   329      17.346   3.171  18.873  1.00  0.00           H
ATOM   1796  OW  SOL   330       5.503  11.108  37.264  1.00  0.00           O
ATOM   1797  HW1 SOL   330       5.178  10.308  37.678  1.00  0.00           H
ATOM   1798  HW2 SOL   330       4.920  11.246  36.517  1.00  0.00           H
ATOM   1799  OW  SOL   331      14.693  20.133  15.700  1.00  0.00           O
ATOM   1800  HW1 SOL   331      13.830  20.504  15.886  1.00  0.00           H
ATOM   1801  HW2 SOL   331      14.938  20.509  14.854  1.00  0.00           H
ATOM   1802  OW  SOL   332       0.871   4.322  32.534  1.00  0.00           O
ATOM   1803  HW1 SOL   332       0.756   3.375  32.613  1.00  0.00           H
ATOM   1804  HW2 SOL   332       0.375   4.686  33.267  1.00  0.00           H
ATOM   1805  OW  SOL   333       8.002  18.854  10.139  1.00  0.00           O
ATOM   1806  HW1 SOL   333       7.782  19.008  11.058  1.00  0.00           H
ATOM   1807  HW2 SOL   333       8.127  19.730   9.772  1.00  0.00           H
ATOM   1808  OW  SOL   334      68.356  11.619  18.638  1.00  0.00           O
ATOM   1809  HW1 SOL   334      68.067  11.430  19.530  1.00  0.00           H
ATOM   1810  HW2 SOL   334      69.307  11.699  18.706  1.00  0.00           H
ATOM   1811  OW  SOL   335      18.227   0.236  17.761  1.00  0.00           O
ATOM   1812  HW1 SOL   335      17.862   0.679  18.527  1.00  0.00           H
ATOM   1813  HW2 SOL   335      17.579  -0.432  17.539  1.00  0.00           H
ATOM   1814  OW  SOL   336      64.853  18.044  27.998  1.00  0.00           O
ATOM   1815  HW1 SOL   336      64.843  17.631  27.134  1.00  0.00           H
ATOM   1816  HW2 SOL   336      64.861  17.312  28.614  1.00  0.00           H
ATOM   1817  OW  SOL   337      10.693  21.283  27.515  1.00  0.00           O
ATOM   1818  HW1 SOL   337      10.447  20.812  28.311  1.00  0.00           H
ATOM   1819  HW2 SOL   337      11.640  21.166  27.450  1.00  0.00           H
ATOM   1820  OW  SOL   338       1.934   3.545  23.711  1.00  0.00           O
ATOM   1821  HW1 SOL   338       1.906   3.658  22.761  1.00  0.00           H
ATOM   1822  HW2 SOL   338       2.857   3.661  23.939  1.00  0.00           H
ATOM   1823  OW  SOL   339      13.695   3.760  36.470  1.00  0.00           O
ATOM   1824  HW1 SOL   339      13.905   3.410  35.604  1.00  0.00           H
ATOM   1825  HW2 SOL   339      14.282   4.509  36.574  1.00  0.00           H
ATOM   1826  OW  SOL   340       5.703   4.404  21.530  1.00  0.00           O
ATOM   1827  HW1 SOL   340       6.087   4.098  20.709  1.00  0.00           H
ATOM   1828  HW2 SOL   340       5.299   3.625  21.912  1.00  0.00           H
ATOM   1829  OW  SOL   341       4.148   1.578  36.931  1.00  0.00           O
ATOM   1830  HW1 SOL   341       4.846   1.228  36.378  1.00  0.00           H
ATOM   1831  HW2 SOL   341       4.515   1.570  37.815  1.00  0.00           H
ATOM   1832  OW  SOL   342      17.097   8.326  28.827  1.00  0.00           O
ATOM   1833  HW1 SOL   342      16.910   9.021  28.196  1.00  0.00           H
ATOM   1834  HW2 SOL   342      16.304   7.791  28.838  1.00  0.00           H
ATOM   1835  OW  SOL   343       2.636  23.369  27.138  1.00  0.00           O
ATOM   1836  HW1 SOL   343       2.542  23.855  26.319  1.00  0.00           H
ATOM   1837  HW2 SOL   343       3.238  23.897  27.663  1.00  0.00           H
ATOM   1838  OW  SOL   344      14.186   7.060  20.534  1.00  0.00           O
ATOM   1839  HW1 SOL   344      14.787   7.283  21.245  1.00  0.00           H
ATOM   1840  HW2 SOL   344      13.362   6.850  20.972  1.00  0.00           H
ATOM   1841  OW  SOL   345       9.739   3.264  23.789  1.00  0.00           O
ATOM   1842  HW1 SOL   345       9.607   4.194  23.607  1.00  0.00           H
ATOM   1843  HW2 SOL   345       9.731   2.847  22.927  1.00  0.00           H
ATOM   1844  OW  SOL   346      22.932  16.042  19.696  1.00  0.00           O
ATOM   1845  HW1 SOL   346      22.990  15.436  18.957  1.00  0.00           H
ATOM   1846  HW2 SOL   346      22.103  15.824  20.121  1.00  0.00           H
ATOM   1847  OW  SOL   347      67.703  70.483  22.366  1.00  0.00           O
ATOM   1848  HW1 SOL   347      68.400  70.501  23.021  1.00  0.00           H
ATOM   1849  HW2 SOL   347      67.229  69.670  22.543  1.00  0.00           H
ATOM   1850  OW  SOL   348      14.133   6.956  15.566  1.00  0.00           O
ATOM   1851  HW1 SOL   348      14.465   7.736  15.122  1.00  0.00           H
ATOM   1852  HW2 SOL   348      13.578   6.527  14.915  1.00  0.00           H
ATOM   1853  OW  SOL   349       9.454  12.171  31.641  1.00  0.00           O
ATOM   1854  HW1 SOL   349      10.204  12.614  32.037  1.00  0.00           H
ATOM   1855  HW2 SOL   349       8.760  12.243  32.297  1.00  0.00           H
ATOM   1856  OW  SOL   350      10.222  13.596  21.376  1.00  0.00           O
ATOM   1857  HW1 SOL   350       9.713  14.377  21.594  1.00  0.00           H
ATOM   1858  HW2 SOL   350      11.000  13.655  21.931  1.00  0.00           H
ATOM   1859  OW  SOL   351      12.381  19.211  19.814  1.00  0.00           O
ATOM   1860  HW1 SOL   351      11.589  19.010  20.312  1.00  0.00           H
ATOM   1861  HW2 SOL   351      12.062  19.627  19.013  1.00  0.00           H
ATOM   1862  OW  SOL   352      11.482  19.310  23.493  1.00  0.00           O
ATOM   1863  HW1 SOL   352      11.697  19.136  24.410  1.00  0.00           H
ATOM   1864  HW2 SOL   352      12.320  19.538  23.090  1.00  0.00           H
ATOM   1865  OW  SOL   353       3.492   3.319  16.597  1.00  0.00           O
ATOM   1866  HW1 SOL   353       4.085   2.592  16.787  1.00  0.00           H
ATOM   1867  HW2 SOL   353       4.020   4.104  16.744  1.00  0.00           H
ATOM   1868  OW  SOL   354       3.703   1.792  33.506  1.00  0.00           O
ATOM   1869  HW1 SOL   354       2.967   1.371  33.951  1.00  0.00           H
ATOM   1870  HW2 SOL   354       4.466   1.561  34.036  1.00  0.00           H
ATOM   1871  OW  SOL   355      63.140   4.108  36.128  1.00  0.00           O
ATOM   1872  HW1 SOL   355      63.307   3.170  36.222  1.00  0.00           H
ATOM   1873  HW2 SOL   355      62.302   4.248  36.569  1.00  0.00           H
ATOM   1874  OW  SOL   356       6.928   5.163  23.964  1.00  0.00           O
ATOM   1875  HW1 SOL   356       6.729   5.131  23.028  1.00  0.00           H
ATOM   1876  HW2 SOL   356       7.885   5.156  24.006  1.00  0.00           H
ATOM   1877  OW  SOL   357       5.908   8.637  25.709  1.00  0.00           O
ATOM   1878  HW1 SOL   357       5.129   8.777  25.170  1.00  0.00           H
ATOM   1879  HW2 SOL   357       5.798   9.235  26.449  1.00  0.00           H
ATOM   1880  OW  SOL   358       8.428  14.096  24.993  1.00  0.00           O
ATOM   1881  HW1 SOL   358       8.753  13.865  25.863  1.00  0.00           H
ATOM   1882  HW2 SOL   358       8.664  15.017  24.885  1.00  0.00           H
ATOM   1883  OW  SOL   359       7.445   3.655  27.373  1.00  0.00           O
ATOM   1884  HW1 SOL   359       7.552   4.487  26.910  1.00  0.00           H
ATOM   1885  HW2 SOL   359       6.722   3.811  27.981  1.00  0.00           H
ATOM   1886  OW  SOL   360      16.977   9.052  19.838  1.00  0.00           O
ATOM   1887  HW1 SOL   360      16.993   9.998  19.979  1.00  0.00           H
ATOM   1888  HW2 SOL   360      16.287   8.917  19.188  1.00  0.00           H
ATOM   1889  OW  SOL   361       8.322   9.455  17.379  1.00  0.00           O
ATOM   1890  HW1 SOL   361       8.692  10.220  16.938  1.00  0.00           H
ATOM   1891  HW2 SOL   361       8.331   8.767  16.713  1.00  0.00           H
ATOM   1892  OW  SOL   362      13.192  13.729  25.906  1.00  0.00           O
ATOM   1893  HW1 SOL   362      12.880  14.514  26.355  1.00  0.00           H
ATOM   1894  HW2 SOL   362      12.418  13.384  25.460  1.00  0.00           H
ATOM   1895  OW  SOL   363      12.726   6.905  12.973  1.00  0.00           O
ATOM   1896  HW1 SOL   363      11.960   7.185  13.474  1.00  0.00           H
ATOM   1897  HW2 SOL   363      12.493   7.080  12.061  1.00  0.00           H
ATOM   1898  OW  SOL   364       9.633   2.140  21.335  1.00  0.00           O
ATOM   1899  HW1 SOL   364       9.785   1.420  20.723  1.00  0.00           H
ATOM   1900  HW2 SOL   364       9.902   2.923  20.854  1.00  0.00           H
ATOM   1901  OW  SOL   365       9.496  14.763  33.354  1.00  0.00           O
ATOM   1902  HW1 SOL   365       9.482  15.670  33.659  1.00  0.00           H
ATOM   1903  HW2 SOL   365      10.169  14.749  32.674  1.00  0.00           H
ATOM   1904  OW  SOL   366      14.146  20.200  34.638  1.00  0.00           O
ATOM   1905  HW1 SOL   366      14.158  21.073  34.245  1.00  0.00           H
ATOM   1906  HW2 SOL   366      13.754  20.331  35.501  1.00  0.00           H
ATOM   1907  OW  SOL   367      16.539  21.906  36.478  1.00  0.00           O
ATOM   1908  HW1 SOL   367      15.825  22.448  36.812  1.00  0.00           H
ATOM   1909  HW2 SOL   367      16.496  21.104  36.999  1.00  0.00           H
ATOM   1910  OW  SOL   368       5.982   9.920  28.227  1.00  0.00           O
ATOM   1911  HW1 SOL   368       6.917   9.713  28.236  1.00  0.00           H
ATOM   1912  HW2 SOL   368       5.592   9.295  28.838  1.00  0.00           H
ATOM   1913  OW  SOL   369      13.417  16.100  35.190  1.00  0.00           O
ATOM   1914  HW1 SOL   369      14.277  15.705  35.331  1.00  0.00           H
ATOM   1915  HW2 SOL   369      12.799  15.380  35.312  1.00  0.00           H
ATOM   1916  OW  SOL   370      10.231   0.950  36.903  1.00  0.00           O
ATOM   1917  HW1 SOL   370      10.512   1.850  36.735  1.00  0.00           H
ATOM   1918  HW2 SOL   370      10.364   0.498  36.070  1.00  0.00           H
ATOM   1919  OW  SOL   371       5.726  13.004  33.756  1.00  0.00           O
ATOM   1920  HW1 SOL   371       6.608  12.891  34.109  1.00  0.00           H
ATOM   1921  HW2 SOL   371       5.604  13.953  33.716  1.00  0.00           H
ATOM   1922  OW  SOL   372       7.898  10.749  21.763  1.00  0.00           O
ATOM   1923  HW1 SOL   372       8.854  10.806  21.792  1.00  0.00           H
ATOM   1924  HW2 SOL   372       7.685  10.016  22.341  1.00  0.00           H
ATOM   1925  OW  SOL   373       1.242  11.451  33.239  1.00  0.00           O
ATOM   1926  HW1 SOL   373       1.975  10.864  33.422  1.00  0.00           H
ATOM   1927  HW2 SOL   373       1.211  12.040  33.993  1.00  0.00           H
ATOM   1928  OW  SOL   374       9.896   6.217  35.239  1.00  0.00           O
ATOM   1929  HW1 SOL   374      10.039   6.281  34.294  1.00  0.00           H
ATOM   1930  HW2 SOL   374       8.996   5.902  35.324  1.00  0.00           H
ATOM   1931  OW  SOL   375      65.814  15.055  34.376  1.00  0.00           O
ATOM   1932  HW1 SOL   375      65.333  15.276  35.174  1.00  0.00           H
ATOM   1933  HW2 SOL   375      66.410  14.354  34.642  1.00  0.00           H
ATOM   1934  OW  SOL   376       5.792  12.720  26.824  1.00  0.00           O
ATOM   1935  HW1 SOL   376       5.478  11.891  27.187  1.00  0.00           H
ATOM   1936  HW2 SOL   376       6.707  12.771  27.100  1.00  0.00           H
ATOM   1937  OW  SOL   377       3.839   9.736  23.783  1.00  0.00           O
ATOM   1938  HW1 SOL   377       3.822  10.560  24.270  1.00  0.00           H
ATOM   1939  HW2 SOL   377       4.423   9.907  23.044  1.00  0.00           H
ATOM   1940  OW  SOL   378       8.559  18.814  19.040  1.00  0.00           O
ATOM   1941  HW1 SOL   378       9.135  19.523  18.755  1.00  0.00           H
ATOM   1942  HW2 SOL   378       8.079  18.563  18.251  1.00  0.00           H
ATOM   1943  OW  SOL   379       9.996  16.344  29.793  1.00  0.00           O
ATOM   1944  HW1 SOL   379       9.309  16.498  30.442  1.00  0.00           H
ATOM   1945  HW2 SOL   379      10.400  17.202  29.664  1.00  0.00           H
ATOM   1946  OW  SOL   380      22.035   8.308  15.357  1.00  0.00           O
ATOM   1947  HW1 SOL   380      22.343   7.797  14.608  1.00  0.00           H
ATOM   1948  HW2 SOL   380      21.084   8.200  15.346  1.00  0.00           H
ATOM   1949  OW  SOL   381      69.362  16.468  32.678  1.00  0.00           O
ATOM   1950  HW1 SOL   381      68.669  16.438  32.018  1.00  0.00           H
ATOM   1951  HW2 SOL   381      68.986  16.975  33.398  1.00  0.00           H
ATOM   1952  OW  SOL   382      17.900   5.566  27.714  1.00  0.00           O
ATOM   1953  HW1 SOL   382      18.596   4.910  27.759  1.00  0.00           H
ATOM   1954  HW2 SOL   382      18.171   6.246  28.330  1.00  0.00           H
ATOM   1955  OW  SOL   383       7.310   3.125  30.941  1.00  0.00           O
ATOM   1956  HW1 SOL   383       8.094   3.363  31.435  1.00  0.00           H
ATOM   1957  HW2 SOL   383       6.885   2.453  31.475  1.00  0.00           H
ATOM   1958  OW  SOL   384       6.455  12.248  41.094  1.00  0.00           O
ATOM   1959  HW1 SOL   384       6.481  12.464  40.162  1.00  0.00           H
ATOM   1960  HW2 SOL   384       5.535  12.351  41.338  1.00  0.00           H
ATOM   1961  OW  SOL   385       9.677   7.581  26.116  1.00  0.00           O
ATOM   1962  HW1 SOL   385       9.489   6.680  25.853  1.00  0.00           H
ATOM   1963  HW2 SOL   385       9.353   7.641  27.015  1.00  0.00           H
ATOM   1964  OW  SOL   386      20.055   0.935  28.803  1.00  0.00           O
ATOM   1965  HW1 SOL   386      19.729   1.469  29.528  1.00  0.00           H
ATOM   1966  HW2 SOL   386      19.961   0.033  29.109  1.00  0.00           H
ATOM   1967  OW  SOL   387       7.496   7.460  15.247  1.00  0.00           O
ATOM   1968  HW1 SOL   387       6.637   7.099  15.467  1.00  0.00           H
ATOM   1969  HW2 SOL   387       7.429   7.692  14.321  1.00  0.00           H
ATOM   1970  OW  SOL   388      66.898   4.531  36.592  1.00  0.00           O
ATOM   1971  HW1 SOL   388      66.420   3.791  36.218  1.00  0.00           H
ATOM   1972  HW2 SOL   388      66.738   4.469  37.533  1.00  0.00           H
ATOM   1973  OW  SOL   389      67.224  14.055  28.939  1.00  0.00           O
ATOM   1974  HW1 SOL   389      67.553  13.376  29.527  1.00  0.00           H
ATOM   1975  HW2 SOL   389      68.003  14.376  28.484  1.00  0.00           H
ATOM   1976  OW  SOL   390       6.012   5.790  26.340  1.00  0.00           O
ATOM   1977  HW1 SOL   390       5.975   6.697  26.036  1.00  0.00           H
ATOM   1978  HW2 SOL   390       6.375   5.304  25.600  1.00  0.00           H
ATOM   1979  OW  SOL   391      21.889   2.607  36.195  1.00  0.00           O
ATOM   1980  HW1 SOL   391      20.972   2.594  36.466  1.00  0.00           H
ATOM   1981  HW2 SOL   391      21.926   3.270  35.505  1.00  0.00           H
ATOM   1982  OW  SOL   392       3.759   0.458  24.169  1.00  0.00           O
ATOM   1983  HW1 SOL   392       2.897   0.606  24.558  1.00  0.00           H
ATOM   1984  HW2 SOL   392       4.373   0.580  24.893  1.00  0.00           H
ATOM   1985  OW  SOL   393      22.731  70.355  20.211  1.00  0.00           O
ATOM   1986  HW1 SOL   393      22.885  69.437  20.432  1.00  0.00           H
ATOM   1987  HW2 SOL   393      22.145  70.325  19.455  1.00  0.00           H
ATOM   1988  OW  SOL   394      12.568   9.309  19.598  1.00  0.00           O
ATOM   1989  HW1 SOL   394      12.139   9.100  18.768  1.00  0.00           H
ATOM   1990  HW2 SOL   394      12.968   8.485  19.876  1.00  0.00           H
ATOM   1991  OW  SOL   395      14.308  22.033  32.508  1.00  0.00           O
ATOM   1992  HW1 SOL   395      14.039  22.940  32.365  1.00  0.00           H
ATOM   1993  HW2 SOL   395      13.848  21.536  31.831  1.00  0.00           H
ATOM   1994  OW  SOL   396      12.042  18.643  35.333  1.00  0.00           O
ATOM   1995  HW1 SOL   396      12.476  19.164  34.657  1.00  0.00           H
ATOM   1996  HW2 SOL   396      12.653  17.930  35.516  1.00  0.00           H
ATOM   1997  OW  SOL   397      69.561  15.765  37.193  1.00  0.00           O
ATOM   1998  HW1 SOL   397      70.152  15.283  36.614  1.00  0.00           H
ATOM   1999  HW2 SOL   397      70.001  16.601  37.342  1.00  0.00           H
ATOM   2000  OW  SOL   398      14.274   4.881  12.059  1.00  0.00           O
ATOM   2001  HW1 SOL   398      14.052   4.818  11.130  1.00  0.00           H
ATOM   2002  HW2 SOL   398      13.661   5.528  12.408  1.00  0.00           H
ATOM   2003  OW  SOL   399      19.895  13.179  15.268  1.00  0.00           O
ATOM   2004  HW1 SOL   399      19.827  12.427  15.856  1.00  0.00           H
ATOM   2005  HW2 SOL   399      20.697  13.023  14.770  1.00  0.00           H
ATOM   2006  OW  SOL   400       6.240  12.247  31.273  1.00  0.00           O
ATOM   2007  HW1 SOL   400       6.475  13.149  31.053  1.00  0.00           H
ATOM   2008  HW2 SOL   400       5.760  12.318  32.097  1.00  0.00           H
ATOM   2009  OW  SOL   401       1.050   2.145  26.122  1.00  0.00           O
ATOM   2010  HW1 SOL   401       1.160   2.762  25.399  1.00  0.00           H
ATOM   2011  HW2 SOL   401       1.916   2.093  26.527  1.00  0.00           H
ATOM   2012  OW  SOL   402       3.781   0.927  30.771  1.00  0.00           O
ATOM   2013  HW1 SOL   402       3.704   0.871  31.723  1.00  0.00           H
ATOM   2014  HW2 SOL   402       2.899   0.741  30.447  1.00  0.00           H
ATOM   2015  OW  SOL   403       8.045  10.356  37.928  1.00  0.00           O
ATOM   2016  HW1 SOL   403       7.328  10.180  38.537  1.00  0.00           H
ATOM   2017  HW2 SOL   403       7.643  10.865  37.224  1.00  0.00           H
ATOM   2018  OW  SOL   404      12.604   3.971  31.818  1.00  0.00           O
ATOM   2019  HW1 SOL   404      12.300   3.213  32.317  1.00  0.00           H
ATOM   2020  HW2 SOL   404      13.264   4.379  32.379  1.00  0.00           H
ATOM   2021  OW  SOL   405      68.300   7.616  25.885  1.00  0.00           O
ATOM   2022  HW1 SOL   405      68.822   8.186  26.450  1.00  0.00           H
ATOM   2023  HW2 SOL   405      68.256   6.785  26.358  1.00  0.00           H
ATOM   2024  OW  SOL   406      68.977  19.372  26.174  1.00  0.00           O
ATOM   2025  HW1 SOL   406      69.153  19.061  27.062  1.00  0.00           H
ATOM   2026  HW2 SOL   406      69.443  18.757  25.607  1.00  0.00           H
ATOM   2027  OW  SOL   407      66.752  18.206  23.035  1.00  0.00           O
ATOM   2028  HW1 SOL   407      67.382  18.830  22.675  1.00  0.00           H
ATOM   2029  HW2 SOL   407      66.124  18.062  22.327  1.00  0.00           H
ATOM   2030  OW  SOL   408       3.787  12.892  41.103  1.00  0.00           O
ATOM   2031  HW1 SOL   408       3.235  13.529  41.557  1.00  0.00           H
ATOM   2032  HW2 SOL   408       3.820  13.205  40.199  1.00  0.00           H
ATOM   2033  OW  SOL   409       0.267   1.165  33.849  1.00  0.00           O
ATOM   2034  HW1 SOL   409       0.664   1.163  34.719  1.00  0.00           H
ATOM   2035  HW2 SOL   409      -0.671   1.259  34.014  1.00  0.00           H
ATOM   2036  OW  SOL   410      10.586   7.385  41.256  1.00  0.00           O
ATOM   2037  HW1 SOL   410      10.437   8.320  41.397  1.00  0.00           H
ATOM   2038  HW2 SOL   410       9.726   7.039  41.016  1.00  0.00           H
ATOM   2039  OW  SOL   411      11.919   4.901  29.203  1.00  0.00           O
ATOM   2040  HW1 SOL   411      10.969   4.779  29.201  1.00  0.00           H
ATOM   2041  HW2 SOL   411      12.213   4.480  30.010  1.00  0.00           H
ATOM   2042  OW  SOL   412       6.376   3.692  18.728  1.00  0.00           O
ATOM   2043  HW1 SOL   412       5.952   4.306  18.129  1.00  0.00           H
ATOM   2044  HW2 SOL   412       7.290   3.673  18.444  1.00  0.00           H
ATOM   2045  OW  SOL   413      17.805   4.863  21.211  1.00  0.00           O
ATOM   2046  HW1 SOL   413      17.949   4.023  21.646  1.00  0.00           H
ATOM   2047  HW2 SOL   413      17.803   4.653  20.278  1.00  0.00           H
ATOM   2048  OW  SOL   414       3.482  17.960  37.478  1.00  0.00           O
ATOM   2049  HW1 SOL   414       4.043  18.366  38.138  1.00  0.00           H
ATOM   2050  HW2 SOL   414       2.654  17.803  37.931  1.00  0.00           H
ATOM   2051  OW  SOL   415       1.852  12.495  35.782  1.00  0.00           O
ATOM   2052  HW1 SOL   415       2.544  11.862  35.591  1.00  0.00           H
ATOM   2053  HW2 SOL   415       1.735  12.443  36.731  1.00  0.00           H
ATOM   2054  OW  SOL   416       6.696  15.021  31.272  1.00  0.00           O
ATOM   2055  HW1 SOL   416       6.359  15.866  30.973  1.00  0.00           H
ATOM   2056  HW2 SOL   416       7.470  15.241  31.789  1.00  0.00           H
ATOM   2057  OW  SOL   417       3.932   6.746  21.438  1.00  0.00           O
ATOM   2058  HW1 SOL   417       4.473   5.956  21.460  1.00  0.00           H
ATOM   2059  HW2 SOL   417       4.329   7.326  22.087  1.00  0.00           H
ATOM   2060  OW  SOL   418       0.035   8.900  34.282  1.00  0.00           O
ATOM   2061  HW1 SOL   418      -0.205   8.455  33.469  1.00  0.00           H
ATOM   2062  HW2 SOL   418      -0.067   9.831  34.085  1.00  0.00           H
ATOM   2063  OW  SOL   419      13.498  11.574  31.378  1.00  0.00           O
ATOM   2064  HW1 SOL   419      12.874  11.248  32.027  1.00  0.00           H
ATOM   2065  HW2 SOL   419      13.162  12.436  31.134  1.00  0.00           H
ATOM   2066  OW  SOL   420      19.274   3.982  14.996  1.00  0.00           O
ATOM   2067  HW1 SOL   420      19.913   4.671  15.179  1.00  0.00           H
ATOM   2068  HW2 SOL   420      18.424   4.410  15.098  1.00  0.00           H
ATOM   2069  OW  SOL   421      13.114  12.334  28.340  1.00  0.00           O
ATOM   2070  HW1 SOL   421      13.546  12.511  27.504  1.00  0.00           H
ATOM   2071  HW2 SOL   421      13.641  11.643  28.740  1.00  0.00           H
ATOM   2072  OW  SOL   422      10.304  11.604  28.923  1.00  0.00           O
ATOM   2073  HW1 SOL   422       9.975  11.874  29.781  1.00  0.00           H
ATOM   2074  HW2 SOL   422      11.244  11.783  28.959  1.00  0.00           H
ATOM   2075  OW  SOL   423      70.271  12.244  30.851  1.00  0.00           O
ATOM   2076  HW1 SOL   423      70.922  11.908  31.467  1.00  0.00           H
ATOM   2077  HW2 SOL   423      70.647  13.063  30.528  1.00  0.00           H
ATOM   2078  OW  SOL   424       1.428  20.607  38.221  1.00  0.00           O
ATOM   2079  HW1 SOL   424       1.519  21.315  38.859  1.00  0.00           H
ATOM   2080  HW2 SOL   424       2.126  20.765  37.586  1.00  0.00           H
ATOM   2081  OW  SOL   425      17.671   0.768  20.434  1.00  0.00           O
ATOM   2082  HW1 SOL   425      18.499   0.314  20.278  1.00  0.00           H
ATOM   2083  HW2 SOL   425      17.743   1.097  21.330  1.00  0.00           H
ATOM   2084  OW  SOL   426       4.362  12.524  24.523  1.00  0.00           O
ATOM   2085  HW1 SOL   426       4.840  12.679  25.338  1.00  0.00           H
ATOM   2086  HW2 SOL   426       4.952  12.833  23.836  1.00  0.00           H
ATOM   2087  OW  SOL   427       2.483  18.890  43.796  1.00  0.00           O
ATOM   2088  HW1 SOL   427       1.621  19.305  43.757  1.00  0.00           H
ATOM   2089  HW2 SOL   427       2.816  18.945  42.901  1.00  0.00           H
ATOM   2090  OW  SOL   428      13.011   4.253  18.659  1.00  0.00           O
ATOM   2091  HW1 SOL   428      13.593   4.952  18.958  1.00  0.00           H
ATOM   2092  HW2 SOL   428      12.644   4.581  17.838  1.00  0.00           H
ATOM   2093  OW  SOL   429      12.715  18.068  39.571  1.00  0.00           O
ATOM   2094  HW1 SOL   429      13.132  18.066  40.433  1.00  0.00           H
ATOM   2095  HW2 SOL   429      12.029  17.403  39.636  1.00  0.00           H
ATOM   2096  OW  SOL   430       8.557  14.525  16.144  1.00  0.00           O
ATOM   2097  HW1 SOL   430       8.107  14.778  16.950  1.00  0.00           H
ATOM   2098  HW2 SOL   430       8.990  13.699  16.361  1.00  0.00           H
ATOM   2099  OW  SOL   431      11.723  16.983  31.987  1.00  0.00           O
ATOM   2100  HW1 SOL   431      11.679  16.885  32.938  1.00  0.00           H
ATOM   2101  HW2 SOL   431      11.960  17.900  31.851  1.00  0.00           H
ATOM   2102  OW  SOL   432      20.312  67.638  19.487  1.00  0.00           O
ATOM   2103  HW1 SOL   432      20.625  66.735  19.432  1.00  0.00           H
ATOM   2104  HW2 SOL   432      20.446  67.991  18.607  1.00  0.00           H
ATOM   2105  OW  SOL   433       4.780   8.018  30.158  1.00  0.00           O
ATOM   2106  HW1 SOL   433       4.454   7.200  29.783  1.00  0.00           H
ATOM   2107  HW2 SOL   433       5.288   7.746  30.923  1.00  0.00           H
ATOM   2108  OW  SOL   434      13.791  15.608  16.981  1.00  0.00           O
ATOM   2109  HW1 SOL   434      13.796  15.112  16.162  1.00  0.00           H
ATOM   2110  HW2 SOL   434      14.228  16.432  16.765  1.00  0.00           H
ATOM   2111  OW  SOL   435      68.415  11.262  34.212  1.00  0.00           O
ATOM   2112  HW1 SOL   435      68.097  10.517  34.722  1.00  0.00           H
ATOM   2113  HW2 SOL   435      68.553  11.954  34.859  1.00  0.00           H
ATOM   2114  OW  SOL   436      14.414  17.383  19.210  1.00  0.00           O
ATOM   2115  HW1 SOL   436      14.151  16.830  18.474  1.00  0.00           H
ATOM   2116  HW2 SOL   436      13.672  17.973  19.344  1.00  0.00           H
ATOM   2117  OW  SOL   437       3.138  14.061  38.513  1.00  0.00           O
ATOM   2118  HW1 SOL   437       3.173  14.927  38.920  1.00  0.00           H
ATOM   2119  HW2 SOL   437       3.619  14.163  37.691  1.00  0.00           H
ATOM   2120  OW  SOL   438      15.540  16.781  26.996  1.00  0.00           O
ATOM   2121  HW1 SOL   438      14.804  16.768  27.609  1.00  0.00           H
ATOM   2122  HW2 SOL   438      16.204  17.317  27.430  1.00  0.00           H
ATOM   2123  OW  SOL   439      11.794  14.774  27.889  1.00  0.00           O
ATOM   2124  HW1 SOL   439      12.328  14.044  28.200  1.00  0.00           H
ATOM   2125  HW2 SOL   439      11.188  14.952  28.609  1.00  0.00           H
ATOM   2126  OW  SOL   440       9.302   4.609  29.512  1.00  0.00           O
ATOM   2127  HW1 SOL   440       8.759   5.287  29.915  1.00  0.00           H
ATOM   2128  HW2 SOL   440       8.675   3.990  29.139  1.00  0.00           H
ATOM   2129  OW  SOL   441       4.246  16.024  25.210  1.00  0.00           O
ATOM   2130  HW1 SOL   441       4.899  16.071  24.512  1.00  0.00           H
ATOM   2131  HW2 SOL   441       4.319  15.132  25.549  1.00  0.00           H
ATOM   2132  OW  SOL   442      19.691  69.846  21.064  1.00  0.00           O
ATOM   2133  HW1 SOL   442      20.082  69.083  20.638  1.00  0.00           H
ATOM   2134  HW2 SOL   442      19.653  69.610  21.990  1.00  0.00           H
ATOM   2135  OW  SOL   443       6.771  12.916  20.024  1.00  0.00           O
ATOM   2136  HW1 SOL   443       5.840  12.812  20.219  1.00  0.00           H
ATOM   2137  HW2 SOL   443       7.219  12.525  20.774  1.00  0.00           H
ATOM   2138  OW  SOL   444      68.720  14.190  34.594  1.00  0.00           O
ATOM   2139  HW1 SOL   444      69.645  14.398  34.724  1.00  0.00           H
ATOM   2140  HW2 SOL   444      68.510  14.556  33.735  1.00  0.00           H
ATOM   2141  OW  SOL   445       3.212   6.521  32.791  1.00  0.00           O
ATOM   2142  HW1 SOL   445       2.515   6.017  32.372  1.00  0.00           H
ATOM   2143  HW2 SOL   445       3.087   6.369  33.728  1.00  0.00           H
ATOM   2144  OW  SOL   446      66.484  10.432   7.458  1.00  0.00           O
ATOM   2145  HW1 SOL   446      66.826   9.693   7.962  1.00  0.00           H
ATOM   2146  HW2 SOL   446      65.679  10.100   7.061  1.00  0.00           H
ATOM   2147  OW  SOL   447      11.049  10.160  26.471  1.00  0.00           O
ATOM   2148  HW1 SOL   447      10.712  10.401  27.334  1.00  0.00           H
ATOM   2149  HW2 SOL   447      10.539   9.390  26.220  1.00  0.00           H
ATOM   2150  OW  SOL   448      69.921   2.406  22.691  1.00  0.00           O
ATOM   2151  HW1 SOL   448      69.076   2.810  22.493  1.00  0.00           H
ATOM   2152  HW2 SOL   448      70.560   2.946  22.226  1.00  0.00           H
ATOM   2153  OW  SOL   449      13.159   7.493  10.426  1.00  0.00           O
ATOM   2154  HW1 SOL   449      13.608   6.761  10.004  1.00  0.00           H
ATOM   2155  HW2 SOL   449      13.207   8.204   9.787  1.00  0.00           H
ATOM   2156  OW  SOL   450      67.834  12.960  31.969  1.00  0.00           O
ATOM   2157  HW1 SOL   450      67.678  12.292  32.636  1.00  0.00           H
ATOM   2158  HW2 SOL   450      68.630  12.672  31.522  1.00  0.00           H
ATOM   2159  OW  SOL   451      17.929  12.649  25.167  1.00  0.00           O
ATOM   2160  HW1 SOL   451      17.731  13.513  25.529  1.00  0.00           H
ATOM   2161  HW2 SOL   451      18.029  12.085  25.934  1.00  0.00           H
ATOM   2162  OW  SOL   452       5.986   6.370  32.622  1.00  0.00           O
ATOM   2163  HW1 SOL   452       6.259   6.183  33.520  1.00  0.00           H
ATOM   2164  HW2 SOL   452       5.079   6.069  32.580  1.00  0.00           H
ATOM   2165  OW  SOL   453       6.826  15.391  36.240  1.00  0.00           O
ATOM   2166  HW1 SOL   453       7.132  15.438  35.334  1.00  0.00           H
ATOM   2167  HW2 SOL   453       7.325  16.068  36.697  1.00  0.00           H
ATOM   2168  OW  SOL   454      67.944  17.225  35.321  1.00  0.00           O
ATOM   2169  HW1 SOL   454      67.095  17.186  35.760  1.00  0.00           H
ATOM   2170  HW2 SOL   454      68.509  16.649  35.837  1.00  0.00           H
ATOM   2171  OW  SOL   455      16.350  10.082  26.421  1.00  0.00           O
ATOM   2172  HW1 SOL   455      16.543   9.628  25.600  1.00  0.00           H
ATOM   2173  HW2 SOL   455      15.435  10.351  26.335  1.00  0.00           H
ATOM   2174  OW  SOL   456      15.523   6.571  18.045  1.00  0.00           O
ATOM   2175  HW1 SOL   456      14.987   6.888  17.318  1.00  0.00           H
ATOM   2176  HW2 SOL   456      14.976   6.701  18.820  1.00  0.00           H
ATOM   2177  OW  SOL   457       5.629   4.849  29.666  1.00  0.00           O
ATOM   2178  HW1 SOL   457       6.077   4.176  30.177  1.00  0.00           H
ATOM   2179  HW2 SOL   457       4.768   4.930  30.078  1.00  0.00           H
ATOM   2180  OW  SOL   458      26.358   1.796  28.056  1.00  0.00           O
ATOM   2181  HW1 SOL   458      26.369   0.927  27.655  1.00  0.00           H
ATOM   2182  HW2 SOL   458      26.768   1.670  28.912  1.00  0.00           H
ATOM   2183  OW  SOL   459      12.894   8.885  30.503  1.00  0.00           O
ATOM   2184  HW1 SOL   459      12.425   9.481  29.919  1.00  0.00           H
ATOM   2185  HW2 SOL   459      13.550   8.467  29.945  1.00  0.00           H
ATOM   2186  OW  SOL   460       8.197   8.958  24.053  1.00  0.00           O
ATOM   2187  HW1 SOL   460       7.386   8.813  24.540  1.00  0.00           H
ATOM   2188  HW2 SOL   460       8.862   8.476  24.546  1.00  0.00           H
ATOM   2189  OW  SOL   461       4.310  25.150  24.295  1.00  0.00           O
ATOM   2190  HW1 SOL   461       3.397  24.864  24.293  1.00  0.00           H
ATOM   2191  HW2 SOL   461       4.510  25.308  25.218  1.00  0.00           H
ATOM   2192  OW  SOL   462       0.741   6.991  27.665  1.00  0.00           O
ATOM   2193  HW1 SOL   462       0.785   6.230  27.087  1.00  0.00           H
ATOM   2194  HW2 SOL   462       0.332   6.662  28.465  1.00  0.00           H
ATOM   2195  OW  SOL   463      14.430  10.891  23.034  1.00  0.00           O
ATOM   2196  HW1 SOL   463      13.868  10.940  22.260  1.00  0.00           H
ATOM   2197  HW2 SOL   463      14.829  11.759  23.095  1.00  0.00           H
ATOM   2198  OW  SOL   464      22.028  11.006  23.077  1.00  0.00           O
ATOM   2199  HW1 SOL   464      22.083  11.337  22.181  1.00  0.00           H
ATOM   2200  HW2 SOL   464      21.091  10.992  23.271  1.00  0.00           H
ATOM   2201  OW  SOL   465      66.119   9.877  39.446  1.00  0.00           O
ATOM   2202  HW1 SOL   465      66.631   9.197  39.007  1.00  0.00           H
ATOM   2203  HW2 SOL   465      66.004  10.556  38.781  1.00  0.00           H
ATOM   2204  OW  SOL   466       0.190  13.481  26.039  1.00  0.00           O
ATOM   2205  HW1 SOL   466      -0.338  14.135  26.496  1.00  0.00           H
ATOM   2206  HW2 SOL   466       1.053  13.539  26.449  1.00  0.00           H
ATOM   2207  OW  SOL   467       4.006  11.073  35.040  1.00  0.00           O
ATOM   2208  HW1 SOL   467       4.742  11.511  34.613  1.00  0.00           H
ATOM   2209  HW2 SOL   467       3.517  10.671  34.322  1.00  0.00           H
ATOM   2210  OW  SOL   468      24.825  67.853  25.647  1.00  0.00           O
ATOM   2211  HW1 SOL   468      24.488  68.463  26.303  1.00  0.00           H
ATOM   2212  HW2 SOL   468      24.056  67.360  25.360  1.00  0.00           H
ATOM   2213  OW  SOL   469       8.253   0.859  29.296  1.00  0.00           O
ATOM   2214  HW1 SOL   469       7.554   0.285  28.983  1.00  0.00           H
ATOM   2215  HW2 SOL   469       7.837   1.399  29.968  1.00  0.00           H
ATOM   2216  OW  SOL   470      12.676  13.572  22.781  1.00  0.00           O
ATOM   2217  HW1 SOL   470      12.371  13.047  23.521  1.00  0.00           H
ATOM   2218  HW2 SOL   470      12.864  12.931  22.095  1.00  0.00           H
ATOM   2219  OW  SOL   471      68.898   2.170  31.226  1.00  0.00           O
ATOM   2220  HW1 SOL   471      68.045   1.759  31.365  1.00  0.00           H
ATOM   2221  HW2 SOL   471      68.786   3.069  31.535  1.00  0.00           H
ATOM   2222  OW  SOL   472      12.965  17.344  28.127  1.00  0.00           O
ATOM   2223  HW1 SOL   472      13.477  17.225  28.927  1.00  0.00           H
ATOM   2224  HW2 SOL   472      12.534  16.500  27.991  1.00  0.00           H
ATOM   2225  OW  SOL   473      16.704  67.703  27.640  1.00  0.00           O
ATOM   2226  HW1 SOL   473      16.110  68.454  27.643  1.00  0.00           H
ATOM   2227  HW2 SOL   473      17.559  68.074  27.423  1.00  0.00           H
ATOM   2228  OW  SOL   474       8.296   7.014  31.004  1.00  0.00           O
ATOM   2229  HW1 SOL   474       8.450   7.895  31.346  1.00  0.00           H
ATOM   2230  HW2 SOL   474       7.721   6.604  31.650  1.00  0.00           H
ATOM   2231  OW  SOL   475      10.120   6.287  13.994  1.00  0.00           O
ATOM   2232  HW1 SOL   475       9.913   5.366  13.835  1.00  0.00           H
ATOM   2233  HW2 SOL   475       9.521   6.551  14.692  1.00  0.00           H
ATOM   2234  OW  SOL   476       8.530  17.324  31.897  1.00  0.00           O
ATOM   2235  HW1 SOL   476       8.645  18.181  31.486  1.00  0.00           H
ATOM   2236  HW2 SOL   476       7.751  17.422  32.444  1.00  0.00           H
ATOM   2237  OW  SOL   477      14.373   4.322  22.126  1.00  0.00           O
ATOM   2238  HW1 SOL   477      13.996   4.886  22.802  1.00  0.00           H
ATOM   2239  HW2 SOL   477      14.931   4.905  21.611  1.00  0.00           H
ATOM   2240  OW  SOL   478       9.498  69.344  23.310  1.00  0.00           O
ATOM   2241  HW1 SOL   478       9.793  69.228  24.213  1.00  0.00           H
ATOM   2242  HW2 SOL   478       8.556  69.496  23.383  1.00  0.00           H
ATOM   2243  OW  SOL   479      16.215   6.479  22.434  1.00  0.00           O
ATOM   2244  HW1 SOL   479      16.210   6.288  23.372  1.00  0.00           H
ATOM   2245  HW2 SOL   479      16.921   5.937  22.083  1.00  0.00           H
ATOM   2246  OW  SOL   480      66.817   5.601  23.036  1.00  0.00           O
ATOM   2247  HW1 SOL   480      67.711   5.833  23.287  1.00  0.00           H
ATOM   2248  HW2 SOL   480      66.856   5.492  22.085  1.00  0.00           H
ATOM   2249  OW  SOL   481       2.945   7.032  38.259  1.00  0.00           O
ATOM   2250  HW1 SOL   481       2.648   6.144  38.060  1.00  0.00           H
ATOM   2251  HW2 SOL   481       2.558   7.574  37.572  1.00  0.00           H
ATOM   2252  OW  SOL   482      69.420  70.153  51.137  1.00  0.00           O
ATOM   2253  HW1 SOL   482      68.469  70.258  51.171  1.00  0.00           H
ATOM   2254  HW2 SOL   482      69.715  70.356  52.024  1.00  0.00           H
ATOM   2255  OW  SOL   483      62.306  10.714  51.965  1.00  0.00           O
ATOM   2256  HW1 SOL   483      62.762   9.996  51.524  1.00  0.00           H
ATOM   2257  HW2 SOL   483      61.494  10.822  51.470  1.00  0.00           H
ATOM   2258  OW  SOL   484       3.441   5.992  49.969  1.00  0.00           O
ATOM   2259  HW1 SOL   484       3.410   6.861  49.570  1.00  0.00           H
ATOM   2260  HW2 SOL   484       3.058   5.411  49.311  1.00  0.00           H
ATOM   2261  OW  SOL   485      22.213  19.254  41.345  1.00  0.00           O
ATOM   2262  HW1 SOL   485      21.770  18.412  41.448  1.00  0.00           H
ATOM   2263  HW2 SOL   485      22.508  19.480  42.227  1.00  0.00           H
ATOM   2264  OW  SOL   486       8.796   4.793  46.792  1.00  0.00           O
ATOM   2265  HW1 SOL   486       8.844   4.101  47.451  1.00  0.00           H
ATOM   2266  HW2 SOL   486       9.672   4.820  46.407  1.00  0.00           H
ATOM   2267  OW  SOL   487      15.790   8.233  34.667  1.00  0.00           O
ATOM   2268  HW1 SOL   487      14.904   8.295  34.310  1.00  0.00           H
ATOM   2269  HW2 SOL   487      16.230   9.023  34.354  1.00  0.00           H
ATOM   2270  OW  SOL   488       7.442  10.771  51.048  1.00  0.00           O
ATOM   2271  HW1 SOL   488       6.987  11.602  51.188  1.00  0.00           H
ATOM   2272  HW2 SOL   488       8.299  10.895  51.456  1.00  0.00           H
ATOM   2273  OW  SOL   489       2.494  11.738  58.158  1.00  0.00           O
ATOM   2274  HW1 SOL   489       3.251  11.356  58.603  1.00  0.00           H
ATOM   2275  HW2 SOL   489       1.767  11.155  58.379  1.00  0.00           H
ATOM   2276  OW  SOL   490       2.935   7.643  42.566  1.00  0.00           O
ATOM   2277  HW1 SOL   490       2.045   7.716  42.220  1.00  0.00           H
ATOM   2278  HW2 SOL   490       3.242   6.789  42.261  1.00  0.00           H
ATOM   2279  OW  SOL   491      14.700  13.389  53.030  1.00  0.00           O
ATOM   2280  HW1 SOL   491      15.331  14.077  52.822  1.00  0.00           H
ATOM   2281  HW2 SOL   491      13.882  13.684  52.631  1.00  0.00           H
ATOM   2282  OW  SOL   492       1.806  11.128  47.756  1.00  0.00           O
ATOM   2283  HW1 SOL   492       1.440  11.140  46.872  1.00  0.00           H
ATOM   2284  HW2 SOL   492       2.378  11.894  47.790  1.00  0.00           H
ATOM   2285  OW  SOL   493      13.259   7.284  49.803  1.00  0.00           O
ATOM   2286  HW1 SOL   493      12.946   7.485  50.685  1.00  0.00           H
ATOM   2287  HW2 SOL   493      12.642   6.630  49.473  1.00  0.00           H
ATOM   2288  OW  SOL   494       3.603   4.456  56.601  1.00  0.00           O
ATOM   2289  HW1 SOL   494       3.390   4.089  55.743  1.00  0.00           H
ATOM   2290  HW2 SOL   494       3.949   3.716  57.099  1.00  0.00           H
ATOM   2291  OW  SOL   495      11.118   5.486  49.255  1.00  0.00           O
ATOM   2292  HW1 SOL   495      10.493   4.822  49.547  1.00  0.00           H
ATOM   2293  HW2 SOL   495      10.884   5.651  48.342  1.00  0.00           H
ATOM   2294  OW  SOL   496       0.288  15.932  39.921  1.00  0.00           O
ATOM   2295  HW1 SOL   496      -0.312  16.678  39.927  1.00  0.00           H
ATOM   2296  HW2 SOL   496       0.041  15.432  39.143  1.00  0.00           H
ATOM   2297  OW  SOL   497      13.443   9.112  62.873  1.00  0.00           O
ATOM   2298  HW1 SOL   497      14.065   9.300  63.575  1.00  0.00           H
ATOM   2299  HW2 SOL   497      13.965   8.676  62.200  1.00  0.00           H
ATOM   2300  OW  SOL   498       2.943  10.463  42.489  1.00  0.00           O
ATOM   2301  HW1 SOL   498       3.035   9.534  42.279  1.00  0.00           H
ATOM   2302  HW2 SOL   498       2.769  10.883  41.647  1.00  0.00           H
ATOM   2303  OW  SOL   499       0.486   8.522  49.746  1.00  0.00           O
ATOM   2304  HW1 SOL   499       0.577   7.944  50.503  1.00  0.00           H
ATOM   2305  HW2 SOL   499       0.326   9.387  50.122  1.00  0.00           H
ATOM   2306  OW  SOL   500      13.073  17.495  63.961  1.00  0.00           O
ATOM   2307  HW1 SOL   500      13.852  17.993  63.713  1.00  0.00           H
ATOM   2308  HW2 SOL   500      13.290  17.120  64.815  1.00  0.00           H
ATOM   2309  OW  SOL   501       3.977   4.872  41.894  1.00  0.00           O
ATOM   2310  HW1 SOL   501       3.889   4.155  41.266  1.00  0.00           H
ATOM   2311  HW2 SOL   501       4.129   4.438  42.733  1.00  0.00           H
ATOM   2312  OW  SOL   502      13.672  67.324  52.177  1.00  0.00           O
ATOM   2313  HW1 SOL   502      13.899  67.040  51.292  1.00  0.00           H
ATOM   2314  HW2 SOL   502      13.631  66.514  52.686  1.00  0.00           H
ATOM   2315  OW  SOL   503      69.669   9.447  47.565  1.00  0.00           O
ATOM   2316  HW1 SOL   503      69.931   9.056  46.732  1.00  0.00           H
ATOM   2317  HW2 SOL   503      70.238   9.032  48.214  1.00  0.00           H
ATOM   2318  OW  SOL   504      16.109  12.085  28.494  1.00  0.00           O
ATOM   2319  HW1 SOL   504      16.088  12.759  27.815  1.00  0.00           H
ATOM   2320  HW2 SOL   504      16.692  11.411  28.144  1.00  0.00           H
ATOM   2321  OW  SOL   505       3.174  22.164  41.672  1.00  0.00           O
ATOM   2322  HW1 SOL   505       3.627  21.373  41.382  1.00  0.00           H
ATOM   2323  HW2 SOL   505       3.169  22.734  40.903  1.00  0.00           H
ATOM   2324  OW  SOL   506      15.012  16.198  48.918  1.00  0.00           O
ATOM   2325  HW1 SOL   506      14.836  16.968  49.459  1.00  0.00           H
ATOM   2326  HW2 SOL   506      15.750  15.767  49.349  1.00  0.00           H
ATOM   2327  OW  SOL   507      15.011  13.653  38.090  1.00  0.00           O
ATOM   2328  HW1 SOL   507      14.105  13.364  37.984  1.00  0.00           H
ATOM   2329  HW2 SOL   507      15.489  13.210  37.389  1.00  0.00           H
ATOM   2330  OW  SOL   508       0.432   6.982  60.007  1.00  0.00           O
ATOM   2331  HW1 SOL   508       1.294   7.259  60.317  1.00  0.00           H
ATOM   2332  HW2 SOL   508       0.529   6.914  59.057  1.00  0.00           H
ATOM   2333  OW  SOL   509      65.411  13.097  41.024  1.00  0.00           O
ATOM   2334  HW1 SOL   509      65.879  12.282  41.208  1.00  0.00           H
ATOM   2335  HW2 SOL   509      66.097  13.762  40.972  1.00  0.00           H
ATOM   2336  OW  SOL   510       7.736   1.199  54.555  1.00  0.00           O
ATOM   2337  HW1 SOL   510       7.841   0.665  55.343  1.00  0.00           H
ATOM   2338  HW2 SOL   510       8.499   1.777  54.554  1.00  0.00           H
ATOM   2339  OW  SOL   511       7.792  68.041  37.518  1.00  0.00           O
ATOM   2340  HW1 SOL   511       7.781  68.994  37.606  1.00  0.00           H
ATOM   2341  HW2 SOL   511       8.587  67.855  37.019  1.00  0.00           H
ATOM   2342  OW  SOL   512       1.415  13.084  52.104  1.00  0.00           O
ATOM   2343  HW1 SOL   512       1.706  13.947  51.809  1.00  0.00           H
ATOM   2344  HW2 SOL   512       1.553  13.095  53.051  1.00  0.00           H
ATOM   2345  OW  SOL   513      16.848  10.346  37.105  1.00  0.00           O
ATOM   2346  HW1 SOL   513      17.614   9.906  37.474  1.00  0.00           H
ATOM   2347  HW2 SOL   513      16.595   9.801  36.360  1.00  0.00           H
ATOM   2348  OW  SOL   514      12.689  16.250  57.022  1.00  0.00           O
ATOM   2349  HW1 SOL   514      12.502  16.290  57.959  1.00  0.00           H
ATOM   2350  HW2 SOL   514      13.514  15.768  56.962  1.00  0.00           H
ATOM   2351  OW  SOL   515      67.873   7.722  57.032  1.00  0.00           O
ATOM   2352  HW1 SOL   515      68.285   7.347  57.810  1.00  0.00           H
ATOM   2353  HW2 SOL   515      67.029   8.052  57.343  1.00  0.00           H
ATOM   2354  OW  SOL   516       8.651  22.031  46.442  1.00  0.00           O
ATOM   2355  HW1 SOL   516       9.606  22.013  46.378  1.00  0.00           H
ATOM   2356  HW2 SOL   516       8.469  21.852  47.364  1.00  0.00           H
ATOM   2357  OW  SOL   517       7.939  27.765  46.731  1.00  0.00           O
ATOM   2358  HW1 SOL   517       8.896  27.773  46.773  1.00  0.00           H
ATOM   2359  HW2 SOL   517       7.735  27.156  46.021  1.00  0.00           H
ATOM   2360  OW  SOL   518      10.252  11.442  39.635  1.00  0.00           O
ATOM   2361  HW1 SOL   518      10.090  10.971  40.452  1.00  0.00           H
ATOM   2362  HW2 SOL   518       9.749  10.960  38.977  1.00  0.00           H
ATOM   2363  OW  SOL   519       4.505   1.269  46.698  1.00  0.00           O
ATOM   2364  HW1 SOL   519       3.846   1.236  46.004  1.00  0.00           H
ATOM   2365  HW2 SOL   519       4.121   0.769  47.418  1.00  0.00           H
ATOM   2366  OW  SOL   520      15.636  17.636  37.290  1.00  0.00           O
ATOM   2367  HW1 SOL   520      14.965  18.313  37.379  1.00  0.00           H
ATOM   2368  HW2 SOL   520      15.499  17.062  38.044  1.00  0.00           H
ATOM   2369  OW  SOL   521       7.964  68.111  53.868  1.00  0.00           O
ATOM   2370  HW1 SOL   521       8.465  67.306  53.733  1.00  0.00           H
ATOM   2371  HW2 SOL   521       8.600  68.734  54.219  1.00  0.00           H
ATOM   2372  OW  SOL   522      17.268   4.700  59.570  1.00  0.00           O
ATOM   2373  HW1 SOL   522      16.693   3.994  59.274  1.00  0.00           H
ATOM   2374  HW2 SOL   522      18.137   4.301  59.612  1.00  0.00           H
ATOM   2375  OW  SOL   523       0.269   6.939  52.517  1.00  0.00           O
ATOM   2376  HW1 SOL   523       0.859   7.598  52.883  1.00  0.00           H
ATOM   2377  HW2 SOL   523       0.270   6.231  53.162  1.00  0.00           H
ATOM   2378  OW  SOL   524       7.515   3.773  58.253  1.00  0.00           O
ATOM   2379  HW1 SOL   524       7.882   2.938  58.544  1.00  0.00           H
ATOM   2380  HW2 SOL   524       7.723   3.815  57.320  1.00  0.00           H
ATOM   2381  OW  SOL   525      16.061   3.855  38.746  1.00  0.00           O
ATOM   2382  HW1 SOL   525      15.945   3.182  38.076  1.00  0.00           H
ATOM   2383  HW2 SOL   525      15.944   3.391  39.575  1.00  0.00           H
ATOM   2384  OW  SOL   526      58.636  15.074  50.454  1.00  0.00           O
ATOM   2385  HW1 SOL   526      59.280  14.690  49.858  1.00  0.00           H
ATOM   2386  HW2 SOL   526      59.099  15.800  50.872  1.00  0.00           H
ATOM   2387  OW  SOL   527       6.140  12.896  55.896  1.00  0.00           O
ATOM   2388  HW1 SOL   527       5.232  12.591  55.912  1.00  0.00           H
ATOM   2389  HW2 SOL   527       6.571  12.332  55.254  1.00  0.00           H
ATOM   2390  OW  SOL   528      14.689   7.582  41.427  1.00  0.00           O
ATOM   2391  HW1 SOL   528      14.780   7.391  40.493  1.00  0.00           H
ATOM   2392  HW2 SOL   528      15.279   6.964  41.857  1.00  0.00           H
ATOM   2393  OW  SOL   529      18.744   7.471  48.988  1.00  0.00           O
ATOM   2394  HW1 SOL   529      18.637   8.227  48.410  1.00  0.00           H
ATOM   2395  HW2 SOL   529      17.861   7.288  49.310  1.00  0.00           H
ATOM   2396  OW  SOL   530      11.676   7.386  51.989  1.00  0.00           O
ATOM   2397  HW1 SOL   530      10.956   7.869  52.395  1.00  0.00           H
ATOM   2398  HW2 SOL   530      12.174   7.034  52.727  1.00  0.00           H
ATOM   2399  OW  SOL   531       7.962   6.787  43.705  1.00  0.00           O
ATOM   2400  HW1 SOL   531       7.123   6.642  44.143  1.00  0.00           H
ATOM   2401  HW2 SOL   531       7.761   6.715  42.772  1.00  0.00           H
ATOM   2402  OW  SOL   532       7.472  17.895  40.813  1.00  0.00           O
ATOM   2403  HW1 SOL   532       7.975  18.366  41.478  1.00  0.00           H
ATOM   2404  HW2 SOL   532       7.301  17.038  41.204  1.00  0.00           H
ATOM   2405  OW  SOL   533       5.803  23.532  47.544  1.00  0.00           O
ATOM   2406  HW1 SOL   533       6.270  22.883  48.070  1.00  0.00           H
ATOM   2407  HW2 SOL   533       6.112  23.383  46.650  1.00  0.00           H
ATOM   2408  OW  SOL   534       9.775  11.409  49.221  1.00  0.00           O
ATOM   2409  HW1 SOL   534      10.156  10.570  49.480  1.00  0.00           H
ATOM   2410  HW2 SOL   534       8.958  11.175  48.780  1.00  0.00           H
ATOM   2411  OW  SOL   535      10.550  14.332  50.770  1.00  0.00           O
ATOM   2412  HW1 SOL   535      10.605  14.046  49.858  1.00  0.00           H
ATOM   2413  HW2 SOL   535      11.226  15.005  50.851  1.00  0.00           H
ATOM   2414  OW  SOL   536       5.901  14.496  43.966  1.00  0.00           O
ATOM   2415  HW1 SOL   536       5.463  13.650  43.867  1.00  0.00           H
ATOM   2416  HW2 SOL   536       5.667  14.785  44.848  1.00  0.00           H
ATOM   2417  OW  SOL   537      12.152   7.065  39.068  1.00  0.00           O
ATOM   2418  HW1 SOL   537      11.667   7.266  39.869  1.00  0.00           H
ATOM   2419  HW2 SOL   537      12.595   6.238  39.257  1.00  0.00           H
ATOM   2420  OW  SOL   538       4.847  14.391  53.110  1.00  0.00           O
ATOM   2421  HW1 SOL   538       5.160  13.487  53.091  1.00  0.00           H
ATOM   2422  HW2 SOL   538       5.542  14.895  52.689  1.00  0.00           H
ATOM   2423  OW  SOL   539      10.112  16.130  41.934  1.00  0.00           O
ATOM   2424  HW1 SOL   539       9.368  15.531  42.002  1.00  0.00           H
ATOM   2425  HW2 SOL   539       9.958  16.613  41.122  1.00  0.00           H
ATOM   2426  OW  SOL   540       3.147   7.138  52.881  1.00  0.00           O
ATOM   2427  HW1 SOL   540       3.950   7.412  53.326  1.00  0.00           H
ATOM   2428  HW2 SOL   540       3.448   6.584  52.161  1.00  0.00           H
ATOM   2429  OW  SOL   541      11.946  13.696  40.411  1.00  0.00           O
ATOM   2430  HW1 SOL   541      11.410  13.036  39.969  1.00  0.00           H
ATOM   2431  HW2 SOL   541      11.369  14.455  40.497  1.00  0.00           H
ATOM   2432  OW  SOL   542       2.960  23.885  39.573  1.00  0.00           O
ATOM   2433  HW1 SOL   542       2.793  24.731  39.988  1.00  0.00           H
ATOM   2434  HW2 SOL   542       3.662  24.061  38.945  1.00  0.00           H
ATOM   2435  OW  SOL   543      12.485   4.323  40.271  1.00  0.00           O
ATOM   2436  HW1 SOL   543      12.599   4.551  41.193  1.00  0.00           H
ATOM   2437  HW2 SOL   543      12.938   3.485  40.173  1.00  0.00           H
ATOM   2438  OW  SOL   544      68.577  17.951  51.574  1.00  0.00           O
ATOM   2439  HW1 SOL   544      69.227  17.499  51.036  1.00  0.00           H
ATOM   2440  HW2 SOL   544      67.799  18.004  51.019  1.00  0.00           H
ATOM   2441  OW  SOL   545       1.671  19.823  52.520  1.00  0.00           O
ATOM   2442  HW1 SOL   545       2.380  20.465  52.483  1.00  0.00           H
ATOM   2443  HW2 SOL   545       1.467  19.744  53.452  1.00  0.00           H
ATOM   2444  OW  SOL   546      69.499   4.946  46.014  1.00  0.00           O
ATOM   2445  HW1 SOL   546      69.654   4.003  46.072  1.00  0.00           H
ATOM   2446  HW2 SOL   546      70.277   5.290  45.575  1.00  0.00           H
ATOM   2447  OW  SOL   547      15.234   0.301  54.491  1.00  0.00           O
ATOM   2448  HW1 SOL   547      15.376  -0.038  55.374  1.00  0.00           H
ATOM   2449  HW2 SOL   547      14.430   0.816  54.557  1.00  0.00           H
ATOM   2450  OW  SOL   548       8.209  12.416  34.695  1.00  0.00           O
ATOM   2451  HW1 SOL   548       8.919  13.045  34.565  1.00  0.00           H
ATOM   2452  HW2 SOL   548       8.114  12.356  35.646  1.00  0.00           H
ATOM   2453  OW  SOL   549      69.751   1.957  57.266  1.00  0.00           O
ATOM   2454  HW1 SOL   549      69.496   2.265  58.136  1.00  0.00           H
ATOM   2455  HW2 SOL   549      69.898   1.017  57.378  1.00  0.00           H
ATOM   2456  OW  SOL   550       4.740  11.510  53.202  1.00  0.00           O
ATOM   2457  HW1 SOL   550       5.581  11.089  53.020  1.00  0.00           H
ATOM   2458  HW2 SOL   550       4.101  10.799  53.152  1.00  0.00           H
ATOM   2459  OW  SOL   551      14.985   3.798  55.523  1.00  0.00           O
ATOM   2460  HW1 SOL   551      14.310   4.468  55.418  1.00  0.00           H
ATOM   2461  HW2 SOL   551      15.689   4.072  54.935  1.00  0.00           H
ATOM   2462  OW  SOL   552       7.592   9.107  48.679  1.00  0.00           O
ATOM   2463  HW1 SOL   552       7.219   8.226  48.687  1.00  0.00           H
ATOM   2464  HW2 SOL   552       8.015   9.196  49.533  1.00  0.00           H
ATOM   2465  OW  SOL   553       4.907   4.429  51.875  1.00  0.00           O
ATOM   2466  HW1 SOL   553       4.140   4.010  52.265  1.00  0.00           H
ATOM   2467  HW2 SOL   553       4.563   4.906  51.120  1.00  0.00           H
ATOM   2468  OW  SOL   554       9.908   4.383  39.146  1.00  0.00           O
ATOM   2469  HW1 SOL   554      10.745   4.441  39.606  1.00  0.00           H
ATOM   2470  HW2 SOL   554      10.136   4.074  38.269  1.00  0.00           H
ATOM   2471  OW  SOL   555      21.012  12.602  44.561  1.00  0.00           O
ATOM   2472  HW1 SOL   555      20.391  11.949  44.883  1.00  0.00           H
ATOM   2473  HW2 SOL   555      20.828  12.667  43.624  1.00  0.00           H
ATOM   2474  OW  SOL   556       2.073   2.561  39.834  1.00  0.00           O
ATOM   2475  HW1 SOL   556       2.530   1.737  39.664  1.00  0.00           H
ATOM   2476  HW2 SOL   556       2.054   3.004  38.985  1.00  0.00           H
ATOM   2477  OW  SOL   557      10.049  10.094  41.828  1.00  0.00           O
ATOM   2478  HW1 SOL   557       9.230  10.349  42.253  1.00  0.00           H
ATOM   2479  HW2 SOL   557      10.685  10.045  42.541  1.00  0.00           H
ATOM   2480  OW  SOL   558       6.902   5.646  53.202  1.00  0.00           O
ATOM   2481  HW1 SOL   558       6.833   6.546  52.882  1.00  0.00           H
ATOM   2482  HW2 SOL   558       6.278   5.153  52.670  1.00  0.00           H
ATOM   2483  OW  SOL   559      12.237  15.676  46.498  1.00  0.00           O
ATOM   2484  HW1 SOL   559      11.867  15.141  47.200  1.00  0.00           H
ATOM   2485  HW2 SOL   559      11.761  16.505  46.552  1.00  0.00           H
ATOM   2486  OW  SOL   560       3.648  11.520  49.899  1.00  0.00           O
ATOM   2487  HW1 SOL   560       3.652  12.109  50.653  1.00  0.00           H
ATOM   2488  HW2 SOL   560       2.721  11.401  49.692  1.00  0.00           H
ATOM   2489  OW  SOL   561       3.466  16.201  48.210  1.00  0.00           O
ATOM   2490  HW1 SOL   561       2.525  16.215  48.382  1.00  0.00           H
ATOM   2491  HW2 SOL   561       3.847  16.730  48.910  1.00  0.00           H
ATOM   2492  OW  SOL   562      14.326   7.070  28.903  1.00  0.00           O
ATOM   2493  HW1 SOL   562      13.805   6.267  28.938  1.00  0.00           H
ATOM   2494  HW2 SOL   562      14.269   7.354  27.991  1.00  0.00           H
ATOM   2495  OW  SOL   563       3.201   0.095  52.128  1.00  0.00           O
ATOM   2496  HW1 SOL   563       3.766   0.857  52.256  1.00  0.00           H
ATOM   2497  HW2 SOL   563       3.806  -0.645  52.065  1.00  0.00           H
ATOM   2498  OW  SOL   564       3.314  67.943  41.288  1.00  0.00           O
ATOM   2499  HW1 SOL   564       4.188  67.755  40.945  1.00  0.00           H
ATOM   2500  HW2 SOL   564       2.725  67.759  40.557  1.00  0.00           H
ATOM   2501  OW  SOL   565       7.729   6.882  40.784  1.00  0.00           O
ATOM   2502  HW1 SOL   565       7.262   6.242  40.246  1.00  0.00           H
ATOM   2503  HW2 SOL   565       7.154   7.647  40.802  1.00  0.00           H
ATOM   2504  OW  SOL   566      10.544   1.904  46.311  1.00  0.00           O
ATOM   2505  HW1 SOL   566       9.963   2.202  47.012  1.00  0.00           H
ATOM   2506  HW2 SOL   566      11.334   1.610  46.764  1.00  0.00           H
ATOM   2507  OW  SOL   567      15.699   4.918  44.324  1.00  0.00           O
ATOM   2508  HW1 SOL   567      15.725   3.967  44.434  1.00  0.00           H
ATOM   2509  HW2 SOL   567      15.889   5.265  45.196  1.00  0.00           H
ATOM   2510  OW  SOL   568       8.895   0.330  43.552  1.00  0.00           O
ATOM   2511  HW1 SOL   568       9.349   1.052  43.118  1.00  0.00           H
ATOM   2512  HW2 SOL   568       8.029   0.312  43.145  1.00  0.00           H
ATOM   2513  OW  SOL   569      16.895   5.736  41.819  1.00  0.00           O
ATOM   2514  HW1 SOL   569      16.476   5.413  42.617  1.00  0.00           H
ATOM   2515  HW2 SOL   569      17.558   5.078  41.613  1.00  0.00           H
ATOM   2516  OW  SOL   570       6.306  17.309  33.619  1.00  0.00           O
ATOM   2517  HW1 SOL   570       5.710  16.576  33.466  1.00  0.00           H
ATOM   2518  HW2 SOL   570       5.749  17.998  33.982  1.00  0.00           H
ATOM   2519  OW  SOL   571      17.530  12.796  40.028  1.00  0.00           O
ATOM   2520  HW1 SOL   571      17.800  11.904  39.809  1.00  0.00           H
ATOM   2521  HW2 SOL   571      16.593  12.818  39.834  1.00  0.00           H
ATOM   2522  OW  SOL   572      15.708  67.867  35.910  1.00  0.00           O
ATOM   2523  HW1 SOL   572      14.753  67.853  35.983  1.00  0.00           H
ATOM   2524  HW2 SOL   572      15.943  66.973  35.663  1.00  0.00           H
ATOM   2525  OW  SOL   573       0.481   7.697  41.358  1.00  0.00           O
ATOM   2526  HW1 SOL   573      -0.469   7.659  41.241  1.00  0.00           H
ATOM   2527  HW2 SOL   573       0.837   7.320  40.553  1.00  0.00           H
ATOM   2528  OW  SOL   574      12.732  11.177  51.947  1.00  0.00           O
ATOM   2529  HW1 SOL   574      11.827  11.488  51.981  1.00  0.00           H
ATOM   2530  HW2 SOL   574      12.830  10.641  52.734  1.00  0.00           H
ATOM   2531  OW  SOL   575       3.369   8.468  57.929  1.00  0.00           O
ATOM   2532  HW1 SOL   575       2.539   8.465  57.452  1.00  0.00           H
ATOM   2533  HW2 SOL   575       3.118   8.543  58.849  1.00  0.00           H
ATOM   2534  OW  SOL   576      12.593  16.469  51.051  1.00  0.00           O
ATOM   2535  HW1 SOL   576      13.488  16.419  50.716  1.00  0.00           H
ATOM   2536  HW2 SOL   576      12.697  16.607  51.993  1.00  0.00           H
ATOM   2537  OW  SOL   577       5.869   8.297  52.848  1.00  0.00           O
ATOM   2538  HW1 SOL   577       6.275   9.039  52.400  1.00  0.00           H
ATOM   2539  HW2 SOL   577       5.850   8.555  53.770  1.00  0.00           H
ATOM   2540  OW  SOL   578      14.066  13.980  43.308  1.00  0.00           O
ATOM   2541  HW1 SOL   578      13.592  13.201  43.600  1.00  0.00           H
ATOM   2542  HW2 SOL   578      13.382  14.622  43.122  1.00  0.00           H
ATOM   2543  OW  SOL   579       0.389   0.184  53.479  1.00  0.00           O
ATOM   2544  HW1 SOL   579       1.300   0.086  53.201  1.00  0.00           H
ATOM   2545  HW2 SOL   579       0.443   0.621  54.329  1.00  0.00           H
ATOM   2546  OW  SOL   580       9.857  14.150  55.253  1.00  0.00           O
ATOM   2547  HW1 SOL   580      10.039  14.239  56.188  1.00  0.00           H
ATOM   2548  HW2 SOL   580      10.060  15.010  54.886  1.00  0.00           H
ATOM   2549  OW  SOL   581      15.109   9.928  42.782  1.00  0.00           O
ATOM   2550  HW1 SOL   581      14.360  10.519  42.861  1.00  0.00           H
ATOM   2551  HW2 SOL   581      14.942   9.435  41.978  1.00  0.00           H
ATOM   2552  OW  SOL   582       2.137  10.466  55.577  1.00  0.00           O
ATOM   2553  HW1 SOL   582       2.544  11.162  56.093  1.00  0.00           H
ATOM   2554  HW2 SOL   582       1.219  10.728  55.503  1.00  0.00           H
ATOM   2555  OW  SOL   583      10.611   1.889  54.671  1.00  0.00           O
ATOM   2556  HW1 SOL   583      11.376   2.004  55.236  1.00  0.00           H
ATOM   2557  HW2 SOL   583      10.697   2.573  54.008  1.00  0.00           H
ATOM   2558  OW  SOL   584       0.958  16.451  54.792  1.00  0.00           O
ATOM   2559  HW1 SOL   584       0.101  16.825  54.587  1.00  0.00           H
ATOM   2560  HW2 SOL   584       0.903  16.221  55.719  1.00  0.00           H
ATOM   2561  OW  SOL   585       8.647  16.016  45.217  1.00  0.00           O
ATOM   2562  HW1 SOL   585       7.874  15.469  45.357  1.00  0.00           H
ATOM   2563  HW2 SOL   585       9.112  15.593  44.495  1.00  0.00           H
ATOM   2564  OW  SOL   586       5.665   6.507  57.225  1.00  0.00           O
ATOM   2565  HW1 SOL   586       5.487   7.069  56.471  1.00  0.00           H
ATOM   2566  HW2 SOL   586       5.112   5.739  57.088  1.00  0.00           H
ATOM   2567  OW  SOL   587       5.442  15.276  46.606  1.00  0.00           O
ATOM   2568  HW1 SOL   587       5.058  16.069  46.983  1.00  0.00           H
ATOM   2569  HW2 SOL   587       5.793  14.799  47.357  1.00  0.00           H
ATOM   2570  OW  SOL   588       7.888  14.972  48.493  1.00  0.00           O
ATOM   2571  HW1 SOL   588       8.072  14.497  49.304  1.00  0.00           H
ATOM   2572  HW2 SOL   588       8.012  14.322  47.801  1.00  0.00           H
ATOM   2573  OW  SOL   589      19.665   6.186  39.912  1.00  0.00           O
ATOM   2574  HW1 SOL   589      19.095   6.949  40.000  1.00  0.00           H
ATOM   2575  HW2 SOL   589      19.374   5.761  39.106  1.00  0.00           H
ATOM   2576  OW  SOL   590       6.547  16.459  52.837  1.00  0.00           O
ATOM   2577  HW1 SOL   590       7.382  16.925  52.811  1.00  0.00           H
ATOM   2578  HW2 SOL   590       5.903  17.130  53.063  1.00  0.00           H
ATOM   2579  OW  SOL   591       4.951   8.884  55.652  1.00  0.00           O
ATOM   2580  HW1 SOL   591       4.452   8.593  56.415  1.00  0.00           H
ATOM   2581  HW2 SOL   591       4.542   9.712  55.400  1.00  0.00           H
ATOM   2582  OW  SOL   592      13.743   7.131  46.314  1.00  0.00           O
ATOM   2583  HW1 SOL   592      13.482   8.045  46.206  1.00  0.00           H
ATOM   2584  HW2 SOL   592      14.679   7.123  46.116  1.00  0.00           H
ATOM   2585  OW  SOL   593      10.155   3.162  50.719  1.00  0.00           O
ATOM   2586  HW1 SOL   593      10.547   2.304  50.880  1.00  0.00           H
ATOM   2587  HW2 SOL   593      10.230   3.622  51.556  1.00  0.00           H
ATOM   2588  OW  SOL   594       2.112   2.752  49.161  1.00  0.00           O
ATOM   2589  HW1 SOL   594       1.427   2.747  48.493  1.00  0.00           H
ATOM   2590  HW2 SOL   594       1.946   1.966  49.682  1.00  0.00           H
ATOM   2591  OW  SOL   595       3.929   7.438  46.229  1.00  0.00           O
ATOM   2592  HW1 SOL   595       3.963   7.966  47.027  1.00  0.00           H
ATOM   2593  HW2 SOL   595       3.283   6.758  46.418  1.00  0.00           H
ATOM   2594  OW  SOL   596      11.461   5.741  46.549  1.00  0.00           O
ATOM   2595  HW1 SOL   596      11.174   5.978  45.667  1.00  0.00           H
ATOM   2596  HW2 SOL   596      12.380   6.009  46.582  1.00  0.00           H
ATOM   2597  OW  SOL   597      18.738   7.972  43.077  1.00  0.00           O
ATOM   2598  HW1 SOL   597      18.801   7.031  43.239  1.00  0.00           H
ATOM   2599  HW2 SOL   597      17.799   8.156  43.089  1.00  0.00           H
ATOM   2600  OW  SOL   598      69.540  70.469  43.236  1.00  0.00           O
ATOM   2601  HW1 SOL   598      69.730  71.379  43.009  1.00  0.00           H
ATOM   2602  HW2 SOL   598      69.631  69.991  42.412  1.00  0.00           H
ATOM   2603  OW  SOL   599      69.489  15.517  49.426  1.00  0.00           O
ATOM   2604  HW1 SOL   599      69.434  15.038  50.253  1.00  0.00           H
ATOM   2605  HW2 SOL   599      70.319  15.236  49.040  1.00  0.00           H
ATOM   2606  OW  SOL   600       7.875   3.627  42.613  1.00  0.00           O
ATOM   2607  HW1 SOL   600       7.699   4.281  43.289  1.00  0.00           H
ATOM   2608  HW2 SOL   600       8.788   3.376  42.754  1.00  0.00           H
ATOM   2609  OW  SOL   601      19.744   8.650  56.601  1.00  0.00           O
ATOM   2610  HW1 SOL   601      19.842   8.817  55.664  1.00  0.00           H
ATOM   2611  HW2 SOL   601      19.407   7.756  56.653  1.00  0.00           H
ATOM   2612  OW  SOL   602       5.622   5.973  44.812  1.00  0.00           O
ATOM   2613  HW1 SOL   602       5.054   6.494  45.380  1.00  0.00           H
ATOM   2614  HW2 SOL   602       5.140   5.157  44.674  1.00  0.00           H
ATOM   2615  OW  SOL   603      13.648   5.650  33.816  1.00  0.00           O
ATOM   2616  HW1 SOL   603      13.854   6.452  33.336  1.00  0.00           H
ATOM   2617  HW2 SOL   603      13.688   5.906  34.738  1.00  0.00           H
ATOM   2618  OW  SOL   604      11.072   4.232  53.080  1.00  0.00           O
ATOM   2619  HW1 SOL   604      10.475   4.843  53.510  1.00  0.00           H
ATOM   2620  HW2 SOL   604      11.943   4.601  53.228  1.00  0.00           H
ATOM   2621  OW  SOL   605      11.664  18.132  49.074  1.00  0.00           O
ATOM   2622  HW1 SOL   605      11.191  18.633  49.738  1.00  0.00           H
ATOM   2623  HW2 SOL   605      11.967  17.349  49.533  1.00  0.00           H
ATOM   2624  OW  SOL   606      18.430  17.052  53.556  1.00  0.00           O
ATOM   2625  HW1 SOL   606      18.877  17.037  54.402  1.00  0.00           H
ATOM   2626  HW2 SOL   606      19.067  17.437  52.955  1.00  0.00           H
ATOM   2627  OW  SOL   607       9.871  19.280  59.810  1.00  0.00           O
ATOM   2628  HW1 SOL   607      10.599  18.824  59.387  1.00  0.00           H
ATOM   2629  HW2 SOL   607       9.631  18.716  60.546  1.00  0.00           H
ATOM   2630  OW  SOL   608      10.270  10.761  36.461  1.00  0.00           O
ATOM   2631  HW1 SOL   608       9.481  10.479  36.924  1.00  0.00           H
ATOM   2632  HW2 SOL   608      10.838   9.991  36.466  1.00  0.00           H
ATOM   2633  OW  SOL   609      13.738  10.446  25.749  1.00  0.00           O
ATOM   2634  HW1 SOL   609      12.855  10.426  26.118  1.00  0.00           H
ATOM   2635  HW2 SOL   609      13.630  10.853  24.890  1.00  0.00           H
ATOM   2636  OW  SOL   610       7.443  15.099  41.796  1.00  0.00           O
ATOM   2637  HW1 SOL   610       6.920  15.047  42.596  1.00  0.00           H
ATOM   2638  HW2 SOL   610       7.203  14.316  41.301  1.00  0.00           H
ATOM   2639  OW  SOL   611       9.697  12.022  53.215  1.00  0.00           O
ATOM   2640  HW1 SOL   611       9.753  12.471  54.058  1.00  0.00           H
ATOM   2641  HW2 SOL   611       9.655  12.729  52.570  1.00  0.00           H
ATOM   2642  OW  SOL   612      68.792   5.712  48.942  1.00  0.00           O
ATOM   2643  HW1 SOL   612      68.824   5.430  48.028  1.00  0.00           H
ATOM   2644  HW2 SOL   612      69.665   5.518  49.284  1.00  0.00           H
ATOM   2645  OW  SOL   613       4.817   3.701  47.791  1.00  0.00           O
ATOM   2646  HW1 SOL   613       4.852   2.915  47.246  1.00  0.00           H
ATOM   2647  HW2 SOL   613       3.963   3.656  48.222  1.00  0.00           H
ATOM   2648  OW  SOL   614      13.236  66.278  57.668  1.00  0.00           O
ATOM   2649  HW1 SOL   614      12.483  66.600  57.171  1.00  0.00           H
ATOM   2650  HW2 SOL   614      13.513  65.490  57.201  1.00  0.00           H
ATOM   2651  OW  SOL   615       4.698   9.300  39.192  1.00  0.00           O
ATOM   2652  HW1 SOL   615       4.242   8.516  38.887  1.00  0.00           H
ATOM   2653  HW2 SOL   615       5.196   9.007  39.955  1.00  0.00           H
ATOM   2654  OW  SOL   616       0.660  11.089  50.579  1.00  0.00           O
ATOM   2655  HW1 SOL   616       0.944  11.570  49.802  1.00  0.00           H
ATOM   2656  HW2 SOL   616       0.798  11.700  51.303  1.00  0.00           H
ATOM   2657  OW  SOL   617       1.137  14.319  48.993  1.00  0.00           O
ATOM   2658  HW1 SOL   617       1.649  14.645  49.734  1.00  0.00           H
ATOM   2659  HW2 SOL   617       1.779  13.889  48.429  1.00  0.00           H
ATOM   2660  OW  SOL   618       8.851   2.514  48.451  1.00  0.00           O
ATOM   2661  HW1 SOL   618       9.100   2.565  49.374  1.00  0.00           H
ATOM   2662  HW2 SOL   618       8.380   1.685  48.375  1.00  0.00           H
ATOM   2663  OW  SOL   619      63.263   6.579  52.571  1.00  0.00           O
ATOM   2664  HW1 SOL   619      62.339   6.332  52.546  1.00  0.00           H
ATOM   2665  HW2 SOL   619      63.254   7.530  52.684  1.00  0.00           H
ATOM   2666  OW  SOL   620       8.961   7.410  64.084  1.00  0.00           O
ATOM   2667  HW1 SOL   620       9.157   8.006  63.361  1.00  0.00           H
ATOM   2668  HW2 SOL   620       9.673   6.770  64.068  1.00  0.00           H
ATOM   2669  OW  SOL   621      16.072  13.805  45.160  1.00  0.00           O
ATOM   2670  HW1 SOL   621      15.396  13.840  45.836  1.00  0.00           H
ATOM   2671  HW2 SOL   621      15.595  13.615  44.352  1.00  0.00           H
ATOM   2672  OW  SOL   622       9.068  13.020  46.320  1.00  0.00           O
ATOM   2673  HW1 SOL   622       8.722  12.145  46.145  1.00  0.00           H
ATOM   2674  HW2 SOL   622       9.442  13.302  45.485  1.00  0.00           H
ATOM   2675  OW  SOL   623      13.840   2.242  44.749  1.00  0.00           O
ATOM   2676  HW1 SOL   623      14.718   2.160  45.121  1.00  0.00           H
ATOM   2677  HW2 SOL   623      13.251   2.099  45.490  1.00  0.00           H
ATOM   2678  OW  SOL   624       3.508  13.741  61.716  1.00  0.00           O
ATOM   2679  HW1 SOL   624       4.088  13.080  61.338  1.00  0.00           H
ATOM   2680  HW2 SOL   624       2.650  13.553  61.337  1.00  0.00           H
ATOM   2681  OW  SOL   625      11.149   9.349  49.851  1.00  0.00           O
ATOM   2682  HW1 SOL   625      10.978   8.737  50.568  1.00  0.00           H
ATOM   2683  HW2 SOL   625      12.044   9.148  49.574  1.00  0.00           H
ATOM   2684  OW  SOL   626      10.515  19.137  51.901  1.00  0.00           O
ATOM   2685  HW1 SOL   626       9.899  18.719  52.503  1.00  0.00           H
ATOM   2686  HW2 SOL   626      11.021  19.734  52.452  1.00  0.00           H
ATOM   2687  OW  SOL   627      11.696   9.406  45.449  1.00  0.00           O
ATOM   2688  HW1 SOL   627      10.815   9.033  45.465  1.00  0.00           H
ATOM   2689  HW2 SOL   627      12.160   8.895  44.785  1.00  0.00           H
ATOM   2690  OW  SOL   628      67.584  19.237  48.690  1.00  0.00           O
ATOM   2691  HW1 SOL   628      68.371  19.709  48.962  1.00  0.00           H
ATOM   2692  HW2 SOL   628      66.873  19.867  48.810  1.00  0.00           H
ATOM   2693  OW  SOL   629      12.641   8.333  43.075  1.00  0.00           O
ATOM   2694  HW1 SOL   629      11.937   7.825  42.672  1.00  0.00           H
ATOM   2695  HW2 SOL   629      13.417   8.122  42.555  1.00  0.00           H
ATOM   2696  OW  SOL   630      18.074  12.351  46.402  1.00  0.00           O
ATOM   2697  HW1 SOL   630      18.125  11.600  45.811  1.00  0.00           H
ATOM   2698  HW2 SOL   630      17.538  12.990  45.932  1.00  0.00           H
ATOM   2699  OW  SOL   631      12.846  23.538  53.779  1.00  0.00           O
ATOM   2700  HW1 SOL   631      12.594  23.471  54.700  1.00  0.00           H
ATOM   2701  HW2 SOL   631      13.349  24.351  53.727  1.00  0.00           H
ATOM   2702  OW  SOL   632       4.064  19.376  48.895  1.00  0.00           O
ATOM   2703  HW1 SOL   632       4.815  18.783  48.932  1.00  0.00           H
ATOM   2704  HW2 SOL   632       3.848  19.431  47.965  1.00  0.00           H
ATOM   2705  OW  SOL   633       0.615  19.228  58.424  1.00  0.00           O
ATOM   2706  HW1 SOL   633       0.009  18.993  59.126  1.00  0.00           H
ATOM   2707  HW2 SOL   633       1.240  19.825  58.836  1.00  0.00           H
ATOM   2708  OW  SOL   634      16.450   1.605  37.325  1.00  0.00           O
ATOM   2709  HW1 SOL   634      16.848   1.017  37.966  1.00  0.00           H
ATOM   2710  HW2 SOL   634      16.328   1.063  36.545  1.00  0.00           H
ATOM   2711  OW  SOL   635      12.997  12.195  37.232  1.00  0.00           O
ATOM   2712  HW1 SOL   635      12.301  11.646  37.594  1.00  0.00           H
ATOM   2713  HW2 SOL   635      13.607  11.576  36.831  1.00  0.00           H
ATOM   2714  OW  SOL   636       0.814  16.714  57.452  1.00  0.00           O
ATOM   2715  HW1 SOL   636       0.560  17.620  57.628  1.00  0.00           H
ATOM   2716  HW2 SOL   636       1.753  16.688  57.638  1.00  0.00           H
ATOM   2717  OW  SOL   637      19.632   4.054  41.961  1.00  0.00           O
ATOM   2718  HW1 SOL   637      19.733   3.177  41.590  1.00  0.00           H
ATOM   2719  HW2 SOL   637      20.046   4.634  41.322  1.00  0.00           H
ATOM   2720  OW  SOL   638       6.957   6.627  47.980  1.00  0.00           O
ATOM   2721  HW1 SOL   638       6.207   6.033  47.977  1.00  0.00           H
ATOM   2722  HW2 SOL   638       7.656   6.133  47.553  1.00  0.00           H
ATOM   2723  OW  SOL   639       4.618  18.887  35.076  1.00  0.00           O
ATOM   2724  HW1 SOL   639       3.884  19.242  34.575  1.00  0.00           H
ATOM   2725  HW2 SOL   639       4.207  18.372  35.771  1.00  0.00           H
ATOM   2726  OW  SOL   640      15.931   9.314  45.385  1.00  0.00           O
ATOM   2727  HW1 SOL   640      15.778   9.510  44.461  1.00  0.00           H
ATOM   2728  HW2 SOL   640      15.286   9.845  45.853  1.00  0.00           H
ATOM   2729  OW  SOL   641      19.092   1.910  45.696  1.00  0.00           O
ATOM   2730  HW1 SOL   641      19.765   1.274  45.455  1.00  0.00           H
ATOM   2731  HW2 SOL   641      19.246   2.654  45.113  1.00  0.00           H
ATOM   2732  OW  SOL   642       0.616   4.892  49.822  1.00  0.00           O
ATOM   2733  HW1 SOL   642       1.144   4.130  49.583  1.00  0.00           H
ATOM   2734  HW2 SOL   642       0.964   5.168  50.671  1.00  0.00           H
ATOM   2735  OW  SOL   643      10.139  13.438  43.788  1.00  0.00           O
ATOM   2736  HW1 SOL   643       9.961  13.110  42.907  1.00  0.00           H
ATOM   2737  HW2 SOL   643      11.007  13.097  44.001  1.00  0.00           H
ATOM   2738  OW  SOL   644      10.432   5.587  43.756  1.00  0.00           O
ATOM   2739  HW1 SOL   644       9.618   6.090  43.735  1.00  0.00           H
ATOM   2740  HW2 SOL   644      10.800   5.690  42.878  1.00  0.00           H
ATOM   2741  OW  SOL   645      12.516  12.203  44.681  1.00  0.00           O
ATOM   2742  HW1 SOL   645      12.153  11.323  44.785  1.00  0.00           H
ATOM   2743  HW2 SOL   645      13.108  12.307  45.426  1.00  0.00           H
ATOM   2744  OW  SOL   646      14.078  14.426  32.579  1.00  0.00           O
ATOM   2745  HW1 SOL   646      14.501  15.263  32.768  1.00  0.00           H
ATOM   2746  HW2 SOL   646      14.466  13.813  33.203  1.00  0.00           H
ATOM   2747  OW  SOL   647      69.500   9.602  55.935  1.00  0.00           O
ATOM   2748  HW1 SOL   647      68.988   8.963  56.432  1.00  0.00           H
ATOM   2749  HW2 SOL   647      68.891   9.937  55.277  1.00  0.00           H
ATOM   2750  OW  SOL   648      20.232  10.605  48.514  1.00  0.00           O
ATOM   2751  HW1 SOL   648      19.811  10.369  49.341  1.00  0.00           H
ATOM   2752  HW2 SOL   648      19.509  10.853  47.939  1.00  0.00           H
ATOM   2753  OW  SOL   649      14.388  12.597  40.862  1.00  0.00           O
ATOM   2754  HW1 SOL   649      13.639  12.949  40.380  1.00  0.00           H
ATOM   2755  HW2 SOL   649      14.406  13.100  41.676  1.00  0.00           H
ATOM   2756  OW  SOL   650       4.504  16.718  42.677  1.00  0.00           O
ATOM   2757  HW1 SOL   650       5.241  17.316  42.805  1.00  0.00           H
ATOM   2758  HW2 SOL   650       4.793  15.894  43.069  1.00  0.00           H
ATOM   2759  OW  SOL   651      16.317   5.546  46.922  1.00  0.00           O
ATOM   2760  HW1 SOL   651      15.709   5.734  47.638  1.00  0.00           H
ATOM   2761  HW2 SOL   651      17.129   5.288  47.358  1.00  0.00           H
ATOM   2762  OW  SOL   652       0.903  13.800  45.210  1.00  0.00           O
ATOM   2763  HW1 SOL   652       1.490  13.609  45.942  1.00  0.00           H
ATOM   2764  HW2 SOL   652       0.867  14.755  45.174  1.00  0.00           H
ATOM   2765  OW  SOL   653       5.456  15.432  55.996  1.00  0.00           O
ATOM   2766  HW1 SOL   653       5.127  15.024  55.195  1.00  0.00           H
ATOM   2767  HW2 SOL   653       5.821  14.706  56.502  1.00  0.00           H
ATOM   2768  OW  SOL   654       4.776   1.964  57.595  1.00  0.00           O
ATOM   2769  HW1 SOL   654       5.716   2.056  57.749  1.00  0.00           H
ATOM   2770  HW2 SOL   654       4.698   1.182  57.048  1.00  0.00           H
ATOM   2771  OW  SOL   655       1.522   0.792  36.100  1.00  0.00           O
ATOM   2772  HW1 SOL   655       2.314   1.204  36.445  1.00  0.00           H
ATOM   2773  HW2 SOL   655       1.129   0.357  36.857  1.00  0.00           H
ATOM   2774  OW  SOL   656       8.654   8.632  55.653  1.00  0.00           O
ATOM   2775  HW1 SOL   656       9.308   8.253  56.240  1.00  0.00           H
ATOM   2776  HW2 SOL   656       7.879   8.082  55.769  1.00  0.00           H
ATOM   2777  OW  SOL   657       0.060   5.358  39.026  1.00  0.00           O
ATOM   2778  HW1 SOL   657       0.532   4.868  38.352  1.00  0.00           H
ATOM   2779  HW2 SOL   657      -0.191   6.175  38.596  1.00  0.00           H
ATOM   2780  OW  SOL   658       6.408  13.251  38.335  1.00  0.00           O
ATOM   2781  HW1 SOL   658       5.860  12.544  37.996  1.00  0.00           H
ATOM   2782  HW2 SOL   658       6.476  13.871  37.608  1.00  0.00           H
ATOM   2783  OW  SOL   659       1.468   5.968  54.728  1.00  0.00           O
ATOM   2784  HW1 SOL   659       2.279   6.357  54.400  1.00  0.00           H
ATOM   2785  HW2 SOL   659       1.457   5.086  54.355  1.00  0.00           H
ATOM   2786  OW  SOL   660      10.712  17.908  46.077  1.00  0.00           O
ATOM   2787  HW1 SOL   660       9.864  17.473  45.983  1.00  0.00           H
ATOM   2788  HW2 SOL   660      10.623  18.437  46.870  1.00  0.00           H
ATOM   2789  OW  SOL   661       3.303   4.775  61.492  1.00  0.00           O
ATOM   2790  HW1 SOL   661       4.147   4.709  61.046  1.00  0.00           H
ATOM   2791  HW2 SOL   661       3.478   4.473  62.383  1.00  0.00           H
ATOM   2792  OW  SOL   662      16.512  20.741  45.846  1.00  0.00           O
ATOM   2793  HW1 SOL   662      15.610  20.473  46.021  1.00  0.00           H
ATOM   2794  HW2 SOL   662      16.430  21.511  45.283  1.00  0.00           H
ATOM   2795  OW  SOL   663      11.021  14.279  61.371  1.00  0.00           O
ATOM   2796  HW1 SOL   663      10.824  14.871  62.096  1.00  0.00           H
ATOM   2797  HW2 SOL   663      10.363  13.588  61.439  1.00  0.00           H
ATOM   2798  OW  SOL   664      13.833  13.586  46.699  1.00  0.00           O
ATOM   2799  HW1 SOL   664      13.777  13.495  47.650  1.00  0.00           H
ATOM   2800  HW2 SOL   664      13.155  14.225  46.479  1.00  0.00           H
ATOM   2801  OW  SOL   665      12.917  69.242  35.714  1.00  0.00           O
ATOM   2802  HW1 SOL   665      12.924  70.042  36.239  1.00  0.00           H
ATOM   2803  HW2 SOL   665      13.020  68.536  36.352  1.00  0.00           H
ATOM   2804  OW  SOL   666       9.153   8.132  46.348  1.00  0.00           O
ATOM   2805  HW1 SOL   666       8.650   7.547  45.782  1.00  0.00           H
ATOM   2806  HW2 SOL   666       8.632   8.200  47.148  1.00  0.00           H
ATOM   2807  OW  SOL   667      19.740   1.301  51.840  1.00  0.00           O
ATOM   2808  HW1 SOL   667      19.199   0.871  51.177  1.00  0.00           H
ATOM   2809  HW2 SOL   667      20.134   2.044  51.384  1.00  0.00           H
ATOM   2810  OW  SOL   668      15.237   3.089  58.583  1.00  0.00           O
ATOM   2811  HW1 SOL   668      14.669   2.328  58.706  1.00  0.00           H
ATOM   2812  HW2 SOL   668      14.983   3.442  57.730  1.00  0.00           H
ATOM   2813  OW  SOL   669       7.935  11.268  43.197  1.00  0.00           O
ATOM   2814  HW1 SOL   669       7.399  11.373  43.984  1.00  0.00           H
ATOM   2815  HW2 SOL   669       7.467  11.759  42.521  1.00  0.00           H
ATOM   2816  OW  SOL   670      13.901  21.093  49.576  1.00  0.00           O
ATOM   2817  HW1 SOL   670      13.551  21.964  49.765  1.00  0.00           H
ATOM   2818  HW2 SOL   670      13.667  20.933  48.662  1.00  0.00           H
ATOM   2819  OW  SOL   671      11.551   8.158  36.617  1.00  0.00           O
ATOM   2820  HW1 SOL   671      11.959   7.611  37.289  1.00  0.00           H
ATOM   2821  HW2 SOL   671      10.962   7.566  36.151  1.00  0.00           H
ATOM   2822  OW  SOL   672      13.918   9.122  37.655  1.00  0.00           O
ATOM   2823  HW1 SOL   672      13.101   8.980  37.179  1.00  0.00           H
ATOM   2824  HW2 SOL   672      13.877   8.511  38.391  1.00  0.00           H
ATOM   2825  OW  SOL   673      13.898  18.211  42.372  1.00  0.00           O
ATOM   2826  HW1 SOL   673      14.762  17.971  42.704  1.00  0.00           H
ATOM   2827  HW2 SOL   673      13.340  17.464  42.590  1.00  0.00           H
ATOM   2828  OW  SOL   674       3.171   4.049  64.320  1.00  0.00           O
ATOM   2829  HW1 SOL   674       3.793   4.708  64.627  1.00  0.00           H
ATOM   2830  HW2 SOL   674       2.322   4.353  64.641  1.00  0.00           H
ATOM   2831  OW  SOL   675       0.959   5.810  44.455  1.00  0.00           O
ATOM   2832  HW1 SOL   675       0.778   5.545  43.553  1.00  0.00           H
ATOM   2833  HW2 SOL   675       1.892   5.635  44.574  1.00  0.00           H
ATOM   2834  OW  SOL   676       5.976  19.545  57.818  1.00  0.00           O
ATOM   2835  HW1 SOL   676       6.660  20.062  58.245  1.00  0.00           H
ATOM   2836  HW2 SOL   676       5.386  19.295  58.528  1.00  0.00           H
ATOM   2837  OW  SOL   677      16.857  67.126  49.744  1.00  0.00           O
ATOM   2838  HW1 SOL   677      16.459  67.992  49.839  1.00  0.00           H
ATOM   2839  HW2 SOL   677      17.460  67.058  50.484  1.00  0.00           H
ATOM   2840  OW  SOL   678       5.067   8.826  43.900  1.00  0.00           O
ATOM   2841  HW1 SOL   678       4.224   8.429  43.681  1.00  0.00           H
ATOM   2842  HW2 SOL   678       5.195   8.622  44.826  1.00  0.00           H
ATOM   2843  OW  SOL   679       9.553   8.988  53.072  1.00  0.00           O
ATOM   2844  HW1 SOL   679       9.542   9.945  53.090  1.00  0.00           H
ATOM   2845  HW2 SOL   679       9.117   8.727  53.883  1.00  0.00           H
ATOM   2846  OW  SOL   680      69.426   2.708  42.930  1.00  0.00           O
ATOM   2847  HW1 SOL   680      69.808   3.547  42.671  1.00  0.00           H
ATOM   2848  HW2 SOL   680      68.702   2.943  43.511  1.00  0.00           H
ATOM   2849  OW  SOL   681       4.753  11.877  43.973  1.00  0.00           O
ATOM   2850  HW1 SOL   681       4.177  11.563  43.276  1.00  0.00           H
ATOM   2851  HW2 SOL   681       4.931  11.102  44.506  1.00  0.00           H
ATOM   2852  OW  SOL   682      16.198  68.919  44.325  1.00  0.00           O
ATOM   2853  HW1 SOL   682      15.381  68.752  44.793  1.00  0.00           H
ATOM   2854  HW2 SOL   682      15.994  69.647  43.737  1.00  0.00           H
ATOM   2855  OW  SOL   683      13.600  70.573  58.364  1.00  0.00           O
ATOM   2856  HW1 SOL   683      14.297  70.125  57.885  1.00  0.00           H
ATOM   2857  HW2 SOL   683      13.462  71.388  57.882  1.00  0.00           H
ATOM   2858  OW  SOL   684       7.637  10.686  46.178  1.00  0.00           O
ATOM   2859  HW1 SOL   684       6.966  10.741  46.858  1.00  0.00           H
ATOM   2860  HW2 SOL   684       8.035   9.825  46.302  1.00  0.00           H
ATOM   2861  OW  SOL   685      10.641  10.672  56.089  1.00  0.00           O
ATOM   2862  HW1 SOL   685      11.392  10.474  55.529  1.00  0.00           H
ATOM   2863  HW2 SOL   685      10.038   9.942  55.948  1.00  0.00           H
ATOM   2864  OW  SOL   686      16.292   0.034  35.086  1.00  0.00           O
ATOM   2865  HW1 SOL   686      17.017  -0.038  34.465  1.00  0.00           H
ATOM   2866  HW2 SOL   686      15.868  -0.824  35.060  1.00  0.00           H
ATOM   2867  OW  SOL   687       5.982  70.531  43.148  1.00  0.00           O
ATOM   2868  HW1 SOL   687       6.256  70.051  43.929  1.00  0.00           H
ATOM   2869  HW2 SOL   687       5.719  69.851  42.528  1.00  0.00           H
ATOM   2870  OW  SOL   688      10.348   2.686  43.596  1.00  0.00           O
ATOM   2871  HW1 SOL   688      10.112   2.296  44.438  1.00  0.00           H
ATOM   2872  HW2 SOL   688      10.623   3.577  43.813  1.00  0.00           H
ATOM   2873  OW  SOL   689       5.528   7.678  36.103  1.00  0.00           O
ATOM   2874  HW1 SOL   689       4.695   7.987  35.747  1.00  0.00           H
ATOM   2875  HW2 SOL   689       6.175   8.302  35.774  1.00  0.00           H
ATOM   2876  OW  SOL   690       5.251  19.018  39.182  1.00  0.00           O
ATOM   2877  HW1 SOL   690       6.046  18.695  39.606  1.00  0.00           H
ATOM   2878  HW2 SOL   690       5.568  19.542  38.446  1.00  0.00           H
ATOM   2879  OW  SOL   691       3.289   1.390  63.564  1.00  0.00           O
ATOM   2880  HW1 SOL   691       3.761   1.032  62.813  1.00  0.00           H
ATOM   2881  HW2 SOL   691       3.579   2.300  63.618  1.00  0.00           H
ATOM   2882  OW  SOL   692      70.134  69.729   2.099  1.00  0.00           O
ATOM   2883  HW1 SOL   692      70.881  69.139   1.996  1.00  0.00           H
ATOM   2884  HW2 SOL   692      69.953  69.725   3.039  1.00  0.00           H
ATOM   2885  OW  SOL   693      67.712  70.589  60.558  1.00  0.00           O
ATOM   2886  HW1 SOL   693      66.988  71.148  60.277  1.00  0.00           H
ATOM   2887  HW2 SOL   693      67.706  70.651  61.514  1.00  0.00           H
ATOM   2888  OW  SOL   694      70.246  16.375  68.848  1.00  0.00           O
ATOM   2889  HW1 SOL   694      70.087  15.924  68.019  1.00  0.00           H
ATOM   2890  HW2 SOL   694      70.787  15.767  69.352  1.00  0.00           H
ATOM   2891  OW  SOL   695      13.912  19.566  67.413  1.00  0.00           O
ATOM   2892  HW1 SOL   695      14.070  20.324  66.850  1.00  0.00           H
ATOM   2893  HW2 SOL   695      14.670  19.538  67.996  1.00  0.00           H
ATOM   2894  OW  SOL   696       7.620  13.502  63.015  1.00  0.00           O
ATOM   2895  HW1 SOL   696       7.273  14.285  62.587  1.00  0.00           H
ATOM   2896  HW2 SOL   696       7.821  13.785  63.907  1.00  0.00           H
ATOM   2897  OW  SOL   697       3.347   7.772   4.149  1.00  0.00           O
ATOM   2898  HW1 SOL   697       4.268   7.538   4.037  1.00  0.00           H
ATOM   2899  HW2 SOL   697       3.237   7.866   5.096  1.00  0.00           H
ATOM   2900  OW  SOL   698      12.281   5.772  69.228  1.00  0.00           O
ATOM   2901  HW1 SOL   698      13.089   6.284  69.195  1.00  0.00           H
ATOM   2902  HW2 SOL   698      12.036   5.652  68.310  1.00  0.00           H
ATOM   2903  OW  SOL   699       7.654  20.992   0.350  1.00  0.00           O
ATOM   2904  HW1 SOL   699       6.788  20.819   0.720  1.00  0.00           H
ATOM   2905  HW2 SOL   699       8.042  20.125   0.235  1.00  0.00           H
ATOM   2906  OW  SOL   700      14.372  17.264  66.171  1.00  0.00           O
ATOM   2907  HW1 SOL   700      14.370  16.813  67.016  1.00  0.00           H
ATOM   2908  HW2 SOL   700      14.102  18.159  66.377  1.00  0.00           H
ATOM   2909  OW  SOL   701      10.659   4.724   0.368  1.00  0.00           O
ATOM   2910  HW1 SOL   701      11.009   5.234  -0.362  1.00  0.00           H
ATOM   2911  HW2 SOL   701      11.432   4.450   0.862  1.00  0.00           H
ATOM   2912  OW  SOL   702      15.281   9.951  64.816  1.00  0.00           O
ATOM   2913  HW1 SOL   702      15.448  10.726  64.281  1.00  0.00           H
ATOM   2914  HW2 SOL   702      16.135   9.526  64.898  1.00  0.00           H
ATOM   2915  OW  SOL   703       2.171  17.829  64.473  1.00  0.00           O
ATOM   2916  HW1 SOL   703       2.020  16.925  64.196  1.00  0.00           H
ATOM   2917  HW2 SOL   703       2.410  17.759  65.397  1.00  0.00           H
ATOM   2918  OW  SOL   704       0.262   3.822  66.269  1.00  0.00           O
ATOM   2919  HW1 SOL   704      -0.315   3.660  67.016  1.00  0.00           H
ATOM   2920  HW2 SOL   704      -0.330   3.900  65.521  1.00  0.00           H
ATOM   2921  OW  SOL   705       5.530   7.348  68.616  1.00  0.00           O
ATOM   2922  HW1 SOL   705       6.097   6.834  69.191  1.00  0.00           H
ATOM   2923  HW2 SOL   705       6.085   8.066  68.312  1.00  0.00           H
ATOM   2924  OW  SOL   706      69.964  18.936  66.167  1.00  0.00           O
ATOM   2925  HW1 SOL   706      70.001  18.004  65.955  1.00  0.00           H
ATOM   2926  HW2 SOL   706      69.946  18.965  67.124  1.00  0.00           H
ATOM   2927  OW  SOL   707       9.944  14.153  58.029  1.00  0.00           O
ATOM   2928  HW1 SOL   707      10.324  14.305  58.894  1.00  0.00           H
ATOM   2929  HW2 SOL   707       9.568  13.274  58.083  1.00  0.00           H
ATOM   2930  OW  SOL   708      19.347   0.693  63.071  1.00  0.00           O
ATOM   2931  HW1 SOL   708      19.935   0.498  62.342  1.00  0.00           H
ATOM   2932  HW2 SOL   708      19.490  -0.022  63.692  1.00  0.00           H
ATOM   2933  OW  SOL   709      65.953   1.865   0.946  1.00  0.00           O
ATOM   2934  HW1 SOL   709      66.636   2.465   1.245  1.00  0.00           H
ATOM   2935  HW2 SOL   709      65.925   1.181   1.615  1.00  0.00           H
ATOM   2936  OW  SOL   710      16.182  22.185  57.011  1.00  0.00           O
ATOM   2937  HW1 SOL   710      16.548  21.403  57.424  1.00  0.00           H
ATOM   2938  HW2 SOL   710      16.576  22.203  56.139  1.00  0.00           H
ATOM   2939  OW  SOL   711       4.578  19.118  60.022  1.00  0.00           O
ATOM   2940  HW1 SOL   711       4.782  19.439  60.900  1.00  0.00           H
ATOM   2941  HW2 SOL   711       4.053  18.331  60.169  1.00  0.00           H
ATOM   2942  OW  SOL   712      15.514  14.192  55.793  1.00  0.00           O
ATOM   2943  HW1 SOL   712      16.407  14.421  56.050  1.00  0.00           H
ATOM   2944  HW2 SOL   712      15.408  14.578  54.924  1.00  0.00           H
ATOM   2945  OW  SOL   713      20.194  14.995  59.690  1.00  0.00           O
ATOM   2946  HW1 SOL   713      19.517  14.871  60.356  1.00  0.00           H
ATOM   2947  HW2 SOL   713      19.978  15.834  59.282  1.00  0.00           H
ATOM   2948  OW  SOL   714       5.325  10.056  65.529  1.00  0.00           O
ATOM   2949  HW1 SOL   714       6.052   9.436  65.574  1.00  0.00           H
ATOM   2950  HW2 SOL   714       4.593   9.544  65.185  1.00  0.00           H
ATOM   2951  OW  SOL   715      10.999   2.039  63.253  1.00  0.00           O
ATOM   2952  HW1 SOL   715      10.379   1.759  63.926  1.00  0.00           H
ATOM   2953  HW2 SOL   715      11.505   2.738  63.668  1.00  0.00           H
ATOM   2954  OW  SOL   716      66.018   2.539  68.953  1.00  0.00           O
ATOM   2955  HW1 SOL   716      65.426   3.289  69.001  1.00  0.00           H
ATOM   2956  HW2 SOL   716      66.094   2.234  69.857  1.00  0.00           H
ATOM   2957  OW  SOL   717       7.492  10.928  54.471  1.00  0.00           O
ATOM   2958  HW1 SOL   717       7.752  10.090  54.851  1.00  0.00           H
ATOM   2959  HW2 SOL   717       8.318  11.368  54.271  1.00  0.00           H
ATOM   2960  OW  SOL   718       3.569   5.029  69.365  1.00  0.00           O
ATOM   2961  HW1 SOL   718       3.802   5.818  68.877  1.00  0.00           H
ATOM   2962  HW2 SOL   718       4.141   5.044  70.133  1.00  0.00           H
ATOM   2963  OW  SOL   719       4.308  14.685   0.371  1.00  0.00           O
ATOM   2964  HW1 SOL   719       4.177  13.918   0.928  1.00  0.00           H
ATOM   2965  HW2 SOL   719       4.634  15.361   0.966  1.00  0.00           H
ATOM   2966  OW  SOL   720      21.898  14.343  63.895  1.00  0.00           O
ATOM   2967  HW1 SOL   720      21.004  14.005  63.945  1.00  0.00           H
ATOM   2968  HW2 SOL   720      22.236  14.259  64.786  1.00  0.00           H
ATOM   2969  OW  SOL   721      12.726   2.763  60.683  1.00  0.00           O
ATOM   2970  HW1 SOL   721      13.426   2.399  61.224  1.00  0.00           H
ATOM   2971  HW2 SOL   721      12.313   3.426  61.237  1.00  0.00           H
ATOM   2972  OW  SOL   722       9.546   3.393  68.317  1.00  0.00           O
ATOM   2973  HW1 SOL   722       9.969   2.539  68.229  1.00  0.00           H
ATOM   2974  HW2 SOL   722      10.071   3.855  68.970  1.00  0.00           H
ATOM   2975  OW  SOL   723      16.163  12.282  48.835  1.00  0.00           O
ATOM   2976  HW1 SOL   723      15.426  11.679  48.741  1.00  0.00           H
ATOM   2977  HW2 SOL   723      16.677  12.160  48.037  1.00  0.00           H
ATOM   2978  OW  SOL   724       7.704   5.343  68.492  1.00  0.00           O
ATOM   2979  HW1 SOL   724       8.344   5.899  68.936  1.00  0.00           H
ATOM   2980  HW2 SOL   724       8.198   4.564  68.238  1.00  0.00           H
ATOM   2981  OW  SOL   725      14.771   2.400  62.683  1.00  0.00           O
ATOM   2982  HW1 SOL   725      15.634   2.446  62.271  1.00  0.00           H
ATOM   2983  HW2 SOL   725      14.837   1.669  63.297  1.00  0.00           H
ATOM   2984  OW  SOL   726      11.145   8.874  61.190  1.00  0.00           O
ATOM   2985  HW1 SOL   726      10.283   8.779  61.597  1.00  0.00           H
ATOM   2986  HW2 SOL   726      11.747   8.448  61.800  1.00  0.00           H
ATOM   2987  OW  SOL   727      65.380   6.698  66.060  1.00  0.00           O
ATOM   2988  HW1 SOL   727      65.726   6.946  65.203  1.00  0.00           H
ATOM   2989  HW2 SOL   727      65.955   5.992  66.356  1.00  0.00           H
ATOM   2990  OW  SOL   728       1.609  18.898  61.941  1.00  0.00           O
ATOM   2991  HW1 SOL   728       1.837  18.372  62.708  1.00  0.00           H
ATOM   2992  HW2 SOL   728       1.038  19.585  62.283  1.00  0.00           H
ATOM   2993  OW  SOL   729      12.464   7.753  65.245  1.00  0.00           O
ATOM   2994  HW1 SOL   729      13.371   8.060  65.242  1.00  0.00           H
ATOM   2995  HW2 SOL   729      12.414   7.142  64.510  1.00  0.00           H
ATOM   2996  OW  SOL   730      20.871  15.003  56.197  1.00  0.00           O
ATOM   2997  HW1 SOL   730      20.470  15.817  55.892  1.00  0.00           H
ATOM   2998  HW2 SOL   730      21.614  15.287  56.730  1.00  0.00           H
ATOM   2999  OW  SOL   731       5.199   6.129  64.855  1.00  0.00           O
ATOM   3000  HW1 SOL   731       5.692   6.282  64.049  1.00  0.00           H
ATOM   3001  HW2 SOL   731       5.661   6.640  65.520  1.00  0.00           H
ATOM   3002  OW  SOL   732      19.562  21.447  62.495  1.00  0.00           O
ATOM   3003  HW1 SOL   732      19.906  22.241  62.087  1.00  0.00           H
ATOM   3004  HW2 SOL   732      18.932  21.763  63.142  1.00  0.00           H
ATOM   3005  OW  SOL   733       3.147  25.145  58.425  1.00  0.00           O
ATOM   3006  HW1 SOL   733       3.443  24.396  57.906  1.00  0.00           H
ATOM   3007  HW2 SOL   733       3.737  25.857  58.176  1.00  0.00           H
ATOM   3008  OW  SOL   734      12.126  14.830  65.488  1.00  0.00           O
ATOM   3009  HW1 SOL   734      12.935  14.387  65.744  1.00  0.00           H
ATOM   3010  HW2 SOL   734      11.849  15.299  66.275  1.00  0.00           H
ATOM   3011  OW  SOL   735      68.471  14.903  61.316  1.00  0.00           O
ATOM   3012  HW1 SOL   735      67.860  15.187  60.637  1.00  0.00           H
ATOM   3013  HW2 SOL   735      69.332  14.950  60.900  1.00  0.00           H
ATOM   3014  OW  SOL   736      10.887  16.268  63.352  1.00  0.00           O
ATOM   3015  HW1 SOL   736      10.935  15.668  64.096  1.00  0.00           H
ATOM   3016  HW2 SOL   736      11.718  16.742  63.373  1.00  0.00           H
ATOM   3017  OW  SOL   737       6.423  24.002  57.639  1.00  0.00           O
ATOM   3018  HW1 SOL   737       6.760  24.709  57.089  1.00  0.00           H
ATOM   3019  HW2 SOL   737       7.109  23.858  58.291  1.00  0.00           H
ATOM   3020  OW  SOL   738      13.105  16.025  53.939  1.00  0.00           O
ATOM   3021  HW1 SOL   738      13.154  15.822  54.873  1.00  0.00           H
ATOM   3022  HW2 SOL   738      13.330  16.954  53.884  1.00  0.00           H
ATOM   3023  OW  SOL   739      12.292  16.705  59.786  1.00  0.00           O
ATOM   3024  HW1 SOL   739      11.626  16.354  60.378  1.00  0.00           H
ATOM   3025  HW2 SOL   739      13.045  16.125  59.902  1.00  0.00           H
ATOM   3026  OW  SOL   740      11.851  67.934  63.160  1.00  0.00           O
ATOM   3027  HW1 SOL   740      11.966  68.865  62.966  1.00  0.00           H
ATOM   3028  HW2 SOL   740      12.300  67.806  63.995  1.00  0.00           H
ATOM   3029  OW  SOL   741       3.327  17.082  66.987  1.00  0.00           O
ATOM   3030  HW1 SOL   741       3.981  16.479  67.340  1.00  0.00           H
ATOM   3031  HW2 SOL   741       3.191  17.723  67.684  1.00  0.00           H
ATOM   3032  OW  SOL   742       5.272  19.122  62.882  1.00  0.00           O
ATOM   3033  HW1 SOL   742       4.636  19.674  63.336  1.00  0.00           H
ATOM   3034  HW2 SOL   742       5.555  18.489  63.542  1.00  0.00           H
ATOM   3035  OW  SOL   743       4.568  11.575  60.379  1.00  0.00           O
ATOM   3036  HW1 SOL   743       4.744  10.934  61.067  1.00  0.00           H
ATOM   3037  HW2 SOL   743       5.359  11.572  59.840  1.00  0.00           H
ATOM   3038  OW  SOL   744       2.042   3.460  53.669  1.00  0.00           O
ATOM   3039  HW1 SOL   744       2.098   2.757  54.317  1.00  0.00           H
ATOM   3040  HW2 SOL   744       1.498   3.099  52.969  1.00  0.00           H
ATOM   3041  OW  SOL   745       4.610  14.475  64.241  1.00  0.00           O
ATOM   3042  HW1 SOL   745       4.326  13.725  64.763  1.00  0.00           H
ATOM   3043  HW2 SOL   745       4.452  14.211  63.335  1.00  0.00           H
ATOM   3044  OW  SOL   746       4.807   9.457  62.332  1.00  0.00           O
ATOM   3045  HW1 SOL   746       5.585   9.757  62.801  1.00  0.00           H
ATOM   3046  HW2 SOL   746       4.140   9.357  63.011  1.00  0.00           H
ATOM   3047  OW  SOL   747       0.607   7.250  66.896  1.00  0.00           O
ATOM   3048  HW1 SOL   747       0.109   7.931  66.445  1.00  0.00           H
ATOM   3049  HW2 SOL   747       0.181   6.432  66.639  1.00  0.00           H
ATOM   3050  OW  SOL   748      67.598   3.929  56.867  1.00  0.00           O
ATOM   3051  HW1 SOL   748      68.408   3.446  56.705  1.00  0.00           H
ATOM   3052  HW2 SOL   748      67.790   4.470  57.633  1.00  0.00           H
ATOM   3053  OW  SOL   749      12.693   9.924  54.349  1.00  0.00           O
ATOM   3054  HW1 SOL   749      12.877   8.990  54.243  1.00  0.00           H
ATOM   3055  HW2 SOL   749      13.548  10.317  54.526  1.00  0.00           H
ATOM   3056  OW  SOL   750       7.952  65.298  56.384  1.00  0.00           O
ATOM   3057  HW1 SOL   750       7.351  65.326  57.129  1.00  0.00           H
ATOM   3058  HW2 SOL   750       8.778  65.638  56.729  1.00  0.00           H
ATOM   3059  OW  SOL   751      11.800  66.935  60.148  1.00  0.00           O
ATOM   3060  HW1 SOL   751      12.333  66.329  59.634  1.00  0.00           H
ATOM   3061  HW2 SOL   751      12.299  67.071  60.953  1.00  0.00           H
ATOM   3062  OW  SOL   752      11.454  16.216  67.684  1.00  0.00           O
ATOM   3063  HW1 SOL   752      10.591  16.016  67.323  1.00  0.00           H
ATOM   3064  HW2 SOL   752      11.521  17.170  67.632  1.00  0.00           H
ATOM   3065  OW  SOL   753       7.048   7.757  65.830  1.00  0.00           O
ATOM   3066  HW1 SOL   753       7.779   7.653  65.221  1.00  0.00           H
ATOM   3067  HW2 SOL   753       7.440   7.647  66.696  1.00  0.00           H
ATOM   3068  OW  SOL   754      11.004  21.239  65.689  1.00  0.00           O
ATOM   3069  HW1 SOL   754      10.819  20.525  65.078  1.00  0.00           H
ATOM   3070  HW2 SOL   754      10.252  21.826  65.606  1.00  0.00           H
ATOM   3071  OW  SOL   755       8.519   8.979  61.837  1.00  0.00           O
ATOM   3072  HW1 SOL   755       7.906   8.687  61.162  1.00  0.00           H
ATOM   3073  HW2 SOL   755       8.075   9.714  62.261  1.00  0.00           H
ATOM   3074  OW  SOL   756      68.527   3.051   1.075  1.00  0.00           O
ATOM   3075  HW1 SOL   756      69.420   2.791   1.300  1.00  0.00           H
ATOM   3076  HW2 SOL   756      68.305   3.727   1.715  1.00  0.00           H
ATOM   3077  OW  SOL   757       5.546   3.953  67.616  1.00  0.00           O
ATOM   3078  HW1 SOL   757       4.710   4.187  68.018  1.00  0.00           H
ATOM   3079  HW2 SOL   757       6.179   4.550  68.015  1.00  0.00           H
ATOM   3080  OW  SOL   758       6.700   3.853  64.817  1.00  0.00           O
ATOM   3081  HW1 SOL   758       6.427   3.714  65.724  1.00  0.00           H
ATOM   3082  HW2 SOL   758       6.300   4.687  64.571  1.00  0.00           H
ATOM   3083  OW  SOL   759      10.081   2.133  59.131  1.00  0.00           O
ATOM   3084  HW1 SOL   759      10.752   2.369  59.771  1.00  0.00           H
ATOM   3085  HW2 SOL   759      10.131   1.178  59.072  1.00  0.00           H
ATOM   3086  OW  SOL   760      11.620  10.674  64.077  1.00  0.00           O
ATOM   3087  HW1 SOL   760      11.643   9.876  64.605  1.00  0.00           H
ATOM   3088  HW2 SOL   760      12.285  10.536  63.403  1.00  0.00           H
ATOM   3089  OW  SOL   761      15.017  11.122  69.003  1.00  0.00           O
ATOM   3090  HW1 SOL   761      15.837  10.637  68.909  1.00  0.00           H
ATOM   3091  HW2 SOL   761      15.250  11.887  69.530  1.00  0.00           H
ATOM   3092  OW  SOL   762      17.331  10.232  55.660  1.00  0.00           O
ATOM   3093  HW1 SOL   762      17.815  10.244  56.485  1.00  0.00           H
ATOM   3094  HW2 SOL   762      16.597   9.639  55.821  1.00  0.00           H
ATOM   3095  OW  SOL   763       1.749  12.115  65.504  1.00  0.00           O
ATOM   3096  HW1 SOL   763       1.037  12.415  64.940  1.00  0.00           H
ATOM   3097  HW2 SOL   763       2.087  12.913  65.909  1.00  0.00           H
ATOM   3098  OW  SOL   764      14.829  14.050  67.160  1.00  0.00           O
ATOM   3099  HW1 SOL   764      15.367  14.604  67.725  1.00  0.00           H
ATOM   3100  HW2 SOL   764      15.322  13.994  66.341  1.00  0.00           H
ATOM   3101  OW  SOL   765      10.963  64.341  55.317  1.00  0.00           O
ATOM   3102  HW1 SOL   765      10.482  64.511  56.127  1.00  0.00           H
ATOM   3103  HW2 SOL   765      11.179  63.409  55.357  1.00  0.00           H
ATOM   3104  OW  SOL   766       2.994   7.579  60.883  1.00  0.00           O
ATOM   3105  HW1 SOL   766       3.566   8.305  61.132  1.00  0.00           H
ATOM   3106  HW2 SOL   766       3.394   6.809  61.288  1.00  0.00           H
ATOM   3107  OW  SOL   767       5.203  17.587   1.248  1.00  0.00           O
ATOM   3108  HW1 SOL   767       5.805  17.150   0.647  1.00  0.00           H
ATOM   3109  HW2 SOL   767       4.745  18.228   0.705  1.00  0.00           H
ATOM   3110  OW  SOL   768      13.848  10.059   0.526  1.00  0.00           O
ATOM   3111  HW1 SOL   768      14.116  10.428  -0.316  1.00  0.00           H
ATOM   3112  HW2 SOL   768      12.905   9.923   0.439  1.00  0.00           H
ATOM   3113  OW  SOL   769      18.673  12.386  65.355  1.00  0.00           O
ATOM   3114  HW1 SOL   769      18.972  13.177  64.906  1.00  0.00           H
ATOM   3115  HW2 SOL   769      17.728  12.508  65.451  1.00  0.00           H
ATOM   3116  OW  SOL   770       6.826  67.445  65.541  1.00  0.00           O
ATOM   3117  HW1 SOL   770       6.829  67.832  64.666  1.00  0.00           H
ATOM   3118  HW2 SOL   770       7.045  66.524  65.397  1.00  0.00           H
ATOM   3119  OW  SOL   771       7.833   4.556  55.556  1.00  0.00           O
ATOM   3120  HW1 SOL   771       8.759   4.761  55.427  1.00  0.00           H
ATOM   3121  HW2 SOL   771       7.411   4.827  54.741  1.00  0.00           H
ATOM   3122  OW  SOL   772      68.871   4.806  64.758  1.00  0.00           O
ATOM   3123  HW1 SOL   772      68.216   4.995  65.430  1.00  0.00           H
ATOM   3124  HW2 SOL   772      68.789   5.526  64.133  1.00  0.00           H
ATOM   3125  OW  SOL   773      13.507  10.260  67.003  1.00  0.00           O
ATOM   3126  HW1 SOL   773      14.276  10.336  67.568  1.00  0.00           H
ATOM   3127  HW2 SOL   773      13.854  10.336  66.114  1.00  0.00           H
ATOM   3128  OW  SOL   774      70.056  16.095  65.787  1.00  0.00           O
ATOM   3129  HW1 SOL   774      69.186  15.781  66.034  1.00  0.00           H
ATOM   3130  HW2 SOL   774      70.338  15.501  65.092  1.00  0.00           H
ATOM   3131  OW  SOL   775       2.906   9.339  64.442  1.00  0.00           O
ATOM   3132  HW1 SOL   775       2.351  10.016  64.830  1.00  0.00           H
ATOM   3133  HW2 SOL   775       2.296   8.650  64.178  1.00  0.00           H
ATOM   3134  OW  SOL   776      68.770  68.628  64.948  1.00  0.00           O
ATOM   3135  HW1 SOL   776      68.251  69.167  64.350  1.00  0.00           H
ATOM   3136  HW2 SOL   776      68.547  67.727  64.713  1.00  0.00           H
ATOM   3137  OW  SOL   777      14.173  21.356  64.900  1.00  0.00           O
ATOM   3138  HW1 SOL   777      13.309  21.751  64.779  1.00  0.00           H
ATOM   3139  HW2 SOL   777      14.613  21.930  65.527  1.00  0.00           H
ATOM   3140  OW  SOL   778      10.675   8.284   8.241  1.00  0.00           O
ATOM   3141  HW1 SOL   778      10.221   8.006   7.445  1.00  0.00           H
ATOM   3142  HW2 SOL   778      10.343   9.166   8.410  1.00  0.00           H
ATOM   3143  OW  SOL   779      18.624   7.494  60.442  1.00  0.00           O
ATOM   3144  HW1 SOL   779      18.167   7.123  61.197  1.00  0.00           H
ATOM   3145  HW2 SOL   779      17.932   7.662  59.802  1.00  0.00           H
ATOM   3146  OW  SOL   780       5.441  17.014  64.777  1.00  0.00           O
ATOM   3147  HW1 SOL   780       5.344  16.065  64.697  1.00  0.00           H
ATOM   3148  HW2 SOL   780       4.548  17.336  64.896  1.00  0.00           H
ATOM   3149  OW  SOL   781       5.472   0.756  66.573  1.00  0.00           O
ATOM   3150  HW1 SOL   781       5.554   1.666  66.858  1.00  0.00           H
ATOM   3151  HW2 SOL   781       6.362   0.409  66.618  1.00  0.00           H
ATOM   3152  OW  SOL   782      10.599   2.264   5.496  1.00  0.00           O
ATOM   3153  HW1 SOL   782       9.815   1.721   5.583  1.00  0.00           H
ATOM   3154  HW2 SOL   782      10.382   3.074   5.957  1.00  0.00           H
ATOM   3155  OW  SOL   783      12.960   4.120  63.590  1.00  0.00           O
ATOM   3156  HW1 SOL   783      13.749   4.594  63.853  1.00  0.00           H
ATOM   3157  HW2 SOL   783      13.272   3.247  63.353  1.00  0.00           H
ATOM   3158  OW  SOL   784      13.702  11.981  59.952  1.00  0.00           O
ATOM   3159  HW1 SOL   784      12.782  11.790  60.137  1.00  0.00           H
ATOM   3160  HW2 SOL   784      13.800  11.803  59.017  1.00  0.00           H
ATOM   3161  OW  SOL   785      10.344   5.510  55.666  1.00  0.00           O
ATOM   3162  HW1 SOL   785      11.124   5.740  55.161  1.00  0.00           H
ATOM   3163  HW2 SOL   785      10.245   6.226  56.293  1.00  0.00           H
ATOM   3164  OW  SOL   786       2.207   0.286  70.504  1.00  0.00           O
ATOM   3165  HW1 SOL   786       2.837   0.994  70.641  1.00  0.00           H
ATOM   3166  HW2 SOL   786       1.816   0.475  69.651  1.00  0.00           H
ATOM   3167  OW  SOL   787      62.332   5.107  63.386  1.00  0.00           O
ATOM   3168  HW1 SOL   787      62.181   5.283  62.458  1.00  0.00           H
ATOM   3169  HW2 SOL   787      62.633   5.944  63.743  1.00  0.00           H
ATOM   3170  OW  SOL   788      10.595   0.817  68.362  1.00  0.00           O
ATOM   3171  HW1 SOL   788      10.313  -0.056  68.090  1.00  0.00           H
ATOM   3172  HW2 SOL   788      11.538   0.827  68.196  1.00  0.00           H
ATOM   3173  OW  SOL   789      70.635  67.050  62.395  1.00  0.00           O
ATOM   3174  HW1 SOL   789      71.164  67.599  62.975  1.00  0.00           H
ATOM   3175  HW2 SOL   789      71.180  66.928  61.617  1.00  0.00           H
ATOM   3176  OW  SOL   790      21.876   5.467  56.950  1.00  0.00           O
ATOM   3177  HW1 SOL   790      20.929   5.492  57.090  1.00  0.00           H
ATOM   3178  HW2 SOL   790      22.181   4.751  57.507  1.00  0.00           H
ATOM   3179  OW  SOL   791      16.875   6.525  66.088  1.00  0.00           O
ATOM   3180  HW1 SOL   791      16.987   7.385  65.684  1.00  0.00           H
ATOM   3181  HW2 SOL   791      17.757   6.156  66.118  1.00  0.00           H
ATOM   3182  OW  SOL   792       2.699  19.803   2.717  1.00  0.00           O
ATOM   3183  HW1 SOL   792       2.675  19.816   3.674  1.00  0.00           H
ATOM   3184  HW2 SOL   792       2.342  20.652   2.457  1.00  0.00           H
ATOM   3185  OW  SOL   793      13.363  12.717  56.941  1.00  0.00           O
ATOM   3186  HW1 SOL   793      12.648  12.619  56.312  1.00  0.00           H
ATOM   3187  HW2 SOL   793      13.968  13.329  56.523  1.00  0.00           H
ATOM   3188  OW  SOL   794      15.840   6.018  52.649  1.00  0.00           O
ATOM   3189  HW1 SOL   794      15.022   5.988  53.145  1.00  0.00           H
ATOM   3190  HW2 SOL   794      16.070   6.947  52.621  1.00  0.00           H
ATOM   3191  OW  SOL   795       7.907  13.788  65.631  1.00  0.00           O
ATOM   3192  HW1 SOL   795       7.030  13.555  65.933  1.00  0.00           H
ATOM   3193  HW2 SOL   795       8.455  13.047  65.889  1.00  0.00           H
ATOM   3194  OW  SOL   796       0.009   0.068   4.608  1.00  0.00           O
ATOM   3195  HW1 SOL   796       0.947   0.238   4.696  1.00  0.00           H
ATOM   3196  HW2 SOL   796      -0.354   0.890   4.278  1.00  0.00           H
ATOM   3197  OW  SOL   797      64.411   5.148  69.401  1.00  0.00           O
ATOM   3198  HW1 SOL   797      64.048   4.766  70.200  1.00  0.00           H
ATOM   3199  HW2 SOL   797      64.812   5.969  69.688  1.00  0.00           H
ATOM   3200  OW  SOL   798      11.095   9.503  70.404  1.00  0.00           O
ATOM   3201  HW1 SOL   798      10.867   8.624  70.708  1.00  0.00           H
ATOM   3202  HW2 SOL   798      11.139   9.422  69.451  1.00  0.00           H
ATOM   3203  OW  SOL   799      12.942  67.655  65.729  1.00  0.00           O
ATOM   3204  HW1 SOL   799      13.356  66.811  65.548  1.00  0.00           H
ATOM   3205  HW2 SOL   799      13.376  67.969  66.523  1.00  0.00           H
ATOM   3206  OW  SOL   800      69.677   9.281  65.799  1.00  0.00           O
ATOM   3207  HW1 SOL   800      70.145   8.967  65.025  1.00  0.00           H
ATOM   3208  HW2 SOL   800      69.244  10.084  65.508  1.00  0.00           H
ATOM   3209  OW  SOL   801       4.407  22.529  56.833  1.00  0.00           O
ATOM   3210  HW1 SOL   801       5.121  23.077  57.160  1.00  0.00           H
ATOM   3211  HW2 SOL   801       4.524  21.691  57.280  1.00  0.00           H
ATOM   3212  OW  SOL   802       5.491  12.648  66.546  1.00  0.00           O
ATOM   3213  HW1 SOL   802       5.587  12.556  67.493  1.00  0.00           H
ATOM   3214  HW2 SOL   802       5.138  11.806  66.257  1.00  0.00           H
ATOM   3215  OW  SOL   803       3.594   9.771   1.994  1.00  0.00           O
ATOM   3216  HW1 SOL   803       3.475   9.000   2.548  1.00  0.00           H
ATOM   3217  HW2 SOL   803       3.008   9.625   1.251  1.00  0.00           H
ATOM   3218  OW  SOL   804      62.255   3.690   1.810  1.00  0.00           O
ATOM   3219  HW1 SOL   804      62.950   4.346   1.863  1.00  0.00           H
ATOM   3220  HW2 SOL   804      62.551   2.980   2.380  1.00  0.00           H
ATOM   3221  OW  SOL   805      11.595   6.443  62.597  1.00  0.00           O
ATOM   3222  HW1 SOL   805      11.562   6.294  61.652  1.00  0.00           H
ATOM   3223  HW2 SOL   805      11.803   5.586  62.968  1.00  0.00           H
ATOM   3224  OW  SOL   806      16.552   7.202  70.638  1.00  0.00           O
ATOM   3225  HW1 SOL   806      15.922   6.623  71.066  1.00  0.00           H
ATOM   3226  HW2 SOL   806      17.342   7.138  71.176  1.00  0.00           H
ATOM   3227  OW  SOL   807      12.346  70.415  62.479  1.00  0.00           O
ATOM   3228  HW1 SOL   807      11.893  70.340  61.639  1.00  0.00           H
ATOM   3229  HW2 SOL   807      11.806  71.019  62.990  1.00  0.00           H
ATOM   3230  OW  SOL   808       8.713  13.732   0.980  1.00  0.00           O
ATOM   3231  HW1 SOL   808       8.472  13.205   1.742  1.00  0.00           H
ATOM   3232  HW2 SOL   808       9.446  13.261   0.584  1.00  0.00           H
ATOM   3233  OW  SOL   809       6.838  12.024  58.802  1.00  0.00           O
ATOM   3234  HW1 SOL   809       7.712  11.638  58.872  1.00  0.00           H
ATOM   3235  HW2 SOL   809       6.753  12.258  57.878  1.00  0.00           H
ATOM   3236  OW  SOL   810       1.732   8.164   0.459  1.00  0.00           O
ATOM   3237  HW1 SOL   810       2.160   8.337  -0.380  1.00  0.00           H
ATOM   3238  HW2 SOL   810       1.263   7.341   0.324  1.00  0.00           H
ATOM   3239  OW  SOL   811       5.883  11.124  68.643  1.00  0.00           O
ATOM   3240  HW1 SOL   811       5.889  10.360  68.067  1.00  0.00           H
ATOM   3241  HW2 SOL   811       6.706  11.066  69.127  1.00  0.00           H
ATOM   3242  OW  SOL   812       9.905   7.399  57.688  1.00  0.00           O
ATOM   3243  HW1 SOL   812       9.446   7.542  58.515  1.00  0.00           H
ATOM   3244  HW2 SOL   812      10.826   7.557  57.894  1.00  0.00           H
ATOM   3245  OW  SOL   813      17.612  17.970  67.629  1.00  0.00           O
ATOM   3246  HW1 SOL   813      16.944  17.354  67.929  1.00  0.00           H
ATOM   3247  HW2 SOL   813      18.389  17.430  67.485  1.00  0.00           H
ATOM   3248  OW  SOL   814      15.290  19.263  63.648  1.00  0.00           O
ATOM   3249  HW1 SOL   814      14.780  20.045  63.861  1.00  0.00           H
ATOM   3250  HW2 SOL   814      16.095  19.356  64.157  1.00  0.00           H
ATOM   3251  OW  SOL   815       2.708   8.530  68.527  1.00  0.00           O
ATOM   3252  HW1 SOL   815       3.625   8.291  68.390  1.00  0.00           H
ATOM   3253  HW2 SOL   815       2.217   7.922  67.975  1.00  0.00           H
ATOM   3254  OW  SOL   816      18.747   3.424  54.405  1.00  0.00           O
ATOM   3255  HW1 SOL   816      18.796   2.471  54.474  1.00  0.00           H
ATOM   3256  HW2 SOL   816      19.627   3.691  54.139  1.00  0.00           H
ATOM   3257  OW  SOL   817      15.880  12.316  63.352  1.00  0.00           O
ATOM   3258  HW1 SOL   817      15.990  11.694  62.633  1.00  0.00           H
ATOM   3259  HW2 SOL   817      15.548  13.110  62.933  1.00  0.00           H
ATOM   3260  OW  SOL   818      14.971  11.229  54.494  1.00  0.00           O
ATOM   3261  HW1 SOL   818      15.786  11.307  54.990  1.00  0.00           H
ATOM   3262  HW2 SOL   818      14.925  12.035  53.980  1.00  0.00           H
ATOM   3263  OW  SOL   819       6.834  18.220  55.498  1.00  0.00           O
ATOM   3264  HW1 SOL   819       6.688  17.283  55.631  1.00  0.00           H
ATOM   3265  HW2 SOL   819       6.762  18.601  56.373  1.00  0.00           H
ATOM   3266  OW  SOL   820      16.026  15.557  64.650  1.00  0.00           O
ATOM   3267  HW1 SOL   820      15.594  16.348  64.972  1.00  0.00           H
ATOM   3268  HW2 SOL   820      15.508  15.293  63.890  1.00  0.00           H
ATOM   3269  OW  SOL   821      17.592  70.569  69.012  1.00  0.00           O
ATOM   3270  HW1 SOL   821      17.378  70.589  69.945  1.00  0.00           H
ATOM   3271  HW2 SOL   821      18.548  70.517  68.987  1.00  0.00           H
ATOM   3272  OW  SOL   822      68.106   3.093  62.342  1.00  0.00           O
ATOM   3273  HW1 SOL   822      68.842   3.647  62.605  1.00  0.00           H
ATOM   3274  HW2 SOL   822      67.999   2.477  63.067  1.00  0.00           H
ATOM   3275  OW  SOL   823      10.922  20.129  54.523  1.00  0.00           O
ATOM   3276  HW1 SOL   823      11.766  20.332  54.119  1.00  0.00           H
ATOM   3277  HW2 SOL   823      10.503  20.981  54.645  1.00  0.00           H
ATOM   3278  OW  SOL   824      15.215   5.716  63.865  1.00  0.00           O
ATOM   3279  HW1 SOL   824      15.593   5.593  64.735  1.00  0.00           H
ATOM   3280  HW2 SOL   824      15.952   5.995  63.321  1.00  0.00           H
ATOM   3281  OW  SOL   825      14.570  14.397  62.292  1.00  0.00           O
ATOM   3282  HW1 SOL   825      14.466  14.714  61.395  1.00  0.00           H
ATOM   3283  HW2 SOL   825      13.743  13.959  62.490  1.00  0.00           H
ATOM   3284  OW  SOL   826      14.206  14.804  59.680  1.00  0.00           O
ATOM   3285  HW1 SOL   826      15.087  14.762  59.308  1.00  0.00           H
ATOM   3286  HW2 SOL   826      13.870  13.912  59.603  1.00  0.00           H
ATOM   3287  OW  SOL   827      65.229   7.862  70.532  1.00  0.00           O
ATOM   3288  HW1 SOL   827      64.981   8.328  71.331  1.00  0.00           H
ATOM   3289  HW2 SOL   827      65.149   8.517  69.838  1.00  0.00           H
ATOM   3290  OW  SOL   828      19.077  12.428  69.346  1.00  0.00           O
ATOM   3291  HW1 SOL   828      19.754  12.357  68.674  1.00  0.00           H
ATOM   3292  HW2 SOL   828      18.384  11.836  69.053  1.00  0.00           H
ATOM   3293  OW  SOL   829      10.161  12.229  65.829  1.00  0.00           O
ATOM   3294  HW1 SOL   829      10.869  12.361  66.458  1.00  0.00           H
ATOM   3295  HW2 SOL   829      10.547  11.684  65.143  1.00  0.00           H
ATOM   3296  OW  SOL   830      10.854   1.284   2.162  1.00  0.00           O
ATOM   3297  HW1 SOL   830      10.014   1.739   2.110  1.00  0.00           H
ATOM   3298  HW2 SOL   830      10.668   0.492   2.667  1.00  0.00           H
ATOM   3299  OW  SOL   831       4.732  14.953  68.283  1.00  0.00           O
ATOM   3300  HW1 SOL   831       4.572  14.559  69.141  1.00  0.00           H
ATOM   3301  HW2 SOL   831       4.346  14.337  67.661  1.00  0.00           H
ATOM   3302  OW  SOL   832      25.075  10.724  62.381  1.00  0.00           O
ATOM   3303  HW1 SOL   832      25.532  11.542  62.188  1.00  0.00           H
ATOM   3304  HW2 SOL   832      24.505  10.583  61.625  1.00  0.00           H
ATOM   3305  OW  SOL   833      64.529  12.076  68.680  1.00  0.00           O
ATOM   3306  HW1 SOL   833      63.728  11.553  68.731  1.00  0.00           H
ATOM   3307  HW2 SOL   833      65.168  11.496  68.267  1.00  0.00           H
ATOM   3308  OW  SOL   834       8.301   0.098  51.810  1.00  0.00           O
ATOM   3309  HW1 SOL   834       8.062   0.264  52.722  1.00  0.00           H
ATOM   3310  HW2 SOL   834       7.527   0.354  51.308  1.00  0.00           H
ATOM   3311  OW  SOL   835      65.477  60.948  52.815  1.00  0.00           O
ATOM   3312  HW1 SOL   835      65.165  60.196  52.313  1.00  0.00           H
ATOM   3313  HW2 SOL   835      64.780  61.599  52.732  1.00  0.00           H
ATOM   3314  OW  SOL   836       9.958  11.685  61.972  1.00  0.00           O
ATOM   3315  HW1 SOL   836       9.157  11.514  62.468  1.00  0.00           H
ATOM   3316  HW2 SOL   836      10.651  11.695  62.633  1.00  0.00           H
ATOM   3317  OW  SOL   837       5.885   5.289   0.363  1.00  0.00           O
ATOM   3318  HW1 SOL   837       6.633   5.312  -0.235  1.00  0.00           H
ATOM   3319  HW2 SOL   837       6.277   5.278   1.236  1.00  0.00           H
ATOM   3320  OW  SOL   838      16.731  21.470   0.720  1.00  0.00           O
ATOM   3321  HW1 SOL   838      16.457  21.349  -0.189  1.00  0.00           H
ATOM   3322  HW2 SOL   838      17.436  22.116   0.675  1.00  0.00           H
ATOM   3323  OW  SOL   839       4.349  18.913  69.563  1.00  0.00           O
ATOM   3324  HW1 SOL   839       3.498  19.018  69.138  1.00  0.00           H
ATOM   3325  HW2 SOL   839       4.642  19.808  69.738  1.00  0.00           H
ATOM   3326  OW  SOL   840      22.504  10.075  63.875  1.00  0.00           O
ATOM   3327  HW1 SOL   840      22.996   9.291  63.632  1.00  0.00           H
ATOM   3328  HW2 SOL   840      22.261  10.475  63.040  1.00  0.00           H
ATOM   3329  OW  SOL   841      17.889   8.537  64.535  1.00  0.00           O
ATOM   3330  HW1 SOL   841      18.811   8.588  64.787  1.00  0.00           H
ATOM   3331  HW2 SOL   841      17.840   9.017  63.708  1.00  0.00           H
ATOM   3332  OW  SOL   842       9.504   4.330  64.856  1.00  0.00           O
ATOM   3333  HW1 SOL   842       8.726   3.844  65.131  1.00  0.00           H
ATOM   3334  HW2 SOL   842       9.614   4.103  63.932  1.00  0.00           H
ATOM   3335  OW  SOL   843      20.420   9.747   8.350  1.00  0.00           O
ATOM   3336  HW1 SOL   843      21.158   9.195   8.091  1.00  0.00           H
ATOM   3337  HW2 SOL   843      19.775   9.628   7.652  1.00  0.00           H
ATOM   3338  OW  SOL   844      20.001   5.348   1.051  1.00  0.00           O
ATOM   3339  HW1 SOL   844      19.599   6.150   1.386  1.00  0.00           H
ATOM   3340  HW2 SOL   844      19.291   4.896   0.597  1.00  0.00           H
ATOM   3341  OW  SOL   845      65.892  22.414  57.593  1.00  0.00           O
ATOM   3342  HW1 SOL   845      66.546  21.718  57.529  1.00  0.00           H
ATOM   3343  HW2 SOL   845      65.323  22.144  58.314  1.00  0.00           H
ATOM   3344  OW  SOL   846       1.976  23.465  64.558  1.00  0.00           O
ATOM   3345  HW1 SOL   846       2.640  22.983  64.065  1.00  0.00           H
ATOM   3346  HW2 SOL   846       1.396  22.787  64.905  1.00  0.00           H
ATOM   3347  OW  SOL   847       7.876   8.547  68.554  1.00  0.00           O
ATOM   3348  HW1 SOL   847       8.698   8.912  68.227  1.00  0.00           H
ATOM   3349  HW2 SOL   847       8.084   8.241  69.437  1.00  0.00           H
ATOM   3350  OW  SOL   848      14.742  18.152  50.587  1.00  0.00           O
ATOM   3351  HW1 SOL   848      14.415  19.030  50.388  1.00  0.00           H
ATOM   3352  HW2 SOL   848      15.437  18.295  51.230  1.00  0.00           H
ATOM   3353  OW  SOL   849      23.556  16.500  63.576  1.00  0.00           O
ATOM   3354  HW1 SOL   849      23.325  17.152  62.914  1.00  0.00           H
ATOM   3355  HW2 SOL   849      22.766  15.969  63.676  1.00  0.00           H
ATOM   3356  OW  SOL   850       6.118   3.550  62.105  1.00  0.00           O
ATOM   3357  HW1 SOL   850       6.776   4.135  61.730  1.00  0.00           H
ATOM   3358  HW2 SOL   850       6.300   3.554  63.045  1.00  0.00           H
ATOM   3359  OW  SOL   851      17.652   5.576  62.196  1.00  0.00           O
ATOM   3360  HW1 SOL   851      18.181   4.844  62.513  1.00  0.00           H
ATOM   3361  HW2 SOL   851      17.434   5.342  61.294  1.00  0.00           H
ATOM   3362  OW  SOL   852       6.763   0.484  58.620  1.00  0.00           O
ATOM   3363  HW1 SOL   852       7.546   0.157  59.062  1.00  0.00           H
ATOM   3364  HW2 SOL   852       6.050   0.309  59.234  1.00  0.00           H
ATOM   3365  OW  SOL   853      16.844  14.500  58.742  1.00  0.00           O
ATOM   3366  HW1 SOL   853      17.509  14.214  59.369  1.00  0.00           H
ATOM   3367  HW2 SOL   853      17.093  14.077  57.919  1.00  0.00           H
ATOM   3368  OW  SOL   854       1.773   2.930  70.421  1.00  0.00           O
ATOM   3369  HW1 SOL   854       2.292   3.657  70.078  1.00  0.00           H
ATOM   3370  HW2 SOL   854       1.201   2.681  69.695  1.00  0.00           H
ATOM   3371  OW  SOL   855       6.464  21.909  61.438  1.00  0.00           O
ATOM   3372  HW1 SOL   855       6.700  21.842  60.513  1.00  0.00           H
ATOM   3373  HW2 SOL   855       7.032  21.275  61.877  1.00  0.00           H
ATOM   3374  OW  SOL   856      12.126  69.727  70.580  1.00  0.00           O
ATOM   3375  HW1 SOL   856      12.472  69.290  69.802  1.00  0.00           H
ATOM   3376  HW2 SOL   856      12.499  70.608  70.546  1.00  0.00           H
ATOM   3377  OW  SOL   857       8.238  69.213  60.387  1.00  0.00           O
ATOM   3378  HW1 SOL   857       7.776  68.738  59.697  1.00  0.00           H
ATOM   3379  HW2 SOL   857       9.164  69.122  60.162  1.00  0.00           H
ATOM   3380  OW  SOL   858       6.367  14.440  60.509  1.00  0.00           O
ATOM   3381  HW1 SOL   858       6.649  13.705  59.964  1.00  0.00           H
ATOM   3382  HW2 SOL   858       7.003  15.131  60.326  1.00  0.00           H
ATOM   3383  OW  SOL   859       5.749  22.442   4.586  1.00  0.00           O
ATOM   3384  HW1 SOL   859       6.507  22.355   5.165  1.00  0.00           H
ATOM   3385  HW2 SOL   859       5.082  22.866   5.127  1.00  0.00           H
ATOM   3386  OW  SOL   860      15.942  67.712  59.142  1.00  0.00           O
ATOM   3387  HW1 SOL   860      15.204  67.369  58.638  1.00  0.00           H
ATOM   3388  HW2 SOL   860      15.544  68.319  59.766  1.00  0.00           H
ATOM   3389  OW  SOL   861      12.580   8.201  58.813  1.00  0.00           O
ATOM   3390  HW1 SOL   861      13.154   8.871  58.441  1.00  0.00           H
ATOM   3391  HW2 SOL   861      12.151   8.635  59.550  1.00  0.00           H
ATOM   3392  OW  SOL   862      20.874   0.800  60.910  1.00  0.00           O
ATOM   3393  HW1 SOL   862      20.229   1.228  60.347  1.00  0.00           H
ATOM   3394  HW2 SOL   862      21.721   1.062  60.547  1.00  0.00           H
ATOM   3395  OW  SOL   863       7.009  10.882  63.214  1.00  0.00           O
ATOM   3396  HW1 SOL   863       7.123  11.832  63.254  1.00  0.00           H
ATOM   3397  HW2 SOL   863       6.562  10.659  64.030  1.00  0.00           H
ATOM   3398  OW  SOL   864      10.600  24.467  61.079  1.00  0.00           O
ATOM   3399  HW1 SOL   864      11.375  25.028  61.052  1.00  0.00           H
ATOM   3400  HW2 SOL   864      10.840  23.700  60.561  1.00  0.00           H
ATOM   3401  OW  SOL   865      63.321  24.675  10.282  1.00  0.00           O
ATOM   3402  HW1 SOL   865      64.081  24.860  10.834  1.00  0.00           H
ATOM   3403  HW2 SOL   865      62.690  24.262  10.873  1.00  0.00           H
ATOM   3404  OW  SOL   866      64.753  17.130   6.316  1.00  0.00           O
ATOM   3405  HW1 SOL   866      64.941  18.017   6.009  1.00  0.00           H
ATOM   3406  HW2 SOL   866      64.590  16.629   5.517  1.00  0.00           H
ATOM   3407  OW  SOL   867       4.246  37.208   4.906  1.00  0.00           O
ATOM   3408  HW1 SOL   867       3.912  37.130   4.012  1.00  0.00           H
ATOM   3409  HW2 SOL   867       3.904  36.437   5.358  1.00  0.00           H
ATOM   3410  OW  SOL   868      15.282  40.881  12.750  1.00  0.00           O
ATOM   3411  HW1 SOL   868      16.135  40.861  12.316  1.00  0.00           H
ATOM   3412  HW2 SOL   868      15.485  40.796  13.682  1.00  0.00           H
ATOM   3413  OW  SOL   869       5.777  20.965   9.595  1.00  0.00           O
ATOM   3414  HW1 SOL   869       6.573  21.082  10.113  1.00  0.00           H
ATOM   3415  HW2 SOL   869       5.705  21.769   9.080  1.00  0.00           H
ATOM   3416  OW  SOL   870      25.281  16.820   3.851  1.00  0.00           O
ATOM   3417  HW1 SOL   870      25.964  16.219   3.553  1.00  0.00           H
ATOM   3418  HW2 SOL   870      24.693  16.276   4.374  1.00  0.00           H
ATOM   3419  OW  SOL   871       6.920  32.909   9.145  1.00  0.00           O
ATOM   3420  HW1 SOL   871       7.534  33.643   9.115  1.00  0.00           H
ATOM   3421  HW2 SOL   871       6.650  32.785   8.235  1.00  0.00           H
ATOM   3422  OW  SOL   872       8.442  21.719  10.886  1.00  0.00           O
ATOM   3423  HW1 SOL   872       8.556  22.123  11.746  1.00  0.00           H
ATOM   3424  HW2 SOL   872       9.016  22.220  10.307  1.00  0.00           H
ATOM   3425  OW  SOL   873       7.264  28.702  12.922  1.00  0.00           O
ATOM   3426  HW1 SOL   873       6.377  29.010  13.107  1.00  0.00           H
ATOM   3427  HW2 SOL   873       7.477  29.078  12.068  1.00  0.00           H
ATOM   3428  OW  SOL   874       2.743  27.695  15.990  1.00  0.00           O
ATOM   3429  HW1 SOL   874       2.107  27.360  16.622  1.00  0.00           H
ATOM   3430  HW2 SOL   874       2.224  28.219  15.381  1.00  0.00           H
ATOM   3431  OW  SOL   875       4.641  30.882  11.211  1.00  0.00           O
ATOM   3432  HW1 SOL   875       5.513  30.858  10.816  1.00  0.00           H
ATOM   3433  HW2 SOL   875       4.792  31.186  12.106  1.00  0.00           H
ATOM   3434  OW  SOL   876       8.061  41.284  14.817  1.00  0.00           O
ATOM   3435  HW1 SOL   876       7.505  41.271  14.038  1.00  0.00           H
ATOM   3436  HW2 SOL   876       8.180  42.214  15.011  1.00  0.00           H
ATOM   3437  OW  SOL   877      15.297  17.494  15.310  1.00  0.00           O
ATOM   3438  HW1 SOL   877      15.222  18.447  15.270  1.00  0.00           H
ATOM   3439  HW2 SOL   877      16.237  17.325  15.256  1.00  0.00           H
ATOM   3440  OW  SOL   878      10.411  17.905   6.031  1.00  0.00           O
ATOM   3441  HW1 SOL   878      10.923  18.413   5.402  1.00  0.00           H
ATOM   3442  HW2 SOL   878       9.500  18.061   5.781  1.00  0.00           H
ATOM   3443  OW  SOL   879      62.212  35.529   8.139  1.00  0.00           O
ATOM   3444  HW1 SOL   879      62.971  35.002   7.891  1.00  0.00           H
ATOM   3445  HW2 SOL   879      61.529  35.273   7.519  1.00  0.00           H
ATOM   3446  OW  SOL   880       6.608  33.578  19.434  1.00  0.00           O
ATOM   3447  HW1 SOL   880       7.348  33.145  19.008  1.00  0.00           H
ATOM   3448  HW2 SOL   880       6.278  34.191  18.776  1.00  0.00           H
ATOM   3449  OW  SOL   881      67.258  34.043   2.795  1.00  0.00           O
ATOM   3450  HW1 SOL   881      66.732  33.374   3.234  1.00  0.00           H
ATOM   3451  HW2 SOL   881      67.473  33.659   1.945  1.00  0.00           H
ATOM   3452  OW  SOL   882       0.650  32.767   3.396  1.00  0.00           O
ATOM   3453  HW1 SOL   882       0.234  32.040   2.932  1.00  0.00           H
ATOM   3454  HW2 SOL   882       0.930  32.391   4.230  1.00  0.00           H
ATOM   3455  OW  SOL   883       6.589  43.574   5.539  1.00  0.00           O
ATOM   3456  HW1 SOL   883       6.108  44.336   5.217  1.00  0.00           H
ATOM   3457  HW2 SOL   883       6.966  43.178   4.753  1.00  0.00           H
ATOM   3458  OW  SOL   884       5.809  34.802   6.152  1.00  0.00           O
ATOM   3459  HW1 SOL   884       5.830  34.794   5.195  1.00  0.00           H
ATOM   3460  HW2 SOL   884       6.727  34.734   6.412  1.00  0.00           H
ATOM   3461  OW  SOL   885      15.073  15.477   9.348  1.00  0.00           O
ATOM   3462  HW1 SOL   885      14.411  15.160   8.733  1.00  0.00           H
ATOM   3463  HW2 SOL   885      15.655  14.728   9.480  1.00  0.00           H
ATOM   3464  OW  SOL   886       3.959  32.376   4.288  1.00  0.00           O
ATOM   3465  HW1 SOL   886       4.095  32.780   3.431  1.00  0.00           H
ATOM   3466  HW2 SOL   886       4.476  32.911   4.891  1.00  0.00           H
ATOM   3467  OW  SOL   887      20.143  36.390   0.946  1.00  0.00           O
ATOM   3468  HW1 SOL   887      20.185  37.170   0.393  1.00  0.00           H
ATOM   3469  HW2 SOL   887      20.738  36.578   1.672  1.00  0.00           H
ATOM   3470  OW  SOL   888       2.181  39.286   2.878  1.00  0.00           O
ATOM   3471  HW1 SOL   888       2.594  39.637   3.667  1.00  0.00           H
ATOM   3472  HW2 SOL   888       1.248  39.254   3.089  1.00  0.00           H
ATOM   3473  OW  SOL   889      17.417  28.390   9.454  1.00  0.00           O
ATOM   3474  HW1 SOL   889      17.522  29.010   8.732  1.00  0.00           H
ATOM   3475  HW2 SOL   889      18.096  27.732   9.306  1.00  0.00           H
ATOM   3476  OW  SOL   890      17.419  29.327   5.195  1.00  0.00           O
ATOM   3477  HW1 SOL   890      17.856  29.884   4.551  1.00  0.00           H
ATOM   3478  HW2 SOL   890      17.945  29.422   5.990  1.00  0.00           H
ATOM   3479  OW  SOL   891       6.026  37.675  13.073  1.00  0.00           O
ATOM   3480  HW1 SOL   891       6.348  38.356  12.482  1.00  0.00           H
ATOM   3481  HW2 SOL   891       6.511  37.814  13.886  1.00  0.00           H
ATOM   3482  OW  SOL   892       4.483  32.730   7.531  1.00  0.00           O
ATOM   3483  HW1 SOL   892       4.190  32.875   8.431  1.00  0.00           H
ATOM   3484  HW2 SOL   892       4.666  33.607   7.195  1.00  0.00           H
ATOM   3485  OW  SOL   893      12.989  31.989  10.682  1.00  0.00           O
ATOM   3486  HW1 SOL   893      12.452  32.133   9.902  1.00  0.00           H
ATOM   3487  HW2 SOL   893      13.422  31.150  10.525  1.00  0.00           H
ATOM   3488  OW  SOL   894       2.946  19.034   5.439  1.00  0.00           O
ATOM   3489  HW1 SOL   894       3.125  18.350   6.084  1.00  0.00           H
ATOM   3490  HW2 SOL   894       2.565  19.750   5.948  1.00  0.00           H
ATOM   3491  OW  SOL   895       2.004  31.705  11.857  1.00  0.00           O
ATOM   3492  HW1 SOL   895       2.821  31.334  11.525  1.00  0.00           H
ATOM   3493  HW2 SOL   895       1.410  31.688  11.106  1.00  0.00           H
ATOM   3494  OW  SOL   896      11.577  27.156   2.995  1.00  0.00           O
ATOM   3495  HW1 SOL   896      11.119  26.319   2.908  1.00  0.00           H
ATOM   3496  HW2 SOL   896      12.032  27.094   3.835  1.00  0.00           H
ATOM   3497  OW  SOL   897      12.735  44.058  14.990  1.00  0.00           O
ATOM   3498  HW1 SOL   897      12.522  43.154  14.762  1.00  0.00           H
ATOM   3499  HW2 SOL   897      13.408  44.312  14.358  1.00  0.00           H
ATOM   3500  OW  SOL   898       8.483  23.082  13.137  1.00  0.00           O
ATOM   3501  HW1 SOL   898       8.053  23.832  12.726  1.00  0.00           H
ATOM   3502  HW2 SOL   898       8.496  23.294  14.070  1.00  0.00           H
ATOM   3503  OW  SOL   899       9.807  34.923  11.181  1.00  0.00           O
ATOM   3504  HW1 SOL   899       9.056  34.434  10.844  1.00  0.00           H
ATOM   3505  HW2 SOL   899      10.111  34.410  11.929  1.00  0.00           H
ATOM   3506  OW  SOL   900      12.850  27.583  10.561  1.00  0.00           O
ATOM   3507  HW1 SOL   900      13.332  26.899  11.026  1.00  0.00           H
ATOM   3508  HW2 SOL   900      13.408  28.357  10.626  1.00  0.00           H
ATOM   3509  OW  SOL   901       7.448  26.239   3.021  1.00  0.00           O
ATOM   3510  HW1 SOL   901       8.249  26.708   3.258  1.00  0.00           H
ATOM   3511  HW2 SOL   901       7.741  25.349   2.826  1.00  0.00           H
ATOM   3512  OW  SOL   902       2.725  22.957   9.274  1.00  0.00           O
ATOM   3513  HW1 SOL   902       1.773  22.990   9.177  1.00  0.00           H
ATOM   3514  HW2 SOL   902       2.983  22.146   8.837  1.00  0.00           H
ATOM   3515  OW  SOL   903      18.664  30.577   7.988  1.00  0.00           O
ATOM   3516  HW1 SOL   903      17.833  31.033   7.853  1.00  0.00           H
ATOM   3517  HW2 SOL   903      19.201  30.831   7.238  1.00  0.00           H
ATOM   3518  OW  SOL   904       3.080  12.857  10.035  1.00  0.00           O
ATOM   3519  HW1 SOL   904       3.808  12.611  10.606  1.00  0.00           H
ATOM   3520  HW2 SOL   904       2.801  13.714  10.357  1.00  0.00           H
ATOM   3521  OW  SOL   905      14.469  25.820  14.162  1.00  0.00           O
ATOM   3522  HW1 SOL   905      14.334  26.767  14.180  1.00  0.00           H
ATOM   3523  HW2 SOL   905      14.689  25.626  13.250  1.00  0.00           H
ATOM   3524  OW  SOL   906       7.123  19.204  12.784  1.00  0.00           O
ATOM   3525  HW1 SOL   906       7.460  19.401  13.658  1.00  0.00           H
ATOM   3526  HW2 SOL   906       6.792  20.042  12.460  1.00  0.00           H
ATOM   3527  OW  SOL   907       4.681  21.103  15.605  1.00  0.00           O
ATOM   3528  HW1 SOL   907       5.263  21.794  15.924  1.00  0.00           H
ATOM   3529  HW2 SOL   907       4.417  21.396  14.733  1.00  0.00           H
ATOM   3530  OW  SOL   908       7.378  23.498  63.908  1.00  0.00           O
ATOM   3531  HW1 SOL   908       6.881  22.690  63.781  1.00  0.00           H
ATOM   3532  HW2 SOL   908       8.137  23.234  64.427  1.00  0.00           H
ATOM   3533  OW  SOL   909      66.850  33.026  12.620  1.00  0.00           O
ATOM   3534  HW1 SOL   909      65.915  33.064  12.418  1.00  0.00           H
ATOM   3535  HW2 SOL   909      66.924  33.420  13.489  1.00  0.00           H
ATOM   3536  OW  SOL   910      65.154  38.854  21.582  1.00  0.00           O
ATOM   3537  HW1 SOL   910      65.232  39.006  22.523  1.00  0.00           H
ATOM   3538  HW2 SOL   910      66.019  38.542  21.316  1.00  0.00           H
ATOM   3539  OW  SOL   911      11.773  25.952  68.248  1.00  0.00           O
ATOM   3540  HW1 SOL   911      11.484  25.977  69.160  1.00  0.00           H
ATOM   3541  HW2 SOL   911      10.971  25.805  67.746  1.00  0.00           H
ATOM   3542  OW  SOL   912      15.007  25.968  11.315  1.00  0.00           O
ATOM   3543  HW1 SOL   912      14.610  25.311  10.743  1.00  0.00           H
ATOM   3544  HW2 SOL   912      15.904  26.055  10.994  1.00  0.00           H
ATOM   3545  OW  SOL   913      13.317  32.413   6.322  1.00  0.00           O
ATOM   3546  HW1 SOL   913      13.234  32.721   5.419  1.00  0.00           H
ATOM   3547  HW2 SOL   913      13.912  33.039   6.734  1.00  0.00           H
ATOM   3548  OW  SOL   914       2.611  19.680   9.919  1.00  0.00           O
ATOM   3549  HW1 SOL   914       2.527  19.313  10.799  1.00  0.00           H
ATOM   3550  HW2 SOL   914       3.555  19.724   9.767  1.00  0.00           H
ATOM   3551  OW  SOL   915      12.670  33.174   3.036  1.00  0.00           O
ATOM   3552  HW1 SOL   915      13.493  32.883   2.642  1.00  0.00           H
ATOM   3553  HW2 SOL   915      12.699  34.128   2.975  1.00  0.00           H
ATOM   3554  OW  SOL   916      69.616  39.467  10.968  1.00  0.00           O
ATOM   3555  HW1 SOL   916      68.762  39.693  10.597  1.00  0.00           H
ATOM   3556  HW2 SOL   916      70.103  40.291  10.964  1.00  0.00           H
ATOM   3557  OW  SOL   917      14.240  29.491  17.376  1.00  0.00           O
ATOM   3558  HW1 SOL   917      14.507  29.231  18.258  1.00  0.00           H
ATOM   3559  HW2 SOL   917      13.290  29.593  17.433  1.00  0.00           H
ATOM   3560  OW  SOL   918      12.896  37.118  12.309  1.00  0.00           O
ATOM   3561  HW1 SOL   918      12.572  37.268  11.421  1.00  0.00           H
ATOM   3562  HW2 SOL   918      12.906  36.165  12.403  1.00  0.00           H
ATOM   3563  OW  SOL   919       5.637  34.702   3.461  1.00  0.00           O
ATOM   3564  HW1 SOL   919       5.091  35.315   2.968  1.00  0.00           H
ATOM   3565  HW2 SOL   919       6.315  34.433   2.841  1.00  0.00           H
ATOM   3566  OW  SOL   920       7.218  30.161  10.655  1.00  0.00           O
ATOM   3567  HW1 SOL   920       7.996  30.622  10.342  1.00  0.00           H
ATOM   3568  HW2 SOL   920       6.885  29.701   9.885  1.00  0.00           H
ATOM   3569  OW  SOL   921       8.278  33.122  17.411  1.00  0.00           O
ATOM   3570  HW1 SOL   921       7.779  33.358  16.629  1.00  0.00           H
ATOM   3571  HW2 SOL   921       9.035  32.639  17.077  1.00  0.00           H
ATOM   3572  OW  SOL   922      18.431  40.504  68.552  1.00  0.00           O
ATOM   3573  HW1 SOL   922      17.868  39.974  69.116  1.00  0.00           H
ATOM   3574  HW2 SOL   922      18.235  41.408  68.799  1.00  0.00           H
ATOM   3575  OW  SOL   923       1.608  20.509  15.763  1.00  0.00           O
ATOM   3576  HW1 SOL   923       1.900  21.004  16.528  1.00  0.00           H
ATOM   3577  HW2 SOL   923       1.873  21.045  15.015  1.00  0.00           H
ATOM   3578  OW  SOL   924      16.484  33.214   3.410  1.00  0.00           O
ATOM   3579  HW1 SOL   924      16.168  34.057   3.736  1.00  0.00           H
ATOM   3580  HW2 SOL   924      17.375  33.391   3.110  1.00  0.00           H
ATOM   3581  OW  SOL   925       6.959  36.895  66.308  1.00  0.00           O
ATOM   3582  HW1 SOL   925       6.384  36.477  65.667  1.00  0.00           H
ATOM   3583  HW2 SOL   925       7.546  36.197  66.596  1.00  0.00           H
ATOM   3584  OW  SOL   926       9.858  19.857   7.833  1.00  0.00           O
ATOM   3585  HW1 SOL   926      10.589  19.273   7.633  1.00  0.00           H
ATOM   3586  HW2 SOL   926      10.056  20.201   8.704  1.00  0.00           H
ATOM   3587  OW  SOL   927       3.679  38.633   9.664  1.00  0.00           O
ATOM   3588  HW1 SOL   927       3.183  38.271  10.398  1.00  0.00           H
ATOM   3589  HW2 SOL   927       3.936  37.869   9.148  1.00  0.00           H
ATOM   3590  OW  SOL   928       7.963  39.750   7.855  1.00  0.00           O
ATOM   3591  HW1 SOL   928       7.685  39.734   6.940  1.00  0.00           H
ATOM   3592  HW2 SOL   928       8.124  40.675   8.041  1.00  0.00           H
ATOM   3593  OW  SOL   929      68.446  18.522   5.315  1.00  0.00           O
ATOM   3594  HW1 SOL   929      67.533  18.800   5.390  1.00  0.00           H
ATOM   3595  HW2 SOL   929      68.652  18.621   4.386  1.00  0.00           H
ATOM   3596  OW  SOL   930      17.172  24.486  14.307  1.00  0.00           O
ATOM   3597  HW1 SOL   930      16.255  24.640  14.533  1.00  0.00           H
ATOM   3598  HW2 SOL   930      17.646  25.207  14.722  1.00  0.00           H
ATOM   3599  OW  SOL   931      11.612  20.900   1.502  1.00  0.00           O
ATOM   3600  HW1 SOL   931      11.553  20.808   0.551  1.00  0.00           H
ATOM   3601  HW2 SOL   931      10.740  20.665   1.820  1.00  0.00           H
ATOM   3602  OW  SOL   932      16.785  12.545  11.967  1.00  0.00           O
ATOM   3603  HW1 SOL   932      16.813  11.592  11.885  1.00  0.00           H
ATOM   3604  HW2 SOL   932      15.870  12.773  11.800  1.00  0.00           H
ATOM   3605  OW  SOL   933       8.636  35.189  15.176  1.00  0.00           O
ATOM   3606  HW1 SOL   933       9.214  34.948  14.452  1.00  0.00           H
ATOM   3607  HW2 SOL   933       9.201  35.660  15.788  1.00  0.00           H
ATOM   3608  OW  SOL   934      14.492  23.859   9.527  1.00  0.00           O
ATOM   3609  HW1 SOL   934      14.196  23.504   8.689  1.00  0.00           H
ATOM   3610  HW2 SOL   934      15.184  23.262   9.809  1.00  0.00           H
ATOM   3611  OW  SOL   935       6.558  32.945  11.744  1.00  0.00           O
ATOM   3612  HW1 SOL   935       6.681  32.823  10.803  1.00  0.00           H
ATOM   3613  HW2 SOL   935       6.020  33.734  11.815  1.00  0.00           H
ATOM   3614  OW  SOL   936       4.852  14.814   4.358  1.00  0.00           O
ATOM   3615  HW1 SOL   936       3.980  14.427   4.278  1.00  0.00           H
ATOM   3616  HW2 SOL   936       4.700  15.758   4.323  1.00  0.00           H
ATOM   3617  OW  SOL   937      64.930  18.578   2.629  1.00  0.00           O
ATOM   3618  HW1 SOL   937      65.795  18.966   2.759  1.00  0.00           H
ATOM   3619  HW2 SOL   937      64.381  18.984   3.301  1.00  0.00           H
ATOM   3620  OW  SOL   938      10.900  31.109   3.641  1.00  0.00           O
ATOM   3621  HW1 SOL   938      11.074  30.332   3.110  1.00  0.00           H
ATOM   3622  HW2 SOL   938      11.358  31.817   3.188  1.00  0.00           H
ATOM   3623  OW  SOL   939       2.836  25.038  66.509  1.00  0.00           O
ATOM   3624  HW1 SOL   939       3.762  25.235  66.650  1.00  0.00           H
ATOM   3625  HW2 SOL   939       2.834  24.384  65.810  1.00  0.00           H
ATOM   3626  OW  SOL   940      18.569  17.919   1.382  1.00  0.00           O
ATOM   3627  HW1 SOL   940      19.123  17.898   0.601  1.00  0.00           H
ATOM   3628  HW2 SOL   940      19.177  17.803   2.111  1.00  0.00           H
ATOM   3629  OW  SOL   941      12.426  20.896  12.738  1.00  0.00           O
ATOM   3630  HW1 SOL   941      12.974  20.722  13.504  1.00  0.00           H
ATOM   3631  HW2 SOL   941      12.758  21.723  12.388  1.00  0.00           H
ATOM   3632  OW  SOL   942       1.021  36.938   4.438  1.00  0.00           O
ATOM   3633  HW1 SOL   942       0.480  36.473   3.800  1.00  0.00           H
ATOM   3634  HW2 SOL   942       1.029  37.845   4.132  1.00  0.00           H
ATOM   3635  OW  SOL   943       4.461  36.107   8.756  1.00  0.00           O
ATOM   3636  HW1 SOL   943       4.906  36.060   7.910  1.00  0.00           H
ATOM   3637  HW2 SOL   943       3.813  35.403   8.726  1.00  0.00           H
ATOM   3638  OW  SOL   944      19.121  34.396   2.791  1.00  0.00           O
ATOM   3639  HW1 SOL   944      19.167  35.008   2.056  1.00  0.00           H
ATOM   3640  HW2 SOL   944      19.952  33.923   2.762  1.00  0.00           H
ATOM   3641  OW  SOL   945      16.032  25.797   1.967  1.00  0.00           O
ATOM   3642  HW1 SOL   945      16.170  25.889   2.909  1.00  0.00           H
ATOM   3643  HW2 SOL   945      16.605  26.455   1.574  1.00  0.00           H
ATOM   3644  OW  SOL   946       4.280  23.799  11.559  1.00  0.00           O
ATOM   3645  HW1 SOL   946       4.187  24.736  11.732  1.00  0.00           H
ATOM   3646  HW2 SOL   946       3.771  23.650  10.763  1.00  0.00           H
ATOM   3647  OW  SOL   947      63.303  22.002  13.025  1.00  0.00           O
ATOM   3648  HW1 SOL   947      63.673  21.647  12.217  1.00  0.00           H
ATOM   3649  HW2 SOL   947      62.487  22.421  12.752  1.00  0.00           H
ATOM   3650  OW  SOL   948       7.520  28.973  70.117  1.00  0.00           O
ATOM   3651  HW1 SOL   948       6.983  28.736  70.873  1.00  0.00           H
ATOM   3652  HW2 SOL   948       8.406  29.055  70.468  1.00  0.00           H
ATOM   3653  OW  SOL   949      12.660  22.836   3.530  1.00  0.00           O
ATOM   3654  HW1 SOL   949      13.453  22.820   2.995  1.00  0.00           H
ATOM   3655  HW2 SOL   949      12.148  22.088   3.223  1.00  0.00           H
ATOM   3656  OW  SOL   950      15.385  35.321   9.689  1.00  0.00           O
ATOM   3657  HW1 SOL   950      16.332  35.235   9.804  1.00  0.00           H
ATOM   3658  HW2 SOL   950      15.227  36.265   9.696  1.00  0.00           H
ATOM   3659  OW  SOL   951      13.573  24.206   5.660  1.00  0.00           O
ATOM   3660  HW1 SOL   951      13.730  23.406   6.160  1.00  0.00           H
ATOM   3661  HW2 SOL   951      13.692  23.946   4.746  1.00  0.00           H
ATOM   3662  OW  SOL   952      22.820  19.738   6.606  1.00  0.00           O
ATOM   3663  HW1 SOL   952      23.629  19.343   6.934  1.00  0.00           H
ATOM   3664  HW2 SOL   952      22.335  19.007   6.224  1.00  0.00           H
ATOM   3665  OW  SOL   953       8.061  36.327   0.811  1.00  0.00           O
ATOM   3666  HW1 SOL   953       8.861  36.514   0.320  1.00  0.00           H
ATOM   3667  HW2 SOL   953       7.413  36.113   0.140  1.00  0.00           H
ATOM   3668  OW  SOL   954      14.238  38.595   6.197  1.00  0.00           O
ATOM   3669  HW1 SOL   954      15.155  38.407   6.396  1.00  0.00           H
ATOM   3670  HW2 SOL   954      14.021  37.998   5.481  1.00  0.00           H
ATOM   3671  OW  SOL   955      17.632  33.722  68.400  1.00  0.00           O
ATOM   3672  HW1 SOL   955      17.602  32.774  68.267  1.00  0.00           H
ATOM   3673  HW2 SOL   955      16.763  34.028  68.142  1.00  0.00           H
ATOM   3674  OW  SOL   956       5.392  20.573   1.788  1.00  0.00           O
ATOM   3675  HW1 SOL   956       4.436  20.548   1.826  1.00  0.00           H
ATOM   3676  HW2 SOL   956       5.660  20.839   2.667  1.00  0.00           H
ATOM   3677  OW  SOL   957      22.513  40.899  17.521  1.00  0.00           O
ATOM   3678  HW1 SOL   957      22.717  41.273  18.378  1.00  0.00           H
ATOM   3679  HW2 SOL   957      21.587  41.097  17.386  1.00  0.00           H
ATOM   3680  OW  SOL   958       5.016  35.187  12.125  1.00  0.00           O
ATOM   3681  HW1 SOL   958       5.342  36.079  12.240  1.00  0.00           H
ATOM   3682  HW2 SOL   958       4.106  35.224  12.421  1.00  0.00           H
ATOM   3683  OW  SOL   959      13.011  26.385   6.756  1.00  0.00           O
ATOM   3684  HW1 SOL   959      13.117  25.605   6.212  1.00  0.00           H
ATOM   3685  HW2 SOL   959      13.902  26.709   6.887  1.00  0.00           H
ATOM   3686  OW  SOL   960      69.845  19.251  15.983  1.00  0.00           O
ATOM   3687  HW1 SOL   960      69.183  19.942  15.966  1.00  0.00           H
ATOM   3688  HW2 SOL   960      70.663  19.697  15.761  1.00  0.00           H
ATOM   3689  OW  SOL   961       4.235  34.499  15.247  1.00  0.00           O
ATOM   3690  HW1 SOL   961       5.031  34.016  15.028  1.00  0.00           H
ATOM   3691  HW2 SOL   961       3.523  33.955  14.910  1.00  0.00           H
ATOM   3692  OW  SOL   962      10.409  28.981  11.329  1.00  0.00           O
ATOM   3693  HW1 SOL   962      10.810  29.576  11.963  1.00  0.00           H
ATOM   3694  HW2 SOL   962      10.997  28.226  11.305  1.00  0.00           H
ATOM   3695  OW  SOL   963       0.122  22.678   8.590  1.00  0.00           O
ATOM   3696  HW1 SOL   963      -0.396  22.600   9.392  1.00  0.00           H
ATOM   3697  HW2 SOL   963      -0.515  22.917   7.916  1.00  0.00           H
ATOM   3698  OW  SOL   964      11.957  24.535  11.808  1.00  0.00           O
ATOM   3699  HW1 SOL   964      11.209  25.130  11.856  1.00  0.00           H
ATOM   3700  HW2 SOL   964      12.087  24.389  10.871  1.00  0.00           H
ATOM   3701  OW  SOL   965       3.211  37.800  12.350  1.00  0.00           O
ATOM   3702  HW1 SOL   965       4.105  37.927  12.667  1.00  0.00           H
ATOM   3703  HW2 SOL   965       2.699  37.624  13.139  1.00  0.00           H
ATOM   3704  OW  SOL   966      70.318  25.440   9.830  1.00  0.00           O
ATOM   3705  HW1 SOL   966      70.375  25.513   8.877  1.00  0.00           H
ATOM   3706  HW2 SOL   966      71.104  25.883  10.151  1.00  0.00           H
ATOM   3707  OW  SOL   967       6.236  27.525   9.682  1.00  0.00           O
ATOM   3708  HW1 SOL   967       6.248  27.545   8.725  1.00  0.00           H
ATOM   3709  HW2 SOL   967       6.895  26.871   9.917  1.00  0.00           H
ATOM   3710  OW  SOL   968       8.019  25.143   9.817  1.00  0.00           O
ATOM   3711  HW1 SOL   968       8.486  24.576   9.203  1.00  0.00           H
ATOM   3712  HW2 SOL   968       8.615  25.235  10.561  1.00  0.00           H
ATOM   3713  OW  SOL   969       8.599  37.099   7.979  1.00  0.00           O
ATOM   3714  HW1 SOL   969       8.511  38.050   8.055  1.00  0.00           H
ATOM   3715  HW2 SOL   969       7.980  36.749   8.620  1.00  0.00           H
ATOM   3716  OW  SOL   970      10.119  23.397   9.049  1.00  0.00           O
ATOM   3717  HW1 SOL   970      10.482  24.273   9.182  1.00  0.00           H
ATOM   3718  HW2 SOL   970      10.670  23.009   8.369  1.00  0.00           H
ATOM   3719  OW  SOL   971       6.946  36.080   9.798  1.00  0.00           O
ATOM   3720  HW1 SOL   971       7.116  36.373  10.694  1.00  0.00           H
ATOM   3721  HW2 SOL   971       5.993  35.998   9.750  1.00  0.00           H
ATOM   3722  OW  SOL   972       0.212  22.917  13.223  1.00  0.00           O
ATOM   3723  HW1 SOL   972       1.168  22.942  13.205  1.00  0.00           H
ATOM   3724  HW2 SOL   972      -0.011  22.928  14.154  1.00  0.00           H
ATOM   3725  OW  SOL   973      14.771  29.451   9.764  1.00  0.00           O
ATOM   3726  HW1 SOL   973      15.634  29.042   9.699  1.00  0.00           H
ATOM   3727  HW2 SOL   973      14.543  29.676   8.862  1.00  0.00           H
ATOM   3728  OW  SOL   974       2.800  15.687  10.980  1.00  0.00           O
ATOM   3729  HW1 SOL   974       3.110  16.573  10.793  1.00  0.00           H
ATOM   3730  HW2 SOL   974       2.304  15.774  11.794  1.00  0.00           H
ATOM   3731  OW  SOL   975       9.238  28.472  15.027  1.00  0.00           O
ATOM   3732  HW1 SOL   975       8.550  28.693  14.400  1.00  0.00           H
ATOM   3733  HW2 SOL   975       8.809  27.898  15.662  1.00  0.00           H
ATOM   3734  OW  SOL   976       1.435  20.238   7.515  1.00  0.00           O
ATOM   3735  HW1 SOL   976       1.684  19.970   8.399  1.00  0.00           H
ATOM   3736  HW2 SOL   976       1.034  21.100   7.630  1.00  0.00           H
ATOM   3737  OW  SOL   977       7.672  16.603   8.106  1.00  0.00           O
ATOM   3738  HW1 SOL   977       7.784  15.894   7.472  1.00  0.00           H
ATOM   3739  HW2 SOL   977       8.355  17.235   7.883  1.00  0.00           H
ATOM   3740  OW  SOL   978      16.399  30.868   1.164  1.00  0.00           O
ATOM   3741  HW1 SOL   978      15.647  31.449   1.056  1.00  0.00           H
ATOM   3742  HW2 SOL   978      16.080  30.164   1.729  1.00  0.00           H
ATOM   3743  OW  SOL   979       1.773  16.455  19.656  1.00  0.00           O
ATOM   3744  HW1 SOL   979       1.657  16.167  20.561  1.00  0.00           H
ATOM   3745  HW2 SOL   979       1.603  17.397  19.680  1.00  0.00           H
ATOM   3746  OW  SOL   980      69.451  38.935  17.585  1.00  0.00           O
ATOM   3747  HW1 SOL   980      70.041  38.539  18.226  1.00  0.00           H
ATOM   3748  HW2 SOL   980      69.105  38.194  17.087  1.00  0.00           H
ATOM   3749  OW  SOL   981      14.866  34.816  14.635  1.00  0.00           O
ATOM   3750  HW1 SOL   981      14.022  34.866  14.186  1.00  0.00           H
ATOM   3751  HW2 SOL   981      14.650  34.916  15.563  1.00  0.00           H
ATOM   3752  OW  SOL   982      70.577  13.659   1.808  1.00  0.00           O
ATOM   3753  HW1 SOL   982      70.422  12.722   1.926  1.00  0.00           H
ATOM   3754  HW2 SOL   982      71.530  13.747   1.811  1.00  0.00           H
ATOM   3755  OW  SOL   983      15.437  27.254   5.970  1.00  0.00           O
ATOM   3756  HW1 SOL   983      15.902  28.054   5.728  1.00  0.00           H
ATOM   3757  HW2 SOL   983      15.830  26.573   5.423  1.00  0.00           H
ATOM   3758  OW  SOL   984      10.326  24.753   2.520  1.00  0.00           O
ATOM   3759  HW1 SOL   984       9.934  24.086   1.956  1.00  0.00           H
ATOM   3760  HW2 SOL   984      10.486  24.302   3.350  1.00  0.00           H
ATOM   3761  OW  SOL   985       9.351  39.524  16.850  1.00  0.00           O
ATOM   3762  HW1 SOL   985       9.804  40.126  17.440  1.00  0.00           H
ATOM   3763  HW2 SOL   985       8.668  40.056  16.441  1.00  0.00           H
ATOM   3764  OW  SOL   986      16.595  39.718  10.282  1.00  0.00           O
ATOM   3765  HW1 SOL   986      16.480  39.213  11.086  1.00  0.00           H
ATOM   3766  HW2 SOL   986      16.177  39.188   9.603  1.00  0.00           H
ATOM   3767  OW  SOL   987      70.614  36.644  21.829  1.00  0.00           O
ATOM   3768  HW1 SOL   987      71.465  36.429  22.212  1.00  0.00           H
ATOM   3769  HW2 SOL   987      70.826  37.146  21.042  1.00  0.00           H
ATOM   3770  OW  SOL   988      20.365  18.088   3.503  1.00  0.00           O
ATOM   3771  HW1 SOL   988      20.484  19.024   3.342  1.00  0.00           H
ATOM   3772  HW2 SOL   988      20.638  17.965   4.412  1.00  0.00           H
ATOM   3773  OW  SOL   989      18.585  35.697  65.408  1.00  0.00           O
ATOM   3774  HW1 SOL   989      18.967  35.193  66.126  1.00  0.00           H
ATOM   3775  HW2 SOL   989      18.172  36.448  65.836  1.00  0.00           H
ATOM   3776  OW  SOL   990      14.060  29.838   7.214  1.00  0.00           O
ATOM   3777  HW1 SOL   990      13.680  29.304   6.517  1.00  0.00           H
ATOM   3778  HW2 SOL   990      13.889  30.741   6.945  1.00  0.00           H
ATOM   3779  OW  SOL   991      67.057  21.613   7.397  1.00  0.00           O
ATOM   3780  HW1 SOL   991      67.074  20.830   7.947  1.00  0.00           H
ATOM   3781  HW2 SOL   991      67.920  21.637   6.985  1.00  0.00           H
ATOM   3782  OW  SOL   992       3.420  17.213   7.629  1.00  0.00           O
ATOM   3783  HW1 SOL   992       4.009  16.503   7.372  1.00  0.00           H
ATOM   3784  HW2 SOL   992       3.892  17.679   8.318  1.00  0.00           H
ATOM   3785  OW  SOL   993      13.153  23.476  14.047  1.00  0.00           O
ATOM   3786  HW1 SOL   993      13.665  24.177  14.451  1.00  0.00           H
ATOM   3787  HW2 SOL   993      12.689  23.903  13.327  1.00  0.00           H
ATOM   3788  OW  SOL   994      16.469  22.553  10.920  1.00  0.00           O
ATOM   3789  HW1 SOL   994      16.746  21.766  11.389  1.00  0.00           H
ATOM   3790  HW2 SOL   994      17.159  23.193  11.096  1.00  0.00           H
ATOM   3791  OW  SOL   995       4.737  35.277  70.173  1.00  0.00           O
ATOM   3792  HW1 SOL   995       4.286  34.491  69.863  1.00  0.00           H
ATOM   3793  HW2 SOL   995       4.901  35.788  69.380  1.00  0.00           H
ATOM   3794  OW  SOL   996       0.820  37.384  11.071  1.00  0.00           O
ATOM   3795  HW1 SOL   996       0.108  38.019  10.987  1.00  0.00           H
ATOM   3796  HW2 SOL   996       1.512  37.859  11.530  1.00  0.00           H
ATOM   3797  OW  SOL   997      70.673  32.375  67.565  1.00  0.00           O
ATOM   3798  HW1 SOL   997      70.375  33.038  68.189  1.00  0.00           H
ATOM   3799  HW2 SOL   997      70.510  32.764  66.706  1.00  0.00           H
ATOM   3800  OW  SOL   998      10.923  20.328  10.214  1.00  0.00           O
ATOM   3801  HW1 SOL   998      11.802  20.652  10.413  1.00  0.00           H
ATOM   3802  HW2 SOL   998      10.518  20.192  11.070  1.00  0.00           H
ATOM   3803  OW  SOL   999       4.997  29.831   4.759  1.00  0.00           O
ATOM   3804  HW1 SOL   999       4.610  30.573   4.294  1.00  0.00           H
ATOM   3805  HW2 SOL   999       5.915  29.831   4.488  1.00  0.00           H
ATOM   3806  OW  SOL  1000       4.270  24.046  17.413  1.00  0.00           O
ATOM   3807  HW1 SOL  1000       4.217  24.912  17.817  1.00  0.00           H
ATOM   3808  HW2 SOL  1000       4.046  24.196  16.495  1.00  0.00           H
ATOM   3809  OW  SOL  1001      14.944  29.783   3.624  1.00  0.00           O
ATOM   3810  HW1 SOL  1001      15.681  29.914   4.220  1.00  0.00           H
ATOM   3811  HW2 SOL  1001      14.171  29.813   4.188  1.00  0.00           H
ATOM   3812  OW  SOL  1002       7.990  21.643   6.058  1.00  0.00           O
ATOM   3813  HW1 SOL  1002       7.776  22.146   6.844  1.00  0.00           H
ATOM   3814  HW2 SOL  1002       8.727  21.091   6.320  1.00  0.00           H
ATOM   3815  OW  SOL  1003      19.132  22.962   6.297  1.00  0.00           O
ATOM   3816  HW1 SOL  1003      19.221  23.491   7.090  1.00  0.00           H
ATOM   3817  HW2 SOL  1003      19.395  23.549   5.587  1.00  0.00           H
ATOM   3818  OW  SOL  1004       1.698  37.173  16.813  1.00  0.00           O
ATOM   3819  HW1 SOL  1004       2.198  36.410  16.524  1.00  0.00           H
ATOM   3820  HW2 SOL  1004       1.693  37.758  16.055  1.00  0.00           H
ATOM   3821  OW  SOL  1005       2.148  18.754  12.284  1.00  0.00           O
ATOM   3822  HW1 SOL  1005       2.579  19.230  12.993  1.00  0.00           H
ATOM   3823  HW2 SOL  1005       1.874  17.927  12.681  1.00  0.00           H
ATOM   3824  OW  SOL  1006       8.163  41.494  18.475  1.00  0.00           O
ATOM   3825  HW1 SOL  1006       7.319  41.773  18.120  1.00  0.00           H
ATOM   3826  HW2 SOL  1006       8.807  42.037  18.019  1.00  0.00           H
ATOM   3827  OW  SOL  1007       9.398  26.902   4.752  1.00  0.00           O
ATOM   3828  HW1 SOL  1007       9.465  26.103   5.276  1.00  0.00           H
ATOM   3829  HW2 SOL  1007       9.911  27.549   5.235  1.00  0.00           H
ATOM   3830  OW  SOL  1008       2.048  35.074  12.444  1.00  0.00           O
ATOM   3831  HW1 SOL  1008       1.659  35.859  12.059  1.00  0.00           H
ATOM   3832  HW2 SOL  1008       1.318  34.633  12.878  1.00  0.00           H
ATOM   3833  OW  SOL  1009      11.142  30.203  13.822  1.00  0.00           O
ATOM   3834  HW1 SOL  1009      10.440  29.781  14.318  1.00  0.00           H
ATOM   3835  HW2 SOL  1009      10.856  31.111  13.725  1.00  0.00           H
ATOM   3836  OW  SOL  1010      11.669  30.799  69.892  1.00  0.00           O
ATOM   3837  HW1 SOL  1010      11.982  30.215  70.583  1.00  0.00           H
ATOM   3838  HW2 SOL  1010      11.929  30.369  69.077  1.00  0.00           H
ATOM   3839  OW  SOL  1011      15.697  41.028  15.433  1.00  0.00           O
ATOM   3840  HW1 SOL  1011      15.406  41.504  16.211  1.00  0.00           H
ATOM   3841  HW2 SOL  1011      15.917  40.154  15.755  1.00  0.00           H
ATOM   3842  OW  SOL  1012      12.782  40.986   9.349  1.00  0.00           O
ATOM   3843  HW1 SOL  1012      12.337  40.739  10.161  1.00  0.00           H
ATOM   3844  HW2 SOL  1012      12.376  40.437   8.678  1.00  0.00           H
ATOM   3845  OW  SOL  1013       3.603  33.608  10.143  1.00  0.00           O
ATOM   3846  HW1 SOL  1013       3.851  32.954  10.796  1.00  0.00           H
ATOM   3847  HW2 SOL  1013       3.268  34.343  10.656  1.00  0.00           H
ATOM   3848  OW  SOL  1014       3.599  30.240  16.902  1.00  0.00           O
ATOM   3849  HW1 SOL  1014       4.400  29.733  16.772  1.00  0.00           H
ATOM   3850  HW2 SOL  1014       2.906  29.694  16.531  1.00  0.00           H
ATOM   3851  OW  SOL  1015       9.585  22.942  70.289  1.00  0.00           O
ATOM   3852  HW1 SOL  1015      10.278  22.358  69.981  1.00  0.00           H
ATOM   3853  HW2 SOL  1015       8.842  22.364  70.460  1.00  0.00           H
ATOM   3854  OW  SOL  1016      21.867  17.153   9.307  1.00  0.00           O
ATOM   3855  HW1 SOL  1016      20.984  16.910   9.585  1.00  0.00           H
ATOM   3856  HW2 SOL  1016      21.875  18.110   9.342  1.00  0.00           H
ATOM   3857  OW  SOL  1017      11.863  39.063   7.439  1.00  0.00           O
ATOM   3858  HW1 SOL  1017      12.624  39.033   6.859  1.00  0.00           H
ATOM   3859  HW2 SOL  1017      11.110  39.063   6.847  1.00  0.00           H
ATOM   3860  OW  SOL  1018      67.522  42.692  25.444  1.00  0.00           O
ATOM   3861  HW1 SOL  1018      67.757  42.037  26.101  1.00  0.00           H
ATOM   3862  HW2 SOL  1018      66.662  42.416  25.127  1.00  0.00           H
ATOM   3863  OW  SOL  1019       7.914  33.890   2.039  1.00  0.00           O
ATOM   3864  HW1 SOL  1019       8.375  33.250   1.497  1.00  0.00           H
ATOM   3865  HW2 SOL  1019       8.130  34.737   1.648  1.00  0.00           H
ATOM   3866  OW  SOL  1020       4.369  28.297  13.786  1.00  0.00           O
ATOM   3867  HW1 SOL  1020       4.046  27.985  14.631  1.00  0.00           H
ATOM   3868  HW2 SOL  1020       4.252  29.246  13.820  1.00  0.00           H
ATOM   3869  OW  SOL  1021      12.575  36.102   2.543  1.00  0.00           O
ATOM   3870  HW1 SOL  1021      12.930  35.958   1.666  1.00  0.00           H
ATOM   3871  HW2 SOL  1021      11.957  36.825   2.436  1.00  0.00           H
ATOM   3872  OW  SOL  1022      16.167  42.235  18.388  1.00  0.00           O
ATOM   3873  HW1 SOL  1022      15.320  42.527  18.052  1.00  0.00           H
ATOM   3874  HW2 SOL  1022      16.809  42.755  17.905  1.00  0.00           H
ATOM   3875  OW  SOL  1023      25.565  12.862   4.932  1.00  0.00           O
ATOM   3876  HW1 SOL  1023      24.674  12.538   5.068  1.00  0.00           H
ATOM   3877  HW2 SOL  1023      26.105  12.327   5.513  1.00  0.00           H
ATOM   3878  OW  SOL  1024      67.708  13.422  65.551  1.00  0.00           O
ATOM   3879  HW1 SOL  1024      66.790  13.613  65.357  1.00  0.00           H
ATOM   3880  HW2 SOL  1024      67.970  14.107  66.167  1.00  0.00           H
ATOM   3881  OW  SOL  1025      18.361  42.147   1.642  1.00  0.00           O
ATOM   3882  HW1 SOL  1025      19.139  42.525   2.052  1.00  0.00           H
ATOM   3883  HW2 SOL  1025      18.668  41.833   0.791  1.00  0.00           H
ATOM   3884  OW  SOL  1026       6.824  26.098  14.125  1.00  0.00           O
ATOM   3885  HW1 SOL  1026       6.898  26.205  15.073  1.00  0.00           H
ATOM   3886  HW2 SOL  1026       6.841  26.991  13.781  1.00  0.00           H
ATOM   3887  OW  SOL  1027       6.468  27.999   6.777  1.00  0.00           O
ATOM   3888  HW1 SOL  1027       7.109  27.826   6.088  1.00  0.00           H
ATOM   3889  HW2 SOL  1027       6.538  28.940   6.938  1.00  0.00           H
ATOM   3890  OW  SOL  1028      18.910  36.262   4.846  1.00  0.00           O
ATOM   3891  HW1 SOL  1028      19.623  36.901   4.830  1.00  0.00           H
ATOM   3892  HW2 SOL  1028      18.813  35.988   3.934  1.00  0.00           H
ATOM   3893  OW  SOL  1029       4.693  30.981  14.214  1.00  0.00           O
ATOM   3894  HW1 SOL  1029       5.300  31.326  14.869  1.00  0.00           H
ATOM   3895  HW2 SOL  1029       3.849  31.373  14.438  1.00  0.00           H
ATOM   3896  OW  SOL  1030      16.043  37.516  11.988  1.00  0.00           O
ATOM   3897  HW1 SOL  1030      16.429  37.601  12.860  1.00  0.00           H
ATOM   3898  HW2 SOL  1030      15.131  37.275  12.153  1.00  0.00           H
ATOM   3899  OW  SOL  1031       9.759  30.382   8.752  1.00  0.00           O
ATOM   3900  HW1 SOL  1031       9.998  29.940   9.567  1.00  0.00           H
ATOM   3901  HW2 SOL  1031      10.409  31.079   8.658  1.00  0.00           H
ATOM   3902  OW  SOL  1032      10.898  19.541  69.805  1.00  0.00           O
ATOM   3903  HW1 SOL  1032      11.507  18.919  69.408  1.00  0.00           H
ATOM   3904  HW2 SOL  1032      10.047  19.106  69.761  1.00  0.00           H
ATOM   3905  OW  SOL  1033      10.750  35.435   7.876  1.00  0.00           O
ATOM   3906  HW1 SOL  1033      10.102  36.088   8.141  1.00  0.00           H
ATOM   3907  HW2 SOL  1033      11.085  35.755   7.038  1.00  0.00           H
ATOM   3908  OW  SOL  1034      18.040  25.030  11.464  1.00  0.00           O
ATOM   3909  HW1 SOL  1034      18.462  25.876  11.316  1.00  0.00           H
ATOM   3910  HW2 SOL  1034      17.904  24.991  12.411  1.00  0.00           H
ATOM   3911  OW  SOL  1035       3.467  33.455  68.445  1.00  0.00           O
ATOM   3912  HW1 SOL  1035       4.142  32.821  68.688  1.00  0.00           H
ATOM   3913  HW2 SOL  1035       3.316  33.298  67.513  1.00  0.00           H
ATOM   3914  OW  SOL  1036       7.426  37.796  15.390  1.00  0.00           O
ATOM   3915  HW1 SOL  1036       7.623  36.897  15.655  1.00  0.00           H
ATOM   3916  HW2 SOL  1036       6.887  38.143  16.100  1.00  0.00           H
ATOM   3917  OW  SOL  1037       8.358  16.800  14.491  1.00  0.00           O
ATOM   3918  HW1 SOL  1037       9.177  17.013  14.044  1.00  0.00           H
ATOM   3919  HW2 SOL  1037       8.416  15.861  14.665  1.00  0.00           H
ATOM   3920  OW  SOL  1038       5.057  31.192  68.844  1.00  0.00           O
ATOM   3921  HW1 SOL  1038       5.778  30.595  69.045  1.00  0.00           H
ATOM   3922  HW2 SOL  1038       4.876  31.046  67.916  1.00  0.00           H
ATOM   3923  OW  SOL  1039      18.639  20.695   9.117  1.00  0.00           O
ATOM   3924  HW1 SOL  1039      19.045  20.609   9.979  1.00  0.00           H
ATOM   3925  HW2 SOL  1039      18.740  21.621   8.895  1.00  0.00           H
ATOM   3926  OW  SOL  1040      65.850  19.635   5.501  1.00  0.00           O
ATOM   3927  HW1 SOL  1040      66.147  20.115   4.728  1.00  0.00           H
ATOM   3928  HW2 SOL  1040      65.212  20.216   5.914  1.00  0.00           H
ATOM   3929  OW  SOL  1041      14.767  30.015  67.727  1.00  0.00           O
ATOM   3930  HW1 SOL  1041      13.957  29.575  67.985  1.00  0.00           H
ATOM   3931  HW2 SOL  1041      15.377  29.832  68.442  1.00  0.00           H
ATOM   3932  OW  SOL  1042       5.356  18.200   9.492  1.00  0.00           O
ATOM   3933  HW1 SOL  1042       5.336  19.153   9.402  1.00  0.00           H
ATOM   3934  HW2 SOL  1042       6.268  17.963   9.328  1.00  0.00           H
ATOM   3935  OW  SOL  1043      18.156  42.090   6.551  1.00  0.00           O
ATOM   3936  HW1 SOL  1043      18.088  41.367   5.928  1.00  0.00           H
ATOM   3937  HW2 SOL  1043      18.348  41.668   7.389  1.00  0.00           H
ATOM   3938  OW  SOL  1044       4.006  25.259  15.058  1.00  0.00           O
ATOM   3939  HW1 SOL  1044       3.228  25.776  14.847  1.00  0.00           H
ATOM   3940  HW2 SOL  1044       4.603  25.415  14.326  1.00  0.00           H
ATOM   3941  OW  SOL  1045      19.601  35.981  16.672  1.00  0.00           O
ATOM   3942  HW1 SOL  1045      19.100  36.384  15.963  1.00  0.00           H
ATOM   3943  HW2 SOL  1045      19.186  35.128  16.804  1.00  0.00           H
ATOM   3944  OW  SOL  1046       6.632  43.977  15.287  1.00  0.00           O
ATOM   3945  HW1 SOL  1046       6.866  44.855  15.588  1.00  0.00           H
ATOM   3946  HW2 SOL  1046       5.888  43.725  15.834  1.00  0.00           H
ATOM   3947  OW  SOL  1047       9.668  24.253   5.497  1.00  0.00           O
ATOM   3948  HW1 SOL  1047      10.336  23.660   5.840  1.00  0.00           H
ATOM   3949  HW2 SOL  1047       8.889  23.706   5.399  1.00  0.00           H
ATOM   3950  OW  SOL  1048      12.815  29.222   1.446  1.00  0.00           O
ATOM   3951  HW1 SOL  1048      12.445  28.380   1.713  1.00  0.00           H
ATOM   3952  HW2 SOL  1048      13.502  29.397   2.090  1.00  0.00           H
ATOM   3953  OW  SOL  1049       4.291  26.701  11.651  1.00  0.00           O
ATOM   3954  HW1 SOL  1049       4.446  27.447  12.230  1.00  0.00           H
ATOM   3955  HW2 SOL  1049       4.895  26.834  10.921  1.00  0.00           H
ATOM   3956  OW  SOL  1050      19.044  23.567   9.038  1.00  0.00           O
ATOM   3957  HW1 SOL  1050      19.038  24.095   9.836  1.00  0.00           H
ATOM   3958  HW2 SOL  1050      18.143  23.608   8.717  1.00  0.00           H
ATOM   3959  OW  SOL  1051      13.637  34.387  12.187  1.00  0.00           O
ATOM   3960  HW1 SOL  1051      14.443  34.852  11.961  1.00  0.00           H
ATOM   3961  HW2 SOL  1051      13.373  33.956  11.374  1.00  0.00           H
ATOM   3962  OW  SOL  1052       5.333  27.791  63.941  1.00  0.00           O
ATOM   3963  HW1 SOL  1052       5.150  26.878  63.722  1.00  0.00           H
ATOM   3964  HW2 SOL  1052       6.287  27.839  63.998  1.00  0.00           H
ATOM   3965  OW  SOL  1053       1.614  36.174   1.098  1.00  0.00           O
ATOM   3966  HW1 SOL  1053       1.335  37.063   1.316  1.00  0.00           H
ATOM   3967  HW2 SOL  1053       1.430  36.087   0.163  1.00  0.00           H
ATOM   3968  OW  SOL  1054      13.954  31.619  13.301  1.00  0.00           O
ATOM   3969  HW1 SOL  1054      13.096  31.219  13.161  1.00  0.00           H
ATOM   3970  HW2 SOL  1054      13.977  32.357  12.692  1.00  0.00           H
ATOM   3971  OW  SOL  1055      13.770  27.015  63.551  1.00  0.00           O
ATOM   3972  HW1 SOL  1055      13.927  27.668  62.869  1.00  0.00           H
ATOM   3973  HW2 SOL  1055      14.168  27.389  64.337  1.00  0.00           H
ATOM   3974  OW  SOL  1056      16.731  37.427   6.159  1.00  0.00           O
ATOM   3975  HW1 SOL  1056      17.357  37.023   5.558  1.00  0.00           H
ATOM   3976  HW2 SOL  1056      17.201  37.486   6.991  1.00  0.00           H
ATOM   3977  OW  SOL  1057       6.557  41.506  12.595  1.00  0.00           O
ATOM   3978  HW1 SOL  1057       6.660  42.363  12.182  1.00  0.00           H
ATOM   3979  HW2 SOL  1057       6.795  40.880  11.912  1.00  0.00           H
ATOM   3980  OW  SOL  1058      10.030  29.606   6.058  1.00  0.00           O
ATOM   3981  HW1 SOL  1058       9.765  30.042   6.868  1.00  0.00           H
ATOM   3982  HW2 SOL  1058      10.121  30.316   5.422  1.00  0.00           H
ATOM   3983  OW  SOL  1059       4.021  41.374  13.721  1.00  0.00           O
ATOM   3984  HW1 SOL  1059       4.829  41.379  13.208  1.00  0.00           H
ATOM   3985  HW2 SOL  1059       3.326  41.255  13.074  1.00  0.00           H
ATOM   3986  OW  SOL  1060      21.650  23.127  10.787  1.00  0.00           O
ATOM   3987  HW1 SOL  1060      20.902  22.705  10.364  1.00  0.00           H
ATOM   3988  HW2 SOL  1060      22.223  23.382  10.064  1.00  0.00           H
ATOM   3989  OW  SOL  1061       0.115  22.989  70.111  1.00  0.00           O
ATOM   3990  HW1 SOL  1061      -0.178  23.455  70.893  1.00  0.00           H
ATOM   3991  HW2 SOL  1061      -0.167  23.541  69.382  1.00  0.00           H
ATOM   3992  OW  SOL  1062      13.906  34.750  17.138  1.00  0.00           O
ATOM   3993  HW1 SOL  1062      13.291  35.066  17.800  1.00  0.00           H
ATOM   3994  HW2 SOL  1062      14.744  34.692  17.598  1.00  0.00           H
ATOM   3995  OW  SOL  1063       1.382  26.079  13.498  1.00  0.00           O
ATOM   3996  HW1 SOL  1063       0.457  26.200  13.714  1.00  0.00           H
ATOM   3997  HW2 SOL  1063       1.460  26.385  12.594  1.00  0.00           H
ATOM   3998  OW  SOL  1064      11.676  32.433   8.372  1.00  0.00           O
ATOM   3999  HW1 SOL  1064      12.207  32.228   7.603  1.00  0.00           H
ATOM   4000  HW2 SOL  1064      11.425  33.349   8.255  1.00  0.00           H
ATOM   4001  OW  SOL  1065      16.581  22.712   5.665  1.00  0.00           O
ATOM   4002  HW1 SOL  1065      17.479  22.688   5.998  1.00  0.00           H
ATOM   4003  HW2 SOL  1065      16.564  22.051   4.973  1.00  0.00           H
ATOM   4004  OW  SOL  1066       6.083  16.650  11.866  1.00  0.00           O
ATOM   4005  HW1 SOL  1066       6.382  17.153  12.624  1.00  0.00           H
ATOM   4006  HW2 SOL  1066       5.778  17.311  11.245  1.00  0.00           H
ATOM   4007  OW  SOL  1067      12.622  28.777   5.320  1.00  0.00           O
ATOM   4008  HW1 SOL  1067      12.659  27.918   5.739  1.00  0.00           H
ATOM   4009  HW2 SOL  1067      11.797  29.157   5.622  1.00  0.00           H
ATOM   4010  OW  SOL  1068      10.423  31.684  16.892  1.00  0.00           O
ATOM   4011  HW1 SOL  1068      11.222  31.778  16.375  1.00  0.00           H
ATOM   4012  HW2 SOL  1068      10.731  31.531  17.785  1.00  0.00           H
ATOM   4013  OW  SOL  1069       7.932  15.788   4.352  1.00  0.00           O
ATOM   4014  HW1 SOL  1069       7.859  16.736   4.245  1.00  0.00           H
ATOM   4015  HW2 SOL  1069       7.129  15.441   3.965  1.00  0.00           H
ATOM   4016  OW  SOL  1070      10.795  25.812   0.028  1.00  0.00           O
ATOM   4017  HW1 SOL  1070      10.640  25.630   0.955  1.00  0.00           H
ATOM   4018  HW2 SOL  1070      10.676  24.967  -0.406  1.00  0.00           H
ATOM   4019  OW  SOL  1071      14.230  16.783  69.042  1.00  0.00           O
ATOM   4020  HW1 SOL  1071      13.757  16.095  69.511  1.00  0.00           H
ATOM   4021  HW2 SOL  1071      14.101  17.568  69.574  1.00  0.00           H
ATOM   4022  OW  SOL  1072      69.941  34.366  65.590  1.00  0.00           O
ATOM   4023  HW1 SOL  1072      69.011  34.282  65.800  1.00  0.00           H
ATOM   4024  HW2 SOL  1072      69.988  35.124  65.007  1.00  0.00           H
ATOM   4025  OW  SOL  1073      14.856  34.857   7.134  1.00  0.00           O
ATOM   4026  HW1 SOL  1073      14.780  34.876   8.088  1.00  0.00           H
ATOM   4027  HW2 SOL  1073      15.174  35.729   6.902  1.00  0.00           H
ATOM   4028  OW  SOL  1074      70.293  31.337  16.251  1.00  0.00           O
ATOM   4029  HW1 SOL  1074      69.986  32.244  16.253  1.00  0.00           H
ATOM   4030  HW2 SOL  1074      69.495  30.813  16.182  1.00  0.00           H
ATOM   4031  OW  SOL  1075       5.100  22.694  20.615  1.00  0.00           O
ATOM   4032  HW1 SOL  1075       4.976  23.621  20.819  1.00  0.00           H
ATOM   4033  HW2 SOL  1075       4.307  22.269  20.942  1.00  0.00           H
ATOM   4034  OW  SOL  1076      69.064  19.808  31.377  1.00  0.00           O
ATOM   4035  HW1 SOL  1076      68.356  19.397  30.881  1.00  0.00           H
ATOM   4036  HW2 SOL  1076      68.759  20.701  31.537  1.00  0.00           H
ATOM   4037  OW  SOL  1077       4.727  39.645  19.759  1.00  0.00           O
ATOM   4038  HW1 SOL  1077       4.322  39.265  20.539  1.00  0.00           H
ATOM   4039  HW2 SOL  1077       5.510  40.086  20.086  1.00  0.00           H
ATOM   4040  OW  SOL  1078      12.757  33.456  24.847  1.00  0.00           O
ATOM   4041  HW1 SOL  1078      11.988  32.967  25.140  1.00  0.00           H
ATOM   4042  HW2 SOL  1078      12.489  33.849  24.017  1.00  0.00           H
ATOM   4043  OW  SOL  1079       6.173  34.840  25.335  1.00  0.00           O
ATOM   4044  HW1 SOL  1079       6.901  34.906  25.953  1.00  0.00           H
ATOM   4045  HW2 SOL  1079       6.165  33.919  25.073  1.00  0.00           H
ATOM   4046  OW  SOL  1080      18.511  26.927  15.039  1.00  0.00           O
ATOM   4047  HW1 SOL  1080      19.115  27.605  15.340  1.00  0.00           H
ATOM   4048  HW2 SOL  1080      18.009  27.345  14.340  1.00  0.00           H
ATOM   4049  OW  SOL  1081       4.741  36.580  24.135  1.00  0.00           O
ATOM   4050  HW1 SOL  1081       5.206  35.901  24.624  1.00  0.00           H
ATOM   4051  HW2 SOL  1081       4.578  37.269  24.779  1.00  0.00           H
ATOM   4052  OW  SOL  1082       7.433  22.708  42.086  1.00  0.00           O
ATOM   4053  HW1 SOL  1082       7.568  22.164  41.311  1.00  0.00           H
ATOM   4054  HW2 SOL  1082       6.908  23.445  41.773  1.00  0.00           H
ATOM   4055  OW  SOL  1083       7.155  25.920  23.674  1.00  0.00           O
ATOM   4056  HW1 SOL  1083       6.962  25.027  23.960  1.00  0.00           H
ATOM   4057  HW2 SOL  1083       6.902  25.935  22.750  1.00  0.00           H
ATOM   4058  OW  SOL  1084      11.059  29.532  31.444  1.00  0.00           O
ATOM   4059  HW1 SOL  1084      11.680  30.246  31.302  1.00  0.00           H
ATOM   4060  HW2 SOL  1084      10.657  29.390  30.586  1.00  0.00           H
ATOM   4061  OW  SOL  1085       8.468  38.658  22.143  1.00  0.00           O
ATOM   4062  HW1 SOL  1085       8.056  37.795  22.103  1.00  0.00           H
ATOM   4063  HW2 SOL  1085       8.214  39.005  22.998  1.00  0.00           H
ATOM   4064  OW  SOL  1086       9.776  35.319  24.951  1.00  0.00           O
ATOM   4065  HW1 SOL  1086       9.009  35.616  24.460  1.00  0.00           H
ATOM   4066  HW2 SOL  1086       9.434  35.095  25.816  1.00  0.00           H
ATOM   4067  OW  SOL  1087       8.018  21.732  27.073  1.00  0.00           O
ATOM   4068  HW1 SOL  1087       8.951  21.521  27.104  1.00  0.00           H
ATOM   4069  HW2 SOL  1087       7.719  21.374  26.237  1.00  0.00           H
ATOM   4070  OW  SOL  1088      13.961  28.469  14.669  1.00  0.00           O
ATOM   4071  HW1 SOL  1088      13.083  28.818  14.516  1.00  0.00           H
ATOM   4072  HW2 SOL  1088      14.175  28.740  15.562  1.00  0.00           H
ATOM   4073  OW  SOL  1089      11.207  34.479  22.803  1.00  0.00           O
ATOM   4074  HW1 SOL  1089      10.890  34.612  23.697  1.00  0.00           H
ATOM   4075  HW2 SOL  1089      10.465  34.089  22.341  1.00  0.00           H
ATOM   4076  OW  SOL  1090      12.911  37.712  34.595  1.00  0.00           O
ATOM   4077  HW1 SOL  1090      12.179  37.905  34.010  1.00  0.00           H
ATOM   4078  HW2 SOL  1090      12.513  37.250  35.334  1.00  0.00           H
ATOM   4079  OW  SOL  1091       0.604  39.976  23.169  1.00  0.00           O
ATOM   4080  HW1 SOL  1091       0.646  40.912  23.362  1.00  0.00           H
ATOM   4081  HW2 SOL  1091      -0.282  39.717  23.425  1.00  0.00           H
ATOM   4082  OW  SOL  1092      70.561  31.704  25.322  1.00  0.00           O
ATOM   4083  HW1 SOL  1092      70.147  31.065  24.742  1.00  0.00           H
ATOM   4084  HW2 SOL  1092      70.896  32.381  24.734  1.00  0.00           H
ATOM   4085  OW  SOL  1093       9.550  39.291  35.799  1.00  0.00           O
ATOM   4086  HW1 SOL  1093       9.232  40.061  36.270  1.00  0.00           H
ATOM   4087  HW2 SOL  1093       9.891  38.715  36.483  1.00  0.00           H
ATOM   4088  OW  SOL  1094      67.173  24.335  25.340  1.00  0.00           O
ATOM   4089  HW1 SOL  1094      66.218  24.285  25.288  1.00  0.00           H
ATOM   4090  HW2 SOL  1094      67.431  23.531  25.792  1.00  0.00           H
ATOM   4091  OW  SOL  1095      16.208  24.350  31.694  1.00  0.00           O
ATOM   4092  HW1 SOL  1095      16.293  23.401  31.605  1.00  0.00           H
ATOM   4093  HW2 SOL  1095      16.403  24.691  30.821  1.00  0.00           H
ATOM   4094  OW  SOL  1096       0.141  29.985  22.922  1.00  0.00           O
ATOM   4095  HW1 SOL  1096       0.670  30.392  22.236  1.00  0.00           H
ATOM   4096  HW2 SOL  1096      -0.646  29.682  22.470  1.00  0.00           H
ATOM   4097  OW  SOL  1097      19.545  45.680  19.922  1.00  0.00           O
ATOM   4098  HW1 SOL  1097      19.263  46.425  20.453  1.00  0.00           H
ATOM   4099  HW2 SOL  1097      19.415  45.967  19.018  1.00  0.00           H
ATOM   4100  OW  SOL  1098       3.871  35.495  20.431  1.00  0.00           O
ATOM   4101  HW1 SOL  1098       3.182  34.831  20.419  1.00  0.00           H
ATOM   4102  HW2 SOL  1098       4.163  35.555  19.521  1.00  0.00           H
ATOM   4103  OW  SOL  1099      15.697  33.854  22.649  1.00  0.00           O
ATOM   4104  HW1 SOL  1099      16.111  34.213  21.864  1.00  0.00           H
ATOM   4105  HW2 SOL  1099      16.072  34.360  23.370  1.00  0.00           H
ATOM   4106  OW  SOL  1100      16.614  31.167  12.775  1.00  0.00           O
ATOM   4107  HW1 SOL  1100      15.675  31.336  12.857  1.00  0.00           H
ATOM   4108  HW2 SOL  1100      16.780  31.191  11.832  1.00  0.00           H
ATOM   4109  OW  SOL  1101       2.346  21.373  31.304  1.00  0.00           O
ATOM   4110  HW1 SOL  1101       1.787  20.597  31.262  1.00  0.00           H
ATOM   4111  HW2 SOL  1101       3.230  21.026  31.429  1.00  0.00           H
ATOM   4112  OW  SOL  1102       9.865  26.349  26.281  1.00  0.00           O
ATOM   4113  HW1 SOL  1102      10.150  25.437  26.220  1.00  0.00           H
ATOM   4114  HW2 SOL  1102       8.947  26.332  26.012  1.00  0.00           H
ATOM   4115  OW  SOL  1103       8.081  33.595  34.181  1.00  0.00           O
ATOM   4116  HW1 SOL  1103       7.500  34.349  34.281  1.00  0.00           H
ATOM   4117  HW2 SOL  1103       8.768  33.734  34.833  1.00  0.00           H
ATOM   4118  OW  SOL  1104       8.547  18.231  27.170  1.00  0.00           O
ATOM   4119  HW1 SOL  1104       7.940  18.948  26.985  1.00  0.00           H
ATOM   4120  HW2 SOL  1104       9.140  18.584  27.834  1.00  0.00           H
ATOM   4121  OW  SOL  1105       6.017  31.972  24.172  1.00  0.00           O
ATOM   4122  HW1 SOL  1105       5.120  32.081  24.487  1.00  0.00           H
ATOM   4123  HW2 SOL  1105       6.027  32.411  23.321  1.00  0.00           H
ATOM   4124  OW  SOL  1106       9.000  31.585  12.909  1.00  0.00           O
ATOM   4125  HW1 SOL  1106       9.219  30.715  12.575  1.00  0.00           H
ATOM   4126  HW2 SOL  1106       8.043  31.597  12.936  1.00  0.00           H
ATOM   4127  OW  SOL  1107      10.155  44.306  36.562  1.00  0.00           O
ATOM   4128  HW1 SOL  1107       9.475  44.974  36.486  1.00  0.00           H
ATOM   4129  HW2 SOL  1107      10.053  43.769  35.776  1.00  0.00           H
ATOM   4130  OW  SOL  1108       1.640  19.231  27.576  1.00  0.00           O
ATOM   4131  HW1 SOL  1108       1.851  18.405  27.142  1.00  0.00           H
ATOM   4132  HW2 SOL  1108       2.450  19.740  27.531  1.00  0.00           H
ATOM   4133  OW  SOL  1109      12.437  27.249  25.668  1.00  0.00           O
ATOM   4134  HW1 SOL  1109      11.534  26.948  25.569  1.00  0.00           H
ATOM   4135  HW2 SOL  1109      12.964  26.452  25.603  1.00  0.00           H
ATOM   4136  OW  SOL  1110      21.901  43.728  21.955  1.00  0.00           O
ATOM   4137  HW1 SOL  1110      21.615  43.514  21.067  1.00  0.00           H
ATOM   4138  HW2 SOL  1110      22.298  42.919  22.280  1.00  0.00           H
ATOM   4139  OW  SOL  1111       6.602  29.973  16.512  1.00  0.00           O
ATOM   4140  HW1 SOL  1111       7.402  30.455  16.720  1.00  0.00           H
ATOM   4141  HW2 SOL  1111       6.871  29.055  16.500  1.00  0.00           H
ATOM   4142  OW  SOL  1112      13.711  22.568  18.112  1.00  0.00           O
ATOM   4143  HW1 SOL  1112      13.845  23.422  17.702  1.00  0.00           H
ATOM   4144  HW2 SOL  1112      13.126  22.103  17.514  1.00  0.00           H
ATOM   4145  OW  SOL  1113      16.359  35.418  20.681  1.00  0.00           O
ATOM   4146  HW1 SOL  1113      17.309  35.529  20.706  1.00  0.00           H
ATOM   4147  HW2 SOL  1113      16.014  36.311  20.648  1.00  0.00           H
ATOM   4148  OW  SOL  1114      14.247  22.079  39.333  1.00  0.00           O
ATOM   4149  HW1 SOL  1114      13.356  22.427  39.366  1.00  0.00           H
ATOM   4150  HW2 SOL  1114      14.802  22.850  39.213  1.00  0.00           H
ATOM   4151  OW  SOL  1115       0.781  29.223  32.597  1.00  0.00           O
ATOM   4152  HW1 SOL  1115       0.007  29.247  32.034  1.00  0.00           H
ATOM   4153  HW2 SOL  1115       1.383  29.855  32.204  1.00  0.00           H
ATOM   4154  OW  SOL  1116      13.242  24.087  30.749  1.00  0.00           O
ATOM   4155  HW1 SOL  1116      12.400  23.642  30.650  1.00  0.00           H
ATOM   4156  HW2 SOL  1116      13.865  23.527  30.286  1.00  0.00           H
ATOM   4157  OW  SOL  1117      15.653  21.341  13.592  1.00  0.00           O
ATOM   4158  HW1 SOL  1117      15.741  22.267  13.367  1.00  0.00           H
ATOM   4159  HW2 SOL  1117      16.230  20.889  12.975  1.00  0.00           H
ATOM   4160  OW  SOL  1118       1.917  23.356  24.338  1.00  0.00           O
ATOM   4161  HW1 SOL  1118       1.466  22.517  24.436  1.00  0.00           H
ATOM   4162  HW2 SOL  1118       1.214  23.993  24.212  1.00  0.00           H
ATOM   4163  OW  SOL  1119      67.843  31.706  32.745  1.00  0.00           O
ATOM   4164  HW1 SOL  1119      67.826  30.750  32.692  1.00  0.00           H
ATOM   4165  HW2 SOL  1119      66.921  31.960  32.782  1.00  0.00           H
ATOM   4166  OW  SOL  1120       7.705  22.004  19.908  1.00  0.00           O
ATOM   4167  HW1 SOL  1120       6.781  22.052  20.152  1.00  0.00           H
ATOM   4168  HW2 SOL  1120       8.069  21.324  20.474  1.00  0.00           H
ATOM   4169  OW  SOL  1121      15.979  17.280  44.085  1.00  0.00           O
ATOM   4170  HW1 SOL  1121      15.366  17.292  44.820  1.00  0.00           H
ATOM   4171  HW2 SOL  1121      16.828  17.090  44.483  1.00  0.00           H
ATOM   4172  OW  SOL  1122      13.130  29.622  23.817  1.00  0.00           O
ATOM   4173  HW1 SOL  1122      12.953  29.026  24.544  1.00  0.00           H
ATOM   4174  HW2 SOL  1122      13.179  29.054  23.048  1.00  0.00           H
ATOM   4175  OW  SOL  1123      13.716  28.309  21.445  1.00  0.00           O
ATOM   4176  HW1 SOL  1123      13.068  28.083  20.779  1.00  0.00           H
ATOM   4177  HW2 SOL  1123      14.540  28.383  20.963  1.00  0.00           H
ATOM   4178  OW  SOL  1124       9.925  34.823  29.416  1.00  0.00           O
ATOM   4179  HW1 SOL  1124       9.922  34.068  30.005  1.00  0.00           H
ATOM   4180  HW2 SOL  1124      10.170  35.561  29.974  1.00  0.00           H
ATOM   4181  OW  SOL  1125       3.301  37.708  27.846  1.00  0.00           O
ATOM   4182  HW1 SOL  1125       2.810  37.854  27.037  1.00  0.00           H
ATOM   4183  HW2 SOL  1125       2.629  37.619  28.522  1.00  0.00           H
ATOM   4184  OW  SOL  1126      18.405  25.063  21.084  1.00  0.00           O
ATOM   4185  HW1 SOL  1126      18.074  24.413  20.463  1.00  0.00           H
ATOM   4186  HW2 SOL  1126      19.167  25.445  20.648  1.00  0.00           H
ATOM   4187  OW  SOL  1127      12.805  37.267  31.435  1.00  0.00           O
ATOM   4188  HW1 SOL  1127      11.939  37.554  31.145  1.00  0.00           H
ATOM   4189  HW2 SOL  1127      12.651  36.416  31.845  1.00  0.00           H
ATOM   4190  OW  SOL  1128       1.275  33.457  23.326  1.00  0.00           O
ATOM   4191  HW1 SOL  1128       1.800  32.731  22.988  1.00  0.00           H
ATOM   4192  HW2 SOL  1128       0.407  33.322  22.947  1.00  0.00           H
ATOM   4193  OW  SOL  1129      15.257  28.041  19.322  1.00  0.00           O
ATOM   4194  HW1 SOL  1129      14.947  27.359  18.726  1.00  0.00           H
ATOM   4195  HW2 SOL  1129      16.211  27.998  19.260  1.00  0.00           H
ATOM   4196  OW  SOL  1130      11.601  35.224  32.692  1.00  0.00           O
ATOM   4197  HW1 SOL  1130      10.831  35.660  33.057  1.00  0.00           H
ATOM   4198  HW2 SOL  1130      11.245  34.499  32.178  1.00  0.00           H
ATOM   4199  OW  SOL  1131      10.286  46.081  18.867  1.00  0.00           O
ATOM   4200  HW1 SOL  1131      10.668  46.855  19.282  1.00  0.00           H
ATOM   4201  HW2 SOL  1131      10.879  45.879  18.144  1.00  0.00           H
ATOM   4202  OW  SOL  1132      67.947  12.546  42.893  1.00  0.00           O
ATOM   4203  HW1 SOL  1132      67.185  12.338  43.433  1.00  0.00           H
ATOM   4204  HW2 SOL  1132      68.368  13.279  43.343  1.00  0.00           H
ATOM   4205  OW  SOL  1133      14.015  25.330  20.403  1.00  0.00           O
ATOM   4206  HW1 SOL  1133      13.196  25.817  20.499  1.00  0.00           H
ATOM   4207  HW2 SOL  1133      14.329  25.558  19.528  1.00  0.00           H
ATOM   4208  OW  SOL  1134       9.609  35.023  19.336  1.00  0.00           O
ATOM   4209  HW1 SOL  1134       9.315  34.173  19.010  1.00  0.00           H
ATOM   4210  HW2 SOL  1134       9.678  35.570  18.554  1.00  0.00           H
ATOM   4211  OW  SOL  1135       8.706  17.842  23.602  1.00  0.00           O
ATOM   4212  HW1 SOL  1135       9.053  17.447  24.402  1.00  0.00           H
ATOM   4213  HW2 SOL  1135       9.483  18.108  23.110  1.00  0.00           H
ATOM   4214  OW  SOL  1136       8.196  34.113  27.175  1.00  0.00           O
ATOM   4215  HW1 SOL  1136       8.674  34.309  27.981  1.00  0.00           H
ATOM   4216  HW2 SOL  1136       7.414  33.645  27.467  1.00  0.00           H
ATOM   4217  OW  SOL  1137       2.796  35.296  31.743  1.00  0.00           O
ATOM   4218  HW1 SOL  1137       2.225  35.935  31.317  1.00  0.00           H
ATOM   4219  HW2 SOL  1137       2.204  34.757  32.267  1.00  0.00           H
ATOM   4220  OW  SOL  1138      16.091  22.679  22.257  1.00  0.00           O
ATOM   4221  HW1 SOL  1138      15.195  23.014  22.228  1.00  0.00           H
ATOM   4222  HW2 SOL  1138      16.394  22.726  21.350  1.00  0.00           H
ATOM   4223  OW  SOL  1139      14.130  20.967  42.634  1.00  0.00           O
ATOM   4224  HW1 SOL  1139      13.937  21.215  41.729  1.00  0.00           H
ATOM   4225  HW2 SOL  1139      14.020  20.016  42.650  1.00  0.00           H
ATOM   4226  OW  SOL  1140      10.001  16.964  10.132  1.00  0.00           O
ATOM   4227  HW1 SOL  1140       9.434  17.731  10.045  1.00  0.00           H
ATOM   4228  HW2 SOL  1140      10.822  17.224   9.715  1.00  0.00           H
ATOM   4229  OW  SOL  1141      14.019  26.549  30.088  1.00  0.00           O
ATOM   4230  HW1 SOL  1141      13.502  26.967  29.399  1.00  0.00           H
ATOM   4231  HW2 SOL  1141      13.621  25.686  30.197  1.00  0.00           H
ATOM   4232  OW  SOL  1142       5.682  32.641  28.198  1.00  0.00           O
ATOM   4233  HW1 SOL  1142       5.397  33.008  29.035  1.00  0.00           H
ATOM   4234  HW2 SOL  1142       5.917  31.736  28.400  1.00  0.00           H
ATOM   4235  OW  SOL  1143      10.381  26.373  28.991  1.00  0.00           O
ATOM   4236  HW1 SOL  1143      11.169  25.836  29.082  1.00  0.00           H
ATOM   4237  HW2 SOL  1143      10.202  26.378  28.051  1.00  0.00           H
ATOM   4238  OW  SOL  1144      13.799  22.533  20.806  1.00  0.00           O
ATOM   4239  HW1 SOL  1144      13.592  23.452  20.639  1.00  0.00           H
ATOM   4240  HW2 SOL  1144      13.804  22.127  19.939  1.00  0.00           H
ATOM   4241  OW  SOL  1145      15.116  13.294  14.804  1.00  0.00           O
ATOM   4242  HW1 SOL  1145      14.764  13.410  13.921  1.00  0.00           H
ATOM   4243  HW2 SOL  1145      16.049  13.494  14.717  1.00  0.00           H
ATOM   4244  OW  SOL  1146      69.337  26.356  22.287  1.00  0.00           O
ATOM   4245  HW1 SOL  1146      69.023  27.224  22.541  1.00  0.00           H
ATOM   4246  HW2 SOL  1146      69.850  26.509  21.493  1.00  0.00           H
ATOM   4247  OW  SOL  1147      16.210  26.655  21.966  1.00  0.00           O
ATOM   4248  HW1 SOL  1147      16.949  26.072  21.794  1.00  0.00           H
ATOM   4249  HW2 SOL  1147      15.480  26.266  21.486  1.00  0.00           H
ATOM   4250  OW  SOL  1148      10.817  17.477  13.187  1.00  0.00           O
ATOM   4251  HW1 SOL  1148      10.701  17.447  12.237  1.00  0.00           H
ATOM   4252  HW2 SOL  1148      11.672  17.073  13.337  1.00  0.00           H
ATOM   4253  OW  SOL  1149       9.348  20.982  23.178  1.00  0.00           O
ATOM   4254  HW1 SOL  1149       9.707  21.777  23.572  1.00  0.00           H
ATOM   4255  HW2 SOL  1149      10.056  20.341  23.242  1.00  0.00           H
ATOM   4256  OW  SOL  1150       9.444  26.176  39.157  1.00  0.00           O
ATOM   4257  HW1 SOL  1150       9.550  25.752  40.008  1.00  0.00           H
ATOM   4258  HW2 SOL  1150      10.291  26.062  38.725  1.00  0.00           H
ATOM   4259  OW  SOL  1151      10.753  38.813  23.950  1.00  0.00           O
ATOM   4260  HW1 SOL  1151      10.144  38.251  23.470  1.00  0.00           H
ATOM   4261  HW2 SOL  1151      11.478  38.235  24.187  1.00  0.00           H
ATOM   4262  OW  SOL  1152       6.053  34.408  22.040  1.00  0.00           O
ATOM   4263  HW1 SOL  1152       5.231  34.855  22.243  1.00  0.00           H
ATOM   4264  HW2 SOL  1152       6.025  34.273  21.093  1.00  0.00           H
ATOM   4265  OW  SOL  1153       4.085  42.866  33.539  1.00  0.00           O
ATOM   4266  HW1 SOL  1153       4.763  43.457  33.867  1.00  0.00           H
ATOM   4267  HW2 SOL  1153       4.439  42.526  32.717  1.00  0.00           H
ATOM   4268  OW  SOL  1154       7.841  25.009  20.522  1.00  0.00           O
ATOM   4269  HW1 SOL  1154       7.236  24.268  20.552  1.00  0.00           H
ATOM   4270  HW2 SOL  1154       7.292  25.757  20.286  1.00  0.00           H
ATOM   4271  OW  SOL  1155       2.173  27.749  23.806  1.00  0.00           O
ATOM   4272  HW1 SOL  1155       3.061  27.630  23.469  1.00  0.00           H
ATOM   4273  HW2 SOL  1155       1.856  28.540  23.371  1.00  0.00           H
ATOM   4274  OW  SOL  1156      11.354  23.986  27.070  1.00  0.00           O
ATOM   4275  HW1 SOL  1156      12.240  23.928  26.713  1.00  0.00           H
ATOM   4276  HW2 SOL  1156      11.005  23.099  26.992  1.00  0.00           H
ATOM   4277  OW  SOL  1157      16.435  21.468  17.224  1.00  0.00           O
ATOM   4278  HW1 SOL  1157      15.751  21.559  17.888  1.00  0.00           H
ATOM   4279  HW2 SOL  1157      15.996  21.047  16.485  1.00  0.00           H
ATOM   4280  OW  SOL  1158       9.072  24.398  34.766  1.00  0.00           O
ATOM   4281  HW1 SOL  1158       8.721  25.080  34.193  1.00  0.00           H
ATOM   4282  HW2 SOL  1158       9.416  23.735  34.167  1.00  0.00           H
ATOM   4283  OW  SOL  1159      18.675  30.623  25.979  1.00  0.00           O
ATOM   4284  HW1 SOL  1159      18.151  30.942  25.245  1.00  0.00           H
ATOM   4285  HW2 SOL  1159      18.041  30.478  26.682  1.00  0.00           H
ATOM   4286  OW  SOL  1160      16.504  27.193  24.755  1.00  0.00           O
ATOM   4287  HW1 SOL  1160      16.094  26.855  23.958  1.00  0.00           H
ATOM   4288  HW2 SOL  1160      17.232  26.595  24.922  1.00  0.00           H
ATOM   4289  OW  SOL  1161      22.416  36.354  15.993  1.00  0.00           O
ATOM   4290  HW1 SOL  1161      22.739  36.999  16.622  1.00  0.00           H
ATOM   4291  HW2 SOL  1161      21.482  36.276  16.188  1.00  0.00           H
ATOM   4292  OW  SOL  1162      10.637  37.487  21.039  1.00  0.00           O
ATOM   4293  HW1 SOL  1162       9.850  37.988  21.254  1.00  0.00           H
ATOM   4294  HW2 SOL  1162      10.322  36.595  20.896  1.00  0.00           H
ATOM   4295  OW  SOL  1163      17.016  31.368  24.039  1.00  0.00           O
ATOM   4296  HW1 SOL  1163      16.115  31.228  24.332  1.00  0.00           H
ATOM   4297  HW2 SOL  1163      17.141  32.316  24.095  1.00  0.00           H
ATOM   4298  OW  SOL  1164      16.659  28.326  13.628  1.00  0.00           O
ATOM   4299  HW1 SOL  1164      15.722  28.137  13.693  1.00  0.00           H
ATOM   4300  HW2 SOL  1164      16.712  29.078  13.039  1.00  0.00           H
ATOM   4301  OW  SOL  1165       6.727  27.938  20.230  1.00  0.00           O
ATOM   4302  HW1 SOL  1165       7.028  27.752  19.341  1.00  0.00           H
ATOM   4303  HW2 SOL  1165       5.796  27.714  20.221  1.00  0.00           H
ATOM   4304  OW  SOL  1166      15.299  31.695  32.413  1.00  0.00           O
ATOM   4305  HW1 SOL  1166      14.710  32.251  32.923  1.00  0.00           H
ATOM   4306  HW2 SOL  1166      14.838  30.859  32.342  1.00  0.00           H
ATOM   4307  OW  SOL  1167      12.733  31.242  30.436  1.00  0.00           O
ATOM   4308  HW1 SOL  1167      12.833  30.726  29.636  1.00  0.00           H
ATOM   4309  HW2 SOL  1167      13.397  31.928  30.364  1.00  0.00           H
ATOM   4310  OW  SOL  1168       7.003  35.777  29.708  1.00  0.00           O
ATOM   4311  HW1 SOL  1168       7.286  36.407  29.045  1.00  0.00           H
ATOM   4312  HW2 SOL  1168       7.806  35.326  29.969  1.00  0.00           H
ATOM   4313  OW  SOL  1169       9.064  28.999  29.089  1.00  0.00           O
ATOM   4314  HW1 SOL  1169       9.191  29.117  28.148  1.00  0.00           H
ATOM   4315  HW2 SOL  1169       9.508  28.176  29.290  1.00  0.00           H
ATOM   4316  OW  SOL  1170       8.592  31.225  30.723  1.00  0.00           O
ATOM   4317  HW1 SOL  1170       8.634  30.565  30.031  1.00  0.00           H
ATOM   4318  HW2 SOL  1170       7.659  31.300  30.926  1.00  0.00           H
ATOM   4319  OW  SOL  1171      10.109  19.646  36.940  1.00  0.00           O
ATOM   4320  HW1 SOL  1171       9.722  20.404  36.501  1.00  0.00           H
ATOM   4321  HW2 SOL  1171      10.921  19.479  36.462  1.00  0.00           H
ATOM   4322  OW  SOL  1172      11.483  26.482  37.322  1.00  0.00           O
ATOM   4323  HW1 SOL  1172      11.032  27.197  36.874  1.00  0.00           H
ATOM   4324  HW2 SOL  1172      12.408  26.728  37.297  1.00  0.00           H
ATOM   4325  OW  SOL  1173       4.621  29.134  22.393  1.00  0.00           O
ATOM   4326  HW1 SOL  1173       5.045  29.216  23.247  1.00  0.00           H
ATOM   4327  HW2 SOL  1173       5.287  29.416  21.767  1.00  0.00           H
ATOM   4328  OW  SOL  1174      70.527  27.726  34.514  1.00  0.00           O
ATOM   4329  HW1 SOL  1174      69.614  27.634  34.240  1.00  0.00           H
ATOM   4330  HW2 SOL  1174      70.980  28.049  33.735  1.00  0.00           H
ATOM   4331  OW  SOL  1175      14.856  28.073  27.272  1.00  0.00           O
ATOM   4332  HW1 SOL  1175      15.408  27.524  27.828  1.00  0.00           H
ATOM   4333  HW2 SOL  1175      15.238  27.990  26.398  1.00  0.00           H
ATOM   4334  OW  SOL  1176      69.585  29.685  30.691  1.00  0.00           O
ATOM   4335  HW1 SOL  1176      69.152  30.229  30.033  1.00  0.00           H
ATOM   4336  HW2 SOL  1176      69.302  28.793  30.489  1.00  0.00           H
ATOM   4337  OW  SOL  1177       0.149  24.073  22.160  1.00  0.00           O
ATOM   4338  HW1 SOL  1177       0.289  24.679  21.432  1.00  0.00           H
ATOM   4339  HW2 SOL  1177      -0.359  24.575  22.797  1.00  0.00           H
ATOM   4340  OW  SOL  1178       5.098  31.160  20.240  1.00  0.00           O
ATOM   4341  HW1 SOL  1178       5.301  32.091  20.154  1.00  0.00           H
ATOM   4342  HW2 SOL  1178       5.013  30.849  19.339  1.00  0.00           H
ATOM   4343  OW  SOL  1179      15.354  37.849  20.885  1.00  0.00           O
ATOM   4344  HW1 SOL  1179      14.637  37.570  21.454  1.00  0.00           H
ATOM   4345  HW2 SOL  1179      14.980  38.553  20.355  1.00  0.00           H
ATOM   4346  OW  SOL  1180      12.346  33.903  28.273  1.00  0.00           O
ATOM   4347  HW1 SOL  1180      11.834  33.386  27.651  1.00  0.00           H
ATOM   4348  HW2 SOL  1180      11.693  34.390  28.776  1.00  0.00           H
ATOM   4349  OW  SOL  1181      20.692  19.298  18.308  1.00  0.00           O
ATOM   4350  HW1 SOL  1181      21.347  19.437  18.992  1.00  0.00           H
ATOM   4351  HW2 SOL  1181      20.532  20.171  17.948  1.00  0.00           H
ATOM   4352  OW  SOL  1182      14.714  34.933  34.179  1.00  0.00           O
ATOM   4353  HW1 SOL  1182      13.892  34.445  34.241  1.00  0.00           H
ATOM   4354  HW2 SOL  1182      15.068  34.922  35.068  1.00  0.00           H
ATOM   4355  OW  SOL  1183       4.880  20.146  31.373  1.00  0.00           O
ATOM   4356  HW1 SOL  1183       5.284  20.092  30.506  1.00  0.00           H
ATOM   4357  HW2 SOL  1183       5.577  20.471  31.942  1.00  0.00           H
ATOM   4358  OW  SOL  1184      11.553  26.495  32.686  1.00  0.00           O
ATOM   4359  HW1 SOL  1184      10.826  25.968  32.355  1.00  0.00           H
ATOM   4360  HW2 SOL  1184      11.396  27.370  32.329  1.00  0.00           H
ATOM   4361  OW  SOL  1185      11.165  19.710  32.681  1.00  0.00           O
ATOM   4362  HW1 SOL  1185      10.625  19.445  31.937  1.00  0.00           H
ATOM   4363  HW2 SOL  1185      11.001  20.648  32.775  1.00  0.00           H
ATOM   4364  OW  SOL  1186       8.983  21.755  35.696  1.00  0.00           O
ATOM   4365  HW1 SOL  1186       8.848  22.480  36.306  1.00  0.00           H
ATOM   4366  HW2 SOL  1186       8.294  21.862  35.040  1.00  0.00           H
ATOM   4367  OW  SOL  1187       0.307  25.884  24.528  1.00  0.00           O
ATOM   4368  HW1 SOL  1187      -0.479  26.430  24.518  1.00  0.00           H
ATOM   4369  HW2 SOL  1187       0.958  26.392  24.044  1.00  0.00           H
ATOM   4370  OW  SOL  1188      11.671  27.555  19.361  1.00  0.00           O
ATOM   4371  HW1 SOL  1188      11.233  26.876  18.848  1.00  0.00           H
ATOM   4372  HW2 SOL  1188      11.085  28.311  19.309  1.00  0.00           H
ATOM   4373  OW  SOL  1189       9.378  23.360  24.657  1.00  0.00           O
ATOM   4374  HW1 SOL  1189       8.922  22.519  24.685  1.00  0.00           H
ATOM   4375  HW2 SOL  1189       8.743  23.965  24.274  1.00  0.00           H
ATOM   4376  OW  SOL  1190       6.125  17.228  29.254  1.00  0.00           O
ATOM   4377  HW1 SOL  1190       6.228  18.147  29.007  1.00  0.00           H
ATOM   4378  HW2 SOL  1190       6.696  16.751  28.651  1.00  0.00           H
ATOM   4379  OW  SOL  1191      69.353  36.135  33.088  1.00  0.00           O
ATOM   4380  HW1 SOL  1191      69.633  35.234  32.926  1.00  0.00           H
ATOM   4381  HW2 SOL  1191      68.407  36.073  33.219  1.00  0.00           H
ATOM   4382  OW  SOL  1192      10.127  25.483  18.406  1.00  0.00           O
ATOM   4383  HW1 SOL  1192       9.637  25.291  17.607  1.00  0.00           H
ATOM   4384  HW2 SOL  1192       9.492  25.363  19.112  1.00  0.00           H
ATOM   4385  OW  SOL  1193      14.345  24.983  33.620  1.00  0.00           O
ATOM   4386  HW1 SOL  1193      14.969  24.795  32.919  1.00  0.00           H
ATOM   4387  HW2 SOL  1193      13.539  25.225  33.165  1.00  0.00           H
ATOM   4388  OW  SOL  1194       2.971  27.222  20.395  1.00  0.00           O
ATOM   4389  HW1 SOL  1194       3.408  27.331  19.550  1.00  0.00           H
ATOM   4390  HW2 SOL  1194       2.963  28.101  20.776  1.00  0.00           H
ATOM   4391  OW  SOL  1195      17.429  23.514  19.177  1.00  0.00           O
ATOM   4392  HW1 SOL  1195      17.280  22.701  18.694  1.00  0.00           H
ATOM   4393  HW2 SOL  1195      17.435  24.195  18.504  1.00  0.00           H
ATOM   4394  OW  SOL  1196      10.034  22.388  32.634  1.00  0.00           O
ATOM   4395  HW1 SOL  1196       9.373  21.912  32.131  1.00  0.00           H
ATOM   4396  HW2 SOL  1196      10.042  23.265  32.251  1.00  0.00           H
ATOM   4397  OW  SOL  1197      16.776  36.074  40.638  1.00  0.00           O
ATOM   4398  HW1 SOL  1197      16.670  36.858  41.177  1.00  0.00           H
ATOM   4399  HW2 SOL  1197      16.424  36.322  39.783  1.00  0.00           H
ATOM   4400  OW  SOL  1198      11.644  33.363  35.319  1.00  0.00           O
ATOM   4401  HW1 SOL  1198      11.390  34.268  35.499  1.00  0.00           H
ATOM   4402  HW2 SOL  1198      10.902  32.841  35.626  1.00  0.00           H
ATOM   4403  OW  SOL  1199       6.904  22.090  33.807  1.00  0.00           O
ATOM   4404  HW1 SOL  1199       6.987  21.978  32.860  1.00  0.00           H
ATOM   4405  HW2 SOL  1199       6.024  21.776  34.010  1.00  0.00           H
ATOM   4406  OW  SOL  1200      18.752  22.083  14.260  1.00  0.00           O
ATOM   4407  HW1 SOL  1200      18.012  21.714  13.777  1.00  0.00           H
ATOM   4408  HW2 SOL  1200      18.462  22.962  14.508  1.00  0.00           H
ATOM   4409  OW  SOL  1201      18.156  35.709  10.846  1.00  0.00           O
ATOM   4410  HW1 SOL  1201      17.916  36.635  10.826  1.00  0.00           H
ATOM   4411  HW2 SOL  1201      18.615  35.599  11.679  1.00  0.00           H
ATOM   4412  OW  SOL  1202       6.960  26.898  26.300  1.00  0.00           O
ATOM   4413  HW1 SOL  1202       6.940  26.606  25.388  1.00  0.00           H
ATOM   4414  HW2 SOL  1202       6.585  27.778  26.279  1.00  0.00           H
ATOM   4415  OW  SOL  1203      67.959  32.589  28.845  1.00  0.00           O
ATOM   4416  HW1 SOL  1203      68.864  32.830  28.649  1.00  0.00           H
ATOM   4417  HW2 SOL  1203      67.701  33.181  29.552  1.00  0.00           H
ATOM   4418  OW  SOL  1204       5.079  25.481  21.309  1.00  0.00           O
ATOM   4419  HW1 SOL  1204       4.540  25.859  20.614  1.00  0.00           H
ATOM   4420  HW2 SOL  1204       4.506  25.467  22.076  1.00  0.00           H
ATOM   4421  OW  SOL  1205      11.949  23.906  36.581  1.00  0.00           O
ATOM   4422  HW1 SOL  1205      11.427  23.273  36.089  1.00  0.00           H
ATOM   4423  HW2 SOL  1205      11.391  24.681  36.643  1.00  0.00           H
ATOM   4424  OW  SOL  1206       6.363  19.985  36.874  1.00  0.00           O
ATOM   4425  HW1 SOL  1206       5.853  19.691  36.119  1.00  0.00           H
ATOM   4426  HW2 SOL  1206       7.146  20.384  36.494  1.00  0.00           H
ATOM   4427  OW  SOL  1207       0.591  37.560  19.201  1.00  0.00           O
ATOM   4428  HW1 SOL  1207       1.091  38.252  19.633  1.00  0.00           H
ATOM   4429  HW2 SOL  1207       1.081  37.374  18.400  1.00  0.00           H
ATOM   4430  OW  SOL  1208       2.452  34.592  27.195  1.00  0.00           O
ATOM   4431  HW1 SOL  1208       2.508  35.153  26.422  1.00  0.00           H
ATOM   4432  HW2 SOL  1208       2.487  35.199  27.935  1.00  0.00           H
ATOM   4433  OW  SOL  1209      11.239  30.533  21.925  1.00  0.00           O
ATOM   4434  HW1 SOL  1209      10.322  30.260  21.929  1.00  0.00           H
ATOM   4435  HW2 SOL  1209      11.482  30.570  22.850  1.00  0.00           H
ATOM   4436  OW  SOL  1210       9.291  27.399  22.829  1.00  0.00           O
ATOM   4437  HW1 SOL  1210       8.489  26.877  22.808  1.00  0.00           H
ATOM   4438  HW2 SOL  1210       9.998  26.756  22.776  1.00  0.00           H
ATOM   4439  OW  SOL  1211       7.218  26.090  29.113  1.00  0.00           O
ATOM   4440  HW1 SOL  1211       6.835  26.849  29.554  1.00  0.00           H
ATOM   4441  HW2 SOL  1211       7.170  26.305  28.181  1.00  0.00           H
ATOM   4442  OW  SOL  1212       2.041  23.930  32.296  1.00  0.00           O
ATOM   4443  HW1 SOL  1212       2.524  23.133  32.080  1.00  0.00           H
ATOM   4444  HW2 SOL  1212       2.492  24.623  31.813  1.00  0.00           H
ATOM   4445  OW  SOL  1213      14.193  27.548  37.507  1.00  0.00           O
ATOM   4446  HW1 SOL  1213      13.910  27.424  38.413  1.00  0.00           H
ATOM   4447  HW2 SOL  1213      14.623  28.404  37.505  1.00  0.00           H
ATOM   4448  OW  SOL  1214       3.157  21.654  13.146  1.00  0.00           O
ATOM   4449  HW1 SOL  1214       3.693  22.330  12.732  1.00  0.00           H
ATOM   4450  HW2 SOL  1214       2.579  21.345  12.448  1.00  0.00           H
ATOM   4451  OW  SOL  1215      14.665  19.914  25.300  1.00  0.00           O
ATOM   4452  HW1 SOL  1215      14.422  20.249  24.437  1.00  0.00           H
ATOM   4453  HW2 SOL  1215      15.512  19.490  25.162  1.00  0.00           H
ATOM   4454  OW  SOL  1216       1.001  36.344  29.515  1.00  0.00           O
ATOM   4455  HW1 SOL  1216       0.477  37.062  29.872  1.00  0.00           H
ATOM   4456  HW2 SOL  1216       0.445  35.571  29.609  1.00  0.00           H
ATOM   4457  OW  SOL  1217       6.050  28.295  30.269  1.00  0.00           O
ATOM   4458  HW1 SOL  1217       6.360  29.057  29.781  1.00  0.00           H
ATOM   4459  HW2 SOL  1217       5.105  28.427  30.346  1.00  0.00           H
ATOM   4460  OW  SOL  1218       0.331  41.640  35.902  1.00  0.00           O
ATOM   4461  HW1 SOL  1218       0.878  41.119  35.314  1.00  0.00           H
ATOM   4462  HW2 SOL  1218       0.361  41.171  36.736  1.00  0.00           H
ATOM   4463  OW  SOL  1219      64.515  28.756  28.305  1.00  0.00           O
ATOM   4464  HW1 SOL  1219      64.736  28.676  29.233  1.00  0.00           H
ATOM   4465  HW2 SOL  1219      64.480  27.854  27.988  1.00  0.00           H
ATOM   4466  OW  SOL  1220      13.737  32.234  38.382  1.00  0.00           O
ATOM   4467  HW1 SOL  1220      12.819  32.016  38.541  1.00  0.00           H
ATOM   4468  HW2 SOL  1220      13.870  32.049  37.452  1.00  0.00           H
ATOM   4469  OW  SOL  1221      10.538  33.642  13.506  1.00  0.00           O
ATOM   4470  HW1 SOL  1221      10.971  33.314  14.295  1.00  0.00           H
ATOM   4471  HW2 SOL  1221       9.872  32.984  13.307  1.00  0.00           H
ATOM   4472  OW  SOL  1222      17.537  30.136  30.019  1.00  0.00           O
ATOM   4473  HW1 SOL  1222      17.561  30.933  30.548  1.00  0.00           H
ATOM   4474  HW2 SOL  1222      17.170  30.415  29.180  1.00  0.00           H
ATOM   4475  OW  SOL  1223       8.867  33.185  21.976  1.00  0.00           O
ATOM   4476  HW1 SOL  1223       7.974  32.852  21.877  1.00  0.00           H
ATOM   4477  HW2 SOL  1223       9.407  32.576  21.472  1.00  0.00           H
ATOM   4478  OW  SOL  1224      67.426  32.946  25.737  1.00  0.00           O
ATOM   4479  HW1 SOL  1224      66.752  32.321  26.004  1.00  0.00           H
ATOM   4480  HW2 SOL  1224      68.223  32.420  25.661  1.00  0.00           H
ATOM   4481  OW  SOL  1225      19.421  17.554  25.649  1.00  0.00           O
ATOM   4482  HW1 SOL  1225      19.974  17.869  24.934  1.00  0.00           H
ATOM   4483  HW2 SOL  1225      18.666  17.160  25.213  1.00  0.00           H
ATOM   4484  OW  SOL  1226       5.020  34.163  30.557  1.00  0.00           O
ATOM   4485  HW1 SOL  1226       4.279  34.635  30.938  1.00  0.00           H
ATOM   4486  HW2 SOL  1226       5.632  34.850  30.293  1.00  0.00           H
ATOM   4487  OW  SOL  1227       6.726  31.376  35.356  1.00  0.00           O
ATOM   4488  HW1 SOL  1227       5.959  31.865  35.651  1.00  0.00           H
ATOM   4489  HW2 SOL  1227       7.234  32.009  34.848  1.00  0.00           H
ATOM   4490  OW  SOL  1228      13.303  33.010  21.129  1.00  0.00           O
ATOM   4491  HW1 SOL  1228      14.027  33.319  21.674  1.00  0.00           H
ATOM   4492  HW2 SOL  1228      12.717  32.562  21.739  1.00  0.00           H
ATOM   4493  OW  SOL  1229      17.007  34.990  27.383  1.00  0.00           O
ATOM   4494  HW1 SOL  1229      16.811  35.748  26.831  1.00  0.00           H
ATOM   4495  HW2 SOL  1229      16.152  34.606  27.575  1.00  0.00           H
ATOM   4496  OW  SOL  1230       5.316  38.124  17.180  1.00  0.00           O
ATOM   4497  HW1 SOL  1230       5.263  38.614  18.001  1.00  0.00           H
ATOM   4498  HW2 SOL  1230       4.691  38.559  16.600  1.00  0.00           H
ATOM   4499  OW  SOL  1231      16.670  39.291  29.567  1.00  0.00           O
ATOM   4500  HW1 SOL  1231      17.616  39.159  29.514  1.00  0.00           H
ATOM   4501  HW2 SOL  1231      16.485  39.968  28.916  1.00  0.00           H
ATOM   4502  OW  SOL  1232      17.228  18.498  31.673  1.00  0.00           O
ATOM   4503  HW1 SOL  1232      16.463  18.153  32.133  1.00  0.00           H
ATOM   4504  HW2 SOL  1232      17.940  18.437  32.311  1.00  0.00           H
ATOM   4505  OW  SOL  1233       0.140  28.951  18.903  1.00  0.00           O
ATOM   4506  HW1 SOL  1233       0.338  29.876  18.755  1.00  0.00           H
ATOM   4507  HW2 SOL  1233      -0.341  28.938  19.730  1.00  0.00           H
ATOM   4508  OW  SOL  1234      12.420  37.534  18.333  1.00  0.00           O
ATOM   4509  HW1 SOL  1234      11.986  38.186  18.883  1.00  0.00           H
ATOM   4510  HW2 SOL  1234      12.320  36.711  18.811  1.00  0.00           H
ATOM   4511  OW  SOL  1235       3.582  25.814  27.033  1.00  0.00           O
ATOM   4512  HW1 SOL  1235       3.667  25.813  27.986  1.00  0.00           H
ATOM   4513  HW2 SOL  1235       2.820  26.367  26.861  1.00  0.00           H
ATOM   4514  OW  SOL  1236      12.514  32.974  15.340  1.00  0.00           O
ATOM   4515  HW1 SOL  1236      13.044  33.561  15.880  1.00  0.00           H
ATOM   4516  HW2 SOL  1236      13.116  32.659  14.666  1.00  0.00           H
ATOM   4517  OW  SOL  1237      10.458  32.225  26.133  1.00  0.00           O
ATOM   4518  HW1 SOL  1237      10.209  31.320  25.950  1.00  0.00           H
ATOM   4519  HW2 SOL  1237       9.630  32.704  26.149  1.00  0.00           H
ATOM   4520  OW  SOL  1238       3.781  32.454  25.876  1.00  0.00           O
ATOM   4521  HW1 SOL  1238       3.984  32.028  26.709  1.00  0.00           H
ATOM   4522  HW2 SOL  1238       3.073  33.064  26.084  1.00  0.00           H
ATOM   4523  OW  SOL  1239      10.486  33.005  31.197  1.00  0.00           O
ATOM   4524  HW1 SOL  1239      11.281  32.492  31.342  1.00  0.00           H
ATOM   4525  HW2 SOL  1239       9.843  32.369  30.886  1.00  0.00           H
ATOM   4526  OW  SOL  1240       8.573  29.859  21.262  1.00  0.00           O
ATOM   4527  HW1 SOL  1240       9.029  29.627  20.453  1.00  0.00           H
ATOM   4528  HW2 SOL  1240       7.865  29.218  21.331  1.00  0.00           H
ATOM   4529  OW  SOL  1241      10.211  23.989  21.742  1.00  0.00           O
ATOM   4530  HW1 SOL  1241       9.833  23.283  21.217  1.00  0.00           H
ATOM   4531  HW2 SOL  1241       9.694  24.761  21.512  1.00  0.00           H
ATOM   4532  OW  SOL  1242       1.501  27.731  27.142  1.00  0.00           O
ATOM   4533  HW1 SOL  1242       1.093  27.179  26.475  1.00  0.00           H
ATOM   4534  HW2 SOL  1242       1.029  27.524  27.948  1.00  0.00           H
ATOM   4535  OW  SOL  1243      14.700  24.054  36.168  1.00  0.00           O
ATOM   4536  HW1 SOL  1243      13.761  24.179  36.299  1.00  0.00           H
ATOM   4537  HW2 SOL  1243      14.853  24.317  35.260  1.00  0.00           H
ATOM   4538  OW  SOL  1244       1.961  35.970  23.595  1.00  0.00           O
ATOM   4539  HW1 SOL  1244       2.869  35.961  23.290  1.00  0.00           H
ATOM   4540  HW2 SOL  1244       1.712  35.046  23.633  1.00  0.00           H
ATOM   4541  OW  SOL  1245       3.257  29.371  30.118  1.00  0.00           O
ATOM   4542  HW1 SOL  1245       3.043  28.584  30.620  1.00  0.00           H
ATOM   4543  HW2 SOL  1245       2.561  29.991  30.336  1.00  0.00           H
ATOM   4544  OW  SOL  1246       7.169  23.358  29.187  1.00  0.00           O
ATOM   4545  HW1 SOL  1246       7.447  23.015  28.337  1.00  0.00           H
ATOM   4546  HW2 SOL  1246       7.289  24.305  29.114  1.00  0.00           H
ATOM   4547  OW  SOL  1247       1.768  20.822  20.059  1.00  0.00           O
ATOM   4548  HW1 SOL  1247       2.392  21.146  19.408  1.00  0.00           H
ATOM   4549  HW2 SOL  1247       1.167  20.269  19.560  1.00  0.00           H
ATOM   4550  OW  SOL  1248      14.155  28.594  41.968  1.00  0.00           O
ATOM   4551  HW1 SOL  1248      13.402  29.155  42.151  1.00  0.00           H
ATOM   4552  HW2 SOL  1248      14.415  28.255  42.825  1.00  0.00           H
ATOM   4553  OW  SOL  1249       4.559  27.094  18.155  1.00  0.00           O
ATOM   4554  HW1 SOL  1249       5.416  27.177  17.737  1.00  0.00           H
ATOM   4555  HW2 SOL  1249       3.932  27.223  17.443  1.00  0.00           H
ATOM   4556  OW  SOL  1250       9.324  28.967  18.530  1.00  0.00           O
ATOM   4557  HW1 SOL  1250       8.899  28.137  18.314  1.00  0.00           H
ATOM   4558  HW2 SOL  1250       9.366  29.439  17.699  1.00  0.00           H
ATOM   4559  OW  SOL  1251       0.442  30.228  27.556  1.00  0.00           O
ATOM   4560  HW1 SOL  1251       0.543  29.329  27.244  1.00  0.00           H
ATOM   4561  HW2 SOL  1251       0.406  30.756  26.759  1.00  0.00           H
ATOM   4562  OW  SOL  1252      20.218  44.408  27.729  1.00  0.00           O
ATOM   4563  HW1 SOL  1252      19.355  44.756  27.502  1.00  0.00           H
ATOM   4564  HW2 SOL  1252      20.796  44.731  27.038  1.00  0.00           H
ATOM   4565  OW  SOL  1253       7.433  21.568  31.375  1.00  0.00           O
ATOM   4566  HW1 SOL  1253       7.195  22.092  30.610  1.00  0.00           H
ATOM   4567  HW2 SOL  1253       8.083  20.946  31.048  1.00  0.00           H
ATOM   4568  OW  SOL  1254      14.754  34.682  29.077  1.00  0.00           O
ATOM   4569  HW1 SOL  1254      14.641  35.618  28.910  1.00  0.00           H
ATOM   4570  HW2 SOL  1254      13.927  34.287  28.799  1.00  0.00           H
ATOM   4571  OW  SOL  1255      69.804  39.305  28.613  1.00  0.00           O
ATOM   4572  HW1 SOL  1255      69.979  38.863  29.444  1.00  0.00           H
ATOM   4573  HW2 SOL  1255      70.408  40.047  28.603  1.00  0.00           H
ATOM   4574  OW  SOL  1256      17.157  29.389  21.542  1.00  0.00           O
ATOM   4575  HW1 SOL  1256      16.623  28.602  21.652  1.00  0.00           H
ATOM   4576  HW2 SOL  1256      17.170  29.793  22.410  1.00  0.00           H
ATOM   4577  OW  SOL  1257       8.536  15.768  20.985  1.00  0.00           O
ATOM   4578  HW1 SOL  1257       8.210  15.738  20.085  1.00  0.00           H
ATOM   4579  HW2 SOL  1257       7.847  16.216  21.475  1.00  0.00           H
ATOM   4580  OW  SOL  1258       6.054  21.811  12.716  1.00  0.00           O
ATOM   4581  HW1 SOL  1258       5.530  22.455  12.240  1.00  0.00           H
ATOM   4582  HW2 SOL  1258       6.886  22.254  12.883  1.00  0.00           H
ATOM   4583  OW  SOL  1259       7.525  20.930  39.882  1.00  0.00           O
ATOM   4584  HW1 SOL  1259       7.542  19.973  39.902  1.00  0.00           H
ATOM   4585  HW2 SOL  1259       7.977  21.161  39.071  1.00  0.00           H
ATOM   4586  OW  SOL  1260      13.302  20.374  27.777  1.00  0.00           O
ATOM   4587  HW1 SOL  1260      13.255  19.429  27.924  1.00  0.00           H
ATOM   4588  HW2 SOL  1260      13.972  20.479  27.101  1.00  0.00           H
ATOM   4589  OW  SOL  1261       6.605  33.191  14.562  1.00  0.00           O
ATOM   4590  HW1 SOL  1261       6.647  33.150  13.607  1.00  0.00           H
ATOM   4591  HW2 SOL  1261       7.259  33.847  14.804  1.00  0.00           H
ATOM   4592  OW  SOL  1262      13.247  37.677  24.713  1.00  0.00           O
ATOM   4593  HW1 SOL  1262      13.706  37.339  23.944  1.00  0.00           H
ATOM   4594  HW2 SOL  1262      13.499  37.086  25.422  1.00  0.00           H
ATOM   4595  OW  SOL  1263      14.271  25.023  25.014  1.00  0.00           O
ATOM   4596  HW1 SOL  1263      15.086  25.166  24.533  1.00  0.00           H
ATOM   4597  HW2 SOL  1263      13.611  24.890  24.333  1.00  0.00           H
ATOM   4598  OW  SOL  1264       9.335  26.244  12.047  1.00  0.00           O
ATOM   4599  HW1 SOL  1264       9.138  27.172  11.921  1.00  0.00           H
ATOM   4600  HW2 SOL  1264       8.677  25.943  12.674  1.00  0.00           H
ATOM   4601  OW  SOL  1265      14.685  31.341  25.428  1.00  0.00           O
ATOM   4602  HW1 SOL  1265      14.175  32.150  25.385  1.00  0.00           H
ATOM   4603  HW2 SOL  1265      14.123  30.681  25.021  1.00  0.00           H
ATOM   4604  OW  SOL  1266       1.239  31.178  30.056  1.00  0.00           O
ATOM   4605  HW1 SOL  1266       0.317  31.086  30.297  1.00  0.00           H
ATOM   4606  HW2 SOL  1266       1.276  30.903  29.140  1.00  0.00           H
ATOM   4607  OW  SOL  1267       7.872  36.272  23.188  1.00  0.00           O
ATOM   4608  HW1 SOL  1267       7.351  35.611  22.731  1.00  0.00           H
ATOM   4609  HW2 SOL  1267       7.292  36.601  23.875  1.00  0.00           H
ATOM   4610  OW  SOL  1268       8.369  29.307  36.208  1.00  0.00           O
ATOM   4611  HW1 SOL  1268       7.622  28.830  36.570  1.00  0.00           H
ATOM   4612  HW2 SOL  1268       8.007  30.151  35.939  1.00  0.00           H
ATOM   4613  OW  SOL  1269      16.803  16.558  24.420  1.00  0.00           O
ATOM   4614  HW1 SOL  1269      16.625  16.741  25.343  1.00  0.00           H
ATOM   4615  HW2 SOL  1269      15.941  16.396  24.037  1.00  0.00           H
ATOM   4616  OW  SOL  1270      12.446  21.622  15.826  1.00  0.00           O
ATOM   4617  HW1 SOL  1270      12.606  22.350  15.226  1.00  0.00           H
ATOM   4618  HW2 SOL  1270      11.643  21.215  15.502  1.00  0.00           H
ATOM   4619  OW  SOL  1271      18.972  33.719  22.608  1.00  0.00           O
ATOM   4620  HW1 SOL  1271      19.880  33.964  22.785  1.00  0.00           H
ATOM   4621  HW2 SOL  1271      18.766  34.143  21.775  1.00  0.00           H
ATOM   4622  OW  SOL  1272      70.425  33.339  27.783  1.00  0.00           O
ATOM   4623  HW1 SOL  1272      70.290  32.641  27.143  1.00  0.00           H
ATOM   4624  HW2 SOL  1272      71.372  33.479  27.790  1.00  0.00           H
ATOM   4625  OW  SOL  1273       2.001  33.578  20.081  1.00  0.00           O
ATOM   4626  HW1 SOL  1273       1.167  34.029  19.953  1.00  0.00           H
ATOM   4627  HW2 SOL  1273       2.081  33.001  19.321  1.00  0.00           H
ATOM   4628  OW  SOL  1274       7.124  20.486  25.014  1.00  0.00           O
ATOM   4629  HW1 SOL  1274       6.673  19.670  25.230  1.00  0.00           H
ATOM   4630  HW2 SOL  1274       7.563  20.305  24.183  1.00  0.00           H
ATOM   4631  OW  SOL  1275       3.940  15.584  33.365  1.00  0.00           O
ATOM   4632  HW1 SOL  1275       3.489  14.763  33.564  1.00  0.00           H
ATOM   4633  HW2 SOL  1275       3.324  16.070  32.818  1.00  0.00           H
ATOM   4634  OW  SOL  1276       9.539  36.698  33.976  1.00  0.00           O
ATOM   4635  HW1 SOL  1276       8.592  36.747  34.108  1.00  0.00           H
ATOM   4636  HW2 SOL  1276       9.912  36.959  34.818  1.00  0.00           H
ATOM   4637  OW  SOL  1277      17.554  25.859  17.484  1.00  0.00           O
ATOM   4638  HW1 SOL  1277      17.638  26.593  18.092  1.00  0.00           H
ATOM   4639  HW2 SOL  1277      17.966  26.168  16.677  1.00  0.00           H
ATOM   4640  OW  SOL  1278      12.600  21.108  30.352  1.00  0.00           O
ATOM   4641  HW1 SOL  1278      11.666  20.905  30.414  1.00  0.00           H
ATOM   4642  HW2 SOL  1278      12.855  20.800  29.483  1.00  0.00           H
ATOM   4643  OW  SOL  1279      16.415  19.732  20.587  1.00  0.00           O
ATOM   4644  HW1 SOL  1279      17.057  19.094  20.278  1.00  0.00           H
ATOM   4645  HW2 SOL  1279      15.701  19.682  19.951  1.00  0.00           H
ATOM   4646  OW  SOL  1280      11.819  39.683  20.116  1.00  0.00           O
ATOM   4647  HW1 SOL  1280      11.543  40.310  20.785  1.00  0.00           H
ATOM   4648  HW2 SOL  1280      11.648  38.826  20.506  1.00  0.00           H
ATOM   4649  OW  SOL  1281       8.386  23.896  15.942  1.00  0.00           O
ATOM   4650  HW1 SOL  1281       8.201  24.733  16.369  1.00  0.00           H
ATOM   4651  HW2 SOL  1281       7.700  23.309  16.260  1.00  0.00           H
ATOM   4652  OW  SOL  1282      67.738  23.588  39.514  1.00  0.00           O
ATOM   4653  HW1 SOL  1282      68.345  23.909  40.181  1.00  0.00           H
ATOM   4654  HW2 SOL  1282      68.228  22.911  39.049  1.00  0.00           H
ATOM   4655  OW  SOL  1283       3.507  21.380  53.644  1.00  0.00           O
ATOM   4656  HW1 SOL  1283       2.692  21.828  53.870  1.00  0.00           H
ATOM   4657  HW2 SOL  1283       3.912  21.180  54.488  1.00  0.00           H
ATOM   4658  OW  SOL  1284      69.280  16.340  43.443  1.00  0.00           O
ATOM   4659  HW1 SOL  1284      69.249  15.636  44.091  1.00  0.00           H
ATOM   4660  HW2 SOL  1284      70.081  16.822  43.651  1.00  0.00           H
ATOM   4661  OW  SOL  1285       5.850  29.781  41.685  1.00  0.00           O
ATOM   4662  HW1 SOL  1285       5.271  29.293  41.099  1.00  0.00           H
ATOM   4663  HW2 SOL  1285       6.470  30.217  41.101  1.00  0.00           H
ATOM   4664  OW  SOL  1286      15.520  38.003  43.078  1.00  0.00           O
ATOM   4665  HW1 SOL  1286      15.545  38.591  42.323  1.00  0.00           H
ATOM   4666  HW2 SOL  1286      14.910  38.419  43.687  1.00  0.00           H
ATOM   4667  OW  SOL  1287       0.208  20.796  44.040  1.00  0.00           O
ATOM   4668  HW1 SOL  1287      -0.619  20.403  43.763  1.00  0.00           H
ATOM   4669  HW2 SOL  1287       0.063  21.042  44.954  1.00  0.00           H
ATOM   4670  OW  SOL  1288      17.910  19.410  42.839  1.00  0.00           O
ATOM   4671  HW1 SOL  1288      18.034  18.931  42.020  1.00  0.00           H
ATOM   4672  HW2 SOL  1288      17.170  18.974  43.262  1.00  0.00           H
ATOM   4673  OW  SOL  1289      70.382  29.263  46.099  1.00  0.00           O
ATOM   4674  HW1 SOL  1289      71.243  29.324  45.684  1.00  0.00           H
ATOM   4675  HW2 SOL  1289      69.855  29.930  45.658  1.00  0.00           H
ATOM   4676  OW  SOL  1290      17.042  28.938  54.879  1.00  0.00           O
ATOM   4677  HW1 SOL  1290      16.411  28.448  55.406  1.00  0.00           H
ATOM   4678  HW2 SOL  1290      17.714  29.212  55.503  1.00  0.00           H
ATOM   4679  OW  SOL  1291       0.680  23.133  43.115  1.00  0.00           O
ATOM   4680  HW1 SOL  1291       1.460  22.660  42.827  1.00  0.00           H
ATOM   4681  HW2 SOL  1291       0.084  22.450  43.424  1.00  0.00           H
ATOM   4682  OW  SOL  1292      11.028  27.997  54.312  1.00  0.00           O
ATOM   4683  HW1 SOL  1292      10.137  27.700  54.125  1.00  0.00           H
ATOM   4684  HW2 SOL  1292      10.933  28.928  54.514  1.00  0.00           H
ATOM   4685  OW  SOL  1293       1.790  27.885  42.857  1.00  0.00           O
ATOM   4686  HW1 SOL  1293       0.917  28.273  42.804  1.00  0.00           H
ATOM   4687  HW2 SOL  1293       2.334  28.570  43.246  1.00  0.00           H
ATOM   4688  OW  SOL  1294       1.440  26.065  47.922  1.00  0.00           O
ATOM   4689  HW1 SOL  1294       1.254  25.961  46.989  1.00  0.00           H
ATOM   4690  HW2 SOL  1294       2.390  25.969  47.989  1.00  0.00           H
ATOM   4691  OW  SOL  1295      13.183  24.040  46.730  1.00  0.00           O
ATOM   4692  HW1 SOL  1295      13.144  24.781  47.334  1.00  0.00           H
ATOM   4693  HW2 SOL  1295      14.118  23.852  46.642  1.00  0.00           H
ATOM   4694  OW  SOL  1296      67.877  30.306  44.845  1.00  0.00           O
ATOM   4695  HW1 SOL  1296      67.991  31.202  44.529  1.00  0.00           H
ATOM   4696  HW2 SOL  1296      67.330  30.395  45.626  1.00  0.00           H
ATOM   4697  OW  SOL  1297       9.587  25.291  53.019  1.00  0.00           O
ATOM   4698  HW1 SOL  1297       8.707  25.430  52.669  1.00  0.00           H
ATOM   4699  HW2 SOL  1297      10.108  25.025  52.261  1.00  0.00           H
ATOM   4700  OW  SOL  1298      70.150  28.901  43.106  1.00  0.00           O
ATOM   4701  HW1 SOL  1298      69.704  28.908  42.259  1.00  0.00           H
ATOM   4702  HW2 SOL  1298      69.444  28.964  43.749  1.00  0.00           H
ATOM   4703  OW  SOL  1299      68.569  19.303  43.159  1.00  0.00           O
ATOM   4704  HW1 SOL  1299      68.837  18.424  42.891  1.00  0.00           H
ATOM   4705  HW2 SOL  1299      67.931  19.572  42.497  1.00  0.00           H
ATOM   4706  OW  SOL  1300       7.851  32.202  42.035  1.00  0.00           O
ATOM   4707  HW1 SOL  1300       7.012  32.650  41.930  1.00  0.00           H
ATOM   4708  HW2 SOL  1300       8.505  32.855  41.784  1.00  0.00           H
ATOM   4709  OW  SOL  1301       3.820  25.970  29.652  1.00  0.00           O
ATOM   4710  HW1 SOL  1301       4.568  25.568  30.093  1.00  0.00           H
ATOM   4711  HW2 SOL  1301       3.371  26.461  30.340  1.00  0.00           H
ATOM   4712  OW  SOL  1302      68.015  26.042  37.575  1.00  0.00           O
ATOM   4713  HW1 SOL  1302      67.289  26.407  37.069  1.00  0.00           H
ATOM   4714  HW2 SOL  1302      67.755  25.138  37.750  1.00  0.00           H
ATOM   4715  OW  SOL  1303      12.164  36.725  42.720  1.00  0.00           O
ATOM   4716  HW1 SOL  1303      12.906  37.076  43.212  1.00  0.00           H
ATOM   4717  HW2 SOL  1303      11.957  37.405  42.079  1.00  0.00           H
ATOM   4718  OW  SOL  1304      69.756  33.638  32.094  1.00  0.00           O
ATOM   4719  HW1 SOL  1304      69.667  34.090  31.256  1.00  0.00           H
ATOM   4720  HW2 SOL  1304      68.934  33.158  32.197  1.00  0.00           H
ATOM   4721  OW  SOL  1305      11.389  22.317  42.671  1.00  0.00           O
ATOM   4722  HW1 SOL  1305      10.876  21.638  43.109  1.00  0.00           H
ATOM   4723  HW2 SOL  1305      12.211  21.884  42.439  1.00  0.00           H
ATOM   4724  OW  SOL  1306      18.910  31.189  38.788  1.00  0.00           O
ATOM   4725  HW1 SOL  1306      18.383  30.644  38.203  1.00  0.00           H
ATOM   4726  HW2 SOL  1306      18.917  32.051  38.372  1.00  0.00           H
ATOM   4727  OW  SOL  1307       1.009  22.597  54.133  1.00  0.00           O
ATOM   4728  HW1 SOL  1307       0.263  22.066  54.412  1.00  0.00           H
ATOM   4729  HW2 SOL  1307       0.924  22.650  53.181  1.00  0.00           H
ATOM   4730  OW  SOL  1308       4.090  25.405  48.619  1.00  0.00           O
ATOM   4731  HW1 SOL  1308       4.574  24.729  48.145  1.00  0.00           H
ATOM   4732  HW2 SOL  1308       4.732  26.099  48.769  1.00  0.00           H
ATOM   4733  OW  SOL  1309      17.887  29.965  45.084  1.00  0.00           O
ATOM   4734  HW1 SOL  1309      17.532  30.379  44.297  1.00  0.00           H
ATOM   4735  HW2 SOL  1309      17.302  29.226  45.251  1.00  0.00           H
ATOM   4736  OW  SOL  1310       5.950  27.679  43.753  1.00  0.00           O
ATOM   4737  HW1 SOL  1310       6.200  28.470  43.274  1.00  0.00           H
ATOM   4738  HW2 SOL  1310       6.459  26.980  43.342  1.00  0.00           H
ATOM   4739  OW  SOL  1311       5.038  28.555  53.177  1.00  0.00           O
ATOM   4740  HW1 SOL  1311       4.715  27.914  53.809  1.00  0.00           H
ATOM   4741  HW2 SOL  1311       4.465  28.454  52.417  1.00  0.00           H
ATOM   4742  OW  SOL  1312      17.330  36.381  35.387  1.00  0.00           O
ATOM   4743  HW1 SOL  1312      17.028  36.389  36.295  1.00  0.00           H
ATOM   4744  HW2 SOL  1312      16.593  36.731  34.886  1.00  0.00           H
ATOM   4745  OW  SOL  1313      15.534  37.452  50.724  1.00  0.00           O
ATOM   4746  HW1 SOL  1313      15.299  36.749  51.330  1.00  0.00           H
ATOM   4747  HW2 SOL  1313      16.403  37.733  51.008  1.00  0.00           H
ATOM   4748  OW  SOL  1314      66.384  31.358  55.892  1.00  0.00           O
ATOM   4749  HW1 SOL  1314      66.520  32.292  56.055  1.00  0.00           H
ATOM   4750  HW2 SOL  1314      65.434  31.245  55.923  1.00  0.00           H
ATOM   4751  OW  SOL  1315      17.123  35.587  47.403  1.00  0.00           O
ATOM   4752  HW1 SOL  1315      16.318  35.987  47.733  1.00  0.00           H
ATOM   4753  HW2 SOL  1315      16.916  35.343  46.500  1.00  0.00           H
ATOM   4754  OW  SOL  1316      19.268  36.700  39.168  1.00  0.00           O
ATOM   4755  HW1 SOL  1316      19.178  37.618  38.913  1.00  0.00           H
ATOM   4756  HW2 SOL  1316      18.425  36.305  38.946  1.00  0.00           H
ATOM   4757  OW  SOL  1317       3.129  31.403  36.101  1.00  0.00           O
ATOM   4758  HW1 SOL  1317       3.863  31.308  36.709  1.00  0.00           H
ATOM   4759  HW2 SOL  1317       2.457  30.813  36.441  1.00  0.00           H
ATOM   4760  OW  SOL  1318       5.146  21.223  50.512  1.00  0.00           O
ATOM   4761  HW1 SOL  1318       5.109  20.962  51.432  1.00  0.00           H
ATOM   4762  HW2 SOL  1318       4.751  20.490  50.039  1.00  0.00           H
ATOM   4763  OW  SOL  1319      12.706  42.029  37.972  1.00  0.00           O
ATOM   4764  HW1 SOL  1319      12.781  41.125  37.666  1.00  0.00           H
ATOM   4765  HW2 SOL  1319      12.863  42.561  37.192  1.00  0.00           H
ATOM   4766  OW  SOL  1320       5.396  24.297  50.805  1.00  0.00           O
ATOM   4767  HW1 SOL  1320       4.688  24.468  50.183  1.00  0.00           H
ATOM   4768  HW2 SOL  1320       5.441  23.342  50.860  1.00  0.00           H
ATOM   4769  OW  SOL  1321      11.739  20.297  57.087  1.00  0.00           O
ATOM   4770  HW1 SOL  1321      11.147  20.173  56.346  1.00  0.00           H
ATOM   4771  HW2 SOL  1321      12.319  21.008  56.815  1.00  0.00           H
ATOM   4772  OW  SOL  1322       5.445  31.096  54.086  1.00  0.00           O
ATOM   4773  HW1 SOL  1322       5.346  30.192  53.786  1.00  0.00           H
ATOM   4774  HW2 SOL  1322       5.598  31.599  53.286  1.00  0.00           H
ATOM   4775  OW  SOL  1323       0.610  25.953  52.268  1.00  0.00           O
ATOM   4776  HW1 SOL  1323       0.814  25.126  51.831  1.00  0.00           H
ATOM   4777  HW2 SOL  1323       0.652  25.748  53.202  1.00  0.00           H
ATOM   4778  OW  SOL  1324       3.465  26.914  36.976  1.00  0.00           O
ATOM   4779  HW1 SOL  1324       3.919  26.076  37.071  1.00  0.00           H
ATOM   4780  HW2 SOL  1324       2.538  26.680  36.928  1.00  0.00           H
ATOM   4781  OW  SOL  1325      68.117  28.420  40.764  1.00  0.00           O
ATOM   4782  HW1 SOL  1325      68.014  27.480  40.910  1.00  0.00           H
ATOM   4783  HW2 SOL  1325      67.647  28.589  39.947  1.00  0.00           H
ATOM   4784  OW  SOL  1326      65.036  30.546  52.997  1.00  0.00           O
ATOM   4785  HW1 SOL  1326      65.271  29.718  53.415  1.00  0.00           H
ATOM   4786  HW2 SOL  1326      65.870  31.005  52.889  1.00  0.00           H
ATOM   4787  OW  SOL  1327       9.169  31.044  33.378  1.00  0.00           O
ATOM   4788  HW1 SOL  1327       8.896  31.165  32.468  1.00  0.00           H
ATOM   4789  HW2 SOL  1327       9.066  31.909  33.776  1.00  0.00           H
ATOM   4790  OW  SOL  1328      15.264  26.372  50.943  1.00  0.00           O
ATOM   4791  HW1 SOL  1328      15.929  26.790  51.490  1.00  0.00           H
ATOM   4792  HW2 SOL  1328      14.433  26.718  51.269  1.00  0.00           H
ATOM   4793  OW  SOL  1329      12.302  25.428  43.231  1.00  0.00           O
ATOM   4794  HW1 SOL  1329      11.516  25.251  43.748  1.00  0.00           H
ATOM   4795  HW2 SOL  1329      12.518  24.587  42.828  1.00  0.00           H
ATOM   4796  OW  SOL  1330       5.724  17.219  50.103  1.00  0.00           O
ATOM   4797  HW1 SOL  1330       6.616  17.019  49.818  1.00  0.00           H
ATOM   4798  HW2 SOL  1330       5.712  16.992  51.033  1.00  0.00           H
ATOM   4799  OW  SOL  1331       5.626  28.781  36.848  1.00  0.00           O
ATOM   4800  HW1 SOL  1331       4.833  28.247  36.804  1.00  0.00           H
ATOM   4801  HW2 SOL  1331       5.398  29.499  37.439  1.00  0.00           H
ATOM   4802  OW  SOL  1332       1.315  31.675  39.800  1.00  0.00           O
ATOM   4803  HW1 SOL  1332       2.153  31.953  40.169  1.00  0.00           H
ATOM   4804  HW2 SOL  1332       1.427  30.740  39.629  1.00  0.00           H
ATOM   4805  OW  SOL  1333      18.434  23.527  50.523  1.00  0.00           O
ATOM   4806  HW1 SOL  1333      18.204  23.637  51.445  1.00  0.00           H
ATOM   4807  HW2 SOL  1333      17.808  22.882  50.194  1.00  0.00           H
ATOM   4808  OW  SOL  1334       9.744  27.739  42.473  1.00  0.00           O
ATOM   4809  HW1 SOL  1334       9.848  28.634  42.796  1.00  0.00           H
ATOM   4810  HW2 SOL  1334       9.996  27.186  43.212  1.00  0.00           H
ATOM   4811  OW  SOL  1335       3.017  24.135  35.181  1.00  0.00           O
ATOM   4812  HW1 SOL  1335       2.297  24.494  35.699  1.00  0.00           H
ATOM   4813  HW2 SOL  1335       2.708  24.179  34.276  1.00  0.00           H
ATOM   4814  OW  SOL  1336      12.711  21.120  52.598  1.00  0.00           O
ATOM   4815  HW1 SOL  1336      12.629  21.172  51.646  1.00  0.00           H
ATOM   4816  HW2 SOL  1336      12.753  22.032  52.886  1.00  0.00           H
ATOM   4817  OW  SOL  1337       1.524  33.483  54.657  1.00  0.00           O
ATOM   4818  HW1 SOL  1337       1.678  32.736  55.235  1.00  0.00           H
ATOM   4819  HW2 SOL  1337       1.898  33.218  53.817  1.00  0.00           H
ATOM   4820  OW  SOL  1338       9.362  38.357  38.768  1.00  0.00           O
ATOM   4821  HW1 SOL  1338       9.762  38.879  39.464  1.00  0.00           H
ATOM   4822  HW2 SOL  1338      10.103  37.968  38.304  1.00  0.00           H
ATOM   4823  OW  SOL  1339       7.538  16.939  60.105  1.00  0.00           O
ATOM   4824  HW1 SOL  1339       6.739  16.985  60.630  1.00  0.00           H
ATOM   4825  HW2 SOL  1339       8.211  17.336  60.656  1.00  0.00           H
ATOM   4826  OW  SOL  1340      13.784  37.281  38.890  1.00  0.00           O
ATOM   4827  HW1 SOL  1340      13.413  36.844  39.656  1.00  0.00           H
ATOM   4828  HW2 SOL  1340      13.048  37.373  38.286  1.00  0.00           H
ATOM   4829  OW  SOL  1341      69.392  31.364  37.510  1.00  0.00           O
ATOM   4830  HW1 SOL  1341      69.041  30.552  37.143  1.00  0.00           H
ATOM   4831  HW2 SOL  1341      70.246  31.117  37.864  1.00  0.00           H
ATOM   4832  OW  SOL  1342       7.104  18.080  43.793  1.00  0.00           O
ATOM   4833  HW1 SOL  1342       7.807  17.591  44.220  1.00  0.00           H
ATOM   4834  HW2 SOL  1342       7.543  18.828  43.389  1.00  0.00           H
ATOM   4835  OW  SOL  1343       2.054  41.209  52.512  1.00  0.00           O
ATOM   4836  HW1 SOL  1343       2.338  40.889  51.656  1.00  0.00           H
ATOM   4837  HW2 SOL  1343       2.296  40.512  53.121  1.00  0.00           H
ATOM   4838  OW  SOL  1344       4.008  34.037  44.422  1.00  0.00           O
ATOM   4839  HW1 SOL  1344       4.665  33.887  43.742  1.00  0.00           H
ATOM   4840  HW2 SOL  1344       4.065  33.264  44.985  1.00  0.00           H
ATOM   4841  OW  SOL  1345      66.759  20.749  41.475  1.00  0.00           O
ATOM   4842  HW1 SOL  1345      65.939  20.509  41.908  1.00  0.00           H
ATOM   4843  HW2 SOL  1345      66.523  21.480  40.904  1.00  0.00           H
ATOM   4844  OW  SOL  1346      19.120  26.572  53.774  1.00  0.00           O
ATOM   4845  HW1 SOL  1346      19.876  27.131  53.949  1.00  0.00           H
ATOM   4846  HW2 SOL  1346      18.844  26.263  54.637  1.00  0.00           H
ATOM   4847  OW  SOL  1347      10.236  19.654  39.701  1.00  0.00           O
ATOM   4848  HW1 SOL  1347      10.899  18.967  39.773  1.00  0.00           H
ATOM   4849  HW2 SOL  1347      10.176  19.833  38.763  1.00  0.00           H
ATOM   4850  OW  SOL  1348       3.164  27.495  51.036  1.00  0.00           O
ATOM   4851  HW1 SOL  1348       2.511  27.284  51.704  1.00  0.00           H
ATOM   4852  HW2 SOL  1348       2.943  26.928  50.297  1.00  0.00           H
ATOM   4853  OW  SOL  1349       6.950  30.476  47.290  1.00  0.00           O
ATOM   4854  HW1 SOL  1349       7.530  29.721  47.389  1.00  0.00           H
ATOM   4855  HW2 SOL  1349       6.789  30.532  46.348  1.00  0.00           H
ATOM   4856  OW  SOL  1350       9.236  27.188  58.754  1.00  0.00           O
ATOM   4857  HW1 SOL  1350       8.705  27.693  58.138  1.00  0.00           H
ATOM   4858  HW2 SOL  1350       8.778  27.273  59.590  1.00  0.00           H
ATOM   4859  OW  SOL  1351       6.633  27.331  49.283  1.00  0.00           O
ATOM   4860  HW1 SOL  1351       7.247  27.395  48.551  1.00  0.00           H
ATOM   4861  HW2 SOL  1351       6.266  28.212  49.365  1.00  0.00           H
ATOM   4862  OW  SOL  1352       9.017  19.420  42.261  1.00  0.00           O
ATOM   4863  HW1 SOL  1352       9.625  19.548  42.989  1.00  0.00           H
ATOM   4864  HW2 SOL  1352       9.492  19.735  41.492  1.00  0.00           H
ATOM   4865  OW  SOL  1353       5.434  24.676  37.858  1.00  0.00           O
ATOM   4866  HW1 SOL  1353       5.968  25.326  38.316  1.00  0.00           H
ATOM   4867  HW2 SOL  1353       5.899  24.521  37.035  1.00  0.00           H
ATOM   4868  OW  SOL  1354      18.556  33.906  40.887  1.00  0.00           O
ATOM   4869  HW1 SOL  1354      17.797  34.483  40.802  1.00  0.00           H
ATOM   4870  HW2 SOL  1354      19.041  34.025  40.071  1.00  0.00           H
ATOM   4871  OW  SOL  1355       3.937  15.628  36.263  1.00  0.00           O
ATOM   4872  HW1 SOL  1355       3.680  16.414  36.746  1.00  0.00           H
ATOM   4873  HW2 SOL  1355       4.851  15.781  36.025  1.00  0.00           H
ATOM   4874  OW  SOL  1356       6.045  24.120  35.270  1.00  0.00           O
ATOM   4875  HW1 SOL  1356       5.204  24.001  34.829  1.00  0.00           H
ATOM   4876  HW2 SOL  1356       6.682  23.709  34.685  1.00  0.00           H
ATOM   4877  OW  SOL  1357      10.216  25.372  47.463  1.00  0.00           O
ATOM   4878  HW1 SOL  1357       9.627  25.067  48.153  1.00  0.00           H
ATOM   4879  HW2 SOL  1357      10.509  26.233  47.761  1.00  0.00           H
ATOM   4880  OW  SOL  1358      10.972  31.393  38.491  1.00  0.00           O
ATOM   4881  HW1 SOL  1358      11.095  30.671  39.108  1.00  0.00           H
ATOM   4882  HW2 SOL  1358      10.195  31.149  37.988  1.00  0.00           H
ATOM   4883  OW  SOL  1359      69.674  24.613  41.383  1.00  0.00           O
ATOM   4884  HW1 SOL  1359      70.413  24.380  41.945  1.00  0.00           H
ATOM   4885  HW2 SOL  1359      69.022  24.977  41.982  1.00  0.00           H
ATOM   4886  OW  SOL  1360      10.471  28.725  51.238  1.00  0.00           O
ATOM   4887  HW1 SOL  1360       9.631  29.170  51.353  1.00  0.00           H
ATOM   4888  HW2 SOL  1360      11.100  29.275  51.704  1.00  0.00           H
ATOM   4889  OW  SOL  1361       8.032  26.601  32.070  1.00  0.00           O
ATOM   4890  HW1 SOL  1361       7.806  26.937  31.203  1.00  0.00           H
ATOM   4891  HW2 SOL  1361       8.299  27.376  32.565  1.00  0.00           H
ATOM   4892  OW  SOL  1362       3.028  32.634  48.472  1.00  0.00           O
ATOM   4893  HW1 SOL  1362       3.014  31.680  48.545  1.00  0.00           H
ATOM   4894  HW2 SOL  1362       2.166  32.912  48.783  1.00  0.00           H
ATOM   4895  OW  SOL  1363       7.836  13.953  51.616  1.00  0.00           O
ATOM   4896  HW1 SOL  1363       8.757  14.112  51.407  1.00  0.00           H
ATOM   4897  HW2 SOL  1363       7.491  14.814  51.851  1.00  0.00           H
ATOM   4898  OW  SOL  1364       2.380  29.516  38.734  1.00  0.00           O
ATOM   4899  HW1 SOL  1364       1.969  28.686  38.494  1.00  0.00           H
ATOM   4900  HW2 SOL  1364       3.283  29.283  38.952  1.00  0.00           H
ATOM   4901  OW  SOL  1365       1.896  21.349  49.551  1.00  0.00           O
ATOM   4902  HW1 SOL  1365       2.632  20.742  49.634  1.00  0.00           H
ATOM   4903  HW2 SOL  1365       1.882  21.583  48.623  1.00  0.00           H
ATOM   4904  OW  SOL  1366       6.875  33.820  48.322  1.00  0.00           O
ATOM   4905  HW1 SOL  1366       7.156  33.084  47.779  1.00  0.00           H
ATOM   4906  HW2 SOL  1366       7.554  34.483  48.197  1.00  0.00           H
ATOM   4907  OW  SOL  1367      10.540  25.882  50.564  1.00  0.00           O
ATOM   4908  HW1 SOL  1367       9.726  25.570  50.168  1.00  0.00           H
ATOM   4909  HW2 SOL  1367      11.198  25.773  49.878  1.00  0.00           H
ATOM   4910  OW  SOL  1368      15.761  29.609  39.480  1.00  0.00           O
ATOM   4911  HW1 SOL  1368      15.260  29.433  40.276  1.00  0.00           H
ATOM   4912  HW2 SOL  1368      16.359  28.865  39.404  1.00  0.00           H
ATOM   4913  OW  SOL  1369       7.278  30.592  39.460  1.00  0.00           O
ATOM   4914  HW1 SOL  1369       8.064  30.106  39.709  1.00  0.00           H
ATOM   4915  HW2 SOL  1369       7.550  31.509  39.468  1.00  0.00           H
ATOM   4916  OW  SOL  1370       6.906  27.139  38.749  1.00  0.00           O
ATOM   4917  HW1 SOL  1370       7.815  26.853  38.842  1.00  0.00           H
ATOM   4918  HW2 SOL  1370       6.968  28.074  38.556  1.00  0.00           H
ATOM   4919  OW  SOL  1371      11.154  29.278  36.647  1.00  0.00           O
ATOM   4920  HW1 SOL  1371      11.569  29.883  36.034  1.00  0.00           H
ATOM   4921  HW2 SOL  1371      10.219  29.338  36.449  1.00  0.00           H
ATOM   4922  OW  SOL  1372      68.752  29.083  36.116  1.00  0.00           O
ATOM   4923  HW1 SOL  1372      68.365  29.364  35.287  1.00  0.00           H
ATOM   4924  HW2 SOL  1372      69.438  28.465  35.864  1.00  0.00           H
ATOM   4925  OW  SOL  1373      10.741  33.022  51.310  1.00  0.00           O
ATOM   4926  HW1 SOL  1373      10.028  33.067  51.946  1.00  0.00           H
ATOM   4927  HW2 SOL  1373      11.240  32.245  51.562  1.00  0.00           H
ATOM   4928  OW  SOL  1374       2.891  31.360  52.273  1.00  0.00           O
ATOM   4929  HW1 SOL  1374       2.376  30.813  52.866  1.00  0.00           H
ATOM   4930  HW2 SOL  1374       2.783  30.951  51.414  1.00  0.00           H
ATOM   4931  OW  SOL  1375      14.461  32.983  56.973  1.00  0.00           O
ATOM   4932  HW1 SOL  1375      14.914  32.248  56.558  1.00  0.00           H
ATOM   4933  HW2 SOL  1375      14.978  33.751  56.730  1.00  0.00           H
ATOM   4934  OW  SOL  1376       3.966  22.516  44.512  1.00  0.00           O
ATOM   4935  HW1 SOL  1376       3.824  22.042  43.693  1.00  0.00           H
ATOM   4936  HW2 SOL  1376       4.911  22.665  44.542  1.00  0.00           H
ATOM   4937  OW  SOL  1377      10.614  28.131  48.122  1.00  0.00           O
ATOM   4938  HW1 SOL  1377      10.949  28.999  47.900  1.00  0.00           H
ATOM   4939  HW2 SOL  1377      10.536  28.140  49.076  1.00  0.00           H
ATOM   4940  OW  SOL  1378       6.228  19.782  53.068  1.00  0.00           O
ATOM   4941  HW1 SOL  1378       6.790  19.782  53.843  1.00  0.00           H
ATOM   4942  HW2 SOL  1378       5.650  19.028  53.191  1.00  0.00           H
ATOM   4943  OW  SOL  1379      10.291  35.408  62.444  1.00  0.00           O
ATOM   4944  HW1 SOL  1379      10.736  36.240  62.607  1.00  0.00           H
ATOM   4945  HW2 SOL  1379       9.359  35.620  62.501  1.00  0.00           H
ATOM   4946  OW  SOL  1380       2.158  26.399  40.397  1.00  0.00           O
ATOM   4947  HW1 SOL  1380       1.488  26.647  39.760  1.00  0.00           H
ATOM   4948  HW2 SOL  1380       2.150  27.106  41.042  1.00  0.00           H
ATOM   4949  OW  SOL  1381      70.543  19.424  47.041  1.00  0.00           O
ATOM   4950  HW1 SOL  1381      70.670  20.373  47.014  1.00  0.00           H
ATOM   4951  HW2 SOL  1381      69.734  19.276  46.551  1.00  0.00           H
ATOM   4952  OW  SOL  1382       8.885  17.931  53.679  1.00  0.00           O
ATOM   4953  HW1 SOL  1382       9.412  17.312  54.185  1.00  0.00           H
ATOM   4954  HW2 SOL  1382       8.060  17.993  54.160  1.00  0.00           H
ATOM   4955  OW  SOL  1383      65.855  32.529  46.041  1.00  0.00           O
ATOM   4956  HW1 SOL  1383      65.198  33.070  45.602  1.00  0.00           H
ATOM   4957  HW2 SOL  1383      65.397  32.164  46.798  1.00  0.00           H
ATOM   4958  OW  SOL  1384      66.988  29.228  38.191  1.00  0.00           O
ATOM   4959  HW1 SOL  1384      66.141  29.543  37.875  1.00  0.00           H
ATOM   4960  HW2 SOL  1384      67.501  29.081  37.397  1.00  0.00           H
ATOM   4961  OW  SOL  1385      13.041  27.619  51.653  1.00  0.00           O
ATOM   4962  HW1 SOL  1385      13.325  28.334  51.083  1.00  0.00           H
ATOM   4963  HW2 SOL  1385      12.085  27.671  51.645  1.00  0.00           H
ATOM   4964  OW  SOL  1386      16.256  32.227  39.071  1.00  0.00           O
ATOM   4965  HW1 SOL  1386      15.322  32.252  38.861  1.00  0.00           H
ATOM   4966  HW2 SOL  1386      16.438  31.304  39.247  1.00  0.00           H
ATOM   4967  OW  SOL  1387      17.879  33.644  37.746  1.00  0.00           O
ATOM   4968  HW1 SOL  1387      17.275  33.124  38.276  1.00  0.00           H
ATOM   4969  HW2 SOL  1387      17.793  33.284  36.863  1.00  0.00           H
ATOM   4970  OW  SOL  1388      14.046  23.938  49.554  1.00  0.00           O
ATOM   4971  HW1 SOL  1388      13.491  24.629  49.191  1.00  0.00           H
ATOM   4972  HW2 SOL  1388      14.769  24.406  49.972  1.00  0.00           H
ATOM   4973  OW  SOL  1389      12.812  37.002  55.575  1.00  0.00           O
ATOM   4974  HW1 SOL  1389      12.280  37.073  54.783  1.00  0.00           H
ATOM   4975  HW2 SOL  1389      12.445  37.656  56.170  1.00  0.00           H
ATOM   4976  OW  SOL  1390      10.678  17.330  55.647  1.00  0.00           O
ATOM   4977  HW1 SOL  1390      10.653  18.256  55.405  1.00  0.00           H
ATOM   4978  HW2 SOL  1390      11.569  17.190  55.967  1.00  0.00           H
ATOM   4979  OW  SOL  1391       7.955  31.171  55.636  1.00  0.00           O
ATOM   4980  HW1 SOL  1391       7.360  30.649  55.098  1.00  0.00           H
ATOM   4981  HW2 SOL  1391       7.587  32.055  55.614  1.00  0.00           H
ATOM   4982  OW  SOL  1392      15.548  26.089  59.298  1.00  0.00           O
ATOM   4983  HW1 SOL  1392      15.950  25.228  59.183  1.00  0.00           H
ATOM   4984  HW2 SOL  1392      14.677  25.903  59.647  1.00  0.00           H
ATOM   4985  OW  SOL  1393       8.940  24.015  58.700  1.00  0.00           O
ATOM   4986  HW1 SOL  1393       9.200  24.441  57.883  1.00  0.00           H
ATOM   4987  HW2 SOL  1393       9.320  24.563  59.387  1.00  0.00           H
ATOM   4988  OW  SOL  1394       1.854  31.187  56.208  1.00  0.00           O
ATOM   4989  HW1 SOL  1394       1.806  30.312  55.823  1.00  0.00           H
ATOM   4990  HW2 SOL  1394       2.777  31.299  56.435  1.00  0.00           H
ATOM   4991  OW  SOL  1395      10.359  24.724  56.235  1.00  0.00           O
ATOM   4992  HW1 SOL  1395      10.288  23.943  55.687  1.00  0.00           H
ATOM   4993  HW2 SOL  1395       9.677  25.310  55.909  1.00  0.00           H
ATOM   4994  OW  SOL  1396       4.708  28.271  39.840  1.00  0.00           O
ATOM   4995  HW1 SOL  1396       5.481  27.912  39.405  1.00  0.00           H
ATOM   4996  HW2 SOL  1396       4.086  27.544  39.865  1.00  0.00           H
ATOM   4997  OW  SOL  1397       1.506  25.136  55.037  1.00  0.00           O
ATOM   4998  HW1 SOL  1397       1.461  24.182  55.097  1.00  0.00           H
ATOM   4999  HW2 SOL  1397       1.634  25.427  55.940  1.00  0.00           H
ATOM   5000  OW  SOL  1398       0.368  33.195  45.897  1.00  0.00           O
ATOM   5001  HW1 SOL  1398      -0.375  32.892  46.419  1.00  0.00           H
ATOM   5002  HW2 SOL  1398       0.439  34.128  46.100  1.00  0.00           H
ATOM   5003  OW  SOL  1399      13.965  29.623  53.948  1.00  0.00           O
ATOM   5004  HW1 SOL  1399      14.370  30.009  54.724  1.00  0.00           H
ATOM   5005  HW2 SOL  1399      14.036  28.678  54.084  1.00  0.00           H
ATOM   5006  OW  SOL  1400      65.552  23.526  50.823  1.00  0.00           O
ATOM   5007  HW1 SOL  1400      64.637  23.628  50.559  1.00  0.00           H
ATOM   5008  HW2 SOL  1400      65.782  24.365  51.221  1.00  0.00           H
ATOM   5009  OW  SOL  1401      14.054  20.001  37.603  1.00  0.00           O
ATOM   5010  HW1 SOL  1401      14.218  20.660  38.277  1.00  0.00           H
ATOM   5011  HW2 SOL  1401      13.372  19.442  37.975  1.00  0.00           H
ATOM   5012  OW  SOL  1402       7.359  21.611  48.966  1.00  0.00           O
ATOM   5013  HW1 SOL  1402       6.560  21.423  49.458  1.00  0.00           H
ATOM   5014  HW2 SOL  1402       8.027  21.059  49.374  1.00  0.00           H
ATOM   5015  OW  SOL  1403      10.106  32.887  47.888  1.00  0.00           O
ATOM   5016  HW1 SOL  1403      10.192  32.989  48.836  1.00  0.00           H
ATOM   5017  HW2 SOL  1403       9.526  33.600  47.622  1.00  0.00           H
ATOM   5018  OW  SOL  1404      20.539  36.711  46.713  1.00  0.00           O
ATOM   5019  HW1 SOL  1404      19.780  36.137  46.617  1.00  0.00           H
ATOM   5020  HW2 SOL  1404      21.134  36.443  46.013  1.00  0.00           H
ATOM   5021  OW  SOL  1405      66.207  27.698  55.895  1.00  0.00           O
ATOM   5022  HW1 SOL  1405      66.206  27.616  56.849  1.00  0.00           H
ATOM   5023  HW2 SOL  1405      66.809  28.420  55.717  1.00  0.00           H
ATOM   5024  OW  SOL  1406       4.349  22.043  33.483  1.00  0.00           O
ATOM   5025  HW1 SOL  1406       3.979  22.825  33.893  1.00  0.00           H
ATOM   5026  HW2 SOL  1406       3.658  21.385  33.553  1.00  0.00           H
ATOM   5027  OW  SOL  1407       9.279  23.862  37.396  1.00  0.00           O
ATOM   5028  HW1 SOL  1407       8.775  24.497  37.906  1.00  0.00           H
ATOM   5029  HW2 SOL  1407       9.196  24.161  36.491  1.00  0.00           H
ATOM   5030  OW  SOL  1408      12.571  30.336  34.069  1.00  0.00           O
ATOM   5031  HW1 SOL  1408      12.824  29.476  34.407  1.00  0.00           H
ATOM   5032  HW2 SOL  1408      11.761  30.174  33.585  1.00  0.00           H
ATOM   5033  OW  SOL  1409      68.262  18.893  45.942  1.00  0.00           O
ATOM   5034  HW1 SOL  1409      67.604  18.709  45.271  1.00  0.00           H
ATOM   5035  HW2 SOL  1409      67.776  18.874  46.766  1.00  0.00           H
ATOM   5036  OW  SOL  1410      68.905  22.985  56.587  1.00  0.00           O
ATOM   5037  HW1 SOL  1410      68.539  22.252  57.081  1.00  0.00           H
ATOM   5038  HW2 SOL  1410      69.503  23.413  57.199  1.00  0.00           H
ATOM   5039  OW  SOL  1411       4.753  24.215  54.125  1.00  0.00           O
ATOM   5040  HW1 SOL  1411       4.072  23.779  53.613  1.00  0.00           H
ATOM   5041  HW2 SOL  1411       4.303  24.945  54.550  1.00  0.00           H
ATOM   5042  OW  SOL  1412       8.042  28.194  53.586  1.00  0.00           O
ATOM   5043  HW1 SOL  1412       7.122  28.442  53.679  1.00  0.00           H
ATOM   5044  HW2 SOL  1412       8.037  27.487  52.942  1.00  0.00           H
ATOM   5045  OW  SOL  1413      61.453  32.049  41.558  1.00  0.00           O
ATOM   5046  HW1 SOL  1413      60.932  32.223  42.342  1.00  0.00           H
ATOM   5047  HW2 SOL  1413      61.850  31.193  41.719  1.00  0.00           H
ATOM   5048  OW  SOL  1414       1.632  35.307  47.669  1.00  0.00           O
ATOM   5049  HW1 SOL  1414       1.594  34.515  48.205  1.00  0.00           H
ATOM   5050  HW2 SOL  1414       2.563  35.424  47.480  1.00  0.00           H
ATOM   5051  OW  SOL  1415      68.747  33.591  48.095  1.00  0.00           O
ATOM   5052  HW1 SOL  1415      68.238  34.131  48.699  1.00  0.00           H
ATOM   5053  HW2 SOL  1415      68.221  32.799  47.980  1.00  0.00           H
ATOM   5054  OW  SOL  1416       6.680  22.888  44.731  1.00  0.00           O
ATOM   5055  HW1 SOL  1416       7.424  22.528  45.214  1.00  0.00           H
ATOM   5056  HW2 SOL  1416       6.839  22.635  43.822  1.00  0.00           H
ATOM   5057  OW  SOL  1417      67.160  16.328  48.311  1.00  0.00           O
ATOM   5058  HW1 SOL  1417      67.162  17.285  48.345  1.00  0.00           H
ATOM   5059  HW2 SOL  1417      68.064  16.079  48.500  1.00  0.00           H
ATOM   5060  OW  SOL  1418      67.555  29.924  59.635  1.00  0.00           O
ATOM   5061  HW1 SOL  1418      67.502  30.861  59.447  1.00  0.00           H
[truncated: 2,395,766 more chars]
