# Supplementary material for: Best Practices in Constant pH MD Simulations: Accuracy and Sampling
Source: J Chem Theory Comput. 2022 Sep 15;18(10):6134–47. doi: 10.1021/acs.jctc.2c00517 (PMC9558372; doi:10.1021/acs.jctc.2c00517)
Supplement: Supplementary file 1 — ct2c00517_si_001.zip [file ct2c00517_si_001.zip › best_practices_simulations/buffer_param/protein/MD.pdb]

TITLE     CARDIOTOXIN V IN WATER in water
REMARK    THIS IS A SIMULATION BOX
CRYST1   80.839   80.839   53.724  90.00  90.00  90.00 P 1           1
MODEL        1
ATOM      1  N   LEU     1       5.725  37.855  51.199  1.00  0.00           N
ATOM      2  H1  LEU     1       5.565  36.937  50.836  1.00  0.00           H
ATOM      3  H2  LEU     1       6.675  38.015  51.465  1.00  0.00           H
ATOM      4  CA  LEU     1       4.730  38.351  52.161  1.00  0.00           C
ATOM      5  HA  LEU     1       4.780  37.741  53.051  1.00  0.00           H
ATOM      6  CB  LEU     1       5.097  39.815  52.480  1.00  0.00           C
ATOM      7  HB1 LEU     1       6.080  39.826  52.997  1.00  0.00           H
ATOM      8  HB2 LEU     1       5.207  40.414  51.551  1.00  0.00           H
ATOM      9  CG  LEU     1       4.115  40.493  53.399  1.00  0.00           C
ATOM     10  HG  LEU     1       3.178  40.527  52.804  1.00  0.00           H
ATOM     11  CD1 LEU     1       3.756  39.912  54.727  1.00  0.00           C
ATOM     12 HD11 LEU     1       3.058  39.057  54.594  1.00  0.00           H
ATOM     13 HD12 LEU     1       4.692  39.655  55.267  1.00  0.00           H
ATOM     14 HD13 LEU     1       3.183  40.634  55.347  1.00  0.00           H
ATOM     15  CD2 LEU     1       4.499  41.944  53.519  1.00  0.00           C
ATOM     16 HD21 LEU     1       4.787  42.421  52.557  1.00  0.00           H
ATOM     17 HD22 LEU     1       3.694  42.508  54.036  1.00  0.00           H
ATOM     18 HD23 LEU     1       5.315  41.901  54.271  1.00  0.00           H
ATOM     19  C   LEU     1       3.263  38.274  51.609  1.00  0.00           C
ATOM     20  O   LEU     1       2.865  38.729  50.532  1.00  0.00           O
ATOM     21  N   LYS     2       2.406  37.503  52.353  1.00  0.00           N
ATOM     22  HN  LYS     2       2.713  37.154  53.235  1.00  0.00           H
ATOM     23  CA  LYS     2       1.151  37.011  51.860  1.00  0.00           C
ATOM     24  HA  LYS     2       1.084  37.413  50.859  1.00  0.00           H
ATOM     25  CB  LYS     2       1.175  35.507  51.868  1.00  0.00           C
ATOM     26  HB1 LYS     2       1.535  35.223  52.880  1.00  0.00           H
ATOM     27  HB2 LYS     2       0.192  35.013  51.711  1.00  0.00           H
ATOM     28  CG  LYS     2       2.160  35.073  50.801  1.00  0.00           C
ATOM     29  HG1 LYS     2       1.938  35.539  49.817  1.00  0.00           H
ATOM     30  HG2 LYS     2       3.197  35.315  51.118  1.00  0.00           H
ATOM     31  CD  LYS     2       2.232  33.570  50.545  1.00  0.00           C
ATOM     32  HD1 LYS     2       1.225  33.213  50.241  1.00  0.00           H
ATOM     33  HD2 LYS     2       2.848  33.314  49.657  1.00  0.00           H
ATOM     34  CE  LYS     2       2.659  32.854  51.828  1.00  0.00           C
ATOM     35  HE1 LYS     2       3.695  33.115  52.132  1.00  0.00           H
ATOM     36  HE2 LYS     2       1.953  33.027  52.669  1.00  0.00           H
ATOM     37  NZ  LYS     2       2.674  31.391  51.459  1.00  0.00           N
ATOM     38  HZ1 LYS     2       3.185  30.927  52.237  1.00  0.00           H
ATOM     39  HZ2 LYS     2       1.684  31.094  51.338  1.00  0.00           H
ATOM     40  HZ3 LYS     2       3.251  31.241  50.607  1.00  0.00           H
ATOM     41  C   LYS     2      -0.021  37.631  52.683  1.00  0.00           C
ATOM     42  O   LYS     2      -0.193  37.271  53.868  1.00  0.00           O
ATOM     43  N   CYS     3      -0.902  38.497  52.010  1.00  0.00           N
ATOM     44  HN  CYS     3      -0.813  38.517  51.017  1.00  0.00           H
ATOM     45  CA  CYS     3      -1.717  39.474  52.680  1.00  0.00           C
ATOM     46  HA  CYS     3      -1.891  39.111  53.682  1.00  0.00           H
ATOM     47  CB  CYS     3      -1.108  40.889  52.805  1.00  0.00           C
ATOM     48  HB1 CYS     3      -0.750  41.192  51.798  1.00  0.00           H
ATOM     49  HB2 CYS     3      -1.840  41.685  53.061  1.00  0.00           H
ATOM     50  SG  CYS     3       0.351  40.981  53.875  1.00  0.00           S
ATOM     51  C   CYS     3      -2.953  39.557  51.880  1.00  0.00           C
ATOM     52  O   CYS     3      -2.861  39.646  50.694  1.00  0.00           O
ATOM     53  N   HSPT    4      -4.040  39.430  52.618  1.00  0.00           N
ATOM     54  HN  HSPT    4      -3.995  39.595  53.601  1.00  0.00           H
ATOM     55  CA  HSPT    4      -5.364  39.584  52.014  1.00  0.00           C
ATOM     56  HA  HSPT    4      -5.335  38.964  51.130  1.00  0.00           H
ATOM     57  CB  HSPT    4      -6.505  38.952  52.864  1.00  0.00           C
ATOM     58  HB1 HSPT    4      -6.193  38.915  53.930  1.00  0.00           H
ATOM     59  HB2 HSPT    4      -7.372  39.639  52.962  1.00  0.00           H
ATOM     60  CD2 HSPT    4      -7.427  36.609  53.144  1.00  0.00           C
ATOM     61  HD2 HSPT    4      -7.380  36.454  54.215  1.00  0.00           H
ATOM     62  CG  HSPT    4      -7.025  37.646  52.409  1.00  0.00           C
ATOM     63  NE2 HSPT    4      -7.744  35.597  52.302  1.00  0.00           N
ATOM     64  HE2 HSPT    4      -8.108  34.699  52.548  1.00  0.00           H
ATOM     65  ND1 HSPT    4      -7.132  37.256  51.114  1.00  0.00           N
ATOM     66  HD1 HSPT    4      -6.929  37.734  50.260  1.00  0.00           H
ATOM     67  CE1 HSPT    4      -7.484  35.997  51.021  1.00  0.00           C
ATOM     68  HE1 HSPT    4      -7.679  35.380  50.169  1.00  0.00           H
ATOM     69  C   HSPT    4      -5.626  40.993  51.572  1.00  0.00           C
ATOM     70  O   HSPT    4      -5.400  41.987  52.281  1.00  0.00           O
ATOM     71  N   ASN     5      -6.092  41.138  50.289  1.00  0.00           N
ATOM     72  HN  ASN     5      -6.102  40.371  49.652  1.00  0.00           H
ATOM     73  CA  ASN     5      -6.656  42.412  49.851  1.00  0.00           C
ATOM     74  HA  ASN     5      -6.997  42.988  50.699  1.00  0.00           H
ATOM     75  CB  ASN     5      -5.532  43.262  49.126  1.00  0.00           C
ATOM     76  HB1 ASN     5      -4.671  43.456  49.801  1.00  0.00           H
ATOM     77  HB2 ASN     5      -5.080  42.700  48.281  1.00  0.00           H
ATOM     78  CG  ASN     5      -6.017  44.615  48.401  1.00  0.00           C
ATOM     79  OD1 ASN     5      -7.124  45.009  48.689  1.00  0.00           O
ATOM     80  ND2 ASN     5      -5.164  45.239  47.527  1.00  0.00           N
ATOM     81 HD21 ASN     5      -4.238  44.866  47.577  1.00  0.00           H
ATOM     82 HD22 ASN     5      -5.549  45.818  46.808  1.00  0.00           H
ATOM     83  C   ASN     5      -7.878  42.208  48.973  1.00  0.00           C
ATOM     84  O   ASN     5      -9.002  42.556  49.391  1.00  0.00           O
ATOM     85  N   THR     6      -7.742  41.621  47.767  1.00  0.00           N
ATOM     86  HN  THR     6      -6.905  41.156  47.490  1.00  0.00           H
ATOM     87  CA  THR     6      -8.815  41.619  46.760  1.00  0.00           C
ATOM     88  HA  THR     6      -9.504  42.431  46.942  1.00  0.00           H
ATOM     89  CB  THR     6      -8.273  41.793  45.293  1.00  0.00           C
ATOM     90  HB  THR     6      -9.139  41.913  44.607  1.00  0.00           H
ATOM     91  OG1 THR     6      -7.541  40.659  44.827  1.00  0.00           O
ATOM     92  HG1 THR     6      -7.205  40.861  43.952  1.00  0.00           H
ATOM     93  CG2 THR     6      -7.311  42.965  45.298  1.00  0.00           C
ATOM     94 HG21 THR     6      -6.312  42.795  45.753  1.00  0.00           H
ATOM     95 HG22 THR     6      -6.990  43.225  44.267  1.00  0.00           H
ATOM     96 HG23 THR     6      -7.720  43.896  45.744  1.00  0.00           H
ATOM     97  C   THR     6      -9.690  40.475  46.866  1.00  0.00           C
ATOM     98  O   THR     6     -10.769  40.515  46.328  1.00  0.00           O
ATOM     99  N   GLN     7      -9.440  39.440  47.641  1.00  0.00           N
ATOM    100  HN  GLN     7      -8.532  39.417  48.052  1.00  0.00           H
ATOM    101  CA  GLN     7     -10.375  38.401  48.014  1.00  0.00           C
ATOM    102  HA  GLN     7      -9.868  37.780  48.738  1.00  0.00           H
ATOM    103  CB  GLN     7     -11.602  38.908  48.843  1.00  0.00           C
ATOM    104  HB1 GLN     7     -12.360  39.383  48.184  1.00  0.00           H
ATOM    105  HB2 GLN     7     -12.084  38.001  49.267  1.00  0.00           H
ATOM    106  CG  GLN     7     -11.307  39.830  50.112  1.00  0.00           C
ATOM    107  HG1 GLN     7     -10.957  40.812  49.727  1.00  0.00           H
ATOM    108  HG2 GLN     7     -12.241  39.989  50.692  1.00  0.00           H
ATOM    109  CD  GLN     7     -10.166  39.348  50.994  1.00  0.00           C
ATOM    110  OE1 GLN     7      -8.939  39.671  50.959  1.00  0.00           O
ATOM    111  NE2 GLN     7     -10.527  38.356  51.880  1.00  0.00           N
ATOM    112 HE21 GLN     7     -11.485  38.313  52.165  1.00  0.00           H
ATOM    113 HE22 GLN     7      -9.870  38.180  52.613  1.00  0.00           H
ATOM    114  C   GLN     7     -10.873  37.418  46.953  1.00  0.00           C
ATOM    115  O   GLN     7     -11.577  36.515  47.293  1.00  0.00           O
ATOM    116  N   LEU     8     -10.621  37.642  45.713  1.00  0.00           N
ATOM    117  HN  LEU     8     -10.206  38.521  45.490  1.00  0.00           H
ATOM    118  CA  LEU     8     -11.114  36.891  44.544  1.00  0.00           C
ATOM    119  HA  LEU     8     -11.625  36.005  44.893  1.00  0.00           H
ATOM    120  CB  LEU     8     -12.149  37.930  43.866  1.00  0.00           C
ATOM    121  HB1 LEU     8     -11.728  38.930  43.625  1.00  0.00           H
ATOM    122  HB2 LEU     8     -12.422  37.463  42.895  1.00  0.00           H
ATOM    123  CG  LEU     8     -13.481  38.180  44.595  1.00  0.00           C
ATOM    124  HG  LEU     8     -13.355  38.344  45.686  1.00  0.00           H
ATOM    125  CD1 LEU     8     -14.142  39.449  44.045  1.00  0.00           C
ATOM    126 HD11 LEU     8     -14.164  39.375  42.937  1.00  0.00           H
ATOM    127 HD12 LEU     8     -15.229  39.508  44.266  1.00  0.00           H
ATOM    128 HD13 LEU     8     -13.627  40.379  44.366  1.00  0.00           H
ATOM    129  CD2 LEU     8     -14.358  36.986  44.587  1.00  0.00           C
ATOM    130 HD21 LEU     8     -14.601  36.650  43.556  1.00  0.00           H
ATOM    131 HD22 LEU     8     -13.790  36.263  45.210  1.00  0.00           H
ATOM    132 HD23 LEU     8     -15.311  37.151  45.134  1.00  0.00           H
ATOM    133  C   LEU     8      -9.992  36.593  43.428  1.00  0.00           C
ATOM    134  O   LEU     8      -9.575  37.458  42.678  1.00  0.00           O
ATOM    135  N   PRO     9      -9.584  35.279  43.178  1.00  0.00           N
ATOM    136  CD  PRO     9      -8.711  35.039  42.019  1.00  0.00           C
ATOM    137  HD1 PRO     9      -7.681  35.412  42.206  1.00  0.00           H
ATOM    138  HD2 PRO     9      -9.203  35.527  41.150  1.00  0.00           H
ATOM    139  CA  PRO     9      -9.679  34.145  44.020  1.00  0.00           C
ATOM    140  HA  PRO     9     -10.719  33.855  44.052  1.00  0.00           H
ATOM    141  CB  PRO     9      -8.777  33.112  43.306  1.00  0.00           C
ATOM    142  HB1 PRO     9      -7.769  33.076  43.774  1.00  0.00           H
ATOM    143  HB2 PRO     9      -9.162  32.070  43.330  1.00  0.00           H
ATOM    144  CG  PRO     9      -8.713  33.530  41.830  1.00  0.00           C
ATOM    145  HG1 PRO     9      -7.798  33.183  41.303  1.00  0.00           H
ATOM    146  HG2 PRO     9      -9.585  33.268  41.195  1.00  0.00           H
ATOM    147  C   PRO     9      -9.287  34.281  45.461  1.00  0.00           C
ATOM    148  O   PRO     9      -8.546  35.219  45.868  1.00  0.00           O
ATOM    149  N   PHE    10      -9.772  33.336  46.204  1.00  0.00           N
ATOM    150  HN  PHE    10     -10.224  32.484  45.952  1.00  0.00           H
ATOM    151  CA  PHE    10      -9.697  33.458  47.687  1.00  0.00           C
ATOM    152  HA  PHE    10      -9.873  34.459  48.054  1.00  0.00           H
ATOM    153  CB  PHE    10     -10.820  32.497  48.285  1.00  0.00           C
ATOM    154  HB1 PHE    10     -11.811  32.776  47.870  1.00  0.00           H
ATOM    155  HB2 PHE    10     -10.579  31.439  48.049  1.00  0.00           H
ATOM    156  CG  PHE    10     -11.081  32.741  49.791  1.00  0.00           C
ATOM    157  CD1 PHE    10     -11.119  34.094  50.292  1.00  0.00           C
ATOM    158  HD1 PHE    10     -10.694  34.911  49.728  1.00  0.00           H
ATOM    159  CE1 PHE    10     -11.421  34.286  51.642  1.00  0.00           C
ATOM    160  HE1 PHE    10     -11.448  35.278  52.069  1.00  0.00           H
ATOM    161  CZ  PHE    10     -11.737  33.223  52.487  1.00  0.00           C
ATOM    162  HZ  PHE    10     -12.177  33.442  53.449  1.00  0.00           H
ATOM    163  CD2 PHE    10     -11.417  31.659  50.623  1.00  0.00           C
ATOM    164  HD2 PHE    10     -11.392  30.616  50.342  1.00  0.00           H
ATOM    165  CE2 PHE    10     -11.711  31.887  51.978  1.00  0.00           C
ATOM    166  HE2 PHE    10     -12.097  31.060  52.556  1.00  0.00           H
ATOM    167  C   PHE    10      -8.370  33.126  48.212  1.00  0.00           C
ATOM    168  O   PHE    10      -7.909  33.705  49.189  1.00  0.00           O
ATOM    169  N   ILE    11      -7.645  32.207  47.542  1.00  0.00           N
ATOM    170  HN  ILE    11      -7.999  31.857  46.679  1.00  0.00           H
ATOM    171  CA  ILE    11      -6.294  31.732  47.910  1.00  0.00           C
ATOM    172  HA  ILE    11      -6.523  31.243  48.845  1.00  0.00           H
ATOM    173  CB  ILE    11      -5.874  30.691  46.940  1.00  0.00           C
ATOM    174  HB  ILE    11      -4.965  30.234  47.387  1.00  0.00           H
ATOM    175  CG2 ILE    11      -6.949  29.593  46.873  1.00  0.00           C
ATOM    176 HG21 ILE    11      -6.798  28.847  46.063  1.00  0.00           H
ATOM    177 HG22 ILE    11      -7.058  29.095  47.861  1.00  0.00           H
ATOM    178 HG23 ILE    11      -7.953  29.992  46.614  1.00  0.00           H
ATOM    179  CG1 ILE    11      -5.640  31.335  45.571  1.00  0.00           C
ATOM    180 HG11 ILE    11      -6.575  31.731  45.122  1.00  0.00           H
ATOM    181 HG12 ILE    11      -4.965  32.217  45.618  1.00  0.00           H
ATOM    182  CD  ILE    11      -4.930  30.382  44.584  1.00  0.00           C
ATOM    183  HD1 ILE    11      -3.972  30.064  45.049  1.00  0.00           H
ATOM    184  HD2 ILE    11      -5.548  29.519  44.255  1.00  0.00           H
ATOM    185  HD3 ILE    11      -4.673  31.075  43.755  1.00  0.00           H
ATOM    186  C   ILE    11      -5.302  32.834  48.080  1.00  0.00           C
ATOM    187  O   ILE    11      -5.437  33.833  47.435  1.00  0.00           O
ATOM    188  N   TYR    12      -4.344  32.740  48.989  1.00  0.00           N
ATOM    189  HN  TYR    12      -4.219  31.853  49.427  1.00  0.00           H
ATOM    190  CA  TYR    12      -3.389  33.762  49.195  1.00  0.00           C
ATOM    191  HA  TYR    12      -3.974  34.669  49.202  1.00  0.00           H
ATOM    192  CB  TYR    12      -2.660  33.662  50.535  1.00  0.00           C
ATOM    193  HB1 TYR    12      -2.304  32.621  50.685  1.00  0.00           H
ATOM    194  HB2 TYR    12      -1.737  34.276  50.610  1.00  0.00           H
ATOM    195  CG  TYR    12      -3.630  33.894  51.633  1.00  0.00           C
ATOM    196  CD1 TYR    12      -4.581  33.012  52.123  1.00  0.00           C
ATOM    197  HD1 TYR    12      -4.926  32.123  51.616  1.00  0.00           H
ATOM    198  CE1 TYR    12      -5.374  33.267  53.337  1.00  0.00           C
ATOM    199  HE1 TYR    12      -6.137  32.575  53.662  1.00  0.00           H
ATOM    200  CZ  TYR    12      -5.106  34.383  54.117  1.00  0.00           C
ATOM    201  OH  TYR    12      -5.926  34.567  55.293  1.00  0.00           O
ATOM    202  HH  TYR    12      -5.690  35.455  55.572  1.00  0.00           H
ATOM    203  CD2 TYR    12      -3.366  35.041  52.432  1.00  0.00           C
ATOM    204  HD2 TYR    12      -2.602  35.719  52.081  1.00  0.00           H
ATOM    205  CE2 TYR    12      -4.205  35.320  53.566  1.00  0.00           C
ATOM    206  HE2 TYR    12      -3.824  36.211  54.044  1.00  0.00           H
ATOM    207  C   TYR    12      -2.437  33.905  47.954  1.00  0.00           C
ATOM    208  O   TYR    12      -1.977  32.918  47.377  1.00  0.00           O
ATOM    209  N   LYS    13      -1.941  35.148  47.638  1.00  0.00           N
ATOM    210  HN  LYS    13      -2.357  35.939  48.080  1.00  0.00           H
ATOM    211  CA  LYS    13      -0.737  35.359  46.754  1.00  0.00           C
ATOM    212  HA  LYS    13      -0.181  34.458  46.545  1.00  0.00           H
ATOM    213  CB  LYS    13      -1.176  35.909  45.378  1.00  0.00           C
ATOM    214  HB1 LYS    13      -1.922  36.712  45.558  1.00  0.00           H
ATOM    215  HB2 LYS    13      -0.251  36.328  44.926  1.00  0.00           H
ATOM    216  CG  LYS    13      -1.917  34.967  44.436  1.00  0.00           C
ATOM    217  HG1 LYS    13      -2.810  34.663  45.023  1.00  0.00           H
ATOM    218  HG2 LYS    13      -2.236  35.333  43.437  1.00  0.00           H
ATOM    219  CD  LYS    13      -1.035  33.748  44.038  1.00  0.00           C
ATOM    220  HD1 LYS    13      -0.017  34.159  43.867  1.00  0.00           H
ATOM    221  HD2 LYS    13      -0.921  33.017  44.866  1.00  0.00           H
ATOM    222  CE  LYS    13      -1.746  32.895  42.902  1.00  0.00           C
ATOM    223  HE1 LYS    13      -2.704  32.430  43.219  1.00  0.00           H
ATOM    224  HE2 LYS    13      -1.990  33.584  42.065  1.00  0.00           H
ATOM    225  NZ  LYS    13      -0.823  31.771  42.494  1.00  0.00           N
ATOM    226  HZ1 LYS    13      -0.819  30.992  43.183  1.00  0.00           H
ATOM    227  HZ2 LYS    13      -1.134  31.488  41.543  1.00  0.00           H
ATOM    228  HZ3 LYS    13       0.152  32.085  42.311  1.00  0.00           H
ATOM    229  C   LYS    13       0.247  36.363  47.354  1.00  0.00           C
ATOM    230  O   LYS    13      -0.111  37.229  48.108  1.00  0.00           O
ATOM    231  N   THR    14       1.539  36.418  46.959  1.00  0.00           N
ATOM    232  HN  THR    14       1.860  35.606  46.478  1.00  0.00           H
ATOM    233  CA  THR    14       2.484  37.408  47.392  1.00  0.00           C
ATOM    234  HA  THR    14       2.420  37.370  48.470  1.00  0.00           H
ATOM    235  CB  THR    14       3.914  37.051  46.988  1.00  0.00           C
ATOM    236  HB  THR    14       4.596  37.896  47.225  1.00  0.00           H
ATOM    237  OG1 THR    14       4.080  36.575  45.664  1.00  0.00           O
ATOM    238  HG1 THR    14       3.232  36.350  45.277  1.00  0.00           H
ATOM    239  CG2 THR    14       4.350  35.955  47.932  1.00  0.00           C
ATOM    240 HG21 THR    14       5.437  35.728  47.881  1.00  0.00           H
ATOM    241 HG22 THR    14       4.141  36.203  48.995  1.00  0.00           H
ATOM    242 HG23 THR    14       3.812  35.011  47.699  1.00  0.00           H
ATOM    243  C   THR    14       2.118  38.856  47.024  1.00  0.00           C
ATOM    244  O   THR    14       1.560  39.193  45.958  1.00  0.00           O
ATOM    245  N   CYS    15       2.337  39.765  48.010  1.00  0.00           N
ATOM    246  HN  CYS    15       2.655  39.495  48.915  1.00  0.00           H
ATOM    247  CA  CYS    15       2.349  41.195  47.822  1.00  0.00           C
ATOM    248  HA  CYS    15       1.316  41.510  47.799  1.00  0.00           H
ATOM    249  CB  CYS    15       2.911  41.862  49.060  1.00  0.00           C
ATOM    250  HB1 CYS    15       3.842  41.307  49.307  1.00  0.00           H
ATOM    251  HB2 CYS    15       3.141  42.915  48.792  1.00  0.00           H
ATOM    252  SG  CYS    15       1.866  41.850  50.532  1.00  0.00           S
ATOM    253  C   CYS    15       3.115  41.717  46.549  1.00  0.00           C
ATOM    254  O   CYS    15       4.152  41.151  46.156  1.00  0.00           O
ATOM    255  N   PRO    16       2.719  42.839  45.979  1.00  0.00           N
ATOM    256  CD  PRO    16       1.377  43.398  46.124  1.00  0.00           C
ATOM    257  HD1 PRO    16       1.147  43.796  47.135  1.00  0.00           H
ATOM    258  HD2 PRO    16       0.640  42.605  45.874  1.00  0.00           H
ATOM    259  CA  PRO    16       3.685  43.753  45.365  1.00  0.00           C
ATOM    260  HA  PRO    16       3.798  43.506  44.319  1.00  0.00           H
ATOM    261  CB  PRO    16       2.834  45.038  45.374  1.00  0.00           C
ATOM    262  HB1 PRO    16       2.925  45.591  46.333  1.00  0.00           H
ATOM    263  HB2 PRO    16       3.252  45.641  44.540  1.00  0.00           H
ATOM    264  CG  PRO    16       1.376  44.526  45.099  1.00  0.00           C
ATOM    265  HG1 PRO    16       0.516  45.229  45.066  1.00  0.00           H
ATOM    266  HG2 PRO    16       1.383  43.979  44.132  1.00  0.00           H
ATOM    267  C   PRO    16       5.050  43.998  46.007  1.00  0.00           C
ATOM    268  O   PRO    16       5.070  44.260  47.203  1.00  0.00           O
ATOM    269  N   GLUT   17       6.178  43.966  45.201  1.00  0.00           N
ATOM    270  HN  GLUT   17       6.027  43.577  44.296  1.00  0.00           H
ATOM    271  CA  GLUT   17       7.556  44.200  45.648  1.00  0.00           C
ATOM    272  HA  GLUT   17       7.826  43.535  46.455  1.00  0.00           H
ATOM    273  CB  GLUT   17       8.582  43.879  44.638  1.00  0.00           C
ATOM    274  HB1 GLUT   17       9.617  44.067  44.997  1.00  0.00           H
ATOM    275  HB2 GLUT   17       8.650  42.801  44.376  1.00  0.00           H
ATOM    276  CG  GLUT   17       8.534  44.681  43.307  1.00  0.00           C
ATOM    277  HG1 GLUT   17       7.528  44.642  42.837  1.00  0.00           H
ATOM    278  HG2 GLUT   17       8.599  45.782  43.440  1.00  0.00           H
ATOM    279  CD  GLUT   17       9.377  44.077  42.213  1.00  0.00           C
ATOM    280  OE1 GLUT   17       8.941  43.751  41.116  1.00  0.00           O
ATOM    281  OE2 GLUT   17      10.644  43.901  42.639  1.00  0.00           O
ATOM    282  HE2 GLUT   17      11.223  43.601  41.934  1.00  0.00           H
ATOM    283  C   GLUT   17       7.978  45.490  46.315  1.00  0.00           C
ATOM    284  O   GLUT   17       7.643  46.534  45.769  1.00  0.00           O
ATOM    285  N   GLY    18       8.647  45.430  47.459  1.00  0.00           N
ATOM    286  HN  GLY    18       8.826  44.531  47.851  1.00  0.00           H
ATOM    287  CA  GLY    18       9.184  46.602  48.162  1.00  0.00           C
ATOM    288  HA1 GLY    18      10.065  46.357  48.737  1.00  0.00           H
ATOM    289  HA2 GLY    18       9.340  47.389  47.439  1.00  0.00           H
ATOM    290  C   GLY    18       8.219  47.018  49.246  1.00  0.00           C
ATOM    291  O   GLY    18       8.433  48.098  49.782  1.00  0.00           O
ATOM    292  N   LYS    19       7.213  46.224  49.462  1.00  0.00           N
ATOM    293  HN  LYS    19       6.991  45.462  48.859  1.00  0.00           H
ATOM    294  CA  LYS    19       6.158  46.328  50.531  1.00  0.00           C
ATOM    295  HA  LYS    19       6.326  47.254  51.059  1.00  0.00           H
ATOM    296  CB  LYS    19       4.662  46.204  50.005  1.00  0.00           C
ATOM    297  HB1 LYS    19       4.452  45.150  49.723  1.00  0.00           H
ATOM    298  HB2 LYS    19       4.006  46.474  50.860  1.00  0.00           H
ATOM    299  CG  LYS    19       4.324  47.037  48.736  1.00  0.00           C
ATOM    300  HG1 LYS    19       5.090  46.823  47.960  1.00  0.00           H
ATOM    301  HG2 LYS    19       3.312  46.746  48.381  1.00  0.00           H
ATOM    302  CD  LYS    19       4.338  48.552  48.796  1.00  0.00           C
ATOM    303  HD1 LYS    19       3.813  48.923  49.702  1.00  0.00           H
ATOM    304  HD2 LYS    19       5.408  48.803  48.956  1.00  0.00           H
ATOM    305  CE  LYS    19       3.698  49.169  47.518  1.00  0.00           C
ATOM    306  HE1 LYS    19       4.330  48.763  46.700  1.00  0.00           H
ATOM    307  HE2 LYS    19       2.605  48.970  47.521  1.00  0.00           H
ATOM    308  NZ  LYS    19       3.777  50.640  47.499  1.00  0.00           N
ATOM    309  HZ1 LYS    19       3.568  50.962  48.465  1.00  0.00           H
ATOM    310  HZ2 LYS    19       4.759  50.936  47.327  1.00  0.00           H
ATOM    311  HZ3 LYS    19       3.091  51.025  46.818  1.00  0.00           H
ATOM    312  C   LYS    19       6.344  45.291  51.656  1.00  0.00           C
ATOM    313  O   LYS    19       6.545  44.104  51.386  1.00  0.00           O
ATOM    314  N   ASN    20       6.463  45.709  52.957  1.00  0.00           N
ATOM    315  HN  ASN    20       6.055  46.560  53.278  1.00  0.00           H
ATOM    316  CA  ASN    20       7.239  44.976  53.924  1.00  0.00           C
ATOM    317  HA  ASN    20       7.661  44.044  53.578  1.00  0.00           H
ATOM    318  CB  ASN    20       8.446  45.859  54.295  1.00  0.00           C
ATOM    319  HB1 ASN    20       8.220  46.943  54.203  1.00  0.00           H
ATOM    320  HB2 ASN    20       8.741  45.635  55.342  1.00  0.00           H
ATOM    321  CG  ASN    20       9.676  45.673  53.372  1.00  0.00           C
ATOM    322  OD1 ASN    20       9.514  45.056  52.330  1.00  0.00           O
ATOM    323  ND2 ASN    20      10.854  46.195  53.665  1.00  0.00           N
ATOM    324 HD21 ASN    20      10.873  46.744  54.501  1.00  0.00           H
ATOM    325 HD22 ASN    20      11.629  46.042  53.051  1.00  0.00           H
ATOM    326  C   ASN    20       6.243  44.683  55.102  1.00  0.00           C
ATOM    327  O   ASN    20       6.599  43.962  56.068  1.00  0.00           O
ATOM    328  N   LEU    21       4.974  45.096  55.057  1.00  0.00           N
ATOM    329  HN  LEU    21       4.793  45.755  54.331  1.00  0.00           H
ATOM    330  CA  LEU    21       3.901  44.934  55.975  1.00  0.00           C
ATOM    331  HA  LEU    21       3.853  43.911  56.318  1.00  0.00           H
ATOM    332  CB  LEU    21       4.014  45.873  57.225  1.00  0.00           C
ATOM    333  HB1 LEU    21       3.112  45.693  57.849  1.00  0.00           H
ATOM    334  HB2 LEU    21       4.908  45.504  57.770  1.00  0.00           H
ATOM    335  CG  LEU    21       4.365  47.362  57.068  1.00  0.00           C
ATOM    336  HG  LEU    21       5.171  47.462  56.310  1.00  0.00           H
ATOM    337  CD1 LEU    21       3.101  48.081  56.523  1.00  0.00           C
ATOM    338 HD11 LEU    21       2.211  47.827  57.137  1.00  0.00           H
ATOM    339 HD12 LEU    21       3.150  49.180  56.682  1.00  0.00           H
ATOM    340 HD13 LEU    21       2.942  48.038  55.424  1.00  0.00           H
ATOM    341  CD2 LEU    21       4.759  47.975  58.421  1.00  0.00           C
ATOM    342 HD21 LEU    21       3.884  47.884  59.099  1.00  0.00           H
ATOM    343 HD22 LEU    21       5.605  47.285  58.628  1.00  0.00           H
ATOM    344 HD23 LEU    21       5.164  49.005  58.317  1.00  0.00           H
ATOM    345  C   LEU    21       2.659  45.122  55.178  1.00  0.00           C
ATOM    346  O   LEU    21       2.550  45.525  54.028  1.00  0.00           O
ATOM    347  N   CYS    22       1.495  44.727  55.803  1.00  0.00           N
ATOM    348  HN  CYS    22       1.538  44.470  56.766  1.00  0.00           H
ATOM    349  CA  CYS    22       0.221  44.900  55.144  1.00  0.00           C
ATOM    350  HA  CYS    22       0.318  45.551  54.287  1.00  0.00           H
ATOM    351  CB  CYS    22      -0.358  43.524  54.698  1.00  0.00           C
ATOM    352  HB1 CYS    22      -0.454  42.914  55.621  1.00  0.00           H
ATOM    353  HB2 CYS    22      -1.369  43.613  54.246  1.00  0.00           H
ATOM    354  SG  CYS    22       0.800  42.863  53.515  1.00  0.00           S
ATOM    355  C   CYS    22      -0.758  45.472  56.162  1.00  0.00           C
ATOM    356  O   CYS    22      -0.662  45.286  57.352  1.00  0.00           O
ATOM    357  N   PHE    23      -1.753  46.232  55.746  1.00  0.00           N
ATOM    358  HN  PHE    23      -2.057  46.172  54.799  1.00  0.00           H
ATOM    359  CA  PHE    23      -2.710  46.871  56.533  1.00  0.00           C
ATOM    360  HA  PHE    23      -2.459  46.817  57.582  1.00  0.00           H
ATOM    361  CB  PHE    23      -2.629  48.400  56.373  1.00  0.00           C
ATOM    362  HB1 PHE    23      -3.104  48.823  57.284  1.00  0.00           H
ATOM    363  HB2 PHE    23      -1.578  48.755  56.322  1.00  0.00           H
ATOM    364  CG  PHE    23      -3.239  48.950  55.113  1.00  0.00           C
ATOM    365  CD1 PHE    23      -2.488  49.106  53.959  1.00  0.00           C
ATOM    366  HD1 PHE    23      -1.447  48.854  53.818  1.00  0.00           H
ATOM    367  CE1 PHE    23      -3.032  49.764  52.876  1.00  0.00           C
ATOM    368  HE1 PHE    23      -2.534  49.983  51.943  1.00  0.00           H
ATOM    369  CZ  PHE    23      -4.363  50.297  53.000  1.00  0.00           C
ATOM    370  HZ  PHE    23      -4.819  50.819  52.172  1.00  0.00           H
ATOM    371  CD2 PHE    23      -4.539  49.464  55.193  1.00  0.00           C
ATOM    372  HD2 PHE    23      -5.117  49.298  56.091  1.00  0.00           H
ATOM    373  CE2 PHE    23      -5.140  50.145  54.180  1.00  0.00           C
ATOM    374  HE2 PHE    23      -6.172  50.444  54.294  1.00  0.00           H
ATOM    375  C   PHE    23      -4.193  46.313  56.355  1.00  0.00           C
ATOM    376  O   PHE    23      -4.550  45.694  55.355  1.00  0.00           O
ATOM    377  N   LYS    24      -5.122  46.573  57.343  1.00  0.00           N
ATOM    378  HN  LYS    24      -4.840  47.028  58.184  1.00  0.00           H
ATOM    379  CA  LYS    24      -6.554  46.440  57.149  1.00  0.00           C
ATOM    380  HA  LYS    24      -6.838  46.371  56.109  1.00  0.00           H
ATOM    381  CB  LYS    24      -7.066  45.250  58.080  1.00  0.00           C
ATOM    382  HB1 LYS    24      -8.163  45.135  57.941  1.00  0.00           H
ATOM    383  HB2 LYS    24      -6.548  44.341  57.706  1.00  0.00           H
ATOM    384  CG  LYS    24      -6.754  45.294  59.631  1.00  0.00           C
ATOM    385  HG1 LYS    24      -5.671  45.352  59.869  1.00  0.00           H
ATOM    386  HG2 LYS    24      -7.133  46.245  60.063  1.00  0.00           H
ATOM    387  CD  LYS    24      -7.324  44.102  60.420  1.00  0.00           C
ATOM    388  HD1 LYS    24      -8.378  44.385  60.627  1.00  0.00           H
ATOM    389  HD2 LYS    24      -7.321  43.107  59.925  1.00  0.00           H
ATOM    390  CE  LYS    24      -6.737  43.941  61.789  1.00  0.00           C
ATOM    391  HE1 LYS    24      -5.669  43.648  61.691  1.00  0.00           H
ATOM    392  HE2 LYS    24      -6.925  44.843  62.409  1.00  0.00           H
ATOM    393  NZ  LYS    24      -7.367  42.804  62.493  1.00  0.00           N
ATOM    394  HZ1 LYS    24      -6.939  41.942  62.097  1.00  0.00           H
ATOM    395  HZ2 LYS    24      -7.239  42.901  63.520  1.00  0.00           H
ATOM    396  HZ3 LYS    24      -8.375  42.856  62.243  1.00  0.00           H
ATOM    397  C   LYS    24      -7.243  47.730  57.628  1.00  0.00           C
ATOM    398  O   LYS    24      -6.651  48.589  58.207  1.00  0.00           O
ATOM    399  N   ALA    25      -8.541  48.003  57.316  1.00  0.00           N
ATOM    400  HN  ALA    25      -9.038  47.311  56.799  1.00  0.00           H
ATOM    401  CA  ALA    25      -9.135  49.321  57.475  1.00  0.00           C
ATOM    402  HA  ALA    25      -8.681  49.916  58.253  1.00  0.00           H
ATOM    403  CB  ALA    25      -8.825  50.131  56.112  1.00  0.00           C
ATOM    404  HB1 ALA    25      -7.718  50.109  56.021  1.00  0.00           H
ATOM    405  HB2 ALA    25      -9.230  49.712  55.166  1.00  0.00           H
ATOM    406  HB3 ALA    25      -9.222  51.157  56.266  1.00  0.00           H
ATOM    407  C   ALA    25     -10.563  49.113  57.804  1.00  0.00           C
ATOM    408  O   ALA    25     -11.356  48.557  57.030  1.00  0.00           O
ATOM    409  N   THR    26     -10.921  49.741  59.012  1.00  0.00           N
ATOM    410  HN  THR    26     -10.226  50.208  59.552  1.00  0.00           H
ATOM    411  CA  THR    26     -12.202  49.586  59.607  1.00  0.00           C
ATOM    412  HA  THR    26     -12.829  49.027  58.929  1.00  0.00           H
ATOM    413  CB  THR    26     -12.095  48.775  60.874  1.00  0.00           C
ATOM    414  HB  THR    26     -11.556  47.834  60.634  1.00  0.00           H
ATOM    415  OG1 THR    26     -13.428  48.414  61.277  1.00  0.00           O
ATOM    416  HG1 THR    26     -14.002  48.274  60.520  1.00  0.00           H
ATOM    417  CG2 THR    26     -11.451  49.540  62.021  1.00  0.00           C
ATOM    418 HG21 THR    26     -10.379  49.725  61.800  1.00  0.00           H
ATOM    419 HG22 THR    26     -11.958  50.517  62.171  1.00  0.00           H
ATOM    420 HG23 THR    26     -11.425  48.830  62.875  1.00  0.00           H
ATOM    421  C   THR    26     -12.947  50.920  59.739  1.00  0.00           C
ATOM    422  O   THR    26     -12.360  51.968  60.043  1.00  0.00           O
ATOM    423  N   LEU    27     -14.212  50.958  59.288  1.00  0.00           N
ATOM    424  HN  LEU    27     -14.651  50.126  58.958  1.00  0.00           H
ATOM    425  CA  LEU    27     -15.008  52.136  59.492  1.00  0.00           C
ATOM    426  HA  LEU    27     -14.488  52.969  59.043  1.00  0.00           H
ATOM    427  CB  LEU    27     -16.341  51.936  58.673  1.00  0.00           C
ATOM    428  HB1 LEU    27     -16.680  50.965  59.094  1.00  0.00           H
ATOM    429  HB2 LEU    27     -17.121  52.692  58.904  1.00  0.00           H
ATOM    430  CG  LEU    27     -16.222  51.838  57.137  1.00  0.00           C
ATOM    431  HG  LEU    27     -15.504  51.051  56.821  1.00  0.00           H
ATOM    432  CD1 LEU    27     -17.525  51.415  56.465  1.00  0.00           C
ATOM    433 HD11 LEU    27     -18.374  51.939  56.951  1.00  0.00           H
ATOM    434 HD12 LEU    27     -17.546  51.591  55.368  1.00  0.00           H
ATOM    435 HD13 LEU    27     -17.646  50.328  56.659  1.00  0.00           H
ATOM    436  CD2 LEU    27     -15.687  53.177  56.569  1.00  0.00           C
ATOM    437 HD21 LEU    27     -15.455  53.181  55.482  1.00  0.00           H
ATOM    438 HD22 LEU    27     -16.492  53.909  56.792  1.00  0.00           H
ATOM    439 HD23 LEU    27     -14.808  53.500  57.167  1.00  0.00           H
ATOM    440  C   LEU    27     -15.163  52.602  60.954  1.00  0.00           C
ATOM    441  O   LEU    27     -15.984  52.091  61.722  1.00  0.00           O
ATOM    442  N   LYS    28     -14.492  53.704  61.333  1.00  0.00           N
ATOM    443  HN  LYS    28     -13.918  54.205  60.690  1.00  0.00           H
ATOM    444  CA  LYS    28     -14.452  54.164  62.698  1.00  0.00           C
ATOM    445  HA  LYS    28     -14.176  53.366  63.370  1.00  0.00           H
ATOM    446  CB  LYS    28     -13.412  55.294  62.769  1.00  0.00           C
ATOM    447  HB1 LYS    28     -12.472  55.009  62.250  1.00  0.00           H
ATOM    448  HB2 LYS    28     -13.953  56.185  62.384  1.00  0.00           H
ATOM    449  CG  LYS    28     -13.130  55.617  64.265  1.00  0.00           C
ATOM    450  HG1 LYS    28     -12.511  56.539  64.231  1.00  0.00           H
ATOM    451  HG2 LYS    28     -13.987  55.994  64.863  1.00  0.00           H
ATOM    452  CD  LYS    28     -12.433  54.467  65.069  1.00  0.00           C
ATOM    453  HD1 LYS    28     -12.970  53.506  64.920  1.00  0.00           H
ATOM    454  HD2 LYS    28     -11.446  54.206  64.629  1.00  0.00           H
ATOM    455  CE  LYS    28     -12.249  54.651  66.578  1.00  0.00           C
ATOM    456  HE1 LYS    28     -13.211  54.992  67.016  1.00  0.00           H
ATOM    457  HE2 LYS    28     -11.877  53.712  67.041  1.00  0.00           H
ATOM    458  NZ  LYS    28     -11.175  55.662  66.859  1.00  0.00           N
ATOM    459  HZ1 LYS    28     -11.429  56.637  66.600  1.00  0.00           H
ATOM    460  HZ2 LYS    28     -10.851  55.642  67.847  1.00  0.00           H
ATOM    461  HZ3 LYS    28     -10.336  55.502  66.265  1.00  0.00           H
ATOM    462  C   LYS    28     -15.747  54.483  63.364  1.00  0.00           C
ATOM    463  O   LYS    28     -15.928  54.205  64.541  1.00  0.00           O
ATOM    464  N   LYS    29     -16.621  55.184  62.634  1.00  0.00           N
ATOM    465  HN  LYS    29     -16.432  55.103  61.659  1.00  0.00           H
ATOM    466  CA  LYS    29     -17.878  55.787  63.135  1.00  0.00           C
ATOM    467  HA  LYS    29     -17.821  55.717  64.211  1.00  0.00           H
ATOM    468  CB  LYS    29     -17.950  57.267  62.670  1.00  0.00           C
ATOM    469  HB1 LYS    29     -17.859  57.323  61.564  1.00  0.00           H
ATOM    470  HB2 LYS    29     -18.985  57.626  62.852  1.00  0.00           H
ATOM    471  CG  LYS    29     -17.008  58.198  63.352  1.00  0.00           C
ATOM    472  HG1 LYS    29     -16.014  57.716  63.234  1.00  0.00           H
ATOM    473  HG2 LYS    29     -16.945  59.239  62.970  1.00  0.00           H
ATOM    474  CD  LYS    29     -17.110  58.319  64.905  1.00  0.00           C
ATOM    475  HD1 LYS    29     -18.141  58.636  65.170  1.00  0.00           H
ATOM    476  HD2 LYS    29     -16.921  57.340  65.397  1.00  0.00           H
ATOM    477  CE  LYS    29     -16.029  59.273  65.344  1.00  0.00           C
ATOM    478  HE1 LYS    29     -14.984  58.933  65.182  1.00  0.00           H
ATOM    479  HE2 LYS    29     -16.223  60.239  64.830  1.00  0.00           H
ATOM    480  NZ  LYS    29     -16.013  59.577  66.851  1.00  0.00           N
ATOM    481  HZ1 LYS    29     -15.719  58.685  67.298  1.00  0.00           H
ATOM    482  HZ2 LYS    29     -15.302  60.320  67.004  1.00  0.00           H
ATOM    483  HZ3 LYS    29     -16.928  59.920  67.205  1.00  0.00           H
ATOM    484  C   LYS    29     -19.154  55.082  62.799  1.00  0.00           C
ATOM    485  O   LYS    29     -20.105  55.004  63.616  1.00  0.00           O
ATOM    486  N   PHE    30     -19.088  54.382  61.584  1.00  0.00           N
ATOM    487  HN  PHE    30     -18.212  54.439  61.111  1.00  0.00           H
ATOM    488  CA  PHE    30     -20.175  53.615  61.032  1.00  0.00           C
ATOM    489  HA  PHE    30     -21.070  54.027  61.475  1.00  0.00           H
ATOM    490  CB  PHE    30     -20.340  53.939  59.548  1.00  0.00           C
ATOM    491  HB1 PHE    30     -20.433  55.002  59.236  1.00  0.00           H
ATOM    492  HB2 PHE    30     -19.420  53.662  58.989  1.00  0.00           H
ATOM    493  CG  PHE    30     -21.485  53.284  58.918  1.00  0.00           C
ATOM    494  CD1 PHE    30     -21.312  52.013  58.324  1.00  0.00           C
ATOM    495  HD1 PHE    30     -20.343  51.536  58.280  1.00  0.00           H
ATOM    496  CE1 PHE    30     -22.444  51.265  57.893  1.00  0.00           C
ATOM    497  HE1 PHE    30     -22.316  50.277  57.476  1.00  0.00           H
ATOM    498  CZ  PHE    30     -23.713  51.867  57.927  1.00  0.00           C
ATOM    499  HZ  PHE    30     -24.600  51.321  57.641  1.00  0.00           H
ATOM    500  CD2 PHE    30     -22.715  53.921  58.870  1.00  0.00           C
ATOM    501  HD2 PHE    30     -22.849  54.873  59.363  1.00  0.00           H
ATOM    502  CE2 PHE    30     -23.868  53.185  58.306  1.00  0.00           C
ATOM    503  HE2 PHE    30     -24.828  53.637  58.510  1.00  0.00           H
ATOM    504  C   PHE    30     -20.049  52.084  61.349  1.00  0.00           C
ATOM    505  O   PHE    30     -18.952  51.659  61.160  1.00  0.00           O
ATOM    506  N   PRO    31     -20.982  51.333  61.964  1.00  0.00           N
ATOM    507  CD  PRO    31     -22.288  51.888  62.242  1.00  0.00           C
ATOM    508  HD1 PRO    31     -22.773  52.407  61.388  1.00  0.00           H
ATOM    509  HD2 PRO    31     -22.270  52.597  63.097  1.00  0.00           H
ATOM    510  CA  PRO    31     -20.743  50.130  62.859  1.00  0.00           C
ATOM    511  HA  PRO    31     -19.816  50.439  63.318  1.00  0.00           H
ATOM    512  CB  PRO    31     -22.107  49.878  63.585  1.00  0.00           C
ATOM    513  HB1 PRO    31     -22.371  48.813  63.755  1.00  0.00           H
ATOM    514  HB2 PRO    31     -22.118  50.448  64.539  1.00  0.00           H
ATOM    515  CG  PRO    31     -23.091  50.665  62.633  1.00  0.00           C
ATOM    516  HG1 PRO    31     -23.156  49.981  61.760  1.00  0.00           H
ATOM    517  HG2 PRO    31     -24.073  50.887  63.103  1.00  0.00           H
ATOM    518  C   PRO    31     -20.345  48.925  62.063  1.00  0.00           C
ATOM    519  O   PRO    31     -20.302  47.892  62.677  1.00  0.00           O
ATOM    520  N   LEU    32     -19.886  48.993  60.753  1.00  0.00           N
ATOM    521  HN  LEU    32     -20.109  49.867  60.327  1.00  0.00           H
ATOM    522  CA  LEU    32     -19.704  47.797  59.895  1.00  0.00           C
ATOM    523  HA  LEU    32     -20.626  47.235  59.919  1.00  0.00           H
ATOM    524  CB  LEU    32     -19.423  48.290  58.428  1.00  0.00           C
ATOM    525  HB1 LEU    32     -20.088  49.110  58.081  1.00  0.00           H
ATOM    526  HB2 LEU    32     -18.418  48.763  58.400  1.00  0.00           H
ATOM    527  CG  LEU    32     -19.499  47.185  57.379  1.00  0.00           C
ATOM    528  HG  LEU    32     -19.000  46.244  57.695  1.00  0.00           H
ATOM    529  CD1 LEU    32     -20.979  46.854  57.046  1.00  0.00           C
ATOM    530 HD11 LEU    32     -21.109  46.373  56.053  1.00  0.00           H
ATOM    531 HD12 LEU    32     -21.242  46.052  57.769  1.00  0.00           H
ATOM    532 HD13 LEU    32     -21.572  47.787  57.155  1.00  0.00           H
ATOM    533  CD2 LEU    32     -18.833  47.767  56.106  1.00  0.00           C
ATOM    534 HD21 LEU    32     -17.793  48.135  56.232  1.00  0.00           H
ATOM    535 HD22 LEU    32     -18.723  47.068  55.250  1.00  0.00           H
ATOM    536 HD23 LEU    32     -19.496  48.545  55.670  1.00  0.00           H
ATOM    537  C   LEU    32     -18.596  46.846  60.385  1.00  0.00           C
ATOM    538  O   LEU    32     -17.468  47.321  60.507  1.00  0.00           O
ATOM    539  N   LYS    33     -18.790  45.559  60.482  1.00  0.00           N
ATOM    540  HN  LYS    33     -19.658  45.115  60.274  1.00  0.00           H
ATOM    541  CA  LYS    33     -17.678  44.787  61.081  1.00  0.00           C
ATOM    542  HA  LYS    33     -16.968  45.390  61.626  1.00  0.00           H
ATOM    543  CB  LYS    33     -18.296  43.681  62.025  1.00  0.00           C
ATOM    544  HB1 LYS    33     -18.993  43.046  61.438  1.00  0.00           H
ATOM    545  HB2 LYS    33     -17.495  42.923  62.157  1.00  0.00           H
ATOM    546  CG  LYS    33     -18.990  44.174  63.323  1.00  0.00           C
ATOM    547  HG1 LYS    33     -19.803  44.881  63.050  1.00  0.00           H
ATOM    548  HG2 LYS    33     -19.547  43.335  63.792  1.00  0.00           H
ATOM    549  CD  LYS    33     -18.132  44.893  64.309  1.00  0.00           C
ATOM    550  HD1 LYS    33     -17.185  44.314  64.342  1.00  0.00           H
ATOM    551  HD2 LYS    33     -17.844  45.838  63.800  1.00  0.00           H
ATOM    552  CE  LYS    33     -18.767  45.111  65.680  1.00  0.00           C
ATOM    553  HE1 LYS    33     -19.617  45.827  65.681  1.00  0.00           H
ATOM    554  HE2 LYS    33     -19.217  44.170  66.062  1.00  0.00           H
ATOM    555  NZ  LYS    33     -17.724  45.645  66.519  1.00  0.00           N
ATOM    556  HZ1 LYS    33     -17.373  46.449  65.962  1.00  0.00           H
ATOM    557  HZ2 LYS    33     -18.101  45.924  67.448  1.00  0.00           H
ATOM    558  HZ3 LYS    33     -16.857  45.073  66.572  1.00  0.00           H
ATOM    559  C   LYS    33     -16.774  44.162  60.094  1.00  0.00           C
ATOM    560  O   LYS    33     -15.745  43.563  60.332  1.00  0.00           O
ATOM    561  N   PHE    34     -17.148  44.237  58.803  1.00  0.00           N
ATOM    562  HN  PHE    34     -17.992  44.713  58.569  1.00  0.00           H
ATOM    563  CA  PHE    34     -16.241  44.024  57.670  1.00  0.00           C
ATOM    564  HA  PHE    34     -15.884  43.013  57.800  1.00  0.00           H
ATOM    565  CB  PHE    34     -16.890  44.064  56.274  1.00  0.00           C
ATOM    566  HB1 PHE    34     -17.413  45.036  56.148  1.00  0.00           H
ATOM    567  HB2 PHE    34     -16.228  43.908  55.396  1.00  0.00           H
ATOM    568  CG  PHE    34     -18.010  43.007  56.217  1.00  0.00           C
ATOM    569  CD1 PHE    34     -19.370  43.396  56.241  1.00  0.00           C
ATOM    570  HD1 PHE    34     -19.585  44.451  56.336  1.00  0.00           H
ATOM    571  CE1 PHE    34     -20.449  42.480  56.204  1.00  0.00           C
ATOM    572  HE1 PHE    34     -21.492  42.731  56.076  1.00  0.00           H
ATOM    573  CZ  PHE    34     -20.074  41.120  55.976  1.00  0.00           C
ATOM    574  HZ  PHE    34     -20.788  40.311  55.923  1.00  0.00           H
ATOM    575  CD2 PHE    34     -17.691  41.667  56.084  1.00  0.00           C
ATOM    576  HD2 PHE    34     -16.644  41.427  56.194  1.00  0.00           H
ATOM    577  CE2 PHE    34     -18.684  40.697  55.816  1.00  0.00           C
ATOM    578  HE2 PHE    34     -18.320  39.681  55.791  1.00  0.00           H
ATOM    579  C   PHE    34     -15.103  45.020  57.680  1.00  0.00           C
ATOM    580  O   PHE    34     -15.404  46.184  57.799  1.00  0.00           O
ATOM    581  N   PRO    35     -13.809  44.775  57.624  1.00  0.00           N
ATOM    582  CD  PRO    35     -13.197  43.467  57.993  1.00  0.00           C
ATOM    583  HD1 PRO    35     -13.128  42.786  57.118  1.00  0.00           H
ATOM    584  HD2 PRO    35     -13.682  43.039  58.896  1.00  0.00           H
ATOM    585  CA  PRO    35     -12.809  45.688  56.960  1.00  0.00           C
ATOM    586  HA  PRO    35     -12.917  46.600  57.528  1.00  0.00           H
ATOM    587  CB  PRO    35     -11.434  44.994  57.144  1.00  0.00           C
ATOM    588  HB1 PRO    35     -11.243  44.371  56.244  1.00  0.00           H
ATOM    589  HB2 PRO    35     -10.590  45.673  57.391  1.00  0.00           H
ATOM    590  CG  PRO    35     -11.729  43.895  58.216  1.00  0.00           C
ATOM    591  HG1 PRO    35     -11.142  42.969  58.038  1.00  0.00           H
ATOM    592  HG2 PRO    35     -11.693  44.195  59.285  1.00  0.00           H
ATOM    593  C   PRO    35     -13.199  45.967  55.532  1.00  0.00           C
ATOM    594  O   PRO    35     -13.627  45.084  54.788  1.00  0.00           O
ATOM    595  N   VAL    36     -13.033  47.269  55.081  1.00  0.00           N
ATOM    596  HN  VAL    36     -12.633  47.953  55.686  1.00  0.00           H
ATOM    597  CA  VAL    36     -13.539  47.742  53.781  1.00  0.00           C
ATOM    598  HA  VAL    36     -14.103  46.946  53.317  1.00  0.00           H
ATOM    599  CB  VAL    36     -14.378  49.048  53.890  1.00  0.00           C
ATOM    600  HB  VAL    36     -14.753  49.143  52.849  1.00  0.00           H
ATOM    601  CG1 VAL    36     -15.472  48.903  54.940  1.00  0.00           C
ATOM    602 HG11 VAL    36     -15.903  49.920  55.051  1.00  0.00           H
ATOM    603 HG12 VAL    36     -16.262  48.200  54.599  1.00  0.00           H
ATOM    604 HG13 VAL    36     -15.177  48.693  55.990  1.00  0.00           H
ATOM    605  CG2 VAL    36     -13.477  50.171  54.340  1.00  0.00           C
ATOM    606 HG21 VAL    36     -12.801  49.901  55.180  1.00  0.00           H
ATOM    607 HG22 VAL    36     -13.078  50.605  53.399  1.00  0.00           H
ATOM    608 HG23 VAL    36     -14.242  50.879  54.723  1.00  0.00           H
ATOM    609  C   VAL    36     -12.381  48.030  52.836  1.00  0.00           C
ATOM    610  O   VAL    36     -12.512  48.046  51.569  1.00  0.00           O
ATOM    611  N   LYS    37     -11.141  48.079  53.347  1.00  0.00           N
ATOM    612  HN  LYS    37     -10.985  47.897  54.314  1.00  0.00           H
ATOM    613  CA  LYS    37      -9.948  48.142  52.543  1.00  0.00           C
ATOM    614  HA  LYS    37     -10.148  47.703  51.577  1.00  0.00           H
ATOM    615  CB  LYS    37      -9.524  49.631  52.332  1.00  0.00           C
ATOM    616  HB1 LYS    37     -10.395  50.045  51.781  1.00  0.00           H
ATOM    617  HB2 LYS    37      -9.425  50.237  53.258  1.00  0.00           H
ATOM    618  CG  LYS    37      -8.404  49.766  51.320  1.00  0.00           C
ATOM    619  HG1 LYS    37      -7.474  49.299  51.711  1.00  0.00           H
ATOM    620  HG2 LYS    37      -8.743  49.368  50.340  1.00  0.00           H
ATOM    621  CD  LYS    37      -8.193  51.259  50.994  1.00  0.00           C
ATOM    622  HD1 LYS    37      -9.102  51.709  50.540  1.00  0.00           H
ATOM    623  HD2 LYS    37      -7.793  51.797  51.880  1.00  0.00           H
ATOM    624  CE  LYS    37      -7.213  51.433  49.781  1.00  0.00           C
ATOM    625  HE1 LYS    37      -7.006  52.520  49.685  1.00  0.00           H
ATOM    626  HE2 LYS    37      -6.211  50.959  49.865  1.00  0.00           H
ATOM    627  NZ  LYS    37      -7.682  50.998  48.526  1.00  0.00           N
ATOM    628  HZ1 LYS    37      -6.958  51.208  47.809  1.00  0.00           H
ATOM    629  HZ2 LYS    37      -7.848  49.974  48.592  1.00  0.00           H
ATOM    630  HZ3 LYS    37      -8.487  51.586  48.229  1.00  0.00           H
ATOM    631  C   LYS    37      -8.869  47.381  53.229  1.00  0.00           C
ATOM    632  O   LYS    37      -8.939  47.274  54.408  1.00  0.00           O
ATOM    633  N   ARG    38      -7.949  46.797  52.507  1.00  0.00           N
ATOM    634  HN  ARG    38      -8.062  46.701  51.521  1.00  0.00           H
ATOM    635  CA  ARG    38      -6.731  46.158  53.095  1.00  0.00           C
ATOM    636  HA  ARG    38      -6.490  46.534  54.078  1.00  0.00           H
ATOM    637  CB  ARG    38      -6.866  44.639  53.267  1.00  0.00           C
ATOM    638  HB1 ARG    38      -7.035  44.199  52.261  1.00  0.00           H
ATOM    639  HB2 ARG    38      -5.964  44.135  53.675  1.00  0.00           H
ATOM    640  CG  ARG    38      -8.008  44.200  54.194  1.00  0.00           C
ATOM    641  HG1 ARG    38      -7.792  44.270  55.281  1.00  0.00           H
ATOM    642  HG2 ARG    38      -8.896  44.829  53.969  1.00  0.00           H
ATOM    643  CD  ARG    38      -8.345  42.706  53.937  1.00  0.00           C
ATOM    644  HD1 ARG    38      -8.598  42.367  52.910  1.00  0.00           H
ATOM    645  HD2 ARG    38      -7.443  42.101  54.171  1.00  0.00           H
ATOM    646  NE  ARG    38      -9.491  42.288  54.771  1.00  0.00           N
ATOM    647  HE  ARG    38      -9.319  41.757  55.601  1.00  0.00           H
ATOM    648  CZ  ARG    38     -10.761  42.145  54.446  1.00  0.00           C
ATOM    649  NH1 ARG    38     -11.277  42.456  53.280  1.00  0.00           N
ATOM    650 HH11 ARG    38     -10.803  43.043  52.624  1.00  0.00           H
ATOM    651 HH12 ARG    38     -12.228  42.272  53.032  1.00  0.00           H
ATOM    652  NH2 ARG    38     -11.495  41.397  55.227  1.00  0.00           N
ATOM    653 HH21 ARG    38     -11.162  40.999  56.082  1.00  0.00           H
ATOM    654 HH22 ARG    38     -12.380  41.144  54.837  1.00  0.00           H
ATOM    655  C   ARG    38      -5.718  46.481  52.040  1.00  0.00           C
ATOM    656  O   ARG    38      -6.004  47.081  51.025  1.00  0.00           O
ATOM    657  N   GLY    39      -4.447  46.111  52.278  1.00  0.00           N
ATOM    658  HN  GLY    39      -4.185  45.626  53.108  1.00  0.00           H
ATOM    659  CA  GLY    39      -3.368  46.111  51.287  1.00  0.00           C
ATOM    660  HA1 GLY    39      -3.624  45.482  50.447  1.00  0.00           H
ATOM    661  HA2 GLY    39      -3.275  47.169  51.093  1.00  0.00           H
ATOM    662  C   GLY    39      -2.023  45.790  51.788  1.00  0.00           C
ATOM    663  O   GLY    39      -1.971  45.525  52.991  1.00  0.00           O
ATOM    664  N   CYS    40      -1.025  45.758  50.860  1.00  0.00           N
ATOM    665  HN  CYS    40      -1.273  46.074  49.947  1.00  0.00           H
ATOM    666  CA  CYS    40       0.380  45.707  51.211  1.00  0.00           C
ATOM    667  HA  CYS    40       0.454  45.452  52.258  1.00  0.00           H
ATOM    668  CB  CYS    40       1.021  44.785  50.134  1.00  0.00           C
ATOM    669  HB1 CYS    40       0.765  45.239  49.153  1.00  0.00           H
ATOM    670  HB2 CYS    40       2.120  44.818  50.297  1.00  0.00           H
ATOM    671  SG  CYS    40       0.280  43.080  50.120  1.00  0.00           S
ATOM    672  C   CYS    40       1.085  47.048  51.155  1.00  0.00           C
ATOM    673  O   CYS    40       0.978  47.710  50.141  1.00  0.00           O
ATOM    674  N   ALA    41       1.859  47.500  52.111  1.00  0.00           N
ATOM    675  HN  ALA    41       2.067  47.009  52.954  1.00  0.00           H
ATOM    676  CA  ALA    41       2.465  48.848  52.131  1.00  0.00           C
ATOM    677  HA  ALA    41       2.555  49.287  51.149  1.00  0.00           H
ATOM    678  CB  ALA    41       1.600  49.846  53.006  1.00  0.00           C
ATOM    679  HB1 ALA    41       2.029  50.836  52.740  1.00  0.00           H
ATOM    680  HB2 ALA    41       0.547  49.701  52.683  1.00  0.00           H
ATOM    681  HB3 ALA    41       1.706  49.751  54.108  1.00  0.00           H
ATOM    682  C   ALA    41       3.875  48.751  52.618  1.00  0.00           C
ATOM    683  O   ALA    41       4.302  47.751  53.176  1.00  0.00           O
ATOM    684  N   ASPT   42       4.662  49.774  52.165  1.00  0.00           N
ATOM    685  HN  ASPT   42       4.369  50.446  51.488  1.00  0.00           H
ATOM    686  CA  ASPT   42       6.003  49.962  52.715  1.00  0.00           C
ATOM    687  HA  ASPT   42       6.448  48.980  52.654  1.00  0.00           H
ATOM    688  CB  ASPT   42       6.717  50.992  51.875  1.00  0.00           C
ATOM    689  HB1 ASPT   42       6.646  50.780  50.787  1.00  0.00           H
ATOM    690  HB2 ASPT   42       6.332  51.987  52.183  1.00  0.00           H
ATOM    691  CG  ASPT   42       8.290  51.023  52.154  1.00  0.00           C
ATOM    692  OD1 ASPT   42       8.954  50.066  52.372  1.00  0.00           O
ATOM    693  OD2 ASPT   42       8.804  52.292  52.052  1.00  0.00           O
ATOM    694  HD2 ASPT   42       9.740  52.083  52.002  1.00  0.00           H
ATOM    695  C   ASPT   42       6.005  50.433  54.257  1.00  0.00           C
ATOM    696  O   ASPT   42       6.660  50.037  55.161  1.00  0.00           O
ATOM    697  N   ASN    43       5.023  51.357  54.354  1.00  0.00           N
ATOM    698  HN  ASN    43       4.415  51.517  53.580  1.00  0.00           H
ATOM    699  CA  ASN    43       4.740  52.074  55.601  1.00  0.00           C
ATOM    700  HA  ASN    43       5.205  51.635  56.471  1.00  0.00           H
ATOM    701  CB  ASN    43       5.063  53.544  55.433  1.00  0.00           C
ATOM    702  HB1 ASN    43       4.422  53.977  54.636  1.00  0.00           H
ATOM    703  HB2 ASN    43       4.961  54.072  56.405  1.00  0.00           H
ATOM    704  CG  ASN    43       6.488  53.688  55.010  1.00  0.00           C
ATOM    705  OD1 ASN    43       6.761  54.141  53.908  1.00  0.00           O
ATOM    706  ND2 ASN    43       7.410  53.425  55.998  1.00  0.00           N
ATOM    707 HD21 ASN    43       7.214  52.938  56.848  1.00  0.00           H
ATOM    708 HD22 ASN    43       8.341  53.791  56.011  1.00  0.00           H
ATOM    709  C   ASN    43       3.259  52.032  55.954  1.00  0.00           C
ATOM    710  O   ASN    43       2.440  51.827  55.121  1.00  0.00           O
ATOM    711  N   CYS    44       2.939  52.096  57.221  1.00  0.00           N
ATOM    712  HN  CYS    44       3.568  52.021  57.991  1.00  0.00           H
ATOM    713  CA  CYS    44       1.592  52.113  57.698  1.00  0.00           C
ATOM    714  HA  CYS    44       1.085  51.315  57.176  1.00  0.00           H
ATOM    715  CB  CYS    44       1.568  51.833  59.210  1.00  0.00           C
ATOM    716  HB1 CYS    44       2.089  52.643  59.764  1.00  0.00           H
ATOM    717  HB2 CYS    44       0.522  51.826  59.585  1.00  0.00           H
ATOM    718  SG  CYS    44       2.434  50.328  59.658  1.00  0.00           S
ATOM    719  C   CYS    44       0.888  53.420  57.375  1.00  0.00           C
ATOM    720  O   CYS    44       1.315  54.502  57.842  1.00  0.00           O
ATOM    721  N   PRO    45      -0.188  53.537  56.601  1.00  0.00           N
ATOM    722  CD  PRO    45      -0.808  52.438  55.849  1.00  0.00           C
ATOM    723  HD1 PRO    45      -0.613  51.461  56.341  1.00  0.00           H
ATOM    724  HD2 PRO    45      -0.419  52.456  54.808  1.00  0.00           H
ATOM    725  CA  PRO    45      -1.017  54.709  56.633  1.00  0.00           C
ATOM    726  HA  PRO    45      -0.442  55.465  56.120  1.00  0.00           H
ATOM    727  CB  PRO    45      -2.289  54.408  55.745  1.00  0.00           C
ATOM    728  HB1 PRO    45      -3.202  54.708  56.300  1.00  0.00           H
ATOM    729  HB2 PRO    45      -2.163  54.745  54.693  1.00  0.00           H
ATOM    730  CG  PRO    45      -2.322  52.873  55.771  1.00  0.00           C
ATOM    731  HG1 PRO    45      -2.895  52.553  56.667  1.00  0.00           H
ATOM    732  HG2 PRO    45      -2.664  52.269  54.904  1.00  0.00           H
ATOM    733  C   PRO    45      -1.465  55.494  57.947  1.00  0.00           C
ATOM    734  O   PRO    45      -1.661  54.881  58.988  1.00  0.00           O
ATOM    735  N   LYS    46      -1.599  56.786  57.877  1.00  0.00           N
ATOM    736  HN  LYS    46      -1.425  57.296  57.038  1.00  0.00           H
ATOM    737  CA  LYS    46      -2.189  57.568  58.925  1.00  0.00           C
ATOM    738  HA  LYS    46      -1.587  57.373  59.800  1.00  0.00           H
ATOM    739  CB  LYS    46      -1.860  59.061  58.736  1.00  0.00           C
ATOM    740  HB1 LYS    46      -2.379  59.541  57.879  1.00  0.00           H
ATOM    741  HB2 LYS    46      -2.236  59.596  59.634  1.00  0.00           H
ATOM    742  CG  LYS    46      -0.301  59.425  58.812  1.00  0.00           C
ATOM    743  HG1 LYS    46       0.261  59.075  59.704  1.00  0.00           H
ATOM    744  HG2 LYS    46       0.277  59.004  57.963  1.00  0.00           H
ATOM    745  CD  LYS    46      -0.013  60.932  58.690  1.00  0.00           C
ATOM    746  HD1 LYS    46       0.900  61.238  58.135  1.00  0.00           H
ATOM    747  HD2 LYS    46      -0.925  61.282  58.160  1.00  0.00           H
ATOM    748  CE  LYS    46       0.057  61.707  60.049  1.00  0.00           C
ATOM    749  HE1 LYS    46       0.212  62.765  59.745  1.00  0.00           H
ATOM    750  HE2 LYS    46      -0.849  61.634  60.687  1.00  0.00           H
ATOM    751  NZ  LYS    46       1.350  61.337  60.762  1.00  0.00           N
ATOM    752  HZ1 LYS    46       1.944  62.177  60.906  1.00  0.00           H
ATOM    753  HZ2 LYS    46       1.214  60.841  61.666  1.00  0.00           H
ATOM    754  HZ3 LYS    46       1.901  60.690  60.162  1.00  0.00           H
ATOM    755  C   LYS    46      -3.640  57.475  59.250  1.00  0.00           C
ATOM    756  O   LYS    46      -4.569  57.632  58.414  1.00  0.00           O
ATOM    757  N   ASN    47      -3.983  57.300  60.526  1.00  0.00           N
ATOM    758  HN  ASN    47      -3.288  57.284  61.241  1.00  0.00           H
ATOM    759  CA  ASN    47      -5.373  57.322  60.963  1.00  0.00           C
ATOM    760  HA  ASN    47      -5.911  56.583  60.387  1.00  0.00           H
ATOM    761  CB  ASN    47      -5.449  57.052  62.485  1.00  0.00           C
ATOM    762  HB1 ASN    47      -4.847  57.751  63.103  1.00  0.00           H
ATOM    763  HB2 ASN    47      -6.432  57.204  62.980  1.00  0.00           H
ATOM    764  CG  ASN    47      -5.284  55.606  62.792  1.00  0.00           C
ATOM    765  OD1 ASN    47      -5.436  54.732  61.924  1.00  0.00           O
ATOM    766  ND2 ASN    47      -4.720  55.311  63.964  1.00  0.00           N
ATOM    767 HD21 ASN    47      -4.651  56.023  64.663  1.00  0.00           H
ATOM    768 HD22 ASN    47      -4.300  54.440  64.217  1.00  0.00           H
ATOM    769  C   ASN    47      -6.154  58.591  60.674  1.00  0.00           C
ATOM    770  O   ASN    47      -5.605  59.668  60.753  1.00  0.00           O
ATOM    771  N   SER    48      -7.474  58.438  60.355  1.00  0.00           N
ATOM    772  HN  SER    48      -7.773  57.487  60.364  1.00  0.00           H
ATOM    773  CA  SER    48      -8.378  59.515  59.930  1.00  0.00           C
ATOM    774  HA  SER    48      -8.057  60.481  60.293  1.00  0.00           H
ATOM    775  CB  SER    48      -8.495  59.821  58.349  1.00  0.00           C
ATOM    776  HB1 SER    48      -9.147  60.714  58.240  1.00  0.00           H
ATOM    777  HB2 SER    48      -7.507  60.256  58.090  1.00  0.00           H
ATOM    778  OG  SER    48      -8.991  58.781  57.539  1.00  0.00           O
ATOM    779  HG1 SER    48      -8.239  58.444  57.045  1.00  0.00           H
ATOM    780  C   SER    48      -9.814  59.345  60.387  1.00  0.00           C
ATOM    781  O   SER    48     -10.259  58.236  60.733  1.00  0.00           O
ATOM    782  N   ALA    49     -10.609  60.413  60.444  1.00  0.00           N
ATOM    783  HN  ALA    49     -10.260  61.311  60.188  1.00  0.00           H
ATOM    784  CA  ALA    49     -11.850  60.541  61.143  1.00  0.00           C
ATOM    785  HA  ALA    49     -11.565  60.554  62.185  1.00  0.00           H
ATOM    786  CB  ALA    49     -12.581  61.865  60.766  1.00  0.00           C
ATOM    787  HB1 ALA    49     -13.530  62.019  61.322  1.00  0.00           H
ATOM    788  HB2 ALA    49     -11.882  62.691  61.019  1.00  0.00           H
ATOM    789  HB3 ALA    49     -12.806  61.823  59.678  1.00  0.00           H
ATOM    790  C   ALA    49     -12.877  59.383  60.957  1.00  0.00           C
ATOM    791  O   ALA    49     -13.526  59.019  61.899  1.00  0.00           O
ATOM    792  N   LEU    50     -12.977  58.768  59.778  1.00  0.00           N
ATOM    793  HN  LEU    50     -12.393  58.925  58.986  1.00  0.00           H
ATOM    794  CA  LEU    50     -13.902  57.664  59.581  1.00  0.00           C
ATOM    795  HA  LEU    50     -14.354  57.424  60.532  1.00  0.00           H
ATOM    796  CB  LEU    50     -14.818  57.872  58.303  1.00  0.00           C
ATOM    797  HB1 LEU    50     -14.179  57.958  57.398  1.00  0.00           H
ATOM    798  HB2 LEU    50     -15.638  57.123  58.319  1.00  0.00           H
ATOM    799  CG  LEU    50     -15.564  59.198  58.256  1.00  0.00           C
ATOM    800  HG  LEU    50     -14.811  59.998  58.095  1.00  0.00           H
ATOM    801  CD1 LEU    50     -16.566  59.196  57.065  1.00  0.00           C
ATOM    802 HD11 LEU    50     -16.171  59.102  56.030  1.00  0.00           H
ATOM    803 HD12 LEU    50     -17.241  58.316  57.127  1.00  0.00           H
ATOM    804 HD13 LEU    50     -17.115  60.158  56.979  1.00  0.00           H
ATOM    805  CD2 LEU    50     -16.314  59.507  59.556  1.00  0.00           C
ATOM    806 HD21 LEU    50     -15.660  59.324  60.434  1.00  0.00           H
ATOM    807 HD22 LEU    50     -16.743  60.532  59.585  1.00  0.00           H
ATOM    808 HD23 LEU    50     -17.261  58.945  59.703  1.00  0.00           H
ATOM    809  C   LEU    50     -13.184  56.433  59.235  1.00  0.00           C
ATOM    810  O   LEU    50     -13.836  55.404  58.925  1.00  0.00           O
ATOM    811  N   LEU    51     -11.854  56.429  59.307  1.00  0.00           N
ATOM    812  HN  LEU    51     -11.364  57.268  59.530  1.00  0.00           H
ATOM    813  CA  LEU    51     -11.100  55.268  59.140  1.00  0.00           C
ATOM    814  HA  LEU    51     -11.791  54.439  59.186  1.00  0.00           H
ATOM    815  CB  LEU    51     -10.480  55.300  57.763  1.00  0.00           C
ATOM    816  HB1 LEU    51      -9.962  56.283  57.789  1.00  0.00           H
ATOM    817  HB2 LEU    51      -9.669  54.564  57.569  1.00  0.00           H
ATOM    818  CG  LEU    51     -11.430  55.242  56.601  1.00  0.00           C
ATOM    819  HG  LEU    51     -12.221  55.992  56.814  1.00  0.00           H
ATOM    820  CD1 LEU    51     -10.818  55.611  55.315  1.00  0.00           C
ATOM    821 HD11 LEU    51     -11.551  55.753  54.492  1.00  0.00           H
ATOM    822 HD12 LEU    51     -10.101  56.444  55.477  1.00  0.00           H
ATOM    823 HD13 LEU    51     -10.289  54.752  54.850  1.00  0.00           H
ATOM    824  CD2 LEU    51     -12.119  53.860  56.479  1.00  0.00           C
ATOM    825 HD21 LEU    51     -11.373  53.065  56.262  1.00  0.00           H
ATOM    826 HD22 LEU    51     -12.667  53.665  57.425  1.00  0.00           H
ATOM    827 HD23 LEU    51     -12.850  53.926  55.645  1.00  0.00           H
ATOM    828  C   LEU    51      -9.982  55.025  60.131  1.00  0.00           C
ATOM    829  O   LEU    51      -9.140  55.843  60.421  1.00  0.00           O
ATOM    830  N   LYS    52      -9.986  53.804  60.633  1.00  0.00           N
ATOM    831  HN  LYS    52     -10.661  53.103  60.420  1.00  0.00           H
ATOM    832  CA  LYS    52      -8.981  53.311  61.492  1.00  0.00           C
ATOM    833  HA  LYS    52      -8.230  54.076  61.625  1.00  0.00           H
ATOM    834  CB  LYS    52      -9.613  52.883  62.904  1.00  0.00           C
ATOM    835  HB1 LYS    52      -9.770  53.803  63.507  1.00  0.00           H
ATOM    836  HB2 LYS    52     -10.634  52.473  62.750  1.00  0.00           H
ATOM    837  CG  LYS    52      -8.780  51.766  63.653  1.00  0.00           C
ATOM    838  HG1 LYS    52      -9.432  51.669  64.548  1.00  0.00           H
ATOM    839  HG2 LYS    52      -8.617  50.784  63.160  1.00  0.00           H
ATOM    840  CD  LYS    52      -7.460  52.313  64.221  1.00  0.00           C
ATOM    841  HD1 LYS    52      -6.585  52.413  63.543  1.00  0.00           H
ATOM    842  HD2 LYS    52      -7.673  53.368  64.500  1.00  0.00           H
ATOM    843  CE  LYS    52      -7.086  51.566  65.563  1.00  0.00           C
ATOM    844  HE1 LYS    52      -7.847  51.783  66.343  1.00  0.00           H
ATOM    845  HE2 LYS    52      -6.877  50.489  65.389  1.00  0.00           H
ATOM    846  NZ  LYS    52      -5.853  52.225  65.979  1.00  0.00           N
ATOM    847  HZ1 LYS    52      -5.043  52.195  65.328  1.00  0.00           H
ATOM    848  HZ2 LYS    52      -6.000  53.237  66.164  1.00  0.00           H
ATOM    849  HZ3 LYS    52      -5.541  51.856  66.900  1.00  0.00           H
ATOM    850  C   LYS    52      -8.148  52.243  60.747  1.00  0.00           C
ATOM    851  O   LYS    52      -8.721  51.225  60.364  1.00  0.00           O
ATOM    852  N   TYR    53      -6.803  52.470  60.639  1.00  0.00           N
ATOM    853  HN  TYR    53      -6.484  53.407  60.763  1.00  0.00           H
ATOM    854  CA  TYR    53      -5.929  51.625  59.952  1.00  0.00           C
ATOM    855  HA  TYR    53      -6.477  50.885  59.387  1.00  0.00           H
ATOM    856  CB  TYR    53      -4.979  52.303  58.934  1.00  0.00           C
ATOM    857  HB1 TYR    53      -4.231  53.002  59.366  1.00  0.00           H
ATOM    858  HB2 TYR    53      -4.374  51.538  58.402  1.00  0.00           H
ATOM    859  CG  TYR    53      -5.624  53.189  57.850  1.00  0.00           C
ATOM    860  CD1 TYR    53      -6.083  54.482  58.165  1.00  0.00           C
ATOM    861  HD1 TYR    53      -5.844  54.848  59.153  1.00  0.00           H
ATOM    862  CE1 TYR    53      -6.740  55.256  57.225  1.00  0.00           C
ATOM    863  HE1 TYR    53      -6.951  56.269  57.533  1.00  0.00           H
ATOM    864  CZ  TYR    53      -6.985  54.735  55.983  1.00  0.00           C
ATOM    865  OH  TYR    53      -7.464  55.528  54.966  1.00  0.00           O
ATOM    866  HH  TYR    53      -7.406  56.398  55.368  1.00  0.00           H
ATOM    867  CD2 TYR    53      -5.856  52.686  56.555  1.00  0.00           C
ATOM    868  HD2 TYR    53      -5.714  51.663  56.239  1.00  0.00           H
ATOM    869  CE2 TYR    53      -6.557  53.493  55.642  1.00  0.00           C
ATOM    870  HE2 TYR    53      -6.651  53.198  54.608  1.00  0.00           H
ATOM    871  C   TYR    53      -5.053  50.817  60.862  1.00  0.00           C
ATOM    872  O   TYR    53      -4.162  51.312  61.586  1.00  0.00           O
ATOM    873  N   VAL    54      -5.159  49.461  60.840  1.00  0.00           N
ATOM    874  HN  VAL    54      -5.766  48.906  60.277  1.00  0.00           H
ATOM    875  CA  VAL    54      -4.254  48.577  61.619  1.00  0.00           C
ATOM    876  HA  VAL    54      -3.676  49.170  62.313  1.00  0.00           H
ATOM    877  CB  VAL    54      -4.929  47.534  62.514  1.00  0.00           C
ATOM    878  HB  VAL    54      -5.586  47.056  61.756  1.00  0.00           H
ATOM    879  CG1 VAL    54      -3.919  46.489  63.088  1.00  0.00           C
ATOM    880 HG11 VAL    54      -3.085  46.992  63.622  1.00  0.00           H
ATOM    881 HG12 VAL    54      -4.408  45.950  63.927  1.00  0.00           H
ATOM    882 HG13 VAL    54      -3.471  45.841  62.304  1.00  0.00           H
ATOM    883  CG2 VAL    54      -5.799  48.245  63.545  1.00  0.00           C
ATOM    884 HG21 VAL    54      -6.255  49.223  63.280  1.00  0.00           H
ATOM    885 HG22 VAL    54      -6.675  47.666  63.909  1.00  0.00           H
ATOM    886 HG23 VAL    54      -5.079  48.367  64.382  1.00  0.00           H
ATOM    887  C   VAL    54      -3.295  47.801  60.713  1.00  0.00           C
ATOM    888  O   VAL    54      -3.680  47.118  59.781  1.00  0.00           O
ATOM    889  N   CYS    55      -1.957  48.018  60.996  1.00  0.00           N
ATOM    890  HN  CYS    55      -1.751  48.596  61.782  1.00  0.00           H
ATOM    891  CA  CYS    55      -0.979  47.443  60.119  1.00  0.00           C
ATOM    892  HA  CYS    55      -1.420  46.897  59.298  1.00  0.00           H
ATOM    893  CB  CYS    55      -0.061  48.434  59.365  1.00  0.00           C
ATOM    894  HB1 CYS    55       0.525  47.783  58.682  1.00  0.00           H
ATOM    895  HB2 CYS    55      -0.770  49.157  58.906  1.00  0.00           H
ATOM    896  SG  CYS    55       0.969  49.358  60.597  1.00  0.00           S
ATOM    897  C   CYS    55      -0.138  46.367  60.821  1.00  0.00           C
ATOM    898  O   CYS    55       0.379  46.534  61.954  1.00  0.00           O
ATOM    899  N   CYS    56      -0.012  45.248  60.090  1.00  0.00           N
ATOM    900  HN  CYS    56      -0.405  45.107  59.184  1.00  0.00           H
ATOM    901  CA  CYS    56       0.738  44.104  60.608  1.00  0.00           C
ATOM    902  HA  CYS    56       1.268  44.440  61.488  1.00  0.00           H
ATOM    903  CB  CYS    56      -0.253  42.893  61.028  1.00  0.00           C
ATOM    904  HB1 CYS    56      -1.026  43.493  61.553  1.00  0.00           H
ATOM    905  HB2 CYS    56      -0.723  42.461  60.119  1.00  0.00           H
ATOM    906  SG  CYS    56       0.358  41.540  62.153  1.00  0.00           S
ATOM    907  C   CYS    56       1.771  43.590  59.571  1.00  0.00           C
ATOM    908  O   CYS    56       1.642  43.670  58.355  1.00  0.00           O
ATOM    909  N   SER    57       2.887  43.107  60.095  1.00  0.00           N
ATOM    910  HN  SER    57       2.907  43.081  61.092  1.00  0.00           H
ATOM    911  CA  SER    57       4.103  42.707  59.371  1.00  0.00           C
ATOM    912  HA  SER    57       3.996  42.887  58.312  1.00  0.00           H
ATOM    913  CB  SER    57       5.318  43.421  59.967  1.00  0.00           C
ATOM    914  HB1 SER    57       5.126  44.515  59.956  1.00  0.00           H
ATOM    915  HB2 SER    57       5.615  43.219  61.018  1.00  0.00           H
ATOM    916  OG  SER    57       6.539  43.206  59.221  1.00  0.00           O
ATOM    917  HG1 SER    57       6.584  42.271  59.007  1.00  0.00           H
ATOM    918  C   SER    57       4.354  41.194  59.364  1.00  0.00           C
ATOM    919  O   SER    57       5.467  40.801  59.005  1.00  0.00           O
ATOM    920  N   THR    58       3.390  40.342  59.559  1.00  0.00           N
ATOM    921  HN  THR    58       2.489  40.647  59.858  1.00  0.00           H
ATOM    922  CA  THR    58       3.574  38.888  59.482  1.00  0.00           C
ATOM    923  HA  THR    58       4.515  38.651  59.007  1.00  0.00           H
ATOM    924  CB  THR    58       3.628  38.215  60.840  1.00  0.00           C
ATOM    925  HB  THR    58       3.531  37.109  60.809  1.00  0.00           H
ATOM    926  OG1 THR    58       2.554  38.670  61.640  1.00  0.00           O
ATOM    927  HG1 THR    58       1.943  37.933  61.709  1.00  0.00           H
ATOM    928  CG2 THR    58       4.924  38.735  61.478  1.00  0.00           C
ATOM    929 HG21 THR    58       5.809  38.554  60.832  1.00  0.00           H
ATOM    930 HG22 THR    58       5.013  39.813  61.731  1.00  0.00           H
ATOM    931 HG23 THR    58       5.219  38.182  62.395  1.00  0.00           H
ATOM    932  C   THR    58       2.431  38.256  58.618  1.00  0.00           C
ATOM    933  O   THR    58       1.454  38.976  58.387  1.00  0.00           O
ATOM    934  N   ASPT   59       2.651  37.014  58.171  1.00  0.00           N
ATOM    935  HN  ASPT   59       3.519  36.681  58.532  1.00  0.00           H
ATOM    936  CA  ASPT   59       1.802  36.404  57.160  1.00  0.00           C
ATOM    937  HA  ASPT   59       1.695  37.120  56.359  1.00  0.00           H
ATOM    938  CB  ASPT   59       2.431  35.156  56.538  1.00  0.00           C
ATOM    939  HB1 ASPT   59       3.020  34.560  57.267  1.00  0.00           H
ATOM    940  HB2 ASPT   59       1.692  34.434  56.130  1.00  0.00           H
ATOM    941  CG  ASPT   59       3.359  35.485  55.371  1.00  0.00           C
ATOM    942  OD1 ASPT   59       3.292  36.489  54.664  1.00  0.00           O
ATOM    943  OD2 ASPT   59       4.291  34.491  55.152  1.00  0.00           O
ATOM    944  HD2 ASPT   59       4.684  34.631  54.287  1.00  0.00           H
ATOM    945  C   ASPT   59       0.359  36.143  57.639  1.00  0.00           C
ATOM    946  O   ASPT   59       0.109  35.830  58.801  1.00  0.00           O
ATOM    947  N   LYS    60      -0.677  36.355  56.758  1.00  0.00           N
ATOM    948  HN  LYS    60      -0.481  36.543  55.799  1.00  0.00           H
ATOM    949  CA  LYS    60      -2.051  36.278  57.123  1.00  0.00           C
ATOM    950  HA  LYS    60      -2.605  36.489  56.221  1.00  0.00           H
ATOM    951  CB  LYS    60      -2.484  34.805  57.453  1.00  0.00           C
ATOM    952  HB1 LYS    60      -1.995  34.400  58.365  1.00  0.00           H
ATOM    953  HB2 LYS    60      -3.579  34.699  57.607  1.00  0.00           H
ATOM    954  CG  LYS    60      -2.073  33.923  56.248  1.00  0.00           C
ATOM    955  HG1 LYS    60      -2.302  34.339  55.244  1.00  0.00           H
ATOM    956  HG2 LYS    60      -1.007  33.623  56.162  1.00  0.00           H
ATOM    957  CD  LYS    60      -2.944  32.617  56.169  1.00  0.00           C
ATOM    958  HD1 LYS    60      -3.997  32.790  55.858  1.00  0.00           H
ATOM    959  HD2 LYS    60      -2.477  31.970  55.397  1.00  0.00           H
ATOM    960  CE  LYS    60      -3.090  31.869  57.480  1.00  0.00           C
ATOM    961  HE1 LYS    60      -3.618  32.532  58.197  1.00  0.00           H
ATOM    962  HE2 LYS    60      -3.691  30.946  57.337  1.00  0.00           H
ATOM    963  NZ  LYS    60      -1.764  31.571  58.037  1.00  0.00           N
ATOM    964  HZ1 LYS    60      -1.228  32.435  57.816  1.00  0.00           H
ATOM    965  HZ2 LYS    60      -1.833  31.485  59.071  1.00  0.00           H
ATOM    966  HZ3 LYS    60      -1.216  30.798  57.609  1.00  0.00           H
ATOM    967  C   LYS    60      -2.582  37.181  58.197  1.00  0.00           C
ATOM    968  O   LYS    60      -3.678  36.951  58.721  1.00  0.00           O
ATOM    969  N   CYS    61      -1.801  38.172  58.597  1.00  0.00           N
ATOM    970  HN  CYS    61      -1.088  38.544  58.008  1.00  0.00           H
ATOM    971  CA  CYS    61      -2.098  39.048  59.753  1.00  0.00           C
ATOM    972  HA  CYS    61      -2.555  38.451  60.528  1.00  0.00           H
ATOM    973  CB  CYS    61      -0.789  39.560  60.417  1.00  0.00           C
ATOM    974  HB1 CYS    61      -0.178  38.632  60.452  1.00  0.00           H
ATOM    975  HB2 CYS    61      -0.446  40.335  59.699  1.00  0.00           H
ATOM    976  SG  CYS    61      -1.165  40.260  62.100  1.00  0.00           S
ATOM    977  C   CYS    61      -3.180  40.151  59.520  1.00  0.00           C
ATOM    978  O   CYS    61      -3.977  40.493  60.387  1.00  0.00           O
ATOM    979  N   ASN    62      -3.307  40.683  58.336  1.00  0.00           N
ATOM    980  HN  ASN    62      -2.646  40.458  57.625  1.00  0.00           H
ATOM    981  CA  ASN    62      -4.417  41.570  58.039  1.00  0.00           C
ATOM    982  HA  ASN    62      -4.548  42.369  58.755  1.00  0.00           H
ATOM    983  CB  ASN    62      -4.098  42.537  56.844  1.00  0.00           C
ATOM    984  HB1 ASN    62      -4.847  43.354  56.769  1.00  0.00           H
ATOM    985  HB2 ASN    62      -3.117  42.980  57.120  1.00  0.00           H
ATOM    986  CG  ASN    62      -3.892  41.840  55.526  1.00  0.00           C
ATOM    987  OD1 ASN    62      -4.073  40.645  55.403  1.00  0.00           O
ATOM    988  ND2 ASN    62      -3.581  42.488  54.446  1.00  0.00           N
ATOM    989 HD21 ASN    62      -3.463  43.471  54.306  1.00  0.00           H
ATOM    990 HD22 ASN    62      -3.854  41.990  53.623  1.00  0.00           H
ATOM    991  C   ASN    62      -5.809  40.762  57.817  1.00  0.00           C
ATOM    992  OT1 ASN    62      -5.958  39.589  57.938  1.00  0.00           O
ATOM    993  OT2 ASN    62      -6.946  41.537  57.437  1.00  0.00           O
ATOM    994  HT2 ASN    62      -7.678  40.954  57.223  1.00  0.00           H
ATOM    995  OW  SOL    63      35.490  13.716  27.420  1.00  0.00           O
ATOM    996  HW1 SOL    63      36.058  13.326  26.755  1.00  0.00           H
ATOM    997  HW2 SOL    63      35.497  14.653  27.222  1.00  0.00           H
ATOM    998  OW  SOL    64      31.196  15.460  32.898  1.00  0.00           O
ATOM    999  HW1 SOL    64      31.701  15.414  32.086  1.00  0.00           H
ATOM   1000  HW2 SOL    64      30.853  14.574  33.017  1.00  0.00           H
ATOM   1001  OW  SOL    65      38.282  31.992  21.752  1.00  0.00           O
ATOM   1002  HW1 SOL    65      39.034  32.059  22.340  1.00  0.00           H
ATOM   1003  HW2 SOL    65      38.666  31.883  20.882  1.00  0.00           H
ATOM   1004  OW  SOL    66      77.162  73.626   1.859  1.00  0.00           O
ATOM   1005  HW1 SOL    66      77.839  72.950   1.900  1.00  0.00           H
ATOM   1006  HW2 SOL    66      76.366  73.186   2.155  1.00  0.00           H
ATOM   1007  OW  SOL    67      36.775  53.290  28.528  1.00  0.00           O
ATOM   1008  HW1 SOL    67      37.090  52.393  28.417  1.00  0.00           H
ATOM   1009  HW2 SOL    67      37.474  53.731  29.010  1.00  0.00           H
ATOM   1010  OW  SOL    68      61.286  46.225  43.677  1.00  0.00           O
ATOM   1011  HW1 SOL    68      60.780  45.424  43.541  1.00  0.00           H
ATOM   1012  HW2 SOL    68      61.654  46.131  44.556  1.00  0.00           H
ATOM   1013  OW  SOL    69      69.915  53.357  31.405  1.00  0.00           O
ATOM   1014  HW1 SOL    69      70.187  53.386  32.322  1.00  0.00           H
ATOM   1015  HW2 SOL    69      70.309  54.136  31.012  1.00  0.00           H
ATOM   1016  OW  SOL    70       0.176  46.673  42.187  1.00  0.00           O
ATOM   1017  HW1 SOL    70       0.548  46.618  43.068  1.00  0.00           H
ATOM   1018  HW2 SOL    70      -0.770  46.708  42.328  1.00  0.00           H
ATOM   1019  OW  SOL    71      57.771  23.303  19.860  1.00  0.00           O
ATOM   1020  HW1 SOL    71      57.551  23.705  19.020  1.00  0.00           H
ATOM   1021  HW2 SOL    71      56.937  22.971  20.192  1.00  0.00           H
ATOM   1022  OW  SOL    72      33.575  63.814  48.759  1.00  0.00           O
ATOM   1023  HW1 SOL    72      34.310  64.210  49.228  1.00  0.00           H
ATOM   1024  HW2 SOL    72      33.937  63.014  48.377  1.00  0.00           H
ATOM   1025  OW  SOL    73      59.908  21.315  28.773  1.00  0.00           O
ATOM   1026  HW1 SOL    73      60.348  20.938  28.011  1.00  0.00           H
ATOM   1027  HW2 SOL    73      59.692  20.562  29.323  1.00  0.00           H
ATOM   1028  OW  SOL    74       0.587  66.212   3.368  1.00  0.00           O
ATOM   1029  HW1 SOL    74       0.509  65.294   3.107  1.00  0.00           H
ATOM   1030  HW2 SOL    74       0.252  66.236   4.265  1.00  0.00           H
ATOM   1031  OW  SOL    75      23.768  65.275  53.679  1.00  0.00           O
ATOM   1032  HW1 SOL    75      24.562  65.568  53.233  1.00  0.00           H
ATOM   1033  HW2 SOL    75      23.636  65.915  54.379  1.00  0.00           H
ATOM   1034  OW  SOL    76      74.214  64.239   9.168  1.00  0.00           O
ATOM   1035  HW1 SOL    76      73.906  64.122   8.269  1.00  0.00           H
ATOM   1036  HW2 SOL    76      74.730  65.045   9.142  1.00  0.00           H
ATOM   1037  OW  SOL    77      16.005  33.538  31.195  1.00  0.00           O
ATOM   1038  HW1 SOL    77      16.725  34.015  30.783  1.00  0.00           H
ATOM   1039  HW2 SOL    77      15.922  33.932  32.063  1.00  0.00           H
ATOM   1040  OW  SOL    78      29.349  33.015  19.786  1.00  0.00           O
ATOM   1041  HW1 SOL    78      29.194  33.930  20.018  1.00  0.00           H
ATOM   1042  HW2 SOL    78      29.917  33.054  19.017  1.00  0.00           H
ATOM   1043  OW  SOL    79      12.427   9.312  52.315  1.00  0.00           O
ATOM   1044  HW1 SOL    79      12.392   8.827  53.140  1.00  0.00           H
ATOM   1045  HW2 SOL    79      12.378   8.637  51.638  1.00  0.00           H
ATOM   1046  OW  SOL    80      37.574  43.483  17.988  1.00  0.00           O
ATOM   1047  HW1 SOL    80      37.933  44.292  18.351  1.00  0.00           H
ATOM   1048  HW2 SOL    80      37.666  42.841  18.692  1.00  0.00           H
ATOM   1049  OW  SOL    81      24.710  63.681  47.920  1.00  0.00           O
ATOM   1050  HW1 SOL    81      23.889  63.394  48.321  1.00  0.00           H
ATOM   1051  HW2 SOL    81      24.537  64.577  47.633  1.00  0.00           H
ATOM   1052  OW  SOL    82      41.318  51.527  48.513  1.00  0.00           O
ATOM   1053  HW1 SOL    82      40.679  51.342  49.202  1.00  0.00           H
ATOM   1054  HW2 SOL    82      42.035  50.915  48.680  1.00  0.00           H
ATOM   1055  OW  SOL    83      55.199  43.466  46.035  1.00  0.00           O
ATOM   1056  HW1 SOL    83      55.962  43.602  45.472  1.00  0.00           H
ATOM   1057  HW2 SOL    83      55.504  42.859  46.710  1.00  0.00           H
ATOM   1058  OW  SOL    84      65.622  17.937  15.392  1.00  0.00           O
ATOM   1059  HW1 SOL    84      65.231  18.137  16.243  1.00  0.00           H
ATOM   1060  HW2 SOL    84      64.995  18.280  14.754  1.00  0.00           H
ATOM   1061  OW  SOL    85      41.924  13.900  21.753  1.00  0.00           O
ATOM   1062  HW1 SOL    85      41.865  14.691  21.218  1.00  0.00           H
ATOM   1063  HW2 SOL    85      41.031  13.553  21.768  1.00  0.00           H
ATOM   1064  OW  SOL    86      72.701  69.616  31.374  1.00  0.00           O
ATOM   1065  HW1 SOL    86      72.375  69.879  30.514  1.00  0.00           H
ATOM   1066  HW2 SOL    86      73.595  69.316  31.211  1.00  0.00           H
ATOM   1067  OW  SOL    87      35.691  37.247  50.407  1.00  0.00           O
ATOM   1068  HW1 SOL    87      36.259  37.498  49.679  1.00  0.00           H
ATOM   1069  HW2 SOL    87      35.397  36.363  50.188  1.00  0.00           H
ATOM   1070  OW  SOL    88      15.725  69.077  34.166  1.00  0.00           O
ATOM   1071  HW1 SOL    88      15.171  68.765  34.882  1.00  0.00           H
ATOM   1072  HW2 SOL    88      15.111  69.293  33.464  1.00  0.00           H
ATOM   1073  OW  SOL    89      55.459  34.240  15.559  1.00  0.00           O
ATOM   1074  HW1 SOL    89      54.654  34.751  15.652  1.00  0.00           H
ATOM   1075  HW2 SOL    89      56.100  34.702  16.100  1.00  0.00           H
ATOM   1076  OW  SOL    90      71.898  20.545  52.113  1.00  0.00           O
ATOM   1077  HW1 SOL    90      72.014  19.617  51.909  1.00  0.00           H
ATOM   1078  HW2 SOL    90      71.310  20.553  52.868  1.00  0.00           H
ATOM   1079  OW  SOL    91      59.285  72.909   1.504  1.00  0.00           O
ATOM   1080  HW1 SOL    91      58.766  73.414   2.130  1.00  0.00           H
ATOM   1081  HW2 SOL    91      58.708  72.194   1.236  1.00  0.00           H
ATOM   1082  OW  SOL    92       3.609  17.825  33.017  1.00  0.00           O
ATOM   1083  HW1 SOL    92       2.880  18.445  33.057  1.00  0.00           H
ATOM   1084  HW2 SOL    92       3.204  16.970  33.163  1.00  0.00           H
ATOM   1085  OW  SOL    93      16.034  49.346  47.185  1.00  0.00           O
ATOM   1086  HW1 SOL    93      16.753  48.745  47.381  1.00  0.00           H
ATOM   1087  HW2 SOL    93      15.346  49.107  47.807  1.00  0.00           H
ATOM   1088  OW  SOL    94      19.652  33.914  31.890  1.00  0.00           O
ATOM   1089  HW1 SOL    94      19.982  33.166  31.393  1.00  0.00           H
ATOM   1090  HW2 SOL    94      19.946  34.679  31.395  1.00  0.00           H
ATOM   1091  OW  SOL    95      32.003  70.157  38.415  1.00  0.00           O
ATOM   1092  HW1 SOL    95      31.795  70.292  37.491  1.00  0.00           H
ATOM   1093  HW2 SOL    95      32.884  69.783  38.411  1.00  0.00           H
ATOM   1094  OW  SOL    96      55.341  12.375  17.420  1.00  0.00           O
ATOM   1095  HW1 SOL    96      55.566  12.641  18.312  1.00  0.00           H
ATOM   1096  HW2 SOL    96      54.606  11.771  17.528  1.00  0.00           H
ATOM   1097  OW  SOL    97      74.036  43.940  11.719  1.00  0.00           O
ATOM   1098  HW1 SOL    97      74.099  44.872  11.931  1.00  0.00           H
ATOM   1099  HW2 SOL    97      74.548  43.504  12.400  1.00  0.00           H
ATOM   1100  OW  SOL    98       3.244   6.160  47.138  1.00  0.00           O
ATOM   1101  HW1 SOL    98       2.788   5.470  46.658  1.00  0.00           H
ATOM   1102  HW2 SOL    98       2.903   6.098  48.030  1.00  0.00           H
ATOM   1103  OW  SOL    99      58.490  23.172  24.310  1.00  0.00           O
ATOM   1104  HW1 SOL    99      58.868  23.511  23.499  1.00  0.00           H
ATOM   1105  HW2 SOL    99      59.190  22.650  24.702  1.00  0.00           H
ATOM   1106  OW  SOL   100      76.823  18.424  39.584  1.00  0.00           O
ATOM   1107  HW1 SOL   100      76.107  18.345  38.954  1.00  0.00           H
ATOM   1108  HW2 SOL   100      77.315  19.192  39.292  1.00  0.00           H
ATOM   1109  OW  SOL   101      60.429  59.224  21.284  1.00  0.00           O
ATOM   1110  HW1 SOL   101      59.861  58.622  20.802  1.00  0.00           H
ATOM   1111  HW2 SOL   101      60.482  60.001  20.727  1.00  0.00           H
ATOM   1112  OW  SOL   102       3.102  74.190  42.761  1.00  0.00           O
ATOM   1113  HW1 SOL   102       3.140  75.087  43.093  1.00  0.00           H
ATOM   1114  HW2 SOL   102       3.660  73.690  43.357  1.00  0.00           H
ATOM   1115  OW  SOL   103      45.603  78.405   5.262  1.00  0.00           O
ATOM   1116  HW1 SOL   103      45.468  78.340   6.207  1.00  0.00           H
ATOM   1117  HW2 SOL   103      46.298  77.775   5.075  1.00  0.00           H
ATOM   1118  OW  SOL   104      73.866  46.676  12.394  1.00  0.00           O
ATOM   1119  HW1 SOL   104      73.006  47.093  12.437  1.00  0.00           H
ATOM   1120  HW2 SOL   104      74.488  47.399  12.478  1.00  0.00           H
ATOM   1121  OW  SOL   105      73.008  21.191  45.365  1.00  0.00           O
ATOM   1122  HW1 SOL   105      72.610  22.059  45.427  1.00  0.00           H
ATOM   1123  HW2 SOL   105      73.711  21.294  44.723  1.00  0.00           H
ATOM   1124  OW  SOL   106      62.214  38.421  44.682  1.00  0.00           O
ATOM   1125  HW1 SOL   106      62.435  39.104  45.315  1.00  0.00           H
ATOM   1126  HW2 SOL   106      63.010  37.895  44.608  1.00  0.00           H
ATOM   1127  OW  SOL   107      74.444  23.032  26.599  1.00  0.00           O
ATOM   1128  HW1 SOL   107      75.076  23.575  26.128  1.00  0.00           H
ATOM   1129  HW2 SOL   107      73.899  23.658  27.076  1.00  0.00           H
ATOM   1130  OW  SOL   108      47.072  56.105  11.598  1.00  0.00           O
ATOM   1131  HW1 SOL   108      47.440  55.487  10.967  1.00  0.00           H
ATOM   1132  HW2 SOL   108      46.265  56.416  11.187  1.00  0.00           H
ATOM   1133  OW  SOL   109      10.107  63.363  35.857  1.00  0.00           O
ATOM   1134  HW1 SOL   109       9.451  63.782  35.301  1.00  0.00           H
ATOM   1135  HW2 SOL   109      10.689  64.077  36.121  1.00  0.00           H
ATOM   1136  OW  SOL   110      41.867  73.364  52.855  1.00  0.00           O
ATOM   1137  HW1 SOL   110      42.355  72.606  53.176  1.00  0.00           H
ATOM   1138  HW2 SOL   110      42.494  74.086  52.892  1.00  0.00           H
ATOM   1139  OW  SOL   111      12.688  14.055  52.457  1.00  0.00           O
ATOM   1140  HW1 SOL   111      12.971  14.104  51.544  1.00  0.00           H
ATOM   1141  HW2 SOL   111      12.453  13.136  52.587  1.00  0.00           H
ATOM   1142  OW  SOL   112      80.837   4.181  44.382  1.00  0.00           O
ATOM   1143  HW1 SOL   112      81.787   4.070  44.352  1.00  0.00           H
ATOM   1144  HW2 SOL   112      80.523   3.783  43.570  1.00  0.00           H
ATOM   1145  OW  SOL   113      23.509  27.738  46.156  1.00  0.00           O
ATOM   1146  HW1 SOL   113      22.620  27.452  45.948  1.00  0.00           H
ATOM   1147  HW2 SOL   113      23.983  26.929  46.347  1.00  0.00           H
ATOM   1148  OW  SOL   114      53.293  26.554  37.172  1.00  0.00           O
ATOM   1149  HW1 SOL   114      52.547  26.749  36.605  1.00  0.00           H
ATOM   1150  HW2 SOL   114      53.320  27.283  37.792  1.00  0.00           H
ATOM   1151  OW  SOL   115      71.429  63.123  27.648  1.00  0.00           O
ATOM   1152  HW1 SOL   115      71.422  62.906  28.580  1.00  0.00           H
ATOM   1153  HW2 SOL   115      71.740  64.028  27.614  1.00  0.00           H
ATOM   1154  OW  SOL   116      79.847  13.118  17.020  1.00  0.00           O
ATOM   1155  HW1 SOL   116      80.366  12.803  16.281  1.00  0.00           H
ATOM   1156  HW2 SOL   116      79.531  12.322  17.449  1.00  0.00           H
ATOM   1157  OW  SOL   117      20.830  33.174  14.471  1.00  0.00           O
ATOM   1158  HW1 SOL   117      21.633  33.524  14.856  1.00  0.00           H
ATOM   1159  HW2 SOL   117      20.163  33.307  15.145  1.00  0.00           H
ATOM   1160  OW  SOL   118      13.726  65.400  16.723  1.00  0.00           O
ATOM   1161  HW1 SOL   118      13.820  65.050  15.837  1.00  0.00           H
ATOM   1162  HW2 SOL   118      13.113  66.129  16.629  1.00  0.00           H
ATOM   1163  OW  SOL   119      11.283  65.661  36.518  1.00  0.00           O
ATOM   1164  HW1 SOL   119      11.866  65.710  35.761  1.00  0.00           H
ATOM   1165  HW2 SOL   119      11.487  66.444  37.030  1.00  0.00           H
ATOM   1166  OW  SOL   120      74.400  43.618  34.806  1.00  0.00           O
ATOM   1167  HW1 SOL   120      73.980  42.759  34.758  1.00  0.00           H
ATOM   1168  HW2 SOL   120      73.681  44.243  34.717  1.00  0.00           H
ATOM   1169  OW  SOL   121      26.663  54.320  20.285  1.00  0.00           O
ATOM   1170  HW1 SOL   121      26.888  53.592  20.865  1.00  0.00           H
ATOM   1171  HW2 SOL   121      25.801  54.091  19.937  1.00  0.00           H
ATOM   1172  OW  SOL   122      62.208  68.496  13.126  1.00  0.00           O
ATOM   1173  HW1 SOL   122      62.919  69.000  13.520  1.00  0.00           H
ATOM   1174  HW2 SOL   122      62.113  68.861  12.246  1.00  0.00           H
ATOM   1175  OW  SOL   123      17.898  32.168  10.792  1.00  0.00           O
ATOM   1176  HW1 SOL   123      18.576  32.720  10.402  1.00  0.00           H
ATOM   1177  HW2 SOL   123      18.360  31.373  11.059  1.00  0.00           H
ATOM   1178  OW  SOL   124      11.702  80.426  39.891  1.00  0.00           O
ATOM   1179  HW1 SOL   124      10.810  80.305  39.568  1.00  0.00           H
ATOM   1180  HW2 SOL   124      12.037  79.538  40.013  1.00  0.00           H
ATOM   1181  OW  SOL   125      16.374  71.097   2.674  1.00  0.00           O
ATOM   1182  HW1 SOL   125      16.037  71.178   3.567  1.00  0.00           H
ATOM   1183  HW2 SOL   125      15.602  71.191   2.117  1.00  0.00           H
ATOM   1184  OW  SOL   126      35.630  37.341  20.832  1.00  0.00           O
ATOM   1185  HW1 SOL   126      35.471  37.688  19.954  1.00  0.00           H
ATOM   1186  HW2 SOL   126      36.015  38.073  21.313  1.00  0.00           H
ATOM   1187  OW  SOL   127      37.092   1.148  49.953  1.00  0.00           O
ATOM   1188  HW1 SOL   127      36.942   1.825  50.613  1.00  0.00           H
ATOM   1189  HW2 SOL   127      37.567   0.460  50.419  1.00  0.00           H
ATOM   1190  OW  SOL   128      70.391  12.365  14.266  1.00  0.00           O
ATOM   1191  HW1 SOL   128      70.037  12.101  13.417  1.00  0.00           H
ATOM   1192  HW2 SOL   128      70.613  11.541  14.701  1.00  0.00           H
ATOM   1193  OW  SOL   129      13.453  36.813  47.770  1.00  0.00           O
ATOM   1194  HW1 SOL   129      13.419  35.963  47.332  1.00  0.00           H
ATOM   1195  HW2 SOL   129      12.558  36.964  48.073  1.00  0.00           H
ATOM   1196  OW  SOL   130      28.291  43.341  49.187  1.00  0.00           O
ATOM   1197  HW1 SOL   130      27.338  43.353  49.278  1.00  0.00           H
ATOM   1198  HW2 SOL   130      28.441  43.139  48.263  1.00  0.00           H
ATOM   1199  OW  SOL   131      78.728   6.661   1.604  1.00  0.00           O
ATOM   1200  HW1 SOL   131      78.080   7.365   1.626  1.00  0.00           H
ATOM   1201  HW2 SOL   131      79.251   6.792   2.395  1.00  0.00           H
ATOM   1202  OW  SOL   132      75.334  32.053  16.021  1.00  0.00           O
ATOM   1203  HW1 SOL   132      74.614  32.654  15.828  1.00  0.00           H
ATOM   1204  HW2 SOL   132      76.096  32.447  15.596  1.00  0.00           H
ATOM   1205  OW  SOL   133       9.343  15.991  19.257  1.00  0.00           O
ATOM   1206  HW1 SOL   133       9.190  16.793  18.757  1.00  0.00           H
ATOM   1207  HW2 SOL   133      10.289  15.976  19.403  1.00  0.00           H
ATOM   1208  OW  SOL   134      57.376   0.180  29.608  1.00  0.00           O
ATOM   1209  HW1 SOL   134      57.521   1.045  29.990  1.00  0.00           H
ATOM   1210  HW2 SOL   134      56.951   0.355  28.769  1.00  0.00           H
ATOM   1211  OW  SOL   135      50.663  12.407  12.273  1.00  0.00           O
ATOM   1212  HW1 SOL   135      51.487  12.777  11.955  1.00  0.00           H
ATOM   1213  HW2 SOL   135      50.001  13.058  12.039  1.00  0.00           H
ATOM   1214  OW  SOL   136       9.087  74.012   9.124  1.00  0.00           O
ATOM   1215  HW1 SOL   136       8.665  73.183   8.898  1.00  0.00           H
ATOM   1216  HW2 SOL   136       9.539  73.834   9.948  1.00  0.00           H
ATOM   1217  OW  SOL   137      60.880  25.041  31.615  1.00  0.00           O
ATOM   1218  HW1 SOL   137      61.665  25.395  32.033  1.00  0.00           H
ATOM   1219  HW2 SOL   137      60.754  25.587  30.838  1.00  0.00           H
ATOM   1220  OW  SOL   138      50.344  77.550  44.205  1.00  0.00           O
ATOM   1221  HW1 SOL   138      50.267  77.689  43.261  1.00  0.00           H
ATOM   1222  HW2 SOL   138      51.286  77.557  44.373  1.00  0.00           H
ATOM   1223  OW  SOL   139      22.701  73.362  18.835  1.00  0.00           O
ATOM   1224  HW1 SOL   139      23.038  72.679  19.415  1.00  0.00           H
ATOM   1225  HW2 SOL   139      21.872  73.012  18.509  1.00  0.00           H
ATOM   1226  OW  SOL   140      42.897  45.713  31.761  1.00  0.00           O
ATOM   1227  HW1 SOL   140      42.918  44.772  31.940  1.00  0.00           H
ATOM   1228  HW2 SOL   140      42.432  46.089  32.508  1.00  0.00           H
ATOM   1229  OW  SOL   141      12.417  43.399  40.764  1.00  0.00           O
ATOM   1230  HW1 SOL   141      11.944  42.583  40.599  1.00  0.00           H
ATOM   1231  HW2 SOL   141      13.268  43.272  40.344  1.00  0.00           H
ATOM   1232  OW  SOL   142      56.965  17.034  53.362  1.00  0.00           O
ATOM   1233  HW1 SOL   142      56.446  17.703  52.915  1.00  0.00           H
ATOM   1234  HW2 SOL   142      56.318  16.416  53.701  1.00  0.00           H
ATOM   1235  OW  SOL   143       2.177  55.025   0.168  1.00  0.00           O
ATOM   1236  HW1 SOL   143       2.711  55.777  -0.091  1.00  0.00           H
ATOM   1237  HW2 SOL   143       1.386  55.410   0.545  1.00  0.00           H
ATOM   1238  OW  SOL   144      24.636  52.649  51.522  1.00  0.00           O
ATOM   1239  HW1 SOL   144      24.519  52.316  50.632  1.00  0.00           H
ATOM   1240  HW2 SOL   144      24.177  53.489  51.527  1.00  0.00           H
ATOM   1241  OW  SOL   145      54.312  62.638  52.070  1.00  0.00           O
ATOM   1242  HW1 SOL   145      54.850  63.413  52.231  1.00  0.00           H
ATOM   1243  HW2 SOL   145      54.445  62.089  52.842  1.00  0.00           H
ATOM   1244  OW  SOL   146      61.585  22.522  20.595  1.00  0.00           O
ATOM   1245  HW1 SOL   146      60.938  23.091  21.013  1.00  0.00           H
ATOM   1246  HW2 SOL   146      61.559  21.713  21.105  1.00  0.00           H
ATOM   1247  OW  SOL   147       2.497  22.086  37.302  1.00  0.00           O
ATOM   1248  HW1 SOL   147       2.153  21.193  37.280  1.00  0.00           H
ATOM   1249  HW2 SOL   147       3.141  22.077  38.010  1.00  0.00           H
ATOM   1250  OW  SOL   148       7.014  41.423  37.504  1.00  0.00           O
ATOM   1251  HW1 SOL   148       6.417  41.138  38.196  1.00  0.00           H
ATOM   1252  HW2 SOL   148       7.152  40.641  36.970  1.00  0.00           H
ATOM   1253  OW  SOL   149      71.657   2.677  32.251  1.00  0.00           O
ATOM   1254  HW1 SOL   149      70.898   2.221  32.613  1.00  0.00           H
ATOM   1255  HW2 SOL   149      71.371   2.971  31.387  1.00  0.00           H
ATOM   1256  OW  SOL   150      13.622  39.493  48.017  1.00  0.00           O
ATOM   1257  HW1 SOL   150      13.446  39.725  48.928  1.00  0.00           H
ATOM   1258  HW2 SOL   150      13.512  38.542  47.985  1.00  0.00           H
ATOM   1259  OW  SOL   151       0.068  22.801  25.121  1.00  0.00           O
ATOM   1260  HW1 SOL   151      -0.392  23.407  24.541  1.00  0.00           H
ATOM   1261  HW2 SOL   151       0.383  22.106  24.542  1.00  0.00           H
ATOM   1262  OW  SOL   152      27.346  46.948   2.530  1.00  0.00           O
ATOM   1263  HW1 SOL   152      27.216  46.798   3.466  1.00  0.00           H
ATOM   1264  HW2 SOL   152      27.267  46.081   2.134  1.00  0.00           H
ATOM   1265  OW  SOL   153      56.416  44.859  32.884  1.00  0.00           O
ATOM   1266  HW1 SOL   153      57.078  45.306  32.358  1.00  0.00           H
ATOM   1267  HW2 SOL   153      56.613  43.928  32.777  1.00  0.00           H
ATOM   1268  OW  SOL   154      10.853   5.076  30.340  1.00  0.00           O
ATOM   1269  HW1 SOL   154      10.745   5.924  29.909  1.00  0.00           H
ATOM   1270  HW2 SOL   154      11.793   5.008  30.503  1.00  0.00           H
ATOM   1271  OW  SOL   155      43.388  63.314  35.494  1.00  0.00           O
ATOM   1272  HW1 SOL   155      42.767  63.823  34.972  1.00  0.00           H
ATOM   1273  HW2 SOL   155      43.198  63.560  36.399  1.00  0.00           H
ATOM   1274  OW  SOL   156      42.662  48.170  43.626  1.00  0.00           O
ATOM   1275  HW1 SOL   156      42.777  48.096  42.679  1.00  0.00           H
ATOM   1276  HW2 SOL   156      43.389  48.722  43.914  1.00  0.00           H
ATOM   1277  OW  SOL   157      67.991  58.351  30.907  1.00  0.00           O
ATOM   1278  HW1 SOL   157      68.587  57.694  30.548  1.00  0.00           H
ATOM   1279  HW2 SOL   157      67.447  58.613  30.164  1.00  0.00           H
ATOM   1280  OW  SOL   158      35.718  63.197  13.900  1.00  0.00           O
ATOM   1281  HW1 SOL   158      35.469  63.685  14.685  1.00  0.00           H
ATOM   1282  HW2 SOL   158      35.382  63.723  13.174  1.00  0.00           H
ATOM   1283  OW  SOL   159      68.256  14.200  25.092  1.00  0.00           O
ATOM   1284  HW1 SOL   159      67.353  14.466  25.264  1.00  0.00           H
ATOM   1285  HW2 SOL   159      68.407  13.465  25.687  1.00  0.00           H
ATOM   1286  OW  SOL   160      26.764  55.345  13.010  1.00  0.00           O
ATOM   1287  HW1 SOL   160      26.098  55.605  12.372  1.00  0.00           H
ATOM   1288  HW2 SOL   160      26.265  54.994  13.747  1.00  0.00           H
ATOM   1289  OW  SOL   161      63.825  18.045  39.702  1.00  0.00           O
ATOM   1290  HW1 SOL   161      63.516  17.142  39.780  1.00  0.00           H
ATOM   1291  HW2 SOL   161      63.042  18.578  39.835  1.00  0.00           H
ATOM   1292  OW  SOL   162      13.296  43.040  23.349  1.00  0.00           O
ATOM   1293  HW1 SOL   162      13.440  42.118  23.563  1.00  0.00           H
ATOM   1294  HW2 SOL   162      13.665  43.519  24.091  1.00  0.00           H
ATOM   1295  OW  SOL   163      53.579  28.094  31.782  1.00  0.00           O
ATOM   1296  HW1 SOL   163      53.342  28.968  31.472  1.00  0.00           H
ATOM   1297  HW2 SOL   163      52.902  27.521  31.423  1.00  0.00           H
ATOM   1298  OW  SOL   164      28.655  25.567  40.891  1.00  0.00           O
ATOM   1299  HW1 SOL   164      28.515  26.203  40.190  1.00  0.00           H
ATOM   1300  HW2 SOL   164      29.377  25.930  41.404  1.00  0.00           H
ATOM   1301  OW  SOL   165      48.689  46.280  40.059  1.00  0.00           O
ATOM   1302  HW1 SOL   165      47.924  46.692  40.462  1.00  0.00           H
ATOM   1303  HW2 SOL   165      49.362  46.308  40.740  1.00  0.00           H
ATOM   1304  OW  SOL   166      48.609  41.573  37.076  1.00  0.00           O
ATOM   1305  HW1 SOL   166      49.304  41.268  37.659  1.00  0.00           H
ATOM   1306  HW2 SOL   166      47.799  41.391  37.553  1.00  0.00           H
ATOM   1307  OW  SOL   167      79.909  59.207  47.949  1.00  0.00           O
ATOM   1308  HW1 SOL   167      79.277  59.925  47.938  1.00  0.00           H
ATOM   1309  HW2 SOL   167      80.616  59.518  48.514  1.00  0.00           H
ATOM   1310  OW  SOL   168      72.860   6.694  11.416  1.00  0.00           O
ATOM   1311  HW1 SOL   168      73.303   5.883  11.169  1.00  0.00           H
ATOM   1312  HW2 SOL   168      73.568   7.323  11.551  1.00  0.00           H
ATOM   1313  OW  SOL   169      18.176  33.732  24.294  1.00  0.00           O
ATOM   1314  HW1 SOL   169      18.802  33.284  23.725  1.00  0.00           H
ATOM   1315  HW2 SOL   169      18.693  34.406  24.736  1.00  0.00           H
ATOM   1316  OW  SOL   170      48.420  51.212  48.458  1.00  0.00           O
ATOM   1317  HW1 SOL   170      48.149  50.300  48.355  1.00  0.00           H
ATOM   1318  HW2 SOL   170      49.269  51.262  48.018  1.00  0.00           H
ATOM   1319  OW  SOL   171      16.512  13.583  20.888  1.00  0.00           O
ATOM   1320  HW1 SOL   171      17.180  13.911  20.285  1.00  0.00           H
ATOM   1321  HW2 SOL   171      16.715  12.653  20.988  1.00  0.00           H
ATOM   1322  OW  SOL   172      32.599  37.922   0.165  1.00  0.00           O
ATOM   1323  HW1 SOL   172      33.353  38.144  -0.382  1.00  0.00           H
ATOM   1324  HW2 SOL   172      32.931  37.968   1.062  1.00  0.00           H
ATOM   1325  OW  SOL   173      13.363  51.906  24.174  1.00  0.00           O
ATOM   1326  HW1 SOL   173      13.788  51.065  24.008  1.00  0.00           H
ATOM   1327  HW2 SOL   173      13.708  52.187  25.021  1.00  0.00           H
ATOM   1328  OW  SOL   174      50.277  76.942  49.904  1.00  0.00           O
ATOM   1329  HW1 SOL   174      49.379  76.639  50.039  1.00  0.00           H
ATOM   1330  HW2 SOL   174      50.317  77.163  48.973  1.00  0.00           H
ATOM   1331  OW  SOL   175      33.077  18.078  49.874  1.00  0.00           O
ATOM   1332  HW1 SOL   175      33.383  17.633  49.084  1.00  0.00           H
ATOM   1333  HW2 SOL   175      32.140  17.886  49.910  1.00  0.00           H
ATOM   1334  OW  SOL   176      22.537  69.734  23.978  1.00  0.00           O
ATOM   1335  HW1 SOL   176      22.998  69.060  24.479  1.00  0.00           H
ATOM   1336  HW2 SOL   176      23.186  70.051  23.350  1.00  0.00           H
ATOM   1337  OW  SOL   177      45.840  44.072  10.353  1.00  0.00           O
ATOM   1338  HW1 SOL   177      46.083  44.877   9.895  1.00  0.00           H
ATOM   1339  HW2 SOL   177      45.802  43.408   9.665  1.00  0.00           H
ATOM   1340  OW  SOL   178      12.392  75.782  11.435  1.00  0.00           O
ATOM   1341  HW1 SOL   178      12.413  75.791  10.478  1.00  0.00           H
ATOM   1342  HW2 SOL   178      13.221  76.183  11.697  1.00  0.00           H
ATOM   1343  OW  SOL   179      11.201  69.859  25.975  1.00  0.00           O
ATOM   1344  HW1 SOL   179      12.046  69.809  25.529  1.00  0.00           H
ATOM   1345  HW2 SOL   179      10.763  70.611  25.576  1.00  0.00           H
ATOM   1346  OW  SOL   180      37.935  79.675  51.189  1.00  0.00           O
ATOM   1347  HW1 SOL   180      37.741  79.182  50.391  1.00  0.00           H
ATOM   1348  HW2 SOL   180      38.886  79.616  51.282  1.00  0.00           H
ATOM   1349  OW  SOL   181       9.922  59.550  27.537  1.00  0.00           O
ATOM   1350  HW1 SOL   181       9.382  59.613  28.325  1.00  0.00           H
ATOM   1351  HW2 SOL   181      10.323  58.683  27.589  1.00  0.00           H
ATOM   1352  OW  SOL   182      42.080  67.191  14.138  1.00  0.00           O
ATOM   1353  HW1 SOL   182      42.400  66.706  14.898  1.00  0.00           H
ATOM   1354  HW2 SOL   182      41.138  67.025  14.126  1.00  0.00           H
ATOM   1355  OW  SOL   183      34.885  62.488  10.815  1.00  0.00           O
ATOM   1356  HW1 SOL   183      34.073  62.695  11.277  1.00  0.00           H
ATOM   1357  HW2 SOL   183      35.439  62.076  11.477  1.00  0.00           H
ATOM   1358  OW  SOL   184      21.550  28.418  36.727  1.00  0.00           O
ATOM   1359  HW1 SOL   184      22.228  28.627  36.084  1.00  0.00           H
ATOM   1360  HW2 SOL   184      21.748  28.981  37.475  1.00  0.00           H
ATOM   1361  OW  SOL   185      16.612  54.120  36.211  1.00  0.00           O
ATOM   1362  HW1 SOL   185      16.405  53.505  36.915  1.00  0.00           H
ATOM   1363  HW2 SOL   185      16.662  53.576  35.425  1.00  0.00           H
ATOM   1364  OW  SOL   186      18.060  40.558  31.544  1.00  0.00           O
ATOM   1365  HW1 SOL   186      18.031  39.613  31.397  1.00  0.00           H
ATOM   1366  HW2 SOL   186      18.749  40.678  32.198  1.00  0.00           H
ATOM   1367  OW  SOL   187      71.960  39.163  21.943  1.00  0.00           O
ATOM   1368  HW1 SOL   187      71.085  39.278  21.571  1.00  0.00           H
ATOM   1369  HW2 SOL   187      72.026  38.224  22.117  1.00  0.00           H
ATOM   1370  OW  SOL   188      11.907  13.346  27.857  1.00  0.00           O
ATOM   1371  HW1 SOL   188      12.348  12.529  28.090  1.00  0.00           H
ATOM   1372  HW2 SOL   188      11.196  13.425  28.493  1.00  0.00           H
ATOM   1373  OW  SOL   189      47.995  67.178   8.302  1.00  0.00           O
ATOM   1374  HW1 SOL   189      48.347  67.357   7.430  1.00  0.00           H
ATOM   1375  HW2 SOL   189      48.744  67.283   8.889  1.00  0.00           H
ATOM   1376  OW  SOL   190      80.026  36.855  37.332  1.00  0.00           O
ATOM   1377  HW1 SOL   190      79.222  36.768  37.844  1.00  0.00           H
ATOM   1378  HW2 SOL   190      80.079  37.788  37.124  1.00  0.00           H
ATOM   1379  OW  SOL   191      25.773  46.586  22.620  1.00  0.00           O
ATOM   1380  HW1 SOL   191      25.548  46.398  21.709  1.00  0.00           H
ATOM   1381  HW2 SOL   191      25.313  47.401  22.818  1.00  0.00           H
ATOM   1382  OW  SOL   192      25.988  66.342  22.585  1.00  0.00           O
ATOM   1383  HW1 SOL   192      26.432  65.655  22.088  1.00  0.00           H
ATOM   1384  HW2 SOL   192      25.824  67.035  21.944  1.00  0.00           H
ATOM   1385  OW  SOL   193      66.263  50.722  20.149  1.00  0.00           O
ATOM   1386  HW1 SOL   193      66.080  50.123  19.425  1.00  0.00           H
ATOM   1387  HW2 SOL   193      65.415  51.112  20.359  1.00  0.00           H
ATOM   1388  OW  SOL   194      31.227  72.863  36.968  1.00  0.00           O
ATOM   1389  HW1 SOL   194      30.644  72.259  37.430  1.00  0.00           H
ATOM   1390  HW2 SOL   194      30.738  73.684  36.927  1.00  0.00           H
ATOM   1391  OW  SOL   195      25.694  60.234  35.034  1.00  0.00           O
ATOM   1392  HW1 SOL   195      25.859  59.410  34.577  1.00  0.00           H
ATOM   1393  HW2 SOL   195      25.560  60.874  34.335  1.00  0.00           H
ATOM   1394  OW  SOL   196      79.475  18.848  29.051  1.00  0.00           O
ATOM   1395  HW1 SOL   196      79.834  19.407  29.741  1.00  0.00           H
ATOM   1396  HW2 SOL   196      78.602  19.204  28.884  1.00  0.00           H
ATOM   1397  OW  SOL   197      27.818  66.157   0.219  1.00  0.00           O
ATOM   1398  HW1 SOL   197      27.675  66.211   1.164  1.00  0.00           H
ATOM   1399  HW2 SOL   197      27.642  65.241   0.003  1.00  0.00           H
ATOM   1400  OW  SOL   198      14.636  12.066  38.206  1.00  0.00           O
ATOM   1401  HW1 SOL   198      14.220  11.672  37.439  1.00  0.00           H
ATOM   1402  HW2 SOL   198      14.643  11.368  38.861  1.00  0.00           H
ATOM   1403  OW  SOL   199      65.136  39.744  13.874  1.00  0.00           O
ATOM   1404  HW1 SOL   199      65.160  38.890  14.306  1.00  0.00           H
ATOM   1405  HW2 SOL   199      64.362  39.707  13.312  1.00  0.00           H
ATOM   1406  OW  SOL   200      62.877   4.907   8.439  1.00  0.00           O
ATOM   1407  HW1 SOL   200      62.028   4.519   8.652  1.00  0.00           H
ATOM   1408  HW2 SOL   200      63.473   4.160   8.373  1.00  0.00           H
ATOM   1409  OW  SOL   201      71.571  66.401   4.757  1.00  0.00           O
ATOM   1410  HW1 SOL   201      72.283  67.032   4.650  1.00  0.00           H
ATOM   1411  HW2 SOL   201      71.218  66.285   3.875  1.00  0.00           H
ATOM   1412  OW  SOL   202      68.968  36.890   4.896  1.00  0.00           O
ATOM   1413  HW1 SOL   202      69.022  36.215   4.219  1.00  0.00           H
ATOM   1414  HW2 SOL   202      69.753  36.760   5.428  1.00  0.00           H
ATOM   1415  OW  SOL   203       2.276   0.094  22.805  1.00  0.00           O
ATOM   1416  HW1 SOL   203       2.851   0.843  22.651  1.00  0.00           H
ATOM   1417  HW2 SOL   203       2.798  -0.666  22.549  1.00  0.00           H
ATOM   1418  OW  SOL   204      29.211  29.835  49.933  1.00  0.00           O
ATOM   1419  HW1 SOL   204      30.145  29.706  50.099  1.00  0.00           H
ATOM   1420  HW2 SOL   204      29.079  30.778  50.026  1.00  0.00           H
ATOM   1421  OW  SOL   205      20.531  22.027  52.704  1.00  0.00           O
ATOM   1422  HW1 SOL   205      21.379  22.354  53.006  1.00  0.00           H
ATOM   1423  HW2 SOL   205      20.316  21.321  53.312  1.00  0.00           H
ATOM   1424  OW  SOL   206      53.725  35.761  37.101  1.00  0.00           O
ATOM   1425  HW1 SOL   206      52.933  35.843  37.632  1.00  0.00           H
ATOM   1426  HW2 SOL   206      53.993  36.664  36.929  1.00  0.00           H
ATOM   1427  OW  SOL   207      41.006  12.182  34.451  1.00  0.00           O
ATOM   1428  HW1 SOL   207      41.507  12.399  33.664  1.00  0.00           H
ATOM   1429  HW2 SOL   207      40.104  12.092  34.144  1.00  0.00           H
ATOM   1430  OW  SOL   208      23.215  21.840  19.025  1.00  0.00           O
ATOM   1431  HW1 SOL   208      22.468  21.257  18.888  1.00  0.00           H
ATOM   1432  HW2 SOL   208      23.971  21.255  19.069  1.00  0.00           H
ATOM   1433  OW  SOL   209      54.337  68.034  51.767  1.00  0.00           O
ATOM   1434  HW1 SOL   209      55.293  68.082  51.752  1.00  0.00           H
ATOM   1435  HW2 SOL   209      54.102  68.224  52.676  1.00  0.00           H
ATOM   1436  OW  SOL   210      12.363  19.593  27.450  1.00  0.00           O
ATOM   1437  HW1 SOL   210      12.974  19.169  26.847  1.00  0.00           H
ATOM   1438  HW2 SOL   210      11.742  18.905  27.687  1.00  0.00           H
ATOM   1439  OW  SOL   211      58.316  70.560   0.555  1.00  0.00           O
ATOM   1440  HW1 SOL   211      58.683  70.731  -0.313  1.00  0.00           H
ATOM   1441  HW2 SOL   211      59.014  70.104   1.025  1.00  0.00           H
ATOM   1442  OW  SOL   212      45.383   7.617   6.410  1.00  0.00           O
ATOM   1443  HW1 SOL   212      46.279   7.330   6.232  1.00  0.00           H
ATOM   1444  HW2 SOL   212      45.461   8.558   6.567  1.00  0.00           H
ATOM   1445  OW  SOL   213      37.667  10.704   7.844  1.00  0.00           O
ATOM   1446  HW1 SOL   213      38.145  10.199   7.185  1.00  0.00           H
ATOM   1447  HW2 SOL   213      38.073  11.571   7.822  1.00  0.00           H
ATOM   1448  OW  SOL   214      78.669  34.717  10.855  1.00  0.00           O
ATOM   1449  HW1 SOL   214      78.794  35.360  10.158  1.00  0.00           H
ATOM   1450  HW2 SOL   214      78.227  35.201  11.553  1.00  0.00           H
ATOM   1451  OW  SOL   215       9.458  36.467  28.016  1.00  0.00           O
ATOM   1452  HW1 SOL   215       9.140  36.358  27.119  1.00  0.00           H
ATOM   1453  HW2 SOL   215      10.223  37.036  27.932  1.00  0.00           H
ATOM   1454  OW  SOL   216      25.109   8.989  44.530  1.00  0.00           O
ATOM   1455  HW1 SOL   216      24.369   8.748  43.972  1.00  0.00           H
ATOM   1456  HW2 SOL   216      24.963   9.912  44.738  1.00  0.00           H
ATOM   1457  OW  SOL   217      24.084  39.646  45.056  1.00  0.00           O
ATOM   1458  HW1 SOL   217      23.204  39.906  45.327  1.00  0.00           H
ATOM   1459  HW2 SOL   217      23.948  39.127  44.263  1.00  0.00           H
ATOM   1460  OW  SOL   218      19.284  57.136  34.096  1.00  0.00           O
ATOM   1461  HW1 SOL   218      19.745  56.326  34.313  1.00  0.00           H
ATOM   1462  HW2 SOL   218      19.476  57.724  34.826  1.00  0.00           H
ATOM   1463  OW  SOL   219       3.894  55.331  24.273  1.00  0.00           O
ATOM   1464  HW1 SOL   219       4.369  56.141  24.459  1.00  0.00           H
ATOM   1465  HW2 SOL   219       4.575  54.707  24.022  1.00  0.00           H
ATOM   1466  OW  SOL   220      68.956  18.376  21.949  1.00  0.00           O
ATOM   1467  HW1 SOL   220      69.281  17.869  22.693  1.00  0.00           H
ATOM   1468  HW2 SOL   220      69.609  19.065  21.824  1.00  0.00           H
ATOM   1469  OW  SOL   221      55.277  70.055  30.797  1.00  0.00           O
ATOM   1470  HW1 SOL   221      56.092  69.800  30.365  1.00  0.00           H
ATOM   1471  HW2 SOL   221      54.679  69.326  30.632  1.00  0.00           H
ATOM   1472  OW  SOL   222      55.490  32.274  51.445  1.00  0.00           O
ATOM   1473  HW1 SOL   222      55.644  33.218  51.409  1.00  0.00           H
ATOM   1474  HW2 SOL   222      54.788  32.121  50.813  1.00  0.00           H
ATOM   1475  OW  SOL   223      22.256  40.310  53.050  1.00  0.00           O
ATOM   1476  HW1 SOL   223      23.012  40.095  52.504  1.00  0.00           H
ATOM   1477  HW2 SOL   223      21.988  39.472  53.429  1.00  0.00           H
ATOM   1478  OW  SOL   224      44.889  33.354   8.734  1.00  0.00           O
ATOM   1479  HW1 SOL   224      44.324  34.009   8.326  1.00  0.00           H
ATOM   1480  HW2 SOL   224      44.639  32.528   8.318  1.00  0.00           H
ATOM   1481  OW  SOL   225      31.441  71.060  29.234  1.00  0.00           O
ATOM   1482  HW1 SOL   225      30.747  70.443  29.002  1.00  0.00           H
ATOM   1483  HW2 SOL   225      31.099  71.531  29.994  1.00  0.00           H
ATOM   1484  OW  SOL   226      63.576  39.242  34.228  1.00  0.00           O
ATOM   1485  HW1 SOL   226      63.443  38.479  33.664  1.00  0.00           H
ATOM   1486  HW2 SOL   226      62.873  39.186  34.876  1.00  0.00           H
ATOM   1487  OW  SOL   227      31.815  73.434   4.417  1.00  0.00           O
ATOM   1488  HW1 SOL   227      31.605  72.531   4.657  1.00  0.00           H
ATOM   1489  HW2 SOL   227      31.755  73.921   5.239  1.00  0.00           H
ATOM   1490  OW  SOL   228      78.159  59.590  38.535  1.00  0.00           O
ATOM   1491  HW1 SOL   228      77.623  60.186  39.059  1.00  0.00           H
ATOM   1492  HW2 SOL   228      78.475  58.939  39.160  1.00  0.00           H
ATOM   1493  OW  SOL   229      19.565  47.344  32.137  1.00  0.00           O
ATOM   1494  HW1 SOL   229      19.696  47.086  31.224  1.00  0.00           H
ATOM   1495  HW2 SOL   229      19.570  46.520  32.623  1.00  0.00           H
ATOM   1496  OW  SOL   230      14.349  76.830  30.870  1.00  0.00           O
ATOM   1497  HW1 SOL   230      15.157  76.332  30.995  1.00  0.00           H
ATOM   1498  HW2 SOL   230      14.080  77.077  31.755  1.00  0.00           H
ATOM   1499  OW  SOL   231      17.664   6.081  25.316  1.00  0.00           O
ATOM   1500  HW1 SOL   231      17.793   6.585  24.512  1.00  0.00           H
ATOM   1501  HW2 SOL   231      16.734   6.187  25.518  1.00  0.00           H
ATOM   1502  OW  SOL   232      36.305  24.251  42.795  1.00  0.00           O
ATOM   1503  HW1 SOL   232      36.053  23.713  43.546  1.00  0.00           H
ATOM   1504  HW2 SOL   232      36.675  23.629  42.168  1.00  0.00           H
ATOM   1505  OW  SOL   233      42.197  33.760  30.706  1.00  0.00           O
ATOM   1506  HW1 SOL   233      42.925  33.378  30.216  1.00  0.00           H
ATOM   1507  HW2 SOL   233      41.912  34.502  30.173  1.00  0.00           H
ATOM   1508  OW  SOL   234      63.224  63.288  35.783  1.00  0.00           O
ATOM   1509  HW1 SOL   234      63.136  63.260  34.830  1.00  0.00           H
ATOM   1510  HW2 SOL   234      62.345  63.494  36.099  1.00  0.00           H
ATOM   1511  OW  SOL   235      54.034  60.440  26.713  1.00  0.00           O
ATOM   1512  HW1 SOL   235      53.453  60.465  25.952  1.00  0.00           H
ATOM   1513  HW2 SOL   235      53.535  59.966  27.379  1.00  0.00           H
ATOM   1514  OW  SOL   236      39.862  30.383  30.093  1.00  0.00           O
ATOM   1515  HW1 SOL   236      39.263  30.193  30.816  1.00  0.00           H
ATOM   1516  HW2 SOL   236      40.672  29.929  30.327  1.00  0.00           H
ATOM   1517  OW  SOL   237       0.374  29.055  11.536  1.00  0.00           O
ATOM   1518  HW1 SOL   237      -0.407  29.142  10.989  1.00  0.00           H
ATOM   1519  HW2 SOL   237       0.035  28.991  12.429  1.00  0.00           H
ATOM   1520  OW  SOL   238      44.795  48.997  21.974  1.00  0.00           O
ATOM   1521  HW1 SOL   238      45.589  48.563  22.289  1.00  0.00           H
ATOM   1522  HW2 SOL   238      44.095  48.365  22.138  1.00  0.00           H
ATOM   1523  OW  SOL   239      24.407  13.411  34.659  1.00  0.00           O
ATOM   1524  HW1 SOL   239      24.561  12.930  35.472  1.00  0.00           H
ATOM   1525  HW2 SOL   239      23.672  13.991  34.859  1.00  0.00           H
ATOM   1526  OW  SOL   240      49.444  49.542   3.548  1.00  0.00           O
ATOM   1527  HW1 SOL   240      50.298  49.474   3.974  1.00  0.00           H
ATOM   1528  HW2 SOL   240      49.183  50.454   3.678  1.00  0.00           H
ATOM   1529  OW  SOL   241      29.013  21.042  29.558  1.00  0.00           O
ATOM   1530  HW1 SOL   241      29.390  20.163  29.597  1.00  0.00           H
ATOM   1531  HW2 SOL   241      29.750  21.627  29.739  1.00  0.00           H
ATOM   1532  OW  SOL   242      16.633  56.318  49.840  1.00  0.00           O
ATOM   1533  HW1 SOL   242      16.724  56.481  50.779  1.00  0.00           H
ATOM   1534  HW2 SOL   242      17.519  56.414  49.493  1.00  0.00           H
ATOM   1535  OW  SOL   243      13.007  30.735  15.224  1.00  0.00           O
ATOM   1536  HW1 SOL   243      12.725  31.611  14.960  1.00  0.00           H
ATOM   1537  HW2 SOL   243      13.505  30.875  16.029  1.00  0.00           H
ATOM   1538  OW  SOL   244      14.609   2.973   5.520  1.00  0.00           O
ATOM   1539  HW1 SOL   244      13.907   2.542   6.007  1.00  0.00           H
ATOM   1540  HW2 SOL   244      15.393   2.828   6.050  1.00  0.00           H
ATOM   1541  OW  SOL   245      61.509  40.827  18.266  1.00  0.00           O
ATOM   1542  HW1 SOL   245      62.274  41.313  17.958  1.00  0.00           H
ATOM   1543  HW2 SOL   245      61.873  40.120  18.800  1.00  0.00           H
ATOM   1544  OW  SOL   246      39.085  13.150  21.662  1.00  0.00           O
ATOM   1545  HW1 SOL   246      38.215  13.474  21.899  1.00  0.00           H
ATOM   1546  HW2 SOL   246      38.915  12.430  21.055  1.00  0.00           H
ATOM   1547  OW  SOL   247      10.423  65.544  50.784  1.00  0.00           O
ATOM   1548  HW1 SOL   247      10.400  66.201  51.479  1.00  0.00           H
ATOM   1549  HW2 SOL   247      10.495  66.052  49.976  1.00  0.00           H
ATOM   1550  OW  SOL   248      62.623   2.362  33.441  1.00  0.00           O
ATOM   1551  HW1 SOL   248      62.749   1.461  33.143  1.00  0.00           H
ATOM   1552  HW2 SOL   248      63.370   2.533  34.014  1.00  0.00           H
ATOM   1553  OW  SOL   249      54.994  66.199  23.266  1.00  0.00           O
ATOM   1554  HW1 SOL   249      55.455  67.001  23.017  1.00  0.00           H
ATOM   1555  HW2 SOL   249      55.691  65.566  23.440  1.00  0.00           H
ATOM   1556  OW  SOL   250      69.314  39.426  32.817  1.00  0.00           O
ATOM   1557  HW1 SOL   250      69.124  38.983  31.990  1.00  0.00           H
ATOM   1558  HW2 SOL   250      70.251  39.285  32.955  1.00  0.00           H
ATOM   1559  OW  SOL   251      77.456  72.967  20.428  1.00  0.00           O
ATOM   1560  HW1 SOL   251      77.553  73.728  19.855  1.00  0.00           H
ATOM   1561  HW2 SOL   251      78.319  72.854  20.826  1.00  0.00           H
ATOM   1562  OW  SOL   252      24.982  53.954  16.958  1.00  0.00           O
ATOM   1563  HW1 SOL   252      24.063  54.194  16.843  1.00  0.00           H
ATOM   1564  HW2 SOL   252      25.437  54.790  17.058  1.00  0.00           H
ATOM   1565  OW  SOL   253      34.021  61.160  32.286  1.00  0.00           O
ATOM   1566  HW1 SOL   253      33.366  61.579  32.844  1.00  0.00           H
ATOM   1567  HW2 SOL   253      34.341  61.864  31.722  1.00  0.00           H
ATOM   1568  OW  SOL   254      23.011  59.122  11.182  1.00  0.00           O
ATOM   1569  HW1 SOL   254      22.169  58.875  10.801  1.00  0.00           H
ATOM   1570  HW2 SOL   254      23.207  59.976  10.798  1.00  0.00           H
ATOM   1571  OW  SOL   255       5.631  62.640  32.074  1.00  0.00           O
ATOM   1572  HW1 SOL   255       4.763  62.358  31.786  1.00  0.00           H
ATOM   1573  HW2 SOL   255       5.473  63.104  32.896  1.00  0.00           H
ATOM   1574  OW  SOL   256      64.597   0.019  45.901  1.00  0.00           O
ATOM   1575  HW1 SOL   256      65.520  -0.110  45.683  1.00  0.00           H
ATOM   1576  HW2 SOL   256      64.396   0.898  45.581  1.00  0.00           H
ATOM   1577  OW  SOL   257      23.731  49.773  14.321  1.00  0.00           O
ATOM   1578  HW1 SOL   257      24.100  50.576  14.687  1.00  0.00           H
ATOM   1579  HW2 SOL   257      24.132  49.698  13.455  1.00  0.00           H
ATOM   1580  OW  SOL   258      67.983  64.379  24.575  1.00  0.00           O
ATOM   1581  HW1 SOL   258      67.767  63.667  25.178  1.00  0.00           H
ATOM   1582  HW2 SOL   258      68.683  64.861  25.014  1.00  0.00           H
ATOM   1583  OW  SOL   259      12.997  65.860  34.224  1.00  0.00           O
ATOM   1584  HW1 SOL   259      13.888  65.556  34.394  1.00  0.00           H
ATOM   1585  HW2 SOL   259      12.605  65.168  33.691  1.00  0.00           H
ATOM   1586  OW  SOL   260      28.737  20.152  22.470  1.00  0.00           O
ATOM   1587  HW1 SOL   260      29.173  20.872  22.926  1.00  0.00           H
ATOM   1588  HW2 SOL   260      28.953  19.375  22.986  1.00  0.00           H
ATOM   1589  OW  SOL   261       8.347  11.911   5.645  1.00  0.00           O
ATOM   1590  HW1 SOL   261       9.299  11.854   5.730  1.00  0.00           H
ATOM   1591  HW2 SOL   261       8.158  11.510   4.797  1.00  0.00           H
ATOM   1592  OW  SOL   262      51.254  63.798  19.296  1.00  0.00           O
ATOM   1593  HW1 SOL   262      52.056  64.282  19.095  1.00  0.00           H
ATOM   1594  HW2 SOL   262      50.599  64.477  19.460  1.00  0.00           H
ATOM   1595  OW  SOL   263      29.692  68.170  30.596  1.00  0.00           O
ATOM   1596  HW1 SOL   263      29.412  68.313  29.692  1.00  0.00           H
ATOM   1597  HW2 SOL   263      29.691  69.043  30.989  1.00  0.00           H
ATOM   1598  OW  SOL   264       2.852   3.871  45.583  1.00  0.00           O
ATOM   1599  HW1 SOL   264       3.553   3.504  45.044  1.00  0.00           H
ATOM   1600  HW2 SOL   264       2.578   3.147  46.145  1.00  0.00           H
ATOM   1601  OW  SOL   265      13.050  61.406  17.005  1.00  0.00           O
ATOM   1602  HW1 SOL   265      12.611  60.818  16.391  1.00  0.00           H
ATOM   1603  HW2 SOL   265      12.378  62.041  17.252  1.00  0.00           H
ATOM   1604  OW  SOL   266      53.998  14.044   2.702  1.00  0.00           O
ATOM   1605  HW1 SOL   266      54.478  14.185   3.518  1.00  0.00           H
ATOM   1606  HW2 SOL   266      53.151  14.465   2.846  1.00  0.00           H
ATOM   1607  OW  SOL   267      36.875  14.725  47.387  1.00  0.00           O
ATOM   1608  HW1 SOL   267      36.902  13.912  46.882  1.00  0.00           H
ATOM   1609  HW2 SOL   267      37.171  15.398  46.774  1.00  0.00           H
ATOM   1610  OW  SOL   268      49.480  74.379  17.161  1.00  0.00           O
ATOM   1611  HW1 SOL   268      49.269  74.469  18.091  1.00  0.00           H
ATOM   1612  HW2 SOL   268      49.107  73.535  16.910  1.00  0.00           H
ATOM   1613  OW  SOL   269      63.666  11.939  19.848  1.00  0.00           O
ATOM   1614  HW1 SOL   269      63.621  11.901  18.893  1.00  0.00           H
ATOM   1615  HW2 SOL   269      64.325  12.609  20.031  1.00  0.00           H
ATOM   1616  OW  SOL   270      50.003  30.879   1.289  1.00  0.00           O
ATOM   1617  HW1 SOL   270      50.893  31.187   1.457  1.00  0.00           H
ATOM   1618  HW2 SOL   270      49.551  31.638   0.920  1.00  0.00           H
ATOM   1619  OW  SOL   271      15.206  34.609   1.284  1.00  0.00           O
ATOM   1620  HW1 SOL   271      15.162  35.151   0.496  1.00  0.00           H
ATOM   1621  HW2 SOL   271      15.513  35.205   1.968  1.00  0.00           H
ATOM   1622  OW  SOL   272      27.673  57.595  30.996  1.00  0.00           O
ATOM   1623  HW1 SOL   272      28.247  58.275  30.644  1.00  0.00           H
ATOM   1624  HW2 SOL   272      28.110  56.773  30.774  1.00  0.00           H
ATOM   1625  OW  SOL   273      70.538   7.899  18.747  1.00  0.00           O
ATOM   1626  HW1 SOL   273      71.460   8.076  18.560  1.00  0.00           H
ATOM   1627  HW2 SOL   273      70.067   8.260  17.996  1.00  0.00           H
ATOM   1628  OW  SOL   274      38.332  76.496   4.032  1.00  0.00           O
ATOM   1629  HW1 SOL   274      37.747  75.919   3.540  1.00  0.00           H
ATOM   1630  HW2 SOL   274      38.200  76.247   4.947  1.00  0.00           H
ATOM   1631  OW  SOL   275      72.465  13.072  16.779  1.00  0.00           O
ATOM   1632  HW1 SOL   275      73.031  13.756  17.137  1.00  0.00           H
ATOM   1633  HW2 SOL   275      71.582  13.436  16.839  1.00  0.00           H
ATOM   1634  OW  SOL   276      36.820  43.086  38.137  1.00  0.00           O
ATOM   1635  HW1 SOL   276      37.206  42.830  38.975  1.00  0.00           H
ATOM   1636  HW2 SOL   276      37.055  42.377  37.538  1.00  0.00           H
ATOM   1637  OW  SOL   277      10.387  53.055  45.213  1.00  0.00           O
ATOM   1638  HW1 SOL   277       9.976  53.762  44.715  1.00  0.00           H
ATOM   1639  HW2 SOL   277      10.947  52.609  44.578  1.00  0.00           H
ATOM   1640  OW  SOL   278      25.391  74.236  14.494  1.00  0.00           O
ATOM   1641  HW1 SOL   278      26.176  73.823  14.855  1.00  0.00           H
ATOM   1642  HW2 SOL   278      24.667  73.699  14.818  1.00  0.00           H
ATOM   1643  OW  SOL   279      79.523  72.315  50.590  1.00  0.00           O
ATOM   1644  HW1 SOL   279      79.555  73.124  51.100  1.00  0.00           H
ATOM   1645  HW2 SOL   279      79.862  72.559  49.729  1.00  0.00           H
ATOM   1646  OW  SOL   280      36.430  16.429  27.190  1.00  0.00           O
ATOM   1647  HW1 SOL   280      35.520  16.725  27.206  1.00  0.00           H
ATOM   1648  HW2 SOL   280      36.695  16.416  28.110  1.00  0.00           H
ATOM   1649  OW  SOL   281      77.891  63.534  42.182  1.00  0.00           O
ATOM   1650  HW1 SOL   281      78.758  63.254  41.888  1.00  0.00           H
ATOM   1651  HW2 SOL   281      77.840  64.457  41.932  1.00  0.00           H
ATOM   1652  OW  SOL   282      57.220  22.675  27.704  1.00  0.00           O
ATOM   1653  HW1 SOL   282      58.148  22.496  27.549  1.00  0.00           H
ATOM   1654  HW2 SOL   282      56.814  21.810  27.757  1.00  0.00           H
ATOM   1655  OW  SOL   283      66.979  59.543  16.413  1.00  0.00           O
ATOM   1656  HW1 SOL   283      67.893  59.742  16.617  1.00  0.00           H
ATOM   1657  HW2 SOL   283      66.494  60.316  16.702  1.00  0.00           H
ATOM   1658  OW  SOL   284      71.292  66.845  14.155  1.00  0.00           O
ATOM   1659  HW1 SOL   284      70.584  67.443  14.393  1.00  0.00           H
ATOM   1660  HW2 SOL   284      71.260  66.158  14.821  1.00  0.00           H
ATOM   1661  OW  SOL   285      41.318  51.065  53.357  1.00  0.00           O
ATOM   1662  HW1 SOL   285      41.101  50.485  52.628  1.00  0.00           H
ATOM   1663  HW2 SOL   285      40.539  51.054  53.913  1.00  0.00           H
ATOM   1664  OW  SOL   286      70.455  62.132  19.031  1.00  0.00           O
ATOM   1665  HW1 SOL   286      69.692  61.583  18.851  1.00  0.00           H
ATOM   1666  HW2 SOL   286      70.763  61.840  19.889  1.00  0.00           H
ATOM   1667  OW  SOL   287       5.189  49.899  30.783  1.00  0.00           O
ATOM   1668  HW1 SOL   287       4.376  49.607  31.197  1.00  0.00           H
ATOM   1669  HW2 SOL   287       5.478  50.638  31.318  1.00  0.00           H
ATOM   1670  OW  SOL   288       1.332  72.049   9.474  1.00  0.00           O
ATOM   1671  HW1 SOL   288       0.883  72.828   9.800  1.00  0.00           H
ATOM   1672  HW2 SOL   288       1.549  71.549  10.261  1.00  0.00           H
ATOM   1673  OW  SOL   289      71.607  14.529   9.505  1.00  0.00           O
ATOM   1674  HW1 SOL   289      72.282  13.857   9.413  1.00  0.00           H
ATOM   1675  HW2 SOL   289      70.811  14.119   9.167  1.00  0.00           H
ATOM   1676  OW  SOL   290      25.567  58.483  21.995  1.00  0.00           O
ATOM   1677  HW1 SOL   290      26.398  58.092  21.723  1.00  0.00           H
ATOM   1678  HW2 SOL   290      24.981  57.737  22.122  1.00  0.00           H
ATOM   1679  OW  SOL   291       7.205  65.781  28.125  1.00  0.00           O
ATOM   1680  HW1 SOL   291       6.292  66.065  28.159  1.00  0.00           H
ATOM   1681  HW2 SOL   291       7.619  66.377  27.501  1.00  0.00           H
ATOM   1682  OW  SOL   292      70.378   1.458  44.071  1.00  0.00           O
ATOM   1683  HW1 SOL   292      71.227   1.325  44.492  1.00  0.00           H
ATOM   1684  HW2 SOL   292      70.432   0.958  43.257  1.00  0.00           H
ATOM   1685  OW  SOL   293      71.321  71.921  17.836  1.00  0.00           O
ATOM   1686  HW1 SOL   293      71.046  72.804  17.588  1.00  0.00           H
ATOM   1687  HW2 SOL   293      71.654  71.538  17.025  1.00  0.00           H
ATOM   1688  OW  SOL   294      42.372  58.078  31.594  1.00  0.00           O
ATOM   1689  HW1 SOL   294      42.358  58.917  31.133  1.00  0.00           H
ATOM   1690  HW2 SOL   294      42.759  58.279  32.446  1.00  0.00           H
ATOM   1691  OW  SOL   295      24.045  47.018   1.950  1.00  0.00           O
ATOM   1692  HW1 SOL   295      24.842  47.382   2.335  1.00  0.00           H
ATOM   1693  HW2 SOL   295      24.164  47.123   1.006  1.00  0.00           H
ATOM   1694  OW  SOL   296      56.585  79.223   2.907  1.00  0.00           O
ATOM   1695  HW1 SOL   296      56.928  78.375   2.626  1.00  0.00           H
ATOM   1696  HW2 SOL   296      55.635  79.134   2.832  1.00  0.00           H
ATOM   1697  OW  SOL   297      24.406  73.435   3.840  1.00  0.00           O
ATOM   1698  HW1 SOL   297      24.066  73.055   3.029  1.00  0.00           H
ATOM   1699  HW2 SOL   297      25.268  73.776   3.602  1.00  0.00           H
ATOM   1700  OW  SOL   298      68.258   9.940  22.292  1.00  0.00           O
ATOM   1701  HW1 SOL   298      68.502   9.194  21.744  1.00  0.00           H
ATOM   1702  HW2 SOL   298      68.497  10.708  21.773  1.00  0.00           H
ATOM   1703  OW  SOL   299      36.748   3.210   2.824  1.00  0.00           O
ATOM   1704  HW1 SOL   299      36.814   2.281   2.604  1.00  0.00           H
ATOM   1705  HW2 SOL   299      37.649   3.481   2.999  1.00  0.00           H
ATOM   1706  OW  SOL   300      46.162  22.288  51.601  1.00  0.00           O
ATOM   1707  HW1 SOL   300      46.281  21.357  51.414  1.00  0.00           H
ATOM   1708  HW2 SOL   300      45.214  22.417  51.585  1.00  0.00           H
ATOM   1709  OW  SOL   301      33.646  30.522   5.130  1.00  0.00           O
ATOM   1710  HW1 SOL   301      33.535  31.467   5.232  1.00  0.00           H
ATOM   1711  HW2 SOL   301      34.426  30.430   4.583  1.00  0.00           H
ATOM   1712  OW  SOL   302      33.682  41.594  43.540  1.00  0.00           O
ATOM   1713  HW1 SOL   302      32.786  41.907  43.415  1.00  0.00           H
ATOM   1714  HW2 SOL   302      34.118  41.777  42.708  1.00  0.00           H
ATOM   1715  OW  SOL   303       9.057  32.347  27.691  1.00  0.00           O
ATOM   1716  HW1 SOL   303       8.919  33.126  27.152  1.00  0.00           H
ATOM   1717  HW2 SOL   303       8.825  31.616  27.118  1.00  0.00           H
ATOM   1718  OW  SOL   304      32.747  77.799  44.097  1.00  0.00           O
ATOM   1719  HW1 SOL   304      33.095  77.452  44.919  1.00  0.00           H
ATOM   1720  HW2 SOL   304      33.495  77.798  43.500  1.00  0.00           H
ATOM   1721  OW  SOL   305      23.114  15.170  26.896  1.00  0.00           O
ATOM   1722  HW1 SOL   305      23.056  14.226  26.745  1.00  0.00           H
ATOM   1723  HW2 SOL   305      23.660  15.495  26.181  1.00  0.00           H
ATOM   1724  OW  SOL   306      38.234  52.398  10.028  1.00  0.00           O
ATOM   1725  HW1 SOL   306      37.649  53.001  10.487  1.00  0.00           H
ATOM   1726  HW2 SOL   306      39.101  52.798  10.107  1.00  0.00           H
ATOM   1727  OW  SOL   307      48.451  75.130  43.969  1.00  0.00           O
ATOM   1728  HW1 SOL   307      49.015  74.774  43.282  1.00  0.00           H
ATOM   1729  HW2 SOL   307      48.868  75.956  44.216  1.00  0.00           H
ATOM   1730  OW  SOL   308      48.160  10.611   4.149  1.00  0.00           O
ATOM   1731  HW1 SOL   308      48.594  10.052   3.505  1.00  0.00           H
ATOM   1732  HW2 SOL   308      48.843  10.815   4.788  1.00  0.00           H
ATOM   1733  OW  SOL   309      62.558  52.108  10.443  1.00  0.00           O
ATOM   1734  HW1 SOL   309      62.442  52.151   9.494  1.00  0.00           H
ATOM   1735  HW2 SOL   309      63.491  51.932  10.564  1.00  0.00           H
ATOM   1736  OW  SOL   310       6.443  14.018  44.680  1.00  0.00           O
ATOM   1737  HW1 SOL   310       7.013  13.328  45.019  1.00  0.00           H
ATOM   1738  HW2 SOL   310       5.696  14.028  45.279  1.00  0.00           H
ATOM   1739  OW  SOL   311       2.126   1.736   1.518  1.00  0.00           O
ATOM   1740  HW1 SOL   311       1.190   1.556   1.430  1.00  0.00           H
ATOM   1741  HW2 SOL   311       2.170   2.496   2.099  1.00  0.00           H
ATOM   1742  OW  SOL   312      67.310  54.341  45.406  1.00  0.00           O
ATOM   1743  HW1 SOL   312      66.399  54.377  45.698  1.00  0.00           H
ATOM   1744  HW2 SOL   312      67.714  55.124  45.779  1.00  0.00           H
ATOM   1745  OW  SOL   313      67.394   5.268  26.580  1.00  0.00           O
ATOM   1746  HW1 SOL   313      66.897   5.818  25.974  1.00  0.00           H
ATOM   1747  HW2 SOL   313      68.028   4.813  26.025  1.00  0.00           H
ATOM   1748  OW  SOL   314      10.063  51.082   3.470  1.00  0.00           O
ATOM   1749  HW1 SOL   314      10.830  50.740   3.932  1.00  0.00           H
ATOM   1750  HW2 SOL   314      10.402  51.370   2.623  1.00  0.00           H
ATOM   1751  OW  SOL   315      11.780  52.985   5.678  1.00  0.00           O
ATOM   1752  HW1 SOL   315      11.402  52.374   6.310  1.00  0.00           H
ATOM   1753  HW2 SOL   315      11.027  53.448   5.311  1.00  0.00           H
ATOM   1754  OW  SOL   316      14.590  61.324  47.658  1.00  0.00           O
ATOM   1755  HW1 SOL   316      15.187  61.359  48.405  1.00  0.00           H
ATOM   1756  HW2 SOL   316      15.150  61.474  46.896  1.00  0.00           H
ATOM   1757  OW  SOL   317       2.829  68.925  16.138  1.00  0.00           O
ATOM   1758  HW1 SOL   317       3.564  68.464  16.542  1.00  0.00           H
ATOM   1759  HW2 SOL   317       3.237  69.522  15.511  1.00  0.00           H
ATOM   1760  OW  SOL   318      44.455  27.660  48.956  1.00  0.00           O
ATOM   1761  HW1 SOL   318      44.096  27.397  48.108  1.00  0.00           H
ATOM   1762  HW2 SOL   318      45.404  27.609  48.841  1.00  0.00           H
ATOM   1763  OW  SOL   319      16.084   7.721   0.491  1.00  0.00           O
ATOM   1764  HW1 SOL   319      16.726   8.276   0.933  1.00  0.00           H
ATOM   1765  HW2 SOL   319      16.593   6.980   0.162  1.00  0.00           H
ATOM   1766  OW  SOL   320       6.940  21.316  28.520  1.00  0.00           O
ATOM   1767  HW1 SOL   320       6.988  20.527  27.980  1.00  0.00           H
ATOM   1768  HW2 SOL   320       6.040  21.625  28.415  1.00  0.00           H
ATOM   1769  OW  SOL   321      56.994  40.490  39.783  1.00  0.00           O
ATOM   1770  HW1 SOL   321      56.115  40.623  39.428  1.00  0.00           H
ATOM   1771  HW2 SOL   321      57.468  40.035  39.087  1.00  0.00           H
ATOM   1772  OW  SOL   322       2.183  14.822  25.709  1.00  0.00           O
ATOM   1773  HW1 SOL   322       3.113  15.029  25.801  1.00  0.00           H
ATOM   1774  HW2 SOL   322       1.812  15.579  25.255  1.00  0.00           H
ATOM   1775  OW  SOL   323      23.999  30.860  45.186  1.00  0.00           O
ATOM   1776  HW1 SOL   323      23.746  29.938  45.133  1.00  0.00           H
ATOM   1777  HW2 SOL   323      24.419  31.042  44.345  1.00  0.00           H
ATOM   1778  OW  SOL   324      37.014  68.036  26.862  1.00  0.00           O
ATOM   1779  HW1 SOL   324      37.881  67.792  26.538  1.00  0.00           H
ATOM   1780  HW2 SOL   324      36.953  67.617  27.721  1.00  0.00           H
ATOM   1781  OW  SOL   325       7.889  66.479  17.000  1.00  0.00           O
ATOM   1782  HW1 SOL   325       7.263  65.755  16.995  1.00  0.00           H
ATOM   1783  HW2 SOL   325       7.880  66.798  17.902  1.00  0.00           H
ATOM   1784  OW  SOL   326      51.060  80.011  33.152  1.00  0.00           O
ATOM   1785  HW1 SOL   326      51.822  80.577  33.272  1.00  0.00           H
ATOM   1786  HW2 SOL   326      51.236  79.250  33.705  1.00  0.00           H
ATOM   1787  OW  SOL   327      14.982  65.655   9.017  1.00  0.00           O
ATOM   1788  HW1 SOL   327      15.306  66.425   8.551  1.00  0.00           H
ATOM   1789  HW2 SOL   327      15.378  64.913   8.559  1.00  0.00           H
ATOM   1790  OW  SOL   328      74.498  15.210  17.292  1.00  0.00           O
ATOM   1791  HW1 SOL   328      74.002  15.398  18.088  1.00  0.00           H
ATOM   1792  HW2 SOL   328      74.344  15.968  16.728  1.00  0.00           H
ATOM   1793  OW  SOL   329      16.807  73.281   6.558  1.00  0.00           O
ATOM   1794  HW1 SOL   329      16.243  73.973   6.905  1.00  0.00           H
ATOM   1795  HW2 SOL   329      17.085  72.789   7.331  1.00  0.00           H
ATOM   1796  OW  SOL   330      46.297  60.862  12.611  1.00  0.00           O
ATOM   1797  HW1 SOL   330      47.092  60.958  12.086  1.00  0.00           H
ATOM   1798  HW2 SOL   330      46.119  61.743  12.940  1.00  0.00           H
ATOM   1799  OW  SOL   331      29.257  26.977   4.228  1.00  0.00           O
ATOM   1800  HW1 SOL   331      28.617  27.627   3.936  1.00  0.00           H
ATOM   1801  HW2 SOL   331      28.853  26.572   4.996  1.00  0.00           H
ATOM   1802  OW  SOL   332      31.509   3.524  15.591  1.00  0.00           O
ATOM   1803  HW1 SOL   332      31.960   2.681  15.549  1.00  0.00           H
ATOM   1804  HW2 SOL   332      30.868   3.489  14.881  1.00  0.00           H
ATOM   1805  OW  SOL   333       9.937  47.341   4.653  1.00  0.00           O
ATOM   1806  HW1 SOL   333       9.354  47.904   5.162  1.00  0.00           H
ATOM   1807  HW2 SOL   333      10.002  46.536   5.167  1.00  0.00           H
ATOM   1808  OW  SOL   334      69.413  71.145   9.318  1.00  0.00           O
ATOM   1809  HW1 SOL   334      69.765  71.705  10.010  1.00  0.00           H
ATOM   1810  HW2 SOL   334      68.963  71.749   8.727  1.00  0.00           H
ATOM   1811  OW  SOL   335       7.736  53.134  45.855  1.00  0.00           O
ATOM   1812  HW1 SOL   335       7.414  53.991  45.577  1.00  0.00           H
ATOM   1813  HW2 SOL   335       8.625  53.301  46.168  1.00  0.00           H
ATOM   1814  OW  SOL   336      69.277  60.109  40.620  1.00  0.00           O
ATOM   1815  HW1 SOL   336      69.060  59.819  39.734  1.00  0.00           H
ATOM   1816  HW2 SOL   336      70.115  60.562  40.525  1.00  0.00           H
ATOM   1817  OW  SOL   337      22.668  38.723  37.345  1.00  0.00           O
ATOM   1818  HW1 SOL   337      22.761  39.299  38.104  1.00  0.00           H
ATOM   1819  HW2 SOL   337      23.519  38.291  37.266  1.00  0.00           H
ATOM   1820  OW  SOL   338      17.787  74.717  19.785  1.00  0.00           O
ATOM   1821  HW1 SOL   338      17.820  75.673  19.818  1.00  0.00           H
ATOM   1822  HW2 SOL   338      17.242  74.522  19.022  1.00  0.00           H
ATOM   1823  OW  SOL   339      38.877  36.003  33.492  1.00  0.00           O
ATOM   1824  HW1 SOL   339      38.088  35.859  34.016  1.00  0.00           H
ATOM   1825  HW2 SOL   339      38.878  35.285  32.858  1.00  0.00           H
ATOM   1826  OW  SOL   340      77.551  48.181  26.714  1.00  0.00           O
ATOM   1827  HW1 SOL   340      77.030  48.371  25.934  1.00  0.00           H
ATOM   1828  HW2 SOL   340      77.936  47.321  26.543  1.00  0.00           H
ATOM   1829  OW  SOL   341      21.569  32.506   5.072  1.00  0.00           O
ATOM   1830  HW1 SOL   341      20.615  32.433   5.084  1.00  0.00           H
ATOM   1831  HW2 SOL   341      21.829  32.403   5.988  1.00  0.00           H
ATOM   1832  OW  SOL   342      52.080  24.914  18.154  1.00  0.00           O
ATOM   1833  HW1 SOL   342      51.657  24.173  18.588  1.00  0.00           H
ATOM   1834  HW2 SOL   342      52.925  25.001  18.596  1.00  0.00           H
ATOM   1835  OW  SOL   343      23.607  65.840  43.431  1.00  0.00           O
ATOM   1836  HW1 SOL   343      24.311  66.463  43.252  1.00  0.00           H
ATOM   1837  HW2 SOL   343      23.133  66.220  44.171  1.00  0.00           H
ATOM   1838  OW  SOL   344      72.307  10.595   2.739  1.00  0.00           O
ATOM   1839  HW1 SOL   344      72.759   9.752   2.709  1.00  0.00           H
ATOM   1840  HW2 SOL   344      72.148  10.748   3.671  1.00  0.00           H
ATOM   1841  OW  SOL   345      65.176  72.980  39.856  1.00  0.00           O
ATOM   1842  HW1 SOL   345      65.315  72.058  39.640  1.00  0.00           H
ATOM   1843  HW2 SOL   345      65.594  73.092  40.709  1.00  0.00           H
ATOM   1844  OW  SOL   346      29.217  32.121  13.870  1.00  0.00           O
ATOM   1845  HW1 SOL   346      29.407  31.757  14.735  1.00  0.00           H
ATOM   1846  HW2 SOL   346      28.499  32.736  14.021  1.00  0.00           H
ATOM   1847  OW  SOL   347      10.333  28.385  37.792  1.00  0.00           O
ATOM   1848  HW1 SOL   347      10.312  29.276  37.443  1.00  0.00           H
ATOM   1849  HW2 SOL   347      11.263  28.196  37.913  1.00  0.00           H
ATOM   1850  OW  SOL   348      28.836  79.294  28.789  1.00  0.00           O
ATOM   1851  HW1 SOL   348      28.414  78.923  28.014  1.00  0.00           H
ATOM   1852  HW2 SOL   348      28.195  79.912  29.139  1.00  0.00           H
ATOM   1853  OW  SOL   349      52.913  33.792  47.051  1.00  0.00           O
ATOM   1854  HW1 SOL   349      53.538  34.363  46.605  1.00  0.00           H
ATOM   1855  HW2 SOL   349      53.182  32.906  46.807  1.00  0.00           H
ATOM   1856  OW  SOL   350      73.338  73.949   7.231  1.00  0.00           O
ATOM   1857  HW1 SOL   350      73.445  73.416   8.019  1.00  0.00           H
ATOM   1858  HW2 SOL   350      74.163  73.845   6.756  1.00  0.00           H
ATOM   1859  OW  SOL   351      10.872  31.542   5.463  1.00  0.00           O
ATOM   1860  HW1 SOL   351      10.930  30.860   4.794  1.00  0.00           H
ATOM   1861  HW2 SOL   351      11.284  32.307   5.061  1.00  0.00           H
ATOM   1862  OW  SOL   352      18.564  14.870  19.480  1.00  0.00           O
ATOM   1863  HW1 SOL   352      18.593  15.827  19.456  1.00  0.00           H
ATOM   1864  HW2 SOL   352      18.466  14.610  18.564  1.00  0.00           H
ATOM   1865  OW  SOL   353      54.303  42.473  26.617  1.00  0.00           O
ATOM   1866  HW1 SOL   353      53.659  42.424  27.323  1.00  0.00           H
ATOM   1867  HW2 SOL   353      53.796  42.322  25.819  1.00  0.00           H
ATOM   1868  OW  SOL   354      12.662  56.801  13.069  1.00  0.00           O
ATOM   1869  HW1 SOL   354      13.098  56.287  12.390  1.00  0.00           H
ATOM   1870  HW2 SOL   354      13.033  57.679  12.980  1.00  0.00           H
ATOM   1871  OW  SOL   355      23.722   2.160   8.750  1.00  0.00           O
ATOM   1872  HW1 SOL   355      23.592   2.580   9.600  1.00  0.00           H
ATOM   1873  HW2 SOL   355      24.045   1.284   8.961  1.00  0.00           H
ATOM   1874  OW  SOL   356      53.530  49.871  26.680  1.00  0.00           O
ATOM   1875  HW1 SOL   356      52.938  50.618  26.771  1.00  0.00           H
ATOM   1876  HW2 SOL   356      54.206  50.174  26.073  1.00  0.00           H
ATOM   1877  OW  SOL   357       1.411  19.202   3.026  1.00  0.00           O
ATOM   1878  HW1 SOL   357       2.293  19.019   3.348  1.00  0.00           H
ATOM   1879  HW2 SOL   357       1.149  18.401   2.572  1.00  0.00           H
ATOM   1880  OW  SOL   358      60.069  10.959  16.027  1.00  0.00           O
ATOM   1881  HW1 SOL   358      60.440  11.469  15.306  1.00  0.00           H
ATOM   1882  HW2 SOL   358      59.328  11.481  16.334  1.00  0.00           H
ATOM   1883  OW  SOL   359      57.522  41.199  16.428  1.00  0.00           O
ATOM   1884  HW1 SOL   359      57.031  41.639  15.733  1.00  0.00           H
ATOM   1885  HW2 SOL   359      58.260  41.782  16.606  1.00  0.00           H
ATOM   1886  OW  SOL   360      29.575  71.454   8.373  1.00  0.00           O
ATOM   1887  HW1 SOL   360      29.024  72.157   8.718  1.00  0.00           H
ATOM   1888  HW2 SOL   360      29.273  70.668   8.828  1.00  0.00           H
ATOM   1889  OW  SOL   361      53.477   1.808  48.789  1.00  0.00           O
ATOM   1890  HW1 SOL   361      53.360   2.757  48.803  1.00  0.00           H
ATOM   1891  HW2 SOL   361      54.306   1.661  49.246  1.00  0.00           H
ATOM   1892  OW  SOL   362      44.846  31.439  12.155  1.00  0.00           O
ATOM   1893  HW1 SOL   362      44.899  30.878  11.382  1.00  0.00           H
ATOM   1894  HW2 SOL   362      45.408  32.186  11.949  1.00  0.00           H
ATOM   1895  OW  SOL   363       0.756  63.483   9.211  1.00  0.00           O
ATOM   1896  HW1 SOL   363       1.540  63.895   9.575  1.00  0.00           H
ATOM   1897  HW2 SOL   363       0.433  62.918   9.913  1.00  0.00           H
ATOM   1898  OW  SOL   364      33.868  11.029  47.449  1.00  0.00           O
ATOM   1899  HW1 SOL   364      34.024  10.351  46.793  1.00  0.00           H
ATOM   1900  HW2 SOL   364      34.742  11.346  47.679  1.00  0.00           H
ATOM   1901  OW  SOL   365      62.358  11.793   9.012  1.00  0.00           O
ATOM   1902  HW1 SOL   365      62.431  11.811   9.966  1.00  0.00           H
ATOM   1903  HW2 SOL   365      62.434  10.867   8.783  1.00  0.00           H
ATOM   1904  OW  SOL   366       5.486  44.553  11.609  1.00  0.00           O
ATOM   1905  HW1 SOL   366       6.279  44.210  11.196  1.00  0.00           H
ATOM   1906  HW2 SOL   366       5.372  44.016  12.393  1.00  0.00           H
ATOM   1907  OW  SOL   367      42.553   3.412  33.836  1.00  0.00           O
ATOM   1908  HW1 SOL   367      42.775   2.578  33.423  1.00  0.00           H
ATOM   1909  HW2 SOL   367      41.596   3.427  33.848  1.00  0.00           H
ATOM   1910  OW  SOL   368      52.341  16.999  50.516  1.00  0.00           O
ATOM   1911  HW1 SOL   368      52.628  16.297  49.932  1.00  0.00           H
ATOM   1912  HW2 SOL   368      51.669  16.595  51.064  1.00  0.00           H
ATOM   1913  OW  SOL   369      51.414  70.102  47.879  1.00  0.00           O
ATOM   1914  HW1 SOL   369      51.512  69.733  48.757  1.00  0.00           H
ATOM   1915  HW2 SOL   369      50.518  69.880  47.625  1.00  0.00           H
ATOM   1916  OW  SOL   370       3.761  48.713  23.844  1.00  0.00           O
ATOM   1917  HW1 SOL   370       3.418  49.594  23.695  1.00  0.00           H
ATOM   1918  HW2 SOL   370       4.290  48.527  23.069  1.00  0.00           H
ATOM   1919  OW  SOL   371      55.143  30.635  11.509  1.00  0.00           O
ATOM   1920  HW1 SOL   371      54.329  30.338  11.914  1.00  0.00           H
ATOM   1921  HW2 SOL   371      55.760  29.917  11.654  1.00  0.00           H
ATOM   1922  OW  SOL   372      63.526  45.569  39.397  1.00  0.00           O
ATOM   1923  HW1 SOL   372      64.097  44.827  39.197  1.00  0.00           H
ATOM   1924  HW2 SOL   372      64.112  46.326  39.413  1.00  0.00           H
ATOM   1925  OW  SOL   373      62.182  30.313  28.094  1.00  0.00           O
ATOM   1926  HW1 SOL   373      61.776  29.507  27.776  1.00  0.00           H
ATOM   1927  HW2 SOL   373      62.896  30.015  28.657  1.00  0.00           H
ATOM   1928  OW  SOL   374      73.836   0.623  41.294  1.00  0.00           O
ATOM   1929  HW1 SOL   374      74.363   0.851  42.060  1.00  0.00           H
ATOM   1930  HW2 SOL   374      73.460  -0.231  41.507  1.00  0.00           H
ATOM   1931  OW  SOL   375       2.385  23.290   8.999  1.00  0.00           O
ATOM   1932  HW1 SOL   375       2.407  23.061   9.928  1.00  0.00           H
ATOM   1933  HW2 SOL   375       1.590  23.813   8.900  1.00  0.00           H
ATOM   1934  OW  SOL   376      62.435  73.199  25.499  1.00  0.00           O
ATOM   1935  HW1 SOL   376      62.802  73.269  26.380  1.00  0.00           H
ATOM   1936  HW2 SOL   376      63.076  72.682  25.012  1.00  0.00           H
ATOM   1937  OW  SOL   377      62.067  70.052   8.022  1.00  0.00           O
ATOM   1938  HW1 SOL   377      62.177  70.939   8.362  1.00  0.00           H
ATOM   1939  HW2 SOL   377      62.328  70.113   7.103  1.00  0.00           H
ATOM   1940  OW  SOL   378      77.264  72.100  26.881  1.00  0.00           O
ATOM   1941  HW1 SOL   378      77.714  72.198  27.720  1.00  0.00           H
ATOM   1942  HW2 SOL   378      77.958  72.180  26.226  1.00  0.00           H
ATOM   1943  OW  SOL   379      66.000  15.282  28.210  1.00  0.00           O
ATOM   1944  HW1 SOL   379      66.109  15.970  28.865  1.00  0.00           H
ATOM   1945  HW2 SOL   379      65.763  15.749  27.408  1.00  0.00           H
ATOM   1946  OW  SOL   380      30.939  25.466  24.795  1.00  0.00           O
ATOM   1947  HW1 SOL   380      30.999  26.224  25.377  1.00  0.00           H
ATOM   1948  HW2 SOL   380      31.169  24.720  25.349  1.00  0.00           H
ATOM   1949  OW  SOL   381      40.302  58.990   9.272  1.00  0.00           O
ATOM   1950  HW1 SOL   381      40.869  59.756   9.365  1.00  0.00           H
ATOM   1951  HW2 SOL   381      39.422  59.354   9.171  1.00  0.00           H
ATOM   1952  OW  SOL   382       0.948  32.551   4.209  1.00  0.00           O
ATOM   1953  HW1 SOL   382       0.848  31.727   4.686  1.00  0.00           H
ATOM   1954  HW2 SOL   382       1.063  33.211   4.892  1.00  0.00           H
ATOM   1955  OW  SOL   383      59.053   2.915  13.168  1.00  0.00           O
ATOM   1956  HW1 SOL   383      58.647   3.764  13.343  1.00  0.00           H
ATOM   1957  HW2 SOL   383      59.420   2.646  14.010  1.00  0.00           H
ATOM   1958  OW  SOL   384      26.748  24.326  14.509  1.00  0.00           O
ATOM   1959  HW1 SOL   384      27.047  24.641  15.362  1.00  0.00           H
ATOM   1960  HW2 SOL   384      27.524  23.928  14.115  1.00  0.00           H
ATOM   1961  OW  SOL   385      18.700  45.694  13.827  1.00  0.00           O
ATOM   1962  HW1 SOL   385      17.987  45.073  13.681  1.00  0.00           H
ATOM   1963  HW2 SOL   385      18.971  45.959  12.948  1.00  0.00           H
ATOM   1964  OW  SOL   386      65.612  66.697  13.844  1.00  0.00           O
ATOM   1965  HW1 SOL   386      66.224  66.187  14.375  1.00  0.00           H
ATOM   1966  HW2 SOL   386      65.230  67.326  14.456  1.00  0.00           H
ATOM   1967  OW  SOL   387      29.380  35.158  48.530  1.00  0.00           O
ATOM   1968  HW1 SOL   387      30.240  35.182  48.110  1.00  0.00           H
ATOM   1969  HW2 SOL   387      28.900  35.886  48.137  1.00  0.00           H
ATOM   1970  OW  SOL   388      40.919  16.006  31.751  1.00  0.00           O
ATOM   1971  HW1 SOL   388      40.765  16.945  31.860  1.00  0.00           H
ATOM   1972  HW2 SOL   388      40.782  15.848  30.817  1.00  0.00           H
ATOM   1973  OW  SOL   389      51.645  10.459  34.299  1.00  0.00           O
ATOM   1974  HW1 SOL   389      52.379  10.403  33.687  1.00  0.00           H
ATOM   1975  HW2 SOL   389      51.681  11.354  34.637  1.00  0.00           H
ATOM   1976  OW  SOL   390      51.167  52.115  19.625  1.00  0.00           O
ATOM   1977  HW1 SOL   390      51.502  51.272  19.321  1.00  0.00           H
ATOM   1978  HW2 SOL   390      50.538  51.890  20.311  1.00  0.00           H
ATOM   1979  OW  SOL   391      53.315  25.714  47.692  1.00  0.00           O
ATOM   1980  HW1 SOL   391      53.729  26.178  48.419  1.00  0.00           H
ATOM   1981  HW2 SOL   391      53.761  24.867  47.663  1.00  0.00           H
ATOM   1982  OW  SOL   392      61.496   1.232  40.912  1.00  0.00           O
ATOM   1983  HW1 SOL   392      62.054   0.490  40.677  1.00  0.00           H
ATOM   1984  HW2 SOL   392      60.766   1.187  40.295  1.00  0.00           H
ATOM   1985  OW  SOL   393      42.523  24.647   0.178  1.00  0.00           O
ATOM   1986  HW1 SOL   393      41.822  24.920  -0.414  1.00  0.00           H
ATOM   1987  HW2 SOL   393      43.213  24.324  -0.401  1.00  0.00           H
ATOM   1988  OW  SOL   394      58.499  20.182  37.518  1.00  0.00           O
ATOM   1989  HW1 SOL   394      57.654  19.814  37.775  1.00  0.00           H
ATOM   1990  HW2 SOL   394      58.875  19.530  36.927  1.00  0.00           H
ATOM   1991  OW  SOL   395      28.343   7.611  41.321  1.00  0.00           O
ATOM   1992  HW1 SOL   395      27.462   7.927  41.520  1.00  0.00           H
ATOM   1993  HW2 SOL   395      28.269   7.228  40.447  1.00  0.00           H
ATOM   1994  OW  SOL   396      39.790  70.963  39.077  1.00  0.00           O
ATOM   1995  HW1 SOL   396      40.603  71.044  38.578  1.00  0.00           H
ATOM   1996  HW2 SOL   396      39.271  70.323  38.588  1.00  0.00           H
ATOM   1997  OW  SOL   397      27.712  51.970  21.757  1.00  0.00           O
ATOM   1998  HW1 SOL   397      27.468  51.046  21.810  1.00  0.00           H
ATOM   1999  HW2 SOL   397      28.645  51.961  21.547  1.00  0.00           H
ATOM   2000  OW  SOL   398      64.639  54.136  46.056  1.00  0.00           O
ATOM   2001  HW1 SOL   398      64.180  53.348  46.348  1.00  0.00           H
ATOM   2002  HW2 SOL   398      64.085  54.492  45.361  1.00  0.00           H
ATOM   2003  OW  SOL   399      31.850  53.937  14.534  1.00  0.00           O
ATOM   2004  HW1 SOL   399      32.357  53.307  15.045  1.00  0.00           H
ATOM   2005  HW2 SOL   399      31.438  53.413  13.847  1.00  0.00           H
ATOM   2006  OW  SOL   400      59.864   6.453   3.078  1.00  0.00           O
ATOM   2007  HW1 SOL   400      60.620   6.275   3.638  1.00  0.00           H
ATOM   2008  HW2 SOL   400      60.160   6.228   2.197  1.00  0.00           H
ATOM   2009  OW  SOL   401      14.494  21.733   4.745  1.00  0.00           O
ATOM   2010  HW1 SOL   401      14.357  20.862   4.372  1.00  0.00           H
ATOM   2011  HW2 SOL   401      15.133  22.145   4.164  1.00  0.00           H
ATOM   2012  OW  SOL   402      62.167  37.859  41.910  1.00  0.00           O
ATOM   2013  HW1 SOL   402      62.062  37.921  42.860  1.00  0.00           H
ATOM   2014  HW2 SOL   402      61.272  37.854  41.570  1.00  0.00           H
ATOM   2015  OW  SOL   403      76.351   8.394   1.967  1.00  0.00           O
ATOM   2016  HW1 SOL   403      75.626   8.028   2.474  1.00  0.00           H
ATOM   2017  HW2 SOL   403      76.028   8.415   1.066  1.00  0.00           H
ATOM   2018  OW  SOL   404      26.603  14.210  21.601  1.00  0.00           O
ATOM   2019  HW1 SOL   404      25.775  14.645  21.806  1.00  0.00           H
ATOM   2020  HW2 SOL   404      27.252  14.667  22.137  1.00  0.00           H
ATOM   2021  OW  SOL   405      55.974   2.207  24.965  1.00  0.00           O
ATOM   2022  HW1 SOL   405      56.342   1.850  24.156  1.00  0.00           H
ATOM   2023  HW2 SOL   405      55.121   2.557  24.706  1.00  0.00           H
ATOM   2024  OW  SOL   406      75.889  66.954  35.026  1.00  0.00           O
ATOM   2025  HW1 SOL   406      76.846  66.971  35.017  1.00  0.00           H
ATOM   2026  HW2 SOL   406      75.644  67.596  35.693  1.00  0.00           H
ATOM   2027  OW  SOL   407      41.038  20.875  35.949  1.00  0.00           O
ATOM   2028  HW1 SOL   407      41.654  20.813  35.219  1.00  0.00           H
ATOM   2029  HW2 SOL   407      41.503  21.382  36.614  1.00  0.00           H
ATOM   2030  OW  SOL   408       6.384  21.136   2.981  1.00  0.00           O
ATOM   2031  HW1 SOL   408       5.982  21.439   2.166  1.00  0.00           H
ATOM   2032  HW2 SOL   408       7.168  20.664   2.700  1.00  0.00           H
ATOM   2033  OW  SOL   409      58.460   7.237   5.213  1.00  0.00           O
ATOM   2034  HW1 SOL   409      58.858   7.090   4.355  1.00  0.00           H
ATOM   2035  HW2 SOL   409      59.051   6.805   5.830  1.00  0.00           H
ATOM   2036  OW  SOL   410      30.615  29.879  46.735  1.00  0.00           O
ATOM   2037  HW1 SOL   410      30.700  29.604  45.822  1.00  0.00           H
ATOM   2038  HW2 SOL   410      29.811  30.399  46.755  1.00  0.00           H
ATOM   2039  OW  SOL   411      53.195  71.552  52.153  1.00  0.00           O
ATOM   2040  HW1 SOL   411      53.295  70.718  52.612  1.00  0.00           H
ATOM   2041  HW2 SOL   411      52.305  71.836  52.363  1.00  0.00           H
ATOM   2042  OW  SOL   412      32.934  54.881  33.396  1.00  0.00           O
ATOM   2043  HW1 SOL   412      33.726  55.101  32.905  1.00  0.00           H
ATOM   2044  HW2 SOL   412      33.208  54.898  34.313  1.00  0.00           H
ATOM   2045  OW  SOL   413      13.328  48.383  10.692  1.00  0.00           O
ATOM   2046  HW1 SOL   413      13.400  49.301  10.431  1.00  0.00           H
ATOM   2047  HW2 SOL   413      14.232  48.098  10.825  1.00  0.00           H
ATOM   2048  OW  SOL   414      42.041  61.235   9.348  1.00  0.00           O
ATOM   2049  HW1 SOL   414      41.529  62.039   9.427  1.00  0.00           H
ATOM   2050  HW2 SOL   414      42.746  61.334   9.988  1.00  0.00           H
ATOM   2051  OW  SOL   415      25.273  67.268   3.851  1.00  0.00           O
ATOM   2052  HW1 SOL   415      25.017  67.851   4.565  1.00  0.00           H
ATOM   2053  HW2 SOL   415      26.094  67.635   3.524  1.00  0.00           H
ATOM   2054  OW  SOL   416      56.485  58.419   9.387  1.00  0.00           O
ATOM   2055  HW1 SOL   416      56.252  57.527   9.643  1.00  0.00           H
ATOM   2056  HW2 SOL   416      56.306  58.947  10.165  1.00  0.00           H
ATOM   2057  OW  SOL   417      27.199  62.170  17.016  1.00  0.00           O
ATOM   2058  HW1 SOL   417      27.195  62.092  17.970  1.00  0.00           H
ATOM   2059  HW2 SOL   417      26.758  63.002  16.842  1.00  0.00           H
ATOM   2060  OW  SOL   418       7.084  29.476  19.576  1.00  0.00           O
ATOM   2061  HW1 SOL   418       7.706  30.149  19.300  1.00  0.00           H
ATOM   2062  HW2 SOL   418       6.224  29.851  19.385  1.00  0.00           H
ATOM   2063  OW  SOL   419      17.110  52.187  28.870  1.00  0.00           O
ATOM   2064  HW1 SOL   419      16.448  52.669  29.366  1.00  0.00           H
ATOM   2065  HW2 SOL   419      17.408  51.503  29.470  1.00  0.00           H
ATOM   2066  OW  SOL   420      53.588  13.290  29.771  1.00  0.00           O
ATOM   2067  HW1 SOL   420      53.800  12.975  28.892  1.00  0.00           H
ATOM   2068  HW2 SOL   420      52.774  13.780  29.660  1.00  0.00           H
ATOM   2069  OW  SOL   421      40.020  24.688  29.761  1.00  0.00           O
ATOM   2070  HW1 SOL   421      40.261  25.225  30.515  1.00  0.00           H
ATOM   2071  HW2 SOL   421      40.015  25.299  29.024  1.00  0.00           H
ATOM   2072  OW  SOL   422       9.279  12.105  42.390  1.00  0.00           O
ATOM   2073  HW1 SOL   422       8.830  12.262  43.221  1.00  0.00           H
ATOM   2074  HW2 SOL   422       8.646  12.366  41.722  1.00  0.00           H
ATOM   2075  OW  SOL   423      51.339  18.123  42.795  1.00  0.00           O
ATOM   2076  HW1 SOL   423      51.740  17.647  43.522  1.00  0.00           H
ATOM   2077  HW2 SOL   423      50.755  17.486  42.384  1.00  0.00           H
ATOM   2078  OW  SOL   424      42.737  74.472   7.124  1.00  0.00           O
ATOM   2079  HW1 SOL   424      43.029  75.160   7.721  1.00  0.00           H
ATOM   2080  HW2 SOL   424      43.160  73.677   7.447  1.00  0.00           H
ATOM   2081  OW  SOL   425      49.296  55.300  15.179  1.00  0.00           O
ATOM   2082  HW1 SOL   425      49.345  56.042  14.577  1.00  0.00           H
ATOM   2083  HW2 SOL   425      49.196  55.699  16.044  1.00  0.00           H
ATOM   2084  OW  SOL   426      39.049  80.185  36.173  1.00  0.00           O
ATOM   2085  HW1 SOL   426      39.434  80.736  35.492  1.00  0.00           H
ATOM   2086  HW2 SOL   426      38.132  80.088  35.913  1.00  0.00           H
ATOM   2087  OW  SOL   427      15.128  46.290   5.546  1.00  0.00           O
ATOM   2088  HW1 SOL   427      15.692  45.596   5.202  1.00  0.00           H
ATOM   2089  HW2 SOL   427      14.325  46.224   5.030  1.00  0.00           H
ATOM   2090  OW  SOL   428      74.586  76.980  40.688  1.00  0.00           O
ATOM   2091  HW1 SOL   428      74.555  76.052  40.454  1.00  0.00           H
ATOM   2092  HW2 SOL   428      74.752  77.431  39.860  1.00  0.00           H
ATOM   2093  OW  SOL   429      28.763  64.859  12.820  1.00  0.00           O
ATOM   2094  HW1 SOL   429      27.889  65.213  12.983  1.00  0.00           H
ATOM   2095  HW2 SOL   429      29.137  65.438  12.156  1.00  0.00           H
ATOM   2096  OW  SOL   430      75.537  18.458   0.431  1.00  0.00           O
ATOM   2097  HW1 SOL   430      75.601  17.507   0.519  1.00  0.00           H
ATOM   2098  HW2 SOL   430      74.643  18.664   0.706  1.00  0.00           H
ATOM   2099  OW  SOL   431       4.220  55.723  47.603  1.00  0.00           O
ATOM   2100  HW1 SOL   431       4.397  54.889  47.169  1.00  0.00           H
ATOM   2101  HW2 SOL   431       4.086  55.492  48.523  1.00  0.00           H
ATOM   2102  OW  SOL   432      35.324  35.308  10.979  1.00  0.00           O
ATOM   2103  HW1 SOL   432      35.866  35.820  10.379  1.00  0.00           H
ATOM   2104  HW2 SOL   432      34.838  35.962  11.482  1.00  0.00           H
ATOM   2105  OW  SOL   433      51.909  41.307  36.224  1.00  0.00           O
ATOM   2106  HW1 SOL   433      51.535  42.164  36.427  1.00  0.00           H
ATOM   2107  HW2 SOL   433      51.255  40.886  35.665  1.00  0.00           H
ATOM   2108  OW  SOL   434       3.708  37.769  32.710  1.00  0.00           O
ATOM   2109  HW1 SOL   434       4.010  38.017  31.837  1.00  0.00           H
ATOM   2110  HW2 SOL   434       4.075  38.436  33.290  1.00  0.00           H
ATOM   2111  OW  SOL   435       2.502  13.751  15.367  1.00  0.00           O
ATOM   2112  HW1 SOL   435       1.948  14.527  15.277  1.00  0.00           H
ATOM   2113  HW2 SOL   435       3.367  14.039  15.076  1.00  0.00           H
ATOM   2114  OW  SOL   436      14.319   7.016   3.549  1.00  0.00           O
ATOM   2115  HW1 SOL   436      15.208   7.361   3.632  1.00  0.00           H
ATOM   2116  HW2 SOL   436      14.440   6.094   3.322  1.00  0.00           H
ATOM   2117  OW  SOL   437      51.292  79.573  24.392  1.00  0.00           O
ATOM   2118  HW1 SOL   437      50.741  79.979  25.062  1.00  0.00           H
ATOM   2119  HW2 SOL   437      51.427  78.678  24.703  1.00  0.00           H
ATOM   2120  OW  SOL   438      14.482  59.039  33.346  1.00  0.00           O
ATOM   2121  HW1 SOL   438      14.600  58.101  33.199  1.00  0.00           H
ATOM   2122  HW2 SOL   438      14.419  59.127  34.297  1.00  0.00           H
ATOM   2123  OW  SOL   439      15.097  74.193  45.717  1.00  0.00           O
ATOM   2124  HW1 SOL   439      14.252  73.762  45.588  1.00  0.00           H
ATOM   2125  HW2 SOL   439      15.215  74.728  44.932  1.00  0.00           H
ATOM   2126  OW  SOL   440      60.277  56.304  37.929  1.00  0.00           O
ATOM   2127  HW1 SOL   440      59.913  55.503  38.306  1.00  0.00           H
ATOM   2128  HW2 SOL   440      59.895  57.010  38.451  1.00  0.00           H
ATOM   2129  OW  SOL   441      64.534  24.627   4.534  1.00  0.00           O
ATOM   2130  HW1 SOL   441      65.449  24.865   4.680  1.00  0.00           H
ATOM   2131  HW2 SOL   441      64.058  25.455   4.599  1.00  0.00           H
ATOM   2132  OW  SOL   442       9.561  58.771  14.168  1.00  0.00           O
ATOM   2133  HW1 SOL   442      10.367  58.294  13.968  1.00  0.00           H
ATOM   2134  HW2 SOL   442       8.944  58.095  14.447  1.00  0.00           H
ATOM   2135  OW  SOL   443      20.046  64.017  14.176  1.00  0.00           O
ATOM   2136  HW1 SOL   443      19.763  64.917  14.339  1.00  0.00           H
ATOM   2137  HW2 SOL   443      19.339  63.476  14.528  1.00  0.00           H
ATOM   2138  OW  SOL   444      80.406   9.664  21.600  1.00  0.00           O
ATOM   2139  HW1 SOL   444      80.891   9.809  20.788  1.00  0.00           H
ATOM   2140  HW2 SOL   444      80.594   8.754  21.832  1.00  0.00           H
ATOM   2141  OW  SOL   445      20.606  15.488  21.383  1.00  0.00           O
ATOM   2142  HW1 SOL   445      20.196  16.297  21.690  1.00  0.00           H
ATOM   2143  HW2 SOL   445      20.399  15.453  20.450  1.00  0.00           H
ATOM   2144  OW  SOL   446       0.254  79.260  33.598  1.00  0.00           O
ATOM   2145  HW1 SOL   446      -0.663  79.434  33.385  1.00  0.00           H
ATOM   2146  HW2 SOL   446       0.680  80.115  33.539  1.00  0.00           H
ATOM   2147  OW  SOL   447      47.852  20.132   5.160  1.00  0.00           O
ATOM   2148  HW1 SOL   447      48.130  19.219   5.235  1.00  0.00           H
ATOM   2149  HW2 SOL   447      47.122  20.110   4.542  1.00  0.00           H
ATOM   2150  OW  SOL   448      18.776  25.696  45.050  1.00  0.00           O
ATOM   2151  HW1 SOL   448      19.341  25.951  45.779  1.00  0.00           H
ATOM   2152  HW2 SOL   448      19.097  26.207  44.307  1.00  0.00           H
ATOM   2153  OW  SOL   449      20.626  57.866  38.131  1.00  0.00           O
ATOM   2154  HW1 SOL   449      21.014  57.769  37.262  1.00  0.00           H
ATOM   2155  HW2 SOL   449      21.162  58.531  38.561  1.00  0.00           H
ATOM   2156  OW  SOL   450      54.228  68.126  28.583  1.00  0.00           O
ATOM   2157  HW1 SOL   450      54.935  68.102  27.939  1.00  0.00           H
ATOM   2158  HW2 SOL   450      53.513  68.581  28.138  1.00  0.00           H
ATOM   2159  OW  SOL   451       6.139  41.466   9.569  1.00  0.00           O
ATOM   2160  HW1 SOL   451       6.938  41.119   9.172  1.00  0.00           H
ATOM   2161  HW2 SOL   451       5.920  40.837  10.257  1.00  0.00           H
ATOM   2162  OW  SOL   452      61.197   1.912  27.455  1.00  0.00           O
ATOM   2163  HW1 SOL   452      61.206   2.771  27.878  1.00  0.00           H
ATOM   2164  HW2 SOL   452      60.448   1.460  27.845  1.00  0.00           H
ATOM   2165  OW  SOL   453      65.702  72.538  48.776  1.00  0.00           O
ATOM   2166  HW1 SOL   453      65.075  71.913  48.412  1.00  0.00           H
ATOM   2167  HW2 SOL   453      65.360  73.396  48.522  1.00  0.00           H
ATOM   2168  OW  SOL   454      79.427  36.711   8.893  1.00  0.00           O
ATOM   2169  HW1 SOL   454      80.331  36.940   9.110  1.00  0.00           H
ATOM   2170  HW2 SOL   454      79.499  35.899   8.391  1.00  0.00           H
ATOM   2171  OW  SOL   455      18.523  14.214  40.882  1.00  0.00           O
ATOM   2172  HW1 SOL   455      19.471  14.084  40.863  1.00  0.00           H
ATOM   2173  HW2 SOL   455      18.407  15.070  41.295  1.00  0.00           H
ATOM   2174  OW  SOL   456      50.308  54.085  40.700  1.00  0.00           O
ATOM   2175  HW1 SOL   456      50.982  54.465  41.265  1.00  0.00           H
ATOM   2176  HW2 SOL   456      49.636  53.773  41.306  1.00  0.00           H
ATOM   2177  OW  SOL   457      71.556   5.599  24.778  1.00  0.00           O
ATOM   2178  HW1 SOL   457      72.419   5.720  25.174  1.00  0.00           H
ATOM   2179  HW2 SOL   457      71.555   6.183  24.020  1.00  0.00           H
ATOM   2180  OW  SOL   458      59.395   7.319  13.222  1.00  0.00           O
ATOM   2181  HW1 SOL   458      58.990   8.149  12.970  1.00  0.00           H
ATOM   2182  HW2 SOL   458      60.089   7.185  12.576  1.00  0.00           H
ATOM   2183  OW  SOL   459      78.098  41.959  33.226  1.00  0.00           O
ATOM   2184  HW1 SOL   459      77.443  41.915  33.923  1.00  0.00           H
ATOM   2185  HW2 SOL   459      78.242  42.895  33.091  1.00  0.00           H
ATOM   2186  OW  SOL   460      48.213  74.150  19.762  1.00  0.00           O
ATOM   2187  HW1 SOL   460      48.136  73.429  20.387  1.00  0.00           H
ATOM   2188  HW2 SOL   460      47.446  74.697  19.930  1.00  0.00           H
ATOM   2189  OW  SOL   461      77.886  50.566  13.199  1.00  0.00           O
ATOM   2190  HW1 SOL   461      78.132  50.582  14.124  1.00  0.00           H
ATOM   2191  HW2 SOL   461      78.655  50.905  12.740  1.00  0.00           H
ATOM   2192  OW  SOL   462      62.623  11.271   5.261  1.00  0.00           O
ATOM   2193  HW1 SOL   462      63.326  10.725   4.908  1.00  0.00           H
ATOM   2194  HW2 SOL   462      62.029  11.404   4.522  1.00  0.00           H
ATOM   2195  OW  SOL   463       9.371  59.897  19.675  1.00  0.00           O
ATOM   2196  HW1 SOL   463       9.948  60.403  20.247  1.00  0.00           H
ATOM   2197  HW2 SOL   463       9.965  59.414  19.101  1.00  0.00           H
ATOM   2198  OW  SOL   464      33.833  64.139  19.933  1.00  0.00           O
ATOM   2199  HW1 SOL   464      34.281  63.892  20.742  1.00  0.00           H
ATOM   2200  HW2 SOL   464      34.077  63.458  19.307  1.00  0.00           H
ATOM   2201  OW  SOL   465      52.298  34.596   2.692  1.00  0.00           O
ATOM   2202  HW1 SOL   465      52.717  35.424   2.458  1.00  0.00           H
ATOM   2203  HW2 SOL   465      51.446  34.850   3.046  1.00  0.00           H
ATOM   2204  OW  SOL   466      21.348  53.767   9.762  1.00  0.00           O
ATOM   2205  HW1 SOL   466      20.416  53.984   9.756  1.00  0.00           H
ATOM   2206  HW2 SOL   466      21.666  54.051   8.905  1.00  0.00           H
ATOM   2207  OW  SOL   467      10.792  50.484  46.986  1.00  0.00           O
ATOM   2208  HW1 SOL   467      11.287  49.671  46.887  1.00  0.00           H
ATOM   2209  HW2 SOL   467      10.934  50.953  46.164  1.00  0.00           H
ATOM   2210  OW  SOL   468      62.834  17.004   5.752  1.00  0.00           O
ATOM   2211  HW1 SOL   468      62.824  16.225   5.195  1.00  0.00           H
ATOM   2212  HW2 SOL   468      63.204  16.701   6.582  1.00  0.00           H
ATOM   2213  OW  SOL   469      75.953  63.025  18.999  1.00  0.00           O
ATOM   2214  HW1 SOL   469      75.399  62.305  19.301  1.00  0.00           H
ATOM   2215  HW2 SOL   469      75.337  63.722  18.772  1.00  0.00           H
ATOM   2216  OW  SOL   470      45.438  16.624  39.715  1.00  0.00           O
ATOM   2217  HW1 SOL   470      44.490  16.745  39.654  1.00  0.00           H
ATOM   2218  HW2 SOL   470      45.805  17.362  39.228  1.00  0.00           H
ATOM   2219  OW  SOL   471      11.073  13.027  48.974  1.00  0.00           O
ATOM   2220  HW1 SOL   471      10.821  12.240  48.491  1.00  0.00           H
ATOM   2221  HW2 SOL   471      10.710  12.899  49.850  1.00  0.00           H
ATOM   2222  OW  SOL   472      15.476  61.640  21.628  1.00  0.00           O
ATOM   2223  HW1 SOL   472      14.683  61.381  21.157  1.00  0.00           H
ATOM   2224  HW2 SOL   472      16.108  61.843  20.938  1.00  0.00           H
ATOM   2225  OW  SOL   473      21.133  68.078   8.745  1.00  0.00           O
ATOM   2226  HW1 SOL   473      20.996  67.574   9.547  1.00  0.00           H
ATOM   2227  HW2 SOL   473      21.046  68.991   9.017  1.00  0.00           H
ATOM   2228  OW  SOL   474      14.233  21.043  20.910  1.00  0.00           O
ATOM   2229  HW1 SOL   474      14.396  21.071  19.967  1.00  0.00           H
ATOM   2230  HW2 SOL   474      13.543  20.389  21.015  1.00  0.00           H
ATOM   2231  OW  SOL   475      68.008  15.293  45.272  1.00  0.00           O
ATOM   2232  HW1 SOL   475      67.419  14.571  45.496  1.00  0.00           H
ATOM   2233  HW2 SOL   475      67.771  15.526  44.375  1.00  0.00           H
ATOM   2234  OW  SOL   476      60.085  14.427  41.164  1.00  0.00           O
ATOM   2235  HW1 SOL   476      60.863  14.950  40.970  1.00  0.00           H
ATOM   2236  HW2 SOL   476      59.487  14.608  40.440  1.00  0.00           H
ATOM   2237  OW  SOL   477      15.682  32.207   3.879  1.00  0.00           O
ATOM   2238  HW1 SOL   477      15.931  32.190   4.803  1.00  0.00           H
ATOM   2239  HW2 SOL   477      16.428  32.610   3.436  1.00  0.00           H
ATOM   2240  OW  SOL   478      53.465  16.929  16.889  1.00  0.00           O
ATOM   2241  HW1 SOL   478      52.552  17.198  16.997  1.00  0.00           H
ATOM   2242  HW2 SOL   478      53.668  16.442  17.688  1.00  0.00           H
ATOM   2243  OW  SOL   479      20.905  42.641  21.073  1.00  0.00           O
ATOM   2244  HW1 SOL   479      20.910  43.150  21.883  1.00  0.00           H
ATOM   2245  HW2 SOL   479      21.825  42.421  20.922  1.00  0.00           H
ATOM   2246  OW  SOL   480      43.633  46.310  20.443  1.00  0.00           O
ATOM   2247  HW1 SOL   480      43.063  46.722  21.092  1.00  0.00           H
ATOM   2248  HW2 SOL   480      44.001  45.550  20.895  1.00  0.00           H
ATOM   2249  OW  SOL   481      63.667  34.632   8.881  1.00  0.00           O
ATOM   2250  HW1 SOL   481      63.785  35.581   8.922  1.00  0.00           H
ATOM   2251  HW2 SOL   481      63.218  34.411   9.697  1.00  0.00           H
ATOM   2252  OW  SOL   482      77.714  39.769  29.505  1.00  0.00           O
ATOM   2253  HW1 SOL   482      78.153  40.291  28.833  1.00  0.00           H
ATOM   2254  HW2 SOL   482      76.782  39.860  29.309  1.00  0.00           H
ATOM   2255  OW  SOL   483      75.076  34.264  10.926  1.00  0.00           O
ATOM   2256  HW1 SOL   483      75.533  33.624  10.381  1.00  0.00           H
ATOM   2257  HW2 SOL   483      74.423  33.750  11.403  1.00  0.00           H
ATOM   2258  OW  SOL   484      71.102  46.985  23.051  1.00  0.00           O
ATOM   2259  HW1 SOL   484      71.369  46.249  22.501  1.00  0.00           H
ATOM   2260  HW2 SOL   484      71.312  46.708  23.943  1.00  0.00           H
ATOM   2261  OW  SOL   485      62.206  20.179  36.576  1.00  0.00           O
ATOM   2262  HW1 SOL   485      61.913  19.365  36.985  1.00  0.00           H
ATOM   2263  HW2 SOL   485      61.542  20.823  36.822  1.00  0.00           H
ATOM   2264  OW  SOL   486       4.084  18.362  25.658  1.00  0.00           O
ATOM   2265  HW1 SOL   486       4.292  17.437  25.528  1.00  0.00           H
ATOM   2266  HW2 SOL   486       3.365  18.360  26.290  1.00  0.00           H
ATOM   2267  OW  SOL   487      37.262  76.811  40.733  1.00  0.00           O
ATOM   2268  HW1 SOL   487      37.899  77.393  41.148  1.00  0.00           H
ATOM   2269  HW2 SOL   487      37.718  76.463  39.967  1.00  0.00           H
ATOM   2270  OW  SOL   488      10.334  40.495   6.364  1.00  0.00           O
ATOM   2271  HW1 SOL   488      10.400  40.411   5.413  1.00  0.00           H
ATOM   2272  HW2 SOL   488      10.983  41.161   6.592  1.00  0.00           H
ATOM   2273  OW  SOL   489       1.285  12.225  32.244  1.00  0.00           O
ATOM   2274  HW1 SOL   489       0.650  11.569  32.530  1.00  0.00           H
ATOM   2275  HW2 SOL   489       1.093  12.357  31.316  1.00  0.00           H
ATOM   2276  OW  SOL   490       3.779  62.656  42.457  1.00  0.00           O
ATOM   2277  HW1 SOL   490       3.842  62.668  43.412  1.00  0.00           H
ATOM   2278  HW2 SOL   490       3.523  63.548  42.223  1.00  0.00           H
ATOM   2279  OW  SOL   491      39.735  16.057  29.255  1.00  0.00           O
ATOM   2280  HW1 SOL   491      39.914  15.638  28.413  1.00  0.00           H
ATOM   2281  HW2 SOL   491      38.847  15.779  29.477  1.00  0.00           H
ATOM   2282  OW  SOL   492      71.689  47.115  18.399  1.00  0.00           O
ATOM   2283  HW1 SOL   492      72.355  46.989  17.723  1.00  0.00           H
ATOM   2284  HW2 SOL   492      71.211  47.896  18.123  1.00  0.00           H
ATOM   2285  OW  SOL   493      49.103   3.964   8.028  1.00  0.00           O
ATOM   2286  HW1 SOL   493      49.042   3.009   8.011  1.00  0.00           H
ATOM   2287  HW2 SOL   493      49.951   4.158   7.628  1.00  0.00           H
ATOM   2288  OW  SOL   494      51.232  18.325  45.889  1.00  0.00           O
ATOM   2289  HW1 SOL   494      50.997  17.411  45.728  1.00  0.00           H
ATOM   2290  HW2 SOL   494      51.421  18.363  46.827  1.00  0.00           H
ATOM   2291  OW  SOL   495      12.577  45.295   6.415  1.00  0.00           O
ATOM   2292  HW1 SOL   495      11.805  44.890   6.019  1.00  0.00           H
ATOM   2293  HW2 SOL   495      13.059  44.564   6.803  1.00  0.00           H
ATOM   2294  OW  SOL   496       9.433  18.228  34.622  1.00  0.00           O
ATOM   2295  HW1 SOL   496      10.309  18.022  34.297  1.00  0.00           H
ATOM   2296  HW2 SOL   496       8.956  18.531  33.850  1.00  0.00           H
ATOM   2297  OW  SOL   497      19.389   2.711  20.410  1.00  0.00           O
ATOM   2298  HW1 SOL   497      18.897   2.454  19.630  1.00  0.00           H
ATOM   2299  HW2 SOL   497      20.307   2.633  20.152  1.00  0.00           H
ATOM   2300  OW  SOL   498      42.566  41.167  41.110  1.00  0.00           O
ATOM   2301  HW1 SOL   498      42.027  40.742  40.443  1.00  0.00           H
ATOM   2302  HW2 SOL   498      42.610  42.083  40.835  1.00  0.00           H
ATOM   2303  OW  SOL   499      51.692  49.216  10.236  1.00  0.00           O
ATOM   2304  HW1 SOL   499      52.167  48.491  10.641  1.00  0.00           H
ATOM   2305  HW2 SOL   499      52.077  50.002  10.625  1.00  0.00           H
ATOM   2306  OW  SOL   500      70.456   2.611   4.411  1.00  0.00           O
ATOM   2307  HW1 SOL   500      70.236   3.103   5.202  1.00  0.00           H
ATOM   2308  HW2 SOL   500      69.736   2.794   3.807  1.00  0.00           H
ATOM   2309  OW  SOL   501      51.463  69.970   4.439  1.00  0.00           O
ATOM   2310  HW1 SOL   501      51.861  69.180   4.073  1.00  0.00           H
ATOM   2311  HW2 SOL   501      50.570  69.970   4.094  1.00  0.00           H
ATOM   2312  OW  SOL   502      59.918  72.425  32.632  1.00  0.00           O
ATOM   2313  HW1 SOL   502      59.266  73.077  32.374  1.00  0.00           H
ATOM   2314  HW2 SOL   502      60.738  72.744  32.256  1.00  0.00           H
ATOM   2315  OW  SOL   503      58.771  26.365  23.009  1.00  0.00           O
ATOM   2316  HW1 SOL   503      58.763  27.108  22.405  1.00  0.00           H
ATOM   2317  HW2 SOL   503      58.407  26.713  23.823  1.00  0.00           H
ATOM   2318  OW  SOL   504       4.363  79.796  13.714  1.00  0.00           O
ATOM   2319  HW1 SOL   504       4.878  79.777  14.520  1.00  0.00           H
ATOM   2320  HW2 SOL   504       4.570  80.642  13.316  1.00  0.00           H
ATOM   2321  OW  SOL   505      63.509  75.738   6.645  1.00  0.00           O
ATOM   2322  HW1 SOL   505      64.395  75.573   6.968  1.00  0.00           H
ATOM   2323  HW2 SOL   505      63.097  74.875   6.624  1.00  0.00           H
ATOM   2324  OW  SOL   506      70.094   8.610  38.287  1.00  0.00           O
ATOM   2325  HW1 SOL   506      70.929   8.854  37.888  1.00  0.00           H
ATOM   2326  HW2 SOL   506      69.950   9.270  38.965  1.00  0.00           H
ATOM   2327  OW  SOL   507      68.069  77.971   2.412  1.00  0.00           O
ATOM   2328  HW1 SOL   507      68.545  77.219   2.764  1.00  0.00           H
ATOM   2329  HW2 SOL   507      67.191  77.635   2.230  1.00  0.00           H
ATOM   2330  OW  SOL   508      36.260   9.928  51.689  1.00  0.00           O
ATOM   2331  HW1 SOL   508      36.496   9.157  52.204  1.00  0.00           H
ATOM   2332  HW2 SOL   508      36.454   9.682  50.785  1.00  0.00           H
ATOM   2333  OW  SOL   509      20.914  46.085  15.323  1.00  0.00           O
ATOM   2334  HW1 SOL   509      20.024  46.244  15.007  1.00  0.00           H
ATOM   2335  HW2 SOL   509      21.478  46.498  14.669  1.00  0.00           H
ATOM   2336  OW  SOL   510      44.302  10.670  32.716  1.00  0.00           O
ATOM   2337  HW1 SOL   510      43.826  11.496  32.804  1.00  0.00           H
ATOM   2338  HW2 SOL   510      43.638   9.995  32.854  1.00  0.00           H
ATOM   2339  OW  SOL   511      37.589  53.164  47.072  1.00  0.00           O
ATOM   2340  HW1 SOL   511      38.521  53.223  46.859  1.00  0.00           H
ATOM   2341  HW2 SOL   511      37.344  52.270  46.831  1.00  0.00           H
ATOM   2342  OW  SOL   512       7.418   6.387  32.940  1.00  0.00           O
ATOM   2343  HW1 SOL   512       8.229   5.879  32.968  1.00  0.00           H
ATOM   2344  HW2 SOL   512       7.707   7.297  32.875  1.00  0.00           H
ATOM   2345  OW  SOL   513      39.085  10.868  41.207  1.00  0.00           O
ATOM   2346  HW1 SOL   513      38.346  11.311  40.790  1.00  0.00           H
ATOM   2347  HW2 SOL   513      39.546  11.562  41.678  1.00  0.00           H
ATOM   2348  OW  SOL   514      75.777  43.641  18.977  1.00  0.00           O
ATOM   2349  HW1 SOL   514      75.705  43.226  19.837  1.00  0.00           H
ATOM   2350  HW2 SOL   514      76.474  43.157  18.534  1.00  0.00           H
ATOM   2351  OW  SOL   515       1.147  75.519  26.964  1.00  0.00           O
ATOM   2352  HW1 SOL   515       2.103  75.472  26.995  1.00  0.00           H
ATOM   2353  HW2 SOL   515       0.923  76.239  27.554  1.00  0.00           H
ATOM   2354  OW  SOL   516      75.237  71.822  11.906  1.00  0.00           O
ATOM   2355  HW1 SOL   516      75.921  72.478  12.042  1.00  0.00           H
ATOM   2356  HW2 SOL   516      75.477  71.102  12.490  1.00  0.00           H
ATOM   2357  OW  SOL   517      40.127  44.748  37.327  1.00  0.00           O
ATOM   2358  HW1 SOL   517      39.890  44.155  38.041  1.00  0.00           H
ATOM   2359  HW2 SOL   517      39.668  44.400  36.564  1.00  0.00           H
ATOM   2360  OW  SOL   518      56.557  50.471  33.233  1.00  0.00           O
ATOM   2361  HW1 SOL   518      57.084  51.234  33.470  1.00  0.00           H
ATOM   2362  HW2 SOL   518      55.802  50.834  32.771  1.00  0.00           H
ATOM   2363  OW  SOL   519      22.573  50.322  43.605  1.00  0.00           O
ATOM   2364  HW1 SOL   519      22.105  49.777  44.237  1.00  0.00           H
ATOM   2365  HW2 SOL   519      23.499  50.154  43.781  1.00  0.00           H
ATOM   2366  OW  SOL   520      12.809  46.585  30.835  1.00  0.00           O
ATOM   2367  HW1 SOL   520      12.825  47.363  30.277  1.00  0.00           H
ATOM   2368  HW2 SOL   520      11.879  46.391  30.951  1.00  0.00           H
ATOM   2369  OW  SOL   521      41.802  63.601  29.097  1.00  0.00           O
ATOM   2370  HW1 SOL   521      41.234  62.876  29.359  1.00  0.00           H
ATOM   2371  HW2 SOL   521      42.161  63.933  29.920  1.00  0.00           H
ATOM   2372  OW  SOL   522      10.786  35.243   5.330  1.00  0.00           O
ATOM   2373  HW1 SOL   522      11.403  34.687   4.855  1.00  0.00           H
ATOM   2374  HW2 SOL   522      10.926  35.024   6.251  1.00  0.00           H
ATOM   2375  OW  SOL   523      53.878  32.448  39.290  1.00  0.00           O
ATOM   2376  HW1 SOL   523      54.178  32.007  40.085  1.00  0.00           H
ATOM   2377  HW2 SOL   523      53.262  31.833  38.891  1.00  0.00           H
ATOM   2378  OW  SOL   524      67.670  74.325   5.334  1.00  0.00           O
ATOM   2379  HW1 SOL   524      68.165  74.334   6.153  1.00  0.00           H
ATOM   2380  HW2 SOL   524      67.968  73.534   4.883  1.00  0.00           H
ATOM   2381  OW  SOL   525      25.232  23.218  35.597  1.00  0.00           O
ATOM   2382  HW1 SOL   525      25.181  24.069  36.032  1.00  0.00           H
ATOM   2383  HW2 SOL   525      24.873  23.374  34.723  1.00  0.00           H
ATOM   2384  OW  SOL   526      51.392  39.413  15.931  1.00  0.00           O
ATOM   2385  HW1 SOL   526      50.969  40.089  16.460  1.00  0.00           H
ATOM   2386  HW2 SOL   526      51.121  38.588  16.334  1.00  0.00           H
ATOM   2387  OW  SOL   527      18.916  14.053  50.845  1.00  0.00           O
ATOM   2388  HW1 SOL   527      18.126  13.951  50.315  1.00  0.00           H
ATOM   2389  HW2 SOL   527      18.774  13.483  51.600  1.00  0.00           H
ATOM   2390  OW  SOL   528      74.748  69.011  44.154  1.00  0.00           O
ATOM   2391  HW1 SOL   528      75.672  68.870  44.357  1.00  0.00           H
ATOM   2392  HW2 SOL   528      74.609  69.946  44.304  1.00  0.00           H
ATOM   2393  OW  SOL   529      53.861   8.219  15.475  1.00  0.00           O
ATOM   2394  HW1 SOL   529      54.151   8.822  16.159  1.00  0.00           H
ATOM   2395  HW2 SOL   529      54.300   7.393  15.680  1.00  0.00           H
ATOM   2396  OW  SOL   530      39.597  35.011  47.142  1.00  0.00           O
ATOM   2397  HW1 SOL   530      39.948  35.567  47.838  1.00  0.00           H
ATOM   2398  HW2 SOL   530      38.660  34.959  47.326  1.00  0.00           H
ATOM   2399  OW  SOL   531      66.676  78.298  43.848  1.00  0.00           O
ATOM   2400  HW1 SOL   531      66.651  78.769  43.015  1.00  0.00           H
ATOM   2401  HW2 SOL   531      66.954  78.955  44.486  1.00  0.00           H
ATOM   2402  OW  SOL   532      68.615  19.015  47.893  1.00  0.00           O
ATOM   2403  HW1 SOL   532      69.379  19.251  47.366  1.00  0.00           H
ATOM   2404  HW2 SOL   532      68.943  18.990  48.792  1.00  0.00           H
ATOM   2405  OW  SOL   533      59.780  28.350  46.428  1.00  0.00           O
ATOM   2406  HW1 SOL   533      59.677  29.243  46.758  1.00  0.00           H
ATOM   2407  HW2 SOL   533      60.270  27.896  47.114  1.00  0.00           H
ATOM   2408  OW  SOL   534      56.798  35.263  20.292  1.00  0.00           O
ATOM   2409  HW1 SOL   534      56.943  35.644  19.426  1.00  0.00           H
ATOM   2410  HW2 SOL   534      57.118  34.365  20.216  1.00  0.00           H
ATOM   2411  OW  SOL   535      15.139  57.353  42.815  1.00  0.00           O
ATOM   2412  HW1 SOL   535      15.561  56.508  42.664  1.00  0.00           H
ATOM   2413  HW2 SOL   535      15.189  57.480  43.763  1.00  0.00           H
ATOM   2414  OW  SOL   536      41.588  39.138   9.167  1.00  0.00           O
ATOM   2415  HW1 SOL   536      42.226  39.850   9.194  1.00  0.00           H
ATOM   2416  HW2 SOL   536      40.828  39.479   9.639  1.00  0.00           H
ATOM   2417  OW  SOL   537      64.668  30.064   4.504  1.00  0.00           O
ATOM   2418  HW1 SOL   537      64.697  30.056   3.548  1.00  0.00           H
ATOM   2419  HW2 SOL   537      63.800  30.409   4.715  1.00  0.00           H
ATOM   2420  OW  SOL   538      31.861  59.779  35.694  1.00  0.00           O
ATOM   2421  HW1 SOL   538      31.775  60.246  36.525  1.00  0.00           H
ATOM   2422  HW2 SOL   538      31.217  59.074  35.747  1.00  0.00           H
ATOM   2423  OW  SOL   539      54.690  15.457  24.437  1.00  0.00           O
ATOM   2424  HW1 SOL   539      54.020  16.140  24.474  1.00  0.00           H
ATOM   2425  HW2 SOL   539      54.581  14.970  25.253  1.00  0.00           H
ATOM   2426  OW  SOL   540      67.523  13.038  31.211  1.00  0.00           O
ATOM   2427  HW1 SOL   540      67.472  12.970  30.257  1.00  0.00           H
ATOM   2428  HW2 SOL   540      68.423  13.315  31.383  1.00  0.00           H
ATOM   2429  OW  SOL   541      62.983  68.575  10.263  1.00  0.00           O
ATOM   2430  HW1 SOL   541      62.863  68.472   9.319  1.00  0.00           H
ATOM   2431  HW2 SOL   541      62.969  67.681  10.606  1.00  0.00           H
ATOM   2432  OW  SOL   542      53.151   2.230  38.031  1.00  0.00           O
ATOM   2433  HW1 SOL   542      53.143   3.049  38.526  1.00  0.00           H
ATOM   2434  HW2 SOL   542      53.096   2.503  37.115  1.00  0.00           H
ATOM   2435  OW  SOL   543      16.286  41.372  35.841  1.00  0.00           O
ATOM   2436  HW1 SOL   543      16.784  40.700  35.376  1.00  0.00           H
ATOM   2437  HW2 SOL   543      15.676  41.713  35.187  1.00  0.00           H
ATOM   2438  OW  SOL   544      39.244  61.115  17.912  1.00  0.00           O
ATOM   2439  HW1 SOL   544      40.160  61.286  17.695  1.00  0.00           H
ATOM   2440  HW2 SOL   544      38.969  60.449  17.282  1.00  0.00           H
ATOM   2441  OW  SOL   545      46.979  68.193  31.977  1.00  0.00           O
ATOM   2442  HW1 SOL   545      46.768  68.414  31.069  1.00  0.00           H
ATOM   2443  HW2 SOL   545      47.139  67.250  31.963  1.00  0.00           H
ATOM   2444  OW  SOL   546      23.257  69.408  44.985  1.00  0.00           O
ATOM   2445  HW1 SOL   546      23.384  69.116  45.888  1.00  0.00           H
ATOM   2446  HW2 SOL   546      22.363  69.751  44.968  1.00  0.00           H
ATOM   2447  OW  SOL   547      22.467  33.835  44.839  1.00  0.00           O
ATOM   2448  HW1 SOL   547      22.189  34.750  44.794  1.00  0.00           H
ATOM   2449  HW2 SOL   547      23.393  33.854  44.598  1.00  0.00           H
ATOM   2450  OW  SOL   548      22.306  57.134  35.911  1.00  0.00           O
ATOM   2451  HW1 SOL   548      22.248  57.466  35.015  1.00  0.00           H
ATOM   2452  HW2 SOL   548      22.855  57.772  36.368  1.00  0.00           H
ATOM   2453  OW  SOL   549      30.422  30.729   2.244  1.00  0.00           O
ATOM   2454  HW1 SOL   549      31.137  30.130   2.029  1.00  0.00           H
ATOM   2455  HW2 SOL   549      30.822  31.598   2.221  1.00  0.00           H
ATOM   2456  OW  SOL   550      74.852   3.591  19.813  1.00  0.00           O
ATOM   2457  HW1 SOL   550      74.241   4.148  19.331  1.00  0.00           H
ATOM   2458  HW2 SOL   550      74.799   2.741  19.375  1.00  0.00           H
ATOM   2459  OW  SOL   551      64.223  14.481   9.237  1.00  0.00           O
ATOM   2460  HW1 SOL   551      63.472  14.020   9.611  1.00  0.00           H
ATOM   2461  HW2 SOL   551      64.236  14.212   8.318  1.00  0.00           H
ATOM   2462  OW  SOL   552      77.581  75.289  18.820  1.00  0.00           O
ATOM   2463  HW1 SOL   552      78.334  75.731  19.211  1.00  0.00           H
ATOM   2464  HW2 SOL   552      76.823  75.784  19.133  1.00  0.00           H
ATOM   2465  OW  SOL   553      13.631  49.584  39.197  1.00  0.00           O
ATOM   2466  HW1 SOL   553      13.289  48.746  38.885  1.00  0.00           H
ATOM   2467  HW2 SOL   553      13.362  50.216  38.530  1.00  0.00           H
ATOM   2468  OW  SOL   554      44.149  14.344  24.347  1.00  0.00           O
ATOM   2469  HW1 SOL   554      45.039  14.595  24.593  1.00  0.00           H
ATOM   2470  HW2 SOL   554      44.259  13.543  23.834  1.00  0.00           H
ATOM   2471  OW  SOL   555      33.257  33.222  11.111  1.00  0.00           O
ATOM   2472  HW1 SOL   555      33.223  33.026  10.175  1.00  0.00           H
ATOM   2473  HW2 SOL   555      33.931  33.898  11.190  1.00  0.00           H
ATOM   2474  OW  SOL   556      51.522  41.367  21.476  1.00  0.00           O
ATOM   2475  HW1 SOL   556      51.414  40.628  20.876  1.00  0.00           H
ATOM   2476  HW2 SOL   556      50.780  41.941  21.285  1.00  0.00           H
ATOM   2477  OW  SOL   557      61.423  27.842  43.494  1.00  0.00           O
ATOM   2478  HW1 SOL   557      61.297  28.169  44.384  1.00  0.00           H
ATOM   2479  HW2 SOL   557      61.891  27.015  43.606  1.00  0.00           H
ATOM   2480  OW  SOL   558      68.704   6.939   7.341  1.00  0.00           O
ATOM   2481  HW1 SOL   558      68.112   7.401   7.934  1.00  0.00           H
ATOM   2482  HW2 SOL   558      68.140   6.634   6.630  1.00  0.00           H
ATOM   2483  OW  SOL   559      43.902  70.803  35.603  1.00  0.00           O
ATOM   2484  HW1 SOL   559      44.797  71.136  35.543  1.00  0.00           H
ATOM   2485  HW2 SOL   559      43.840  70.440  36.487  1.00  0.00           H
ATOM   2486  OW  SOL   560      25.156  14.920  52.402  1.00  0.00           O
ATOM   2487  HW1 SOL   560      25.610  15.281  53.164  1.00  0.00           H
ATOM   2488  HW2 SOL   560      25.795  14.334  51.997  1.00  0.00           H
ATOM   2489  OW  SOL   561      65.532  49.963  46.305  1.00  0.00           O
ATOM   2490  HW1 SOL   561      64.784  50.536  46.140  1.00  0.00           H
ATOM   2491  HW2 SOL   561      65.143  49.115  46.515  1.00  0.00           H
ATOM   2492  OW  SOL   562      67.482   1.704  21.957  1.00  0.00           O
ATOM   2493  HW1 SOL   562      66.640   1.253  22.012  1.00  0.00           H
ATOM   2494  HW2 SOL   562      67.863   1.404  21.132  1.00  0.00           H
ATOM   2495  OW  SOL   563      34.713  24.411  45.366  1.00  0.00           O
ATOM   2496  HW1 SOL   563      35.081  24.387  46.249  1.00  0.00           H
ATOM   2497  HW2 SOL   563      34.354  25.294  45.279  1.00  0.00           H
ATOM   2498  OW  SOL   564      11.179  52.982  33.550  1.00  0.00           O
ATOM   2499  HW1 SOL   564      10.616  53.321  34.245  1.00  0.00           H
ATOM   2500  HW2 SOL   564      11.892  52.541  34.012  1.00  0.00           H
ATOM   2501  OW  SOL   565      26.123  77.638   1.560  1.00  0.00           O
ATOM   2502  HW1 SOL   565      26.186  78.337   0.909  1.00  0.00           H
ATOM   2503  HW2 SOL   565      26.948  77.685   2.043  1.00  0.00           H
ATOM   2504  OW  SOL   566      26.663  14.442  28.178  1.00  0.00           O
ATOM   2505  HW1 SOL   566      26.408  14.846  27.349  1.00  0.00           H
ATOM   2506  HW2 SOL   566      27.558  14.746  28.328  1.00  0.00           H
ATOM   2507  OW  SOL   567       8.728  58.919  37.386  1.00  0.00           O
ATOM   2508  HW1 SOL   567       8.070  59.614  37.382  1.00  0.00           H
ATOM   2509  HW2 SOL   567       9.346  59.176  38.070  1.00  0.00           H
ATOM   2510  OW  SOL   568      55.685  39.393  49.115  1.00  0.00           O
ATOM   2511  HW1 SOL   568      55.093  38.892  49.676  1.00  0.00           H
ATOM   2512  HW2 SOL   568      55.271  39.375  48.253  1.00  0.00           H
ATOM   2513  OW  SOL   569      20.087  62.846  31.613  1.00  0.00           O
ATOM   2514  HW1 SOL   569      21.011  63.024  31.790  1.00  0.00           H
ATOM   2515  HW2 SOL   569      19.672  62.849  32.475  1.00  0.00           H
ATOM   2516  OW  SOL   570      28.304  55.501  17.925  1.00  0.00           O
ATOM   2517  HW1 SOL   570      27.955  55.204  18.765  1.00  0.00           H
ATOM   2518  HW2 SOL   570      29.020  56.092  18.157  1.00  0.00           H
ATOM   2519  OW  SOL   571      17.746  27.321  12.136  1.00  0.00           O
ATOM   2520  HW1 SOL   571      17.216  27.117  11.366  1.00  0.00           H
ATOM   2521  HW2 SOL   571      18.584  26.887  11.974  1.00  0.00           H
ATOM   2522  OW  SOL   572      53.317   7.423   9.670  1.00  0.00           O
ATOM   2523  HW1 SOL   572      53.541   7.089  10.538  1.00  0.00           H
ATOM   2524  HW2 SOL   572      54.066   7.189   9.122  1.00  0.00           H
ATOM   2525  OW  SOL   573      60.870  77.389  33.555  1.00  0.00           O
ATOM   2526  HW1 SOL   573      60.887  76.748  34.266  1.00  0.00           H
ATOM   2527  HW2 SOL   573      61.790  77.516  33.324  1.00  0.00           H
ATOM   2528  OW  SOL   574      68.588  38.795  18.148  1.00  0.00           O
ATOM   2529  HW1 SOL   574      69.327  38.307  17.786  1.00  0.00           H
ATOM   2530  HW2 SOL   574      68.434  39.499  17.517  1.00  0.00           H
ATOM   2531  OW  SOL   575      47.939  64.880  45.577  1.00  0.00           O
ATOM   2532  HW1 SOL   575      48.543  64.226  45.929  1.00  0.00           H
ATOM   2533  HW2 SOL   575      47.093  64.661  45.967  1.00  0.00           H
ATOM   2534  OW  SOL   576      56.087  13.878  27.408  1.00  0.00           O
ATOM   2535  HW1 SOL   576      55.144  13.714  27.415  1.00  0.00           H
ATOM   2536  HW2 SOL   576      56.456  13.138  26.926  1.00  0.00           H
ATOM   2537  OW  SOL   577      67.364  43.615  19.483  1.00  0.00           O
ATOM   2538  HW1 SOL   577      66.859  44.427  19.449  1.00  0.00           H
ATOM   2539  HW2 SOL   577      67.945  43.661  18.724  1.00  0.00           H
ATOM   2540  OW  SOL   578      23.822  11.713  23.199  1.00  0.00           O
ATOM   2541  HW1 SOL   578      24.761  11.762  23.018  1.00  0.00           H
ATOM   2542  HW2 SOL   578      23.445  12.447  22.713  1.00  0.00           H
ATOM   2543  OW  SOL   579      36.218  22.798  14.572  1.00  0.00           O
ATOM   2544  HW1 SOL   579      36.389  22.505  15.467  1.00  0.00           H
ATOM   2545  HW2 SOL   579      37.086  22.874  14.174  1.00  0.00           H
ATOM   2546  OW  SOL   580      33.703  58.242  34.185  1.00  0.00           O
ATOM   2547  HW1 SOL   580      33.692  57.468  34.748  1.00  0.00           H
ATOM   2548  HW2 SOL   580      33.212  58.902  34.674  1.00  0.00           H
ATOM   2549  OW  SOL   581      25.993  70.280  25.542  1.00  0.00           O
ATOM   2550  HW1 SOL   581      26.108  70.049  26.464  1.00  0.00           H
ATOM   2551  HW2 SOL   581      26.138  69.460  25.070  1.00  0.00           H
ATOM   2552  OW  SOL   582      29.155   9.904  17.821  1.00  0.00           O
ATOM   2553  HW1 SOL   582      29.233   9.007  18.145  1.00  0.00           H
ATOM   2554  HW2 SOL   582      28.277  10.179  18.086  1.00  0.00           H
ATOM   2555  OW  SOL   583      32.760   8.311  20.103  1.00  0.00           O
ATOM   2556  HW1 SOL   583      31.815   8.437  20.015  1.00  0.00           H
ATOM   2557  HW2 SOL   583      33.012   7.828  19.316  1.00  0.00           H
ATOM   2558  OW  SOL   584      31.389  43.919  36.407  1.00  0.00           O
ATOM   2559  HW1 SOL   584      32.226  44.246  36.077  1.00  0.00           H
ATOM   2560  HW2 SOL   584      30.826  44.692  36.442  1.00  0.00           H
ATOM   2561  OW  SOL   585      23.153  60.596   6.794  1.00  0.00           O
ATOM   2562  HW1 SOL   585      23.293  61.280   6.140  1.00  0.00           H
ATOM   2563  HW2 SOL   585      22.533  59.994   6.383  1.00  0.00           H
ATOM   2564  OW  SOL   586      29.203  62.474  47.874  1.00  0.00           O
ATOM   2565  HW1 SOL   586      28.871  61.897  48.561  1.00  0.00           H
ATOM   2566  HW2 SOL   586      28.668  63.265  47.944  1.00  0.00           H
ATOM   2567  OW  SOL   587      44.475  59.449   1.075  1.00  0.00           O
ATOM   2568  HW1 SOL   587      45.210  60.020   1.301  1.00  0.00           H
ATOM   2569  HW2 SOL   587      43.718  59.854   1.498  1.00  0.00           H
ATOM   2570  OW  SOL   588      77.708  55.815  31.004  1.00  0.00           O
ATOM   2571  HW1 SOL   588      77.734  56.654  31.463  1.00  0.00           H
ATOM   2572  HW2 SOL   588      77.485  55.177  31.682  1.00  0.00           H
ATOM   2573  OW  SOL   589      56.897  27.371  50.808  1.00  0.00           O
ATOM   2574  HW1 SOL   589      56.657  28.128  51.343  1.00  0.00           H
ATOM   2575  HW2 SOL   589      56.163  27.263  50.202  1.00  0.00           H
ATOM   2576  OW  SOL   590      12.751   7.922   0.920  1.00  0.00           O
ATOM   2577  HW1 SOL   590      13.567   7.793   1.405  1.00  0.00           H
ATOM   2578  HW2 SOL   590      12.539   7.055   0.574  1.00  0.00           H
ATOM   2579  OW  SOL   591      13.798  61.900  27.214  1.00  0.00           O
ATOM   2580  HW1 SOL   591      14.671  61.579  26.988  1.00  0.00           H
ATOM   2581  HW2 SOL   591      13.856  62.115  28.145  1.00  0.00           H
ATOM   2582  OW  SOL   592      30.907  52.415   2.222  1.00  0.00           O
ATOM   2583  HW1 SOL   592      30.508  53.085   1.667  1.00  0.00           H
ATOM   2584  HW2 SOL   592      30.936  51.632   1.670  1.00  0.00           H
ATOM   2585  OW  SOL   593      60.795  17.844   8.817  1.00  0.00           O
ATOM   2586  HW1 SOL   593      60.436  18.701   8.585  1.00  0.00           H
ATOM   2587  HW2 SOL   593      60.218  17.217   8.382  1.00  0.00           H
ATOM   2588  OW  SOL   594      58.096  55.308  50.928  1.00  0.00           O
ATOM   2589  HW1 SOL   594      57.320  54.773  51.095  1.00  0.00           H
ATOM   2590  HW2 SOL   594      57.748  56.157  50.655  1.00  0.00           H
ATOM   2591  OW  SOL   595      68.711  37.474   1.066  1.00  0.00           O
ATOM   2592  HW1 SOL   595      68.217  38.169   1.502  1.00  0.00           H
ATOM   2593  HW2 SOL   595      68.193  37.263   0.290  1.00  0.00           H
ATOM   2594  OW  SOL   596      77.212  52.403  10.811  1.00  0.00           O
ATOM   2595  HW1 SOL   596      77.335  52.100   9.911  1.00  0.00           H
ATOM   2596  HW2 SOL   596      78.039  52.199  11.248  1.00  0.00           H
ATOM   2597  OW  SOL   597      23.413  57.393   4.929  1.00  0.00           O
ATOM   2598  HW1 SOL   597      24.139  57.290   5.545  1.00  0.00           H
ATOM   2599  HW2 SOL   597      23.787  57.887   4.199  1.00  0.00           H
ATOM   2600  OW  SOL   598      14.382  39.189  25.159  1.00  0.00           O
ATOM   2601  HW1 SOL   598      13.495  39.449  24.909  1.00  0.00           H
ATOM   2602  HW2 SOL   598      14.896  39.993  25.093  1.00  0.00           H
ATOM   2603  OW  SOL   599      71.162  49.963  18.143  1.00  0.00           O
ATOM   2604  HW1 SOL   599      71.462  49.982  19.052  1.00  0.00           H
ATOM   2605  HW2 SOL   599      70.214  50.082  18.200  1.00  0.00           H
ATOM   2606  OW  SOL   600       8.782  31.185  18.585  1.00  0.00           O
ATOM   2607  HW1 SOL   600       9.061  32.100  18.534  1.00  0.00           H
ATOM   2608  HW2 SOL   600       9.510  30.691  18.208  1.00  0.00           H
ATOM   2609  OW  SOL   601      77.943  29.919  32.882  1.00  0.00           O
ATOM   2610  HW1 SOL   601      78.595  30.620  32.911  1.00  0.00           H
ATOM   2611  HW2 SOL   601      77.806  29.680  33.799  1.00  0.00           H
ATOM   2612  OW  SOL   602      33.561  56.668  22.443  1.00  0.00           O
ATOM   2613  HW1 SOL   602      34.060  55.928  22.097  1.00  0.00           H
ATOM   2614  HW2 SOL   602      34.205  57.186  22.927  1.00  0.00           H
ATOM   2615  OW  SOL   603      37.219  80.166  33.785  1.00  0.00           O
ATOM   2616  HW1 SOL   603      36.665  79.873  34.509  1.00  0.00           H
ATOM   2617  HW2 SOL   603      36.937  81.065  33.617  1.00  0.00           H
ATOM   2618  OW  SOL   604      21.044  15.740   0.087  1.00  0.00           O
ATOM   2619  HW1 SOL   604      21.438  14.941  -0.263  1.00  0.00           H
ATOM   2620  HW2 SOL   604      21.060  15.619   1.037  1.00  0.00           H
ATOM   2621  OW  SOL   605      33.605  69.467  28.796  1.00  0.00           O
ATOM   2622  HW1 SOL   605      32.945  70.134  28.985  1.00  0.00           H
ATOM   2623  HW2 SOL   605      34.150  69.440  29.583  1.00  0.00           H
ATOM   2624  OW  SOL   606       7.247   9.160  41.778  1.00  0.00           O
ATOM   2625  HW1 SOL   606       6.888   8.615  41.077  1.00  0.00           H
ATOM   2626  HW2 SOL   606       6.641   9.899  41.841  1.00  0.00           H
ATOM   2627  OW  SOL   607      61.669  31.319  41.575  1.00  0.00           O
ATOM   2628  HW1 SOL   607      62.191  30.595  41.922  1.00  0.00           H
ATOM   2629  HW2 SOL   607      60.842  30.915  41.312  1.00  0.00           H
ATOM   2630  OW  SOL   608      56.663  19.035  38.944  1.00  0.00           O
ATOM   2631  HW1 SOL   608      56.910  18.598  39.759  1.00  0.00           H
ATOM   2632  HW2 SOL   608      56.613  18.330  38.299  1.00  0.00           H
ATOM   2633  OW  SOL   609      76.339  72.460   4.995  1.00  0.00           O
ATOM   2634  HW1 SOL   609      76.193  73.404   4.935  1.00  0.00           H
ATOM   2635  HW2 SOL   609      75.552  72.122   5.423  1.00  0.00           H
ATOM   2636  OW  SOL   610      57.718  39.246  31.920  1.00  0.00           O
ATOM   2637  HW1 SOL   610      58.475  39.795  31.715  1.00  0.00           H
ATOM   2638  HW2 SOL   610      58.092  38.457  32.310  1.00  0.00           H
ATOM   2639  OW  SOL   611      66.345  75.897  40.837  1.00  0.00           O
ATOM   2640  HW1 SOL   611      66.722  75.454  41.597  1.00  0.00           H
ATOM   2641  HW2 SOL   611      67.098  76.117  40.289  1.00  0.00           H
ATOM   2642  OW  SOL   612      19.080   8.641   7.088  1.00  0.00           O
ATOM   2643  HW1 SOL   612      18.128   8.722   7.034  1.00  0.00           H
ATOM   2644  HW2 SOL   612      19.412   9.466   6.735  1.00  0.00           H
ATOM   2645  OW  SOL   613      78.271  23.685   5.435  1.00  0.00           O
ATOM   2646  HW1 SOL   613      79.128  23.489   5.814  1.00  0.00           H
ATOM   2647  HW2 SOL   613      78.153  24.624   5.582  1.00  0.00           H
ATOM   2648  OW  SOL   614       2.984  57.998  47.558  1.00  0.00           O
ATOM   2649  HW1 SOL   614       3.372  57.159  47.311  1.00  0.00           H
ATOM   2650  HW2 SOL   614       3.082  58.038  48.509  1.00  0.00           H
ATOM   2651  OW  SOL   615      74.453  52.758  18.979  1.00  0.00           O
ATOM   2652  HW1 SOL   615      75.256  53.278  18.953  1.00  0.00           H
ATOM   2653  HW2 SOL   615      74.590  52.140  19.698  1.00  0.00           H
ATOM   2654  OW  SOL   616      62.619  37.093  21.989  1.00  0.00           O
ATOM   2655  HW1 SOL   616      63.560  37.022  22.152  1.00  0.00           H
ATOM   2656  HW2 SOL   616      62.453  36.478  21.274  1.00  0.00           H
ATOM   2657  OW  SOL   617      20.172  38.951  17.783  1.00  0.00           O
ATOM   2658  HW1 SOL   617      20.303  38.192  17.214  1.00  0.00           H
ATOM   2659  HW2 SOL   617      19.933  38.576  18.631  1.00  0.00           H
ATOM   2660  OW  SOL   618      45.713  28.979  22.564  1.00  0.00           O
ATOM   2661  HW1 SOL   618      44.935  28.655  22.110  1.00  0.00           H
ATOM   2662  HW2 SOL   618      45.563  29.920  22.654  1.00  0.00           H
ATOM   2663  OW  SOL   619      22.361  74.478  49.207  1.00  0.00           O
ATOM   2664  HW1 SOL   619      23.299  74.303  49.137  1.00  0.00           H
ATOM   2665  HW2 SOL   619      21.965  73.615  49.332  1.00  0.00           H
ATOM   2666  OW  SOL   620      69.765  79.396  35.724  1.00  0.00           O
ATOM   2667  HW1 SOL   620      68.986  79.326  36.276  1.00  0.00           H
ATOM   2668  HW2 SOL   620      69.888  78.516  35.369  1.00  0.00           H
ATOM   2669  OW  SOL   621      24.630  47.203   9.536  1.00  0.00           O
ATOM   2670  HW1 SOL   621      25.400  46.859   9.083  1.00  0.00           H
ATOM   2671  HW2 SOL   621      24.208  47.773   8.892  1.00  0.00           H
ATOM   2672  OW  SOL   622      36.229  78.188  49.254  1.00  0.00           O
ATOM   2673  HW1 SOL   622      36.235  77.315  48.861  1.00  0.00           H
ATOM   2674  HW2 SOL   622      35.546  78.660  48.778  1.00  0.00           H
ATOM   2675  OW  SOL   623      73.054  67.288   7.859  1.00  0.00           O
ATOM   2676  HW1 SOL   623      72.190  67.686   7.959  1.00  0.00           H
ATOM   2677  HW2 SOL   623      73.646  67.879   8.326  1.00  0.00           H
ATOM   2678  OW  SOL   624      45.398  23.946  10.880  1.00  0.00           O
ATOM   2679  HW1 SOL   624      46.026  23.315  10.527  1.00  0.00           H
ATOM   2680  HW2 SOL   624      44.896  23.449  11.525  1.00  0.00           H
ATOM   2681  OW  SOL   625      30.401  78.263   8.570  1.00  0.00           O
ATOM   2682  HW1 SOL   625      30.166  79.191   8.580  1.00  0.00           H
ATOM   2683  HW2 SOL   625      31.323  78.246   8.824  1.00  0.00           H
ATOM   2684  OW  SOL   626      54.808  32.645  26.284  1.00  0.00           O
ATOM   2685  HW1 SOL   626      55.603  32.619  25.752  1.00  0.00           H
ATOM   2686  HW2 SOL   626      54.148  32.202  25.751  1.00  0.00           H
ATOM   2687  OW  SOL   627      66.083  74.244   2.298  1.00  0.00           O
ATOM   2688  HW1 SOL   627      65.953  73.579   2.974  1.00  0.00           H
ATOM   2689  HW2 SOL   627      66.802  73.907   1.764  1.00  0.00           H
ATOM   2690  OW  SOL   628      51.957  57.847  31.488  1.00  0.00           O
ATOM   2691  HW1 SOL   628      51.887  58.647  32.010  1.00  0.00           H
ATOM   2692  HW2 SOL   628      51.460  57.195  31.981  1.00  0.00           H
ATOM   2693  OW  SOL   629      55.736  48.689  14.954  1.00  0.00           O
ATOM   2694  HW1 SOL   629      54.937  48.243  14.673  1.00  0.00           H
ATOM   2695  HW2 SOL   629      56.194  48.896  14.140  1.00  0.00           H
ATOM   2696  OW  SOL   630       2.862  26.432   3.131  1.00  0.00           O
ATOM   2697  HW1 SOL   630       2.611  25.794   2.463  1.00  0.00           H
ATOM   2698  HW2 SOL   630       3.620  26.039   3.565  1.00  0.00           H
ATOM   2699  OW  SOL   631      12.604  35.951   1.904  1.00  0.00           O
ATOM   2700  HW1 SOL   631      13.127  35.184   1.669  1.00  0.00           H
ATOM   2701  HW2 SOL   631      12.477  35.875   2.849  1.00  0.00           H
ATOM   2702  OW  SOL   632      12.716  62.172  34.613  1.00  0.00           O
ATOM   2703  HW1 SOL   632      11.876  62.383  34.206  1.00  0.00           H
ATOM   2704  HW2 SOL   632      12.533  61.409  35.161  1.00  0.00           H
ATOM   2705  OW  SOL   633       2.999  67.748  36.316  1.00  0.00           O
ATOM   2706  HW1 SOL   633       2.278  67.753  36.945  1.00  0.00           H
ATOM   2707  HW2 SOL   633       3.572  67.041  36.614  1.00  0.00           H
ATOM   2708  OW  SOL   634      64.130  45.824  42.829  1.00  0.00           O
ATOM   2709  HW1 SOL   634      63.843  46.731  42.730  1.00  0.00           H
ATOM   2710  HW2 SOL   634      63.326  45.309  42.770  1.00  0.00           H
ATOM   2711  OW  SOL   635       9.578   9.604   8.006  1.00  0.00           O
ATOM   2712  HW1 SOL   635       9.473   9.436   8.942  1.00  0.00           H
ATOM   2713  HW2 SOL   635       9.593  10.558   7.932  1.00  0.00           H
ATOM   2714  OW  SOL   636      22.500  22.383  48.679  1.00  0.00           O
ATOM   2715  HW1 SOL   636      21.572  22.321  48.906  1.00  0.00           H
ATOM   2716  HW2 SOL   636      22.687  21.570  48.209  1.00  0.00           H
ATOM   2717  OW  SOL   637      49.177   0.653   3.962  1.00  0.00           O
ATOM   2718  HW1 SOL   637      48.542   0.736   4.673  1.00  0.00           H
ATOM   2719  HW2 SOL   637      49.753  -0.060   4.238  1.00  0.00           H
ATOM   2720  OW  SOL   638      56.235  17.224  36.911  1.00  0.00           O
ATOM   2721  HW1 SOL   638      55.571  17.147  36.227  1.00  0.00           H
ATOM   2722  HW2 SOL   638      56.877  16.546  36.699  1.00  0.00           H
ATOM   2723  OW  SOL   639      16.851   7.993   4.126  1.00  0.00           O
ATOM   2724  HW1 SOL   639      17.584   8.452   3.716  1.00  0.00           H
ATOM   2725  HW2 SOL   639      16.557   8.583   4.820  1.00  0.00           H
ATOM   2726  OW  SOL   640      76.373  10.269  32.875  1.00  0.00           O
ATOM   2727  HW1 SOL   640      76.729  10.703  32.100  1.00  0.00           H
ATOM   2728  HW2 SOL   640      75.849  10.944  33.308  1.00  0.00           H
ATOM   2729  OW  SOL   641      11.211  43.544  25.773  1.00  0.00           O
ATOM   2730  HW1 SOL   641      12.145  43.382  25.639  1.00  0.00           H
ATOM   2731  HW2 SOL   641      10.949  42.902  26.433  1.00  0.00           H
ATOM   2732  OW  SOL   642      79.193  67.805  19.633  1.00  0.00           O
ATOM   2733  HW1 SOL   642      79.498  68.670  19.358  1.00  0.00           H
ATOM   2734  HW2 SOL   642      78.336  67.967  20.027  1.00  0.00           H
ATOM   2735  OW  SOL   643      11.524  14.729  12.359  1.00  0.00           O
ATOM   2736  HW1 SOL   643      10.924  15.188  12.947  1.00  0.00           H
ATOM   2737  HW2 SOL   643      11.116  14.801  11.496  1.00  0.00           H
ATOM   2738  OW  SOL   644       6.714  55.463  10.528  1.00  0.00           O
ATOM   2739  HW1 SOL   644       6.455  56.333  10.224  1.00  0.00           H
ATOM   2740  HW2 SOL   644       7.657  55.426  10.373  1.00  0.00           H
ATOM   2741  OW  SOL   645      78.740   7.676  12.667  1.00  0.00           O
ATOM   2742  HW1 SOL   645      78.702   8.130  13.509  1.00  0.00           H
ATOM   2743  HW2 SOL   645      78.729   6.747  12.894  1.00  0.00           H
ATOM   2744  OW  SOL   646      37.972  77.553   7.548  1.00  0.00           O
ATOM   2745  HW1 SOL   646      37.524  77.194   8.314  1.00  0.00           H
ATOM   2746  HW2 SOL   646      38.757  77.014   7.455  1.00  0.00           H
ATOM   2747  OW  SOL   647      42.762  47.496  22.866  1.00  0.00           O
ATOM   2748  HW1 SOL   647      41.834  47.728  22.888  1.00  0.00           H
ATOM   2749  HW2 SOL   647      42.940  47.136  23.735  1.00  0.00           H
ATOM   2750  OW  SOL   648      79.966   6.269  52.845  1.00  0.00           O
ATOM   2751  HW1 SOL   648      79.375   6.464  53.573  1.00  0.00           H
ATOM   2752  HW2 SOL   648      80.554   5.596  53.187  1.00  0.00           H
ATOM   2753  OW  SOL   649      49.511  79.443  10.591  1.00  0.00           O
ATOM   2754  HW1 SOL   649      50.281  80.012  10.592  1.00  0.00           H
ATOM   2755  HW2 SOL   649      49.646  78.859   9.845  1.00  0.00           H
ATOM   2756  OW  SOL   650      78.748  74.412   4.515  1.00  0.00           O
ATOM   2757  HW1 SOL   650      78.455  73.501   4.536  1.00  0.00           H
ATOM   2758  HW2 SOL   650      78.722  74.694   5.429  1.00  0.00           H
ATOM   2759  OW  SOL   651      48.585   0.065  12.756  1.00  0.00           O
ATOM   2760  HW1 SOL   651      48.748  -0.087  11.825  1.00  0.00           H
ATOM   2761  HW2 SOL   651      49.379   0.496  13.071  1.00  0.00           H
ATOM   2762  OW  SOL   652      65.240  42.807  34.828  1.00  0.00           O
ATOM   2763  HW1 SOL   652      65.915  42.146  34.674  1.00  0.00           H
ATOM   2764  HW2 SOL   652      64.947  43.059  33.952  1.00  0.00           H
ATOM   2765  OW  SOL   653      45.169   5.731   9.413  1.00  0.00           O
ATOM   2766  HW1 SOL   653      44.762   4.962   9.014  1.00  0.00           H
ATOM   2767  HW2 SOL   653      46.039   5.433   9.677  1.00  0.00           H
ATOM   2768  OW  SOL   654      15.981  46.695  35.067  1.00  0.00           O
ATOM   2769  HW1 SOL   654      15.827  47.633  35.184  1.00  0.00           H
ATOM   2770  HW2 SOL   654      15.176  46.280  35.377  1.00  0.00           H
ATOM   2771  OW  SOL   655      58.109  54.212  47.733  1.00  0.00           O
ATOM   2772  HW1 SOL   655      58.132  53.508  47.084  1.00  0.00           H
ATOM   2773  HW2 SOL   655      58.594  54.930  47.325  1.00  0.00           H
ATOM   2774  OW  SOL   656      60.189  40.204  30.928  1.00  0.00           O
ATOM   2775  HW1 SOL   656      60.949  40.662  31.287  1.00  0.00           H
ATOM   2776  HW2 SOL   656      60.023  40.635  30.089  1.00  0.00           H
ATOM   2777  OW  SOL   657      29.821  18.240  30.284  1.00  0.00           O
ATOM   2778  HW1 SOL   657      29.950  18.102  31.223  1.00  0.00           H
ATOM   2779  HW2 SOL   657      29.017  17.762  30.079  1.00  0.00           H
ATOM   2780  OW  SOL   658      36.523  78.527  16.869  1.00  0.00           O
ATOM   2781  HW1 SOL   658      37.457  78.531  16.662  1.00  0.00           H
ATOM   2782  HW2 SOL   658      36.460  78.980  17.709  1.00  0.00           H
ATOM   2783  OW  SOL   659      23.174  60.871  49.057  1.00  0.00           O
ATOM   2784  HW1 SOL   659      23.909  60.292  48.853  1.00  0.00           H
ATOM   2785  HW2 SOL   659      22.818  61.116  48.203  1.00  0.00           H
ATOM   2786  OW  SOL   660      54.235  75.803  40.632  1.00  0.00           O
ATOM   2787  HW1 SOL   660      53.977  76.320  41.396  1.00  0.00           H
ATOM   2788  HW2 SOL   660      55.022  76.237  40.303  1.00  0.00           H
ATOM   2789  OW  SOL   661      53.216  22.761   6.905  1.00  0.00           O
ATOM   2790  HW1 SOL   661      53.628  23.521   7.315  1.00  0.00           H
ATOM   2791  HW2 SOL   661      52.903  23.083   6.060  1.00  0.00           H
ATOM   2792  OW  SOL   662      38.993  73.812  53.314  1.00  0.00           O
ATOM   2793  HW1 SOL   662      39.909  73.539  53.355  1.00  0.00           H
ATOM   2794  HW2 SOL   662      38.955  74.414  52.570  1.00  0.00           H
ATOM   2795  OW  SOL   663      48.449  27.711  15.269  1.00  0.00           O
ATOM   2796  HW1 SOL   663      47.766  28.254  15.663  1.00  0.00           H
ATOM   2797  HW2 SOL   663      48.838  27.241  16.006  1.00  0.00           H
ATOM   2798  OW  SOL   664       2.824  58.434  43.145  1.00  0.00           O
ATOM   2799  HW1 SOL   664       3.195  59.201  43.581  1.00  0.00           H
ATOM   2800  HW2 SOL   664       2.734  58.699  42.229  1.00  0.00           H
ATOM   2801  OW  SOL   665      54.287  66.064  10.769  1.00  0.00           O
ATOM   2802  HW1 SOL   665      54.407  67.013  10.820  1.00  0.00           H
ATOM   2803  HW2 SOL   665      53.785  65.843  11.553  1.00  0.00           H
ATOM   2804  OW  SOL   666       1.897  41.984  22.888  1.00  0.00           O
ATOM   2805  HW1 SOL   666       2.371  42.398  23.609  1.00  0.00           H
ATOM   2806  HW2 SOL   666       2.575  41.540  22.379  1.00  0.00           H
ATOM   2807  OW  SOL   667      44.021  66.252  28.181  1.00  0.00           O
ATOM   2808  HW1 SOL   667      43.448  65.841  27.534  1.00  0.00           H
ATOM   2809  HW2 SOL   667      43.545  67.034  28.461  1.00  0.00           H
ATOM   2810  OW  SOL   668      30.240  58.072  47.382  1.00  0.00           O
ATOM   2811  HW1 SOL   668      30.794  58.395  48.093  1.00  0.00           H
ATOM   2812  HW2 SOL   668      30.584  58.498  46.597  1.00  0.00           H
ATOM   2813  OW  SOL   669      78.932  15.701  17.182  1.00  0.00           O
ATOM   2814  HW1 SOL   669      79.157  14.796  16.969  1.00  0.00           H
ATOM   2815  HW2 SOL   669      78.571  16.056  16.369  1.00  0.00           H
ATOM   2816  OW  SOL   670      41.173  17.494  49.895  1.00  0.00           O
ATOM   2817  HW1 SOL   670      40.381  17.234  49.425  1.00  0.00           H
ATOM   2818  HW2 SOL   670      41.890  17.119  49.383  1.00  0.00           H
ATOM   2819  OW  SOL   671      28.497  45.659  20.514  1.00  0.00           O
ATOM   2820  HW1 SOL   671      27.740  45.491  19.953  1.00  0.00           H
ATOM   2821  HW2 SOL   671      28.590  44.862  21.036  1.00  0.00           H
ATOM   2822  OW  SOL   672      40.453  79.389  44.952  1.00  0.00           O
ATOM   2823  HW1 SOL   672      40.624  79.106  45.850  1.00  0.00           H
ATOM   2824  HW2 SOL   672      40.058  78.627  44.530  1.00  0.00           H
ATOM   2825  OW  SOL   673      59.476  58.631  32.031  1.00  0.00           O
ATOM   2826  HW1 SOL   673      60.200  59.128  32.409  1.00  0.00           H
ATOM   2827  HW2 SOL   673      59.011  58.270  32.786  1.00  0.00           H
ATOM   2828  OW  SOL   674      27.970  15.580   5.700  1.00  0.00           O
ATOM   2829  HW1 SOL   674      28.854  15.247   5.545  1.00  0.00           H
ATOM   2830  HW2 SOL   674      27.571  15.615   4.831  1.00  0.00           H
ATOM   2831  OW  SOL   675      46.828  58.397   8.648  1.00  0.00           O
ATOM   2832  HW1 SOL   675      46.779  58.583   9.586  1.00  0.00           H
ATOM   2833  HW2 SOL   675      46.463  57.517   8.559  1.00  0.00           H
ATOM   2834  OW  SOL   676      39.435   6.727  15.980  1.00  0.00           O
ATOM   2835  HW1 SOL   676      39.708   7.301  15.265  1.00  0.00           H
ATOM   2836  HW2 SOL   676      39.763   5.862  15.733  1.00  0.00           H
ATOM   2837  OW  SOL   677      18.065  66.802  11.056  1.00  0.00           O
ATOM   2838  HW1 SOL   677      18.633  66.115  10.707  1.00  0.00           H
ATOM   2839  HW2 SOL   677      17.611  66.388  11.790  1.00  0.00           H
ATOM   2840  OW  SOL   678      47.925  12.973   7.187  1.00  0.00           O
ATOM   2841  HW1 SOL   678      48.810  12.730   7.460  1.00  0.00           H
ATOM   2842  HW2 SOL   678      47.473  12.138   7.070  1.00  0.00           H
ATOM   2843  OW  SOL   679      41.414  38.670  43.171  1.00  0.00           O
ATOM   2844  HW1 SOL   679      41.951  37.991  42.762  1.00  0.00           H
ATOM   2845  HW2 SOL   679      40.526  38.491  42.862  1.00  0.00           H
ATOM   2846  OW  SOL   680      61.732   4.544  38.893  1.00  0.00           O
ATOM   2847  HW1 SOL   680      60.827   4.282  38.720  1.00  0.00           H
ATOM   2848  HW2 SOL   680      61.757   5.477  38.677  1.00  0.00           H
ATOM   2849  OW  SOL   681       8.842  73.278  48.014  1.00  0.00           O
ATOM   2850  HW1 SOL   681       9.515  72.626  48.212  1.00  0.00           H
ATOM   2851  HW2 SOL   681       9.266  74.119  48.183  1.00  0.00           H
ATOM   2852  OW  SOL   682      13.212   6.768  48.271  1.00  0.00           O
ATOM   2853  HW1 SOL   682      13.990   6.597  47.739  1.00  0.00           H
ATOM   2854  HW2 SOL   682      12.552   7.061  47.643  1.00  0.00           H
ATOM   2855  OW  SOL   683      59.374  66.513  10.066  1.00  0.00           O
ATOM   2856  HW1 SOL   683      58.482  66.200  10.219  1.00  0.00           H
ATOM   2857  HW2 SOL   683      59.906  65.717  10.036  1.00  0.00           H
ATOM   2858  OW  SOL   684      36.713  26.145  31.220  1.00  0.00           O
ATOM   2859  HW1 SOL   684      37.161  26.108  32.065  1.00  0.00           H
ATOM   2860  HW2 SOL   684      37.032  25.378  30.745  1.00  0.00           H
ATOM   2861  OW  SOL   685      70.464  70.023  39.349  1.00  0.00           O
ATOM   2862  HW1 SOL   685      71.083  70.544  39.860  1.00  0.00           H
ATOM   2863  HW2 SOL   685      70.834  70.007  38.467  1.00  0.00           H
ATOM   2864  OW  SOL   686      51.383  79.592  19.388  1.00  0.00           O
ATOM   2865  HW1 SOL   686      51.025  78.712  19.274  1.00  0.00           H
ATOM   2866  HW2 SOL   686      50.617  80.146  19.537  1.00  0.00           H
ATOM   2867  OW  SOL   687      36.019  12.540  52.872  1.00  0.00           O
ATOM   2868  HW1 SOL   687      36.148  11.843  52.229  1.00  0.00           H
ATOM   2869  HW2 SOL   687      35.449  12.152  53.536  1.00  0.00           H
ATOM   2870  OW  SOL   688      64.169  11.769  28.841  1.00  0.00           O
ATOM   2871  HW1 SOL   688      64.938  12.338  28.836  1.00  0.00           H
ATOM   2872  HW2 SOL   688      64.497  10.919  28.546  1.00  0.00           H
ATOM   2873  OW  SOL   689      38.306  77.769   0.006  1.00  0.00           O
ATOM   2874  HW1 SOL   689      37.824  78.019  -0.782  1.00  0.00           H
ATOM   2875  HW2 SOL   689      39.049  77.260  -0.319  1.00  0.00           H
ATOM   2876  OW  SOL   690      51.407  57.537   9.277  1.00  0.00           O
ATOM   2877  HW1 SOL   690      51.481  57.372   8.337  1.00  0.00           H
ATOM   2878  HW2 SOL   690      51.021  58.411   9.338  1.00  0.00           H
ATOM   2879  OW  SOL   691      22.135  76.968  39.732  1.00  0.00           O
ATOM   2880  HW1 SOL   691      22.547  76.664  38.923  1.00  0.00           H
ATOM   2881  HW2 SOL   691      22.839  76.949  40.381  1.00  0.00           H
ATOM   2882  OW  SOL   692      51.546  28.979  39.208  1.00  0.00           O
ATOM   2883  HW1 SOL   692      50.772  28.417  39.194  1.00  0.00           H
ATOM   2884  HW2 SOL   692      51.336  29.660  39.847  1.00  0.00           H
ATOM   2885  OW  SOL   693       5.031   9.022   4.185  1.00  0.00           O
ATOM   2886  HW1 SOL   693       4.396   9.092   4.898  1.00  0.00           H
ATOM   2887  HW2 SOL   693       5.882   9.001   4.623  1.00  0.00           H
ATOM   2888  OW  SOL   694      45.820  27.035  11.192  1.00  0.00           O
ATOM   2889  HW1 SOL   694      45.514  26.138  11.061  1.00  0.00           H
ATOM   2890  HW2 SOL   694      46.143  27.049  12.093  1.00  0.00           H
ATOM   2891  OW  SOL   695      22.678   9.296  22.234  1.00  0.00           O
ATOM   2892  HW1 SOL   695      23.293   9.715  22.836  1.00  0.00           H
ATOM   2893  HW2 SOL   695      22.577   9.924  21.519  1.00  0.00           H
ATOM   2894  OW  SOL   696      29.428  52.495  14.156  1.00  0.00           O
ATOM   2895  HW1 SOL   696      29.578  52.141  15.033  1.00  0.00           H
ATOM   2896  HW2 SOL   696      29.359  53.441  14.288  1.00  0.00           H
ATOM   2897  OW  SOL   697      72.046  19.145  15.349  1.00  0.00           O
ATOM   2898  HW1 SOL   697      71.149  19.044  15.031  1.00  0.00           H
ATOM   2899  HW2 SOL   697      71.950  19.519  16.225  1.00  0.00           H
ATOM   2900  OW  SOL   698      20.363  31.524  30.389  1.00  0.00           O
ATOM   2901  HW1 SOL   698      21.088  30.901  30.335  1.00  0.00           H
ATOM   2902  HW2 SOL   698      19.581  30.976  30.455  1.00  0.00           H
ATOM   2903  OW  SOL   699      46.296  44.013  29.276  1.00  0.00           O
ATOM   2904  HW1 SOL   699      46.394  44.173  30.214  1.00  0.00           H
ATOM   2905  HW2 SOL   699      46.644  44.801  28.859  1.00  0.00           H
ATOM   2906  OW  SOL   700      40.270  37.018  49.063  1.00  0.00           O
ATOM   2907  HW1 SOL   700      39.580  37.353  48.491  1.00  0.00           H
ATOM   2908  HW2 SOL   700      40.711  37.802  49.391  1.00  0.00           H
ATOM   2909  OW  SOL   701      45.197  71.839  49.774  1.00  0.00           O
ATOM   2910  HW1 SOL   701      44.657  71.843  48.983  1.00  0.00           H
ATOM   2911  HW2 SOL   701      45.438  70.921  49.895  1.00  0.00           H
ATOM   2912  OW  SOL   702      23.743  68.784  41.096  1.00  0.00           O
ATOM   2913  HW1 SOL   702      24.381  68.637  41.794  1.00  0.00           H
ATOM   2914  HW2 SOL   702      24.023  68.204  40.388  1.00  0.00           H
ATOM   2915  OW  SOL   703      23.250  64.963   6.717  1.00  0.00           O
ATOM   2916  HW1 SOL   703      22.751  64.158   6.583  1.00  0.00           H
ATOM   2917  HW2 SOL   703      24.162  64.675   6.765  1.00  0.00           H
ATOM   2918  OW  SOL   704      10.499  22.484   7.000  1.00  0.00           O
ATOM   2919  HW1 SOL   704      10.241  21.581   6.817  1.00  0.00           H
ATOM   2920  HW2 SOL   704      10.071  22.999   6.316  1.00  0.00           H
ATOM   2921  OW  SOL   705      14.034  17.128  51.443  1.00  0.00           O
ATOM   2922  HW1 SOL   705      14.453  17.172  50.583  1.00  0.00           H
ATOM   2923  HW2 SOL   705      13.519  16.322  51.419  1.00  0.00           H
ATOM   2924  OW  SOL   706      28.331  47.599  33.418  1.00  0.00           O
ATOM   2925  HW1 SOL   706      27.570  47.023  33.345  1.00  0.00           H
ATOM   2926  HW2 SOL   706      28.857  47.215  34.120  1.00  0.00           H
ATOM   2927  OW  SOL   707      25.949  46.425  41.923  1.00  0.00           O
ATOM   2928  HW1 SOL   707      26.398  46.188  41.112  1.00  0.00           H
ATOM   2929  HW2 SOL   707      25.069  46.059  41.826  1.00  0.00           H
ATOM   2930  OW  SOL   708      67.532  80.599  19.477  1.00  0.00           O
ATOM   2931  HW1 SOL   708      66.862  80.544  20.159  1.00  0.00           H
ATOM   2932  HW2 SOL   708      67.209  80.033  18.776  1.00  0.00           H
ATOM   2933  OW  SOL   709      80.692  38.384  42.143  1.00  0.00           O
ATOM   2934  HW1 SOL   709      79.758  38.173  42.161  1.00  0.00           H
ATOM   2935  HW2 SOL   709      80.846  38.720  41.260  1.00  0.00           H
ATOM   2936  OW  SOL   710      33.140  44.203   0.243  1.00  0.00           O
ATOM   2937  HW1 SOL   710      33.050  43.959  -0.679  1.00  0.00           H
ATOM   2938  HW2 SOL   710      32.384  43.802   0.672  1.00  0.00           H
ATOM   2939  OW  SOL   711      74.585  22.331  10.795  1.00  0.00           O
ATOM   2940  HW1 SOL   711      75.291  21.684  10.817  1.00  0.00           H
ATOM   2941  HW2 SOL   711      74.445  22.501   9.864  1.00  0.00           H
ATOM   2942  OW  SOL   712      61.649   9.181   1.189  1.00  0.00           O
ATOM   2943  HW1 SOL   712      61.746   9.942   1.761  1.00  0.00           H
ATOM   2944  HW2 SOL   712      60.775   9.275   0.810  1.00  0.00           H
ATOM   2945  OW  SOL   713      80.060  42.082  12.779  1.00  0.00           O
ATOM   2946  HW1 SOL   713      80.706  42.669  13.173  1.00  0.00           H
ATOM   2947  HW2 SOL   713      79.361  42.662  12.478  1.00  0.00           H
ATOM   2948  OW  SOL   714      65.532  51.878  38.727  1.00  0.00           O
ATOM   2949  HW1 SOL   714      64.926  51.383  39.278  1.00  0.00           H
ATOM   2950  HW2 SOL   714      66.366  51.842  39.195  1.00  0.00           H
ATOM   2951  OW  SOL   715      48.188   1.908  25.338  1.00  0.00           O
ATOM   2952  HW1 SOL   715      47.508   2.558  25.159  1.00  0.00           H
ATOM   2953  HW2 SOL   715      48.989   2.422  25.441  1.00  0.00           H
ATOM   2954  OW  SOL   716      79.085  36.448  20.889  1.00  0.00           O
ATOM   2955  HW1 SOL   716      78.173  36.286  21.132  1.00  0.00           H
ATOM   2956  HW2 SOL   716      79.361  37.167  21.457  1.00  0.00           H
ATOM   2957  OW  SOL   717      26.829  42.723  33.322  1.00  0.00           O
ATOM   2958  HW1 SOL   717      27.498  43.283  32.927  1.00  0.00           H
ATOM   2959  HW2 SOL   717      27.324  42.021  33.745  1.00  0.00           H
ATOM   2960  OW  SOL   718      58.956  54.430  39.776  1.00  0.00           O
ATOM   2961  HW1 SOL   718      58.367  53.753  40.109  1.00  0.00           H
ATOM   2962  HW2 SOL   718      58.509  55.254  39.968  1.00  0.00           H
ATOM   2963  OW  SOL   719      48.019  77.782  53.432  1.00  0.00           O
ATOM   2964  HW1 SOL   719      47.726  78.630  53.098  1.00  0.00           H
ATOM   2965  HW2 SOL   719      48.173  77.932  54.365  1.00  0.00           H
ATOM   2966  OW  SOL   720      60.741  26.296   4.974  1.00  0.00           O
ATOM   2967  HW1 SOL   720      61.069  26.984   4.396  1.00  0.00           H
ATOM   2968  HW2 SOL   720      59.788  26.359   4.907  1.00  0.00           H
ATOM   2969  OW  SOL   721      47.464   1.679   5.924  1.00  0.00           O
ATOM   2970  HW1 SOL   721      48.103   1.447   6.598  1.00  0.00           H
ATOM   2971  HW2 SOL   721      47.409   2.633   5.963  1.00  0.00           H
ATOM   2972  OW  SOL   722      63.496  75.970  11.751  1.00  0.00           O
ATOM   2973  HW1 SOL   722      62.804  76.015  12.412  1.00  0.00           H
ATOM   2974  HW2 SOL   722      63.090  76.314  10.955  1.00  0.00           H
ATOM   2975  OW  SOL   723       5.657   3.890  23.728  1.00  0.00           O
ATOM   2976  HW1 SOL   723       5.734   3.078  24.227  1.00  0.00           H
ATOM   2977  HW2 SOL   723       6.433   3.901  23.167  1.00  0.00           H
ATOM   2978  OW  SOL   724      26.784  11.007  11.307  1.00  0.00           O
ATOM   2979  HW1 SOL   724      26.790  10.075  11.091  1.00  0.00           H
ATOM   2980  HW2 SOL   724      26.741  11.450  10.459  1.00  0.00           H
ATOM   2981  OW  SOL   725       5.900  46.488  20.877  1.00  0.00           O
ATOM   2982  HW1 SOL   725       6.301  46.861  21.662  1.00  0.00           H
ATOM   2983  HW2 SOL   725       5.534  45.653  21.169  1.00  0.00           H
ATOM   2984  OW  SOL   726      70.450  34.790  18.397  1.00  0.00           O
ATOM   2985  HW1 SOL   726      71.382  34.572  18.401  1.00  0.00           H
ATOM   2986  HW2 SOL   726      70.126  34.448  17.564  1.00  0.00           H
ATOM   2987  OW  SOL   727      40.227  46.816  41.368  1.00  0.00           O
ATOM   2988  HW1 SOL   727      39.841  46.320  42.091  1.00  0.00           H
ATOM   2989  HW2 SOL   727      39.513  47.366  41.047  1.00  0.00           H
ATOM   2990  OW  SOL   728      26.392   0.814  27.924  1.00  0.00           O
ATOM   2991  HW1 SOL   728      26.751   0.817  27.036  1.00  0.00           H
ATOM   2992  HW2 SOL   728      25.569   0.332  27.848  1.00  0.00           H
ATOM   2993  OW  SOL   729      61.004  68.137  36.894  1.00  0.00           O
ATOM   2994  HW1 SOL   729      61.136  69.082  36.967  1.00  0.00           H
ATOM   2995  HW2 SOL   729      60.063  68.016  37.021  1.00  0.00           H
ATOM   2996  OW  SOL   730      17.840  74.103  22.862  1.00  0.00           O
ATOM   2997  HW1 SOL   730      18.618  73.659  22.526  1.00  0.00           H
ATOM   2998  HW2 SOL   730      17.211  73.399  23.021  1.00  0.00           H
ATOM   2999  OW  SOL   731      17.418   4.081  44.019  1.00  0.00           O
ATOM   3000  HW1 SOL   731      17.892   3.415  43.520  1.00  0.00           H
ATOM   3001  HW2 SOL   731      17.001   3.595  44.731  1.00  0.00           H
ATOM   3002  OW  SOL   732      39.957  78.979  29.609  1.00  0.00           O
ATOM   3003  HW1 SOL   732      39.216  79.096  29.014  1.00  0.00           H
ATOM   3004  HW2 SOL   732      39.576  79.054  30.484  1.00  0.00           H
ATOM   3005  OW  SOL   733       1.046  15.318   9.847  1.00  0.00           O
ATOM   3006  HW1 SOL   733       0.880  14.390  10.016  1.00  0.00           H
ATOM   3007  HW2 SOL   733       1.210  15.364   8.905  1.00  0.00           H
ATOM   3008  OW  SOL   734       7.163   0.830  39.704  1.00  0.00           O
ATOM   3009  HW1 SOL   734       7.294   0.390  40.545  1.00  0.00           H
ATOM   3010  HW2 SOL   734       6.500   0.302  39.259  1.00  0.00           H
ATOM   3011  OW  SOL   735      15.819  40.641  14.941  1.00  0.00           O
ATOM   3012  HW1 SOL   735      15.929  41.548  15.225  1.00  0.00           H
ATOM   3013  HW2 SOL   735      16.613  40.198  15.241  1.00  0.00           H
ATOM   3014  OW  SOL   736       9.270  33.863  25.305  1.00  0.00           O
ATOM   3015  HW1 SOL   736       9.318  33.353  24.497  1.00  0.00           H
ATOM   3016  HW2 SOL   736       9.074  34.754  25.015  1.00  0.00           H
ATOM   3017  OW  SOL   737      41.298  41.465  27.670  1.00  0.00           O
ATOM   3018  HW1 SOL   737      40.899  42.332  27.595  1.00  0.00           H
ATOM   3019  HW2 SOL   737      41.796  41.500  28.487  1.00  0.00           H
ATOM   3020  OW  SOL   738      35.820  71.063  41.712  1.00  0.00           O
ATOM   3021  HW1 SOL   738      35.471  71.295  42.573  1.00  0.00           H
ATOM   3022  HW2 SOL   738      36.241  71.864  41.401  1.00  0.00           H
ATOM   3023  OW  SOL   739      22.085  16.624   9.177  1.00  0.00           O
ATOM   3024  HW1 SOL   739      22.963  16.923   8.941  1.00  0.00           H
ATOM   3025  HW2 SOL   739      21.702  17.358   9.658  1.00  0.00           H
ATOM   3026  OW  SOL   740      26.175  65.917   8.491  1.00  0.00           O
ATOM   3027  HW1 SOL   740      26.260  65.336   7.735  1.00  0.00           H
ATOM   3028  HW2 SOL   740      25.629  66.638   8.179  1.00  0.00           H
ATOM   3029  OW  SOL   741      32.285  23.825  47.444  1.00  0.00           O
ATOM   3030  HW1 SOL   741      33.222  24.021  47.460  1.00  0.00           H
ATOM   3031  HW2 SOL   741      32.006  23.910  48.355  1.00  0.00           H
ATOM   3032  OW  SOL   742      35.868  68.150  35.889  1.00  0.00           O
ATOM   3033  HW1 SOL   742      36.435  68.556  36.546  1.00  0.00           H
ATOM   3034  HW2 SOL   742      36.367  68.208  35.074  1.00  0.00           H
ATOM   3035  OW  SOL   743      25.798  54.303   7.648  1.00  0.00           O
ATOM   3036  HW1 SOL   743      26.399  53.942   8.301  1.00  0.00           H
ATOM   3037  HW2 SOL   743      25.531  53.547   7.125  1.00  0.00           H
ATOM   3038  OW  SOL   744      73.281  42.921  24.038  1.00  0.00           O
ATOM   3039  HW1 SOL   744      72.563  42.767  23.425  1.00  0.00           H
ATOM   3040  HW2 SOL   744      73.789  43.628  23.640  1.00  0.00           H
ATOM   3041  OW  SOL   745      41.242  72.435   5.827  1.00  0.00           O
ATOM   3042  HW1 SOL   745      41.744  73.126   6.260  1.00  0.00           H
ATOM   3043  HW2 SOL   745      41.905  71.859   5.447  1.00  0.00           H
ATOM   3044  OW  SOL   746      13.089  63.308  48.896  1.00  0.00           O
ATOM   3045  HW1 SOL   746      13.803  62.759  48.572  1.00  0.00           H
ATOM   3046  HW2 SOL   746      12.991  63.057  49.815  1.00  0.00           H
ATOM   3047  OW  SOL   747      15.937  41.377  24.659  1.00  0.00           O
ATOM   3048  HW1 SOL   747      16.826  41.226  24.982  1.00  0.00           H
ATOM   3049  HW2 SOL   747      16.058  41.856  23.839  1.00  0.00           H
ATOM   3050  OW  SOL   748      65.223  20.050  12.781  1.00  0.00           O
ATOM   3051  HW1 SOL   748      64.486  19.523  13.090  1.00  0.00           H
ATOM   3052  HW2 SOL   748      64.853  20.922  12.643  1.00  0.00           H
ATOM   3053  OW  SOL   749      79.958   2.084   6.037  1.00  0.00           O
ATOM   3054  HW1 SOL   749      79.909   2.327   6.961  1.00  0.00           H
ATOM   3055  HW2 SOL   749      79.319   1.377   5.940  1.00  0.00           H
ATOM   3056  OW  SOL   750      25.068  13.323   4.871  1.00  0.00           O
ATOM   3057  HW1 SOL   750      25.493  14.015   4.364  1.00  0.00           H
ATOM   3058  HW2 SOL   750      25.032  13.668   5.764  1.00  0.00           H
ATOM   3059  OW  SOL   751      33.575  47.616  52.763  1.00  0.00           O
ATOM   3060  HW1 SOL   751      34.391  47.118  52.800  1.00  0.00           H
ATOM   3061  HW2 SOL   751      32.973  47.055  52.274  1.00  0.00           H
ATOM   3062  OW  SOL   752      36.513  12.421  12.403  1.00  0.00           O
ATOM   3063  HW1 SOL   752      36.846  11.613  12.012  1.00  0.00           H
ATOM   3064  HW2 SOL   752      36.220  12.946  11.658  1.00  0.00           H
ATOM   3065  OW  SOL   753      19.652  78.826  45.402  1.00  0.00           O
ATOM   3066  HW1 SOL   753      18.895  78.883  45.985  1.00  0.00           H
ATOM   3067  HW2 SOL   753      20.403  78.751  45.989  1.00  0.00           H
ATOM   3068  OW  SOL   754      79.163  10.558  44.372  1.00  0.00           O
ATOM   3069  HW1 SOL   754      78.924  10.499  43.447  1.00  0.00           H
ATOM   3070  HW2 SOL   754      80.013  10.998  44.373  1.00  0.00           H
ATOM   3071  OW  SOL   755      37.846  60.929  34.752  1.00  0.00           O
ATOM   3072  HW1 SOL   755      37.065  61.142  34.242  1.00  0.00           H
ATOM   3073  HW2 SOL   755      38.569  61.311  34.254  1.00  0.00           H
ATOM   3074  OW  SOL   756       2.119  53.595  26.703  1.00  0.00           O
ATOM   3075  HW1 SOL   756       2.007  54.097  25.896  1.00  0.00           H
ATOM   3076  HW2 SOL   756       2.644  54.162  27.267  1.00  0.00           H
ATOM   3077  OW  SOL   757      53.127  31.174  17.786  1.00  0.00           O
ATOM   3078  HW1 SOL   757      53.750  31.393  17.092  1.00  0.00           H
ATOM   3079  HW2 SOL   757      53.485  30.384  18.189  1.00  0.00           H
ATOM   3080  OW  SOL   758       7.559  26.340  28.487  1.00  0.00           O
ATOM   3081  HW1 SOL   758       7.892  26.903  27.788  1.00  0.00           H
ATOM   3082  HW2 SOL   758       7.827  25.457  28.232  1.00  0.00           H
ATOM   3083  OW  SOL   759       8.050  13.395  49.968  1.00  0.00           O
ATOM   3084  HW1 SOL   759       8.375  12.496  50.006  1.00  0.00           H
ATOM   3085  HW2 SOL   759       8.678  13.900  50.484  1.00  0.00           H
ATOM   3086  OW  SOL   760      71.320  21.125  33.963  1.00  0.00           O
ATOM   3087  HW1 SOL   760      70.677  21.406  33.313  1.00  0.00           H
ATOM   3088  HW2 SOL   760      71.737  21.936  34.254  1.00  0.00           H
ATOM   3089  OW  SOL   761      74.176  57.106  16.333  1.00  0.00           O
ATOM   3090  HW1 SOL   761      74.609  57.729  16.916  1.00  0.00           H
ATOM   3091  HW2 SOL   761      74.841  56.440  16.157  1.00  0.00           H
ATOM   3092  OW  SOL   762      79.991  34.942  32.563  1.00  0.00           O
ATOM   3093  HW1 SOL   762      80.930  35.105  32.477  1.00  0.00           H
ATOM   3094  HW2 SOL   762      79.750  35.360  33.390  1.00  0.00           H
ATOM   3095  OW  SOL   763      36.936  76.624  10.200  1.00  0.00           O
ATOM   3096  HW1 SOL   763      36.373  76.152  10.813  1.00  0.00           H
ATOM   3097  HW2 SOL   763      37.827  76.417  10.484  1.00  0.00           H
ATOM   3098  OW  SOL   764      34.177  74.641   3.111  1.00  0.00           O
ATOM   3099  HW1 SOL   764      33.514  74.146   3.592  1.00  0.00           H
ATOM   3100  HW2 SOL   764      34.629  75.152   3.783  1.00  0.00           H
ATOM   3101  OW  SOL   765      73.897  53.983  23.578  1.00  0.00           O
ATOM   3102  HW1 SOL   765      73.092  54.451  23.802  1.00  0.00           H
ATOM   3103  HW2 SOL   765      74.291  54.505  22.879  1.00  0.00           H
ATOM   3104  OW  SOL   766       7.805  17.161  48.862  1.00  0.00           O
ATOM   3105  HW1 SOL   766       8.441  17.147  49.577  1.00  0.00           H
ATOM   3106  HW2 SOL   766       7.734  16.248  48.586  1.00  0.00           H
ATOM   3107  OW  SOL   767      53.274  29.687  34.114  1.00  0.00           O
ATOM   3108  HW1 SOL   767      54.064  29.450  33.629  1.00  0.00           H
ATOM   3109  HW2 SOL   767      52.607  29.076  33.799  1.00  0.00           H
ATOM   3110  OW  SOL   768      35.703  53.556   7.253  1.00  0.00           O
ATOM   3111  HW1 SOL   768      35.848  54.501   7.223  1.00  0.00           H
ATOM   3112  HW2 SOL   768      36.570  53.186   7.423  1.00  0.00           H
ATOM   3113  OW  SOL   769      48.101  48.559  42.699  1.00  0.00           O
ATOM   3114  HW1 SOL   769      47.202  48.651  43.014  1.00  0.00           H
ATOM   3115  HW2 SOL   769      48.136  49.103  41.911  1.00  0.00           H
ATOM   3116  OW  SOL   770      31.040  64.315  29.994  1.00  0.00           O
ATOM   3117  HW1 SOL   770      30.243  64.843  30.037  1.00  0.00           H
ATOM   3118  HW2 SOL   770      30.967  63.837  29.167  1.00  0.00           H
ATOM   3119  OW  SOL   771      49.263  58.709   7.329  1.00  0.00           O
ATOM   3120  HW1 SOL   771      48.491  58.546   7.870  1.00  0.00           H
ATOM   3121  HW2 SOL   771      49.395  59.656   7.377  1.00  0.00           H
ATOM   3122  OW  SOL   772      74.731  80.695  26.030  1.00  0.00           O
ATOM   3123  HW1 SOL   772      75.566  80.233  25.949  1.00  0.00           H
ATOM   3124  HW2 SOL   772      74.926  81.447  26.590  1.00  0.00           H
ATOM   3125  OW  SOL   773      30.211  74.369  21.138  1.00  0.00           O
ATOM   3126  HW1 SOL   773      29.612  74.091  21.830  1.00  0.00           H
ATOM   3127  HW2 SOL   773      30.972  73.796  21.235  1.00  0.00           H
ATOM   3128  OW  SOL   774       7.640  36.856  32.455  1.00  0.00           O
ATOM   3129  HW1 SOL   774       7.785  37.766  32.195  1.00  0.00           H
ATOM   3130  HW2 SOL   774       8.148  36.343  31.826  1.00  0.00           H
ATOM   3131  OW  SOL   775      40.771  76.640  15.106  1.00  0.00           O
ATOM   3132  HW1 SOL   775      40.941  76.657  14.164  1.00  0.00           H
ATOM   3133  HW2 SOL   775      41.573  76.982  15.500  1.00  0.00           H
ATOM   3134  OW  SOL   776      44.621  14.439  17.121  1.00  0.00           O
ATOM   3135  HW1 SOL   776      44.022  13.990  16.524  1.00  0.00           H
ATOM   3136  HW2 SOL   776      45.435  14.524  16.626  1.00  0.00           H
ATOM   3137  OW  SOL   777      49.487  79.709   6.434  1.00  0.00           O
ATOM   3138  HW1 SOL   777      49.180  80.172   7.214  1.00  0.00           H
ATOM   3139  HW2 SOL   777      49.576  78.798   6.715  1.00  0.00           H
ATOM   3140  OW  SOL   778      59.799  62.696  27.055  1.00  0.00           O
ATOM   3141  HW1 SOL   778      60.183  61.878  27.370  1.00  0.00           H
ATOM   3142  HW2 SOL   778      60.545  63.284  26.941  1.00  0.00           H
ATOM   3143  OW  SOL   779      53.374  48.734  13.814  1.00  0.00           O
ATOM   3144  HW1 SOL   779      52.863  48.909  14.604  1.00  0.00           H
ATOM   3145  HW2 SOL   779      53.206  49.488  13.248  1.00  0.00           H
ATOM   3146  OW  SOL   780      14.197  38.145  32.597  1.00  0.00           O
ATOM   3147  HW1 SOL   780      13.518  37.939  33.239  1.00  0.00           H
ATOM   3148  HW2 SOL   780      13.736  38.161  31.758  1.00  0.00           H
ATOM   3149  OW  SOL   781      54.047  79.806  45.778  1.00  0.00           O
ATOM   3150  HW1 SOL   781      54.699  80.496  45.902  1.00  0.00           H
ATOM   3151  HW2 SOL   781      53.532  80.096  45.025  1.00  0.00           H
ATOM   3152  OW  SOL   782      78.152  24.347  45.069  1.00  0.00           O
ATOM   3153  HW1 SOL   782      78.956  24.329  44.552  1.00  0.00           H
ATOM   3154  HW2 SOL   782      77.603  23.664  44.683  1.00  0.00           H
ATOM   3155  OW  SOL   783      36.874   8.885  46.666  1.00  0.00           O
ATOM   3156  HW1 SOL   783      36.029   8.874  46.218  1.00  0.00           H
ATOM   3157  HW2 SOL   783      37.373   9.570  46.221  1.00  0.00           H
ATOM   3158  OW  SOL   784      56.065  31.243  33.772  1.00  0.00           O
ATOM   3159  HW1 SOL   784      56.370  30.395  34.093  1.00  0.00           H
ATOM   3160  HW2 SOL   784      55.693  31.672  34.543  1.00  0.00           H
ATOM   3161  OW  SOL   785       4.676  26.313  33.322  1.00  0.00           O
ATOM   3162  HW1 SOL   785       5.542  25.972  33.098  1.00  0.00           H
ATOM   3163  HW2 SOL   785       4.768  27.263  33.257  1.00  0.00           H
ATOM   3164  OW  SOL   786       5.491  23.587  42.131  1.00  0.00           O
ATOM   3165  HW1 SOL   786       5.727  22.745  42.521  1.00  0.00           H
ATOM   3166  HW2 SOL   786       4.573  23.485  41.879  1.00  0.00           H
ATOM   3167  OW  SOL   787      80.827  25.810   7.039  1.00  0.00           O
ATOM   3168  HW1 SOL   787      81.057  25.060   6.490  1.00  0.00           H
ATOM   3169  HW2 SOL   787      80.126  26.253   6.560  1.00  0.00           H
ATOM   3170  OW  SOL   788      48.434  77.020  35.969  1.00  0.00           O
ATOM   3171  HW1 SOL   788      48.682  76.095  35.952  1.00  0.00           H
ATOM   3172  HW2 SOL   788      47.504  77.015  36.197  1.00  0.00           H
ATOM   3173  OW  SOL   789      78.311  35.725  13.667  1.00  0.00           O
ATOM   3174  HW1 SOL   789      77.730  36.267  13.133  1.00  0.00           H
ATOM   3175  HW2 SOL   789      78.981  36.331  13.985  1.00  0.00           H
ATOM   3176  OW  SOL   790      67.782  19.333  31.319  1.00  0.00           O
ATOM   3177  HW1 SOL   790      68.012  19.961  30.634  1.00  0.00           H
ATOM   3178  HW2 SOL   790      68.619  18.953  31.587  1.00  0.00           H
ATOM   3179  OW  SOL   791      77.941   9.194  41.517  1.00  0.00           O
ATOM   3180  HW1 SOL   791      78.465   8.760  42.190  1.00  0.00           H
ATOM   3181  HW2 SOL   791      78.436   9.068  40.708  1.00  0.00           H
ATOM   3182  OW  SOL   792       2.638  56.228  14.610  1.00  0.00           O
ATOM   3183  HW1 SOL   792       2.901  55.620  13.919  1.00  0.00           H
ATOM   3184  HW2 SOL   792       1.715  56.030  14.766  1.00  0.00           H
ATOM   3185  OW  SOL   793      64.372  32.054  27.543  1.00  0.00           O
ATOM   3186  HW1 SOL   793      63.503  31.654  27.498  1.00  0.00           H
ATOM   3187  HW2 SOL   793      64.679  31.862  28.429  1.00  0.00           H
ATOM   3188  OW  SOL   794      20.313  73.666  20.589  1.00  0.00           O
ATOM   3189  HW1 SOL   794      20.686  74.537  20.448  1.00  0.00           H
ATOM   3190  HW2 SOL   794      19.432  73.720  20.218  1.00  0.00           H
ATOM   3191  OW  SOL   795      14.400  74.699   7.321  1.00  0.00           O
ATOM   3192  HW1 SOL   795      14.822  75.511   7.602  1.00  0.00           H
ATOM   3193  HW2 SOL   795      13.578  74.675   7.810  1.00  0.00           H
ATOM   3194  OW  SOL   796      64.292  25.028  35.620  1.00  0.00           O
ATOM   3195  HW1 SOL   796      64.718  24.582  34.888  1.00  0.00           H
ATOM   3196  HW2 SOL   796      63.513  25.430  35.235  1.00  0.00           H
ATOM   3197  OW  SOL   797      68.831  52.210  45.537  1.00  0.00           O
ATOM   3198  HW1 SOL   797      68.624  51.712  44.746  1.00  0.00           H
ATOM   3199  HW2 SOL   797      68.632  53.118  45.307  1.00  0.00           H
ATOM   3200  OW  SOL   798      43.653  37.508  41.623  1.00  0.00           O
ATOM   3201  HW1 SOL   798      43.892  37.106  40.788  1.00  0.00           H
ATOM   3202  HW2 SOL   798      43.415  36.771  42.185  1.00  0.00           H
ATOM   3203  OW  SOL   799      16.862  23.318  17.946  1.00  0.00           O
ATOM   3204  HW1 SOL   799      17.012  23.722  17.091  1.00  0.00           H
ATOM   3205  HW2 SOL   799      15.976  23.588  18.186  1.00  0.00           H
ATOM   3206  OW  SOL   800      26.767  40.998  25.582  1.00  0.00           O
ATOM   3207  HW1 SOL   800      26.132  41.660  25.855  1.00  0.00           H
ATOM   3208  HW2 SOL   800      26.747  40.343  26.280  1.00  0.00           H
ATOM   3209  OW  SOL   801      11.736  35.021  25.790  1.00  0.00           O
ATOM   3210  HW1 SOL   801      11.808  35.445  24.934  1.00  0.00           H
ATOM   3211  HW2 SOL   801      10.799  35.032  25.985  1.00  0.00           H
ATOM   3212  OW  SOL   802       4.408  70.973   0.822  1.00  0.00           O
ATOM   3213  HW1 SOL   802       4.425  71.882   1.124  1.00  0.00           H
ATOM   3214  HW2 SOL   802       3.483  70.794   0.654  1.00  0.00           H
ATOM   3215  OW  SOL   803      22.341  30.233  15.507  1.00  0.00           O
ATOM   3216  HW1 SOL   803      22.071  31.091  15.834  1.00  0.00           H
ATOM   3217  HW2 SOL   803      23.292  30.223  15.616  1.00  0.00           H
ATOM   3218  OW  SOL   804       0.867  42.330  33.756  1.00  0.00           O
ATOM   3219  HW1 SOL   804       0.406  43.028  34.222  1.00  0.00           H
ATOM   3220  HW2 SOL   804       0.220  41.985  33.140  1.00  0.00           H
ATOM   3221  OW  SOL   805      25.258  41.546  47.186  1.00  0.00           O
ATOM   3222  HW1 SOL   805      24.972  41.623  48.096  1.00  0.00           H
ATOM   3223  HW2 SOL   805      24.505  41.170  46.729  1.00  0.00           H
ATOM   3224  OW  SOL   806      50.001  20.629  42.565  1.00  0.00           O
ATOM   3225  HW1 SOL   806      50.152  19.708  42.779  1.00  0.00           H
ATOM   3226  HW2 SOL   806      50.809  20.911  42.135  1.00  0.00           H
ATOM   3227  OW  SOL   807      68.002  23.713  30.533  1.00  0.00           O
ATOM   3228  HW1 SOL   807      67.432  23.616  29.770  1.00  0.00           H
ATOM   3229  HW2 SOL   807      68.702  24.295  30.238  1.00  0.00           H
ATOM   3230  OW  SOL   808      31.937  18.942  28.830  1.00  0.00           O
ATOM   3231  HW1 SOL   808      31.717  18.440  28.045  1.00  0.00           H
ATOM   3232  HW2 SOL   808      31.290  18.667  29.480  1.00  0.00           H
ATOM   3233  OW  SOL   809      66.974  12.800  28.239  1.00  0.00           O
ATOM   3234  HW1 SOL   809      67.690  12.822  27.605  1.00  0.00           H
ATOM   3235  HW2 SOL   809      66.643  13.698  28.259  1.00  0.00           H
ATOM   3236  OW  SOL   810      18.468  59.346   5.038  1.00  0.00           O
ATOM   3237  HW1 SOL   810      18.847  58.472   4.945  1.00  0.00           H
ATOM   3238  HW2 SOL   810      17.708  59.341   4.457  1.00  0.00           H
ATOM   3239  OW  SOL   811      46.047  34.881  41.529  1.00  0.00           O
ATOM   3240  HW1 SOL   811      45.228  35.142  41.949  1.00  0.00           H
ATOM   3241  HW2 SOL   811      46.224  35.576  40.895  1.00  0.00           H
ATOM   3242  OW  SOL   812      24.328  23.980  49.881  1.00  0.00           O
ATOM   3243  HW1 SOL   812      25.034  23.351  50.029  1.00  0.00           H
ATOM   3244  HW2 SOL   812      23.658  23.482  49.412  1.00  0.00           H
ATOM   3245  OW  SOL   813      29.021  79.472  45.108  1.00  0.00           O
ATOM   3246  HW1 SOL   813      29.876  79.861  44.925  1.00  0.00           H
ATOM   3247  HW2 SOL   813      28.957  79.473  46.063  1.00  0.00           H
ATOM   3248  OW  SOL   814       5.473  34.026  45.598  1.00  0.00           O
ATOM   3249  HW1 SOL   814       4.902  34.771  45.789  1.00  0.00           H
ATOM   3250  HW2 SOL   814       5.719  33.686  46.458  1.00  0.00           H
ATOM   3251  OW  SOL   815      44.566  30.785   7.724  1.00  0.00           O
ATOM   3252  HW1 SOL   815      44.404  30.123   8.396  1.00  0.00           H
ATOM   3253  HW2 SOL   815      44.374  30.341   6.898  1.00  0.00           H
ATOM   3254  OW  SOL   816      64.037  22.663   2.425  1.00  0.00           O
ATOM   3255  HW1 SOL   816      64.622  22.723   1.670  1.00  0.00           H
ATOM   3256  HW2 SOL   816      64.195  23.469   2.915  1.00  0.00           H
ATOM   3257  OW  SOL   817      54.770  39.434  46.344  1.00  0.00           O
ATOM   3258  HW1 SOL   817      54.646  38.560  45.974  1.00  0.00           H
ATOM   3259  HW2 SOL   817      54.003  39.929  46.056  1.00  0.00           H
ATOM   3260  OW  SOL   818      40.123   8.304   3.800  1.00  0.00           O
ATOM   3261  HW1 SOL   818      40.537   7.493   3.506  1.00  0.00           H
ATOM   3262  HW2 SOL   818      40.319   8.938   3.110  1.00  0.00           H
ATOM   3263  OW  SOL   819      21.532  23.161  34.211  1.00  0.00           O
ATOM   3264  HW1 SOL   819      21.455  24.083  34.457  1.00  0.00           H
ATOM   3265  HW2 SOL   819      20.982  23.073  33.433  1.00  0.00           H
ATOM   3266  OW  SOL   820      79.488  52.567  19.393  1.00  0.00           O
ATOM   3267  HW1 SOL   820      80.145  53.101  19.841  1.00  0.00           H
ATOM   3268  HW2 SOL   820      79.579  51.698  19.784  1.00  0.00           H
ATOM   3269  OW  SOL   821      71.007  13.277  40.109  1.00  0.00           O
ATOM   3270  HW1 SOL   821      71.932  13.202  39.875  1.00  0.00           H
ATOM   3271  HW2 SOL   821      71.010  13.729  40.953  1.00  0.00           H
ATOM   3272  OW  SOL   822       6.258   6.564  26.913  1.00  0.00           O
ATOM   3273  HW1 SOL   822       5.722   6.840  26.170  1.00  0.00           H
ATOM   3274  HW2 SOL   822       5.681   6.000  27.429  1.00  0.00           H
ATOM   3275  OW  SOL   823      23.402  78.138  14.437  1.00  0.00           O
ATOM   3276  HW1 SOL   823      23.691  79.040  14.576  1.00  0.00           H
ATOM   3277  HW2 SOL   823      22.773  78.195  13.718  1.00  0.00           H
ATOM   3278  OW  SOL   824      68.150  30.443  24.660  1.00  0.00           O
ATOM   3279  HW1 SOL   824      67.316  30.193  24.263  1.00  0.00           H
ATOM   3280  HW2 SOL   824      68.649  30.837  23.944  1.00  0.00           H
ATOM   3281  OW  SOL   825      29.738  22.647  48.078  1.00  0.00           O
ATOM   3282  HW1 SOL   825      29.809  21.812  47.614  1.00  0.00           H
ATOM   3283  HW2 SOL   825      30.485  23.158  47.767  1.00  0.00           H
ATOM   3284  OW  SOL   826      49.016  45.993   5.729  1.00  0.00           O
ATOM   3285  HW1 SOL   826      49.213  45.074   5.548  1.00  0.00           H
ATOM   3286  HW2 SOL   826      48.639  46.323   4.914  1.00  0.00           H
ATOM   3287  OW  SOL   827      68.897  14.433  51.353  1.00  0.00           O
ATOM   3288  HW1 SOL   827      68.559  13.664  51.812  1.00  0.00           H
ATOM   3289  HW2 SOL   827      68.195  14.681  50.752  1.00  0.00           H
ATOM   3290  OW  SOL   828      34.682  53.610   2.712  1.00  0.00           O
ATOM   3291  HW1 SOL   828      35.603  53.374   2.605  1.00  0.00           H
ATOM   3292  HW2 SOL   828      34.478  54.140   1.942  1.00  0.00           H
ATOM   3293  OW  SOL   829      26.596  70.008  35.319  1.00  0.00           O
ATOM   3294  HW1 SOL   829      27.411  70.299  35.729  1.00  0.00           H
ATOM   3295  HW2 SOL   829      25.955  70.012  36.031  1.00  0.00           H
ATOM   3296  OW  SOL   830      65.394  69.022  23.196  1.00  0.00           O
ATOM   3297  HW1 SOL   830      66.062  69.552  23.631  1.00  0.00           H
ATOM   3298  HW2 SOL   830      65.697  68.120  23.301  1.00  0.00           H
ATOM   3299  OW  SOL   831      39.008  54.952  20.903  1.00  0.00           O
ATOM   3300  HW1 SOL   831      38.339  54.341  20.592  1.00  0.00           H
ATOM   3301  HW2 SOL   831      39.561  55.110  20.138  1.00  0.00           H
ATOM   3302  OW  SOL   832      14.417  26.064   4.901  1.00  0.00           O
ATOM   3303  HW1 SOL   832      14.741  25.577   5.659  1.00  0.00           H
ATOM   3304  HW2 SOL   832      15.194  26.219   4.365  1.00  0.00           H
ATOM   3305  OW  SOL   833      14.191  13.577  34.735  1.00  0.00           O
ATOM   3306  HW1 SOL   833      14.587  14.325  34.287  1.00  0.00           H
ATOM   3307  HW2 SOL   833      13.812  13.948  35.532  1.00  0.00           H
ATOM   3308  OW  SOL   834      72.093  43.252  19.724  1.00  0.00           O
ATOM   3309  HW1 SOL   834      72.749  43.697  19.188  1.00  0.00           H
ATOM   3310  HW2 SOL   834      71.908  42.440  19.253  1.00  0.00           H
ATOM   3311  OW  SOL   835      14.412  73.950  38.154  1.00  0.00           O
ATOM   3312  HW1 SOL   835      13.465  73.926  38.015  1.00  0.00           H
ATOM   3313  HW2 SOL   835      14.762  73.313  37.531  1.00  0.00           H
ATOM   3314  OW  SOL   836       5.209  75.693  10.335  1.00  0.00           O
ATOM   3315  HW1 SOL   836       4.880  76.590  10.399  1.00  0.00           H
ATOM   3316  HW2 SOL   836       4.611  75.261   9.724  1.00  0.00           H
ATOM   3317  OW  SOL   837      14.884  57.855  21.002  1.00  0.00           O
ATOM   3318  HW1 SOL   837      15.635  57.896  20.410  1.00  0.00           H
ATOM   3319  HW2 SOL   837      14.393  57.086  20.713  1.00  0.00           H
ATOM   3320  OW  SOL   838      76.227   3.429   2.337  1.00  0.00           O
ATOM   3321  HW1 SOL   838      75.896   4.237   2.728  1.00  0.00           H
ATOM   3322  HW2 SOL   838      76.923   3.143   2.928  1.00  0.00           H
ATOM   3323  OW  SOL   839      54.375  26.580   4.284  1.00  0.00           O
ATOM   3324  HW1 SOL   839      53.613  26.944   3.834  1.00  0.00           H
ATOM   3325  HW2 SOL   839      54.875  27.345   4.567  1.00  0.00           H
ATOM   3326  OW  SOL   840      19.743  42.631  14.835  1.00  0.00           O
ATOM   3327  HW1 SOL   840      19.993  43.526  14.605  1.00  0.00           H
ATOM   3328  HW2 SOL   840      19.706  42.630  15.791  1.00  0.00           H
ATOM   3329  OW  SOL   841      66.858  78.818  17.350  1.00  0.00           O
ATOM   3330  HW1 SOL   841      66.532  77.977  17.670  1.00  0.00           H
ATOM   3331  HW2 SOL   841      67.679  78.604  16.907  1.00  0.00           H
ATOM   3332  OW  SOL   842      68.617  17.377   3.973  1.00  0.00           O
ATOM   3333  HW1 SOL   842      68.190  16.892   3.267  1.00  0.00           H
ATOM   3334  HW2 SOL   842      67.896  17.767   4.466  1.00  0.00           H
ATOM   3335  OW  SOL   843      34.879  40.563  31.902  1.00  0.00           O
ATOM   3336  HW1 SOL   843      34.565  39.673  32.061  1.00  0.00           H
ATOM   3337  HW2 SOL   843      34.567  41.066  32.654  1.00  0.00           H
ATOM   3338  OW  SOL   844      21.264  23.750   9.738  1.00  0.00           O
ATOM   3339  HW1 SOL   844      21.166  23.704   8.787  1.00  0.00           H
ATOM   3340  HW2 SOL   844      21.815  24.519   9.885  1.00  0.00           H
ATOM   3341  OW  SOL   845      76.865  48.969  48.765  1.00  0.00           O
ATOM   3342  HW1 SOL   845      76.277  48.707  48.057  1.00  0.00           H
ATOM   3343  HW2 SOL   845      77.464  48.229  48.865  1.00  0.00           H
ATOM   3344  OW  SOL   846      63.826  70.818  30.284  1.00  0.00           O
ATOM   3345  HW1 SOL   846      63.713  70.110  30.919  1.00  0.00           H
ATOM   3346  HW2 SOL   846      64.763  71.009  30.302  1.00  0.00           H
ATOM   3347  OW  SOL   847       9.684  55.775  20.657  1.00  0.00           O
ATOM   3348  HW1 SOL   847       9.697  54.841  20.868  1.00  0.00           H
ATOM   3349  HW2 SOL   847       8.943  56.123  21.153  1.00  0.00           H
ATOM   3350  OW  SOL   848      19.177  41.203  23.057  1.00  0.00           O
ATOM   3351  HW1 SOL   848      18.555  40.562  22.714  1.00  0.00           H
ATOM   3352  HW2 SOL   848      19.857  41.261  22.385  1.00  0.00           H
ATOM   3353  OW  SOL   849      40.477   8.215   8.352  1.00  0.00           O
ATOM   3354  HW1 SOL   849      40.434   9.022   8.864  1.00  0.00           H
ATOM   3355  HW2 SOL   849      41.406   7.988   8.338  1.00  0.00           H
ATOM   3356  OW  SOL   850      76.065  35.936  24.246  1.00  0.00           O
ATOM   3357  HW1 SOL   850      76.923  36.255  23.965  1.00  0.00           H
ATOM   3358  HW2 SOL   850      76.262  35.240  24.872  1.00  0.00           H
ATOM   3359  OW  SOL   851       3.343  76.684  43.747  1.00  0.00           O
ATOM   3360  HW1 SOL   851       4.012  76.404  44.372  1.00  0.00           H
ATOM   3361  HW2 SOL   851       2.827  77.335  44.223  1.00  0.00           H
ATOM   3362  OW  SOL   852      65.868  45.707  18.828  1.00  0.00           O
ATOM   3363  HW1 SOL   852      64.960  45.527  19.071  1.00  0.00           H
ATOM   3364  HW2 SOL   852      65.906  46.658  18.726  1.00  0.00           H
ATOM   3365  OW  SOL   853      28.073  67.239   2.791  1.00  0.00           O
ATOM   3366  HW1 SOL   853      28.415  67.791   2.088  1.00  0.00           H
ATOM   3367  HW2 SOL   853      28.853  66.876   3.212  1.00  0.00           H
ATOM   3368  OW  SOL   854      40.512   8.068  26.610  1.00  0.00           O
ATOM   3369  HW1 SOL   854      41.155   8.547  26.087  1.00  0.00           H
ATOM   3370  HW2 SOL   854      40.814   7.160  26.589  1.00  0.00           H
ATOM   3371  OW  SOL   855      38.410  80.492  47.715  1.00  0.00           O
ATOM   3372  HW1 SOL   855      39.349  80.591  47.868  1.00  0.00           H
ATOM   3373  HW2 SOL   855      37.998  80.962  48.440  1.00  0.00           H
ATOM   3374  OW  SOL   856      38.068  35.039   2.250  1.00  0.00           O
ATOM   3375  HW1 SOL   856      37.916  35.044   1.305  1.00  0.00           H
ATOM   3376  HW2 SOL   856      38.924  35.454   2.358  1.00  0.00           H
ATOM   3377  OW  SOL   857      49.927  52.595  15.184  1.00  0.00           O
ATOM   3378  HW1 SOL   857      49.835  53.537  15.043  1.00  0.00           H
ATOM   3379  HW2 SOL   857      50.870  52.458  15.276  1.00  0.00           H
ATOM   3380  OW  SOL   858      54.812  31.616  15.856  1.00  0.00           O
ATOM   3381  HW1 SOL   858      55.066  32.538  15.872  1.00  0.00           H
ATOM   3382  HW2 SOL   858      54.347  31.510  15.026  1.00  0.00           H
ATOM   3383  OW  SOL   859      54.218  31.279  47.049  1.00  0.00           O
ATOM   3384  HW1 SOL   859      53.640  30.752  47.601  1.00  0.00           H
ATOM   3385  HW2 SOL   859      55.084  31.179  47.444  1.00  0.00           H
ATOM   3386  OW  SOL   860      80.080  32.193  11.167  1.00  0.00           O
ATOM   3387  HW1 SOL   860      80.731  31.842  10.558  1.00  0.00           H
ATOM   3388  HW2 SOL   860      79.786  33.007  10.760  1.00  0.00           H
ATOM   3389  OW  SOL   861      66.730  68.448  42.202  1.00  0.00           O
ATOM   3390  HW1 SOL   861      67.511  68.897  42.525  1.00  0.00           H
ATOM   3391  HW2 SOL   861      66.007  69.036  42.422  1.00  0.00           H
ATOM   3392  OW  SOL   862      19.336  38.955  20.807  1.00  0.00           O
ATOM   3393  HW1 SOL   862      19.031  38.075  21.026  1.00  0.00           H
ATOM   3394  HW2 SOL   862      20.278  38.857  20.672  1.00  0.00           H
ATOM   3395  OW  SOL   863      74.079  67.703  39.140  1.00  0.00           O
ATOM   3396  HW1 SOL   863      74.333  68.318  38.452  1.00  0.00           H
ATOM   3397  HW2 SOL   863      73.908  68.253  39.903  1.00  0.00           H
ATOM   3398  OW  SOL   864      62.358  17.108  42.419  1.00  0.00           O
ATOM   3399  HW1 SOL   864      62.969  16.684  43.022  1.00  0.00           H
ATOM   3400  HW2 SOL   864      62.768  17.947  42.212  1.00  0.00           H
ATOM   3401  OW  SOL   865      16.654  50.016  32.843  1.00  0.00           O
ATOM   3402  HW1 SOL   865      15.968  49.490  32.432  1.00  0.00           H
ATOM   3403  HW2 SOL   865      17.212  50.293  32.117  1.00  0.00           H
ATOM   3404  OW  SOL   866      20.742  68.351  20.761  1.00  0.00           O
ATOM   3405  HW1 SOL   866      20.538  67.558  20.266  1.00  0.00           H
ATOM   3406  HW2 SOL   866      21.693  68.332  20.864  1.00  0.00           H
ATOM   3407  OW  SOL   867      37.243  73.865  19.079  1.00  0.00           O
ATOM   3408  HW1 SOL   867      37.546  73.443  18.275  1.00  0.00           H
ATOM   3409  HW2 SOL   867      36.838  74.680  18.783  1.00  0.00           H
ATOM   3410  OW  SOL   868      49.958   8.714   6.907  1.00  0.00           O
ATOM   3411  HW1 SOL   868      50.358   8.255   7.646  1.00  0.00           H
ATOM   3412  HW2 SOL   868      49.574   8.019   6.372  1.00  0.00           H
ATOM   3413  OW  SOL   869      38.053  27.507   7.164  1.00  0.00           O
ATOM   3414  HW1 SOL   869      38.999  27.511   7.311  1.00  0.00           H
ATOM   3415  HW2 SOL   869      37.793  26.597   7.304  1.00  0.00           H
ATOM   3416  OW  SOL   870      22.500  37.323   7.266  1.00  0.00           O
ATOM   3417  HW1 SOL   870      23.153  38.011   7.132  1.00  0.00           H
ATOM   3418  HW2 SOL   870      21.797  37.537   6.653  1.00  0.00           H
ATOM   3419  OW  SOL   871      11.928  33.304  21.404  1.00  0.00           O
ATOM   3420  HW1 SOL   871      11.555  34.120  21.070  1.00  0.00           H
ATOM   3421  HW2 SOL   871      12.777  33.232  20.968  1.00  0.00           H
ATOM   3422  OW  SOL   872      57.353  18.804  41.696  1.00  0.00           O
ATOM   3423  HW1 SOL   872      57.763  19.664  41.783  1.00  0.00           H
ATOM   3424  HW2 SOL   872      58.087  18.191  41.659  1.00  0.00           H
ATOM   3425  OW  SOL   873      36.235  63.259   8.517  1.00  0.00           O
ATOM   3426  HW1 SOL   873      37.126  63.035   8.786  1.00  0.00           H
ATOM   3427  HW2 SOL   873      35.684  62.960   9.241  1.00  0.00           H
ATOM   3428  OW  SOL   874      67.326  44.038  36.497  1.00  0.00           O
ATOM   3429  HW1 SOL   874      66.696  43.777  37.168  1.00  0.00           H
ATOM   3430  HW2 SOL   874      67.801  43.234  36.287  1.00  0.00           H
ATOM   3431  OW  SOL   875      74.488  11.225  26.870  1.00  0.00           O
ATOM   3432  HW1 SOL   875      74.452  11.033  25.933  1.00  0.00           H
ATOM   3433  HW2 SOL   875      74.892  10.450  27.259  1.00  0.00           H
ATOM   3434  OW  SOL   876      76.773  43.631  25.057  1.00  0.00           O
ATOM   3435  HW1 SOL   876      76.173  42.960  25.381  1.00  0.00           H
ATOM   3436  HW2 SOL   876      77.299  43.183  24.394  1.00  0.00           H
ATOM   3437  OW  SOL   877      31.669  76.791  33.797  1.00  0.00           O
ATOM   3438  HW1 SOL   877      31.519  76.943  32.864  1.00  0.00           H
ATOM   3439  HW2 SOL   877      30.822  76.965  34.208  1.00  0.00           H
ATOM   3440  OW  SOL   878      23.700   9.583   0.898  1.00  0.00           O
ATOM   3441  HW1 SOL   878      22.851   9.158   1.028  1.00  0.00           H
ATOM   3442  HW2 SOL   878      24.334   8.969   1.270  1.00  0.00           H
ATOM   3443  OW  SOL   879      13.422   2.171  36.633  1.00  0.00           O
ATOM   3444  HW1 SOL   879      14.283   1.808  36.840  1.00  0.00           H
ATOM   3445  HW2 SOL   879      13.485   2.430  35.713  1.00  0.00           H
ATOM   3446  OW  SOL   880      40.759  48.866  13.228  1.00  0.00           O
ATOM   3447  HW1 SOL   880      40.196  49.375  13.811  1.00  0.00           H
ATOM   3448  HW2 SOL   880      40.783  49.370  12.415  1.00  0.00           H
ATOM   3449  OW  SOL   881      19.100   4.703  22.611  1.00  0.00           O
ATOM   3450  HW1 SOL   881      19.774   5.329  22.878  1.00  0.00           H
ATOM   3451  HW2 SOL   881      19.314   4.493  21.703  1.00  0.00           H
ATOM   3452  OW  SOL   882      43.456  34.964  43.058  1.00  0.00           O
ATOM   3453  HW1 SOL   882      43.924  34.617  43.817  1.00  0.00           H
ATOM   3454  HW2 SOL   882      42.550  35.053  43.356  1.00  0.00           H
ATOM   3455  OW  SOL   883      54.153  33.457  28.764  1.00  0.00           O
ATOM   3456  HW1 SOL   883      54.441  34.370  28.764  1.00  0.00           H
ATOM   3457  HW2 SOL   883      54.214  33.187  27.847  1.00  0.00           H
ATOM   3458  OW  SOL   884      66.014  61.099  39.556  1.00  0.00           O
ATOM   3459  HW1 SOL   884      66.412  61.969  39.589  1.00  0.00           H
ATOM   3460  HW2 SOL   884      66.587  60.594  38.979  1.00  0.00           H
ATOM   3461  OW  SOL   885      16.794  25.332   9.448  1.00  0.00           O
ATOM   3462  HW1 SOL   885      16.476  24.481   9.750  1.00  0.00           H
ATOM   3463  HW2 SOL   885      15.999  25.840   9.284  1.00  0.00           H
ATOM   3464  OW  SOL   886      26.253  76.684  50.560  1.00  0.00           O
ATOM   3465  HW1 SOL   886      25.492  76.105  50.517  1.00  0.00           H
ATOM   3466  HW2 SOL   886      25.903  77.516  50.881  1.00  0.00           H
ATOM   3467  OW  SOL   887      31.948  69.288  49.920  1.00  0.00           O
ATOM   3468  HW1 SOL   887      31.578  68.407  49.852  1.00  0.00           H
ATOM   3469  HW2 SOL   887      32.254  69.488  49.036  1.00  0.00           H
ATOM   3470  OW  SOL   888      32.779  50.069  37.817  1.00  0.00           O
ATOM   3471  HW1 SOL   888      33.702  49.994  38.061  1.00  0.00           H
ATOM   3472  HW2 SOL   888      32.579  49.241  37.380  1.00  0.00           H
ATOM   3473  OW  SOL   889      78.349  70.583   5.248  1.00  0.00           O
ATOM   3474  HW1 SOL   889      78.198  70.093   6.056  1.00  0.00           H
ATOM   3475  HW2 SOL   889      77.488  70.929   5.012  1.00  0.00           H
ATOM   3476  OW  SOL   890      59.972  72.198  45.773  1.00  0.00           O
ATOM   3477  HW1 SOL   890      59.521  72.139  44.931  1.00  0.00           H
ATOM   3478  HW2 SOL   890      59.830  71.344  46.181  1.00  0.00           H
ATOM   3479  OW  SOL   891      77.922  69.192   7.532  1.00  0.00           O
ATOM   3480  HW1 SOL   891      77.259  68.654   7.965  1.00  0.00           H
ATOM   3481  HW2 SOL   891      77.727  70.086   7.813  1.00  0.00           H
ATOM   3482  OW  SOL   892       7.788  20.187  15.168  1.00  0.00           O
ATOM   3483  HW1 SOL   892       7.240  19.750  14.516  1.00  0.00           H
ATOM   3484  HW2 SOL   892       7.449  19.883  16.010  1.00  0.00           H
ATOM   3485  OW  SOL   893      45.250  67.256  15.281  1.00  0.00           O
ATOM   3486  HW1 SOL   893      46.104  67.682  15.362  1.00  0.00           H
ATOM   3487  HW2 SOL   893      45.385  66.379  15.640  1.00  0.00           H
ATOM   3488  OW  SOL   894      26.020  20.227  18.258  1.00  0.00           O
ATOM   3489  HW1 SOL   894      26.114  20.792  17.491  1.00  0.00           H
ATOM   3490  HW2 SOL   894      26.829  19.718  18.282  1.00  0.00           H
ATOM   3491  OW  SOL   895       5.487   7.126   1.165  1.00  0.00           O
ATOM   3492  HW1 SOL   895       6.330   6.695   1.029  1.00  0.00           H
ATOM   3493  HW2 SOL   895       5.417   7.224   2.114  1.00  0.00           H
ATOM   3494  OW  SOL   896      13.904   0.296  47.577  1.00  0.00           O
ATOM   3495  HW1 SOL   896      12.983   0.536  47.486  1.00  0.00           H
ATOM   3496  HW2 SOL   896      14.126  -0.127  46.748  1.00  0.00           H
ATOM   3497  OW  SOL   897       3.597  70.295  46.320  1.00  0.00           O
ATOM   3498  HW1 SOL   897       2.961  69.640  46.031  1.00  0.00           H
ATOM   3499  HW2 SOL   897       4.419  69.812  46.401  1.00  0.00           H
ATOM   3500  OW  SOL   898      51.870  68.134  36.132  1.00  0.00           O
ATOM   3501  HW1 SOL   898      52.273  68.313  35.282  1.00  0.00           H
ATOM   3502  HW2 SOL   898      51.577  68.990  36.444  1.00  0.00           H
ATOM   3503  OW  SOL   899      32.832  77.209   6.142  1.00  0.00           O
ATOM   3504  HW1 SOL   899      33.650  76.721   6.052  1.00  0.00           H
ATOM   3505  HW2 SOL   899      32.998  77.827   6.855  1.00  0.00           H
ATOM   3506  OW  SOL   900      54.729  44.550  30.784  1.00  0.00           O
ATOM   3507  HW1 SOL   900      55.276  44.853  31.508  1.00  0.00           H
ATOM   3508  HW2 SOL   900      55.352  44.243  30.125  1.00  0.00           H
ATOM   3509  OW  SOL   901      39.527  71.565   8.143  1.00  0.00           O
ATOM   3510  HW1 SOL   901      39.858  72.190   8.788  1.00  0.00           H
ATOM   3511  HW2 SOL   901      39.896  71.861   7.311  1.00  0.00           H
ATOM   3512  OW  SOL   902      59.352  57.550  50.204  1.00  0.00           O
ATOM   3513  HW1 SOL   902      59.247  56.600  50.259  1.00  0.00           H
ATOM   3514  HW2 SOL   902      60.028  57.678  49.538  1.00  0.00           H
ATOM   3515  OW  SOL   903      44.451  38.946  30.164  1.00  0.00           O
ATOM   3516  HW1 SOL   903      44.052  38.172  30.562  1.00  0.00           H
ATOM   3517  HW2 SOL   903      45.243  38.616  29.739  1.00  0.00           H
ATOM   3518  OW  SOL   904      28.006  25.174  16.900  1.00  0.00           O
ATOM   3519  HW1 SOL   904      28.109  24.844  17.793  1.00  0.00           H
ATOM   3520  HW2 SOL   904      28.901  25.252  16.568  1.00  0.00           H
ATOM   3521  OW  SOL   905      31.320  79.862  33.596  1.00  0.00           O
ATOM   3522  HW1 SOL   905      31.171  79.446  34.445  1.00  0.00           H
ATOM   3523  HW2 SOL   905      30.520  79.691  33.101  1.00  0.00           H
ATOM   3524  OW  SOL   906       5.299  15.110  18.650  1.00  0.00           O
ATOM   3525  HW1 SOL   906       5.083  14.454  19.312  1.00  0.00           H
ATOM   3526  HW2 SOL   906       4.895  15.916  18.970  1.00  0.00           H
ATOM   3527  OW  SOL   907      70.864  67.885  21.854  1.00  0.00           O
ATOM   3528  HW1 SOL   907      70.831  66.964  22.112  1.00  0.00           H
ATOM   3529  HW2 SOL   907      71.564  67.926  21.201  1.00  0.00           H
ATOM   3530  OW  SOL   908      34.378  35.063  29.909  1.00  0.00           O
ATOM   3531  HW1 SOL   908      34.664  34.647  30.722  1.00  0.00           H
ATOM   3532  HW2 SOL   908      35.177  35.440  29.538  1.00  0.00           H
ATOM   3533  OW  SOL   909      48.515  55.353   7.065  1.00  0.00           O
ATOM   3534  HW1 SOL   909      47.837  55.529   7.717  1.00  0.00           H
ATOM   3535  HW2 SOL   909      48.089  55.523   6.225  1.00  0.00           H
ATOM   3536  OW  SOL   910      80.433   7.780  47.441  1.00  0.00           O
ATOM   3537  HW1 SOL   910      80.717   8.643  47.140  1.00  0.00           H
ATOM   3538  HW2 SOL   910      80.298   7.887  48.383  1.00  0.00           H
ATOM   3539  OW  SOL   911       0.558  44.230  25.778  1.00  0.00           O
ATOM   3540  HW1 SOL   911       0.838  43.322  25.898  1.00  0.00           H
ATOM   3541  HW2 SOL   911      -0.042  44.394  26.506  1.00  0.00           H
ATOM   3542  OW  SOL   912      79.983  25.087  28.096  1.00  0.00           O
ATOM   3543  HW1 SOL   912      79.654  25.850  28.571  1.00  0.00           H
ATOM   3544  HW2 SOL   912      79.214  24.530  27.973  1.00  0.00           H
ATOM   3545  OW  SOL   913       6.642  13.688  41.926  1.00  0.00           O
ATOM   3546  HW1 SOL   913       6.005  14.045  41.307  1.00  0.00           H
ATOM   3547  HW2 SOL   913       6.234  13.803  42.784  1.00  0.00           H
ATOM   3548  OW  SOL   914      13.281  54.692   2.994  1.00  0.00           O
ATOM   3549  HW1 SOL   914      12.709  54.755   3.759  1.00  0.00           H
ATOM   3550  HW2 SOL   914      13.470  55.600   2.760  1.00  0.00           H
ATOM   3551  OW  SOL   915      52.594  60.460   6.416  1.00  0.00           O
ATOM   3552  HW1 SOL   915      52.209  61.286   6.123  1.00  0.00           H
ATOM   3553  HW2 SOL   915      51.902  59.812   6.283  1.00  0.00           H
ATOM   3554  OW  SOL   916      38.161  24.102  25.965  1.00  0.00           O
ATOM   3555  HW1 SOL   916      37.715  24.178  25.122  1.00  0.00           H
ATOM   3556  HW2 SOL   916      37.483  23.797  26.568  1.00  0.00           H
ATOM   3557  OW  SOL   917      80.380  50.758  24.394  1.00  0.00           O
ATOM   3558  HW1 SOL   917      80.316  51.691  24.189  1.00  0.00           H
ATOM   3559  HW2 SOL   917      81.151  50.688  24.957  1.00  0.00           H
ATOM   3560  OW  SOL   918      77.445  35.391  31.234  1.00  0.00           O
ATOM   3561  HW1 SOL   918      77.165  34.587  30.796  1.00  0.00           H
ATOM   3562  HW2 SOL   918      78.273  35.160  31.654  1.00  0.00           H
ATOM   3563  OW  SOL   919      78.256  50.169  22.671  1.00  0.00           O
ATOM   3564  HW1 SOL   919      78.394  50.928  23.238  1.00  0.00           H
ATOM   3565  HW2 SOL   919      79.092  50.052  22.220  1.00  0.00           H
ATOM   3566  OW  SOL   920      21.516  48.634  45.561  1.00  0.00           O
ATOM   3567  HW1 SOL   920      21.477  49.338  46.208  1.00  0.00           H
ATOM   3568  HW2 SOL   920      20.617  48.311  45.503  1.00  0.00           H
ATOM   3569  OW  SOL   921      57.458  69.874  11.503  1.00  0.00           O
ATOM   3570  HW1 SOL   921      58.163  69.233  11.600  1.00  0.00           H
ATOM   3571  HW2 SOL   921      57.871  70.716  11.692  1.00  0.00           H
ATOM   3572  OW  SOL   922      72.840  39.721  29.611  1.00  0.00           O
ATOM   3573  HW1 SOL   922      73.149  39.604  30.510  1.00  0.00           H
ATOM   3574  HW2 SOL   922      72.323  38.936  29.432  1.00  0.00           H
ATOM   3575  OW  SOL   923       5.709  23.630  14.483  1.00  0.00           O
ATOM   3576  HW1 SOL   923       6.278  23.111  13.915  1.00  0.00           H
ATOM   3577  HW2 SOL   923       5.234  24.207  13.885  1.00  0.00           H
ATOM   3578  OW  SOL   924      43.548  39.497  36.066  1.00  0.00           O
ATOM   3579  HW1 SOL   924      43.497  38.545  35.979  1.00  0.00           H
ATOM   3580  HW2 SOL   924      44.308  39.746  35.541  1.00  0.00           H
ATOM   3581  OW  SOL   925       9.111  27.056   5.309  1.00  0.00           O
ATOM   3582  HW1 SOL   925       9.783  27.454   4.756  1.00  0.00           H
ATOM   3583  HW2 SOL   925       8.332  27.594   5.166  1.00  0.00           H
ATOM   3584  OW  SOL   926      53.861  65.708  32.359  1.00  0.00           O
ATOM   3585  HW1 SOL   926      54.608  65.289  32.786  1.00  0.00           H
ATOM   3586  HW2 SOL   926      54.058  65.656  31.424  1.00  0.00           H
ATOM   3587  OW  SOL   927      41.434  27.062  52.492  1.00  0.00           O
ATOM   3588  HW1 SOL   927      40.963  27.315  51.698  1.00  0.00           H
ATOM   3589  HW2 SOL   927      42.295  26.780  52.181  1.00  0.00           H
ATOM   3590  OW  SOL   928      11.741  52.246  16.858  1.00  0.00           O
ATOM   3591  HW1 SOL   928      12.198  51.983  17.656  1.00  0.00           H
ATOM   3592  HW2 SOL   928      11.688  53.200  16.914  1.00  0.00           H
ATOM   3593  OW  SOL   929      20.032  53.989  25.194  1.00  0.00           O
ATOM   3594  HW1 SOL   929      19.130  54.299  25.118  1.00  0.00           H
ATOM   3595  HW2 SOL   929      20.067  53.213  24.634  1.00  0.00           H
ATOM   3596  OW  SOL   930      80.176  13.330  34.346  1.00  0.00           O
ATOM   3597  HW1 SOL   930      80.920  13.313  33.744  1.00  0.00           H
ATOM   3598  HW2 SOL   930      79.506  12.799  33.915  1.00  0.00           H
ATOM   3599  OW  SOL   931      77.472  69.227  44.940  1.00  0.00           O
ATOM   3600  HW1 SOL   931      78.253  68.681  45.037  1.00  0.00           H
ATOM   3601  HW2 SOL   931      77.694  70.044  45.386  1.00  0.00           H
ATOM   3602  OW  SOL   932      26.204   7.341  46.278  1.00  0.00           O
ATOM   3603  HW1 SOL   932      26.797   6.651  45.981  1.00  0.00           H
ATOM   3604  HW2 SOL   932      25.714   7.589  45.494  1.00  0.00           H
ATOM   3605  OW  SOL   933       9.160  69.958  48.365  1.00  0.00           O
ATOM   3606  HW1 SOL   933       9.959  70.482  48.413  1.00  0.00           H
ATOM   3607  HW2 SOL   933       8.856  69.900  49.271  1.00  0.00           H
ATOM   3608  OW  SOL   934      29.430  60.684  50.347  1.00  0.00           O
ATOM   3609  HW1 SOL   934      30.059  61.047  49.725  1.00  0.00           H
ATOM   3610  HW2 SOL   934      29.888  60.698  51.188  1.00  0.00           H
ATOM   3611  OW  SOL   935      40.784  29.701  45.845  1.00  0.00           O
ATOM   3612  HW1 SOL   935      40.606  29.411  46.740  1.00  0.00           H
ATOM   3613  HW2 SOL   935      41.558  29.205  45.580  1.00  0.00           H
ATOM   3614  OW  SOL   936      60.509  53.597  42.228  1.00  0.00           O
ATOM   3615  HW1 SOL   936      60.725  53.087  41.448  1.00  0.00           H
ATOM   3616  HW2 SOL   936      60.219  54.444  41.890  1.00  0.00           H
ATOM   3617  OW  SOL   937       5.628  67.756  40.030  1.00  0.00           O
ATOM   3618  HW1 SOL   937       5.793  67.198  39.270  1.00  0.00           H
ATOM   3619  HW2 SOL   937       5.728  67.173  40.783  1.00  0.00           H
ATOM   3620  OW  SOL   938      11.190  34.521   8.135  1.00  0.00           O
ATOM   3621  HW1 SOL   938      10.748  35.305   8.462  1.00  0.00           H
ATOM   3622  HW2 SOL   938      12.120  34.688   8.292  1.00  0.00           H
ATOM   3623  OW  SOL   939      32.113  55.089  37.629  1.00  0.00           O
ATOM   3624  HW1 SOL   939      31.168  55.233  37.687  1.00  0.00           H
ATOM   3625  HW2 SOL   939      32.226  54.156  37.813  1.00  0.00           H
ATOM   3626  OW  SOL   940      67.753  80.761   1.370  1.00  0.00           O
ATOM   3627  HW1 SOL   940      67.845  79.993   1.934  1.00  0.00           H
ATOM   3628  HW2 SOL   940      68.595  81.211   1.439  1.00  0.00           H
ATOM   3629  OW  SOL   941      40.544  56.791   4.311  1.00  0.00           O
ATOM   3630  HW1 SOL   941      40.004  57.331   3.734  1.00  0.00           H
ATOM   3631  HW2 SOL   941      41.431  57.132   4.198  1.00  0.00           H
ATOM   3632  OW  SOL   942      20.454  65.842  19.499  1.00  0.00           O
ATOM   3633  HW1 SOL   942      20.044  65.600  18.669  1.00  0.00           H
ATOM   3634  HW2 SOL   942      20.794  65.018  19.848  1.00  0.00           H
ATOM   3635  OW  SOL   943      73.067  29.845  21.171  1.00  0.00           O
ATOM   3636  HW1 SOL   943      72.861  29.037  20.701  1.00  0.00           H
ATOM   3637  HW2 SOL   943      72.511  29.820  21.949  1.00  0.00           H
ATOM   3638  OW  SOL   944      60.085  45.071  46.652  1.00  0.00           O
ATOM   3639  HW1 SOL   944      60.964  45.433  46.763  1.00  0.00           H
ATOM   3640  HW2 SOL   944      59.504  45.731  47.031  1.00  0.00           H
ATOM   3641  OW  SOL   945      72.980   7.892  35.915  1.00  0.00           O
ATOM   3642  HW1 SOL   945      72.961   8.724  36.389  1.00  0.00           H
ATOM   3643  HW2 SOL   945      72.170   7.889  35.405  1.00  0.00           H
ATOM   3644  OW  SOL   946      69.629  59.990   0.864  1.00  0.00           O
ATOM   3645  HW1 SOL   946      69.233  59.493   0.149  1.00  0.00           H
ATOM   3646  HW2 SOL   946      70.551  59.734   0.853  1.00  0.00           H
ATOM   3647  OW  SOL   947      10.010  37.596   4.066  1.00  0.00           O
ATOM   3648  HW1 SOL   947      10.286  36.748   4.416  1.00  0.00           H
ATOM   3649  HW2 SOL   947      10.571  38.232   4.509  1.00  0.00           H
ATOM   3650  OW  SOL   948      70.533  43.839  43.383  1.00  0.00           O
ATOM   3651  HW1 SOL   948      71.306  43.912  42.822  1.00  0.00           H
ATOM   3652  HW2 SOL   948      70.577  44.607  43.953  1.00  0.00           H
ATOM   3653  OW  SOL   949       7.301  50.517   4.017  1.00  0.00           O
ATOM   3654  HW1 SOL   949       8.163  50.912   3.890  1.00  0.00           H
ATOM   3655  HW2 SOL   949       7.053  50.196   3.150  1.00  0.00           H
ATOM   3656  OW  SOL   950      72.964  27.296   9.339  1.00  0.00           O
ATOM   3657  HW1 SOL   950      73.889  27.326   9.583  1.00  0.00           H
ATOM   3658  HW2 SOL   950      72.969  27.106   8.401  1.00  0.00           H
ATOM   3659  OW  SOL   951      53.724  34.746  32.963  1.00  0.00           O
ATOM   3660  HW1 SOL   951      53.166  34.347  33.631  1.00  0.00           H
ATOM   3661  HW2 SOL   951      54.261  34.024  32.637  1.00  0.00           H
ATOM   3662  OW  SOL   952      10.181  51.041  23.868  1.00  0.00           O
ATOM   3663  HW1 SOL   952      10.582  50.860  24.718  1.00  0.00           H
ATOM   3664  HW2 SOL   952      10.064  51.991  23.856  1.00  0.00           H
ATOM   3665  OW  SOL   953      44.153  56.424  21.664  1.00  0.00           O
ATOM   3666  HW1 SOL   953      43.428  55.986  21.218  1.00  0.00           H
ATOM   3667  HW2 SOL   953      44.905  55.850  21.522  1.00  0.00           H
ATOM   3668  OW  SOL   954      72.531  61.199  49.090  1.00  0.00           O
ATOM   3669  HW1 SOL   954      73.394  60.792  49.171  1.00  0.00           H
ATOM   3670  HW2 SOL   954      72.694  62.016  48.619  1.00  0.00           H
ATOM   3671  OW  SOL   955      68.361  39.576   4.959  1.00  0.00           O
ATOM   3672  HW1 SOL   955      68.583  38.646   4.933  1.00  0.00           H
ATOM   3673  HW2 SOL   955      69.194  40.026   4.816  1.00  0.00           H
ATOM   3674  OW  SOL   956      48.113  60.653  32.774  1.00  0.00           O
ATOM   3675  HW1 SOL   956      47.603  61.436  32.985  1.00  0.00           H
ATOM   3676  HW2 SOL   956      48.693  60.534  33.526  1.00  0.00           H
ATOM   3677  OW  SOL   957      30.511  40.120  18.884  1.00  0.00           O
ATOM   3678  HW1 SOL   957      30.979  40.172  19.717  1.00  0.00           H
ATOM   3679  HW2 SOL   957      29.654  40.506  19.066  1.00  0.00           H
ATOM   3680  OW  SOL   958       3.325  56.577  21.921  1.00  0.00           O
ATOM   3681  HW1 SOL   958       3.353  56.016  22.696  1.00  0.00           H
ATOM   3682  HW2 SOL   958       4.198  56.965  21.874  1.00  0.00           H
ATOM   3683  OW  SOL   959      46.163  50.201  31.905  1.00  0.00           O
ATOM   3684  HW1 SOL   959      47.115  50.119  31.960  1.00  0.00           H
ATOM   3685  HW2 SOL   959      45.864  49.333  31.633  1.00  0.00           H
ATOM   3686  OW  SOL   960      70.930  10.359  23.506  1.00  0.00           O
ATOM   3687  HW1 SOL   960      70.407  11.155  23.599  1.00  0.00           H
ATOM   3688  HW2 SOL   960      70.335   9.725  23.105  1.00  0.00           H
ATOM   3689  OW  SOL   961      50.549  44.226  22.582  1.00  0.00           O
ATOM   3690  HW1 SOL   961      50.448  45.171  22.699  1.00  0.00           H
ATOM   3691  HW2 SOL   961      50.609  44.106  21.635  1.00  0.00           H
ATOM   3692  OW  SOL   962      40.838  14.420   2.612  1.00  0.00           O
ATOM   3693  HW1 SOL   962      41.140  15.160   3.137  1.00  0.00           H
ATOM   3694  HW2 SOL   962      41.600  13.843   2.550  1.00  0.00           H
ATOM   3695  OW  SOL   963      30.228  50.854   4.532  1.00  0.00           O
ATOM   3696  HW1 SOL   963      30.634  51.281   3.778  1.00  0.00           H
ATOM   3697  HW2 SOL   963      30.881  50.220   4.830  1.00  0.00           H
ATOM   3698  OW  SOL   964      71.661  63.506   2.152  1.00  0.00           O
ATOM   3699  HW1 SOL   964      70.939  62.881   2.216  1.00  0.00           H
ATOM   3700  HW2 SOL   964      72.321  63.058   1.622  1.00  0.00           H
ATOM   3701  OW  SOL   965      28.011  73.389  42.992  1.00  0.00           O
ATOM   3702  HW1 SOL   965      28.427  73.543  42.144  1.00  0.00           H
ATOM   3703  HW2 SOL   965      28.497  72.655  43.368  1.00  0.00           H
ATOM   3704  OW  SOL   966      19.043  36.213  35.404  1.00  0.00           O
ATOM   3705  HW1 SOL   966      19.690  36.386  36.087  1.00  0.00           H
ATOM   3706  HW2 SOL   966      19.221  36.871  34.732  1.00  0.00           H
ATOM   3707  OW  SOL   967      80.656  50.278  43.830  1.00  0.00           O
ATOM   3708  HW1 SOL   967      80.854  49.352  43.971  1.00  0.00           H
ATOM   3709  HW2 SOL   967      81.062  50.486  42.989  1.00  0.00           H
ATOM   3710  OW  SOL   968       3.927  58.017  50.154  1.00  0.00           O
ATOM   3711  HW1 SOL   968       4.778  57.614  50.325  1.00  0.00           H
ATOM   3712  HW2 SOL   968       4.135  58.912  49.887  1.00  0.00           H
ATOM   3713  OW  SOL   969      68.792   8.780  16.493  1.00  0.00           O
ATOM   3714  HW1 SOL   969      69.315   9.253  15.845  1.00  0.00           H
ATOM   3715  HW2 SOL   969      68.801   9.344  17.266  1.00  0.00           H
ATOM   3716  OW  SOL   970      22.794  45.430  38.343  1.00  0.00           O
ATOM   3717  HW1 SOL   970      22.337  45.822  37.599  1.00  0.00           H
ATOM   3718  HW2 SOL   970      22.542  45.970  39.092  1.00  0.00           H
ATOM   3719  OW  SOL   971      66.734  41.007  38.536  1.00  0.00           O
ATOM   3720  HW1 SOL   971      66.719  40.388  39.267  1.00  0.00           H
ATOM   3721  HW2 SOL   971      66.136  40.630  37.890  1.00  0.00           H
ATOM   3722  OW  SOL   972      50.286   7.048   9.282  1.00  0.00           O
ATOM   3723  HW1 SOL   972      51.237   6.960   9.221  1.00  0.00           H
ATOM   3724  HW2 SOL   972      49.944   6.279   8.826  1.00  0.00           H
ATOM   3725  OW  SOL   973      27.601  69.368  41.408  1.00  0.00           O
ATOM   3726  HW1 SOL   973      27.973  68.527  41.675  1.00  0.00           H
ATOM   3727  HW2 SOL   973      28.049  70.013  41.956  1.00  0.00           H
ATOM   3728  OW  SOL   974      33.291  75.486  42.031  1.00  0.00           O
ATOM   3729  HW1 SOL   974      32.974  76.037  41.316  1.00  0.00           H
ATOM   3730  HW2 SOL   974      34.155  75.840  42.241  1.00  0.00           H
ATOM   3731  OW  SOL   975       5.858  21.794  25.268  1.00  0.00           O
ATOM   3732  HW1 SOL   975       6.546  22.458  25.226  1.00  0.00           H
ATOM   3733  HW2 SOL   975       6.169  21.090  24.699  1.00  0.00           H
ATOM   3734  OW  SOL   976      11.096  73.081  51.377  1.00  0.00           O
ATOM   3735  HW1 SOL   976      10.546  73.005  52.157  1.00  0.00           H
ATOM   3736  HW2 SOL   976      11.893  72.599  51.597  1.00  0.00           H
ATOM   3737  OW  SOL   977      31.000  19.786   8.557  1.00  0.00           O
ATOM   3738  HW1 SOL   977      31.373  19.081   9.087  1.00  0.00           H
ATOM   3739  HW2 SOL   977      31.136  20.576   9.079  1.00  0.00           H
ATOM   3740  OW  SOL   978      37.163  43.655  28.422  1.00  0.00           O
ATOM   3741  HW1 SOL   978      36.418  43.164  28.075  1.00  0.00           H
ATOM   3742  HW2 SOL   978      36.838  44.551  28.512  1.00  0.00           H
ATOM   3743  OW  SOL   979       5.643  50.206  27.964  1.00  0.00           O
ATOM   3744  HW1 SOL   979       5.768  49.268  28.109  1.00  0.00           H
ATOM   3745  HW2 SOL   979       5.468  50.562  28.836  1.00  0.00           H
ATOM   3746  OW  SOL   980      48.779  65.094  19.759  1.00  0.00           O
ATOM   3747  HW1 SOL   980      49.492  65.564  20.192  1.00  0.00           H
ATOM   3748  HW2 SOL   980      47.990  65.578  20.002  1.00  0.00           H
ATOM   3749  OW  SOL   981       0.508  60.265  49.973  1.00  0.00           O
ATOM   3750  HW1 SOL   981       1.050  61.035  49.802  1.00  0.00           H
ATOM   3751  HW2 SOL   981       0.999  59.767  50.626  1.00  0.00           H
ATOM   3752  OW  SOL   982      48.258  51.911   1.630  1.00  0.00           O
ATOM   3753  HW1 SOL   982      47.742  51.137   1.854  1.00  0.00           H
ATOM   3754  HW2 SOL   982      48.516  52.281   2.474  1.00  0.00           H
ATOM   3755  OW  SOL   983      45.177  48.887  40.998  1.00  0.00           O
ATOM   3756  HW1 SOL   983      44.533  48.908  40.290  1.00  0.00           H
ATOM   3757  HW2 SOL   983      45.443  47.969  41.053  1.00  0.00           H
ATOM   3758  OW  SOL   984      46.578  59.015  48.696  1.00  0.00           O
ATOM   3759  HW1 SOL   984      46.673  58.484  49.487  1.00  0.00           H
ATOM   3760  HW2 SOL   984      45.969  58.520  48.147  1.00  0.00           H
ATOM   3761  OW  SOL   985      30.903  36.603  26.831  1.00  0.00           O
ATOM   3762  HW1 SOL   985      31.469  36.795  27.578  1.00  0.00           H
ATOM   3763  HW2 SOL   985      30.827  35.649  26.826  1.00  0.00           H
ATOM   3764  OW  SOL   986      37.981  19.800  53.373  1.00  0.00           O
ATOM   3765  HW1 SOL   986      37.940  19.029  53.939  1.00  0.00           H
ATOM   3766  HW2 SOL   986      37.417  19.584  52.631  1.00  0.00           H
ATOM   3767  OW  SOL   987      51.217  16.935  12.368  1.00  0.00           O
ATOM   3768  HW1 SOL   987      51.424  17.118  11.451  1.00  0.00           H
ATOM   3769  HW2 SOL   987      50.280  17.114  12.443  1.00  0.00           H
ATOM   3770  OW  SOL   988      64.627   6.546   7.297  1.00  0.00           O
ATOM   3771  HW1 SOL   988      64.791   7.436   7.610  1.00  0.00           H
ATOM   3772  HW2 SOL   988      63.829   6.275   7.750  1.00  0.00           H
ATOM   3773  OW  SOL   989      33.867  22.193  29.642  1.00  0.00           O
ATOM   3774  HW1 SOL   989      34.515  22.739  29.197  1.00  0.00           H
ATOM   3775  HW2 SOL   989      33.188  22.806  29.923  1.00  0.00           H
ATOM   3776  OW  SOL   990      44.504  61.197  46.510  1.00  0.00           O
ATOM   3777  HW1 SOL   990      44.056  60.458  46.098  1.00  0.00           H
ATOM   3778  HW2 SOL   990      44.469  61.008  47.447  1.00  0.00           H
ATOM   3779  OW  SOL   991      33.985   3.755  23.367  1.00  0.00           O
ATOM   3780  HW1 SOL   991      33.890   4.356  22.628  1.00  0.00           H
ATOM   3781  HW2 SOL   991      34.470   4.256  24.022  1.00  0.00           H
ATOM   3782  OW  SOL   992      29.453  34.143  25.774  1.00  0.00           O
ATOM   3783  HW1 SOL   992      29.174  34.027  24.866  1.00  0.00           H
ATOM   3784  HW2 SOL   992      29.697  33.265  26.065  1.00  0.00           H
ATOM   3785  OW  SOL   993      75.639  74.973   5.696  1.00  0.00           O
ATOM   3786  HW1 SOL   993      76.467  75.394   5.927  1.00  0.00           H
ATOM   3787  HW2 SOL   993      75.001  75.686   5.690  1.00  0.00           H
ATOM   3788  OW  SOL   994      31.534   6.942  15.868  1.00  0.00           O
ATOM   3789  HW1 SOL   994      32.227   6.865  16.523  1.00  0.00           H
ATOM   3790  HW2 SOL   994      31.399   7.885  15.771  1.00  0.00           H
ATOM   3791  OW  SOL   995       7.750  41.196  18.596  1.00  0.00           O
ATOM   3792  HW1 SOL   995       8.639  41.549  18.624  1.00  0.00           H
ATOM   3793  HW2 SOL   995       7.303  41.724  17.934  1.00  0.00           H
ATOM   3794  OW  SOL   996      74.813  45.628  25.989  1.00  0.00           O
ATOM   3795  HW1 SOL   996      75.254  45.076  25.343  1.00  0.00           H
ATOM   3796  HW2 SOL   996      74.207  46.162  25.474  1.00  0.00           H
ATOM   3797  OW  SOL   997      41.785  60.173  29.944  1.00  0.00           O
ATOM   3798  HW1 SOL   997      40.916  59.980  29.592  1.00  0.00           H
ATOM   3799  HW2 SOL   997      42.385  59.975  29.225  1.00  0.00           H
ATOM   3800  OW  SOL   998      28.318  55.527  51.181  1.00  0.00           O
ATOM   3801  HW1 SOL   998      28.435  55.019  50.379  1.00  0.00           H
ATOM   3802  HW2 SOL   998      28.634  56.403  50.959  1.00  0.00           H
ATOM   3803  OW  SOL   999      37.167  14.866  32.505  1.00  0.00           O
ATOM   3804  HW1 SOL   999      36.921  13.941  32.525  1.00  0.00           H
ATOM   3805  HW2 SOL   999      36.577  15.285  33.131  1.00  0.00           H
ATOM   3806  OW  SOL  1000      48.848  63.653  13.477  1.00  0.00           O
ATOM   3807  HW1 SOL  1000      47.892  63.688  13.464  1.00  0.00           H
ATOM   3808  HW2 SOL  1000      49.053  62.864  13.978  1.00  0.00           H
ATOM   3809  OW  SOL  1001      72.781  45.746  21.336  1.00  0.00           O
ATOM   3810  HW1 SOL  1001      72.328  45.172  20.717  1.00  0.00           H
ATOM   3811  HW2 SOL  1001      73.046  46.502  20.812  1.00  0.00           H
ATOM   3812  OW  SOL  1002      35.468  25.640  40.676  1.00  0.00           O
ATOM   3813  HW1 SOL  1002      35.625  25.051  41.414  1.00  0.00           H
ATOM   3814  HW2 SOL  1002      34.577  25.963  40.812  1.00  0.00           H
ATOM   3815  OW  SOL  1003      56.384  38.157  29.853  1.00  0.00           O
ATOM   3816  HW1 SOL  1003      56.367  37.361  30.385  1.00  0.00           H
ATOM   3817  HW2 SOL  1003      56.769  38.820  30.427  1.00  0.00           H
ATOM   3818  OW  SOL  1004      20.200   7.747  47.613  1.00  0.00           O
ATOM   3819  HW1 SOL  1004      20.818   7.031  47.466  1.00  0.00           H
ATOM   3820  HW2 SOL  1004      20.720   8.542  47.495  1.00  0.00           H
ATOM   3821  OW  SOL  1005      25.027  23.568  26.879  1.00  0.00           O
ATOM   3822  HW1 SOL  1005      24.587  22.867  27.360  1.00  0.00           H
ATOM   3823  HW2 SOL  1005      24.594  23.582  26.025  1.00  0.00           H
ATOM   3824  OW  SOL  1006      42.730  34.686  25.686  1.00  0.00           O
ATOM   3825  HW1 SOL  1006      43.281  35.146  26.319  1.00  0.00           H
ATOM   3826  HW2 SOL  1006      42.471  35.361  25.058  1.00  0.00           H
ATOM   3827  OW  SOL  1007       8.737   4.426  20.775  1.00  0.00           O
ATOM   3828  HW1 SOL  1007       8.600   5.340  21.021  1.00  0.00           H
ATOM   3829  HW2 SOL  1007       9.083   4.013  21.566  1.00  0.00           H
ATOM   3830  OW  SOL  1008       5.528  36.127  23.391  1.00  0.00           O
ATOM   3831  HW1 SOL  1008       4.847  35.716  22.858  1.00  0.00           H
ATOM   3832  HW2 SOL  1008       5.384  37.067  23.282  1.00  0.00           H
ATOM   3833  OW  SOL  1009      77.901  65.492   4.809  1.00  0.00           O
ATOM   3834  HW1 SOL  1009      77.262  66.003   4.313  1.00  0.00           H
ATOM   3835  HW2 SOL  1009      78.640  66.089   4.934  1.00  0.00           H
ATOM   3836  OW  SOL  1010      44.968  79.985  29.155  1.00  0.00           O
ATOM   3837  HW1 SOL  1010      45.591  80.261  28.484  1.00  0.00           H
ATOM   3838  HW2 SOL  1010      45.506  79.558  29.821  1.00  0.00           H
ATOM   3839  OW  SOL  1011      44.252  76.086  12.648  1.00  0.00           O
ATOM   3840  HW1 SOL  1011      43.309  76.206  12.540  1.00  0.00           H
ATOM   3841  HW2 SOL  1011      44.547  75.736  11.807  1.00  0.00           H
ATOM   3842  OW  SOL  1012      19.257  75.010  50.599  1.00  0.00           O
ATOM   3843  HW1 SOL  1012      19.463  74.282  51.186  1.00  0.00           H
ATOM   3844  HW2 SOL  1012      19.502  74.693  49.730  1.00  0.00           H
ATOM   3845  OW  SOL  1013      66.481  51.284  41.633  1.00  0.00           O
ATOM   3846  HW1 SOL  1013      66.617  51.301  42.580  1.00  0.00           H
ATOM   3847  HW2 SOL  1013      65.579  50.983  41.525  1.00  0.00           H
ATOM   3848  OW  SOL  1014       8.883  72.848  30.802  1.00  0.00           O
ATOM   3849  HW1 SOL  1014       9.034  73.138  29.902  1.00  0.00           H
ATOM   3850  HW2 SOL  1014       7.951  72.629  30.830  1.00  0.00           H
ATOM   3851  OW  SOL  1015      61.846  18.603  45.350  1.00  0.00           O
ATOM   3852  HW1 SOL  1015      62.547  18.177  45.845  1.00  0.00           H
ATOM   3853  HW2 SOL  1015      61.895  19.523  45.608  1.00  0.00           H
ATOM   3854  OW  SOL  1016      23.566   2.649  25.278  1.00  0.00           O
ATOM   3855  HW1 SOL  1016      22.927   2.476  25.970  1.00  0.00           H
ATOM   3856  HW2 SOL  1016      23.455   1.924  24.663  1.00  0.00           H
ATOM   3857  OW  SOL  1017      77.547  79.704  18.045  1.00  0.00           O
ATOM   3858  HW1 SOL  1017      77.240  80.493  18.491  1.00  0.00           H
ATOM   3859  HW2 SOL  1017      77.541  79.027  18.722  1.00  0.00           H
ATOM   3860  OW  SOL  1018      31.112  64.557  14.708  1.00  0.00           O
ATOM   3861  HW1 SOL  1018      30.992  64.243  15.604  1.00  0.00           H
ATOM   3862  HW2 SOL  1018      30.413  64.134  14.209  1.00  0.00           H
ATOM   3863  OW  SOL  1019      71.787  50.016  33.155  1.00  0.00           O
ATOM   3864  HW1 SOL  1019      71.010  50.098  32.602  1.00  0.00           H
ATOM   3865  HW2 SOL  1019      72.402  49.504  32.631  1.00  0.00           H
ATOM   3866  OW  SOL  1020      77.912  74.536  32.406  1.00  0.00           O
ATOM   3867  HW1 SOL  1020      77.166  74.659  31.818  1.00  0.00           H
ATOM   3868  HW2 SOL  1020      77.520  74.455  33.276  1.00  0.00           H
ATOM   3869  OW  SOL  1021       7.633  23.093  12.201  1.00  0.00           O
ATOM   3870  HW1 SOL  1021       7.318  23.972  11.989  1.00  0.00           H
ATOM   3871  HW2 SOL  1021       7.509  22.593  11.394  1.00  0.00           H
ATOM   3872  OW  SOL  1022       3.593  50.074  16.944  1.00  0.00           O
ATOM   3873  HW1 SOL  1022       3.870  50.951  16.679  1.00  0.00           H
ATOM   3874  HW2 SOL  1022       4.340  49.513  16.733  1.00  0.00           H
ATOM   3875  OW  SOL  1023       5.040  30.546  36.297  1.00  0.00           O
ATOM   3876  HW1 SOL  1023       4.403  30.749  36.982  1.00  0.00           H
ATOM   3877  HW2 SOL  1023       4.955  31.264  35.670  1.00  0.00           H
ATOM   3878  OW  SOL  1024      18.181  20.751  15.783  1.00  0.00           O
ATOM   3879  HW1 SOL  1024      18.020  20.828  14.843  1.00  0.00           H
ATOM   3880  HW2 SOL  1024      17.761  19.927  16.031  1.00  0.00           H
ATOM   3881  OW  SOL  1025      68.557  62.000  45.751  1.00  0.00           O
ATOM   3882  HW1 SOL  1025      68.993  62.636  45.183  1.00  0.00           H
ATOM   3883  HW2 SOL  1025      69.006  62.082  46.592  1.00  0.00           H
ATOM   3884  OW  SOL  1026      75.892   2.547  35.757  1.00  0.00           O
ATOM   3885  HW1 SOL  1026      74.973   2.279  35.781  1.00  0.00           H
ATOM   3886  HW2 SOL  1026      75.869   3.457  35.463  1.00  0.00           H
ATOM   3887  OW  SOL  1027      67.405  41.717  46.919  1.00  0.00           O
ATOM   3888  HW1 SOL  1027      68.191  41.265  46.611  1.00  0.00           H
ATOM   3889  HW2 SOL  1027      67.323  42.476  46.342  1.00  0.00           H
ATOM   3890  OW  SOL  1028      31.548  70.197  33.638  1.00  0.00           O
ATOM   3891  HW1 SOL  1028      30.647  70.335  33.928  1.00  0.00           H
ATOM   3892  HW2 SOL  1028      32.086  70.499  34.370  1.00  0.00           H
ATOM   3893  OW  SOL  1029      48.759  50.168  32.061  1.00  0.00           O
ATOM   3894  HW1 SOL  1029      48.787  51.121  32.142  1.00  0.00           H
ATOM   3895  HW2 SOL  1029      49.149  49.987  31.206  1.00  0.00           H
ATOM   3896  OW  SOL  1030      78.825   9.775   8.510  1.00  0.00           O
ATOM   3897  HW1 SOL  1030      78.335   9.367   9.225  1.00  0.00           H
ATOM   3898  HW2 SOL  1030      79.735   9.525   8.670  1.00  0.00           H
ATOM   3899  OW  SOL  1031      76.303  13.850  10.378  1.00  0.00           O
ATOM   3900  HW1 SOL  1031      76.057  13.859  11.303  1.00  0.00           H
ATOM   3901  HW2 SOL  1031      77.029  13.228  10.329  1.00  0.00           H
ATOM   3902  OW  SOL  1032      55.690   0.285  27.286  1.00  0.00           O
ATOM   3903  HW1 SOL  1032      54.768   0.448  27.484  1.00  0.00           H
ATOM   3904  HW2 SOL  1032      55.929   0.977  26.670  1.00  0.00           H
ATOM   3905  OW  SOL  1033      44.377  31.935  43.048  1.00  0.00           O
ATOM   3906  HW1 SOL  1033      44.709  32.667  43.567  1.00  0.00           H
ATOM   3907  HW2 SOL  1033      43.429  32.066  43.024  1.00  0.00           H
ATOM   3908  OW  SOL  1034       2.364   8.512  25.780  1.00  0.00           O
ATOM   3909  HW1 SOL  1034       2.146   7.603  25.984  1.00  0.00           H
ATOM   3910  HW2 SOL  1034       2.369   8.550  24.824  1.00  0.00           H
ATOM   3911  OW  SOL  1035      40.400  34.217  21.462  1.00  0.00           O
ATOM   3912  HW1 SOL  1035      39.736  34.860  21.212  1.00  0.00           H
ATOM   3913  HW2 SOL  1035      40.942  34.670  22.107  1.00  0.00           H
ATOM   3914  OW  SOL  1036       0.277   1.975  16.321  1.00  0.00           O
ATOM   3915  HW1 SOL  1036       0.366   1.935  17.273  1.00  0.00           H
ATOM   3916  HW2 SOL  1036      -0.629   1.713  16.153  1.00  0.00           H
ATOM   3917  OW  SOL  1037      49.507  30.729  32.736  1.00  0.00           O
ATOM   3918  HW1 SOL  1037      49.922  31.492  32.335  1.00  0.00           H
ATOM   3919  HW2 SOL  1037      48.585  30.973  32.821  1.00  0.00           H
ATOM   3920  OW  SOL  1038      26.255  63.351  27.187  1.00  0.00           O
ATOM   3921  HW1 SOL  1038      26.007  62.921  28.006  1.00  0.00           H
ATOM   3922  HW2 SOL  1038      27.093  63.771  27.381  1.00  0.00           H
ATOM   3923  OW  SOL  1039      26.914  28.786  39.264  1.00  0.00           O
ATOM   3924  HW1 SOL  1039      27.459  29.004  40.020  1.00  0.00           H
ATOM   3925  HW2 SOL  1039      26.107  28.436  39.642  1.00  0.00           H
ATOM   3926  OW  SOL  1040      43.655  38.300  23.305  1.00  0.00           O
ATOM   3927  HW1 SOL  1040      43.097  38.992  23.662  1.00  0.00           H
ATOM   3928  HW2 SOL  1040      44.546  38.634  23.408  1.00  0.00           H
ATOM   3929  OW  SOL  1041      75.481  33.158  18.670  1.00  0.00           O
ATOM   3930  HW1 SOL  1041      75.693  32.495  18.013  1.00  0.00           H
ATOM   3931  HW2 SOL  1041      75.816  32.798  19.491  1.00  0.00           H
ATOM   3932  OW  SOL  1042       0.279   7.336   8.362  1.00  0.00           O
ATOM   3933  HW1 SOL  1042      -0.065   6.462   8.545  1.00  0.00           H
ATOM   3934  HW2 SOL  1042       0.221   7.797   9.199  1.00  0.00           H
ATOM   3935  OW  SOL  1043      50.799  76.692  18.841  1.00  0.00           O
ATOM   3936  HW1 SOL  1043      50.763  76.155  18.049  1.00  0.00           H
ATOM   3937  HW2 SOL  1043      49.921  76.622  19.217  1.00  0.00           H
ATOM   3938  OW  SOL  1044      26.331  79.478  29.974  1.00  0.00           O
ATOM   3939  HW1 SOL  1044      25.686  79.557  29.271  1.00  0.00           H
ATOM   3940  HW2 SOL  1044      26.369  78.540  30.162  1.00  0.00           H
ATOM   3941  OW  SOL  1045      46.116  63.672  47.474  1.00  0.00           O
ATOM   3942  HW1 SOL  1045      46.374  64.086  48.297  1.00  0.00           H
ATOM   3943  HW2 SOL  1045      45.184  63.482  47.582  1.00  0.00           H
ATOM   3944  OW  SOL  1046      45.976  56.541  35.639  1.00  0.00           O
ATOM   3945  HW1 SOL  1046      46.493  57.268  35.292  1.00  0.00           H
ATOM   3946  HW2 SOL  1046      46.589  56.051  36.187  1.00  0.00           H
ATOM   3947  OW  SOL  1047      49.887  36.007  50.843  1.00  0.00           O
ATOM   3948  HW1 SOL  1047      49.328  36.457  50.210  1.00  0.00           H
ATOM   3949  HW2 SOL  1047      50.673  35.777  50.347  1.00  0.00           H
ATOM   3950  OW  SOL  1048      76.989  63.593  37.454  1.00  0.00           O
ATOM   3951  HW1 SOL  1048      76.264  63.263  37.985  1.00  0.00           H
ATOM   3952  HW2 SOL  1048      76.569  63.950  36.671  1.00  0.00           H
ATOM   3953  OW  SOL  1049      38.965  31.900  12.540  1.00  0.00           O
ATOM   3954  HW1 SOL  1049      38.839  32.838  12.683  1.00  0.00           H
ATOM   3955  HW2 SOL  1049      38.078  31.543  12.498  1.00  0.00           H
ATOM   3956  OW  SOL  1050      72.750  62.497  17.492  1.00  0.00           O
ATOM   3957  HW1 SOL  1050      72.494  62.407  18.409  1.00  0.00           H
ATOM   3958  HW2 SOL  1050      73.431  63.171  17.498  1.00  0.00           H
ATOM   3959  OW  SOL  1051      39.973   9.113  33.954  1.00  0.00           O
ATOM   3960  HW1 SOL  1051      39.619   9.880  33.504  1.00  0.00           H
ATOM   3961  HW2 SOL  1051      40.401   9.468  34.734  1.00  0.00           H
ATOM   3962  OW  SOL  1052      28.344  31.061   4.033  1.00  0.00           O
ATOM   3963  HW1 SOL  1052      29.046  30.864   3.413  1.00  0.00           H
ATOM   3964  HW2 SOL  1052      28.301  30.290   4.599  1.00  0.00           H
ATOM   3965  OW  SOL  1053      73.193  63.327  22.217  1.00  0.00           O
ATOM   3966  HW1 SOL  1053      73.624  62.963  21.443  1.00  0.00           H
ATOM   3967  HW2 SOL  1053      73.505  64.231  22.262  1.00  0.00           H
ATOM   3968  OW  SOL  1054      41.195  54.294  35.273  1.00  0.00           O
ATOM   3969  HW1 SOL  1054      40.868  55.189  35.362  1.00  0.00           H
ATOM   3970  HW2 SOL  1054      41.846  54.344  34.573  1.00  0.00           H
ATOM   3971  OW  SOL  1055      29.217  72.670  52.632  1.00  0.00           O
ATOM   3972  HW1 SOL  1055      28.581  73.255  52.220  1.00  0.00           H
ATOM   3973  HW2 SOL  1055      28.822  71.801  52.569  1.00  0.00           H
ATOM   3974  OW  SOL  1056      12.463  32.556  26.311  1.00  0.00           O
ATOM   3975  HW1 SOL  1056      12.214  31.939  25.623  1.00  0.00           H
ATOM   3976  HW2 SOL  1056      12.148  33.404  25.998  1.00  0.00           H
ATOM   3977  OW  SOL  1057      50.149  26.572  40.314  1.00  0.00           O
ATOM   3978  HW1 SOL  1057      49.512  27.087  39.818  1.00  0.00           H
ATOM   3979  HW2 SOL  1057      49.768  26.499  41.189  1.00  0.00           H
ATOM   3980  OW  SOL  1058      75.099  36.550  14.500  1.00  0.00           O
ATOM   3981  HW1 SOL  1058      74.618  35.944  13.937  1.00  0.00           H
ATOM   3982  HW2 SOL  1058      75.969  36.161  14.584  1.00  0.00           H
ATOM   3983  OW  SOL  1059       6.680  75.278  42.398  1.00  0.00           O
ATOM   3984  HW1 SOL  1059       6.189  75.324  41.577  1.00  0.00           H
ATOM   3985  HW2 SOL  1059       6.182  75.824  43.006  1.00  0.00           H
ATOM   3986  OW  SOL  1060      35.478  23.672  32.369  1.00  0.00           O
ATOM   3987  HW1 SOL  1060      36.195  23.424  31.786  1.00  0.00           H
ATOM   3988  HW2 SOL  1060      35.595  23.119  33.142  1.00  0.00           H
ATOM   3989  OW  SOL  1061      59.554  56.253  42.059  1.00  0.00           O
ATOM   3990  HW1 SOL  1061      59.408  57.157  41.782  1.00  0.00           H
ATOM   3991  HW2 SOL  1061      58.686  55.850  42.035  1.00  0.00           H
ATOM   3992  OW  SOL  1062      76.493  36.655  11.934  1.00  0.00           O
ATOM   3993  HW1 SOL  1062      76.023  35.943  11.498  1.00  0.00           H
ATOM   3994  HW2 SOL  1062      76.453  37.383  11.313  1.00  0.00           H
ATOM   3995  OW  SOL  1063      36.154  18.245   5.545  1.00  0.00           O
ATOM   3996  HW1 SOL  1063      36.058  17.507   6.147  1.00  0.00           H
ATOM   3997  HW2 SOL  1063      37.011  18.114   5.139  1.00  0.00           H
ATOM   3998  OW  SOL  1064      41.148  58.242  40.516  1.00  0.00           O
ATOM   3999  HW1 SOL  1064      40.406  57.719  40.821  1.00  0.00           H
ATOM   4000  HW2 SOL  1064      41.171  58.097  39.570  1.00  0.00           H
ATOM   4001  OW  SOL  1065      38.773  12.198  37.474  1.00  0.00           O
ATOM   4002  HW1 SOL  1065      38.243  12.956  37.228  1.00  0.00           H
ATOM   4003  HW2 SOL  1065      38.449  11.488  36.920  1.00  0.00           H
ATOM   4004  OW  SOL  1066      26.352   2.551  14.697  1.00  0.00           O
ATOM   4005  HW1 SOL  1066      26.438   3.295  14.101  1.00  0.00           H
ATOM   4006  HW2 SOL  1066      25.488   2.659  15.094  1.00  0.00           H
ATOM   4007  OW  SOL  1067      16.789  79.675  33.693  1.00  0.00           O
ATOM   4008  HW1 SOL  1067      16.262  79.893  32.925  1.00  0.00           H
ATOM   4009  HW2 SOL  1067      16.284  80.010  34.434  1.00  0.00           H
ATOM   4010  OW  SOL  1068      18.392  22.630  20.027  1.00  0.00           O
ATOM   4011  HW1 SOL  1068      19.112  22.332  19.472  1.00  0.00           H
ATOM   4012  HW2 SOL  1068      17.682  22.825  19.416  1.00  0.00           H
ATOM   4013  OW  SOL  1069      25.994  73.756  24.288  1.00  0.00           O
ATOM   4014  HW1 SOL  1069      25.117  73.374  24.274  1.00  0.00           H
ATOM   4015  HW2 SOL  1069      26.015  74.337  23.527  1.00  0.00           H
ATOM   4016  OW  SOL  1070      27.903  39.143  29.010  1.00  0.00           O
ATOM   4017  HW1 SOL  1070      28.651  39.704  29.213  1.00  0.00           H
ATOM   4018  HW2 SOL  1070      27.535  38.913  29.863  1.00  0.00           H
ATOM   4019  OW  SOL  1071      26.513  52.708  35.303  1.00  0.00           O
ATOM   4020  HW1 SOL  1071      27.033  52.094  34.784  1.00  0.00           H
ATOM   4021  HW2 SOL  1071      26.452  53.491  34.756  1.00  0.00           H
ATOM   4022  OW  SOL  1072      52.200  49.774  18.502  1.00  0.00           O
ATOM   4023  HW1 SOL  1072      52.010  49.033  19.078  1.00  0.00           H
ATOM   4024  HW2 SOL  1072      51.938  49.474  17.631  1.00  0.00           H
ATOM   4025  OW  SOL  1073      27.330  54.302  44.802  1.00  0.00           O
ATOM   4026  HW1 SOL  1073      27.139  54.782  45.608  1.00  0.00           H
ATOM   4027  HW2 SOL  1073      28.049  54.788  44.398  1.00  0.00           H
ATOM   4028  OW  SOL  1074      23.537  52.563  21.077  1.00  0.00           O
ATOM   4029  HW1 SOL  1074      22.615  52.683  20.852  1.00  0.00           H
ATOM   4030  HW2 SOL  1074      23.524  52.216  21.969  1.00  0.00           H
ATOM   4031  OW  SOL  1075      67.118  24.080  26.651  1.00  0.00           O
ATOM   4032  HW1 SOL  1075      67.159  24.471  25.778  1.00  0.00           H
ATOM   4033  HW2 SOL  1075      66.322  24.442  27.039  1.00  0.00           H
ATOM   4034  OW  SOL  1076      68.631   6.940  29.820  1.00  0.00           O
ATOM   4035  HW1 SOL  1076      69.014   7.036  28.948  1.00  0.00           H
ATOM   4036  HW2 SOL  1076      68.549   7.836  30.146  1.00  0.00           H
ATOM   4037  OW  SOL  1077      71.869  60.000  10.035  1.00  0.00           O
ATOM   4038  HW1 SOL  1077      71.959  60.295  10.941  1.00  0.00           H
ATOM   4039  HW2 SOL  1077      71.568  60.774   9.559  1.00  0.00           H
ATOM   4040  OW  SOL  1078      49.152  43.984  52.260  1.00  0.00           O
ATOM   4041  HW1 SOL  1078      48.432  44.014  51.629  1.00  0.00           H
ATOM   4042  HW2 SOL  1078      48.944  44.670  52.894  1.00  0.00           H
ATOM   4043  OW  SOL  1079      73.187  17.128  18.994  1.00  0.00           O
ATOM   4044  HW1 SOL  1079      73.081  17.050  19.942  1.00  0.00           H
ATOM   4045  HW2 SOL  1079      73.455  18.037  18.857  1.00  0.00           H
ATOM   4046  OW  SOL  1080       7.613  60.660   4.244  1.00  0.00           O
ATOM   4047  HW1 SOL  1080       8.406  60.611   4.778  1.00  0.00           H
ATOM   4048  HW2 SOL  1080       7.472  61.597   4.108  1.00  0.00           H
ATOM   4049  OW  SOL  1081      28.299  36.006  12.222  1.00  0.00           O
ATOM   4050  HW1 SOL  1081      27.451  36.116  11.792  1.00  0.00           H
ATOM   4051  HW2 SOL  1081      28.085  35.682  13.097  1.00  0.00           H
ATOM   4052  OW  SOL  1082      61.897   8.115   6.257  1.00  0.00           O
ATOM   4053  HW1 SOL  1082      62.064   8.191   5.317  1.00  0.00           H
ATOM   4054  HW2 SOL  1082      62.648   8.542   6.669  1.00  0.00           H
ATOM   4055  OW  SOL  1083      31.888  16.799   5.824  1.00  0.00           O
ATOM   4056  HW1 SOL  1083      32.429  16.531   6.567  1.00  0.00           H
ATOM   4057  HW2 SOL  1083      32.433  17.420   5.342  1.00  0.00           H
ATOM   4058  OW  SOL  1084      57.945  34.598  52.114  1.00  0.00           O
ATOM   4059  HW1 SOL  1084      58.230  33.937  51.483  1.00  0.00           H
ATOM   4060  HW2 SOL  1084      57.579  35.301  51.577  1.00  0.00           H
ATOM   4061  OW  SOL  1085      17.418  63.343  39.096  1.00  0.00           O
ATOM   4062  HW1 SOL  1085      17.116  62.551  38.651  1.00  0.00           H
ATOM   4063  HW2 SOL  1085      17.974  63.022  39.806  1.00  0.00           H
ATOM   4064  OW  SOL  1086      69.894  24.536  52.512  1.00  0.00           O
ATOM   4065  HW1 SOL  1086      70.471  23.829  52.220  1.00  0.00           H
ATOM   4066  HW2 SOL  1086      69.275  24.110  53.104  1.00  0.00           H
ATOM   4067  OW  SOL  1087      80.654  62.257  16.809  1.00  0.00           O
ATOM   4068  HW1 SOL  1087      81.283  62.825  16.364  1.00  0.00           H
ATOM   4069  HW2 SOL  1087      80.142  62.850  17.359  1.00  0.00           H
ATOM   4070  OW  SOL  1088      73.884  46.425  29.364  1.00  0.00           O
ATOM   4071  HW1 SOL  1088      72.974  46.155  29.237  1.00  0.00           H
ATOM   4072  HW2 SOL  1088      74.399  45.742  28.934  1.00  0.00           H
ATOM   4073  OW  SOL  1089      65.261   7.390  11.157  1.00  0.00           O
ATOM   4074  HW1 SOL  1089      65.197   7.802  12.018  1.00  0.00           H
ATOM   4075  HW2 SOL  1089      65.143   6.456  11.328  1.00  0.00           H
ATOM   4076  OW  SOL  1090      45.419   3.526  46.123  1.00  0.00           O
ATOM   4077  HW1 SOL  1090      45.318   3.068  45.288  1.00  0.00           H
ATOM   4078  HW2 SOL  1090      45.809   4.368  45.889  1.00  0.00           H
ATOM   4079  OW  SOL  1091      74.464  71.881  44.915  1.00  0.00           O
ATOM   4080  HW1 SOL  1091      74.613  72.308  44.071  1.00  0.00           H
ATOM   4081  HW2 SOL  1091      75.040  72.344  45.523  1.00  0.00           H
ATOM   4082  OW  SOL  1092      74.044  70.950   5.879  1.00  0.00           O
ATOM   4083  HW1 SOL  1092      74.122  70.947   6.833  1.00  0.00           H
ATOM   4084  HW2 SOL  1092      74.453  70.130   5.602  1.00  0.00           H
ATOM   4085  OW  SOL  1093      36.879  77.719  13.756  1.00  0.00           O
ATOM   4086  HW1 SOL  1093      37.671  77.968  14.232  1.00  0.00           H
ATOM   4087  HW2 SOL  1093      36.701  78.464  13.181  1.00  0.00           H
ATOM   4088  OW  SOL  1094      57.401  19.618   4.254  1.00  0.00           O
ATOM   4089  HW1 SOL  1094      58.147  20.099   3.896  1.00  0.00           H
ATOM   4090  HW2 SOL  1094      56.908  20.273   4.748  1.00  0.00           H
ATOM   4091  OW  SOL  1095       4.519  11.743  11.769  1.00  0.00           O
ATOM   4092  HW1 SOL  1095       3.709  11.494  11.323  1.00  0.00           H
ATOM   4093  HW2 SOL  1095       4.779  12.564  11.353  1.00  0.00           H
ATOM   4094  OW  SOL  1096      40.189  41.386  37.133  1.00  0.00           O
ATOM   4095  HW1 SOL  1096      40.851  41.799  36.579  1.00  0.00           H
ATOM   4096  HW2 SOL  1096      39.354  41.674  36.764  1.00  0.00           H
ATOM   4097  OW  SOL  1097      41.519  56.012  19.623  1.00  0.00           O
ATOM   4098  HW1 SOL  1097      41.190  56.688  20.215  1.00  0.00           H
ATOM   4099  HW2 SOL  1097      41.183  56.263  18.762  1.00  0.00           H
ATOM   4100  OW  SOL  1098      76.283  22.029  38.037  1.00  0.00           O
ATOM   4101  HW1 SOL  1098      75.346  22.222  38.069  1.00  0.00           H
ATOM   4102  HW2 SOL  1098      76.585  22.157  38.936  1.00  0.00           H
ATOM   4103  OW  SOL  1099      12.436  24.290   8.087  1.00  0.00           O
ATOM   4104  HW1 SOL  1099      11.940  23.712   7.507  1.00  0.00           H
ATOM   4105  HW2 SOL  1099      12.368  23.881   8.950  1.00  0.00           H
ATOM   4106  OW  SOL  1100      76.850  70.528  16.197  1.00  0.00           O
ATOM   4107  HW1 SOL  1100      76.773  70.302  15.270  1.00  0.00           H
ATOM   4108  HW2 SOL  1100      77.772  70.754  16.314  1.00  0.00           H
ATOM   4109  OW  SOL  1101       5.843   9.685  15.056  1.00  0.00           O
ATOM   4110  HW1 SOL  1101       4.950   9.943  14.830  1.00  0.00           H
ATOM   4111  HW2 SOL  1101       6.300   9.642  14.216  1.00  0.00           H
ATOM   4112  OW  SOL  1102      74.390   3.405  26.190  1.00  0.00           O
ATOM   4113  HW1 SOL  1102      74.050   3.083  27.025  1.00  0.00           H
ATOM   4114  HW2 SOL  1102      75.144   2.845  26.006  1.00  0.00           H
ATOM   4115  OW  SOL  1103      27.271   5.926  19.739  1.00  0.00           O
ATOM   4116  HW1 SOL  1103      27.505   6.469  20.492  1.00  0.00           H
ATOM   4117  HW2 SOL  1103      27.251   5.033  20.084  1.00  0.00           H
ATOM   4118  OW  SOL  1104      10.359   9.162  18.195  1.00  0.00           O
ATOM   4119  HW1 SOL  1104       9.962   8.299  18.318  1.00  0.00           H
ATOM   4120  HW2 SOL  1104      10.270   9.590  19.047  1.00  0.00           H
ATOM   4121  OW  SOL  1105      50.335  17.450  48.340  1.00  0.00           O
ATOM   4122  HW1 SOL  1105      51.155  17.331  48.818  1.00  0.00           H
ATOM   4123  HW2 SOL  1105      49.703  16.902  48.806  1.00  0.00           H
ATOM   4124  OW  SOL  1106      18.056  76.106  15.224  1.00  0.00           O
ATOM   4125  HW1 SOL  1106      18.276  76.094  14.292  1.00  0.00           H
ATOM   4126  HW2 SOL  1106      18.623  75.440  15.613  1.00  0.00           H
ATOM   4127  OW  SOL  1107      19.530  76.326  30.988  1.00  0.00           O
ATOM   4128  HW1 SOL  1107      18.810  76.622  30.431  1.00  0.00           H
ATOM   4129  HW2 SOL  1107      19.635  75.400  30.772  1.00  0.00           H
ATOM   4130  OW  SOL  1108       9.526  14.027  23.268  1.00  0.00           O
ATOM   4131  HW1 SOL  1108       9.098  13.560  22.550  1.00  0.00           H
ATOM   4132  HW2 SOL  1108       9.808  13.336  23.868  1.00  0.00           H
ATOM   4133  OW  SOL  1109      60.823  26.080  16.582  1.00  0.00           O
ATOM   4134  HW1 SOL  1109      60.157  26.099  17.270  1.00  0.00           H
ATOM   4135  HW2 SOL  1109      60.325  26.008  15.768  1.00  0.00           H
ATOM   4136  OW  SOL  1110      52.808  72.293  26.589  1.00  0.00           O
ATOM   4137  HW1 SOL  1110      52.593  71.517  27.106  1.00  0.00           H
ATOM   4138  HW2 SOL  1110      52.178  72.283  25.868  1.00  0.00           H
ATOM   4139  OW  SOL  1111      12.528  78.594  24.945  1.00  0.00           O
ATOM   4140  HW1 SOL  1111      12.777  79.303  25.538  1.00  0.00           H
ATOM   4141  HW2 SOL  1111      11.628  78.380  25.191  1.00  0.00           H
ATOM   4142  OW  SOL  1112      38.626   1.152  23.952  1.00  0.00           O
ATOM   4143  HW1 SOL  1112      37.832   0.766  23.583  1.00  0.00           H
ATOM   4144  HW2 SOL  1112      38.982   1.692  23.246  1.00  0.00           H
ATOM   4145  OW  SOL  1113      22.409  80.639  33.697  1.00  0.00           O
ATOM   4146  HW1 SOL  1113      22.890  80.788  34.511  1.00  0.00           H
ATOM   4147  HW2 SOL  1113      23.086  80.434  33.052  1.00  0.00           H
ATOM   4148  OW  SOL  1114      22.247  64.012  35.997  1.00  0.00           O
ATOM   4149  HW1 SOL  1114      21.863  64.351  36.806  1.00  0.00           H
ATOM   4150  HW2 SOL  1114      23.164  63.851  36.217  1.00  0.00           H
ATOM   4151  OW  SOL  1115      21.352  71.918  38.658  1.00  0.00           O
ATOM   4152  HW1 SOL  1115      20.574  71.880  39.215  1.00  0.00           H
ATOM   4153  HW2 SOL  1115      21.224  72.699  38.120  1.00  0.00           H
ATOM   4154  OW  SOL  1116      44.740  22.615   3.684  1.00  0.00           O
ATOM   4155  HW1 SOL  1116      44.663  22.527   2.734  1.00  0.00           H
ATOM   4156  HW2 SOL  1116      44.368  21.805   4.032  1.00  0.00           H
ATOM   4157  OW  SOL  1117      28.922   5.970  45.292  1.00  0.00           O
ATOM   4158  HW1 SOL  1117      29.007   6.810  44.841  1.00  0.00           H
ATOM   4159  HW2 SOL  1117      29.653   5.954  45.909  1.00  0.00           H
ATOM   4160  OW  SOL  1118      73.737   4.897  46.541  1.00  0.00           O
ATOM   4161  HW1 SOL  1118      74.368   5.338  45.972  1.00  0.00           H
ATOM   4162  HW2 SOL  1118      73.472   5.568  47.171  1.00  0.00           H
ATOM   4163  OW  SOL  1119      21.786   5.353   5.281  1.00  0.00           O
ATOM   4164  HW1 SOL  1119      21.024   4.971   4.847  1.00  0.00           H
ATOM   4165  HW2 SOL  1119      22.348   5.649   4.565  1.00  0.00           H
ATOM   4166  OW  SOL  1120      73.406  17.017   6.891  1.00  0.00           O
ATOM   4167  HW1 SOL  1120      73.519  17.416   7.754  1.00  0.00           H
ATOM   4168  HW2 SOL  1120      72.481  17.152   6.684  1.00  0.00           H
ATOM   4169  OW  SOL  1121      35.448  68.181  19.881  1.00  0.00           O
ATOM   4170  HW1 SOL  1121      34.655  68.589  20.229  1.00  0.00           H
ATOM   4171  HW2 SOL  1121      35.174  67.299  19.629  1.00  0.00           H
ATOM   4172  OW  SOL  1122      30.960  17.765  36.267  1.00  0.00           O
ATOM   4173  HW1 SOL  1122      30.494  18.462  35.805  1.00  0.00           H
ATOM   4174  HW2 SOL  1122      30.868  17.988  37.193  1.00  0.00           H
ATOM   4175  OW  SOL  1123      62.233  68.565  42.970  1.00  0.00           O
ATOM   4176  HW1 SOL  1123      62.403  69.102  42.196  1.00  0.00           H
ATOM   4177  HW2 SOL  1123      62.369  67.665  42.673  1.00  0.00           H
ATOM   4178  OW  SOL  1124      34.546  11.771  22.992  1.00  0.00           O
ATOM   4179  HW1 SOL  1124      33.874  12.279  23.447  1.00  0.00           H
ATOM   4180  HW2 SOL  1124      34.829  11.119  23.633  1.00  0.00           H
ATOM   4181  OW  SOL  1125      23.009  61.427   9.597  1.00  0.00           O
ATOM   4182  HW1 SOL  1125      23.778  61.995   9.567  1.00  0.00           H
ATOM   4183  HW2 SOL  1125      22.937  61.074   8.710  1.00  0.00           H
ATOM   4184  OW  SOL  1126      60.622  35.753  50.270  1.00  0.00           O
ATOM   4185  HW1 SOL  1126      60.416  36.598  49.870  1.00  0.00           H
ATOM   4186  HW2 SOL  1126      61.574  35.684  50.210  1.00  0.00           H
ATOM   4187  OW  SOL  1127       7.189  11.615  29.452  1.00  0.00           O
ATOM   4188  HW1 SOL  1127       7.246  12.563  29.329  1.00  0.00           H
ATOM   4189  HW2 SOL  1127       7.056  11.266  28.570  1.00  0.00           H
ATOM   4190  OW  SOL  1128      71.568  37.915   0.813  1.00  0.00           O
ATOM   4191  HW1 SOL  1128      71.985  38.227   1.617  1.00  0.00           H
ATOM   4192  HW2 SOL  1128      70.674  37.694   1.077  1.00  0.00           H
ATOM   4193  OW  SOL  1129      21.191  13.597  40.938  1.00  0.00           O
ATOM   4194  HW1 SOL  1129      21.407  13.643  41.869  1.00  0.00           H
ATOM   4195  HW2 SOL  1129      21.804  12.954  40.581  1.00  0.00           H
ATOM   4196  OW  SOL  1130      10.955  62.296  27.060  1.00  0.00           O
ATOM   4197  HW1 SOL  1130      11.859  61.987  27.111  1.00  0.00           H
ATOM   4198  HW2 SOL  1130      10.425  61.517  27.232  1.00  0.00           H
ATOM   4199  OW  SOL  1131      42.823  10.179  29.337  1.00  0.00           O
ATOM   4200  HW1 SOL  1131      42.110   9.540  29.363  1.00  0.00           H
ATOM   4201  HW2 SOL  1131      42.706  10.701  30.131  1.00  0.00           H
ATOM   4202  OW  SOL  1132      40.399  52.873  46.204  1.00  0.00           O
ATOM   4203  HW1 SOL  1132      40.615  52.353  46.978  1.00  0.00           H
ATOM   4204  HW2 SOL  1132      41.208  53.342  45.997  1.00  0.00           H
ATOM   4205  OW  SOL  1133       0.987  67.521  14.703  1.00  0.00           O
ATOM   4206  HW1 SOL  1133       0.615  66.889  15.318  1.00  0.00           H
ATOM   4207  HW2 SOL  1133       1.634  68.003  15.217  1.00  0.00           H
ATOM   4208  OW  SOL  1134      78.772  72.713  29.026  1.00  0.00           O
ATOM   4209  HW1 SOL  1134      79.594  72.998  28.627  1.00  0.00           H
ATOM   4210  HW2 SOL  1134      79.009  71.940  29.538  1.00  0.00           H
ATOM   4211  OW  SOL  1135      40.741  80.424  15.231  1.00  0.00           O
ATOM   4212  HW1 SOL  1135      41.697  80.457  15.216  1.00  0.00           H
ATOM   4213  HW2 SOL  1135      40.468  81.047  14.558  1.00  0.00           H
ATOM   4214  OW  SOL  1136      76.820  19.105  51.422  1.00  0.00           O
ATOM   4215  HW1 SOL  1136      76.347  18.830  52.207  1.00  0.00           H
ATOM   4216  HW2 SOL  1136      77.700  19.316  51.735  1.00  0.00           H
ATOM   4217  OW  SOL  1137      24.433  35.838  21.445  1.00  0.00           O
ATOM   4218  HW1 SOL  1137      24.802  36.053  20.588  1.00  0.00           H
ATOM   4219  HW2 SOL  1137      23.702  35.251  21.251  1.00  0.00           H
ATOM   4220  OW  SOL  1138      39.939   3.962   2.334  1.00  0.00           O
ATOM   4221  HW1 SOL  1138      40.138   3.598   3.196  1.00  0.00           H
ATOM   4222  HW2 SOL  1138      40.792   4.201   1.972  1.00  0.00           H
ATOM   4223  OW  SOL  1139      31.092  11.728  43.247  1.00  0.00           O
ATOM   4224  HW1 SOL  1139      30.238  11.302  43.184  1.00  0.00           H
ATOM   4225  HW2 SOL  1139      30.889  12.654  43.382  1.00  0.00           H
ATOM   4226  OW  SOL  1140       7.935  33.493   8.026  1.00  0.00           O
ATOM   4227  HW1 SOL  1140       7.664  33.703   7.133  1.00  0.00           H
ATOM   4228  HW2 SOL  1140       8.892  33.520   8.000  1.00  0.00           H
ATOM   4229  OW  SOL  1141      71.498  25.058   7.004  1.00  0.00           O
ATOM   4230  HW1 SOL  1141      72.037  24.365   7.385  1.00  0.00           H
ATOM   4231  HW2 SOL  1141      72.041  25.432   6.311  1.00  0.00           H
ATOM   4232  OW  SOL  1142      29.517  19.060  47.671  1.00  0.00           O
ATOM   4233  HW1 SOL  1142      29.313  19.289  46.764  1.00  0.00           H
ATOM   4234  HW2 SOL  1142      28.693  19.187  48.142  1.00  0.00           H
ATOM   4235  OW  SOL  1143      17.781   1.176  36.936  1.00  0.00           O
ATOM   4236  HW1 SOL  1143      18.203   0.605  36.294  1.00  0.00           H
ATOM   4237  HW2 SOL  1143      18.128   2.047  36.747  1.00  0.00           H
ATOM   4238  OW  SOL  1144      47.458  66.896  22.379  1.00  0.00           O
ATOM   4239  HW1 SOL  1144      47.698  65.994  22.590  1.00  0.00           H
ATOM   4240  HW2 SOL  1144      46.512  66.932  22.518  1.00  0.00           H
ATOM   4241  OW  SOL  1145      69.746  71.314  14.163  1.00  0.00           O
ATOM   4242  HW1 SOL  1145      70.302  71.807  14.767  1.00  0.00           H
ATOM   4243  HW2 SOL  1145      69.225  70.744  14.728  1.00  0.00           H
ATOM   4244  OW  SOL  1146      11.024  48.472  50.709  1.00  0.00           O
ATOM   4245  HW1 SOL  1146      10.163  48.124  50.477  1.00  0.00           H
ATOM   4246  HW2 SOL  1146      10.848  49.100  51.409  1.00  0.00           H
ATOM   4247  OW  SOL  1147      24.119  77.623  45.483  1.00  0.00           O
ATOM   4248  HW1 SOL  1147      23.509  78.175  45.972  1.00  0.00           H
ATOM   4249  HW2 SOL  1147      23.966  77.850  44.566  1.00  0.00           H
ATOM   4250  OW  SOL  1148       6.586  77.665  52.179  1.00  0.00           O
ATOM   4251  HW1 SOL  1148       7.123  78.219  51.613  1.00  0.00           H
ATOM   4252  HW2 SOL  1148       5.688  77.953  52.015  1.00  0.00           H
ATOM   4253  OW  SOL  1149      24.171  34.507  38.058  1.00  0.00           O
ATOM   4254  HW1 SOL  1149      24.181  34.831  38.958  1.00  0.00           H
ATOM   4255  HW2 SOL  1149      23.685  33.683  38.104  1.00  0.00           H
ATOM   4256  OW  SOL  1150      73.638  23.011  41.898  1.00  0.00           O
ATOM   4257  HW1 SOL  1150      74.298  23.644  41.614  1.00  0.00           H
ATOM   4258  HW2 SOL  1150      73.265  22.671  41.085  1.00  0.00           H
ATOM   4259  OW  SOL  1151      29.006  33.285  10.607  1.00  0.00           O
ATOM   4260  HW1 SOL  1151      28.855  32.428  11.007  1.00  0.00           H
ATOM   4261  HW2 SOL  1151      29.347  33.826  11.320  1.00  0.00           H
ATOM   4262  OW  SOL  1152      79.165  16.964  19.469  1.00  0.00           O
ATOM   4263  HW1 SOL  1152      78.901  16.613  18.618  1.00  0.00           H
ATOM   4264  HW2 SOL  1152      79.414  16.194  19.979  1.00  0.00           H
ATOM   4265  OW  SOL  1153      49.095  56.157  27.321  1.00  0.00           O
ATOM   4266  HW1 SOL  1153      48.266  56.335  27.765  1.00  0.00           H
ATOM   4267  HW2 SOL  1153      49.462  57.022  27.142  1.00  0.00           H
ATOM   4268  OW  SOL  1154       3.723  47.068  30.245  1.00  0.00           O
ATOM   4269  HW1 SOL  1154       4.204  47.509  29.545  1.00  0.00           H
ATOM   4270  HW2 SOL  1154       4.388  46.864  30.902  1.00  0.00           H
ATOM   4271  OW  SOL  1155      31.505  24.873   9.876  1.00  0.00           O
ATOM   4272  HW1 SOL  1155      31.150  25.107  10.733  1.00  0.00           H
ATOM   4273  HW2 SOL  1155      32.257  25.455   9.761  1.00  0.00           H
ATOM   4274  OW  SOL  1156      13.316  61.874  24.487  1.00  0.00           O
ATOM   4275  HW1 SOL  1156      13.372  61.586  25.398  1.00  0.00           H
ATOM   4276  HW2 SOL  1156      12.596  61.362  24.117  1.00  0.00           H
ATOM   4277  OW  SOL  1157       6.739  10.110  12.023  1.00  0.00           O
ATOM   4278  HW1 SOL  1157       6.381  10.995  12.103  1.00  0.00           H
ATOM   4279  HW2 SOL  1157       6.090   9.635  11.504  1.00  0.00           H
ATOM   4280  OW  SOL  1158      76.078  28.953  15.962  1.00  0.00           O
ATOM   4281  HW1 SOL  1158      76.081  29.905  15.865  1.00  0.00           H
ATOM   4282  HW2 SOL  1158      75.239  28.676  15.596  1.00  0.00           H
ATOM   4283  OW  SOL  1159       9.669  20.558  53.003  1.00  0.00           O
ATOM   4284  HW1 SOL  1159       9.126  19.775  52.917  1.00  0.00           H
ATOM   4285  HW2 SOL  1159      10.568  20.236  52.931  1.00  0.00           H
ATOM   4286  OW  SOL  1160      59.621  26.470  50.768  1.00  0.00           O
ATOM   4287  HW1 SOL  1160      59.118  26.888  51.466  1.00  0.00           H
ATOM   4288  HW2 SOL  1160      58.975  26.275  50.089  1.00  0.00           H
ATOM   4289  OW  SOL  1161      22.178  25.047  27.728  1.00  0.00           O
ATOM   4290  HW1 SOL  1161      22.219  25.735  27.064  1.00  0.00           H
ATOM   4291  HW2 SOL  1161      22.405  24.245  27.256  1.00  0.00           H
ATOM   4292  OW  SOL  1162      15.361  38.179   3.295  1.00  0.00           O
ATOM   4293  HW1 SOL  1162      16.221  38.015   3.681  1.00  0.00           H
ATOM   4294  HW2 SOL  1162      14.872  37.370   3.445  1.00  0.00           H
ATOM   4295  OW  SOL  1163      26.978  72.636  30.270  1.00  0.00           O
ATOM   4296  HW1 SOL  1163      26.924  73.254  30.998  1.00  0.00           H
ATOM   4297  HW2 SOL  1163      27.628  73.017  29.680  1.00  0.00           H
ATOM   4298  OW  SOL  1164      69.490  23.538  27.551  1.00  0.00           O
ATOM   4299  HW1 SOL  1164      69.911  24.298  27.150  1.00  0.00           H
ATOM   4300  HW2 SOL  1164      68.577  23.590  27.266  1.00  0.00           H
ATOM   4301  OW  SOL  1165      31.870  14.116  37.727  1.00  0.00           O
ATOM   4302  HW1 SOL  1165      31.745  13.187  37.920  1.00  0.00           H
ATOM   4303  HW2 SOL  1165      31.030  14.521  37.941  1.00  0.00           H
ATOM   4304  OW  SOL  1166      76.461  53.462  43.140  1.00  0.00           O
ATOM   4305  HW1 SOL  1166      75.598  53.866  43.234  1.00  0.00           H
ATOM   4306  HW2 SOL  1166      76.341  52.794  42.465  1.00  0.00           H
ATOM   4307  OW  SOL  1167      17.413   9.765  12.699  1.00  0.00           O
ATOM   4308  HW1 SOL  1167      16.773   9.560  13.380  1.00  0.00           H
ATOM   4309  HW2 SOL  1167      18.260   9.563  13.097  1.00  0.00           H
ATOM   4310  OW  SOL  1168      57.409  31.429  10.289  1.00  0.00           O
ATOM   4311  HW1 SOL  1168      57.205  31.443   9.354  1.00  0.00           H
ATOM   4312  HW2 SOL  1168      56.598  31.139  10.707  1.00  0.00           H
ATOM   4313  OW  SOL  1169       6.275  76.986  48.705  1.00  0.00           O
ATOM   4314  HW1 SOL  1169       5.480  77.497  48.861  1.00  0.00           H
ATOM   4315  HW2 SOL  1169       6.149  76.607  47.835  1.00  0.00           H
ATOM   4316  OW  SOL  1170      19.730  78.144  16.286  1.00  0.00           O
ATOM   4317  HW1 SOL  1170      20.411  77.663  16.757  1.00  0.00           H
ATOM   4318  HW2 SOL  1170      19.040  77.498  16.137  1.00  0.00           H
ATOM   4319  OW  SOL  1171      24.931  73.983  49.134  1.00  0.00           O
ATOM   4320  HW1 SOL  1171      25.374  73.456  48.468  1.00  0.00           H
ATOM   4321  HW2 SOL  1171      25.586  74.100  49.822  1.00  0.00           H
ATOM   4322  OW  SOL  1172       0.845  58.758  38.253  1.00  0.00           O
ATOM   4323  HW1 SOL  1172       1.685  58.423  38.566  1.00  0.00           H
ATOM   4324  HW2 SOL  1172       0.925  58.754  37.299  1.00  0.00           H
ATOM   4325  OW  SOL  1173      10.063   9.487  27.020  1.00  0.00           O
ATOM   4326  HW1 SOL  1173      10.701  10.062  27.443  1.00  0.00           H
ATOM   4327  HW2 SOL  1173       9.237   9.679  27.464  1.00  0.00           H
ATOM   4328  OW  SOL  1174      33.444   2.139  52.841  1.00  0.00           O
ATOM   4329  HW1 SOL  1174      33.470   2.642  52.027  1.00  0.00           H
ATOM   4330  HW2 SOL  1174      34.348   1.855  52.977  1.00  0.00           H
ATOM   4331  OW  SOL  1175       5.912  56.669  27.726  1.00  0.00           O
ATOM   4332  HW1 SOL  1175       4.993  56.710  27.992  1.00  0.00           H
ATOM   4333  HW2 SOL  1175       6.398  56.628  28.550  1.00  0.00           H
ATOM   4334  OW  SOL  1176      71.975   0.254  29.524  1.00  0.00           O
ATOM   4335  HW1 SOL  1176      71.458  -0.525  29.318  1.00  0.00           H
ATOM   4336  HW2 SOL  1176      71.358   0.981  29.439  1.00  0.00           H
ATOM   4337  OW  SOL  1177      16.837  47.173  16.740  1.00  0.00           O
ATOM   4338  HW1 SOL  1177      16.238  47.632  16.150  1.00  0.00           H
ATOM   4339  HW2 SOL  1177      17.202  46.466  16.208  1.00  0.00           H
ATOM   4340  OW  SOL  1178       4.997  55.044  19.384  1.00  0.00           O
ATOM   4341  HW1 SOL  1178       4.285  54.563  19.807  1.00  0.00           H
ATOM   4342  HW2 SOL  1178       4.688  55.950  19.351  1.00  0.00           H
ATOM   4343  OW  SOL  1179      42.049  62.563  45.300  1.00  0.00           O
ATOM   4344  HW1 SOL  1179      42.235  62.743  44.378  1.00  0.00           H
ATOM   4345  HW2 SOL  1179      42.831  62.112  45.619  1.00  0.00           H
ATOM   4346  OW  SOL  1180      37.949  10.959  20.398  1.00  0.00           O
ATOM   4347  HW1 SOL  1180      37.793  11.503  19.626  1.00  0.00           H
ATOM   4348  HW2 SOL  1180      37.885  10.060  20.075  1.00  0.00           H
ATOM   4349  OW  SOL  1181      18.734   1.192  15.554  1.00  0.00           O
ATOM   4350  HW1 SOL  1181      19.344   1.020  16.271  1.00  0.00           H
ATOM   4351  HW2 SOL  1181      18.567   0.332  15.169  1.00  0.00           H
ATOM   4352  OW  SOL  1182      72.978  72.699  10.200  1.00  0.00           O
ATOM   4353  HW1 SOL  1182      72.027  72.661  10.307  1.00  0.00           H
ATOM   4354  HW2 SOL  1182      73.238  73.499  10.657  1.00  0.00           H
ATOM   4355  OW  SOL  1183      19.585  44.172  39.571  1.00  0.00           O
ATOM   4356  HW1 SOL  1183      19.024  44.064  38.803  1.00  0.00           H
ATOM   4357  HW2 SOL  1183      19.136  44.827  40.106  1.00  0.00           H
ATOM   4358  OW  SOL  1184      58.817  66.404  48.904  1.00  0.00           O
ATOM   4359  HW1 SOL  1184      58.903  65.473  49.111  1.00  0.00           H
ATOM   4360  HW2 SOL  1184      59.578  66.813  49.317  1.00  0.00           H
ATOM   4361  OW  SOL  1185       5.692   7.682  22.806  1.00  0.00           O
ATOM   4362  HW1 SOL  1185       5.343   7.341  21.982  1.00  0.00           H
ATOM   4363  HW2 SOL  1185       5.306   7.123  23.480  1.00  0.00           H
ATOM   4364  OW  SOL  1186      69.474  33.486  26.051  1.00  0.00           O
ATOM   4365  HW1 SOL  1186      69.112  33.157  25.228  1.00  0.00           H
ATOM   4366  HW2 SOL  1186      69.004  33.001  26.730  1.00  0.00           H
ATOM   4367  OW  SOL  1187      25.180  68.607  29.496  1.00  0.00           O
ATOM   4368  HW1 SOL  1187      24.365  68.108  29.435  1.00  0.00           H
ATOM   4369  HW2 SOL  1187      25.472  68.480  30.399  1.00  0.00           H
ATOM   4370  OW  SOL  1188      38.416  47.220  51.743  1.00  0.00           O
ATOM   4371  HW1 SOL  1188      37.958  46.502  52.179  1.00  0.00           H
ATOM   4372  HW2 SOL  1188      38.459  46.954  50.824  1.00  0.00           H
ATOM   4373  OW  SOL  1189      73.643  70.629  53.447  1.00  0.00           O
ATOM   4374  HW1 SOL  1189      73.813  71.489  53.063  1.00  0.00           H
ATOM   4375  HW2 SOL  1189      74.512  70.270  53.627  1.00  0.00           H
ATOM   4376  OW  SOL  1190      74.876  79.136  38.805  1.00  0.00           O
ATOM   4377  HW1 SOL  1190      73.966  78.993  38.545  1.00  0.00           H
ATOM   4378  HW2 SOL  1190      75.145  79.916  38.320  1.00  0.00           H
ATOM   4379  OW  SOL  1191      45.667  50.783   8.436  1.00  0.00           O
ATOM   4380  HW1 SOL  1191      45.601  50.712   7.484  1.00  0.00           H
ATOM   4381  HW2 SOL  1191      44.775  50.632   8.751  1.00  0.00           H
ATOM   4382  OW  SOL  1192      77.381  15.938  40.279  1.00  0.00           O
ATOM   4383  HW1 SOL  1192      76.942  15.844  41.124  1.00  0.00           H
ATOM   4384  HW2 SOL  1192      77.189  16.835  40.007  1.00  0.00           H
ATOM   4385  OW  SOL  1193      10.532  12.493   7.928  1.00  0.00           O
ATOM   4386  HW1 SOL  1193      11.262  11.886   7.810  1.00  0.00           H
ATOM   4387  HW2 SOL  1193      10.894  13.205   8.456  1.00  0.00           H
ATOM   4388  OW  SOL  1194      20.168  54.383   2.301  1.00  0.00           O
ATOM   4389  HW1 SOL  1194      20.944  54.628   2.805  1.00  0.00           H
ATOM   4390  HW2 SOL  1194      20.275  53.446   2.136  1.00  0.00           H
ATOM   4391  OW  SOL  1195      63.766   0.910  13.515  1.00  0.00           O
ATOM   4392  HW1 SOL  1195      64.038   0.200  12.932  1.00  0.00           H
ATOM   4393  HW2 SOL  1195      62.855   0.709  13.729  1.00  0.00           H
ATOM   4394  OW  SOL  1196      51.409  74.012  32.073  1.00  0.00           O
ATOM   4395  HW1 SOL  1196      52.013  73.482  32.594  1.00  0.00           H
ATOM   4396  HW2 SOL  1196      51.814  74.879  32.044  1.00  0.00           H
ATOM   4397  OW  SOL  1197      79.304  15.040   2.324  1.00  0.00           O
ATOM   4398  HW1 SOL  1197      78.560  15.386   2.816  1.00  0.00           H
ATOM   4399  HW2 SOL  1197      80.058  15.182   2.897  1.00  0.00           H
ATOM   4400  OW  SOL  1198      70.452  24.696  25.234  1.00  0.00           O
ATOM   4401  HW1 SOL  1198      70.105  25.584  25.320  1.00  0.00           H
ATOM   4402  HW2 SOL  1198      71.260  24.802  24.732  1.00  0.00           H
ATOM   4403  OW  SOL  1199      16.384  37.713   7.034  1.00  0.00           O
ATOM   4404  HW1 SOL  1199      17.164  37.237   7.317  1.00  0.00           H
ATOM   4405  HW2 SOL  1199      15.734  37.031   6.864  1.00  0.00           H
ATOM   4406  OW  SOL  1200       4.816  53.343  46.627  1.00  0.00           O
ATOM   4407  HW1 SOL  1200       5.726  53.112  46.813  1.00  0.00           H
ATOM   4408  HW2 SOL  1200       4.755  53.326  45.672  1.00  0.00           H
ATOM   4409  OW  SOL  1201       4.829  65.831   9.935  1.00  0.00           O
ATOM   4410  HW1 SOL  1201       5.419  65.583   9.224  1.00  0.00           H
ATOM   4411  HW2 SOL  1201       4.784  66.786   9.888  1.00  0.00           H
ATOM   4412  OW  SOL  1202      46.603  39.288  23.418  1.00  0.00           O
ATOM   4413  HW1 SOL  1202      46.942  38.476  23.041  1.00  0.00           H
ATOM   4414  HW2 SOL  1202      46.850  39.966  22.789  1.00  0.00           H
ATOM   4415  OW  SOL  1203      38.416  31.591   8.025  1.00  0.00           O
ATOM   4416  HW1 SOL  1203      38.015  31.908   8.834  1.00  0.00           H
ATOM   4417  HW2 SOL  1203      39.342  31.818   8.111  1.00  0.00           H
ATOM   4418  OW  SOL  1204      64.976  16.199  52.373  1.00  0.00           O
ATOM   4419  HW1 SOL  1204      64.172  15.686  52.286  1.00  0.00           H
ATOM   4420  HW2 SOL  1204      64.888  16.643  53.216  1.00  0.00           H
ATOM   4421  OW  SOL  1205      55.797  52.816  29.013  1.00  0.00           O
ATOM   4422  HW1 SOL  1205      55.545  52.189  28.336  1.00  0.00           H
ATOM   4423  HW2 SOL  1205      55.662  53.673  28.609  1.00  0.00           H
ATOM   4424  OW  SOL  1206      33.456  25.507  31.725  1.00  0.00           O
ATOM   4425  HW1 SOL  1206      34.186  24.908  31.880  1.00  0.00           H
ATOM   4426  HW2 SOL  1206      33.873  26.345  31.525  1.00  0.00           H
ATOM   4427  OW  SOL  1207       9.226  36.590  25.410  1.00  0.00           O
ATOM   4428  HW1 SOL  1207       9.928  36.658  24.764  1.00  0.00           H
ATOM   4429  HW2 SOL  1207       8.438  36.860  24.938  1.00  0.00           H
ATOM   4430  OW  SOL  1208       8.194  60.009  45.654  1.00  0.00           O
ATOM   4431  HW1 SOL  1208       7.435  59.530  45.988  1.00  0.00           H
ATOM   4432  HW2 SOL  1208       8.815  59.326  45.399  1.00  0.00           H
ATOM   4433  OW  SOL  1209      30.429  66.830  37.553  1.00  0.00           O
ATOM   4434  HW1 SOL  1209      29.766  67.259  37.012  1.00  0.00           H
ATOM   4435  HW2 SOL  1209      31.251  66.971  37.083  1.00  0.00           H
ATOM   4436  OW  SOL  1210      27.753  31.574  33.834  1.00  0.00           O
ATOM   4437  HW1 SOL  1210      27.528  31.938  34.690  1.00  0.00           H
ATOM   4438  HW2 SOL  1210      28.402  32.181  33.478  1.00  0.00           H
ATOM   4439  OW  SOL  1211      76.670   5.289  37.867  1.00  0.00           O
ATOM   4440  HW1 SOL  1211      76.606   5.158  36.921  1.00  0.00           H
ATOM   4441  HW2 SOL  1211      76.010   5.955  38.062  1.00  0.00           H
ATOM   4442  OW  SOL  1212      55.478  53.976  51.206  1.00  0.00           O
ATOM   4443  HW1 SOL  1212      54.611  54.132  51.581  1.00  0.00           H
ATOM   4444  HW2 SOL  1212      55.414  53.108  50.809  1.00  0.00           H
ATOM   4445  OW  SOL  1213      63.165  74.846  45.517  1.00  0.00           O
ATOM   4446  HW1 SOL  1213      63.414  75.769  45.468  1.00  0.00           H
ATOM   4447  HW2 SOL  1213      62.582  74.715  44.769  1.00  0.00           H
ATOM   4448  OW  SOL  1214      77.195  75.692   0.000  1.00  0.00           O
ATOM   4449  HW1 SOL  1214      77.234  74.861   0.473  1.00  0.00           H
ATOM   4450  HW2 SOL  1214      76.259  75.856  -0.119  1.00  0.00           H
ATOM   4451  OW  SOL  1215      53.709  50.036  38.930  1.00  0.00           O
ATOM   4452  HW1 SOL  1215      54.599  49.757  39.147  1.00  0.00           H
ATOM   4453  HW2 SOL  1215      53.147  49.505  39.494  1.00  0.00           H
ATOM   4454  OW  SOL  1216      41.915  53.389  40.649  1.00  0.00           O
ATOM   4455  HW1 SOL  1216      42.408  53.470  39.833  1.00  0.00           H
ATOM   4456  HW2 SOL  1216      41.027  53.161  40.372  1.00  0.00           H
ATOM   4457  OW  SOL  1217      53.141  35.733  14.898  1.00  0.00           O
ATOM   4458  HW1 SOL  1217      52.521  35.927  14.195  1.00  0.00           H
ATOM   4459  HW2 SOL  1217      53.594  36.562  15.053  1.00  0.00           H
ATOM   4460  OW  SOL  1218      17.593  39.001  27.928  1.00  0.00           O
ATOM   4461  HW1 SOL  1218      17.894  39.685  27.330  1.00  0.00           H
ATOM   4462  HW2 SOL  1218      17.373  38.264  27.358  1.00  0.00           H
ATOM   4463  OW  SOL  1219      76.505   4.971  12.252  1.00  0.00           O
ATOM   4464  HW1 SOL  1219      76.484   5.666  12.909  1.00  0.00           H
ATOM   4465  HW2 SOL  1219      75.793   5.187  11.650  1.00  0.00           H
ATOM   4466  OW  SOL  1220      48.652   3.020  14.120  1.00  0.00           O
ATOM   4467  HW1 SOL  1220      49.321   2.343  14.219  1.00  0.00           H
ATOM   4468  HW2 SOL  1220      48.837   3.645  14.821  1.00  0.00           H
ATOM   4469  OW  SOL  1221      66.903   5.178   0.738  1.00  0.00           O
ATOM   4470  HW1 SOL  1221      66.877   6.095   0.465  1.00  0.00           H
ATOM   4471  HW2 SOL  1221      67.225   4.708  -0.031  1.00  0.00           H
ATOM   4472  OW  SOL  1222      21.253  63.141   3.344  1.00  0.00           O
ATOM   4473  HW1 SOL  1222      21.114  63.879   3.937  1.00  0.00           H
ATOM   4474  HW2 SOL  1222      21.137  63.510   2.469  1.00  0.00           H
ATOM   4475  OW  SOL  1223       4.389  31.196  49.447  1.00  0.00           O
ATOM   4476  HW1 SOL  1223       4.249  30.322  49.083  1.00  0.00           H
ATOM   4477  HW2 SOL  1223       5.167  31.523  48.994  1.00  0.00           H
ATOM   4478  OW  SOL  1224      52.897  70.862  21.637  1.00  0.00           O
ATOM   4479  HW1 SOL  1224      53.853  70.880  21.586  1.00  0.00           H
ATOM   4480  HW2 SOL  1224      52.607  71.402  20.902  1.00  0.00           H
ATOM   4481  OW  SOL  1225      75.169   5.738   0.538  1.00  0.00           O
ATOM   4482  HW1 SOL  1225      75.825   5.960   1.199  1.00  0.00           H
ATOM   4483  HW2 SOL  1225      75.389   4.845   0.273  1.00  0.00           H
ATOM   4484  OW  SOL  1226      75.069  15.131  38.117  1.00  0.00           O
ATOM   4485  HW1 SOL  1226      74.999  15.977  37.676  1.00  0.00           H
ATOM   4486  HW2 SOL  1226      75.746  14.662  37.630  1.00  0.00           H
ATOM   4487  OW  SOL  1227      48.215  31.180  22.893  1.00  0.00           O
ATOM   4488  HW1 SOL  1227      48.502  31.187  21.980  1.00  0.00           H
ATOM   4489  HW2 SOL  1227      48.567  30.364  23.249  1.00  0.00           H
ATOM   4490  OW  SOL  1228      33.529  44.789  35.116  1.00  0.00           O
ATOM   4491  HW1 SOL  1228      34.375  44.415  34.869  1.00  0.00           H
ATOM   4492  HW2 SOL  1228      33.591  45.710  34.864  1.00  0.00           H
ATOM   4493  OW  SOL  1229      42.166  39.477  20.930  1.00  0.00           O
ATOM   4494  HW1 SOL  1229      41.540  38.944  20.439  1.00  0.00           H
ATOM   4495  HW2 SOL  1229      42.108  39.149  21.828  1.00  0.00           H
ATOM   4496  OW  SOL  1230      78.225  44.744  33.193  1.00  0.00           O
ATOM   4497  HW1 SOL  1230      78.992  44.693  33.764  1.00  0.00           H
ATOM   4498  HW2 SOL  1230      78.084  45.682  33.065  1.00  0.00           H
ATOM   4499  OW  SOL  1231      20.136  58.973  46.256  1.00  0.00           O
ATOM   4500  HW1 SOL  1231      20.869  59.468  45.891  1.00  0.00           H
ATOM   4501  HW2 SOL  1231      20.547  58.247  46.727  1.00  0.00           H
ATOM   4502  OW  SOL  1232      58.846   2.715  45.567  1.00  0.00           O
ATOM   4503  HW1 SOL  1232      58.505   2.119  44.900  1.00  0.00           H
ATOM   4504  HW2 SOL  1232      59.063   2.149  46.307  1.00  0.00           H
ATOM   4505  OW  SOL  1233      34.207  38.474  25.355  1.00  0.00           O
ATOM   4506  HW1 SOL  1233      33.934  38.045  24.544  1.00  0.00           H
ATOM   4507  HW2 SOL  1233      34.590  39.304  25.071  1.00  0.00           H
ATOM   4508  OW  SOL  1234      46.956  40.812  39.436  1.00  0.00           O
ATOM   4509  HW1 SOL  1234      46.404  40.545  40.171  1.00  0.00           H
ATOM   4510  HW2 SOL  1234      47.484  41.532  39.781  1.00  0.00           H
ATOM   4511  OW  SOL  1235      42.049  65.583   0.153  1.00  0.00           O
ATOM   4512  HW1 SOL  1235      42.000  65.212   1.035  1.00  0.00           H
ATOM   4513  HW2 SOL  1235      42.691  66.289   0.225  1.00  0.00           H
ATOM   4514  OW  SOL  1236      52.130  56.314  21.733  1.00  0.00           O
ATOM   4515  HW1 SOL  1236      51.959  55.521  22.243  1.00  0.00           H
ATOM   4516  HW2 SOL  1236      51.619  56.995  22.170  1.00  0.00           H
ATOM   4517  OW  SOL  1237      73.511  16.110  51.956  1.00  0.00           O
ATOM   4518  HW1 SOL  1237      73.775  16.540  52.769  1.00  0.00           H
ATOM   4519  HW2 SOL  1237      74.298  15.653  51.660  1.00  0.00           H
ATOM   4520  OW  SOL  1238      34.069  27.421  12.600  1.00  0.00           O
ATOM   4521  HW1 SOL  1238      34.136  28.357  12.413  1.00  0.00           H
ATOM   4522  HW2 SOL  1238      33.240  27.328  13.070  1.00  0.00           H
ATOM   4523  OW  SOL  1239      40.404  35.995   5.707  1.00  0.00           O
ATOM   4524  HW1 SOL  1239      41.151  35.820   6.281  1.00  0.00           H
ATOM   4525  HW2 SOL  1239      39.638  35.886   6.271  1.00  0.00           H
ATOM   4526  OW  SOL  1240      58.728  46.286  39.484  1.00  0.00           O
ATOM   4527  HW1 SOL  1240      59.248  45.849  38.810  1.00  0.00           H
ATOM   4528  HW2 SOL  1240      57.948  46.594  39.023  1.00  0.00           H
ATOM   4529  OW  SOL  1241      17.210  54.089  15.977  1.00  0.00           O
ATOM   4530  HW1 SOL  1241      16.805  54.849  16.395  1.00  0.00           H
ATOM   4531  HW2 SOL  1241      16.701  53.342  16.292  1.00  0.00           H
ATOM   4532  OW  SOL  1242      21.641  78.662   2.899  1.00  0.00           O
ATOM   4533  HW1 SOL  1242      22.119  79.184   2.255  1.00  0.00           H
ATOM   4534  HW2 SOL  1242      21.354  77.888   2.414  1.00  0.00           H
ATOM   4535  OW  SOL  1243      74.504  29.207   0.830  1.00  0.00           O
ATOM   4536  HW1 SOL  1243      74.539  28.304   0.513  1.00  0.00           H
ATOM   4537  HW2 SOL  1243      73.782  29.604   0.343  1.00  0.00           H
ATOM   4538  OW  SOL  1244      63.062  79.446  36.332  1.00  0.00           O
ATOM   4539  HW1 SOL  1244      62.201  79.172  36.018  1.00  0.00           H
ATOM   4540  HW2 SOL  1244      63.516  79.756  35.549  1.00  0.00           H
ATOM   4541  OW  SOL  1245      42.902   8.027  32.915  1.00  0.00           O
ATOM   4542  HW1 SOL  1245      42.811   7.587  33.761  1.00  0.00           H
ATOM   4543  HW2 SOL  1245      42.066   7.874  32.475  1.00  0.00           H
ATOM   4544  OW  SOL  1246      17.277  10.756  20.301  1.00  0.00           O
ATOM   4545  HW1 SOL  1246      16.956  10.964  19.424  1.00  0.00           H
ATOM   4546  HW2 SOL  1246      17.482   9.822  20.267  1.00  0.00           H
ATOM   4547  OW  SOL  1247      19.395  50.564  42.218  1.00  0.00           O
ATOM   4548  HW1 SOL  1247      19.620  50.632  41.290  1.00  0.00           H
ATOM   4549  HW2 SOL  1247      18.473  50.817  42.260  1.00  0.00           H
ATOM   4550  OW  SOL  1248      55.392   9.803  39.624  1.00  0.00           O
ATOM   4551  HW1 SOL  1248      55.395  10.752  39.498  1.00  0.00           H
ATOM   4552  HW2 SOL  1248      56.049   9.649  40.302  1.00  0.00           H
ATOM   4553  OW  SOL  1249      37.060  19.326  21.078  1.00  0.00           O
ATOM   4554  HW1 SOL  1249      36.989  18.847  21.904  1.00  0.00           H
ATOM   4555  HW2 SOL  1249      36.216  19.767  20.983  1.00  0.00           H
ATOM   4556  OW  SOL  1250      79.108  20.628  15.669  1.00  0.00           O
ATOM   4557  HW1 SOL  1250      79.667  20.029  16.165  1.00  0.00           H
ATOM   4558  HW2 SOL  1250      79.617  21.436  15.607  1.00  0.00           H
ATOM   4559  OW  SOL  1251       2.947   5.721  50.081  1.00  0.00           O
ATOM   4560  HW1 SOL  1251       3.044   5.958  51.003  1.00  0.00           H
ATOM   4561  HW2 SOL  1251       2.002   5.721  49.930  1.00  0.00           H
ATOM   4562  OW  SOL  1252      32.135  73.371  18.220  1.00  0.00           O
ATOM   4563  HW1 SOL  1252      31.723  73.275  19.079  1.00  0.00           H
ATOM   4564  HW2 SOL  1252      31.475  73.814  17.686  1.00  0.00           H
ATOM   4565  OW  SOL  1253      11.413  61.824   4.150  1.00  0.00           O
ATOM   4566  HW1 SOL  1253      11.672  62.721   3.938  1.00  0.00           H
ATOM   4567  HW2 SOL  1253      10.583  61.919   4.617  1.00  0.00           H
ATOM   4568  OW  SOL  1254      38.012  16.220  24.934  1.00  0.00           O
ATOM   4569  HW1 SOL  1254      37.658  16.439  25.796  1.00  0.00           H
ATOM   4570  HW2 SOL  1254      38.526  15.426  25.079  1.00  0.00           H
ATOM   4571  OW  SOL  1255      15.730  19.809  10.300  1.00  0.00           O
ATOM   4572  HW1 SOL  1255      15.128  19.155   9.943  1.00  0.00           H
ATOM   4573  HW2 SOL  1255      16.506  19.309  10.551  1.00  0.00           H
ATOM   4574  OW  SOL  1256      28.927   2.964   9.664  1.00  0.00           O
ATOM   4575  HW1 SOL  1256      28.557   3.509   8.970  1.00  0.00           H
ATOM   4576  HW2 SOL  1256      28.683   2.070   9.422  1.00  0.00           H
ATOM   4577  OW  SOL  1257      66.832  34.144  12.726  1.00  0.00           O
ATOM   4578  HW1 SOL  1257      67.780  34.247  12.813  1.00  0.00           H
ATOM   4579  HW2 SOL  1257      66.722  33.564  11.972  1.00  0.00           H
ATOM   4580  OW  SOL  1258       0.375  66.203  17.290  1.00  0.00           O
ATOM   4581  HW1 SOL  1258      -0.007  66.052  18.155  1.00  0.00           H
ATOM   4582  HW2 SOL  1258       1.230  65.774  17.327  1.00  0.00           H
ATOM   4583  OW  SOL  1259       9.146  59.957  42.284  1.00  0.00           O
ATOM   4584  HW1 SOL  1259       9.594  59.723  43.097  1.00  0.00           H
ATOM   4585  HW2 SOL  1259       9.843  60.276  41.709  1.00  0.00           H
ATOM   4586  OW  SOL  1260      23.558  68.243  20.681  1.00  0.00           O
ATOM   4587  HW1 SOL  1260      23.619  67.301  20.523  1.00  0.00           H
ATOM   4588  HW2 SOL  1260      24.467  68.531  20.769  1.00  0.00           H
ATOM   4589  OW  SOL  1261      20.023  17.080  41.599  1.00  0.00           O
ATOM   4590  HW1 SOL  1261      20.125  17.572  42.414  1.00  0.00           H
ATOM   4591  HW2 SOL  1261      20.247  17.707  40.911  1.00  0.00           H
ATOM   4592  OW  SOL  1262      11.008  14.009  44.088  1.00  0.00           O
ATOM   4593  HW1 SOL  1262      10.703  14.005  43.181  1.00  0.00           H
ATOM   4594  HW2 SOL  1262      10.764  14.874  44.419  1.00  0.00           H
ATOM   4595  OW  SOL  1263      39.951   9.006  14.569  1.00  0.00           O
ATOM   4596  HW1 SOL  1263      39.451   9.532  15.193  1.00  0.00           H
ATOM   4597  HW2 SOL  1263      40.009   9.554  13.786  1.00  0.00           H
ATOM   4598  OW  SOL  1264      16.291  74.694  28.933  1.00  0.00           O
ATOM   4599  HW1 SOL  1264      16.292  73.740  28.862  1.00  0.00           H
ATOM   4600  HW2 SOL  1264      16.083  74.867  29.851  1.00  0.00           H
ATOM   4601  OW  SOL  1265      50.062  23.066  34.790  1.00  0.00           O
ATOM   4602  HW1 SOL  1265      50.905  23.150  34.344  1.00  0.00           H
ATOM   4603  HW2 SOL  1265      50.071  23.757  35.452  1.00  0.00           H
ATOM   4604  OW  SOL  1266      53.756  25.808   7.069  1.00  0.00           O
ATOM   4605  HW1 SOL  1266      52.848  26.095   7.167  1.00  0.00           H
ATOM   4606  HW2 SOL  1266      53.950  25.940   6.141  1.00  0.00           H
ATOM   4607  OW  SOL  1267      16.429  29.180   1.972  1.00  0.00           O
ATOM   4608  HW1 SOL  1267      16.408  28.794   1.096  1.00  0.00           H
ATOM   4609  HW2 SOL  1267      17.254  29.663   2.002  1.00  0.00           H
ATOM   4610  OW  SOL  1268      20.246  44.192  35.812  1.00  0.00           O
ATOM   4611  HW1 SOL  1268      19.693  44.968  35.899  1.00  0.00           H
ATOM   4612  HW2 SOL  1268      20.993  44.486  35.290  1.00  0.00           H
ATOM   4613  OW  SOL  1269      73.958  51.574  22.155  1.00  0.00           O
ATOM   4614  HW1 SOL  1269      73.607  50.904  22.742  1.00  0.00           H
ATOM   4615  HW2 SOL  1269      73.797  52.400  22.610  1.00  0.00           H
ATOM   4616  OW  SOL  1270       1.535  66.905  31.855  1.00  0.00           O
ATOM   4617  HW1 SOL  1270       1.955  66.338  31.208  1.00  0.00           H
ATOM   4618  HW2 SOL  1270       2.214  67.534  32.099  1.00  0.00           H
ATOM   4619  OW  SOL  1271      77.789  57.793  41.091  1.00  0.00           O
ATOM   4620  HW1 SOL  1271      77.745  56.895  41.420  1.00  0.00           H
ATOM   4621  HW2 SOL  1271      76.878  58.085  41.071  1.00  0.00           H
ATOM   4622  OW  SOL  1272      41.157  72.623  22.194  1.00  0.00           O
ATOM   4623  HW1 SOL  1272      40.645  72.702  22.998  1.00  0.00           H
ATOM   4624  HW2 SOL  1272      40.503  72.567  21.497  1.00  0.00           H
ATOM   4625  OW  SOL  1273       8.218  78.940  11.185  1.00  0.00           O
ATOM   4626  HW1 SOL  1273       7.802  78.448  10.478  1.00  0.00           H
ATOM   4627  HW2 SOL  1273       9.135  79.015  10.919  1.00  0.00           H
ATOM   4628  OW  SOL  1274      14.770  16.177   2.801  1.00  0.00           O
ATOM   4629  HW1 SOL  1274      14.853  16.312   1.857  1.00  0.00           H
ATOM   4630  HW2 SOL  1274      15.030  17.014   3.186  1.00  0.00           H
ATOM   4631  OW  SOL  1275      31.880  62.762   7.576  1.00  0.00           O
ATOM   4632  HW1 SOL  1275      31.715  62.368   8.433  1.00  0.00           H
ATOM   4633  HW2 SOL  1275      32.152  63.658   7.772  1.00  0.00           H
ATOM   4634  OW  SOL  1276      13.883  53.023  27.254  1.00  0.00           O
ATOM   4635  HW1 SOL  1276      13.150  53.340  27.781  1.00  0.00           H
ATOM   4636  HW2 SOL  1276      14.345  53.816  26.984  1.00  0.00           H
ATOM   4637  OW  SOL  1277      38.615  60.528  52.642  1.00  0.00           O
ATOM   4638  HW1 SOL  1277      39.385  60.425  53.200  1.00  0.00           H
ATOM   4639  HW2 SOL  1277      38.367  61.447  52.741  1.00  0.00           H
ATOM   4640  OW  SOL  1278      63.920  31.146  23.559  1.00  0.00           O
ATOM   4641  HW1 SOL  1278      64.601  30.540  23.266  1.00  0.00           H
ATOM   4642  HW2 SOL  1278      63.313  30.601  24.059  1.00  0.00           H
ATOM   4643  OW  SOL  1279      32.236  15.915   0.389  1.00  0.00           O
ATOM   4644  HW1 SOL  1279      32.785  15.789   1.163  1.00  0.00           H
ATOM   4645  HW2 SOL  1279      32.789  16.404  -0.221  1.00  0.00           H
ATOM   4646  OW  SOL  1280      67.532  55.909  40.401  1.00  0.00           O
ATOM   4647  HW1 SOL  1280      67.459  55.382  41.197  1.00  0.00           H
ATOM   4648  HW2 SOL  1280      67.694  55.273  39.705  1.00  0.00           H
ATOM   4649  OW  SOL  1281      59.370  14.863  50.289  1.00  0.00           O
ATOM   4650  HW1 SOL  1281      58.957  15.344  49.572  1.00  0.00           H
ATOM   4651  HW2 SOL  1281      58.796  14.112  50.437  1.00  0.00           H
ATOM   4652  OW  SOL  1282      20.754  76.862  27.830  1.00  0.00           O
ATOM   4653  HW1 SOL  1282      19.900  76.866  28.262  1.00  0.00           H
ATOM   4654  HW2 SOL  1282      20.739  76.082  27.275  1.00  0.00           H
ATOM   4655  OW  SOL  1283      25.293  55.072  27.387  1.00  0.00           O
ATOM   4656  HW1 SOL  1283      25.999  54.487  27.660  1.00  0.00           H
ATOM   4657  HW2 SOL  1283      25.267  55.749  28.063  1.00  0.00           H
ATOM   4658  OW  SOL  1284       2.630  75.052   2.921  1.00  0.00           O
ATOM   4659  HW1 SOL  1284       2.336  75.431   2.092  1.00  0.00           H
ATOM   4660  HW2 SOL  1284       1.836  74.990   3.451  1.00  0.00           H
ATOM   4661  OW  SOL  1285      50.782  27.969   4.873  1.00  0.00           O
ATOM   4662  HW1 SOL  1285      51.128  27.255   4.338  1.00  0.00           H
ATOM   4663  HW2 SOL  1285      51.538  28.531   5.043  1.00  0.00           H
ATOM   4664  OW  SOL  1286      49.858  38.180  27.157  1.00  0.00           O
ATOM   4665  HW1 SOL  1286      49.924  38.580  26.290  1.00  0.00           H
ATOM   4666  HW2 SOL  1286      50.129  38.871  27.761  1.00  0.00           H
ATOM   4667  OW  SOL  1287      68.451  41.597  21.240  1.00  0.00           O
ATOM   4668  HW1 SOL  1287      68.425  40.734  20.827  1.00  0.00           H
ATOM   4669  HW2 SOL  1287      68.049  42.182  20.599  1.00  0.00           H
ATOM   4670  OW  SOL  1288      13.078  20.427  48.965  1.00  0.00           O
ATOM   4671  HW1 SOL  1288      12.357  19.798  48.993  1.00  0.00           H
ATOM   4672  HW2 SOL  1288      13.668  20.087  48.292  1.00  0.00           H
ATOM   4673  OW  SOL  1289      59.746  66.013  16.878  1.00  0.00           O
ATOM   4674  HW1 SOL  1289      59.327  66.542  17.557  1.00  0.00           H
ATOM   4675  HW2 SOL  1289      59.588  66.496  16.067  1.00  0.00           H
ATOM   4676  OW  SOL  1290      26.459  56.617  48.608  1.00  0.00           O
ATOM   4677  HW1 SOL  1290      26.129  56.803  47.729  1.00  0.00           H
ATOM   4678  HW2 SOL  1290      26.367  55.669  48.705  1.00  0.00           H
ATOM   4679  OW  SOL  1291      37.528  74.877   6.095  1.00  0.00           O
ATOM   4680  HW1 SOL  1291      37.817  74.120   5.585  1.00  0.00           H
ATOM   4681  HW2 SOL  1291      38.120  74.899   6.847  1.00  0.00           H
ATOM   4682  OW  SOL  1292      44.314  76.360  50.321  1.00  0.00           O
ATOM   4683  HW1 SOL  1292      45.068  76.909  50.104  1.00  0.00           H
ATOM   4684  HW2 SOL  1292      44.619  75.465  50.173  1.00  0.00           H
ATOM   4685  OW  SOL  1293      44.312  27.306  18.872  1.00  0.00           O
ATOM   4686  HW1 SOL  1293      44.251  27.502  19.807  1.00  0.00           H
ATOM   4687  HW2 SOL  1293      44.111  28.135  18.439  1.00  0.00           H
ATOM   4688  OW  SOL  1294      63.643  60.593  38.063  1.00  0.00           O
ATOM   4689  HW1 SOL  1294      64.321  60.331  38.686  1.00  0.00           H
ATOM   4690  HW2 SOL  1294      63.174  61.303  38.502  1.00  0.00           H
ATOM   4691  OW  SOL  1295      74.296  50.546  38.741  1.00  0.00           O
ATOM   4692  HW1 SOL  1295      74.407  51.484  38.894  1.00  0.00           H
ATOM   4693  HW2 SOL  1295      75.189  50.207  38.677  1.00  0.00           H
ATOM   4694  OW  SOL  1296       0.628  13.852  42.449  1.00  0.00           O
ATOM   4695  HW1 SOL  1296       0.699  13.188  43.134  1.00  0.00           H
ATOM   4696  HW2 SOL  1296       0.500  13.353  41.643  1.00  0.00           H
ATOM   4697  OW  SOL  1297      14.702  45.788  48.311  1.00  0.00           O
ATOM   4698  HW1 SOL  1297      14.680  46.695  48.615  1.00  0.00           H
ATOM   4699  HW2 SOL  1297      13.879  45.674  47.836  1.00  0.00           H
ATOM   4700  OW  SOL  1298      33.501  23.307  50.965  1.00  0.00           O
ATOM   4701  HW1 SOL  1298      32.645  23.573  50.631  1.00  0.00           H
ATOM   4702  HW2 SOL  1298      33.511  22.355  50.869  1.00  0.00           H
ATOM   4703  OW  SOL  1299      41.570  46.998   3.314  1.00  0.00           O
ATOM   4704  HW1 SOL  1299      41.507  47.953   3.329  1.00  0.00           H
ATOM   4705  HW2 SOL  1299      42.304  46.815   2.728  1.00  0.00           H
ATOM   4706  OW  SOL  1300      59.069   8.938  49.923  1.00  0.00           O
ATOM   4707  HW1 SOL  1300      59.562   8.140  50.111  1.00  0.00           H
ATOM   4708  HW2 SOL  1300      58.165   8.721  50.151  1.00  0.00           H
ATOM   4709  OW  SOL  1301      10.978   9.902   1.892  1.00  0.00           O
ATOM   4710  HW1 SOL  1301      11.038   9.100   1.372  1.00  0.00           H
ATOM   4711  HW2 SOL  1301      11.851  10.010   2.268  1.00  0.00           H
ATOM   4712  OW  SOL  1302      35.932  80.064  30.085  1.00  0.00           O
ATOM   4713  HW1 SOL  1302      35.554  80.021  29.206  1.00  0.00           H
ATOM   4714  HW2 SOL  1302      35.273  80.521  30.608  1.00  0.00           H
ATOM   4715  OW  SOL  1303      67.652   8.567  10.109  1.00  0.00           O
ATOM   4716  HW1 SOL  1303      66.808   8.549  10.561  1.00  0.00           H
ATOM   4717  HW2 SOL  1303      68.221   8.014  10.643  1.00  0.00           H
ATOM   4718  OW  SOL  1304      40.476  55.862  43.746  1.00  0.00           O
ATOM   4719  HW1 SOL  1304      39.671  55.481  44.099  1.00  0.00           H
ATOM   4720  HW2 SOL  1304      40.292  56.800  43.689  1.00  0.00           H
ATOM   4721  OW  SOL  1305      61.029  45.982  37.877  1.00  0.00           O
ATOM   4722  HW1 SOL  1305      61.815  45.675  38.328  1.00  0.00           H
ATOM   4723  HW2 SOL  1305      61.359  46.460  37.116  1.00  0.00           H
ATOM   4724  OW  SOL  1306      43.097  57.308  48.413  1.00  0.00           O
ATOM   4725  HW1 SOL  1306      42.185  57.042  48.290  1.00  0.00           H
ATOM   4726  HW2 SOL  1306      43.485  56.602  48.929  1.00  0.00           H
ATOM   4727  OW  SOL  1307      80.779  77.470  28.710  1.00  0.00           O
ATOM   4728  HW1 SOL  1307      80.719  78.213  29.311  1.00  0.00           H
ATOM   4729  HW2 SOL  1307      80.011  76.935  28.912  1.00  0.00           H
ATOM   4730  OW  SOL  1308      39.109   7.368  10.733  1.00  0.00           O
ATOM   4731  HW1 SOL  1308      39.188   6.425  10.585  1.00  0.00           H
ATOM   4732  HW2 SOL  1308      39.576   7.766   9.998  1.00  0.00           H
ATOM   4733  OW  SOL  1309      72.730  62.314  31.644  1.00  0.00           O
ATOM   4734  HW1 SOL  1309      73.387  62.623  32.268  1.00  0.00           H
ATOM   4735  HW2 SOL  1309      73.230  62.097  30.857  1.00  0.00           H
ATOM   4736  OW  SOL  1310       2.185   4.913  16.875  1.00  0.00           O
ATOM   4737  HW1 SOL  1310       2.860   5.005  16.202  1.00  0.00           H
ATOM   4738  HW2 SOL  1310       2.474   4.172  17.406  1.00  0.00           H
ATOM   4739  OW  SOL  1311      19.057  19.817  49.097  1.00  0.00           O
ATOM   4740  HW1 SOL  1311      18.555  19.469  48.360  1.00  0.00           H
ATOM   4741  HW2 SOL  1311      18.394  20.104  49.725  1.00  0.00           H
ATOM   4742  OW  SOL  1312      21.836   6.435  17.192  1.00  0.00           O
ATOM   4743  HW1 SOL  1312      22.059   7.060  16.502  1.00  0.00           H
ATOM   4744  HW2 SOL  1312      21.355   6.953  17.838  1.00  0.00           H
ATOM   4745  OW  SOL  1313      71.512  18.160  40.499  1.00  0.00           O
ATOM   4746  HW1 SOL  1313      70.665  17.732  40.625  1.00  0.00           H
ATOM   4747  HW2 SOL  1313      71.949  17.634  39.829  1.00  0.00           H
ATOM   4748  OW  SOL  1314      67.130   1.737  39.470  1.00  0.00           O
ATOM   4749  HW1 SOL  1314      67.030   2.096  40.352  1.00  0.00           H
ATOM   4750  HW2 SOL  1314      68.075   1.625  39.362  1.00  0.00           H
ATOM   4751  OW  SOL  1315      51.777  31.083  40.969  1.00  0.00           O
ATOM   4752  HW1 SOL  1315      51.179  31.704  41.385  1.00  0.00           H
ATOM   4753  HW2 SOL  1315      52.444  30.911  41.633  1.00  0.00           H
ATOM   4754  OW  SOL  1316      30.557  76.771  40.514  1.00  0.00           O
ATOM   4755  HW1 SOL  1316      30.901  75.885  40.400  1.00  0.00           H
ATOM   4756  HW2 SOL  1316      31.334  77.331  40.523  1.00  0.00           H
ATOM   4757  OW  SOL  1317      20.606   6.474  24.798  1.00  0.00           O
ATOM   4758  HW1 SOL  1317      19.781   6.955  24.740  1.00  0.00           H
ATOM   4759  HW2 SOL  1317      20.986   6.542  23.922  1.00  0.00           H
ATOM   4760  OW  SOL  1318      13.632  36.887  12.779  1.00  0.00           O
ATOM   4761  HW1 SOL  1318      13.431  36.070  13.235  1.00  0.00           H
ATOM   4762  HW2 SOL  1318      13.052  37.534  13.178  1.00  0.00           H
ATOM   4763  OW  SOL  1319       5.763  20.322  21.960  1.00  0.00           O
ATOM   4764  HW1 SOL  1319       6.211  20.987  21.437  1.00  0.00           H
ATOM   4765  HW2 SOL  1319       6.446  19.688  22.178  1.00  0.00           H
ATOM   4766  OW  SOL  1320      36.281   2.042  21.599  1.00  0.00           O
ATOM   4767  HW1 SOL  1320      35.989   1.319  22.154  1.00  0.00           H
ATOM   4768  HW2 SOL  1320      36.881   1.636  20.973  1.00  0.00           H
ATOM   4769  OW  SOL  1321      12.908  45.744  22.309  1.00  0.00           O
ATOM   4770  HW1 SOL  1321      13.182  44.842  22.475  1.00  0.00           H
ATOM   4771  HW2 SOL  1321      12.155  45.877  22.884  1.00  0.00           H
ATOM   4772  OW  SOL  1322      61.662  21.841   9.904  1.00  0.00           O
ATOM   4773  HW1 SOL  1322      61.533  22.149   9.007  1.00  0.00           H
ATOM   4774  HW2 SOL  1322      62.422  21.262   9.852  1.00  0.00           H
ATOM   4775  OW  SOL  1323      64.208  27.495  13.182  1.00  0.00           O
ATOM   4776  HW1 SOL  1323      63.870  27.562  12.289  1.00  0.00           H
ATOM   4777  HW2 SOL  1323      65.000  28.033  13.180  1.00  0.00           H
ATOM   4778  OW  SOL  1324      26.338  10.967   0.239  1.00  0.00           O
ATOM   4779  HW1 SOL  1324      25.454  10.639   0.074  1.00  0.00           H
ATOM   4780  HW2 SOL  1324      26.897  10.458  -0.349  1.00  0.00           H
ATOM   4781  OW  SOL  1325      32.999  17.107  13.567  1.00  0.00           O
ATOM   4782  HW1 SOL  1325      33.394  16.348  13.138  1.00  0.00           H
ATOM   4783  HW2 SOL  1325      32.385  16.733  14.199  1.00  0.00           H
ATOM   4784  OW  SOL  1326      21.729  25.386  44.517  1.00  0.00           O
ATOM   4785  HW1 SOL  1326      22.682  25.452  44.579  1.00  0.00           H
ATOM   4786  HW2 SOL  1326      21.507  24.617  45.041  1.00  0.00           H
ATOM   4787  OW  SOL  1327      30.264   1.260  26.314  1.00  0.00           O
ATOM   4788  HW1 SOL  1327      30.068   0.363  26.044  1.00  0.00           H
ATOM   4789  HW2 SOL  1327      31.120   1.445  25.927  1.00  0.00           H
ATOM   4790  OW  SOL  1328      67.203  30.469  32.472  1.00  0.00           O
ATOM   4791  HW1 SOL  1328      67.610  29.747  32.952  1.00  0.00           H
ATOM   4792  HW2 SOL  1328      67.940  30.977  32.133  1.00  0.00           H
ATOM   4793  OW  SOL  1329      39.330  20.878  31.675  1.00  0.00           O
ATOM   4794  HW1 SOL  1329      40.232  21.184  31.586  1.00  0.00           H
ATOM   4795  HW2 SOL  1329      38.902  21.149  30.862  1.00  0.00           H
ATOM   4796  OW  SOL  1330      64.499  29.784  29.630  1.00  0.00           O
ATOM   4797  HW1 SOL  1330      65.415  29.578  29.443  1.00  0.00           H
ATOM   4798  HW2 SOL  1330      64.523  30.242  30.471  1.00  0.00           H
ATOM   4799  OW  SOL  1331      25.193  26.776  31.122  1.00  0.00           O
ATOM   4800  HW1 SOL  1331      25.805  26.458  30.458  1.00  0.00           H
ATOM   4801  HW2 SOL  1331      25.554  26.461  31.951  1.00  0.00           H
ATOM   4802  OW  SOL  1332      80.762  22.920   6.265  1.00  0.00           O
ATOM   4803  HW1 SOL  1332      80.869  22.141   6.810  1.00  0.00           H
ATOM   4804  HW2 SOL  1332      81.601  23.016   5.815  1.00  0.00           H
ATOM   4805  OW  SOL  1333      59.968  38.446  49.182  1.00  0.00           O
ATOM   4806  HW1 SOL  1333      59.113  38.243  48.802  1.00  0.00           H
ATOM   4807  HW2 SOL  1333      59.832  39.267  49.654  1.00  0.00           H
ATOM   4808  OW  SOL  1334      62.744  74.519  29.759  1.00  0.00           O
ATOM   4809  HW1 SOL  1334      62.299  73.766  29.369  1.00  0.00           H
ATOM   4810  HW2 SOL  1334      63.387  74.785  29.101  1.00  0.00           H
ATOM   4811  OW  SOL  1335      23.042  20.415  46.732  1.00  0.00           O
ATOM   4812  HW1 SOL  1335      22.274  19.916  46.453  1.00  0.00           H
ATOM   4813  HW2 SOL  1335      23.688  19.750  46.968  1.00  0.00           H
ATOM   4814  OW  SOL  1336      43.190  11.023  18.763  1.00  0.00           O
ATOM   4815  HW1 SOL  1336      42.827  11.865  18.489  1.00  0.00           H
ATOM   4816  HW2 SOL  1336      42.582  10.373  18.411  1.00  0.00           H
ATOM   4817  OW  SOL  1337      31.679  77.493  51.251  1.00  0.00           O
ATOM   4818  HW1 SOL  1337      31.423  77.357  50.339  1.00  0.00           H
ATOM   4819  HW2 SOL  1337      30.860  77.424  51.743  1.00  0.00           H
ATOM   4820  OW  SOL  1338      68.625  14.173  39.280  1.00  0.00           O
ATOM   4821  HW1 SOL  1338      69.483  13.799  39.477  1.00  0.00           H
ATOM   4822  HW2 SOL  1338      68.004  13.477  39.497  1.00  0.00           H
ATOM   4823  OW  SOL  1339      59.103   1.335   4.072  1.00  0.00           O
ATOM   4824  HW1 SOL  1339      59.690   0.581   4.015  1.00  0.00           H
ATOM   4825  HW2 SOL  1339      58.535   1.254   3.306  1.00  0.00           H
ATOM   4826  OW  SOL  1340      61.276   4.172  28.768  1.00  0.00           O
ATOM   4827  HW1 SOL  1340      62.057   3.918  29.259  1.00  0.00           H
ATOM   4828  HW2 SOL  1340      60.768   4.703  29.382  1.00  0.00           H
ATOM   4829  OW  SOL  1341      42.633  50.424  20.088  1.00  0.00           O
ATOM   4830  HW1 SOL  1341      43.278  50.372  19.383  1.00  0.00           H
ATOM   4831  HW2 SOL  1341      43.101  50.122  20.866  1.00  0.00           H
ATOM   4832  OW  SOL  1342      65.886  80.744  23.921  1.00  0.00           O
ATOM   4833  HW1 SOL  1342      66.263  80.996  24.764  1.00  0.00           H
ATOM   4834  HW2 SOL  1342      65.031  81.174  23.901  1.00  0.00           H
ATOM   4835  OW  SOL  1343      36.999  70.511  18.937  1.00  0.00           O
ATOM   4836  HW1 SOL  1343      36.728  71.387  19.212  1.00  0.00           H
ATOM   4837  HW2 SOL  1343      36.472  69.918  19.472  1.00  0.00           H
ATOM   4838  OW  SOL  1344      23.048  34.492   7.034  1.00  0.00           O
ATOM   4839  HW1 SOL  1344      22.801  35.413   7.126  1.00  0.00           H
ATOM   4840  HW2 SOL  1344      22.597  34.201   6.241  1.00  0.00           H
ATOM   4841  OW  SOL  1345      41.923  57.192  10.847  1.00  0.00           O
ATOM   4842  HW1 SOL  1345      41.336  57.913  10.622  1.00  0.00           H
ATOM   4843  HW2 SOL  1345      42.301  56.920  10.011  1.00  0.00           H
ATOM   4844  OW  SOL  1346      51.031  36.308  34.972  1.00  0.00           O
ATOM   4845  HW1 SOL  1346      51.794  36.874  34.853  1.00  0.00           H
ATOM   4846  HW2 SOL  1346      50.687  36.180  34.088  1.00  0.00           H
ATOM   4847  OW  SOL  1347      24.192  11.734  30.813  1.00  0.00           O
ATOM   4848  HW1 SOL  1347      24.298  11.521  29.886  1.00  0.00           H
ATOM   4849  HW2 SOL  1347      24.152  12.691  30.836  1.00  0.00           H
ATOM   4850  OW  SOL  1348      75.812  75.857  13.518  1.00  0.00           O
ATOM   4851  HW1 SOL  1348      75.798  76.377  12.715  1.00  0.00           H
ATOM   4852  HW2 SOL  1348      74.912  75.548  13.620  1.00  0.00           H
ATOM   4853  OW  SOL  1349       8.095  59.087  29.341  1.00  0.00           O
ATOM   4854  HW1 SOL  1349       7.862  59.824  29.905  1.00  0.00           H
ATOM   4855  HW2 SOL  1349       7.629  58.341  29.717  1.00  0.00           H
ATOM   4856  OW  SOL  1350      77.047  32.681   9.820  1.00  0.00           O
ATOM   4857  HW1 SOL  1350      77.465  32.370   9.017  1.00  0.00           H
ATOM   4858  HW2 SOL  1350      77.655  33.332  10.170  1.00  0.00           H
ATOM   4859  OW  SOL  1351      53.868  43.478   3.259  1.00  0.00           O
ATOM   4860  HW1 SOL  1351      53.126  44.082   3.230  1.00  0.00           H
ATOM   4861  HW2 SOL  1351      53.493  42.650   3.558  1.00  0.00           H
ATOM   4862  OW  SOL  1352      75.589  59.088  31.467  1.00  0.00           O
ATOM   4863  HW1 SOL  1352      75.376  59.915  31.034  1.00  0.00           H
ATOM   4864  HW2 SOL  1352      75.077  59.102  32.276  1.00  0.00           H
ATOM   4865  OW  SOL  1353      14.308  39.379  44.033  1.00  0.00           O
ATOM   4866  HW1 SOL  1353      13.796  38.652  44.387  1.00  0.00           H
ATOM   4867  HW2 SOL  1353      15.149  39.324  44.487  1.00  0.00           H
ATOM   4868  OW  SOL  1354      20.908  30.058  18.996  1.00  0.00           O
ATOM   4869  HW1 SOL  1354      21.316  29.265  18.647  1.00  0.00           H
ATOM   4870  HW2 SOL  1354      21.523  30.759  18.781  1.00  0.00           H
ATOM   4871  OW  SOL  1355      67.073  58.989  26.697  1.00  0.00           O
ATOM   4872  HW1 SOL  1355      66.761  58.091  26.803  1.00  0.00           H
ATOM   4873  HW2 SOL  1355      67.873  58.906  26.178  1.00  0.00           H
ATOM   4874  OW  SOL  1356       6.353   3.045  47.488  1.00  0.00           O
ATOM   4875  HW1 SOL  1356       6.162   3.919  47.146  1.00  0.00           H
ATOM   4876  HW2 SOL  1356       6.779   2.591  46.762  1.00  0.00           H
ATOM   4877  OW  SOL  1357      40.628  62.598  25.601  1.00  0.00           O
ATOM   4878  HW1 SOL  1357      41.271  62.030  26.027  1.00  0.00           H
ATOM   4879  HW2 SOL  1357      41.103  62.990  24.868  1.00  0.00           H
ATOM   4880  OW  SOL  1358      41.983   0.553  11.264  1.00  0.00           O
ATOM   4881  HW1 SOL  1358      41.381   0.868  10.589  1.00  0.00           H
ATOM   4882  HW2 SOL  1358      41.618  -0.289  11.536  1.00  0.00           H
ATOM   4883  OW  SOL  1359      80.019   1.787   8.851  1.00  0.00           O
ATOM   4884  HW1 SOL  1359      79.354   2.144   9.440  1.00  0.00           H
ATOM   4885  HW2 SOL  1359      80.069   0.859   9.079  1.00  0.00           H
ATOM   4886  OW  SOL  1360      64.051  22.035  19.528  1.00  0.00           O
ATOM   4887  HW1 SOL  1360      63.272  21.694  19.967  1.00  0.00           H
ATOM   4888  HW2 SOL  1360      63.821  22.036  18.598  1.00  0.00           H
ATOM   4889  OW  SOL  1361      41.810  78.968  12.578  1.00  0.00           O
ATOM   4890  HW1 SOL  1361      41.774  78.018  12.470  1.00  0.00           H
ATOM   4891  HW2 SOL  1361      42.652  79.130  13.003  1.00  0.00           H
ATOM   4892  OW  SOL  1362      25.612  52.536  39.477  1.00  0.00           O
ATOM   4893  HW1 SOL  1362      26.052  51.688  39.413  1.00  0.00           H
ATOM   4894  HW2 SOL  1362      25.227  52.673  38.612  1.00  0.00           H
ATOM   4895  OW  SOL  1363      67.603  13.704  34.883  1.00  0.00           O
ATOM   4896  HW1 SOL  1363      67.835  14.075  35.734  1.00  0.00           H
ATOM   4897  HW2 SOL  1363      66.826  14.194  34.612  1.00  0.00           H
ATOM   4898  OW  SOL  1364       8.340  65.125  39.945  1.00  0.00           O
ATOM   4899  HW1 SOL  1364       8.204  65.892  39.389  1.00  0.00           H
ATOM   4900  HW2 SOL  1364       9.273  64.928  39.857  1.00  0.00           H
ATOM   4901  OW  SOL  1365      57.500  17.786  33.639  1.00  0.00           O
ATOM   4902  HW1 SOL  1365      58.220  18.413  33.715  1.00  0.00           H
ATOM   4903  HW2 SOL  1365      57.866  17.060  33.134  1.00  0.00           H
ATOM   4904  OW  SOL  1366      57.539  19.800  19.054  1.00  0.00           O
ATOM   4905  HW1 SOL  1366      57.929  20.411  18.428  1.00  0.00           H
ATOM   4906  HW2 SOL  1366      56.696  19.565  18.666  1.00  0.00           H
ATOM   4907  OW  SOL  1367      74.066  65.869  22.174  1.00  0.00           O
ATOM   4908  HW1 SOL  1367      74.680  65.358  22.700  1.00  0.00           H
ATOM   4909  HW2 SOL  1367      73.893  66.650  22.699  1.00  0.00           H
ATOM   4910  OW  SOL  1368      80.309   5.201   9.717  1.00  0.00           O
ATOM   4911  HW1 SOL  1368      79.621   4.537   9.738  1.00  0.00           H
ATOM   4912  HW2 SOL  1368      80.895   4.962  10.435  1.00  0.00           H
ATOM   4913  OW  SOL  1369      11.385   9.030   5.419  1.00  0.00           O
ATOM   4914  HW1 SOL  1369      11.007   8.207   5.110  1.00  0.00           H
ATOM   4915  HW2 SOL  1369      11.170   9.057   6.352  1.00  0.00           H
ATOM   4916  OW  SOL  1370       1.142  73.160  13.672  1.00  0.00           O
ATOM   4917  HW1 SOL  1370       2.005  73.166  14.086  1.00  0.00           H
ATOM   4918  HW2 SOL  1370       0.930  72.232  13.572  1.00  0.00           H
ATOM   4919  OW  SOL  1371      24.026  52.021  33.281  1.00  0.00           O
ATOM   4920  HW1 SOL  1371      23.449  52.782  33.341  1.00  0.00           H
ATOM   4921  HW2 SOL  1371      24.413  52.080  32.408  1.00  0.00           H
ATOM   4922  OW  SOL  1372      41.409  17.056   6.859  1.00  0.00           O
ATOM   4923  HW1 SOL  1372      41.942  16.620   6.194  1.00  0.00           H
ATOM   4924  HW2 SOL  1372      41.687  17.972   6.826  1.00  0.00           H
ATOM   4925  OW  SOL  1373      44.370  56.814  44.453  1.00  0.00           O
ATOM   4926  HW1 SOL  1373      43.998  57.117  43.625  1.00  0.00           H
ATOM   4927  HW2 SOL  1373      44.940  56.086  44.209  1.00  0.00           H
ATOM   4928  OW  SOL  1374       2.671  60.707  21.782  1.00  0.00           O
ATOM   4929  HW1 SOL  1374       3.185  60.599  20.981  1.00  0.00           H
ATOM   4930  HW2 SOL  1374       2.148  59.908  21.841  1.00  0.00           H
ATOM   4931  OW  SOL  1375      73.340   8.026   2.891  1.00  0.00           O
ATOM   4932  HW1 SOL  1375      72.626   7.495   3.243  1.00  0.00           H
ATOM   4933  HW2 SOL  1375      73.768   8.396   3.663  1.00  0.00           H
ATOM   4934  OW  SOL  1376      61.485  12.531  49.000  1.00  0.00           O
ATOM   4935  HW1 SOL  1376      61.494  12.445  48.047  1.00  0.00           H
ATOM   4936  HW2 SOL  1376      60.569  12.398  49.244  1.00  0.00           H
ATOM   4937  OW  SOL  1377      54.731  78.603  24.574  1.00  0.00           O
ATOM   4938  HW1 SOL  1377      54.669  78.878  25.489  1.00  0.00           H
ATOM   4939  HW2 SOL  1377      53.982  78.021  24.447  1.00  0.00           H
ATOM   4940  OW  SOL  1378       4.338  28.836  14.094  1.00  0.00           O
ATOM   4941  HW1 SOL  1378       5.047  29.054  13.488  1.00  0.00           H
ATOM   4942  HW2 SOL  1378       3.881  29.665  14.237  1.00  0.00           H
ATOM   4943  OW  SOL  1379      11.693   4.940  22.466  1.00  0.00           O
ATOM   4944  HW1 SOL  1379      12.104   5.532  23.096  1.00  0.00           H
ATOM   4945  HW2 SOL  1379      12.401   4.362  22.182  1.00  0.00           H
ATOM   4946  OW  SOL  1380      66.985  38.803  40.507  1.00  0.00           O
ATOM   4947  HW1 SOL  1380      66.131  38.963  40.908  1.00  0.00           H
ATOM   4948  HW2 SOL  1380      67.174  37.885  40.704  1.00  0.00           H
ATOM   4949  OW  SOL  1381      26.047  62.703   9.785  1.00  0.00           O
ATOM   4950  HW1 SOL  1381      26.536  62.475   8.995  1.00  0.00           H
ATOM   4951  HW2 SOL  1381      26.676  63.179  10.328  1.00  0.00           H
ATOM   4952  OW  SOL  1382      44.589  36.605  39.158  1.00  0.00           O
ATOM   4953  HW1 SOL  1382      44.592  35.702  38.842  1.00  0.00           H
ATOM   4954  HW2 SOL  1382      44.596  37.138  38.363  1.00  0.00           H
ATOM   4955  OW  SOL  1383      19.508  64.993  43.304  1.00  0.00           O
ATOM   4956  HW1 SOL  1383      18.753  65.051  42.718  1.00  0.00           H
ATOM   4957  HW2 SOL  1383      20.256  65.233  42.757  1.00  0.00           H
ATOM   4958  OW  SOL  1384      29.079  14.641  23.605  1.00  0.00           O
ATOM   4959  HW1 SOL  1384      29.632  13.870  23.480  1.00  0.00           H
ATOM   4960  HW2 SOL  1384      28.506  14.410  24.336  1.00  0.00           H
ATOM   4961  OW  SOL  1385       5.861  72.766   3.624  1.00  0.00           O
ATOM   4962  HW1 SOL  1385       6.590  72.297   3.217  1.00  0.00           H
ATOM   4963  HW2 SOL  1385       5.986  73.678   3.361  1.00  0.00           H
ATOM   4964  OW  SOL  1386       6.474  38.482  25.416  1.00  0.00           O
ATOM   4965  HW1 SOL  1386       6.126  38.869  24.613  1.00  0.00           H
ATOM   4966  HW2 SOL  1386       5.930  37.708  25.565  1.00  0.00           H
ATOM   4967  OW  SOL  1387      38.079  33.419  38.116  1.00  0.00           O
ATOM   4968  HW1 SOL  1387      38.626  32.636  38.178  1.00  0.00           H
ATOM   4969  HW2 SOL  1387      38.513  33.963  37.459  1.00  0.00           H
ATOM   4970  OW  SOL  1388      26.471  73.967  51.872  1.00  0.00           O
ATOM   4971  HW1 SOL  1388      26.792  74.756  52.310  1.00  0.00           H
ATOM   4972  HW2 SOL  1388      26.235  73.376  52.587  1.00  0.00           H
ATOM   4973  OW  SOL  1389      60.180  12.548  12.712  1.00  0.00           O
ATOM   4974  HW1 SOL  1389      59.502  13.127  13.061  1.00  0.00           H
ATOM   4975  HW2 SOL  1389      60.977  13.077  12.724  1.00  0.00           H
ATOM   4976  OW  SOL  1390      20.633  44.872  51.613  1.00  0.00           O
ATOM   4977  HW1 SOL  1390      21.235  44.316  52.107  1.00  0.00           H
ATOM   4978  HW2 SOL  1390      21.099  45.070  50.801  1.00  0.00           H
ATOM   4979  OW  SOL  1391      48.922  10.087  42.766  1.00  0.00           O
ATOM   4980  HW1 SOL  1391      49.292  10.360  41.927  1.00  0.00           H
ATOM   4981  HW2 SOL  1391      48.213  10.710  42.930  1.00  0.00           H
ATOM   4982  OW  SOL  1392      67.633  73.164  20.292  1.00  0.00           O
ATOM   4983  HW1 SOL  1392      67.957  72.342  19.924  1.00  0.00           H
ATOM   4984  HW2 SOL  1392      68.424  73.652  20.522  1.00  0.00           H
ATOM   4985  OW  SOL  1393      78.193  23.854   9.911  1.00  0.00           O
ATOM   4986  HW1 SOL  1393      78.183  22.955   9.582  1.00  0.00           H
ATOM   4987  HW2 SOL  1393      77.738  23.808  10.751  1.00  0.00           H
ATOM   4988  OW  SOL  1394      57.202  56.309  15.416  1.00  0.00           O
ATOM   4989  HW1 SOL  1394      57.169  55.997  16.320  1.00  0.00           H
ATOM   4990  HW2 SOL  1394      56.821  57.187  15.451  1.00  0.00           H
ATOM   4991  OW  SOL  1395      34.332  17.584   8.593  1.00  0.00           O
ATOM   4992  HW1 SOL  1395      34.147  18.279   9.224  1.00  0.00           H
ATOM   4993  HW2 SOL  1395      33.673  16.914   8.773  1.00  0.00           H
ATOM   4994  OW  SOL  1396      29.969   8.345   6.244  1.00  0.00           O
ATOM   4995  HW1 SOL  1396      30.077   8.497   7.183  1.00  0.00           H
ATOM   4996  HW2 SOL  1396      30.762   8.708   5.849  1.00  0.00           H
ATOM   4997  OW  SOL  1397      69.868  25.502  33.438  1.00  0.00           O
ATOM   4998  HW1 SOL  1397      69.755  24.552  33.409  1.00  0.00           H
ATOM   4999  HW2 SOL  1397      70.195  25.731  32.568  1.00  0.00           H
ATOM   5000  OW  SOL  1398      33.254  11.516  18.162  1.00  0.00           O
ATOM   5001  HW1 SOL  1398      33.974  11.071  18.608  1.00  0.00           H
ATOM   5002  HW2 SOL  1398      32.728  11.890  18.869  1.00  0.00           H
ATOM   5003  OW  SOL  1399      66.799  43.868  52.433  1.00  0.00           O
ATOM   5004  HW1 SOL  1399      67.189  44.437  53.096  1.00  0.00           H
ATOM   5005  HW2 SOL  1399      65.878  44.128  52.406  1.00  0.00           H
ATOM   5006  OW  SOL  1400       0.055  20.498  41.562  1.00  0.00           O
ATOM   5007  HW1 SOL  1400      -0.263  19.762  41.038  1.00  0.00           H
ATOM   5008  HW2 SOL  1400       0.962  20.271  41.768  1.00  0.00           H
ATOM   5009  OW  SOL  1401      30.397  17.925  49.833  1.00  0.00           O
ATOM   5010  HW1 SOL  1401      30.172  18.397  49.031  1.00  0.00           H
ATOM   5011  HW2 SOL  1401      29.825  18.303  50.501  1.00  0.00           H
ATOM   5012  OW  SOL  1402      23.567  46.306   4.985  1.00  0.00           O
ATOM   5013  HW1 SOL  1402      22.915  46.459   5.668  1.00  0.00           H
ATOM   5014  HW2 SOL  1402      23.060  45.994   4.235  1.00  0.00           H
ATOM   5015  OW  SOL  1403      59.782  68.642   8.244  1.00  0.00           O
ATOM   5016  HW1 SOL  1403      60.667  69.005   8.249  1.00  0.00           H
ATOM   5017  HW2 SOL  1403      59.782  68.000   8.954  1.00  0.00           H
ATOM   5018  OW  SOL  1404      56.049   9.349  32.749  1.00  0.00           O
ATOM   5019  HW1 SOL  1404      55.419   9.067  33.412  1.00  0.00           H
ATOM   5020  HW2 SOL  1404      56.889   9.006  33.054  1.00  0.00           H
ATOM   5021  OW  SOL  1405      53.461  79.996  48.273  1.00  0.00           O
ATOM   5022  HW1 SOL  1405      53.660  79.845  47.349  1.00  0.00           H
ATOM   5023  HW2 SOL  1405      53.295  80.937  48.332  1.00  0.00           H
ATOM   5024  OW  SOL  1406      43.589  14.483  29.830  1.00  0.00           O
ATOM   5025  HW1 SOL  1406      43.712  15.300  29.345  1.00  0.00           H
ATOM   5026  HW2 SOL  1406      43.486  13.815  29.152  1.00  0.00           H
ATOM   5027  OW  SOL  1407      45.598  36.742  12.178  1.00  0.00           O
ATOM   5028  HW1 SOL  1407      44.818  37.138  12.568  1.00  0.00           H
ATOM   5029  HW2 SOL  1407      46.061  36.346  12.917  1.00  0.00           H
ATOM   5030  OW  SOL  1408      80.710  78.321  43.711  1.00  0.00           O
ATOM   5031  HW1 SOL  1408      79.895  78.062  44.141  1.00  0.00           H
ATOM   5032  HW2 SOL  1408      80.668  77.907  42.848  1.00  0.00           H
ATOM   5033  OW  SOL  1409      40.163  33.171  35.164  1.00  0.00           O
ATOM   5034  HW1 SOL  1409      41.048  33.239  35.522  1.00  0.00           H
ATOM   5035  HW2 SOL  1409      40.264  33.370  34.233  1.00  0.00           H
ATOM   5036  OW  SOL  1410      53.045  25.880  40.843  1.00  0.00           O
ATOM   5037  HW1 SOL  1410      53.058  25.478  41.712  1.00  0.00           H
ATOM   5038  HW2 SOL  1410      52.152  26.212  40.745  1.00  0.00           H
ATOM   5039  OW  SOL  1411      49.084   0.798   8.283  1.00  0.00           O
ATOM   5040  HW1 SOL  1411      49.372   0.848   9.195  1.00  0.00           H
ATOM   5041  HW2 SOL  1411      49.881   0.943   7.772  1.00  0.00           H
ATOM   5042  OW  SOL  1412      38.271  43.473   5.225  1.00  0.00           O
ATOM   5043  HW1 SOL  1412      37.519  43.754   5.747  1.00  0.00           H
ATOM   5044  HW2 SOL  1412      38.838  44.244   5.187  1.00  0.00           H
ATOM   5045  OW  SOL  1413      48.068  67.451  48.365  1.00  0.00           O
ATOM   5046  HW1 SOL  1413      48.790  66.830  48.267  1.00  0.00           H
ATOM   5047  HW2 SOL  1413      48.470  68.310  48.234  1.00  0.00           H
ATOM   5048  OW  SOL  1414      41.553  78.794   8.390  1.00  0.00           O
ATOM   5049  HW1 SOL  1414      41.325  77.978   7.944  1.00  0.00           H
ATOM   5050  HW2 SOL  1414      41.980  79.324   7.718  1.00  0.00           H
ATOM   5051  OW  SOL  1415      66.698  39.589   2.761  1.00  0.00           O
ATOM   5052  HW1 SOL  1415      67.354  39.633   3.457  1.00  0.00           H
ATOM   5053  HW2 SOL  1415      65.869  39.779   3.201  1.00  0.00           H
ATOM   5054  OW  SOL  1416      60.606  18.134  48.422  1.00  0.00           O
ATOM   5055  HW1 SOL  1416      60.000  17.792  49.079  1.00  0.00           H
ATOM   5056  HW2 SOL  1416      60.104  18.132  47.608  1.00  0.00           H
ATOM   5057  OW  SOL  1417      52.847  45.016  45.320  1.00  0.00           O
ATOM   5058  HW1 SOL  1417      52.160  44.710  44.727  1.00  0.00           H
ATOM   5059  HW2 SOL  1417      53.431  44.264  45.418  1.00  0.00           H
ATOM   5060  OW  SOL  1418      15.956  17.952  13.469  1.00  0.00           O
ATOM   5061  HW1 SOL  1418      15.971  18.858  13.159  1.00  0.00           H
[truncated: 2,395,766 more chars]
