# Supplementary material for: Best Practices in Constant pH MD Simulations: Accuracy and Sampling
Source: J Chem Theory Comput. 2022 Sep 15;18(10):6134–47. doi: 10.1021/acs.jctc.2c00517 (PMC9558372; doi:10.1021/acs.jctc.2c00517)
Supplement: Supplementary file 1 — ct2c00517_si_001.zip [file ct2c00517_si_001.zip › best_practices_simulations/buffer_param/protein/analysis.sh]

#!/bin/bash

# RDF for BUF with protein
gmx rdf -f MD.xtc -s MD.tpr 
# Protein, BUF

# RDF for BUF with ions
gmx rdf -f MD.xtc -s MD.tpr 
# ions, BUF
