# Supplementary material for: Best Practices in Constant pH MD Simulations: Accuracy and Sampling
Source: J Chem Theory Comput. 2022 Sep 15;18(10):6134–47. doi: 10.1021/acs.jctc.2c00517 (PMC9558372; doi:10.1021/acs.jctc.2c00517)
Supplement: Supplementary file 1 — ct2c00517_si_001.zip [file ct2c00517_si_001.zip › best_practices_simulations/buffer_param/membrane_oi/topol.top]

; Include forcefield parameters
#include "./charmm36-mar2019-m6.ff/forcefield.itp"

; Include POPC topology
#include "./charmm36-mar2019-m6.ff/popc.itp

; Include water topology
#include "./charmm36-mar2019-m6.ff/tip3p.itp"

#ifdef POSRES_WATER
; Position restraint for each water oxygen
[ position_restraints ]
;  i funct       fcx        fcy        fcz
   1    1       1000       1000       1000
#endif

; Include topology for ions
#include "./charmm36-mar2019-m6.ff/ions.itp"

[ system ]
; Name
Membrane in water with buffers

[ molecules ]
; Compound        #mols
POPC  	          106
NA    	          8
CL    	          8
SOL                4190
BUF                50
