# Supplementary material for: Best Practices in Constant pH MD Simulations: Accuracy and Sampling
Source: J Chem Theory Comput. 2022 Sep 15;18(10):6134–47. doi: 10.1021/acs.jctc.2c00517 (PMC9558372; doi:10.1021/acs.jctc.2c00517)
Supplement: Supplementary file 1 — ct2c00517_si_001.zip [file ct2c00517_si_001.zip › best_practices_simulations/buffer_param/membrane_oi/MD.gro]

Membrane in water with buffers
26840
    1POPC     N    1   2.460   2.426   6.176  0.3522 -0.1707  0.2255
    1POPC   C12    2   2.475   2.382   6.032 -0.4572 -0.1462 -0.2276
    1POPC  H12A    3   2.382   2.409   5.983 -1.1722 -0.4201  0.9270
    1POPC  H12B    4   2.474   2.274   6.032  0.5945 -0.1635  0.4107
    1POPC   C13    5   2.441   2.575   6.187 -0.4326 -0.1250  0.7569
    1POPC  H13A    6   2.342   2.600   6.153 -0.8225 -2.4727 -0.0128
    1POPC  H13B    7   2.459   2.614   6.286 -0.3476  0.3018  0.5774
    1POPC  H13C    8   2.517   2.626   6.130  2.0308 -3.1676  1.0362
    1POPC   C14    9   2.338   2.367   6.233 -0.0980 -0.0163 -0.2459
    1POPC  H14A   10   2.311   2.408   6.329  0.8293  0.8195 -0.3236
    1POPC  H14B   11   2.256   2.398   6.169  1.6335 -0.3496 -2.7763
    1POPC  H14C   12   2.348   2.260   6.239  2.4549 -0.0227 -2.6232
    1POPC   C15   13   2.574   2.388   6.255  0.5192  0.0474  0.0431
    1POPC  H15A   14   2.583   2.281   6.266 -1.6105 -0.0348  1.6449
    1POPC  H15B   15   2.578   2.435   6.352  0.0309  0.7025 -0.2488
    1POPC  H15C   16   2.661   2.423   6.200 -0.3746  0.4208 -1.1753
    1POPC   C11   17   2.591   2.436   5.948 -0.2139  0.0571  0.0031
    1POPC  H11A   18   2.591   2.544   5.971  0.1684  0.0617 -0.0144
    1POPC  H11B   19   2.567   2.420   5.840 -0.3996 -0.3838  0.1055
    1POPC     P   20   2.846   2.452   5.962 -0.1665  0.1418  0.1601
    1POPC   O13   21   2.958   2.359   5.998  0.2258  0.0421  0.2554
    1POPC   O14   22   2.827   2.576   6.041 -0.1206 -0.1894  0.7205
    1POPC   O12   23   2.716   2.366   5.976  0.0431  0.1293 -0.0295
    1POPC   O11   24   2.842   2.487   5.808 -0.2811  0.2947 -0.1586
    1POPC    C1   25   2.831   2.381   5.715 -0.4613 -0.3317 -0.4519
    1POPC    HA   26   2.724   2.358   5.695 -0.9745  0.6807  0.9858
    1POPC    HB   27   2.887   2.292   5.752 -0.5199 -0.4360 -0.6106
    1POPC    C2   28   2.894   2.418   5.575 -0.1334 -0.4511  0.1056
    1POPC    HS   29   2.986   2.472   5.605 -1.1537  1.3895  0.0957
    1POPC   O21   30   2.801   2.505   5.502  0.0086 -0.7264 -0.1026
    1POPC   C21   31   2.870   2.595   5.423  0.3179  0.8652  0.3314
    1POPC   O22   32   2.989   2.605   5.422  0.5358  0.0353  0.3084
    1POPC   C22   33   2.783   2.690   5.343  0.3579 -0.1291 -0.0030
    1POPC   H2R   34   2.775   2.788   5.395 -2.1556 -0.1613 -0.2291
    1POPC   H2S   35   2.680   2.650   5.352  1.3137 -2.6747  0.3133
    1POPC    C3   36   2.942   2.300   5.496 -0.9166  0.8758  0.2054
    1POPC    HX   37   2.870   2.216   5.498 -0.2594  0.3194  1.9626
    1POPC    HY   38   3.021   2.251   5.556 -0.4411  1.2693 -0.0916
    1POPC   O31   39   2.991   2.335   5.367  0.1558  0.6423  0.2488
    1POPC   C31   40   3.121   2.351   5.357  0.0523 -0.5566  0.1721
    1POPC   O32   41   3.197   2.341   5.449 -0.1917  0.0083  0.9963
    1POPC   C32   42   3.164   2.380   5.213  0.3365 -0.1430 -0.7177
    1POPC   H2X   43   3.175   2.491   5.212 -1.3717  0.2371  3.3125
    1POPC   H2Y   44   3.091   2.354   5.133 -1.0670  1.6014 -0.0663
    1POPC   C23   45   2.828   2.704   5.199 -0.1255 -0.4413  0.5470
    1POPC   H3R   46   2.925   2.757   5.206 -1.6982  2.4181  2.8862
    1POPC   H3S   47   2.751   2.769   5.153  0.3140 -0.0848  0.3101
    1POPC   C24   48   2.833   2.573   5.118  0.2053 -0.4872  0.4136
    1POPC   H4R   49   2.728   2.545   5.094  0.2796 -1.0854  0.7768
    1POPC   H4S   50   2.875   2.481   5.164  2.0256 -1.4708 -2.8685
    1POPC   C25   51   2.891   2.600   4.975  0.2004 -0.4505 -0.1532
    1POPC   H5R   52   2.880   2.508   4.913 -2.1892  0.1596 -0.7152
    1POPC   H5S   53   2.999   2.627   4.980  0.0474  1.1929 -3.0783
    1POPC   C26   54   2.832   2.705   4.889  0.8499 -0.3161  0.0532
    1POPC   H6R   55   2.860   2.799   4.940 -0.1216 -0.4780  0.9470
    1POPC   H6S   56   2.721   2.695   4.894  0.8410  0.3087  1.9826
    1POPC   C27   57   2.878   2.706   4.743  0.0908 -0.6162 -0.1936
    1POPC   H7R   58   2.987   2.685   4.746  0.2156  0.0813  0.2396
    1POPC   H7S   59   2.868   2.808   4.700 -1.5228 -1.0950 -1.0376
    1POPC   C28   60   2.800   2.594   4.668 -0.5869 -0.2221  0.2010
    1POPC   H8R   61   2.696   2.632   4.656 -0.4609  0.4805  1.2462
    1POPC   H8S   62   2.782   2.509   4.737 -0.8487  1.5872  2.4801
    1POPC   C29   63   2.878   2.549   4.546  0.1280 -0.4383 -0.4370
    1POPC   H91   64   2.965   2.483   4.559  0.1654 -0.2081  0.5608
    1POPC  C210   65   2.861   2.618   4.427 -0.1653 -0.2064  0.0322
    1POPC  H101   66   2.916   2.593   4.335 -0.9190 -0.3330 -0.3961
    1POPC  C211   67   2.752   2.733   4.408  0.2627  0.1260 -0.4625
    1POPC  H11R   68   2.728   2.782   4.504  1.9171  1.1149 -0.5189
    1POPC  H11S   69   2.665   2.691   4.352 -0.8725 -0.2552  1.4879
    1POPC  C212   70   2.812   2.847   4.319 -0.4351  0.6128  0.2679
    1POPC  H12R   71   2.919   2.844   4.350  0.2544  2.0551 -1.7607
    1POPC  H12S   72   2.783   2.949   4.352  0.6878  1.0515 -0.0271
    1POPC  C213   73   2.808   2.823   4.169  0.2250  0.4188 -0.3610
    1POPC  H13R   74   2.700   2.814   4.147 -0.3480 -0.6150  2.5059
    1POPC  H13S   75   2.833   2.717   4.146 -1.2246 -0.5331  2.0755
    1POPC  C214   76   2.882   2.931   4.088  0.2243  0.1484  0.5100
    1POPC  H14R   77   2.992   2.946   4.095  0.0787  1.4849  0.1645
    1POPC  H14S   78   2.830   3.028   4.102  2.1215  1.3219 -0.1057
    1POPC  C215   79   2.865   2.894   3.938 -0.4975  0.1829 -0.1495
    1POPC  H15R   80   2.758   2.893   3.909 -0.4613  0.3712 -0.2900
    1POPC  H15S   81   2.905   2.791   3.922  1.0061  0.6305  0.5515
    1POPC  C216   82   2.940   2.982   3.834 -0.2971  0.9186 -0.5325
    1POPC  H16R   83   3.047   2.975   3.863 -0.2958  1.7702 -0.2920
    1POPC  H16S   84   2.909   3.088   3.851  2.4552  1.6993  0.3084
    1POPC  C217   85   2.910   2.945   3.688 -0.2572 -0.2202  0.4704
    1POPC  H17R   86   2.800   2.948   3.673  0.0284 -0.1494 -1.9266
    1POPC  H17S   87   2.951   2.843   3.668  0.8338 -0.3816  3.0530
    1POPC  C218   88   2.989   3.037   3.588 -0.8499  0.4875 -0.1089
    1POPC  H18R   89   3.001   2.999   3.484 -0.7434 -1.6690  0.6495
    1POPC  H18S   90   3.084   3.071   3.636 -1.8477  0.0889  2.2776
    1POPC  H18T   91   2.913   3.118   3.582 -3.3767 -1.2360  4.1209
    1POPC   C33   92   3.307   2.322   5.174 -0.1349  0.2659 -0.5617
    1POPC   H3X   93   3.297   2.212   5.165 -0.5785  0.2322  0.2450
    1POPC   H3Y   94   3.368   2.350   5.263 -2.3713 -0.2651  1.2176
    1POPC   C34   95   3.368   2.361   5.043  0.8460 -0.7169  0.4748
    1POPC   H4X   96   3.298   2.323   4.966  0.4817  0.8109  0.0051
    1POPC   H4Y   97   3.466   2.310   5.038  1.2630 -0.1738  2.1759
    1POPC   C35   98   3.396   2.511   5.018 -0.5690 -0.0468 -0.1001
    1POPC   H5X   99   3.465   2.553   5.094 -1.3467  1.5857 -0.2380
    1POPC   H5Y  100   3.305   2.572   5.036  0.5718  1.3928  1.1387
    1POPC   C36  101   3.452   2.541   4.875 -0.6025 -0.1060  0.0356
    1POPC   H6X  102   3.535   2.470   4.856 -0.1909 -0.0820  1.6569
    1POPC   H6Y  103   3.484   2.647   4.874 -2.1560  0.4105  0.7841
    1POPC   C37  104   3.345   2.509   4.768  0.8239  0.5348 -0.0829
    1POPC   H7X  105   3.254   2.570   4.788 -0.5377 -1.6844  0.9596
    1POPC   H7Y  106   3.305   2.405   4.773 -0.2297  0.9396  0.2417
    1POPC   C38  107   3.392   2.537   4.622 -0.3581  0.6649  0.6218
    1POPC   H8X  108   3.482   2.476   4.600 -1.6155 -0.3066 -2.3589
    1POPC   H8Y  109   3.406   2.647   4.614  0.4233  0.5395  0.1892
    1POPC   C39  110   3.283   2.515   4.521  0.0937 -0.4722  0.1478
    1POPC   H9X  111   3.203   2.592   4.529  0.9511  0.5131 -0.4708
    1POPC   H9Y  112   3.237   2.414   4.523  0.8344 -0.8716 -1.4891
    1POPC  C310  113   3.331   2.529   4.383  0.8581 -0.4481 -0.1215
    1POPC  H10X  114   3.405   2.450   4.357  2.5332  0.7743  0.7416
    1POPC  H10Y  115   3.376   2.631   4.381 -0.3434  0.1813  1.8368
    1POPC  C311  116   3.214   2.525   4.275  0.4171  0.2583 -0.5423
    1POPC  H11X  117   3.138   2.598   4.312  1.7964  1.6757 -0.3745
    1POPC  H11Y  118   3.165   2.425   4.278  1.5748 -0.3099  1.9397
    1POPC  C312  119   3.257   2.558   4.135 -0.1684  0.8322 -0.0880
    1POPC  H12X  120   3.183   2.505   4.071  1.0411 -1.9019  0.6034
    1POPC  H12Y  121   3.359   2.518   4.116 -0.8512  0.2156 -2.8323
    1POPC  C313  122   3.263   2.710   4.108  0.4833  0.0327  0.2737
    1POPC  H13X  123   3.333   2.749   4.186  1.3106 -1.0730  0.1031
    1POPC  H13Y  124   3.166   2.764   4.112  2.0347  3.2251 -1.1890
    1POPC  C314  125   3.334   2.742   3.969  0.6489 -0.0307  0.5771
    1POPC  H14X  126   3.440   2.727   3.996 -0.2213 -3.3920  2.7459
    1POPC  H14Y  127   3.314   2.850   3.956 -0.8940 -0.5186 -1.8723
    1POPC  C315  128   3.294   2.660   3.844  0.6571 -0.1926 -0.5206
    1POPC  H15X  129   3.323   2.553   3.849 -3.6733 -1.5019  1.3606
    1POPC  H15Y  130   3.348   2.706   3.759 -2.0386  3.3303 -0.5760
    1POPC  C316  131   3.141   2.664   3.810 -0.4121 -0.0602 -0.0167
    1POPC  H16X  132   3.129   2.609   3.714  1.4882 -1.3003  0.4144
    1POPC  H16Y  133   3.104   2.768   3.797 -1.5482 -0.1666  1.8861
    1POPC  H16Z  134   3.071   2.617   3.883 -2.9000 -0.3461 -2.4336
    2POPC     N  135   2.870   2.025   6.106 -0.2366 -0.7262  0.1336
    2POPC   C12  136   2.803   1.894   6.152 -0.0736  0.0294  0.3736
    2POPC  H12A  137   2.700   1.919   6.174 -0.3549  0.0882 -0.8958
    2POPC  H12B  138   2.838   1.872   6.251 -0.7502 -0.1982  0.5646
    2POPC   C13  139   2.851   2.134   6.210 -0.8790  0.5099 -0.0640
    2POPC  H13A  140   2.744   2.137   6.229 -0.7587  0.9178  0.5999
    2POPC  H13B  141   2.907   2.096   6.295 -0.4847 -0.2406 -0.6465
    2POPC  H13C  142   2.900   2.226   6.183 -1.9474  0.9665 -0.4953
    2POPC   C14  143   3.015   2.001   6.081  1.1127  0.6762  1.1590
    2POPC  H14A  144   3.061   2.098   6.065  1.8373 -0.0981 -2.2985
    2POPC  H14B  145   3.075   1.964   6.163  1.5947  2.4830  1.6677
    2POPC  H14C  146   3.039   1.936   5.998  2.8930  0.1796  1.9971
    2POPC   C15  147   2.796   2.077   5.978 -0.0148 -0.5964  0.4070
    2POPC  H15A  148   2.848   2.025   5.899  0.1017 -0.1553  0.1884
    2POPC  H15B  149   2.810   2.184   5.978 -1.8032 -0.3197 -0.3992
    2POPC  H15C  150   2.692   2.049   5.971 -0.6014  1.5685 -0.7210
    2POPC   C11  151   2.809   1.758   6.069 -0.1215  0.1431 -0.8002
    2POPC  H11A  152   2.750   1.777   5.976 -0.5178 -0.1743 -0.6151
    2POPC  H11B  153   2.761   1.673   6.121  1.2328  0.1421  0.5008
    2POPC     P  154   2.987   1.662   5.901  0.4156  0.2069 -0.1017
    2POPC   O13  155   2.898   1.548   5.870 -0.9410  0.0310  0.1043
    2POPC   O14  156   3.129   1.625   5.908  0.1240  0.5717  0.1049
    2POPC   O12  157   2.943   1.720   6.039 -0.1190 -0.7982 -0.6281
    2POPC   O11  158   2.957   1.784   5.813 -0.2853  0.0983 -0.4371
    2POPC    C1  159   2.910   1.779   5.676  0.4226 -0.3417 -0.1589
    2POPC    HA  160   2.849   1.870   5.660  0.7392 -0.1534 -0.2887
    2POPC    HB  161   2.844   1.690   5.663 -0.1103 -0.2621  1.6170
    2POPC    C2  162   3.021   1.782   5.573  0.1246  0.5519 -0.1899
    2POPC    HS  163   2.980   1.784   5.470  1.8429  0.7992 -0.9164
    2POPC   O21  164   3.119   1.677   5.592 -0.1445  0.1109 -0.0034
    2POPC   C21  165   3.066   1.556   5.558 -0.8510  0.4265 -0.0486
    2POPC   O22  166   2.955   1.530   5.522 -0.3414 -0.4114 -0.0817
    2POPC   C22  167   3.178   1.458   5.572 -0.3667 -0.1839 -0.1071
    2POPC   H2R  168   3.165   1.419   5.675 -0.9031  0.7839  0.2005
    2POPC   H2S  169   3.273   1.515   5.566 -1.6443  2.0140 -0.3520
    2POPC    C3  170   3.100   1.913   5.583 -0.0382 -1.0417 -0.0747
    2POPC    HX  171   3.152   1.916   5.681 -1.1136  0.9954  0.4839
    2POPC    HY  172   3.028   1.997   5.570  1.3902  0.4893  1.3034
    2POPC   O31  173   3.196   1.922   5.472 -0.3161 -0.0231  0.0403
    2POPC   C31  174   3.317   1.877   5.489 -0.1861  0.0823  0.2361
    2POPC   O32  175   3.362   1.845   5.595  0.4462 -0.3608  0.9384
    2POPC   C32  176   3.393   1.858   5.354  0.9914 -0.9323 -0.1741
    2POPC   H2X  177   3.467   1.941   5.352  1.0149 -0.9626 -0.6205
    2POPC   H2Y  178   3.320   1.874   5.273  0.3963  0.4091  0.5935
    2POPC   C23  179   3.178   1.329   5.473  0.0560  0.4543 -0.3086
    2POPC   H3R  180   3.080   1.299   5.430  1.0879 -1.6988 -1.3211
    2POPC   H3S  181   3.213   1.239   5.528  2.1299 -0.1969 -2.5021
    2POPC   C24  182   3.248   1.360   5.339  0.6571 -0.0671 -0.9704
    2POPC   H4R  183   3.294   1.268   5.297  0.8143 -0.6400  0.3979
    2POPC   H4S  184   3.333   1.430   5.355  0.4483  0.2737 -1.3378
    2POPC   C25  185   3.156   1.408   5.226  0.7968 -0.4286  0.1609
    2POPC   H5R  186   3.132   1.508   5.267 -2.2401 -1.2186  0.6084
    2POPC   H5S  187   3.056   1.359   5.228  1.6875 -2.4217 -1.1870
    2POPC   C26  188   3.210   1.400   5.084  0.0737  0.3404  0.1089
    2POPC   H6R  189   3.224   1.290   5.075 -2.7129 -0.1468  0.7708
    2POPC   H6S  190   3.308   1.451   5.075  0.8389 -0.7625  1.7867
    2POPC   C27  191   3.101   1.438   4.977  0.1552 -0.2545 -0.3571
    2POPC   H7R  192   3.140   1.435   4.873 -2.3577 -0.1010 -1.3730
    2POPC   H7S  193   3.063   1.538   5.006 -0.9513 -0.4195 -1.1916
    2POPC   C28  194   2.977   1.345   4.974  0.0434 -0.6149  0.2351
    2POPC   H8R  195   2.963   1.295   5.072 -0.4428  0.0973  0.5421
    2POPC   H8S  196   2.996   1.264   4.900  1.5573 -1.3323  1.3620
    2POPC   C29  197   2.859   1.431   4.935  1.0327  0.2698  0.3811
    2POPC   H91  198   2.849   1.523   4.995 -0.3780  0.0440  0.5375
    2POPC  C210  199   2.783   1.423   4.831 -0.1338 -0.0758 -0.0760
    2POPC  H101  200   2.697   1.490   4.818 -0.4888 -0.4527  0.3005
    2POPC  C211  201   2.776   1.309   4.740  0.6801  0.3201 -0.0135
    2POPC  H11R  202   2.669   1.277   4.736  0.7462  0.0633  0.2042
    2POPC  H11S  203   2.839   1.221   4.763 -1.1283 -1.1363 -0.3753
    2POPC  C212  204   2.826   1.352   4.594  0.2068 -0.4798 -0.1880
    2POPC  H12R  205   2.936   1.370   4.598  0.1715  0.1216 -1.4801
    2POPC  H12S  206   2.775   1.443   4.556 -2.4081 -1.5017  0.6697
    2POPC  C213  207   2.792   1.242   4.489 -0.3084  0.2880  0.1996
    2POPC  H13R  208   2.682   1.231   4.484 -0.1664 -1.3185  0.3614
    2POPC  H13S  209   2.840   1.145   4.513 -0.5277 -0.3212 -1.6492
    2POPC  C214  210   2.851   1.279   4.353 -0.0782 -0.2680 -0.5303
    2POPC  H14R  211   2.961   1.287   4.343  0.0932 -0.3115  0.9663
    2POPC  H14S  212   2.816   1.380   4.324 -2.6826 -0.4648  1.5075
    2POPC  C215  213   2.798   1.180   4.249 -0.4028  0.3880  0.2840
    2POPC  H15R  214   2.687   1.176   4.252 -0.5062  0.8687 -1.7642
    2POPC  H15S  215   2.840   1.083   4.283 -0.6445  0.5548  1.0742
    2POPC  C216  216   2.829   1.199   4.102 -0.6124  0.6504 -0.3775
    2POPC  H16R  217   2.935   1.232   4.098  0.3992 -2.2522  0.4495
    2POPC  H16S  218   2.764   1.276   4.055  0.5730  1.3829 -0.8493
    2POPC  C217  219   2.830   1.070   4.014 -0.9037 -0.1458  0.0401
    2POPC  H17R  220   2.927   1.023   4.037 -0.0193  1.3163 -0.5721
    2POPC  H17S  221   2.837   1.103   3.909 -0.8875  1.3305  0.4762
    2POPC  C218  222   2.713   0.977   4.025 -0.3425  0.0672  0.2820
    2POPC  H18R  223   2.738   0.881   3.974 -1.4350  0.0575 -0.2520
    2POPC  H18S  224   2.638   1.043   3.978  0.6634  3.7935  3.3538
    2POPC  H18T  225   2.689   0.955   4.132 -0.9900  0.1124  0.1497
    2POPC   C33  226   3.465   1.723   5.344  0.6962  0.2905  0.4691
    2POPC   H3X  227   3.388   1.646   5.324  0.7966  0.7472 -1.9411
    2POPC   H3Y  228   3.520   1.695   5.436 -0.0188 -2.6173  0.0979
    2POPC   C34  229   3.570   1.718   5.228  0.3324  0.2199 -0.5529
    2POPC   H4X  230   3.596   1.614   5.197 -1.8357 -0.1361 -1.3982
    2POPC   H4Y  231   3.656   1.779   5.263 -0.3252  0.4668  0.6734
    2POPC   C35  232   3.533   1.783   5.090  0.2788 -0.9168 -0.1530
    2POPC   H5X  233   3.523   1.894   5.091 -1.5919 -1.0694  0.1052
    2POPC   H5Y  234   3.441   1.735   5.052  0.1984  0.1663 -1.4046
    2POPC   C36  235   3.652   1.762   4.992  0.3078 -0.1850  0.2068
    2POPC   H6X  236   3.707   1.668   5.013  0.1260 -0.5362 -0.7936
    2POPC   H6Y  237   3.725   1.843   5.011 -0.1867  0.4669 -0.5645
    2POPC   C37  238   3.619   1.754   4.839 -0.2656 -0.4773 -0.2531
    2POPC   H7X  239   3.543   1.685   4.797 -0.4335 -0.8968  0.7164
    2POPC   H7Y  240   3.716   1.725   4.793  0.5755  0.2561  1.0076
    2POPC   C38  241   3.573   1.887   4.782  0.8376 -0.5573  0.2609
    2POPC   H8X  242   3.659   1.954   4.806 -0.3002  0.5230  1.4690
    2POPC   H8Y  243   3.484   1.928   4.834 -0.2933  0.9022 -2.5815
    2POPC   C39  244   3.556   1.895   4.626 -0.3719 -0.4968  0.1200
    2POPC   H9X  245   3.498   1.808   4.590  0.7057 -1.1049 -0.2054
    2POPC   H9Y  246   3.650   1.892   4.566 -0.2697  0.4499  0.2074
    2POPC  C310  247   3.467   2.016   4.589  0.0478 -0.5739 -0.5141
    2POPC  H10X  248   3.502   2.110   4.637  3.0330 -1.5482 -0.5652
    2POPC  H10Y  249   3.362   2.002   4.624  0.1755  1.9226  1.1930
    2POPC  C311  250   3.460   2.043   4.436  0.1085 -0.1465  0.0541
    2POPC  H11X  251   3.449   1.949   4.378  0.8843  0.4389 -1.0678
    2POPC  H11Y  252   3.554   2.085   4.395  0.0488  0.3963  0.4544
    2POPC  C312  253   3.344   2.145   4.404  0.5149 -0.1657  0.2943
    2POPC  H12X  254   3.381   2.240   4.450 -1.7601 -0.5361  3.1479
    2POPC  H12Y  255   3.255   2.111   4.461  0.6177 -3.2958 -1.2426
    2POPC  C313  256   3.308   2.148   4.258 -0.6403  0.4744 -0.5806
    2POPC  H13X  257   3.405   2.134   4.205 -0.3139  0.7426 -0.0651
    2POPC  H13Y  258   3.268   2.245   4.223  0.7016  1.3829  0.2861
    2POPC  C314  259   3.221   2.038   4.209  0.0301 -0.8170 -0.1864
    2POPC  H14X  260   3.130   2.048   4.271  1.0869 -0.5288  1.3831
    2POPC  H14Y  261   3.280   1.946   4.230  0.6922 -0.2298  0.5795
    2POPC  C315  262   3.202   2.049   4.055  0.3839  0.0159 -0.0232
    2POPC  H15X  263   3.305   2.055   4.014  0.0190  1.6789 -0.7891
    2POPC  H15Y  264   3.163   2.148   4.022  2.5479  0.8327 -0.3334
    2POPC  C316  265   3.104   1.939   3.989  0.1620 -0.4111 -0.6457
    2POPC  H16X  266   3.000   1.963   4.020  0.1835 -0.9991 -0.0874
    2POPC  H16Y  267   3.131   1.838   4.026 -1.7914 -1.9939 -3.2296
    2POPC  H16Z  268   3.109   1.934   3.878 -2.1720  0.3188 -0.8423
    3POPC     N  269   3.733   1.409   5.962 -0.1399 -0.9748  0.1645
    3POPC   C12  270   3.706   1.308   5.855  0.0945  0.6915  0.0592
    3POPC  H12A  271   3.606   1.328   5.820  0.1039  1.3692  0.3971
    3POPC  H12B  272   3.704   1.207   5.894 -3.6050  0.1611 -1.1503
    3POPC   C13  273   3.619   1.433   6.061 -0.1026 -0.0437  0.5357
    3POPC  H13A  274   3.530   1.451   6.003  1.1155  0.3413 -1.3043
    3POPC  H13B  275   3.603   1.350   6.128  0.1705 -0.1218  0.5081
    3POPC  H13C  276   3.629   1.522   6.121 -0.6023  0.8211 -0.6258
    3POPC   C14  277   3.850   1.365   6.034 -0.2700  0.1258  0.1328
    3POPC  H14A  278   3.928   1.326   5.971 -2.8183  0.3342 -3.4820
    3POPC  H14B  279   3.882   1.452   6.090 -1.8436  1.0652 -0.3587
    3POPC  H14C  280   3.838   1.286   6.106 -0.0653 -2.3909 -2.4414
    3POPC   C15  281   3.766   1.541   5.900  0.6382  0.7695 -0.1221
    3POPC  H15A  282   3.783   1.620   5.972 -0.4377  1.0679 -0.1705
    3POPC  H15B  283   3.679   1.570   5.843 -0.5295 -0.5827  0.8976
    3POPC  H15C  284   3.853   1.538   5.837  2.6192  0.0830  2.5036
    3POPC   C11  285   3.815   1.298   5.736  0.1648  0.4140 -0.1084
    3POPC  H11A  286   3.825   1.400   5.694  0.2582  0.3803 -0.1692
    3POPC  H11B  287   3.766   1.233   5.660  0.7521 -2.8664  2.1412
    3POPC     P  288   3.961   1.091   5.784 -0.3082  0.1986  0.3819
    3POPC   O13  289   3.831   1.014   5.804 -0.0612 -0.1820 -0.2053
    3POPC   O14  290   4.064   1.076   5.891 -0.0003  0.2046 -0.3830
    3POPC   O12  291   3.943   1.249   5.773  0.5999  0.1353  0.1469
    3POPC   O11  292   4.034   1.050   5.649  0.3163  0.0064  0.6682
    3POPC    C1  293   4.054   1.132   5.540  0.1348 -0.3202 -0.0458
    3POPC    HA  294   4.153   1.114   5.495  0.3690 -0.4867  0.5237
    3POPC    HB  295   4.051   1.241   5.564  1.4257 -0.1634 -0.5113
    3POPC    C2  296   3.952   1.094   5.429  0.3921  0.0719 -0.5111
    3POPC    HS  297   3.859   1.068   5.485  0.4829 -0.2771 -0.5233
    3POPC   O21  298   4.007   0.996   5.340  0.2893  0.5677 -0.0814
    3POPC   C21  299   3.919   0.915   5.285  0.7575  0.4905 -0.2851
    3POPC   O22  300   3.796   0.908   5.306  0.5017 -0.1109 -0.1461
    3POPC   C22  301   3.995   0.817   5.199  0.0999  0.2568  0.1656
    3POPC   H2R  302   3.935   0.727   5.172 -0.6506  0.8767 -0.2643
    3POPC   H2S  303   4.090   0.781   5.245 -0.0665 -0.4413 -0.0259
    3POPC    C3  304   3.912   1.217   5.347  0.2458  0.1044  0.0563
    3POPC    HX  305   3.990   1.231   5.269 -0.0983 -0.4879 -0.3991
    3POPC    HY  306   3.915   1.307   5.413 -1.1642  0.1265  0.1351
    3POPC   O31  307   3.778   1.209   5.298  0.0660  0.3995  0.4952
    3POPC   C31  308   3.758   1.305   5.206 -0.2996  0.3665 -0.8826
    3POPC   O32  309   3.832   1.397   5.182 -0.1522  0.1395 -0.7550
    3POPC   C32  310   3.632   1.281   5.125  0.4212 -0.2294 -0.5041
    3POPC   H2X  311   3.544   1.274   5.192  1.9453  0.5228  1.6873
    3POPC   H2Y  312   3.640   1.185   5.069 -1.6973 -0.2335 -0.8746
    3POPC   C23  313   4.030   0.878   5.064  0.6624 -0.7986  0.4151
    3POPC   H3R  314   4.076   0.810   4.989  0.1927  2.7670 -3.4810
    3POPC   H3S  315   4.087   0.970   5.089 -1.4684  0.8014 -0.3281
    3POPC   C24  316   3.911   0.945   4.991 -0.0287  0.5391 -0.9517
    3POPC   H4R  317   3.819   0.950   5.052  1.6620  2.6174  1.6366
    3POPC   H4S  318   3.875   0.877   4.910 -2.5677  2.4613 -1.5387
    3POPC   C25  319   3.938   1.087   4.944 -0.3496 -0.0517 -0.6767
    3POPC   H5R  320   4.045   1.092   4.915  0.9744 -0.6520  3.4853
    3POPC   H5S  321   3.920   1.155   5.030  0.2986 -0.4213 -0.2471
    3POPC   C26  322   3.864   1.128   4.811  0.5716 -0.6416  0.6878
    3POPC   H6R  323   3.754   1.117   4.824  0.1295  2.8428  0.8549
    3POPC   H6S  324   3.902   1.052   4.740  1.4766 -1.8495  2.3906
    3POPC   C27  325   3.887   1.275   4.759 -0.7128 -0.4233  0.4463
    3POPC   H7R  326   3.997   1.290   4.751 -0.5527 -0.7001  1.8652
    3POPC   H7S  327   3.857   1.353   4.833  0.7023 -1.5269  2.2813
    3POPC   C28  328   3.821   1.312   4.627 -0.1961 -0.6278  0.4026
    3POPC   H8R  329   3.714   1.282   4.639 -0.9649  1.3664 -0.9648
    3POPC   H8S  330   3.862   1.252   4.543  0.6723 -0.2859  0.5773
    3POPC   C29  331   3.837   1.461   4.601  0.4062 -0.3653 -0.5640
    3POPC   H91  332   3.914   1.516   4.656 -1.0435  3.2234 -1.8271
    3POPC  C210  333   3.753   1.543   4.532 -0.0915 -0.0454 -0.1135
    3POPC  H101  334   3.784   1.647   4.519  0.4956 -0.0019  1.4656
    3POPC  C211  335   3.633   1.491   4.458 -0.7408  0.6565 -0.6031
    3POPC  H11R  336   3.539   1.522   4.509 -0.7746  0.7126 -0.7002
    3POPC  H11S  337   3.639   1.380   4.455  0.2671  0.6720  0.4080
    3POPC  C212  338   3.628   1.531   4.309  0.1106 -0.2700  0.1697
    3POPC  H12R  339   3.560   1.470   4.245  2.8459 -0.7943 -2.4640
    3POPC  H12S  340   3.728   1.508   4.266  1.5058 -0.0345  3.0320
    3POPC  C213  341   3.591   1.674   4.284 -0.3476 -0.2065  0.3766
    3POPC  H13R  342   3.641   1.740   4.358 -0.3502 -1.4903  1.5580
    3POPC  H13S  343   3.485   1.699   4.308 -1.2563 -1.9400 -1.5105
    3POPC  C214  344   3.629   1.723   4.139 -0.4010  0.4193 -0.1005
    3POPC  H14R  345   3.612   1.641   4.066  0.0542 -0.3620  0.6597
    3POPC  H14S  346   3.737   1.746   4.135 -0.2567  0.2800  1.9216
    3POPC  C215  347   3.565   1.851   4.087 -1.0313 -0.0398 -0.1015
    3POPC  H15R  348   3.574   1.921   4.173 -2.6073 -0.7682  0.6962
    3POPC  H15S  349   3.457   1.829   4.076 -1.3715  0.7401  1.3680
    3POPC  C216  350   3.630   1.902   3.956  0.6250  0.2256 -0.3224
    3POPC  H16R  351   3.608   1.833   3.872  1.9550 -0.6102 -0.0129
    3POPC  H16S  352   3.738   1.920   3.975  0.1519  1.6832  1.3578
    3POPC  C217  353   3.584   2.040   3.909 -0.1308 -0.0192  0.3779
    3POPC  H17R  354   3.592   2.123   3.983 -1.0835  1.1791 -0.8070
    3POPC  H17S  355   3.475   2.027   3.893  0.2172 -4.1161  0.4351
    3POPC  C218  356   3.639   2.088   3.771 -0.1018 -0.3819  0.0001
    3POPC  H18R  357   3.597   2.020   3.695 -0.0272  1.7853 -2.0828
    3POPC  H18S  358   3.749   2.094   3.783  0.0100  0.2632 -1.2241
    3POPC  H18T  359   3.609   2.194   3.754 -0.2183 -0.5810 -1.0472
    3POPC   C33  360   3.602   1.384   5.011 -0.1186 -0.0292 -0.2265
    3POPC   H3X  361   3.699   1.417   4.969 -0.7750  2.5542  0.1428
    3POPC   H3Y  362   3.547   1.467   5.060 -1.2757 -0.8700 -0.0592
    3POPC   C34  363   3.511   1.316   4.900 -0.1511  0.6536  0.0973
    3POPC   H4X  364   3.421   1.268   4.945  0.6949 -3.7463 -2.3883
    3POPC   H4Y  365   3.578   1.236   4.863 -1.8492 -0.2887 -1.1164
    3POPC   C35  366   3.487   1.413   4.784 -0.0534  0.7535  0.5873
    3POPC   H5X  367   3.582   1.437   4.731  0.7022 -0.1866  1.4778
    3POPC   H5Y  368   3.453   1.504   4.838 -1.2107  1.0939 -0.6791
    3POPC   C36  369   3.367   1.378   4.685  0.4202 -0.7590 -0.0570
    3POPC   H6X  370   3.339   1.470   4.629  0.0657 -1.4459 -1.0251
    3POPC   H6Y  371   3.283   1.350   4.752  0.9602 -0.5347  0.7377
    3POPC   C37  372   3.408   1.267   4.597  0.6166 -0.3336 -0.4681
    3POPC   H7X  373   3.396   1.165   4.640 -1.4514 -0.8909 -2.2053
    3POPC   H7Y  374   3.518   1.266   4.577  0.8127  0.9951  0.4410
    3POPC   C38  375   3.338   1.269   4.464  0.5288 -0.0961 -0.5233
    3POPC   H8X  376   3.354   1.359   4.402  0.5984 -0.7517 -1.4704
    3POPC   H8Y  377   3.228   1.261   4.477  0.4433  0.0682 -1.1583
    3POPC   C39  378   3.389   1.153   4.381 -0.0407  0.1092 -0.2102
    3POPC   H9X  379   3.361   1.055   4.423 -2.6011  1.0355  0.4348
    3POPC   H9Y  380   3.499   1.168   4.381 -0.2479  1.9343  0.8359
    3POPC  C310  381   3.336   1.169   4.237  0.2327 -0.1583 -0.0937
    3POPC  H10X  382   3.370   1.261   4.185 -0.9208  1.4312  1.8387
    3POPC  H10Y  383   3.225   1.178   4.245  0.2064 -0.6897  0.1474
    3POPC  C311  384   3.370   1.054   4.134  0.7436  0.1009 -0.4527
    3POPC  H11X  385   3.351   0.954   4.178  0.5997 -1.0120 -2.8758
    3POPC  H11Y  386   3.480   1.066   4.142  0.9309 -1.6298 -0.0301
    3POPC  C312  387   3.310   1.078   3.994 -0.6942 -0.0529 -0.4408
    3POPC  H12X  388   3.342   1.182   3.974 -0.3087 -0.2566 -0.8875
    3POPC  H12Y  389   3.199   1.081   3.998 -0.7398 -0.9208 -0.8818
    3POPC  C313  390   3.353   0.971   3.885  0.2223 -0.1486 -0.6831
    3POPC  H13X  391   3.320   0.867   3.908 -1.9326  0.5919 -0.1697
    3POPC  H13Y  392   3.464   0.971   3.884  0.2366 -0.9712 -2.1838
    3POPC  C314  393   3.307   1.011   3.739  0.1865  0.6655 -1.1824
    3POPC  H14X  394   3.311   1.122   3.745 -2.2478  0.8607 -2.1537
    3POPC  H14Y  395   3.199   0.989   3.725  0.3220 -1.4016  0.4466
    3POPC  C315  396   3.392   0.950   3.629 -0.1988 -0.4589 -0.2187
    3POPC  H15X  397   3.495   0.991   3.634  0.1648 -1.0938 -1.7916
    3POPC  H15Y  398   3.359   0.984   3.529  2.3927 -0.6521 -1.2222
    3POPC  C316  399   3.392   0.800   3.634 -0.4535  0.2742  0.6342
    3POPC  H16X  400   3.472   0.761   3.568 -0.6020 -0.1108  0.6749
    3POPC  H16Y  401   3.295   0.754   3.604  0.3265 -0.3735 -1.0451
    3POPC  H16Z  402   3.434   0.762   3.729  0.4852  0.2222  0.2090
    4POPC     N  403   3.713   2.314   5.884  0.8919 -0.4454  0.0609
    4POPC   C12  404   3.787   2.401   5.783 -0.4352 -0.1729 -0.2986
    4POPC  H12A  405   3.762   2.501   5.817 -0.0216 -0.4595  0.9039
    4POPC  H12B  406   3.751   2.398   5.681 -1.9079 -1.5611  0.2393
    4POPC   C13  407   3.714   2.170   5.838  0.1320 -0.0289  0.2074
    4POPC  H13A  408   3.684   2.102   5.915  0.6827 -0.4221  0.0837
    4POPC  H13B  409   3.649   2.158   5.753 -1.0340 -0.8091  1.1924
    4POPC  H13C  410   3.814   2.143   5.807  0.3379 -0.4268  1.1873
    4POPC   C14  411   3.775   2.320   6.015 -0.9552  0.7437 -0.4173
    4POPC  H14A  412   3.878   2.287   6.018 -1.2219 -0.0909 -0.3463
    4POPC  H14B  413   3.789   2.425   6.039  2.1872 -0.0367  1.9220
    4POPC  H14C  414   3.708   2.283   6.091 -1.9579 -1.0260 -2.0993
    4POPC   C15  415   3.571   2.362   5.889  0.3268 -0.6859  0.3759
    4POPC  H15A  416   3.552   2.453   5.942 -1.0586 -0.2891 -0.7284
    4POPC  H15B  417   3.502   2.288   5.928 -1.3861  0.1148 -0.9836
    4POPC  H15C  418   3.541   2.380   5.787 -0.9354  2.9314  1.2618
    4POPC   C11  419   3.938   2.382   5.770  0.1625  0.4532  0.0863
    4POPC  H11A  420   3.986   2.405   5.868  1.0498  1.4292 -0.5541
    4POPC  H11B  421   3.969   2.461   5.698  2.4535  0.1689  0.6895
    4POPC     P  422   4.064   2.206   5.629  0.0729  0.0255 -0.1234
    4POPC   O13  423   4.013   2.102   5.540 -0.4772  0.0965  0.3057
    4POPC   O14  424   4.192   2.176   5.692  0.6059 -0.3537  0.5100
    4POPC   O12  425   3.965   2.246   5.737  0.6490 -0.3340 -0.1250
    4POPC   O11  426   4.089   2.335   5.544  0.0451 -0.2109 -0.2892
    4POPC    C1  427   3.992   2.373   5.445 -0.3684 -0.1404  0.6230
    4POPC    HA  428   3.998   2.480   5.417 -0.7722 -0.2081  0.2600
    4POPC    HB  429   3.886   2.365   5.478 -0.2462  0.9815  1.3457
    4POPC    C2  430   4.012   2.302   5.308  0.0544  0.5914 -0.3465
    4POPC    HS  431   4.018   2.193   5.330 -2.5139  1.0307  3.5669
    4POPC   O21  432   4.135   2.355   5.254 -0.1858 -0.7220  0.0747
    4POPC   C21  433   4.215   2.271   5.194  0.2176 -0.2987 -0.3141
    4POPC   O22  434   4.202   2.150   5.179  0.0036 -0.3528 -0.5549
    4POPC   C22  435   4.339   2.346   5.150  0.0287  0.3354 -0.6205
    4POPC   H2R  436   4.428   2.285   5.176  0.6486  2.0929  1.8125
    4POPC   H2S  437   4.338   2.442   5.208 -0.6951  0.1915 -0.3806
    4POPC    C3  438   3.882   2.330   5.219 -0.6311  0.5887 -0.3915
    4POPC    HX  439   3.862   2.439   5.219  1.2330  0.9631 -0.6518
    4POPC    HY  440   3.790   2.288   5.265  0.5299  1.5198  3.0555
    4POPC   O31  441   3.900   2.282   5.078 -0.5193 -0.3404  0.0780
    4POPC   C31  442   3.861   2.155   5.054  0.0479  0.4075  0.4948
    4POPC   O32  443   3.814   2.077   5.137  0.5507 -0.0772 -0.3506
    4POPC   C32  444   3.894   2.110   4.905 -0.3863 -0.4857 -0.5169
    4POPC   H2X  445   3.837   2.015   4.896 -0.1267 -0.6412 -0.5478
    4POPC   H2Y  446   4.003   2.090   4.910 -0.5930 -1.4897  0.4366
    4POPC   C23  447   4.346   2.391   4.999 -0.0002 -0.4714  0.7675
    4POPC   H3R  448   4.352   2.312   4.921  1.0052  1.0874 -0.7946
    4POPC   H3S  449   4.439   2.451   4.988  1.2933 -2.7487 -2.1183
    4POPC   C24  450   4.229   2.483   4.954 -0.6024  0.9115 -0.6193
    4POPC   H4R  451   4.245   2.570   5.021 -0.6564  1.6025 -1.4751
    4POPC   H4S  452   4.129   2.437   4.969  0.6999 -2.0630 -0.5440
    4POPC   C25  453   4.236   2.536   4.814  0.1416  0.3335  0.6072
    4POPC   H5R  454   4.340   2.575   4.804  0.3150  0.7405  3.2012
    4POPC   H5S  455   4.176   2.629   4.818  1.1353  1.0938 -1.1220
    4POPC   C26  456   4.195   2.435   4.703  0.4240 -0.2430 -0.0283
    4POPC   H6R  457   4.092   2.402   4.726  0.2456  0.3013 -0.0414
    4POPC   H6S  458   4.254   2.341   4.696 -1.9926 -1.8530  0.2741
    4POPC   C27  459   4.196   2.502   4.569 -0.0856 -0.3980  0.1274
    4POPC   H7R  460   4.298   2.544   4.555  0.2998 -1.4645 -0.4106
    4POPC   H7S  461   4.129   2.590   4.576  1.0473  0.6086 -1.2272
    4POPC   C28  462   4.156   2.420   4.446  0.6083  0.5825 -0.1561
    4POPC   H8R  463   4.116   2.483   4.363 -2.9294 -0.7856  0.3119
    4POPC   H8S  464   4.059   2.368   4.460  0.5074  0.9444  0.5464
    4POPC   C29  465   4.262   2.317   4.409  0.2386 -0.0420  0.1267
    4POPC   H91  466   4.288   2.252   4.493  0.3468  0.3513  0.3988
    4POPC  C210  467   4.333   2.303   4.297  0.2159 -0.1205 -0.5888
    4POPC  H101  468   4.390   2.210   4.288 -0.7440 -0.8432  0.4790
    4POPC  C211  469   4.328   2.395   4.182 -0.3029 -0.8591  0.4292
    4POPC  H11R  470   4.220   2.411   4.158 -0.4918 -1.7791  0.6356
    4POPC  H11S  471   4.381   2.357   4.092  1.4370  0.8070  0.6806
    4POPC  C212  472   4.382   2.530   4.227 -0.3410 -0.0812 -0.6901
    4POPC  H12R  473   4.487   2.520   4.262 -0.3652 -1.8245 -1.0386
    4POPC  H12S  474   4.315   2.585   4.297  1.6710  0.3254  1.0016
    4POPC  C213  475   4.384   2.630   4.110 -0.1044 -0.2697 -0.1088
    4POPC  H13R  476   4.388   2.738   4.135 -2.4594 -0.5333  1.6419
    4POPC  H13S  477   4.294   2.610   4.048  0.6824  0.7012 -1.6255
    4POPC  C214  478   4.494   2.609   4.007  0.0606  0.2650 -0.3944
    4POPC  H14R  479   4.475   2.673   3.918  0.3548  1.2866  0.2621
    4POPC  H14S  480   4.483   2.506   3.966 -1.2180  0.7064 -1.2133
    4POPC  C215  481   4.626   2.647   4.063 -0.1692 -0.2987  0.3971
    4POPC  H15R  482   4.643   2.608   4.166 -1.3216  0.8103  1.0476
    4POPC  H15S  483   4.631   2.757   4.076  2.2628 -0.5007  1.7278
    4POPC  C216  484   4.741   2.591   3.985 -0.1332 -0.8857  0.2534
    4POPC  H16R  485   4.725   2.607   3.876 -0.2523 -4.1329 -0.3102
    4POPC  H16S  486   4.734   2.480   3.985  1.1369 -1.0139 -1.4454
    4POPC  C217  487   4.878   2.642   4.027 -0.3148  0.4673 -0.0299
    4POPC  H17R  488   4.896   2.751   4.026 -0.4217  0.5128 -2.2175
    4POPC  H17S  489   4.940   2.591   3.950 -0.8680 -0.9450  0.4250
    4POPC  C218  490   4.928   2.569   4.148  0.2103 -0.7983 -0.0211
    4POPC  H18R  491   4.878   2.613   4.237 -0.9788 -1.3675 -0.3865
    4POPC  H18S  492   5.038   2.585   4.161 -0.0860  0.8344  0.7368
    4POPC  H18T  493   4.911   2.459   4.144 -2.1538 -0.4514 -2.4412
    4POPC   C33  494   3.851   2.216   4.802  0.4503 -0.1248 -0.0798
    4POPC   H3X  495   3.917   2.305   4.807  1.6848 -0.9574 -1.1521
    4POPC   H3Y  496   3.749   2.254   4.827  0.7607  0.4518  0.3180
    4POPC   C34  497   3.865   2.143   4.665  0.0285 -0.0879 -0.2669
    4POPC   H4X  498   3.805   2.050   4.669 -1.3039  0.7579  0.0932
    4POPC   H4Y  499   3.970   2.110   4.651  0.6775  1.9657 -0.6596
    4POPC   C35  500   3.832   2.232   4.546  1.0242 -0.1284 -0.1433
    4POPC   H5X  501   3.885   2.327   4.566  2.4345 -1.4563  3.1265
    4POPC   H5Y  502   3.725   2.263   4.544  1.5561  1.8988  0.6546
    4POPC   C36  503   3.868   2.163   4.419  0.3681 -0.1181  0.6678
    4POPC   H6X  504   3.795   2.083   4.397  1.7019 -1.3799  0.6358
    4POPC   H6Y  505   3.974   2.128   4.416  0.7302  1.0144 -0.8839
    4POPC   C37  506   3.852   2.265   4.305  0.5396 -0.1206  0.1362
    4POPC   H7X  507   3.903   2.363   4.317  0.8017 -0.1636 -0.6125
    4POPC   H7Y  508   3.746   2.299   4.301  0.5193 -0.2253 -0.2129
    4POPC   C38  509   3.897   2.196   4.173  0.3979  0.3494  0.5811
    4POPC   H8X  510   3.807   2.141   4.138 -1.1101  0.2486  4.1504
    4POPC   H8Y  511   3.974   2.118   4.190  1.4413  1.1934 -0.1327
    4POPC   C39  512   3.955   2.296   4.067  0.2793  0.9392 -0.1975
    4POPC   H9X  513   4.041   2.343   4.119  1.8522 -2.3178  0.3921
    4POPC   H9Y  514   3.872   2.363   4.036 -1.1180 -0.6822 -0.1068
    4POPC  C310  515   4.003   2.223   3.941 -0.0250 -0.1007  0.0800
    4POPC  H10X  516   3.916   2.154   3.936 -0.0933  0.0122 -0.3240
    4POPC  H10Y  517   4.096   2.165   3.953 -1.3982 -2.1717  1.3132
    4POPC  C311  518   4.016   2.309   3.818  0.4587 -0.1035 -0.2906
    4POPC  H11X  519   3.917   2.345   3.782 -0.0717  0.9464  2.0103
    4POPC  H11Y  520   4.055   2.251   3.732 -0.2369 -0.0806 -0.6276
    4POPC  C312  521   4.111   2.427   3.831 -0.1711 -0.8738 -0.5044
    4POPC  H12X  522   4.210   2.400   3.872 -0.4581  0.3937  1.1569
    4POPC  H12Y  523   4.063   2.502   3.898 -0.4533 -0.8957 -0.6803
    4POPC  C313  524   4.125   2.507   3.701 -0.8781 -0.1940  0.4842
    4POPC  H13X  525   4.027   2.542   3.662 -0.3893  1.6399  0.7862
    4POPC  H13Y  526   4.155   2.446   3.613  0.8968 -0.0984  0.9743
    4POPC  C314  527   4.219   2.630   3.728  0.3837 -0.9162  0.3219
    4POPC  H14X  528   4.319   2.582   3.730  0.8207 -0.1886 -1.7266
    4POPC  H14Y  529   4.196   2.687   3.821 -0.0871  1.3757 -1.1264
    4POPC  C315  530   4.221   2.733   3.618 -0.3779  0.2599  0.1374
    4POPC  H15X  531   4.259   2.829   3.660  0.7265 -0.2499  0.3387
    4POPC  H15Y  532   4.116   2.742   3.582 -0.6743 -2.9495 -0.0664
    4POPC  C316  533   4.306   2.693   3.500 -0.2421 -0.1525 -0.3127
    4POPC  H16X  534   4.342   2.781   3.443  2.3135 -1.0435 -0.2238
    4POPC  H16Y  535   4.244   2.626   3.437 -0.0621 -1.8205  1.2102
    4POPC  H16Z  536   4.398   2.638   3.530  0.4485  0.7531 -0.7179
    5POPC     N  537   3.968   4.707   6.024 -0.0918 -0.2668  0.2159
    5POPC   C12  538   4.052   4.591   6.087 -0.0935 -0.4824  0.4717
    5POPC  H12A  539   3.997   4.500   6.067 -0.4992 -0.1927  0.2426
    5POPC  H12B  540   4.049   4.605   6.194  1.0440  0.1321  0.4410
    5POPC   C13  541   3.985   4.709   5.875  0.1698  0.0356 -0.6505
    5POPC  H13A  542   4.084   4.700   5.833  0.2817  0.6205 -0.5310
    5POPC  H13B  543   3.940   4.626   5.824 -0.6998  1.0059 -1.5036
    5POPC  H13C  544   3.925   4.791   5.837  0.4640  0.5263 -0.0759
    5POPC   C14  545   3.817   4.684   6.039 -0.0588  0.6235 -0.7708
    5POPC  H14A  546   3.775   4.597   5.991  1.0859 -0.7711  0.6331
    5POPC  H14B  547   3.794   4.673   6.144 -1.5771 -0.3268 -1.1780
    5POPC  H14C  548   3.764   4.762   5.988 -1.1848 -0.5235 -1.4274
    5POPC   C15  549   3.999   4.833   6.083  0.1700 -0.0940  0.2488
    5POPC  H15A  550   3.978   4.827   6.189  0.0493 -1.2842  0.1707
    5POPC  H15B  551   3.939   4.913   6.042 -0.4381 -0.5685  0.2007
    5POPC  H15C  552   4.102   4.866   6.073  0.4920 -1.4930 -1.4612
    5POPC   C11  553   4.199   4.571   6.044 -0.3127 -0.2352  0.5224
    5POPC  H11A  554   4.253   4.508   6.118  2.0245 -0.5600 -1.3654
    5POPC  H11B  555   4.245   4.672   6.045  0.3053 -0.4377 -1.9449
    5POPC     P  556   4.183   4.368   5.875 -0.2050  0.1863 -0.3194
    5POPC   O13  557   4.043   4.330   5.903 -0.2679 -0.4625  0.6570
    5POPC   O14  558   4.285   4.285   5.938 -0.3424  0.1263  0.5499
    5POPC   O12  559   4.220   4.522   5.918 -0.7755  0.4861 -0.2454
    5POPC   O11  560   4.210   4.379   5.720 -0.9472  0.3869 -0.5865
    5POPC    C1  561   4.198   4.503   5.652  0.0958  0.8275  0.5063
    5POPC    HA  562   4.283   4.565   5.686 -1.3441  2.0278  2.0975
    5POPC    HB  563   4.108   4.564   5.677 -0.1752  0.4699  0.4195
    5POPC    C2  564   4.191   4.476   5.493  0.5141  0.6095 -0.6109
    5POPC    HS  565   4.165   4.568   5.436 -0.7506  0.1749 -0.7572
    5POPC   O21  566   4.101   4.375   5.456  0.2375  0.2407  0.3320
    5POPC   C21  567   3.973   4.399   5.472 -0.0342 -0.2663  0.2221
    5POPC   O22  568   3.932   4.502   5.516 -0.2946  0.9333 -0.1203
    5POPC   C22  569   3.892   4.273   5.449 -0.0721 -0.0296 -0.0818
    5POPC   H2R  570   3.793   4.281   5.499 -0.0285 -0.7744  0.1307
    5POPC   H2S  571   3.941   4.184   5.494  1.5816  1.4943  1.2722
    5POPC    C3  572   4.331   4.425   5.423  0.0930 -0.3954 -0.0143
    5POPC    HX  573   4.338   4.314   5.426 -1.1505 -0.4725  1.0474
    5POPC    HY  574   4.413   4.468   5.484 -0.7305  0.5802  0.4339
    5POPC   O31  575   4.323   4.464   5.287 -0.4956  0.7111  0.2120
    5POPC   C31  576   4.397   4.571   5.251  0.2827  0.1309  0.4355
    5POPC   O32  577   4.454   4.644   5.330 -0.0862 -0.0832 -0.7181
    5POPC   C32  578   4.390   4.591   5.099  0.3012  0.5401  0.2161
    5POPC   H2X  579   4.328   4.510   5.056  0.1194  0.6152  0.3324
    5POPC   H2Y  580   4.492   4.570   5.061 -0.0183  0.2066 -0.4765
    5POPC   C23  581   3.872   4.248   5.297 -0.0720 -0.4339  0.3684
    5POPC   H3R  582   3.879   4.138   5.282  0.3490 -0.2664 -0.7661
    5POPC   H3S  583   3.935   4.308   5.229 -4.5401  1.7178 -2.3154
    5POPC   C24  584   3.739   4.301   5.261 -0.8719  0.1014 -0.1423
    5POPC   H4R  585   3.733   4.412   5.268 -0.8321  0.2000 -1.3820
    5POPC   H4S  586   3.656   4.264   5.325 -1.1702  1.2614  0.1760
    5POPC   C25  587   3.697   4.289   5.110  0.4239 -0.1791  0.1234
    5POPC   H5R  588   3.780   4.262   5.042  2.0962  2.0744  1.1330
    5POPC   H5S  589   3.663   4.391   5.079 -0.6923 -0.7091 -0.4588
    5POPC   C26  590   3.582   4.186   5.078 -0.8697 -0.3812 -0.5509
    5POPC   H6R  591   3.511   4.200   5.163  0.4729  2.3618  0.2695
    5POPC   H6S  592   3.627   4.085   5.090  1.3740  0.5271 -0.7397
    5POPC   C27  593   3.516   4.177   4.938  0.0285 -0.5679 -0.7385
    5POPC   H7R  594   3.599   4.172   4.864  1.0004  0.2119  0.2438
    5POPC   H7S  595   3.465   4.269   4.902 -1.5941 -1.1027  0.1205
    5POPC   C28  596   3.422   4.057   4.934 -0.2092 -0.2745  0.2307
    5POPC   H8R  597   3.332   4.085   4.994  0.2115  0.6015  0.4783
    5POPC   H8S  598   3.469   3.968   4.980  0.5979 -0.5840 -1.1488
    5POPC   C29  599   3.384   4.024   4.789 -0.7831 -0.2252  0.1896
    5POPC   H91  600   3.340   4.106   4.731 -0.6300  0.0882  0.5157
    5POPC  C210  601   3.402   3.899   4.735  0.1868  0.4994 -1.6448
    5POPC  H101  602   3.371   3.873   4.633  0.7047  0.3120 -1.7581
    5POPC  C211  603   3.464   3.774   4.811  0.2513  0.2483  0.1599
    5POPC  H11R  604   3.403   3.763   4.903  0.0528  0.6030  0.0719
    5POPC  H11S  605   3.565   3.789   4.854 -0.6031  0.8903  2.0457
    5POPC  C212  606   3.456   3.643   4.730  0.0888  0.0690 -0.7630
    5POPC  H12R  607   3.504   3.572   4.801 -0.5316  2.0099  1.7517
    5POPC  H12S  608   3.513   3.664   4.637  1.4220  1.0854  0.2351
    5POPC  C213  609   3.314   3.596   4.694  0.6735  0.4856 -0.2812
    5POPC  H13R  610   3.279   3.643   4.599 -1.9786 -2.2239 -0.8107
    5POPC  H13S  611   3.238   3.613   4.773  0.6827  0.8144 -0.3399
    5POPC  C214  612   3.309   3.440   4.674 -0.2587  0.0659 -0.4651
    5POPC  H14R  613   3.356   3.399   4.766 -0.9894 -1.8897 -0.9124
    5POPC  H14S  614   3.375   3.412   4.589  0.6429 -1.0405  0.5591
    5POPC  C215  615   3.166   3.381   4.660  0.3132 -0.0711  0.1555
    5POPC  H15R  616   3.098   3.422   4.738  1.2503 -1.5440  1.8338
    5POPC  H15S  617   3.158   3.272   4.680 -2.0435  0.0785  0.2589
    5POPC  C216  618   3.116   3.409   4.519 -0.4709 -0.5345  0.4313
    5POPC  H16R  619   3.176   3.366   4.436 -1.0713  0.8271 -0.7582
    5POPC  H16S  620   3.116   3.517   4.493 -0.9673 -0.4327  0.8345
    5POPC  C217  621   2.971   3.369   4.505  0.0890 -0.1178 -0.3668
    5POPC  H17R  622   2.929   3.375   4.403 -0.5866  0.2569 -0.0781
    5POPC  H17S  623   2.915   3.449   4.559 -0.1713 -0.2266 -0.4721
    5POPC  C218  624   2.934   3.231   4.563 -0.3557 -0.2931  0.0432
    5POPC  H18R  625   2.951   3.212   4.671  1.2456  0.5316 -0.0353
    5POPC  H18S  626   2.992   3.150   4.513  1.1192  1.5337 -1.3206
    5POPC  H18T  627   2.831   3.210   4.525 -0.5815  2.1600 -0.8661
    5POPC   C33  628   4.322   4.725   5.050 -0.2061  0.4856  0.7913
    5POPC   H3X  629   4.357   4.738   4.945 -0.1291  0.5079  0.8195
    5POPC   H3Y  630   4.369   4.803   5.114  0.6315  0.8995 -0.2941
    5POPC   C34  631   4.172   4.716   5.054 -0.4754 -0.5847  0.0634
    5POPC   H4X  632   4.135   4.817   5.025  1.0789  0.6029  1.9297
    5POPC   H4Y  633   4.141   4.698   5.159  0.5729 -0.0395  0.4846
    5POPC   C35  634   4.107   4.608   4.971  0.0106  0.4006 -0.1084
    5POPC   H5X  635   4.123   4.518   5.034 -2.5980  2.1692  3.4461
    5POPC   H5Y  636   4.143   4.618   4.867 -1.3266  1.9049 -0.4549
    5POPC   C36  637   3.953   4.620   4.957  0.1060  0.2995 -0.3086
    5POPC   H6X  638   3.930   4.718   4.910 -3.1050 -0.8095 -1.3278
    5POPC   H6Y  639   3.910   4.634   5.058 -0.2384  2.3373 -0.6918
    5POPC   C37  640   3.888   4.504   4.879  0.5053 -0.4883 -0.0887
    5POPC   H7X  641   3.782   4.508   4.911  0.6860  1.3213  0.3986
    5POPC   H7Y  642   3.920   4.401   4.908 -0.0346 -0.1363  1.8829
    5POPC   C38  643   3.906   4.507   4.725  0.1333  0.6677  0.4766
    5POPC   H8X  644   4.014   4.512   4.700  0.1096 -1.6052 -0.3251
    5POPC   H8Y  645   3.847   4.596   4.694  0.3869  1.1776  1.4270
    5POPC   C39  646   3.849   4.373   4.651 -0.0422  0.0798 -0.3606
    5POPC   H9X  647   3.868   4.282   4.710 -0.1895  0.5854  0.4834
    5POPC   H9Y  648   3.898   4.368   4.551  0.5174 -0.2929 -0.0724
    5POPC  C310  649   3.692   4.380   4.614 -0.2970 -0.0507  0.2569
    5POPC  H10X  650   3.659   4.480   4.576 -1.6153  0.0874  1.6606
    5POPC  H10Y  651   3.648   4.363   4.714  3.0866 -1.0193  1.7109
    5POPC  C311  652   3.640   4.270   4.519 -0.2500 -0.2881  0.0399
    5POPC  H11X  653   3.529   4.264   4.518 -0.6164  3.6738 -2.5106
    5POPC  H11Y  654   3.679   4.172   4.555  2.7950  0.6603 -0.4318
    5POPC  C312  655   3.674   4.292   4.366 -0.4755  0.1807 -0.3168
    5POPC  H12X  656   3.785   4.304   4.360 -0.6168  1.1936 -1.3321
    5POPC  H12Y  657   3.619   4.375   4.316 -1.8310 -0.8157 -0.5256
    5POPC  C313  658   3.633   4.166   4.292  0.3614  0.5027  0.0328
    5POPC  H13X  659   3.531   4.142   4.328  1.3023 -1.3123  1.7106
    5POPC  H13Y  660   3.684   4.072   4.322 -1.1018 -0.4143 -0.2274
    5POPC  C314  661   3.629   4.175   4.145  0.2939 -0.2058 -0.0588
    5POPC  H14X  662   3.726   4.161   4.092 -0.0065  2.0481 -1.3125
    5POPC  H14Y  663   3.597   4.275   4.108  2.5007  1.1731  1.5389
    5POPC  C315  664   3.533   4.067   4.086  0.2777  0.9987  0.6480
    5POPC  H15X  665   3.430   4.064   4.127 -0.5965  0.3414 -1.4315
    5POPC  H15Y  666   3.567   3.963   4.107 -1.2858 -0.0544 -1.6147
    5POPC  C316  667   3.517   4.100   3.932  0.1219  0.6750 -0.0543
    5POPC  H16X  668   3.444   4.032   3.884 -1.1463  1.9506 -0.0120
    5POPC  H16Y  669   3.617   4.080   3.886  0.1641 -0.3868  0.4853
    5POPC  H16Z  670   3.494   4.208   3.915 -0.8144  1.1086  3.3425
    6POPC     N  671   2.590   3.245   6.110  0.4046  0.0464  0.1870
    6POPC   C12  672   2.582   3.225   5.964  0.0215  0.8354  0.4942
    6POPC  H12A  673   2.571   3.122   5.936  0.0459  1.7081 -3.2249
    6POPC  H12B  674   2.678   3.251   5.920 -0.1106  1.1959  0.4149
    6POPC   C13  675   2.668   3.369   6.136  0.4650  0.6182  0.2870
    6POPC  H13A  676   2.615   3.458   6.104  1.3363  0.9584 -0.2206
    6POPC  H13B  677   2.682   3.388   6.242 -0.5474  1.1848  0.3321
    6POPC  H13C  678   2.770   3.367   6.103  0.7869 -0.6281  1.2496
    6POPC   C14  679   2.448   3.257   6.177 -0.4857 -0.0665  0.0359
    6POPC  H14A  680   2.455   3.293   6.278  1.2572 -1.7267  0.5685
    6POPC  H14B  681   2.392   3.336   6.130 -0.6055 -0.2145 -0.0732
    6POPC  H14C  682   2.382   3.171   6.177 -2.5133  1.4097  1.7212
    6POPC   C15  683   2.667   3.136   6.192  0.0307 -0.2345  0.9364
    6POPC  H15A  684   2.681   3.154   6.298 -0.8505 -1.9416  1.3704
    6POPC  H15B  685   2.765   3.120   6.150  0.7015  2.4167  1.2747
    6POPC  H15C  686   2.616   3.041   6.186  1.0015 -0.8463  1.9599
    6POPC   C11  687   2.473   3.299   5.879 -0.5793  0.1357 -0.7718
    6POPC  H11A  688   2.376   3.272   5.926 -0.1395  0.7811  0.5619
    6POPC  H11B  689   2.474   3.257   5.776  2.4176 -0.2994 -0.6629
    6POPC     P  690   2.596   3.509   5.785 -0.3705 -0.2326  0.1585
    6POPC   O13  691   2.666   3.396   5.713  0.1137 -0.1320 -0.5804
    6POPC   O14  692   2.688   3.604   5.859 -0.1166 -0.3911 -0.2689
    6POPC   O12  693   2.492   3.443   5.886 -0.1265  0.7206 -0.0088
    6POPC   O11  694   2.515   3.593   5.689  0.3942  0.1298  0.3671
    6POPC    C1  695   2.367   3.563   5.668 -0.1425  0.5124  0.0062
    6POPC    HA  696   2.321   3.660   5.696  2.2821  1.7193  0.1163
    6POPC    HB  697   2.326   3.489   5.739  0.7857 -0.9538 -0.9436
    6POPC    C2  698   2.335   3.516   5.519 -0.0994 -0.0276 -0.5544
    6POPC    HS  699   2.226   3.496   5.520 -0.1978  0.4312  0.9902
    6POPC   O21  700   2.425   3.404   5.485  0.3691  0.0072 -0.1138
    6POPC   C21  701   2.398   3.280   5.510 -0.0878 -0.3342  0.0006
    6POPC   O22  702   2.299   3.237   5.571  0.2379  0.0777 -0.4956
    6POPC   C22  703   2.500   3.194   5.436  0.8060 -0.2532  0.9248
    6POPC   H2R  704   2.550   3.137   5.517  0.4610  0.4017  1.6032
    6POPC   H2S  705   2.587   3.249   5.395  0.5558 -1.9251 -2.2399
    6POPC    C3  706   2.352   3.637   5.422  0.1550  1.1690 -0.0191
    6POPC    HX  707   2.461   3.658   5.415  0.5215 -0.7043 -0.4853
    6POPC    HY  708   2.311   3.732   5.462 -0.9622  0.3496  0.8549
    6POPC   O31  709   2.302   3.607   5.286  0.0758  0.3985 -0.8632
    6POPC   C31  710   2.190   3.668   5.252  0.1819  0.0498 -0.6296
    6POPC   O32  711   2.123   3.747   5.320 -0.2825 -0.2461  0.4276
    6POPC   C32  712   2.154   3.621   5.110 -0.4390 -0.2113  0.6765
    6POPC   H2X  713   2.186   3.516   5.095  2.3679  0.4372  1.4887
    6POPC   H2Y  714   2.222   3.677   5.043  0.3251 -2.1200 -0.1984
    6POPC   C23  715   2.440   3.096   5.323 -0.0623 -0.7783  0.2265
    6POPC   H3R  716   2.401   3.148   5.233  0.2532 -0.8803  0.0271
    6POPC   H3S  717   2.352   3.047   5.369 -0.9860  0.2897 -0.3676
    6POPC   C24  718   2.539   2.988   5.270  0.1610  0.0672 -0.2562
    6POPC   H4R  719   2.590   2.937   5.355 -1.7460 -1.9664 -0.2283
    6POPC   H4S  720   2.628   3.021   5.213  0.8782 -3.3089 -1.3148
    6POPC   C25  721   2.469   2.883   5.185  0.4603 -0.2287 -0.2790
    6POPC   H5R  722   2.536   2.802   5.148 -0.1088 -0.0785 -1.7263
    6POPC   H5S  723   2.430   2.930   5.092 -0.8296 -1.9109 -0.6445
    6POPC   C26  724   2.348   2.813   5.248 -0.4471 -0.3029 -0.2602
    6POPC   H6R  725   2.266   2.886   5.261 -0.7323 -0.4081 -1.3652
    6POPC   H6S  726   2.369   2.796   5.355 -1.8256  1.2595  0.3018
    6POPC   C27  727   2.305   2.689   5.184 -0.0818  0.0535 -0.1900
    6POPC   H7R  728   2.229   2.634   5.244  3.1497 -1.9171  2.4301
    6POPC   H7S  729   2.391   2.619   5.188  1.4376  1.8358  0.0718
    6POPC   C28  730   2.265   2.709   5.039  0.4655 -0.1792  0.7456
    6POPC   H8R  731   2.353   2.750   4.985 -1.1218  0.5718 -1.4474
    6POPC   H8S  732   2.179   2.780   5.047  0.5508  0.0468 -0.1681
    6POPC   C29  733   2.221   2.583   4.963  0.1599  0.0870 -0.3669
    6POPC   H91  734   2.131   2.537   5.006 -0.7840  1.2666 -1.0190
    6POPC  C210  735   2.270   2.510   4.864 -0.0765 -0.8161  0.3259
    6POPC  H101  736   2.215   2.422   4.829 -0.7690  0.0725 -0.9226
    6POPC  C211  737   2.398   2.521   4.790 -0.8133 -0.2128 -0.4902
    6POPC  H11R  738   2.450   2.617   4.812  0.2768 -1.0258  0.5992
    6POPC  H11S  739   2.380   2.514   4.681  0.7964 -0.6082 -0.7516
    6POPC  C212  740   2.491   2.401   4.830  1.0328  0.9087  0.7979
    6POPC  H12R  741   2.484   2.363   4.934 -1.1076 -3.3422 -0.6544
    6POPC  H12S  742   2.597   2.416   4.801  1.2577 -4.6716 -2.6259
    6POPC  C213  743   2.458   2.276   4.748 -0.4878  0.7506  0.1695
    6POPC  H13R  744   2.470   2.316   4.645  1.3317  0.3926  0.2202
    6POPC  H13S  745   2.349   2.260   4.767 -0.8968  2.4816 -0.5048
    6POPC  C214  746   2.537   2.144   4.763  0.2898 -0.2554 -0.4175
    6POPC  H14R  747   2.509   2.073   4.682 -1.4932  0.5989 -0.5806
    6POPC  H14S  748   2.507   2.108   4.863  0.7906 -2.4971 -1.0114
    6POPC  C215  749   2.687   2.155   4.763  0.4090 -0.0248 -0.5957
    6POPC  H15R  750   2.718   2.048   4.768  1.4560  0.3177  0.8705
    6POPC  H15S  751   2.727   2.213   4.849  0.0696  1.0497 -1.1537
    6POPC  C216  752   2.760   2.211   4.645  0.6944  0.3120  0.0087
    6POPC  H16R  753   2.748   2.322   4.643  0.2846  0.2682 -0.5690
    6POPC  H16S  754   2.713   2.171   4.552  0.2221 -1.1626  0.8500
    6POPC  C217  755   2.913   2.173   4.635  0.4118  0.0224  0.3250
    6POPC  H17R  756   2.945   2.210   4.535 -2.0572  0.8617 -0.2223
    6POPC  H17S  757   2.922   2.063   4.628 -1.8929 -0.2845  1.3141
    6POPC  C218  758   3.004   2.220   4.744  0.1257 -0.3604  0.8444
    6POPC  H18R  759   2.967   2.200   4.847  0.4441  0.6492  1.1782
    6POPC  H18S  760   3.010   2.331   4.737 -1.5606 -0.2180  1.2085
    6POPC  H18T  761   3.101   2.167   4.734  0.2721 -0.0588  0.6460
    6POPC   C33  762   2.010   3.657   5.065  0.7609  0.1468  0.2119
    6POPC   H3X  763   1.981   3.764   5.068  0.3564  0.1046 -1.4386
    6POPC   H3Y  764   1.938   3.605   5.132 -1.0130  0.5395 -1.3018
    6POPC   C34  765   1.980   3.608   4.929  0.2365  0.2824 -0.2019
    6POPC   H4X  766   2.021   3.505   4.925  3.0714  1.2067  1.7484
    6POPC   H4Y  767   2.031   3.673   4.854 -1.1380  1.8152  0.1469
    6POPC   C35  768   1.830   3.604   4.904  0.2500  0.8589  0.2801
    6POPC   H5X  769   1.808   3.576   4.798 -0.4747 -0.5409  0.7763
    6POPC   H5Y  770   1.792   3.706   4.927 -0.1240  0.8694 -0.3615
    6POPC   C36  771   1.743   3.506   4.988  0.5290  0.6220  0.0199
    6POPC   H6X  772   1.741   3.539   5.094 -0.6172  2.2251 -0.4571
    6POPC   H6Y  773   1.791   3.408   4.968 -1.1494 -0.1434 -0.5348
    6POPC   C37  774   1.598   3.498   4.935  0.5498  0.0022 -1.0328
    6POPC   H7X  775   1.611   3.464   4.830 -0.0953  0.1262 -1.1627
    6POPC   H7Y  776   1.550   3.599   4.937  3.6646  1.5785  0.3199
    6POPC   C38  777   1.507   3.402   5.016 -0.2984 -0.1530 -0.2188
    6POPC   H8X  778   1.404   3.403   4.974  0.7764 -0.0271 -3.0927
    6POPC   H8Y  779   1.498   3.429   5.123  1.7745 -1.4211  0.3428
    6POPC   C39  780   1.563   3.259   5.001 -0.9344  0.0438 -0.2239
    6POPC   H9X  781   1.648   3.267   5.073 -0.1295  0.0632 -1.1585
    6POPC   H9Y  782   1.613   3.239   4.904  1.5877 -0.7680  1.1287
    6POPC  C310  783   1.467   3.144   5.026 -0.3457  0.4959  0.5934
    6POPC  H10X  784   1.422   3.098   4.935  0.6251 -1.5912  1.0950
    6POPC  H10Y  785   1.391   3.176   5.100  0.2382 -1.0477  1.9163
    6POPC  C311  786   1.553   3.020   5.077 -0.3704 -0.3570  0.6898
    6POPC  H11X  787   1.487   2.931   5.079  2.0397 -2.2506  1.5641
    6POPC  H11Y  788   1.586   3.038   5.182  1.7215 -0.2685  0.0558
    6POPC  C312  789   1.675   2.993   4.984  0.4475  0.2841  0.9384
    6POPC  H12X  790   1.752   3.072   4.999  0.8937  0.1035 -0.2433
    6POPC  H12Y  791   1.638   2.984   4.879 -1.7232 -0.2202  1.6971
    6POPC  C313  792   1.743   2.855   5.015  0.1728  0.1420 -0.3741
    6POPC  H13X  793   1.664   2.776   5.013  0.8169 -0.5283  0.0683
    6POPC  H13Y  794   1.795   2.848   5.113  1.6844 -0.3130 -1.1822
    6POPC  C314  795   1.854   2.811   4.916  0.2789  0.2120  0.7257
    6POPC  H14X  796   1.867   2.703   4.937  1.9809  0.3577  0.5856
    6POPC  H14Y  797   1.947   2.872   4.921 -0.6366  1.8916 -1.3248
    6POPC  C315  798   1.809   2.814   4.770  0.7819 -0.6173  0.4623
    6POPC  H15X  799   1.794   2.917   4.732 -2.4061 -0.7414  1.1110
    6POPC  H15Y  800   1.715   2.755   4.767  0.5740 -0.3112  0.8784
    6POPC  C316  801   1.904   2.760   4.656 -0.5547  0.6127  0.1038
    6POPC  H16X  802   1.916   2.651   4.669 -2.3485  0.4119  0.3250
    6POPC  H16Y  803   2.005   2.804   4.668  0.8441 -1.8604 -1.7461
    6POPC  H16Z  804   1.876   2.785   4.551  3.2924 -2.0079 -1.7866
    7POPC     N  805   5.310   3.935   5.950 -0.0379  0.1555 -1.0321
    7POPC   C12  806   5.276   4.018   5.832  0.0571 -0.2235  0.1320
    7POPC  H12A  807   5.205   3.971   5.765  0.9728  1.5601 -2.2799
    7POPC  H12B  808   5.363   4.039   5.772 -2.1028 -0.0522 -3.2215
    7POPC   C13  809   5.311   3.788   5.907  0.0302 -0.0848 -0.3817
    7POPC  H13A  810   5.347   3.728   5.989 -0.3187  1.4303  0.9284
    7POPC  H13B  811   5.216   3.755   5.869  0.3470 -2.0867  0.4261
    7POPC  H13C  812   5.377   3.772   5.822  1.3095  0.3336  0.4916
    7POPC   C14  813   5.431   3.981   6.024 -0.2754  0.0332 -0.4796
    7POPC  H14A  814   5.422   4.087   6.045 -0.7942  0.1750 -1.3600
    7POPC  H14B  815   5.449   3.925   6.114  3.9183  0.2093 -0.9933
    7POPC  H14C  816   5.522   3.966   5.967 -0.4032 -0.5579 -0.5304
    7POPC   C15  817   5.202   3.948   6.056  0.0072  0.4105 -0.2767
    7POPC  H15A  818   5.193   4.049   6.094 -3.3736 -0.6480  2.2041
    7POPC  H15B  819   5.226   3.878   6.135 -2.5564  0.1666  0.3674
    7POPC  H15C  820   5.104   3.918   6.023 -0.3657 -0.9032  1.8274
    7POPC   C11  821   5.212   4.153   5.863  0.5197  0.2541 -0.6023
    7POPC  H11A  822   5.248   4.227   5.788  0.1614  2.1076  0.9727
    7POPC  H11B  823   5.245   4.190   5.962 -0.8849  0.0394 -0.0375
    7POPC     P  824   4.970   4.100   5.760  0.0734 -0.1506  0.2354
    7POPC   O13  825   4.830   4.118   5.813  0.2157  0.3882  0.0161
    7POPC   O14  826   5.005   3.960   5.715 -0.2335 -0.8766 -0.9812
    7POPC   O12  827   5.071   4.145   5.870 -0.1272  0.3668 -0.1754
    7POPC   O11  828   5.008   4.201   5.639 -0.2623 -0.3104 -0.0721
    7POPC    C1  829   4.901   4.229   5.555  0.6420  0.5066  0.0029
    7POPC    HA  830   4.935   4.289   5.468 -0.8787 -0.9263 -1.6562
    7POPC    HB  831   4.831   4.297   5.609  1.3637  0.2079  1.3595
    7POPC    C2  832   4.833   4.109   5.476  0.0464  0.1629 -0.5303
    7POPC    HS  833   4.785   4.047   5.554  3.9355 -2.1011  0.2682
    7POPC   O21  834   4.936   4.030   5.404 -0.1927 -0.1102  0.2774
    7POPC   C21  835   4.900   3.913   5.349  0.5766 -0.4584  0.2329
    7POPC   O22  836   4.792   3.856   5.357  0.7729  0.1018  0.2994
    7POPC   C22  837   5.020   3.867   5.259  0.5102  0.4063  1.0837
    7POPC   H2R  838   5.089   3.807   5.322  2.0771 -0.5378 -1.3743
    7POPC   H2S  839   5.073   3.958   5.225  1.0281  0.3327  1.6631
    7POPC    C3  840   4.727   4.163   5.378  0.2750  0.0678  0.6863
    7POPC    HX  841   4.655   4.231   5.427 -1.5778 -0.9923 -0.4568
    7POPC    HY  842   4.668   4.077   5.338 -1.3012  1.1179  0.6802
    7POPC   O31  843   4.785   4.232   5.267 -0.0874  0.0335  0.2592
    7POPC   C31  844   4.693   4.304   5.194 -0.5444  0.2557 -0.3177
    7POPC   O32  845   4.577   4.312   5.215  0.4161  1.0159  0.3548
    7POPC   C32  846   4.758   4.370   5.066  1.0378 -0.0307 -0.9021
    7POPC   H2X  847   4.866   4.347   5.056  0.7325 -1.4668 -1.1362
    7POPC   H2Y  848   4.749   4.479   5.084  0.1292 -0.0375 -1.2582
    7POPC   C23  849   4.974   3.777   5.143 -0.4310  0.5486 -0.5383
    7POPC   H3R  850   4.921   3.833   5.063 -1.1785 -2.6934 -2.4912
    7POPC   H3S  851   4.899   3.706   5.182 -1.8059  1.1582 -1.9648
    7POPC   C24  852   5.102   3.709   5.095  0.0971 -0.4312  0.1817
    7POPC   H4R  853   5.145   3.645   5.174  2.7633  0.0440 -0.7797
    7POPC   H4S  854   5.176   3.782   5.057  1.3618 -2.1090 -0.6821
    7POPC   C25  855   5.074   3.614   4.973 -0.5283 -0.1225  0.1323
    7POPC   H5R  856   4.964   3.602   4.965 -0.8746  1.1892  2.1834
    7POPC   H5S  857   5.131   3.521   4.992  0.1251  0.1924 -0.2364
    7POPC   C26  858   5.132   3.674   4.840  0.0065  0.2892 -0.0565
    7POPC   H6R  859   5.242   3.685   4.846  0.1236 -1.1563  0.6911
    7POPC   H6S  860   5.078   3.771   4.825  0.6371  0.2608 -3.1590
    7POPC   C27  861   5.107   3.591   4.711  0.1078  0.5895 -0.6864
    7POPC   H7R  862   5.132   3.664   4.632 -1.5459  3.1641  1.0058
    7POPC   H7S  863   4.997   3.574   4.705 -0.1242  0.6766  1.9735
    7POPC   C28  864   5.179   3.455   4.705  0.1946  0.0325 -0.2476
    7POPC   H8R  865   5.138   3.408   4.612  1.4856 -1.7180  0.0140
    7POPC   H8S  866   5.132   3.388   4.780  0.6907 -0.9855 -0.8266
    7POPC   C29  867   5.329   3.449   4.722 -0.2138 -0.1947 -0.1014
    7POPC   H91  868   5.359   3.430   4.827  0.4422  3.0660  0.4286
    7POPC  C210  869   5.421   3.462   4.624  0.2910 -0.4879  0.0475
    7POPC  H101  870   5.528   3.450   4.643  0.6585  1.3262 -0.6777
    7POPC  C211  871   5.388   3.498   4.476 -0.3370  0.0864 -0.7772
    7POPC  H11R  872   5.281   3.475   4.455 -0.4341  1.5108 -2.0776
    7POPC  H11S  873   5.438   3.424   4.409 -1.2730 -1.7685  0.4890
    7POPC  C212  874   5.427   3.639   4.430 -0.6356 -0.2703  0.0647
    7POPC  H12R  875   5.534   3.666   4.441 -0.7500  1.4107 -2.2505
    7POPC  H12S  876   5.349   3.696   4.486 -1.5124 -1.9142  0.5914
    7POPC  C213  877   5.403   3.668   4.282  0.3257 -0.4641  0.0844
    7POPC  H13R  878   5.479   3.616   4.220  0.2320 -1.4410  0.7505
    7POPC  H13S  879   5.423   3.776   4.266  0.4831 -0.4270  0.5157
    7POPC  C214  880   5.261   3.646   4.239  0.6107 -0.0402  0.1077
    7POPC  H14R  881   5.186   3.704   4.296 -1.7118 -0.9725 -1.8586
    7POPC  H14S  882   5.237   3.540   4.265 -0.5402 -0.3660 -2.0875
    7POPC  C215  883   5.250   3.663   4.090 -0.4324 -0.0290 -0.4944
    7POPC  H15R  884   5.299   3.757   4.057 -1.1027 -0.5503 -3.2997
    7POPC  H15S  885   5.144   3.673   4.059 -0.7070 -1.0430  0.0705
    7POPC  C216  886   5.297   3.540   4.023  0.3949 -0.0610 -0.1345
    7POPC  H16R  887   5.227   3.455   4.040  1.1151 -0.4579  1.0165
    7POPC  H16S  888   5.388   3.501   4.074  0.3648  0.6219  0.4449
    7POPC  C217  889   5.310   3.558   3.868 -0.6079  0.3743  0.5984
    7POPC  H17R  890   5.368   3.646   3.833 -1.5894 -0.2353 -2.9261
    7POPC  H17S  891   5.209   3.550   3.821  0.3649 -1.5097 -1.3445
    7POPC  C218  892   5.396   3.442   3.817  0.8109 -0.1920  0.0100
    7POPC  H18R  893   5.373   3.349   3.874  0.3400  0.6359  1.2158
    7POPC  H18S  894   5.502   3.464   3.842  1.0593 -0.2366 -0.9680
    7POPC  H18T  895   5.372   3.426   3.710  0.2953  0.3235  0.0451
    7POPC   C33  896   4.684   4.325   4.936 -0.6747 -0.2299 -0.0476
    7POPC   H3X  897   4.733   4.377   4.851  2.3891 -0.6770  1.3049
    7POPC   H3Y  898   4.583   4.369   4.951 -0.3893 -0.0558  1.5336
    7POPC   C34  899   4.681   4.170   4.912  0.7216 -0.2205 -0.1128
    7POPC   H4X  900   4.644   4.126   5.007  1.5691 -1.3310 -0.2785
    7POPC   H4Y  901   4.787   4.141   4.899  1.0225  0.0589  1.5621
    7POPC   C35  902   4.581   4.130   4.801 -0.3209  0.0785 -0.4135
    7POPC   H5X  903   4.585   4.212   4.727  3.1671  1.2998  0.9300
    7POPC   H5Y  904   4.485   4.141   4.857  0.5250  0.3704  1.0295
    7POPC   C36  905   4.601   3.986   4.761  0.3096  0.9539  0.4311
    7POPC   H6X  906   4.618   3.925   4.853 -0.7736  0.7748  0.5284
    7POPC   H6Y  907   4.696   3.974   4.705  0.1530 -0.8110  0.4801
    7POPC   C37  908   4.489   3.926   4.668  0.4425  0.4064 -0.4940
    7POPC   H7X  909   4.394   3.962   4.713 -2.3361 -2.3753 -3.6055
    7POPC   H7Y  910   4.484   3.816   4.683  5.1428 -0.1382 -1.3809
    7POPC   C38  911   4.491   3.968   4.522  0.4199 -0.3661  0.0612
    7POPC   H8X  912   4.456   4.072   4.506  0.8014 -0.0788  1.0637
    7POPC   H8Y  913   4.412   3.902   4.479 -1.4518  0.1997  2.4293
    7POPC   C39  914   4.621   3.943   4.443  0.4430  0.0370 -0.0390
    7POPC   H9X  915   4.695   4.022   4.468  2.1709 -1.7744  0.8177
    7POPC   H9Y  916   4.593   3.954   4.336  2.8864  2.0252 -0.5602
    7POPC  C310  917   4.677   3.800   4.441  0.3133  0.3722  0.4789
    7POPC  H10X  918   4.590   3.734   4.423 -0.3914  1.7958 -1.9573
    7POPC  H10Y  919   4.718   3.769   4.539 -0.9329 -1.8576  0.3445
    7POPC  C311  920   4.795   3.789   4.340 -0.0173 -0.1410 -0.7312
    7POPC  H11X  921   4.878   3.857   4.369  0.8732 -0.7634 -1.7410
    7POPC  H11Y  922   4.754   3.818   4.240  0.8829 -0.3982 -1.1878
    7POPC  C312  923   4.857   3.650   4.341  0.4032  0.4951 -0.3177
    7POPC  H12X  924   4.864   3.623   4.448 -0.2251  2.3237  0.2225
    7POPC  H12Y  925   4.959   3.631   4.301  0.1786 -0.3517 -0.5205
    7POPC  C313  926   4.773   3.551   4.267  0.2847  0.5514  0.3743
    7POPC  H13X  927   4.746   3.595   4.168 -1.3475 -1.5171 -0.1594
    7POPC  H13Y  928   4.674   3.551   4.316 -0.5331  1.9190 -1.1468
    7POPC  C314  929   4.838   3.410   4.257 -0.0901  0.3943  0.0752
    7POPC  H14X  930   4.831   3.354   4.353  0.2694  2.1000  1.1352
    7POPC  H14Y  931   4.944   3.427   4.230 -0.1963  1.6808  0.4180
    7POPC  C315  932   4.779   3.323   4.148  0.5597 -0.8457  0.4913
    7POPC  H15X  933   4.841   3.236   4.119 -0.2942 -1.8969  1.7342
    7POPC  H15Y  934   4.766   3.398   4.067  2.9142 -0.9443 -0.0567
    7POPC  C316  935   4.659   3.248   4.211 -0.1450 -0.3976 -0.2406
    7POPC  H16X  936   4.604   3.197   4.128  0.7611 -0.7435 -0.6421
    7POPC  H16Y  937   4.596   3.326   4.259  0.3138  0.3285 -0.7913
    7POPC  H16Z  938   4.698   3.169   4.278  0.6513 -0.8194 -1.1870
    8POPC     N  939   3.258   2.666   5.735 -0.2362  0.2093 -0.9188
    8POPC   C12  940   3.334   2.776   5.807  0.1476  0.2402  0.3507
    8POPC  H12A  941   3.269   2.843   5.863  0.2636  0.3216  0.3885
    8POPC  H12B  942   3.382   2.839   5.734  0.6291 -0.1144  0.3580
    8POPC   C13  943   3.147   2.724   5.665 -0.1641  0.1095 -0.5346
    8POPC  H13A  944   3.073   2.771   5.728 -0.7444 -0.4409 -0.7902
    8POPC  H13B  945   3.165   2.808   5.598 -0.0654  0.7316  0.2580
    8POPC  H13C  946   3.101   2.643   5.610  0.4102  0.0666 -0.9614
    8POPC   C14  947   3.349   2.599   5.635  0.0933  0.2513 -1.0512
    8POPC  H14A  948   3.366   2.660   5.547 -0.0884  2.2593  0.2524
    8POPC  H14B  949   3.440   2.569   5.686 -2.0550 -3.1654  1.1778
    8POPC  H14C  950   3.304   2.507   5.602  1.6573 -1.3728  1.0717
    8POPC   C15  951   3.200   2.572   5.833  0.4334  0.0603  0.3702
    8POPC  H15A  952   3.155   2.622   5.917 -0.9821  0.2015 -0.4379
    8POPC  H15B  953   3.264   2.498   5.879  0.5120  0.4056  0.8180
    8POPC  H15C  954   3.123   2.517   5.781  1.0810  1.1825 -1.9076
    8POPC   C11  955   3.446   2.728   5.909  0.4766 -0.3448 -0.4565
    8POPC  H11A  956   3.407   2.663   5.990 -0.5647  0.9685  0.1298
    8POPC  H11B  957   3.477   2.821   5.961 -0.2693 -1.0783  1.3772
    8POPC     P  958   3.662   2.763   5.768  0.1005 -0.0911 -0.5921
    8POPC   O13  959   3.735   2.681   5.672 -0.2294  0.1959  0.6897
    8POPC   O14  960   3.742   2.825   5.871  0.2953  0.4783 -0.7376
    8POPC   O12  961   3.554   2.675   5.843  0.1346 -0.1510 -0.0149
    8POPC   O11  962   3.568   2.868   5.696 -0.1234 -0.2595 -0.1087
    8POPC    C1  963   3.582   3.005   5.701  0.1573 -0.3346  0.0304
    8POPC    HA  964   3.683   3.034   5.736  0.6116 -0.0328 -1.4408
    8POPC    HB  965   3.507   3.047   5.771  0.0865 -1.2485  0.5230
    8POPC    C2  966   3.563   3.062   5.553 -0.1592  0.7031 -0.4838
    8POPC    HS  967   3.476   3.014   5.504 -0.8974  1.0539  0.4621
    8POPC   O21  968   3.688   3.035   5.480  0.5158 -0.0912 -0.4933
    8POPC   C21  969   3.678   2.933   5.393  0.1700 -0.1515  0.2148
    8POPC   O22  970   3.585   2.850   5.384 -0.5870 -0.1038  0.1077
    8POPC   C22  971   3.803   2.934   5.311 -0.2982  1.0578  0.1357
    8POPC   H2R  972   3.889   2.927   5.381  0.3573  1.4653 -0.6223
    8POPC   H2S  973   3.816   3.029   5.256 -1.8826  0.2208 -1.8367
    8POPC    C3  974   3.531   3.217   5.547 -0.0953 -0.0792  0.1730
    8POPC    HX  975   3.622   3.271   5.580 -0.4629  0.8395 -0.2964
    8POPC    HY  976   3.441   3.223   5.613 -1.3870 -0.0125 -1.5350
    8POPC   O31  977   3.503   3.253   5.410 -0.0321  0.3073  0.9279
    8POPC   C31  978   3.428   3.360   5.396  1.1287  0.7201  0.4181
    8POPC   O32  979   3.403   3.435   5.492  0.3465  0.9252 -0.0495
    8POPC   C32  980   3.392   3.387   5.252 -0.2560  0.3739  0.3946
    8POPC   H2X  981   3.310   3.463   5.246 -0.7924 -0.2106  0.2209
    8POPC   H2Y  982   3.364   3.296   5.195  1.1291 -0.7044  1.3619
    8POPC   C23  983   3.797   2.830   5.199 -0.4169 -0.4254 -1.1920
    8POPC   H3R  984   3.713   2.863   5.134 -0.7558  1.2614  0.0383
    8POPC   H3S  985   3.762   2.730   5.232 -1.9250  0.2209 -0.7292
    8POPC   C24  986   3.926   2.801   5.120 -0.7085 -0.1025  0.1083
    8POPC   H4R  987   4.018   2.782   5.180 -0.6321 -0.8854 -0.2362
    8POPC   H4S  988   3.951   2.885   5.052  1.1512  0.4215  1.3459
    8POPC   C25  989   3.917   2.685   5.015  0.0602 -0.1090  0.4283
    8POPC   H5R  990   3.885   2.588   5.059 -1.7870 -0.7391 -2.0225
    8POPC   H5S  991   4.016   2.666   4.968 -0.7903  0.0556 -1.5643
    8POPC   C26  992   3.817   2.712   4.896 -0.0807 -0.2588 -0.1398
    8POPC   H6R  993   3.734   2.783   4.916 -0.3788 -0.6268 -0.0583
    8POPC   H6S  994   3.778   2.611   4.871 -0.5845  0.2985 -1.7402
    8POPC   C27  995   3.898   2.760   4.774  0.5137  0.0712  0.1332
    8POPC   H7R  996   3.980   2.692   4.742 -1.7949 -2.0527 -1.6794
    8POPC   H7S  997   3.948   2.859   4.785 -2.6910  1.8201  0.2300
    8POPC   C28  998   3.807   2.770   4.651 -0.0134 -0.0257  0.3323
    8POPC   H8R  999   3.853   2.836   4.575 -0.9378 -1.1193 -1.2242
    8POPC   H8S 1000   3.722   2.835   4.679 -0.4606  0.1282 -1.3147
    8POPC   C29 1001   3.772   2.633   4.589  0.0354  0.4184 -0.0933
    8POPC   H91 1002   3.792   2.546   4.653 -2.8240 -0.2731 -0.0297
    8POPC  C210 1003   3.723   2.614   4.463 -0.0083 -0.9290 -0.4441
    8POPC  H101 1004   3.707   2.514   4.420 -1.6273 -1.3650  1.1020
    8POPC  C211 1005   3.670   2.728   4.373  0.0261  0.1258 -0.8441
    8POPC  H11R 1006   3.680   2.829   4.419  0.2571  0.4347 -1.5554
    8POPC  H11S 1007   3.562   2.718   4.349  0.1420 -0.7041 -1.0533
    8POPC  C212 1008   3.737   2.731   4.236 -0.2207 -0.0738 -0.1257
    8POPC  H12R 1009   3.847   2.732   4.224 -0.1756 -0.2319  0.2831
    8POPC  H12S 1010   3.703   2.825   4.186 -0.8056 -0.6446 -0.8272
    8POPC  C213 1011   3.681   2.614   4.147 -0.5360  0.6562 -0.3439
    8POPC  H13R 1012   3.574   2.594   4.171  0.4376 -1.4391  3.0296
    8POPC  H13S 1013   3.737   2.527   4.188  0.5320  1.5844  0.2531
    8POPC  C214 1014   3.708   2.641   4.001  0.7607  0.3870 -0.0952
    8POPC  H14R 1015   3.815   2.661   3.978  0.8670 -1.4685 -1.5355
    8POPC  H14S 1016   3.649   2.730   3.970 -1.7392 -0.1142  2.7214
    8POPC  C215 1017   3.650   2.532   3.903  0.1937 -0.4457 -0.0084
    8POPC  H15R 1018   3.546   2.512   3.936  0.9718 -1.6629  1.8665
    8POPC  H15S 1019   3.701   2.434   3.916 -0.0272 -1.0031 -2.6524
    8POPC  C216 1020   3.669   2.564   3.757 -0.2445 -0.2681  0.3285
    8POPC  H16R 1021   3.777   2.589   3.754  0.0109 -1.3929 -0.4444
    8POPC  H16S 1022   3.611   2.649   3.715 -1.1127 -1.3059 -0.6597
    8POPC  C217 1023   3.634   2.442   3.672 -0.1252 -1.1794  0.0788
    8POPC  H17R 1024   3.524   2.426   3.670 -0.3088  0.0986 -0.6679
    8POPC  H17S 1025   3.694   2.358   3.715  2.8387  1.1259  0.7734
    8POPC  C218 1026   3.694   2.446   3.525 -0.5032 -0.2967 -0.3410
    8POPC  H18R 1027   3.805   2.448   3.525 -0.4817 -0.9404 -0.8968
    8POPC  H18S 1028   3.660   2.536   3.469 -1.1830  0.2050  0.8517
    8POPC  H18T 1029   3.670   2.358   3.461  2.6681 -0.8961 -0.8669
    8POPC   C33 1030   3.519   3.447   5.183  0.0115 -0.6140  0.5148
    8POPC   H3X 1031   3.575   3.520   5.245  0.3726 -0.8644  0.4850
    8POPC   H3Y 1032   3.471   3.500   5.097 -0.1555 -1.1470  0.2755
    8POPC   C34 1033   3.624   3.353   5.122 -0.3913  0.8188  0.0258
    8POPC   H4X 1034   3.676   3.293   5.200 -1.4612  0.8196  0.7607
    8POPC   H4Y 1035   3.696   3.426   5.078  0.4226  0.9297  1.4839
    8POPC   C35 1036   3.572   3.283   5.000  0.0412 -0.4002  0.8535
    8POPC   H5X 1037   3.540   3.354   4.920  2.0012  0.5942  0.8823
    8POPC   H5Y 1038   3.493   3.210   5.028 -0.8793  0.2786  0.1328
    8POPC   C36 1039   3.685   3.211   4.920  0.8922  0.7350 -0.1695
    8POPC   H6X 1040   3.713   3.119   4.975 -0.2945 -1.5949 -3.1808
    8POPC   H6Y 1041   3.778   3.272   4.919  1.7003 -0.1722  3.5210
    8POPC   C37 1042   3.632   3.157   4.788 -0.3400  0.1302  0.9932
    8POPC   H7X 1043   3.525   3.133   4.802 -0.2726 -0.5539  0.4043
    8POPC   H7Y 1044   3.694   3.074   4.747 -0.2319  1.2839 -1.4014
    8POPC   C38 1045   3.619   3.268   4.680 -0.0655 -0.0086  0.0287
    8POPC   H8X 1046   3.602   3.366   4.730  0.3400 -0.3883  0.9431
    8POPC   H8Y 1047   3.538   3.239   4.610 -1.8835 -2.4293  2.8607
    8POPC   C39 1048   3.751   3.284   4.591 -0.6227 -0.1300  0.2187
    8POPC   H9X 1049   3.779   3.186   4.548 -1.1389  0.0839 -0.6588
    8POPC   H9Y 1050   3.826   3.304   4.670 -1.7939  1.6972  0.9357
    8POPC  C310 1051   3.745   3.394   4.483  0.0708 -0.7963  1.0176
    8POPC  H10X 1052   3.769   3.487   4.539  0.2791  0.9908 -1.8363
    8POPC  H10Y 1053   3.649   3.396   4.428 -0.3868  1.7375  1.7580
    8POPC  C311 1054   3.836   3.383   4.360 -0.0155 -0.2438 -0.3477
    8POPC  H11X 1055   3.827   3.280   4.318  0.9243 -1.4958  2.2367
    8POPC  H11Y 1056   3.942   3.391   4.393  0.4226 -2.7322 -0.8965
    8POPC  C312 1057   3.803   3.479   4.246  0.0003  0.2166  0.7390
    8POPC  H12X 1058   3.705   3.457   4.199 -0.9290  1.1086  2.1703
    8POPC  H12Y 1059   3.888   3.463   4.177 -1.7794 -1.1229 -1.2398
    8POPC  C313 1060   3.802   3.625   4.295  0.2334 -0.0777  0.7183
    8POPC  H13X 1061   3.891   3.650   4.357  2.9427 -2.3991 -1.9697
    8POPC  H13Y 1062   3.722   3.635   4.372  2.1040 -0.1205  2.7751
    8POPC  C314 1063   3.779   3.723   4.186 -0.0510 -0.3467  0.2518
    8POPC  H14X 1064   3.743   3.817   4.233  0.6626  0.4561 -0.7312
    8POPC  H14Y 1065   3.696   3.688   4.122  1.1821  0.3712 -1.8540
    8POPC  C315 1066   3.899   3.753   4.093  0.7711 -0.7952  0.5504
    8POPC  H15X 1067   3.932   3.659   4.044 -0.7344 -0.5760 -0.9730
    8POPC  H15Y 1068   3.989   3.777   4.153  0.9946  0.9415 -0.4320
    8POPC  C316 1069   3.873   3.865   3.987 -0.0939  1.0360 -0.5953
    8POPC  H16X 1070   3.768   3.886   3.956  0.1169  1.8520 -0.7613
    8POPC  H16Y 1071   3.938   3.842   3.900  2.2294 -1.4057  1.6006
    8POPC  H16Z 1072   3.920   3.954   4.033  2.2299 -0.1121 -0.6191
    9POPC     N 1073   4.907   4.787   5.704  0.2367 -0.2074  0.6150
    9POPC   C12 1074   4.957   4.865   5.824  0.0542  0.0974  0.2930
    9POPC  H12A 1075   5.048   4.814   5.852 -0.8400 -3.5696 -2.7135
    9POPC  H12B 1076   4.889   4.854   5.907 -0.4423 -0.7350 -0.2074
    9POPC   C13 1077   4.900   4.640   5.733 -0.0741  0.3680 -0.5780
    9POPC  H13A 1078   5.001   4.606   5.719  0.2247 -0.6118  2.8762
    9POPC  H13B 1079   4.878   4.614   5.836  0.8389  1.5281 -0.0763
    9POPC  H13C 1080   4.830   4.587   5.670 -1.4583 -0.9894  1.9376
    9POPC   C14 1081   4.775   4.833   5.670  0.2497  0.3355 -0.7885
    9POPC  H14A 1082   4.695   4.798   5.733  0.7045  0.3965 -0.1714
    9POPC  H14B 1083   4.763   4.940   5.675  1.6361  0.4807 -0.3055
    9POPC  H14C 1084   4.760   4.804   5.567  3.1972 -3.2518 -0.3864
    9POPC   C15 1085   4.996   4.808   5.587 -0.4244 -0.2491 -0.3723
    9POPC  H15A 1086   5.082   4.744   5.597 -1.7856 -1.9498  1.1409
    9POPC  H15B 1087   5.025   4.913   5.586  1.4390 -0.6788  1.1982
    9POPC  H15C 1088   4.961   4.777   5.490 -0.2688  0.3433 -0.6276
    9POPC   C11 1089   4.986   5.020   5.807 -0.0479 -0.1667 -0.2725
    9POPC  H11A 1090   5.072   5.014   5.737  0.1015 -0.7453 -0.0466
    9POPC  H11B 1091   5.034   5.070   5.894 -0.0289 -0.8842  0.1386
    9POPC     P 1092   4.899   5.204   5.648 -0.1701 -0.6673 -0.4930
    9POPC   O13 1093   5.022   5.272   5.695  0.0663  0.1406 -0.0895
    9POPC   O14 1094   4.781   5.292   5.628  0.4150  0.0049 -0.2505
    9POPC   O12 1095   4.874   5.083   5.742 -0.1450  0.5129 -0.3807
    9POPC   O11 1096   4.936   5.124   5.521 -0.1634 -0.4925 -0.1060
    9POPC    C1 1097   4.839   5.087   5.428  0.3414  0.3426 -0.1674
    9POPC    HA 1098   4.740   5.092   5.477  0.7540 -2.1069  1.0709
    9POPC    HB 1099   4.851   4.979   5.410 -1.2853 -0.2163  1.7214
    9POPC    C2 1100   4.854   5.161   5.294  0.2338  0.2767 -0.9293
    9POPC    HS 1101   4.764   5.152   5.229 -1.4377  1.1819  1.1250
    9POPC   O21 1102   4.968   5.106   5.230 -0.2117 -0.0090  0.0521
    9POPC   C21 1103   4.950   4.990   5.163 -0.1364  0.5712 -0.8663
    9POPC   O22 1104   4.842   4.941   5.143  0.9383  0.1217 -0.4638
    9POPC   C22 1105   5.076   4.952   5.085  0.0846  0.6638 -0.4377
    9POPC   H2R 1106   5.164   4.948   5.153 -0.0592 -0.0368 -0.2906
    9POPC   H2S 1107   5.102   5.024   5.004  2.2075 -0.4364 -0.7834
    9POPC    C3 1108   4.864   5.318   5.313 -0.5133  0.1221  0.1478
    9POPC    HX 1109   4.950   5.331   5.382  0.5866  1.6881 -1.4118
    9POPC    HY 1110   4.772   5.357   5.362 -0.3821  2.1960 -1.1222
    9POPC   O31 1111   4.881   5.381   5.183 -0.5943  0.1451 -0.0078
    9POPC   C31 1112   5.008   5.430   5.166 -0.5413 -0.6578  0.4933
    9POPC   O32 1113   5.101   5.432   5.251  0.5190  0.2933  0.5026
    9POPC   C32 1114   5.021   5.489   5.027  0.0462 -0.3852  0.5712
    9POPC   H2X 1115   5.097   5.569   5.032  1.8890 -1.9580 -0.7133
    9POPC   H2Y 1116   4.926   5.538   4.998  0.5480  0.5837  0.5213
    9POPC   C23 1117   5.060   4.817   5.020 -0.0504 -0.1983  0.5395
    9POPC   H3R 1118   5.136   4.796   4.942  0.0169 -2.1923  1.0769
    9POPC   H3S 1119   4.960   4.795   4.976  1.4156 -0.1898 -3.1119
    9POPC   C24 1120   5.086   4.705   5.123 -0.1702  0.2861  0.1381
    9POPC   H4R 1121   5.011   4.701   5.205  0.4196  0.7554  0.7151
    9POPC   H4S 1122   5.183   4.736   5.169 -0.7205  0.3775  1.2639
    9POPC   C25 1123   5.124   4.568   5.057  0.4967  0.1164 -0.0758
    9POPC   H5R 1124   5.227   4.582   5.016  1.0497  1.4933  1.6519
    9POPC   H5S 1125   5.050   4.541   4.979  0.3278 -3.7625  1.1941
    9POPC   C26 1126   5.112   4.464   5.167  0.9932  0.6064 -0.0991
    9POPC   H6R 1127   5.009   4.466   5.209  0.7747 -1.2848 -0.4763
    9POPC   H6S 1128   5.170   4.506   5.252 -0.2572  0.8856  0.6429
    9POPC   C27 1129   5.155   4.320   5.149 -0.6041 -0.0907  0.4853
    9POPC   H7R 1130   5.119   4.281   5.051 -1.8663 -1.4674  1.4533
    9POPC   H7S 1131   5.112   4.261   5.232 -0.6647 -0.4009  0.2384
    9POPC   C28 1132   5.307   4.311   5.151 -0.0749  0.0923 -0.0014
    9POPC   H8R 1133   5.333   4.371   5.241 -0.8018  0.1200  0.1985
    9POPC   H8S 1134   5.349   4.351   5.057  0.1730  0.5141  0.2877
    9POPC   C29 1135   5.335   4.162   5.166 -0.1822 -0.3285  0.0528
    9POPC   H91 1136   5.316   4.116   5.265  2.6846  0.4549  1.0394
    9POPC  C210 1137   5.376   4.080   5.064 -1.0882  0.2000  0.2045
    9POPC  H101 1138   5.394   3.974   5.087 -1.2474 -0.0463 -0.7686
    9POPC  C211 1139   5.414   4.119   4.924  0.2325 -0.4261 -0.3260
    9POPC  H11R 1140   5.521   4.112   4.895  0.3712  0.0801  0.0388
    9POPC  H11S 1141   5.404   4.229   4.913  1.5044 -0.0736  1.4784
    9POPC  C212 1142   5.325   4.046   4.830 -0.0881 -0.3096  0.2065
    9POPC  H12R 1143   5.221   4.016   4.853 -0.1691 -0.2264 -0.0466
    9POPC  H12S 1144   5.376   3.951   4.804 -0.5702 -0.0285 -1.9259
    9POPC  C213 1145   5.307   4.127   4.699  0.2887 -0.2033  0.4668
    9POPC  H13R 1146   5.408   4.158   4.665 -0.1462  0.5395 -0.1716
    9POPC  H13S 1147   5.248   4.217   4.728 -1.3375 -0.5732 -1.4535
    9POPC  C214 1148   5.248   4.048   4.581  0.3860 -0.3042 -0.4055
    9POPC  H14R 1149   5.142   4.028   4.607  0.3725 -0.0808 -0.2815
    9POPC  H14S 1150   5.305   3.954   4.565 -0.1589 -0.2241 -3.5034
    9POPC  C215 1151   5.260   4.117   4.448 -0.0902  0.3704 -0.2743
    9POPC  H15R 1152   5.366   4.146   4.432 -0.2681 -0.1564 -2.7815
    9POPC  H15S 1153   5.190   4.204   4.446 -2.0294 -1.1343 -1.2107
    9POPC  C216 1154   5.230   4.031   4.321  0.1121 -0.5967 -0.1023
    9POPC  H16R 1155   5.131   3.981   4.330  0.3674 -1.9056 -3.2221
    9POPC  H16S 1156   5.300   3.946   4.308 -2.1402 -2.8530  1.5201
    9POPC  C217 1157   5.229   4.117   4.189  0.9660  0.1865  0.3304
    9POPC  H17R 1158   5.325   4.171   4.173  0.9152  0.1691 -0.0386
    9POPC  H17S 1159   5.154   4.198   4.193 -1.2650 -1.7427 -0.4410
    9POPC  C218 1160   5.197   4.046   4.056 -0.9882 -0.7206  0.3573
    9POPC  H18R 1161   5.268   3.962   4.036  0.3049  0.1918  0.9744
    9POPC  H18S 1162   5.212   4.123   3.978  1.6518  1.0443  2.4265
    9POPC  H18T 1163   5.093   4.007   4.060 -0.8231 -1.3394 -0.7686
    9POPC   C33 1164   5.065   5.401   4.917 -0.2725  0.7835 -1.0186
    9POPC   H3X 1165   5.164   5.355   4.935 -0.7964 -1.2364 -2.9085
    9POPC   H3Y 1166   5.074   5.461   4.824 -0.0316 -1.2572 -2.3683
    9POPC   C34 1167   4.948   5.298   4.884 -0.1754 -0.3297  0.9307
    9POPC   H4X 1168   4.860   5.352   4.843 -0.0572 -0.4969  0.4594
    9POPC   H4Y 1169   4.909   5.246   4.974 -1.7302  1.1018  1.1352
    9POPC   C35 1170   5.006   5.188   4.790  0.1198  0.1972 -0.2831
    9POPC   H5X 1171   4.941   5.099   4.796 -0.5868  0.7514  0.6427
    9POPC   H5Y 1172   5.104   5.162   4.836  0.6541  0.4454 -1.2427
    9POPC   C36 1173   5.023   5.239   4.649 -0.6442  0.6149  0.5641
    9POPC   H6X 1174   5.097   5.323   4.648 -0.0652  0.1011  0.0005
    9POPC   H6Y 1175   4.926   5.266   4.601 -1.0228 -0.3411  0.7795
    9POPC   C37 1176   5.093   5.137   4.559  0.3626 -0.2361  0.1318
    9POPC   H7X 1177   5.027   5.054   4.525  0.5691 -0.4439  0.2417
    9POPC   H7Y 1178   5.170   5.092   4.625  0.3450 -1.4927 -0.6669
    9POPC   C38 1179   5.179   5.201   4.447 -0.5479 -0.2149  0.4758
    9POPC   H8X 1180   5.253   5.126   4.412 -1.5709 -1.5016  0.9806
    9POPC   H8Y 1181   5.238   5.290   4.477  0.3032  1.0142 -4.0866
    9POPC   C39 1182   5.090   5.257   4.332 -0.5214  0.3100 -0.6089
    9POPC   H9X 1183   5.118   5.360   4.302 -0.4555  0.5075  0.1225
    9POPC   H9Y 1184   4.987   5.264   4.375  0.0414 -1.1276  1.0964
    9POPC  C310 1185   5.097   5.168   4.204  0.7607 -0.6730  0.3539
    9POPC  H10X 1186   5.112   5.064   4.242  1.5614 -0.8364 -0.3740
    9POPC  H10Y 1187   5.186   5.196   4.144 -0.4719  0.8644 -0.8456
    9POPC  C311 1188   4.971   5.194   4.117 -0.0645  0.2402 -0.3114
    9POPC  H11X 1189   4.970   5.299   4.080  2.1940  0.3619 -0.1592
    9POPC  H11Y 1190   4.885   5.168   4.183  3.1306 -0.1895  4.0734
    9POPC  C312 1191   4.969   5.103   3.994 -0.7738 -0.3298 -0.4335
    9POPC  H12X 1192   5.008   5.000   4.010  0.8682  0.2008 -0.8198
    9POPC  H12Y 1193   5.043   5.144   3.922  0.1006 -1.0731  0.0100
    9POPC  C313 1194   4.831   5.107   3.917 -0.0827  0.5273 -0.9823
    9POPC  H13X 1195   4.814   5.214   3.894 -1.7507  0.6561  0.6146
    9POPC  H13Y 1196   4.753   5.064   3.983  0.3626 -0.8670 -1.3260
    9POPC  C314 1197   4.831   5.038   3.776  0.0418  0.1242  0.2830
    9POPC  H14X 1198   4.865   4.937   3.808  1.2821  1.1016  2.1866
    9POPC  H14Y 1199   4.904   5.091   3.712 -1.7854  1.4086 -0.8463
    9POPC  C315 1200   4.699   5.040   3.701  0.0256 -0.4554  0.5030
    9POPC  H15X 1201   4.609   5.037   3.766  0.1034  1.6624  0.7906
    9POPC  H15Y 1202   4.702   4.952   3.633 -0.1446 -0.1576  0.1086
    9POPC  C316 1203   4.674   5.160   3.605  0.4442  0.1856  0.1195
    9POPC  H16X 1204   4.580   5.144   3.547 -0.2423  2.6328  0.4109
    9POPC  H16Y 1205   4.753   5.157   3.528  0.6577 -2.8352  0.3428
    9POPC  H16Z 1206   4.670   5.257   3.660  0.3399  0.4795 -0.3939
   10POPC     N 1207   1.849   5.140   6.013  0.0289 -0.0695 -0.5453
   10POPC   C12 1208   1.836   4.994   5.984 -0.0509  0.4536 -0.0371
   10POPC  H12A 1209   1.767   4.946   6.051  0.8345 -0.6997  0.0817
   10POPC  H12B 1210   1.930   4.954   6.021 -1.4686 -0.9342  2.2903
   10POPC   C13 1211   1.898   5.155   6.151  0.1831  0.3979 -0.3539
   10POPC  H13A 1212   1.918   5.258   6.176  0.0103  0.1943  0.6393
   10POPC  H13B 1213   1.827   5.113   6.220  2.0083 -2.2506  0.0273
   10POPC  H13C 1214   1.982   5.091   6.168 -1.3464 -0.5755  5.4677
   10POPC   C14 1215   1.947   5.208   5.921 -0.6225 -0.1154  0.1521
   10POPC  H14A 1216   2.040   5.155   5.924 -0.1215  0.7818  2.7404
   10POPC  H14B 1217   1.912   5.213   5.818 -0.3932 -0.6930  0.0452
   10POPC  H14C 1218   1.982   5.304   5.956 -0.5548 -0.5171  1.2259
   10POPC   C15 1219   1.722   5.204   5.986  0.5815 -0.3985  0.1162
   10POPC  H15A 1220   1.660   5.177   6.071  1.4865  1.2438  1.3659
   10POPC  H15B 1221   1.667   5.178   5.897 -1.1106 -1.3889  1.3802
   10POPC  H15C 1222   1.736   5.311   5.984  0.7950 -0.4363 -0.3172
   10POPC   C11 1223   1.803   4.956   5.839 -0.1235 -0.0266 -0.1739
   10POPC  H11A 1224   1.886   4.981   5.770 -1.4327  0.1017 -1.7739
   10POPC  H11B 1225   1.713   5.014   5.808  0.7589  1.0088 -0.8588
   10POPC     P 1226   1.650   4.754   5.847  0.0867 -0.0623 -0.3225
   10POPC   O13 1227   1.572   4.855   5.927  0.0236  0.6228 -0.1169
   10POPC   O14 1228   1.639   4.612   5.892  0.7079  0.7812  0.1890
   10POPC   O12 1229   1.794   4.812   5.838  0.1406  0.0999  0.1194
   10POPC   O11 1230   1.606   4.757   5.693 -0.6934  0.0246 -1.0344
   10POPC    C1 1231   1.702   4.699   5.602  0.0713 -0.0790  0.7663
   10POPC    HA 1232   1.722   4.591   5.619  2.2364  0.0864 -0.4476
   10POPC    HB 1233   1.803   4.745   5.609 -0.0362  0.0042  1.9755
   10POPC    C2 1234   1.643   4.741   5.462  0.3555 -0.2213 -0.1011
   10POPC    HS 1235   1.704   4.693   5.382  0.9675 -1.7799  1.2387
   10POPC   O21 1236   1.503   4.712   5.452  0.3506  0.0634  0.1207
   10POPC   C21 1237   1.481   4.584   5.420  0.0584 -0.2349 -0.0416
   10POPC   O22 1238   1.561   4.496   5.417 -0.5371  0.0869  0.4511
   10POPC   C22 1239   1.338   4.557   5.394 -0.1261  0.1904  0.3695
   10POPC   H2R 1240   1.313   4.466   5.453  0.7514 -1.1812 -1.2902
   10POPC   H2S 1241   1.279   4.647   5.420 -0.0872  0.2027  0.4154
   10POPC    C3 1242   1.663   4.895   5.451 -0.0927 -0.3980  0.2771
   10POPC    HX 1243   1.762   4.925   5.492 -1.4066  4.7703  0.3415
   10POPC    HY 1244   1.591   4.958   5.507 -0.3094  0.6711 -1.1462
   10POPC   O31 1245   1.657   4.927   5.310 -0.4844  0.7349 -0.5029
   10POPC   C31 1246   1.541   4.964   5.261 -0.3393 -0.3695 -0.3912
   10POPC   O32 1247   1.448   5.016   5.325 -0.0622  0.4045 -0.6392
   10POPC   C32 1248   1.538   4.939   5.112  0.5710  0.6485 -0.5997
   10POPC   H2X 1249   1.434   4.928   5.075  0.7606 -1.8223 -0.5423
   10POPC   H2Y 1250   1.598   4.847   5.101 -0.3451 -0.3372  1.8520
   10POPC   C23 1251   1.330   4.524   5.247  0.3934 -0.0471 -0.3354
   10POPC   H3R 1252   1.228   4.492   5.214  0.5404 -0.7751 -0.1187
   10POPC   H3S 1253   1.403   4.445   5.219  2.3121  1.1576  1.1083
   10POPC   C24 1254   1.364   4.639   5.155 -0.4421  0.1037 -0.9068
   10POPC   H4R 1255   1.473   4.658   5.148 -0.3657 -0.2006 -0.5513
   10POPC   H4S 1256   1.305   4.728   5.188 -0.2996 -0.6255  1.5141
   10POPC   C25 1257   1.330   4.609   5.009 -0.0808 -0.5002  0.9053
   10POPC   H5R 1258   1.231   4.563   4.992 -0.0209 -0.0309 -0.8952
   10POPC   H5S 1259   1.403   4.534   4.972 -2.0303 -1.9470 -0.1633
   10POPC   C26 1260   1.332   4.734   4.916  1.0391 -0.3437 -0.1748
   10POPC   H6R 1261   1.439   4.746   4.889  0.6993  0.0123 -1.4331
   10POPC   H6S 1262   1.299   4.830   4.962  0.1504 -1.4751  1.6990
   10POPC   C27 1263   1.258   4.706   4.790  0.1009 -0.0506 -0.0871
   10POPC   H7R 1264   1.148   4.698   4.805  0.0136  0.4749 -0.4280
   10POPC   H7S 1265   1.294   4.605   4.759  0.8608  0.7030 -1.7930
   10POPC   C28 1266   1.286   4.796   4.664 -0.4846 -0.3963 -0.7346
   10POPC   H8R 1267   1.233   4.893   4.670  0.5713  0.1469  0.1036
   10POPC   H8S 1268   1.231   4.742   4.584 -0.0370 -0.1870 -1.1894
   10POPC   C29 1269   1.430   4.818   4.620  0.4320 -0.6646  0.3458
   10POPC   H91 1270   1.490   4.726   4.619 -2.1770 -2.4921  0.2820
   10POPC  C210 1271   1.473   4.934   4.568 -0.1950  0.6206  0.2329
   10POPC  H101 1272   1.578   4.940   4.535  0.0734  0.3906  1.0250
   10POPC  C211 1273   1.401   5.060   4.543  0.5343  0.4597  0.3025
   10POPC  H11R 1274   1.446   5.147   4.595  0.7245 -0.1880  1.2612
   10POPC  H11S 1275   1.292   5.051   4.562  0.7836 -0.5454  1.3586
   10POPC  C212 1276   1.394   5.084   4.390  0.0202 -0.2815 -0.3142
   10POPC  H12R 1277   1.333   5.175   4.374  0.7068  0.4870  1.1915
   10POPC  H12S 1278   1.343   5.001   4.336  2.1102 -0.2010 -2.5495
   10POPC  C213 1279   1.526   5.102   4.320 -0.0594 -0.3465 -0.2197
   10POPC  H13R 1280   1.584   5.008   4.331 -0.2960 -0.4404  0.2653
   10POPC  H13S 1281   1.572   5.192   4.367  2.2084 -0.8981 -1.2101
   10POPC  C214 1282   1.490   5.131   4.177  0.1306 -0.4200 -0.2738
   10POPC  H14R 1283   1.396   5.190   4.166  2.1680  3.0597 -0.6270
   10POPC  H14S 1284   1.471   5.037   4.121 -0.9359 -0.7990  0.6797
   10POPC  C215 1285   1.585   5.221   4.102 -0.1703  0.4485 -0.0278
   10POPC  H15R 1286   1.559   5.204   3.996 -1.6842  0.1506  0.3645
   10POPC  H15S 1287   1.686   5.175   4.106 -0.2732 -0.0959 -2.3071
   10POPC  C216 1288   1.583   5.368   4.146 -0.4699 -0.2759  0.0128
   10POPC  H16R 1289   1.686   5.400   4.121  0.1834  0.0582  2.7752
   10POPC  H16S 1290   1.580   5.371   4.257  0.1255 -0.2479  0.0329
   10POPC  C217 1291   1.481   5.451   4.067 -0.5575 -0.5443  0.0768
   10POPC  H17R 1292   1.474   5.547   4.122 -0.6430  0.3274 -1.4090
   10POPC  H17S 1293   1.382   5.401   4.062 -1.2038  0.6627  0.4571
   10POPC  C218 1294   1.526   5.472   3.920  0.3039 -0.0897  0.6342
   10POPC  H18R 1295   1.456   5.542   3.870  1.7394  1.7118  1.0129
   10POPC  H18S 1296   1.538   5.370   3.879 -0.7458 -0.2375  0.6736
   10POPC  H18T 1297   1.625   5.523   3.926 -0.5000  1.6159 -0.0105
   10POPC   C33 1298   1.616   5.053   5.043  0.0407  0.3299  0.2003
   10POPC   H3X 1299   1.722   5.037   5.068  0.1001 -0.8760 -0.7553
   10POPC   H3Y 1300   1.574   5.148   5.084 -0.9895  0.0221 -0.1005
   10POPC   C34 1301   1.588   5.054   4.889  0.6473 -0.5714 -0.4793
   10POPC   H4X 1302   1.480   5.076   4.876  0.7961 -0.2031 -1.0989
   10POPC   H4Y 1303   1.582   4.952   4.845  0.1370  0.3196 -2.5993
   10POPC   C35 1304   1.682   5.146   4.813  0.3646  1.3698 -0.2201
   10POPC   H5X 1305   1.725   5.222   4.882  1.1900  0.3373  0.4357
   10POPC   H5Y 1306   1.625   5.186   4.727  0.4153 -1.5677 -1.7672
   10POPC   C36 1307   1.804   5.077   4.743  0.0275 -0.5803  0.4136
   10POPC   H6X 1308   1.773   4.981   4.697 -0.2823 -1.3124  2.0792
   10POPC   H6Y 1309   1.876   5.057   4.825  2.8197  1.6692 -1.2800
   10POPC   C37 1310   1.874   5.177   4.652 -0.6683  0.2252  0.4506
   10POPC   H7X 1311   1.960   5.119   4.612 -1.7930 -2.6679  1.9226
   10POPC   H7Y 1312   1.914   5.269   4.699  1.8790 -0.4833 -0.1685
   10POPC   C38 1313   1.797   5.198   4.523 -0.3638 -0.4871 -0.4268
   10POPC   H8X 1314   1.718   5.275   4.540  0.2158 -0.1397  0.7845
   10POPC   H8Y 1315   1.751   5.103   4.489  2.4761 -2.2236  0.2821
   10POPC   C39 1316   1.882   5.242   4.399  0.4683  0.0446  0.1193
   10POPC   H9X 1317   1.811   5.242   4.314 -0.1191 -0.7970  0.5877
   10POPC   H9Y 1318   1.962   5.167   4.381  0.2015 -0.9955  2.7629
   10POPC  C310 1319   1.951   5.378   4.421 -0.7276  0.2146 -0.4235
   10POPC  H10X 1320   2.007   5.378   4.517  1.7258  2.0769 -1.7336
   10POPC  H10Y 1321   1.871   5.453   4.434 -2.2932 -1.7333  2.6015
   10POPC  C311 1322   2.042   5.408   4.306 -1.1522 -1.1809 -0.7924
   10POPC  H11X 1323   2.000   5.372   4.209 -2.6366  0.1625 -0.6784
   10POPC  H11Y 1324   2.145   5.366   4.312  0.2980  1.6538 -3.1303
   10POPC  C312 1325   2.064   5.558   4.295  0.1296  0.4723  0.4834
   10POPC  H12X 1326   1.965   5.607   4.281  0.6089  0.7257 -2.4666
   10POPC  H12Y 1327   2.128   5.579   4.207 -1.8479  0.9600 -0.9010
   10POPC  C313 1328   2.114   5.629   4.424  0.5505  0.0802  0.6553
   10POPC  H13X 1329   2.212   5.588   4.457  1.1943  2.0392  1.2909
   10POPC  H13Y 1330   2.037   5.625   4.505  1.7888 -0.5034  1.8399
   10POPC  C314 1331   2.146   5.777   4.402  0.1329 -0.3404  0.7056
   10POPC  H14X 1332   2.070   5.832   4.342 -1.8725 -1.1186  2.4351
   10POPC  H14Y 1333   2.238   5.776   4.339 -2.6026 -2.0064 -3.7231
   10POPC  C315 1334   2.187   0.005   4.539  0.1264 -0.3039  0.2508
   10POPC  H15X 1335   2.265   0.083   4.521  0.9432 -1.0837  0.3374
   10POPC  H15Y 1336   2.238  -0.066   4.608  2.5455  0.7913 -0.3073
   10POPC  C316 1337   2.065   0.059   4.616 -0.2646  0.0625  0.3731
   10POPC  H16X 1338   2.095   0.089   4.719 -0.2644 -1.0908  0.7297
   10POPC  H16Y 1339   1.986  -0.019   4.621 -0.1064 -0.1924 -0.7901
   10POPC  H16Z 1340   2.021   0.147   4.566  0.1383 -0.6141 -1.2359
   11POPC     N 1341   1.846   2.156   5.887 -0.0577  0.1961  0.9342
   11POPC   C12 1342   1.840   2.297   5.924 -0.6154 -0.7750 -0.0530
   11POPC  H12A 1343   1.917   2.310   5.998  0.5530  1.7815 -1.5793
   11POPC  H12B 1344   1.745   2.320   5.969 -1.0342 -0.1417 -1.2004
   11POPC   C13 1345   1.750   2.139   5.768 -0.3618  0.4255 -0.2387
   11POPC  H13A 1346   1.651   2.170   5.798 -1.1032 -0.9467 -1.1758
   11POPC  H13B 1347   1.793   2.205   5.694 -0.8897 -0.3750 -1.2802
   11POPC  H13C 1348   1.749   2.036   5.736  0.3319  0.7763 -1.4968
   11POPC   C14 1349   1.989   2.124   5.842  0.8806 -0.2133 -0.2062
   11POPC  H14A 1350   2.002   2.030   5.790  2.3259  0.5084 -1.2164
   11POPC  H14B 1351   2.037   2.202   5.786  1.6275  0.7322  1.6784
   11POPC  H14C 1352   2.054   2.124   5.928 -1.0151  0.0938  1.2986
   11POPC   C15 1353   1.814   2.069   5.996  0.4166  0.0385  0.6838
   11POPC  H15A 1354   1.834   1.964   5.981 -1.4953 -0.3806  0.7844
   11POPC  H15B 1355   1.709   2.079   6.021  0.3876  2.1301 -0.0317
   11POPC  H15C 1356   1.853   2.101   6.091 -0.6786  1.6842  0.6181
   11POPC   C11 1357   1.863   2.412   5.809 -0.0802 -0.2493 -0.8475
   11POPC  H11A 1358   1.833   2.504   5.863  1.9533  0.5612 -1.0159
   11POPC  H11B 1359   1.801   2.388   5.720 -0.6822 -0.6259 -0.3370
   11POPC     P 1360   2.118   2.460   5.886  0.2664  0.1697  0.2381
   11POPC   O13 1361   2.137   2.357   5.990 -0.1298  0.2402  0.1351
   11POPC   O14 1362   2.109   2.597   5.938  0.1033  0.4575 -0.2056
   11POPC   O12 1363   2.003   2.427   5.780 -0.1672  0.2412 -0.2432
   11POPC   O11 1364   2.245   2.461   5.800  0.7167 -0.4047  0.7007
   11POPC    C1 1365   2.273   2.572   5.713 -0.3222  0.1567  0.0934
   11POPC    HA 1366   2.355   2.636   5.752  1.3335 -0.8821 -1.4898
   11POPC    HB 1367   2.188   2.642   5.702 -0.8699 -0.5072  0.0094
   11POPC    C2 1368   2.307   2.519   5.569 -0.3804 -0.6797 -0.1394
   11POPC    HS 1369   2.305   2.602   5.495 -0.6711 -2.6125 -2.4251
   11POPC   O21 1370   2.216   2.421   5.524 -0.3913  0.1628 -0.0087
   11POPC   C21 1371   2.100   2.475   5.489  0.3686  0.4674  0.8287
   11POPC   O22 1372   2.079   2.595   5.476  0.0636 -0.2183  0.0801
   11POPC   C22 1373   1.996   2.366   5.448  0.0170 -0.2108  0.1125
   11POPC   H2R 1374   1.936   2.345   5.540 -1.8073 -2.8212 -1.5321
   11POPC   H2S 1375   2.062   2.280   5.422 -1.9071 -1.6303 -0.2789
   11POPC    C3 1376   2.454   2.464   5.561  0.0595 -0.9069  0.5177
   11POPC    HX 1377   2.450   2.365   5.612  2.3091 -0.4839  1.6674
   11POPC    HY 1378   2.518   2.533   5.620  0.6859 -1.0967  0.0634
   11POPC   O31 1379   2.511   2.454   5.433 -0.1472  0.0853 -0.6603
   11POPC   C31 1380   2.480   2.349   5.370 -0.0179  0.0621  0.0544
   11POPC   O32 1381   2.417   2.247   5.407 -0.1688 -0.0161  0.5488
   11POPC   C32 1382   2.552   2.355   5.225 -0.3108  0.1956  0.0679
   11POPC   H2X 1383   2.596   2.455   5.203 -0.3935  0.3283  0.5010
   11POPC   H2Y 1384   2.474   2.350   5.146  0.4516 -0.3547 -0.6711
   11POPC   C23 1385   1.896   2.398   5.332 -0.6435  0.1049  0.6085
   11POPC   H3R 1386   1.949   2.423   5.238  0.3607  0.8239  1.3523
   11POPC   H3S 1387   1.836   2.484   5.368 -1.2105 -0.3342  0.7266
   11POPC   C24 1388   1.803   2.280   5.308  0.4255  0.2679  0.0404
   11POPC   H4R 1389   1.737   2.257   5.394  0.7955  0.0823  0.2753
   11POPC   H4S 1390   1.867   2.190   5.303  1.1214  0.5795  2.2647
   11POPC   C25 1391   1.702   2.302   5.188  0.2026 -0.2961  0.5056
   11POPC   H5R 1392   1.629   2.381   5.218  0.4860  0.7327 -1.3923
   11POPC   H5S 1393   1.638   2.213   5.171 -1.5916  1.2503 -1.3749
   11POPC   C26 1394   1.764   2.342   5.050  0.4451  0.8539 -0.1792
   11POPC   H6R 1395   1.823   2.436   5.056  2.8036 -0.5442 -0.0737
   11POPC   H6S 1396   1.673   2.356   4.988 -0.1114 -2.0382 -0.1230
   11POPC   C27 1397   1.853   2.231   4.994 -0.1320 -0.3921 -0.5225
   11POPC   H7R 1398   1.789   2.144   5.022 -2.7200  1.8378  1.0019
   11POPC   H7S 1399   1.949   2.214   5.048  0.3915 -1.3292 -1.7046
   11POPC   C28 1400   1.874   2.242   4.844 -0.0001 -0.1492 -0.4692
   11POPC   H8R 1401   1.954   2.167   4.826 -0.4743 -1.5228  2.4955
   11POPC   H8S 1402   1.917   2.341   4.821  0.2647 -0.4700 -1.4036
   11POPC   C29 1403   1.750   2.214   4.763 -0.5036  0.4827 -0.1315
   11POPC   H91 1404   1.684   2.134   4.801  1.1918 -0.7112  0.4353
   11POPC  C210 1405   1.703   2.285   4.661 -0.0267 -0.0149  0.6373
   11POPC  H101 1406   1.611   2.251   4.612  0.7589 -0.2485 -0.7220
   11POPC  C211 1407   1.767   2.404   4.599 -0.2586  0.5317  0.5081
   11POPC  H11R 1408   1.878   2.396   4.604 -0.2445  0.5807  0.2958
   11POPC  H11S 1409   1.738   2.505   4.634  0.6245  1.4118 -1.1664
   11POPC  C212 1410   1.737   2.395   4.446  0.0455 -0.9325 -0.3390
   11POPC  H12R 1411   1.775   2.301   4.400  0.9785  0.8443 -3.4990
   11POPC  H12S 1412   1.803   2.474   4.404  2.3071 -2.7443 -0.3442
   11POPC  C213 1413   1.590   2.430   4.407 -0.0541  0.3371 -0.4102
   11POPC  H13R 1414   1.561   2.530   4.446  1.5015  0.7043 -0.1418
   11POPC  H13S 1415   1.518   2.355   4.446 -0.6091  0.6153 -0.8825
   11POPC  C214 1416   1.574   2.440   4.249 -0.0561  0.2885 -0.6626
   11POPC  H14R 1417   1.483   2.390   4.210  0.6646 -0.2480 -1.6975
   11POPC  H14S 1418   1.656   2.387   4.195 -0.8048  0.1095 -1.6626
   11POPC  C215 1419   1.553   2.579   4.193  0.3071 -1.0916 -0.6511
   11POPC  H15R 1420   1.648   2.636   4.195 -0.4855  0.2891  0.7499
   11POPC  H15S 1421   1.480   2.632   4.258 -1.7326 -1.8451 -2.2170
   11POPC  C216 1422   1.498   2.585   4.048  0.2496  0.4478  0.1283
   11POPC  H16R 1423   1.406   2.524   4.046 -0.4713  1.5295 -0.7995
   11POPC  H16S 1424   1.576   2.541   3.983 -1.0432 -0.3582 -0.9078
   11POPC  C217 1425   1.463   2.724   3.989 -0.0936 -0.0458  0.1316
   11POPC  H17R 1426   1.369   2.754   4.040 -1.8059 -1.1362 -2.2043
   11POPC  H17S 1427   1.448   2.717   3.879  0.0300  1.6144 -0.0156
   11POPC  C218 1428   1.577   2.829   4.011 -0.0325 -0.1033  0.2589
   11POPC  H18R 1429   1.611   2.841   4.116  2.3907  1.9614 -0.6610
   11POPC  H18S 1430   1.545   2.922   3.958  0.5787 -0.6311 -1.0790
   11POPC  H18T 1431   1.667   2.802   3.952 -0.2215 -0.1815  0.0074
   11POPC   C33 1432   2.653   2.240   5.206  0.3297  0.1130 -0.3058
   11POPC   H3X 1433   2.723   2.239   5.292 -2.1174  1.5340  1.8301
   11POPC   H3Y 1434   2.710   2.258   5.112 -0.1538  2.3582 -0.2289
   11POPC   C34 1435   2.578   2.108   5.181 -0.1613  0.3601  0.2160
   11POPC   H4X 1436   2.504   2.135   5.102 -0.7449  2.6485  1.4734
   11POPC   H4Y 1437   2.516   2.085   5.270  0.5672 -3.1522 -0.0360
   11POPC   C35 1438   2.661   1.981   5.146  0.2882 -0.0346  0.1759
   11POPC   H5X 1439   2.705   2.002   5.047 -0.1273 -0.6421 -0.1480
   11POPC   H5Y 1440   2.585   1.900   5.138  0.8929 -1.2213  4.0062
   11POPC   C36 1441   2.765   1.941   5.247  0.0627 -0.2824 -0.2700
   11POPC   H6X 1442   2.790   1.833   5.250 -0.4454 -0.4166  2.9978
   11POPC   H6Y 1443   2.739   1.976   5.350 -0.8568 -0.7348 -0.3337
   11POPC   C37 1444   2.910   2.002   5.213  0.3948  0.7797  0.1851
   11POPC   H7X 1445   2.957   1.995   5.314 -2.4521  2.1560  1.7066
   11POPC   H7Y 1446   2.905   2.109   5.186  0.4448  1.2655  1.9871
   11POPC   C38 1447   2.977   1.920   5.101  0.3644  0.1493 -0.2927
   11POPC   H8X 1448   2.917   1.927   5.008 -0.4744  0.0188  0.2273
   11POPC   H8Y 1449   2.975   1.812   5.126 -0.4523 -0.0893 -1.3180
   11POPC   C39 1450   3.123   1.956   5.070 -0.2221  0.1589  0.1506
   11POPC   H9X 1451   3.188   1.955   5.160 -0.0185 -0.4259 -0.0030
   11POPC   H9Y 1452   3.133   2.055   5.020  1.3735 -0.6420 -1.2267
   11POPC  C310 1453   3.180   1.851   4.972 -0.2159  0.5560  0.4703
   11POPC  H10X 1454   3.217   1.761   5.026  0.2011  1.0860  1.0887
   11POPC  H10Y 1455   3.276   1.887   4.928 -1.2274 -0.2413 -2.6360
   11POPC  C311 1456   3.086   1.804   4.850  0.8355 -0.1927 -0.6300
   11POPC  H11X 1457   3.033   1.894   4.812  0.2182  0.7630  2.2625
   11POPC  H11Y 1458   3.013   1.735   4.897 -0.0738  0.5864 -0.8655
   11POPC  C312 1459   3.151   1.728   4.739 -0.0474 -0.0759 -0.4055
   11POPC  H12X 1460   3.198   1.633   4.770 -0.9558 -0.4154 -0.0450
   11POPC  H12Y 1461   3.243   1.786   4.715  0.7970  0.0585  2.6366
   11POPC  C313 1462   3.072   1.707   4.610  0.2286 -0.3710  0.2615
   11POPC  H13X 1463   3.037   1.801   4.561 -0.1704  0.1801  1.5588
   11POPC  H13Y 1464   2.977   1.651   4.624  0.7799 -1.1174  1.1502
   11POPC  C314 1465   3.150   1.622   4.503  0.0323 -0.0418 -0.1661
   11POPC  H14X 1466   3.136   1.516   4.531  1.7641 -0.4417 -0.6756
   11POPC  H14Y 1467   3.255   1.658   4.500 -0.1941  0.6380 -0.2546
   11POPC  C315 1468   3.089   1.640   4.363 -0.2930 -0.3403 -0.3948
   11POPC  H15X 1469   3.101   1.747   4.333  2.5590  0.4866  2.9378
   11POPC  H15Y 1470   2.979   1.630   4.371 -0.4499  1.7300  0.8933
   11POPC  C316 1471   3.147   1.538   4.260 -0.3121 -0.7528 -0.1986
   11POPC  H16X 1472   3.097   1.559   4.163  1.1804  0.2831 -0.7675
   11POPC  H16Y 1473   3.134   1.435   4.301  0.5506 -0.0726  1.8887
   11POPC  H16Z 1474   3.255   1.554   4.240  0.4058 -0.8910  3.0474
   12POPC     N 1475   1.423   3.657   6.104 -0.0740 -0.0198  0.7021
   12POPC   C12 1476   1.426   3.568   5.985 -0.5875  0.1144  0.1333
   12POPC  H12A 1477   1.350   3.602   5.916 -1.1027 -1.7784 -0.2729
   12POPC  H12B 1478   1.399   3.470   6.021  0.2574 -0.1884 -0.0589
   12POPC   C13 1479   1.307   3.623   6.183  0.0161 -0.3068  0.8755
   12POPC  H13A 1480   1.222   3.623   6.116 -0.3505 -1.1207  1.3309
   12POPC  H13B 1481   1.327   3.524   6.220 -1.3662 -0.1043  2.2638
   12POPC  H13C 1482   1.288   3.689   6.266 -4.5282  1.4698 -1.2349
   12POPC   C14 1483   1.540   3.633   6.198  0.6048  0.8323 -0.2872
   12POPC  H14A 1484   1.522   3.687   6.290 -0.6876  0.5123 -0.3351
   12POPC  H14B 1485   1.562   3.528   6.210  0.2899  0.7889 -0.0735
   12POPC  H14C 1486   1.628   3.662   6.143 -0.5051  1.7304 -1.6573
   12POPC   C15 1487   1.423   3.799   6.063  0.2107 -0.2877  0.2635
   12POPC  H15A 1488   1.337   3.830   6.006  0.4360  3.6510  1.7730
   12POPC  H15B 1489   1.509   3.806   5.998  1.7331 -0.5740  2.1425
   12POPC  H15C 1490   1.428   3.878   6.136  0.2218 -0.2369  0.2082
   12POPC   C11 1491   1.560   3.556   5.911 -0.0636 -0.7490  0.0580
   12POPC  H11A 1492   1.552   3.484   5.826 -0.8500 -2.1917  1.3105
   12POPC  H11B 1493   1.637   3.516   5.980 -1.4282 -2.0522  0.8770
   12POPC     P 1494   1.740   3.725   5.802 -0.2950 -0.5125 -0.1060
   12POPC   O13 1495   1.835   3.678   5.905 -0.4268  0.1811  0.0172
   12POPC   O14 1496   1.730   3.869   5.783  0.2281 -0.5390 -0.0357
   12POPC   O12 1497   1.592   3.681   5.837 -0.0448  0.0558  0.0490
   12POPC   O11 1498   1.784   3.660   5.663  0.1610  0.4662  0.3357
   12POPC    C1 1499   1.687   3.680   5.552 -0.4297 -0.0028 -0.4246
   12POPC    HA 1500   1.639   3.781   5.558 -2.5954 -1.0514  1.3573
   12POPC    HB 1501   1.616   3.595   5.562 -0.9389  0.3194 -1.2331
   12POPC    C2 1502   1.750   3.661   5.414  0.2455  0.1610 -0.2687
   12POPC    HS 1503   1.672   3.630   5.341  0.3544 -0.6864 -0.0325
   12POPC   O21 1504   1.859   3.570   5.404 -0.1276 -0.2509 -0.0380
   12POPC   C21 1505   1.837   3.447   5.428  0.4311  0.6252  0.0277
   12POPC   O22 1506   1.724   3.393   5.434  0.5335  0.4101 -0.2909
   12POPC   C22 1507   1.974   3.380   5.420 -0.4257  0.3540  0.7118
   12POPC   H2R 1508   2.030   3.407   5.511  0.0815 -1.4515  0.9753
   12POPC   H2S 1509   2.012   3.411   5.320 -2.0277 -0.1792 -0.1078
   12POPC    C3 1510   1.803   3.799   5.367 -0.5782  0.1330  0.6783
   12POPC    HX 1511   1.861   3.791   5.273  0.2425  1.7422  1.0055
   12POPC    HY 1512   1.884   3.824   5.439  1.0982  1.3461 -1.5100
   12POPC   O31 1513   1.694   3.889   5.357  0.1908  0.2199 -0.3959
   12POPC   C31 1514   1.615   3.886   5.254 -0.0565  0.9576 -0.3836
   12POPC   O32 1515   1.622   3.813   5.156 -0.2884 -0.4280 -0.0757
   12POPC   C32 1516   1.510   4.003   5.255 -0.6650  0.1041 -0.0631
   12POPC   H2X 1517   1.498   4.041   5.358  3.2429 -1.6769  1.2276
   12POPC   H2Y 1518   1.411   3.964   5.223 -0.7457  1.5015 -1.7156
   12POPC   C23 1519   1.972   3.229   5.409 -0.4425  0.6108  0.3472
   12POPC   H3R 1520   1.894   3.181   5.473 -0.6684 -0.2922 -0.5784
   12POPC   H3S 1521   2.065   3.186   5.451 -1.2951 -0.3657  1.3257
   12POPC   C24 1522   1.937   3.191   5.264  0.7224  0.0405  0.1812
   12POPC   H4R 1523   1.843   3.237   5.228  0.5079 -1.3317 -1.1049
   12POPC   H4S 1524   1.919   3.081   5.267  0.5461  0.0402 -0.7646
   12POPC   C25 1525   2.047   3.217   5.153  0.5298  0.0639 -0.3145
   12POPC   H5R 1526   2.146   3.211   5.204 -0.0864  0.8331  1.0310
   12POPC   H5S 1527   2.028   3.317   5.108  0.7330 -0.2785 -1.1855
   12POPC   C26 1528   2.052   3.111   5.052  0.8297 -0.0716  0.0054
   12POPC   H6R 1529   1.959   3.108   4.992 -0.0163 -0.5919  1.2897
   12POPC   H6S 1530   2.071   3.013   5.101 -0.1542 -0.3186 -0.0893
   12POPC   C27 1531   2.157   3.151   4.946 -0.0130 -0.0556  0.5899
   12POPC   H7R 1532   2.256   3.156   4.996  1.3640  0.1617 -1.9681
   12POPC   H7S 1533   2.131   3.252   4.907  0.5817 -0.7566 -1.8066
   12POPC   C28 1534   2.171   3.057   4.828 -0.8443  1.2364 -1.1286
   12POPC   H8R 1535   2.183   2.955   4.869 -0.0772  1.9533  0.5295
   12POPC   H8S 1536   2.276   3.073   4.795  0.2156  1.3517  1.9532
   12POPC   C29 1537   2.054   3.073   4.732 -0.2165 -0.5363  0.9414
   12POPC   H91 1538   1.966   3.018   4.768 -0.9352  0.5530  0.9068
   12POPC  C210 1539   2.047   3.141   4.612  0.7638  0.0554 -0.6583
   12POPC  H101 1540   1.948   3.145   4.565  0.5466 -0.3272 -0.2339
   12POPC  C211 1541   2.147   3.222   4.542 -0.1472 -0.1427 -0.7314
   12POPC  H11R 1542   2.158   3.195   4.435 -0.4648  0.9921 -1.0555
   12POPC  H11S 1543   2.246   3.206   4.590 -0.8940 -1.0930  0.5715
   12POPC  C212 1544   2.094   3.370   4.566 -0.7460 -0.4629 -0.3752
   12POPC  H12R 1545   2.175   3.429   4.519 -0.8891 -0.3910 -0.5352
   12POPC  H12S 1546   2.089   3.402   4.672  0.8952 -1.6253  0.0815
   12POPC  C213 1547   1.967   3.405   4.498  0.5857 -0.1185 -0.2391
   12POPC  H13R 1548   1.884   3.395   4.571  1.9520  0.0000  1.4006
   12POPC  H13S 1549   1.943   3.325   4.425 -2.0415 -0.9864  1.4309
   12POPC  C214 1550   1.978   3.543   4.428  0.2251 -0.7210 -0.5053
   12POPC  H14R 1551   2.075   3.536   4.374 -0.7056 -2.5572 -2.0949
   12POPC  H14S 1552   1.983   3.619   4.509  0.9234 -1.8767  0.5923
   12POPC  C215 1553   1.857   3.570   4.338  0.3903 -0.3728 -0.9945
   12POPC  H15R 1554   1.772   3.619   4.390  0.9961  1.7589 -1.9159
   12POPC  H15S 1555   1.816   3.472   4.304 -0.4495 -1.0336  1.6559
   12POPC  C216 1556   1.893   3.670   4.225  0.3940  0.3312  0.1310
   12POPC  H16R 1557   1.993   3.649   4.181 -0.0401 -1.3318 -0.1527
   12POPC  H16S 1558   1.893   3.775   4.262 -1.3017  1.1348 -1.9657
   12POPC  C217 1559   1.795   3.670   4.107 -0.7255 -0.2926  0.4407
   12POPC  H17R 1560   1.689   3.691   4.132 -0.6901  0.0173  0.3420
   12POPC  H17S 1561   1.788   3.567   4.068 -2.4062 -0.1107  0.2075
   12POPC  C218 1562   1.828   3.761   3.990  0.0688 -0.1599 -0.6790
   12POPC  H18R 1563   1.923   3.744   3.935  0.0000  1.3531 -1.3343
   12POPC  H18S 1564   1.826   3.866   4.028 -0.6317 -0.5493  0.4117
   12POPC  H18T 1565   1.745   3.755   3.918  0.2267 -0.7833 -0.8101
   12POPC   C33 1566   1.569   4.126   5.180  0.0609 -0.0219 -0.4515
   12POPC   H3X 1567   1.668   4.163   5.214  0.6704 -1.1929 -0.8998
   12POPC   H3Y 1568   1.511   4.218   5.204 -2.6474 -1.7684  0.1184
   12POPC   C34 1569   1.571   4.104   5.030  0.0080 -0.7718 -0.4873
   12POPC   H4X 1570   1.473   4.067   4.994 -0.2445  1.3978 -2.2790
   12POPC   H4Y 1571   1.646   4.031   4.994 -0.1561 -0.7816 -0.8113
   12POPC   C35 1572   1.591   4.241   4.971  0.1649 -0.8491 -0.0545
   12POPC   H5X 1573   1.673   4.291   5.027  0.6388 -0.4558 -1.0811
   12POPC   H5Y 1574   1.502   4.305   4.991  0.0906 -0.4299 -1.6376
   12POPC   C36 1575   1.618   4.241   4.820  0.2744  1.0464 -0.3495
   12POPC   H6X 1576   1.645   4.139   4.787 -0.4099  0.4965  0.7422
   12POPC   H6Y 1577   1.707   4.307   4.811  1.3113  0.0929  1.9898
   12POPC   C37 1578   1.501   4.294   4.744 -0.3379 -0.0536  0.2655
   12POPC   H7X 1579   1.471   4.395   4.780  1.6176  0.6877 -0.0669
   12POPC   H7Y 1580   1.413   4.226   4.745 -1.9481  1.9203  0.2014
   12POPC   C38 1581   1.554   4.327   4.603 -0.0088 -0.4720 -0.0172
   12POPC   H8X 1582   1.602   4.239   4.556 -0.1780  0.1690 -1.4361
   12POPC   H8Y 1583   1.624   4.413   4.596 -1.2020  0.3863 -2.6181
   12POPC   C39 1584   1.441   4.376   4.509  0.0215  0.5899 -0.2518
   12POPC   H9X 1585   1.409   4.481   4.527 -0.5485  0.7781 -2.1652
   12POPC   H9Y 1586   1.351   4.312   4.525  0.6889 -0.2508  0.1808
   12POPC  C310 1587   1.491   4.385   4.359  0.1511  0.1463  1.1598
   12POPC  H10X 1588   1.409   4.404   4.287  0.5127 -0.3253  0.6120
   12POPC  H10Y 1589   1.541   4.289   4.336  1.9764  1.4562 -0.7564
   12POPC  C311 1590   1.605   4.483   4.340 -0.2566 -0.0152 -0.7167
   12POPC  H11X 1591   1.695   4.445   4.392 -1.8561 -1.5072  1.1099
   12POPC  H11Y 1592   1.573   4.580   4.385  0.3787 -0.3841  0.5576
   12POPC  C312 1593   1.638   4.514   4.190 -0.2349  0.1292 -0.6727
   12POPC  H12X 1594   1.695   4.426   4.155  2.0696  1.4617 -0.4334
   12POPC  H12Y 1595   1.705   4.602   4.196 -0.2216  0.0467  0.8978
   12POPC  C313 1596   1.524   4.542   4.096  0.0767 -0.1916  0.5033
   12POPC  H13X 1597   1.453   4.458   4.085 -1.1799  1.0305 -1.2761
   12POPC  H13Y 1598   1.573   4.561   3.998  1.5731  0.7614  1.3870
   12POPC  C314 1599   1.452   4.666   4.137  0.3909 -0.5608  0.0435
   12POPC  H14X 1600   1.516   4.757   4.139  0.1212 -0.2217 -3.0414
   12POPC  H14Y 1601   1.414   4.646   4.240  0.6309  0.1297  0.2787
   12POPC  C315 1602   1.333   4.696   4.042 -0.1857 -0.6660 -0.0119
   12POPC  H15X 1603   1.288   4.595   4.031  0.1006 -1.0041  1.6902
   12POPC  H15Y 1604   1.372   4.736   3.946 -3.1709  0.3601 -0.8988
   12POPC  C316 1605   1.223   4.789   4.105 -0.1743  0.2240  0.7268
   12POPC  H16X 1606   1.274   4.860   4.174  0.5277 -0.9864  1.5089
   12POPC  H16Y 1607   1.176   4.719   4.178 -1.2778  0.4520  0.2483
   12POPC  H16Z 1608   1.160   4.832   4.025  2.0154 -0.0551 -1.2646
   13POPC     N 1609   5.233   2.865   6.297 -0.2128 -0.0725 -0.1597
   13POPC   C12 1610   5.126   2.888   6.199  0.0223 -0.1076 -0.2949
   13POPC  H12A 1611   5.044   2.928   6.258  1.7173  3.4953 -0.1486
   13POPC  H12B 1612   5.095   2.794   6.156 -1.0022 -0.0038  0.1743
   13POPC   C13 1613   5.289   2.988   6.362  0.1721 -0.0105  0.0795
   13POPC  H13A 1614   5.370   2.968   6.431  0.0662 -0.5632  0.0501
   13POPC  H13B 1615   5.328   3.052   6.285 -1.4695  0.2713 -0.5654
   13POPC  H13C 1616   5.209   3.040   6.412 -4.4460 -2.2494 -4.0798
   13POPC   C14 1617   5.189   2.777   6.410 -0.5176 -0.4024 -0.5195
   13POPC  H14A 1618   5.094   2.813   6.447  0.3821  0.8451  0.6658
   13POPC  H14B 1619   5.202   2.674   6.380  0.8254 -0.7229  1.0072
   13POPC  H14C 1620   5.261   2.792   6.489 -1.7254 -0.0185  0.5489
   13POPC   C15 1621   5.351   2.797   6.237 -0.2589 -0.0128  0.0932
   13POPC  H15A 1622   5.385   2.849   6.148 -0.7840  0.0768 -0.0573
   13POPC  H15B 1623   5.322   2.695   6.216  0.7532 -0.2022 -0.4502
   13POPC  H15C 1624   5.430   2.791   6.311  0.0239 -1.1287 -0.2824
   13POPC   C11 1625   5.152   3.001   6.094  0.6222  0.0034 -0.0455
   13POPC  H11A 1626   5.178   3.092   6.152  1.4967 -1.4916  2.0273
   13POPC  H11B 1627   5.059   3.020   6.035  0.3084  0.2761  0.5307
   13POPC     P 1628   5.238   2.893   5.873  0.0590 -0.1505  0.2938
   13POPC   O13 1629   5.166   2.767   5.903  0.0565 -0.3493 -0.4142
   13POPC   O14 1630   5.366   2.884   5.798 -0.2329 -0.0795  0.2622
   13POPC   O12 1631   5.264   2.971   6.005 -0.0036 -0.1182  0.5362
   13POPC   O11 1632   5.137   2.985   5.799  0.0311  0.5759 -0.0296
   13POPC    C1 1633   5.048   2.942   5.691 -0.1912  0.0234 -0.0728
   13POPC    HA 1634   4.972   2.880   5.744  0.3356 -0.3380  0.2809
   13POPC    HB 1635   5.097   2.868   5.624  0.9131  0.1073  0.6091
   13POPC    C2 1636   4.987   3.061   5.621  0.2188  0.4442 -0.0339
   13POPC    HS 1637   4.952   3.032   5.520 -0.4051 -1.5208  0.7094
   13POPC   O21 1638   5.082   3.168   5.615 -0.2143 -0.7981 -0.8073
   13POPC   C21 1639   5.198   3.154   5.557 -0.0902 -0.2455  0.0478
   13POPC   O22 1640   5.216   3.067   5.469 -0.0567 -0.0349 -0.1289
   13POPC   C22 1641   5.302   3.253   5.616 -0.1282  0.4936 -0.1490
   13POPC   H2R 1642   5.369   3.183   5.670  1.1377  0.9714 -1.0453
   13POPC   H2S 1643   5.261   3.306   5.704  2.2474  0.6726  0.9073
   13POPC    C3 1644   4.855   3.113   5.690 -0.4518  0.1387  0.5561
   13POPC    HX 1645   4.900   3.134   5.789 -0.1742 -1.1836  0.7375
   13POPC    HY 1646   4.768   3.045   5.702  0.3268 -1.3620 -1.5981
   13POPC   O31 1647   4.812   3.227   5.617 -0.0762 -0.8247 -0.4797
   13POPC   C31 1648   4.843   3.348   5.661  0.6678  0.3039  0.5686
   13POPC   O32 1649   4.901   3.376   5.762  0.2572 -0.1529 -0.3120
   13POPC   C32 1650   4.778   3.446   5.566 -0.4108  0.1901  0.1023
   13POPC   H2X 1651   4.746   3.545   5.606  1.2662  0.7678  0.0738
   13POPC   H2Y 1652   4.677   3.402   5.548  0.1206 -0.2581 -2.0643
   13POPC   C23 1653   5.394   3.311   5.519 -0.9270 -0.2493  0.2193
   13POPC   H3R 1654   5.420   3.234   5.442 -0.0218  0.8138 -0.5626
   13POPC   H3S 1655   5.488   3.330   5.575  0.2052 -0.5347 -1.4923
   13POPC   C24 1656   5.352   3.448   5.467  0.9112  0.1515  0.3278
   13POPC   H4R 1657   5.330   3.508   5.558 -0.2932 -2.8312  2.1483
   13POPC   H4S 1658   5.262   3.442   5.402  1.3229 -1.0145 -0.1678
   13POPC   C25 1659   5.462   3.521   5.392 -0.6232  0.6507  0.0027
   13POPC   H5R 1660   5.559   3.524   5.446  0.1490  1.5053 -1.3754
   13POPC   H5S 1661   5.435   3.625   5.367  0.3846  1.4470  1.9972
   13POPC   C26 1662   5.496   3.457   5.260  0.7289  0.1390  0.0395
   13POPC   H6R 1663   5.422   3.484   5.182  1.0877  0.3818 -0.2150
   13POPC   H6S 1664   5.477   3.348   5.268 -0.4174  0.2826 -0.5686
   13POPC   C27 1665   5.631   3.497   5.202  0.1923 -0.1924 -0.5496
   13POPC   H7R 1666   5.716   3.450   5.256  0.2753  2.7778  2.2515
   13POPC   H7S 1667   5.637   3.606   5.225 -0.2333 -0.2428 -0.1709
   13POPC   C28 1668   5.646   3.474   5.052 -0.2192  0.6967 -0.1195
   13POPC   H8R 1669   5.604   3.375   5.023 -0.5723  1.4843 -2.5285
   13POPC   H8S 1670   5.752   3.479   5.019 -0.0156 -0.7403  0.2831
   13POPC   C29 1671   5.562   3.579   4.975  0.3140  0.0190 -0.5526
   13POPC   H91 1672   5.458   3.584   5.010  0.3575 -1.0599 -0.2048
   13POPC  C210 1673   5.590   3.652   4.866  0.4427  0.6797  0.1270
   13POPC  H101 1674   5.509   3.714   4.825  0.9258  0.5476 -1.0665
   13POPC  C211 1675   5.728   3.655   4.810  0.2399  0.0166  1.5414
   13POPC  H11R 1676   5.760   3.555   4.776 -1.9111  0.1036 -1.0517
   13POPC  H11S 1677   5.794   3.689   4.893  0.3200  0.8727  1.1370
   13POPC  C212 1678   5.742   3.751   4.691  0.5264 -0.5599  0.8669
   13POPC  H12R 1679   5.675   3.736   4.603  1.9858 -1.2237 -0.1738
   13POPC  H12S 1680   5.847   3.747   4.657  0.9621  1.5400  1.8160
   13POPC  C213 1681   5.708   3.894   4.723  0.0677 -0.7171  0.5292
   13POPC  H13R 1682   5.765   3.924   4.814  0.8906  1.3317 -0.5702
   13POPC  H13S 1683   5.602   3.926   4.725  0.9532  2.8062 -0.5612
   13POPC  C214 1684   5.759   3.989   4.618 -0.0642 -0.9840 -0.5159
   13POPC  H14R 1685   5.869   3.980   4.606  0.6290  0.1291  3.4923
   13POPC  H14S 1686   5.744   4.093   4.656 -3.7153 -1.5891  0.1003
   13POPC  C215 1687   5.684   3.981   4.475  0.9453 -0.1457  0.9555
   13POPC  H15R 1688   5.578   3.958   4.501  0.2643  0.4566 -1.0794
   13POPC  H15S 1689   5.722   3.894   4.418 -1.5372  0.0663 -1.2095
   13POPC  C216 1690   5.691   4.105   4.387 -0.3195  0.1357  0.9070
   13POPC  H16R 1691   5.631   4.191   4.424 -1.6720 -1.5826  2.9537
   13POPC  H16S 1692   5.650   4.079   4.287  1.9006 -2.7594  0.6247
   13POPC  C217 1693  -0.005   4.159   4.359  0.6869  0.0607  0.0245
   13POPC  H17R 1694   0.059   4.069   4.353 -0.8447 -1.1197  0.5901
   13POPC  H17S 1695   0.028   4.216   4.448  2.4546 -1.6741  0.5558
   13POPC  C218 1696   5.832   4.247   4.232 -0.0825 -0.4367 -0.0442
   13POPC  H18R 1697   5.762   4.331   4.252 -0.3692 -0.2816 -1.5829
   13POPC  H18S 1698   5.791   4.200   4.139 -0.3612  0.2524 -0.2710
   13POPC  H18T 1699   5.930   4.297   4.220 -0.3567  0.1672  0.2285
   13POPC   C33 1700   4.869   3.468   5.443  0.6081  0.7591 -0.0929
   13POPC   H3X 1701   4.965   3.513   5.478  0.6721  0.2663  0.3740
   13POPC   H3Y 1702   4.821   3.537   5.370  1.4201  1.4482 -0.0031
   13POPC   C34 1703   4.910   3.343   5.361  0.0856 -0.4670 -0.3010
   13POPC   H4X 1704   4.824   3.276   5.343 -1.0204  1.2771 -1.8071
   13POPC   H4Y 1705   4.991   3.297   5.422  1.9156  0.7561 -1.6847
   13POPC   C35 1706   4.978   3.374   5.230 -0.5912 -0.3663 -0.6524
   13POPC   H5X 1707   5.087   3.388   5.246 -0.2474 -2.6635 -0.5756
   13POPC   H5Y 1708   4.934   3.465   5.184 -0.7016 -0.0673  0.0272
   13POPC   C36 1709   4.979   3.259   5.131  0.4551 -0.8045  0.4788
   13POPC   H6X 1710   4.985   3.307   5.030 -2.8470 -0.3189  0.3913
   13POPC   H6Y 1711   4.885   3.200   5.129  1.2458 -2.0963  0.2886
   13POPC   C37 1712   5.088   3.158   5.150  0.3020  0.0909 -0.5451
   13POPC   H7X 1713   5.072   3.061   5.098  0.7373 -1.1550  1.5506
   13POPC   H7Y 1714   5.094   3.124   5.255  0.8155  0.1921 -0.5430
   13POPC   C38 1715   5.235   3.192   5.110 -0.0855  0.1840 -0.4032
   13POPC   H8X 1716   5.263   3.277   5.176  0.5769  1.0231 -1.7253
   13POPC   H8Y 1717   5.248   3.228   5.006 -0.3615 -1.4223 -1.0073
   13POPC   C39 1718   5.327   3.071   5.119 -0.1172 -0.2377 -0.0942
   13POPC   H9X 1719   5.269   2.986   5.078  1.5185 -2.1150  1.2546
   13POPC   H9Y 1720   5.340   3.047   5.227 -1.6623 -0.8102 -0.0143
   13POPC  C310 1721   5.461   3.076   5.042 -0.2620 -0.1478 -0.4290
   13POPC  H10X 1722   5.529   2.991   5.065 -1.8361 -1.6622 -1.2199
   13POPC  H10Y 1723   5.500   3.174   5.079 -3.4462  1.5268 -1.1486
   13POPC  C311 1724   5.449   3.093   4.889 -0.5284 -0.8796  0.0566
   13POPC  H11X 1725   5.545   3.137   4.856 -0.1858 -1.3948  0.3697
   13POPC  H11Y 1726   5.370   3.168   4.866 -1.4690 -1.1730  2.1656
   13POPC  C312 1727   5.421   2.962   4.806  0.5070 -0.4983 -0.0161
   13POPC  H12X 1728   5.338   2.912   4.861  0.0298  3.3016  3.1528
   13POPC  H12Y 1729   5.514   2.902   4.800  0.8829  0.1693 -1.0595
   13POPC  C313 1730   5.362   2.986   4.659  0.5886  0.0964 -0.7475
   13POPC  H13X 1731   5.339   2.882   4.625 -0.7404 -0.4990  1.7522
   13POPC  H13Y 1732   5.437   3.045   4.602 -0.1736  5.4263  3.0157
   13POPC  C314 1733   5.233   3.073   4.649 -0.6773 -0.7672  0.7579
   13POPC  H14X 1734   5.261   3.178   4.672 -0.0910 -0.8609  0.4968
   13POPC  H14Y 1735   5.165   3.032   4.726  0.3722 -0.2001  2.0222
   13POPC  C315 1736   5.178   3.074   4.511 -0.1740 -0.4283 -0.7135
   13POPC  H15X 1737   5.256   3.115   4.444  0.6301 -0.0238  0.4550
   13POPC  H15Y 1738   5.092   3.144   4.513  0.2905  0.1523 -0.7845
   13POPC  C316 1739   5.112   2.942   4.460 -0.0480 -0.5251  0.1524
   13POPC  H16X 1740   5.062   2.960   4.363  0.2977 -0.7206 -0.0635
   13POPC  H16Y 1741   5.036   2.913   4.536 -1.9077  0.1841 -1.3703
   13POPC  H16Z 1742   5.188   2.861   4.455  1.1343  0.5850 -0.5312
   14POPC     N 1743   4.299   1.846   5.401  0.1156  0.5202  0.1526
   14POPC   C12 1744   4.279   1.811   5.548 -0.2453  0.2574 -0.8712
   14POPC  H12A 1745   4.181   1.769   5.564  0.7233 -1.7115  0.3393
   14POPC  H12B 1746   4.278   1.904   5.604 -0.5694  0.2512 -0.8662
   14POPC   C13 1747   4.182   1.930   5.356 -0.3302  0.1725  0.4379
   14POPC  H13A 1748   4.187   1.980   5.260  1.6456 -1.9517 -0.6501
   14POPC  H13B 1749   4.094   1.868   5.347 -0.7027  0.7157  0.2232
   14POPC  H13C 1750   4.155   2.011   5.423 -2.8261 -1.7943  2.0008
   14POPC   C14 1751   4.427   1.921   5.377  0.5517  0.5726  0.3297
   14POPC  H14A 1752   4.444   1.936   5.272  4.5828 -0.0537  0.7225
   14POPC  H14B 1753   4.418   2.017   5.426 -1.1215  0.1573  0.8985
   14POPC  H14C 1754   4.509   1.861   5.414 -1.1780  0.1575  3.9513
   14POPC   C15 1755   4.307   1.730   5.312 -0.2656  1.2999  0.2800
   14POPC  H15A 1756   4.319   1.755   5.208 -2.9892  1.8332  0.0367
   14POPC  H15B 1757   4.225   1.660   5.317  0.8998 -0.1364 -0.0015
   14POPC  H15C 1758   4.395   1.674   5.340 -0.1933  2.4047  2.5281
   14POPC   C11 1759   4.383   1.717   5.613 -0.5198 -0.5102 -0.0469
   14POPC  H11A 1760   4.338   1.689   5.710  1.1175 -1.7957  0.3830
   14POPC  H11B 1761   4.474   1.773   5.643  0.0505 -1.9897  1.1129
   14POPC     P 1762   4.380   1.456   5.593  0.0861  0.4880 -0.3871
   14POPC   O13 1763   4.238   1.461   5.624 -0.1421  0.7438 -0.1141
   14POPC   O14 1764   4.468   1.418   5.712  0.3375 -0.7231  0.6800
   14POPC   O12 1765   4.418   1.601   5.541  0.9455 -0.3329 -0.0248
   14POPC   O11 1766   4.416   1.362   5.467 -0.4735 -0.0820 -0.6083
   14POPC    C1 1767   4.336   1.383   5.345  0.3934  0.2058  0.4773
   14POPC    HA 1768   4.357   1.482   5.300  1.0264 -0.5646 -0.9724
   14POPC    HB 1769   4.228   1.367   5.367  0.2575  2.2387  1.5040
   14POPC    C2 1770   4.372   1.275   5.239 -0.0969  0.1413 -0.4120
   14POPC    HS 1771   4.470   1.313   5.204 -0.8988  0.8042 -2.0369
   14POPC   O21 1772   4.276   1.264   5.135  0.4639 -0.1179  0.1671
   14POPC   C21 1773   4.274   1.372   5.051 -0.4359  0.3566  0.1102
   14POPC   O22 1774   4.353   1.461   5.057 -0.4776 -0.2811  0.5865
   14POPC   C22 1775   4.149   1.368   4.961  0.1480 -0.3516 -0.2097
   14POPC   H2R 1776   4.070   1.355   5.038 -0.0013  0.7850 -0.1464
   14POPC   H2S 1777   4.151   1.287   4.885  1.7204 -0.5977  0.0542
   14POPC    C3 1778   4.392   1.140   5.310  0.5774  0.0141  0.5084
   14POPC    HX 1779   4.293   1.101   5.344  0.5779  0.3694  0.9253
   14POPC    HY 1780   4.458   1.157   5.398 -0.6574  0.2719  1.4176
   14POPC   O31 1781   4.462   1.046   5.219  1.0453 -0.5177 -0.5672
   14POPC   C31 1782   4.416   0.924   5.218  0.0202  0.0481 -0.3603
   14POPC   O32 1783   4.326   0.871   5.284  0.1150  0.4809  0.6166
   14POPC   C32 1784   4.489   0.837   5.107  0.0168 -0.3703  0.4231
   14POPC   H2X 1785   4.586   0.883   5.078 -1.9634  2.2980 -2.8191
   14POPC   H2Y 1786   4.419   0.850   5.022  0.6379 -1.1439 -0.2235
   14POPC   C23 1787   4.126   1.505   4.894  0.2561  0.7236  0.6549
   14POPC   H3R 1788   4.057   1.495   4.807  0.2610  0.8871  0.6336
   14POPC   H3S 1789   4.221   1.542   4.849 -0.5326  2.0592  0.0612
   14POPC   C24 1790   4.065   1.609   4.981 -0.1940 -0.0362  0.3911
   14POPC   H4R 1791   4.129   1.638   5.067 -1.6241  0.6339  1.2844
   14POPC   H4S 1792   3.974   1.556   5.018 -0.2128 -1.9594 -2.1714
   14POPC   C25 1793   4.025   1.740   4.912 -0.7118  0.2116 -0.3878
   14POPC   H5R 1794   3.980   1.808   4.987  1.1552 -0.2169  1.2015
   14POPC   H5S 1795   3.952   1.707   4.835 -0.9828 -1.6831  0.6070
   14POPC   C26 1796   4.150   1.807   4.846 -0.2587 -0.3222 -0.1701
   14POPC   H6R 1797   4.117   1.903   4.801  0.5033  0.6736  1.3101
   14POPC   H6S 1798   4.186   1.735   4.770 -2.0905 -0.6608 -0.7705
   14POPC   C27 1799   4.257   1.845   4.949 -0.3114 -0.0049 -0.1624
   14POPC   H7R 1800   4.310   1.760   4.996  0.9663  0.4519 -0.7364
   14POPC   H7S 1801   4.195   1.894   5.028  0.0851 -0.2092  0.2846
   14POPC   C28 1802   4.350   1.960   4.899  0.8670  1.2389 -0.1595
   14POPC   H8R 1803   4.285   2.044   4.865 -0.1774 -0.1316 -1.7056
   14POPC   H8S 1804   4.400   1.909   4.813 -1.9722 -1.7831 -0.2220
   14POPC   C29 1805   4.438   2.004   5.012  0.4953 -0.4061  0.1771
   14POPC   H91 1806   4.386   2.008   5.109  0.6985  1.7569  0.2505
   14POPC  C210 1807   4.571   2.026   5.002  0.2464 -0.1517 -0.4319
   14POPC  H101 1808   4.622   2.054   5.096  1.7237 -1.1061 -0.9086
   14POPC  C211 1809   4.648   2.032   4.871  0.1238 -0.5773 -0.7494
   14POPC  H11R 1810   4.577   2.017   4.787 -0.8211  0.5018 -0.1869
   14POPC  H11S 1811   4.722   1.951   4.859  2.8102  1.6289 -0.1040
   14POPC  C212 1812   4.720   2.165   4.841 -0.0411  0.1689 -0.4457
   14POPC  H12R 1813   4.785   2.151   4.752 -1.8609 -0.6713 -1.7219
   14POPC  H12S 1814   4.775   2.196   4.932 -0.8381 -4.2398  1.8157
   14POPC  C213 1815   4.632   2.287   4.801 -0.0915  0.3631 -0.4820
   14POPC  H13R 1816   4.602   2.327   4.900 -0.6026 -0.1709 -0.4204
   14POPC  H13S 1817   4.543   2.255   4.743 -2.5608  2.5310  1.8532
   14POPC  C214 1818   4.695   2.406   4.729 -0.1520 -0.1871  0.0091
   14POPC  H14R 1819   4.753   2.366   4.643  0.0308  3.4013 -1.7236
   14POPC  H14S 1820   4.765   2.460   4.796 -1.3532  1.6756 -0.1898
   14POPC  C215 1821   4.600   2.508   4.671  0.6221 -0.4932  0.2177
   14POPC  H15R 1822   4.547   2.553   4.758  4.1529  0.7458  1.9340
   14POPC  H15S 1823   4.523   2.456   4.610 -1.3780  0.3630  1.8745
   14POPC  C216 1824   4.677   2.611   4.589 -0.6744  0.0821  0.4861
   14POPC  H16R 1825   4.715   2.554   4.502  1.1589  0.6905  0.8341
   14POPC  H16S 1826   4.772   2.640   4.640 -0.0553 -1.4501  0.2444
   14POPC  C217 1827   4.583   2.719   4.542  0.1369 -1.1775  0.2448
   14POPC  H17R 1828   4.573   2.797   4.621 -1.4856 -1.3486  0.2526
   14POPC  H17S 1829   4.481   2.689   4.510  0.3631 -1.8060  0.1061
   14POPC  C218 1830   4.651   2.802   4.424 -0.6398 -0.2784  0.2495
   14POPC  H18R 1831   4.677   2.726   4.348  2.0225 -1.3288  2.0562
   14POPC  H18S 1832   4.748   2.852   4.447 -1.4852  1.2810  0.5566
   14POPC  H18T 1833   4.579   2.874   4.379  1.0852 -0.0322 -2.3445
   14POPC   C33 1834   4.514   0.683   5.134  0.1581  0.1228  0.2654
   14POPC   H3X 1835   4.415   0.636   5.150  0.9755 -1.0287  2.2931
   14POPC   H3Y 1836   4.561   0.680   5.234  1.3648 -2.2196 -0.2987
   14POPC   C34 1837   4.605   0.610   5.031 -0.1155 -0.0816 -0.1080
   14POPC   H4X 1838   4.605   0.500   5.040 -0.7018 -0.5843 -4.1953
   14POPC   H4Y 1839   4.709   0.642   5.051 -0.2397 -1.0145  2.2780
   14POPC   C35 1840   4.571   0.638   4.883 -0.0654  0.2326 -0.4262
   14POPC   H5X 1841   4.664   0.596   4.839  2.1209  0.0895  3.8047
   14POPC   H5Y 1842   4.563   0.747   4.861  0.0203  0.5602  1.0883
   14POPC   C36 1843   4.451   0.556   4.836  0.3159 -0.1868  0.0650
   14POPC   H6X 1844   4.367   0.594   4.899  1.5766  3.0363 -0.0179
   14POPC   H6Y 1845   4.473   0.452   4.868  0.2112 -0.5894 -1.1341
   14POPC   C37 1846   4.419   0.543   4.686 -0.0050  0.4034 -0.3011
   14POPC   H7X 1847   4.330   0.477   4.687 -1.1349  1.8886 -0.0294
   14POPC   H7Y 1848   4.498   0.487   4.631 -1.1489 -0.1719 -1.4235
   14POPC   C38 1849   4.373   0.673   4.620  0.4199  0.7123 -0.7651
   14POPC   H8X 1850   4.326   0.639   4.526  1.5113  0.1551 -1.1145
   14POPC   H8Y 1851   4.461   0.736   4.595  1.0330  0.8259  1.4614
   14POPC   C39 1852   4.270   0.759   4.700  0.1089 -0.3230  0.1291
   14POPC   H9X 1853   4.326   0.822   4.773  1.8594 -1.9772  0.2935
   14POPC   H9Y 1854   4.203   0.684   4.747 -1.0701 -0.7771 -2.1683
   14POPC  C310 1855   4.175   0.834   4.613 -0.1247 -0.1343 -0.0263
   14POPC  H10X 1856   4.077   0.861   4.657 -0.3227  0.6859 -0.9593
   14POPC  H10Y 1857   4.152   0.757   4.536  1.5891  0.6624 -1.4081
   14POPC  C311 1858   4.239   0.961   4.542  0.2315  1.0195 -0.2956
   14POPC  H11X 1859   4.189   0.988   4.446 -1.4885 -0.5478  0.1038
   14POPC  H11Y 1860   4.343   0.936   4.514 -0.3597 -1.8298 -0.2533
   14POPC  C312 1861   4.226   1.083   4.632  0.3624 -0.4555 -0.7402
   14POPC  H12X 1862   4.277   1.055   4.726  0.8395  0.0742 -0.8331
   14POPC  H12Y 1863   4.118   1.103   4.650  0.8726  1.2476  0.5958
   14POPC  C313 1864   4.289   1.225   4.596  0.3798 -0.2204 -0.1580
   14POPC  H13X 1865   4.395   1.219   4.563  0.1987  1.0781 -1.0521
   14POPC  H13Y 1866   4.290   1.284   4.690  4.0836 -0.0145 -0.1638
   14POPC  C314 1867   4.209   1.289   4.488  0.8096 -1.0864  0.6060
   14POPC  H14X 1868   4.103   1.281   4.518 -0.1378  2.3843 -1.2434
   14POPC  H14Y 1869   4.219   1.235   4.391  0.1823  1.4186 -0.9589
   14POPC  C315 1870   4.242   1.439   4.468 -0.0179 -0.2546 -0.6188
   14POPC  H15X 1871   4.337   1.450   4.411  1.0664  1.1346  1.3137
   14POPC  H15Y 1872   4.246   1.503   4.558 -0.9275  1.2006 -1.5728
   14POPC  C316 1873   4.130   1.494   4.380 -0.0671  0.0419 -0.1987
   14POPC  H16X 1874   4.118   1.434   4.288  2.4444 -0.4394 -0.2624
   14POPC  H16Y 1875   4.155   1.598   4.351  1.3529 -0.7831 -2.1180
   14POPC  H16Z 1876   4.031   1.497   4.431 -0.3135  1.6365 -0.6908
   15POPC     N 1877   2.944   5.050   6.126  0.0835  0.7827  0.0269
   15POPC   C12 1878   2.929   5.085   5.971 -0.4258  0.4065  0.2439
   15POPC  H12A 1879   2.971   5.001   5.918 -1.2484  0.7051 -0.9060
   15POPC  H12B 1880   2.988   5.173   5.950  0.9269 -0.8113 -1.4008
   15POPC   C13 1881   2.867   5.153   6.198 -0.2841  0.2795 -0.1031
   15POPC  H13A 1882   2.911   5.250   6.186  0.3981 -0.0234 -0.1236
   15POPC  H13B 1883   2.770   5.156   6.152 -1.0551  3.4894  1.4566
   15POPC  H13C 1884   2.857   5.139   6.305 -1.4725  0.4309 -0.1884
   15POPC   C14 1885   2.887   4.918   6.151  0.2607  0.7718 -0.0933
   15POPC  H14A 1886   2.957   4.848   6.109  0.3793  1.5784 -1.2848
   15POPC  H14B 1887   2.873   4.895   6.256  0.5581  0.7355 -0.0623
   15POPC  H14C 1888   2.793   4.903   6.100 -1.3983  2.7196  2.1495
   15POPC   C15 1889   3.093   5.056   6.162 -0.2759 -0.1383 -0.0268
   15POPC  H15A 1890   3.104   5.041   6.268  0.3461  0.0604 -0.0619
   15POPC  H15B 1891   3.140   5.151   6.142  2.4364 -0.8940  2.1232
   15POPC  H15C 1892   3.135   4.971   6.109  2.6188  1.4238 -0.4108
   15POPC   C11 1893   2.791   5.113   5.896 -0.4553 -0.3203  0.0247
   15POPC  H11A 1894   2.708   5.048   5.930 -0.8121  0.4652  0.6935
   15POPC  H11B 1895   2.816   5.091   5.790 -0.7418  0.8844 -0.3144
   15POPC     P 1896   2.822   5.362   5.844  0.1263  0.2464 -0.1310
   15POPC   O13 1897   2.971   5.351   5.863  0.1854  0.1606 -0.3249
   15POPC   O14 1898   2.757   5.494   5.881 -0.9172 -0.3459 -0.0760
   15POPC   O12 1899   2.752   5.247   5.924  0.3622  0.9074  0.6806
   15POPC   O11 1900   2.791   5.328   5.694 -0.1015  0.3363  0.4898
   15POPC    C1 1901   2.875   5.367   5.586 -0.0395 -0.6447 -0.1686
   15POPC    HA 1902   2.976   5.325   5.602 -0.6029 -1.7305  0.5953
   15POPC    HB 1903   2.891   5.476   5.598  1.7165 -0.9665  0.5653
   15POPC    C2 1904   2.818   5.319   5.451  0.2678  0.0988 -0.0887
   15POPC    HS 1905   2.717   5.365   5.445 -0.1729 -0.6158  1.3474
   15POPC   O21 1906   2.800   5.175   5.448 -0.4841 -0.6513  0.1160
   15POPC   C21 1907   2.691   5.124   5.405  1.1515  0.7650  0.8059
   15POPC   O22 1908   2.604   5.183   5.336 -0.1413 -0.6459  0.0657
   15POPC   C22 1909   2.689   4.976   5.451 -0.1546 -0.3439  0.3715
   15POPC   H2R 1910   2.723   4.964   5.557 -1.4853  0.0567  0.8646
   15POPC   H2S 1911   2.762   4.918   5.392 -1.0966 -3.1228  1.7389
   15POPC    C3 1912   2.896   5.351   5.327 -0.8314  0.3584  0.5214
   15POPC    HX 1913   3.004   5.327   5.338 -0.5654  0.5763 -1.3971
   15POPC    HY 1914   2.911   5.461   5.313 -2.2994  0.3420 -1.5513
   15POPC   O31 1915   2.856   5.293   5.199  0.2395 -0.1635  0.2387
   15POPC   C31 1916   2.762   5.372   5.130 -0.6951 -0.7441 -0.6428
   15POPC   O32 1917   2.700   5.463   5.180  0.6336  0.1789 -0.3857
   15POPC   C32 1918   2.747   5.320   4.990  0.0299  0.0738  0.0714
   15POPC   H2X 1919   2.674   5.389   4.943 -0.6744  0.8059  2.1212
   15POPC   H2Y 1920   2.710   5.215   4.989 -0.5176  0.2591  0.3174
   15POPC   C23 1921   2.559   4.907   5.440 -0.4177 -0.4396 -0.3597
   15POPC   H3R 1922   2.560   4.802   5.475 -1.6876  0.0870  1.4120
   15POPC   H3S 1923   2.536   4.904   5.331  2.1143 -2.5696 -0.9250
   15POPC   C24 1924   2.441   4.962   5.529  0.3826  0.0639  0.9004
   15POPC   H4R 1925   2.417   5.061   5.485 -1.7794 -1.2104 -1.0386
   15POPC   H4S 1926   2.474   4.975   5.634  1.3052 -0.2580  0.6595
   15POPC   C25 1927   2.313   4.874   5.514  0.0669  0.0656 -0.5503
   15POPC   H5R 1928   2.233   4.911   5.582  0.0030 -1.1646  0.0798
   15POPC   H5S 1929   2.339   4.769   5.539  0.3379  0.3628  0.4682
   15POPC   C26 1930   2.253   4.877   5.369  0.3224  0.2714 -0.2613
   15POPC   H6R 1931   2.315   4.828   5.291 -2.4845  0.0622 -2.5355
   15POPC   H6S 1932   2.250   4.982   5.332  1.4944 -0.3054 -2.1384
   15POPC   C27 1933   2.112   4.816   5.352  0.7960  0.3286 -0.0253
   15POPC   H7R 1934   2.055   4.852   5.264 -2.1496 -2.0212  0.7296
   15POPC   H7S 1935   2.064   4.839   5.450  0.1545 -0.3893 -0.1612
   15POPC   C28 1936   2.116   4.661   5.345  0.4457 -0.1110  0.4403
   15POPC   H8R 1937   2.189   4.607   5.410 -0.5595  0.2400  1.9066
   15POPC   H8S 1938   2.153   4.626   5.246  3.1297  3.1473  0.1229
   15POPC   C29 1939   1.979   4.596   5.373 -0.7083 -0.1557 -0.0830
   15POPC   H91 1940   1.951   4.589   5.479 -1.8461 -2.2261 -0.4607
   15POPC  C210 1941   1.898   4.550   5.272 -0.2896 -0.0687  0.2646
   15POPC  H101 1942   1.801   4.514   5.309 -1.0167  1.0715 -0.4354
   15POPC  C211 1943   1.924   4.541   5.122 -0.2325  0.5838 -0.0495
   15POPC  H11R 1944   1.906   4.442   5.076  1.4397 -0.0594  0.6181
   15POPC  H11S 1945   2.029   4.565   5.093  0.4731  0.8339  2.4876
   15POPC  C212 1946   1.839   4.647   5.040 -0.6311 -0.4389 -0.0021
   15POPC  H12R 1947   1.884   4.745   5.071  1.8197 -0.9905 -1.5138
   15POPC  H12S 1948   1.734   4.644   5.075 -0.0668 -0.2276  1.8021
   15POPC  C213 1949   1.865   4.611   4.893  0.7804  0.0954 -0.2191
   15POPC  H13R 1950   1.830   4.507   4.875 -1.7998  0.7742  0.3844
   15POPC  H13S 1951   1.975   4.609   4.880  0.9962 -2.8399  1.1919
   15POPC  C214 1952   1.799   4.709   4.793  0.7444 -0.5458  0.0164
   15POPC  H14R 1953   1.834   4.813   4.808 -1.5406  0.8871 -3.3218
   15POPC  H14S 1954   1.689   4.715   4.808  1.0633  2.0857  2.0547
   15POPC  C215 1955   1.825   4.666   4.649  0.3437  0.3920 -0.9962
   15POPC  H15R 1956   1.769   4.574   4.621  0.1716  0.1407  0.1064
   15POPC  H15S 1957   1.928   4.625   4.643  0.2253 -0.4265  1.4560
   15POPC  C216 1958   1.811   4.762   4.528  0.2297 -0.8630 -0.3187
   15POPC  H16R 1959   1.839   4.867   4.551 -3.4122  0.7817 -2.4780
   15POPC  H16S 1960   1.708   4.754   4.489  0.3968 -3.6078 -0.4049
   15POPC  C217 1961   1.904   4.727   4.410 -0.0778  0.5577 -0.5988
   15POPC  H17R 1962   1.884   4.625   4.372 -3.1433  1.5203 -1.8761
   15POPC  H17S 1963   2.011   4.728   4.441 -0.0026 -0.1129 -0.8354
   15POPC  C218 1964   1.883   4.831   4.300 -0.2551 -0.7967  0.3003
   15POPC  H18R 1965   1.908   4.936   4.327  0.6946 -1.7625  3.6470
   15POPC  H18S 1966   1.779   4.834   4.260  0.4688  2.9024 -1.7280
   15POPC  H18T 1967   1.941   4.796   4.212 -1.1163 -0.4762 -0.4177
   15POPC   C33 1968   2.885   5.314   4.922 -0.7282  0.2777  1.0362
   15POPC   H3X 1969   2.935   5.229   4.973 -1.8971  0.2192  2.1344
   15POPC   H3Y 1970   2.930   5.412   4.949 -1.4513  1.4002 -1.4786
   15POPC   C34 1971   2.888   5.305   4.767  0.1013 -1.6482  0.2866
   15POPC   H4X 1972   2.887   5.404   4.718  2.5915 -1.9526 -0.5283
   15POPC   H4Y 1973   2.799   5.253   4.726 -0.3492  0.2328 -1.2417
   15POPC   C35 1974   3.009   5.224   4.718 -0.5315 -0.3899  0.3303
   15POPC   H5X 1975   3.028   5.139   4.785  1.2713  0.4291  0.9252
   15POPC   H5Y 1976   3.095   5.293   4.736 -0.3488 -0.2881 -0.8457
   15POPC   C36 1977   2.993   5.193   4.574  0.1542  0.2487  0.2526
   15POPC   H6X 1978   2.982   5.274   4.499  1.1860 -0.1886 -0.3926
   15POPC   H6Y 1979   2.898   5.134   4.575  0.2524  0.0418 -0.9657
   15POPC   C37 1980   3.110   5.115   4.523  0.0827 -0.2931 -0.4355
   15POPC   H7X 1981   3.119   5.015   4.570 -1.6264  0.0177  0.6448
   15POPC   H7Y 1982   3.200   5.179   4.538  0.9038 -1.7584  1.1792
   15POPC   C38 1983   3.103   5.108   4.368 -0.5007  0.2918  0.2260
   15POPC   H8X 1984   3.098   5.207   4.318 -2.0151 -0.3605 -1.0475
   15POPC   H8Y 1985   3.010   5.058   4.333 -0.5423  0.5070  0.0259
   15POPC   C39 1986   3.224   5.034   4.306 -0.3123 -0.1726 -0.7773
   15POPC   H9X 1987   3.239   4.938   4.358 -0.5893 -0.8683 -1.9391
   15POPC   H9Y 1988   3.314   5.099   4.315 -0.5526  0.3485 -1.8899
   15POPC  C310 1989   3.203   4.996   4.161  0.0931 -0.0670  0.4876
   15POPC  H10X 1990   3.167   5.087   4.108  0.3511 -0.2670 -0.0349
   15POPC  H10Y 1991   3.119   4.924   4.155 -1.9962  2.2454  0.3759
   15POPC  C311 1992   3.331   4.957   4.093 -0.1580 -0.4861 -0.6120
   15POPC  H11X 1993   3.378   4.880   4.158  2.0207 -0.3159 -1.8877
   15POPC  H11Y 1994   3.393   5.049   4.095  1.6866 -1.6933 -0.0566
   15POPC  C312 1995   3.327   4.918   3.948 -0.0445 -0.2575  0.1626
   15POPC  H12X 1996   3.428   4.881   3.920 -0.4934 -0.1339 -1.6928
   15POPC  H12Y 1997   3.313   5.011   3.890  0.7852 -0.5942 -0.5974
   15POPC  C313 1998   3.226   4.809   3.922  0.1967  0.0786  0.2553
   15POPC  H13X 1999   3.125   4.825   3.965 -0.3300 -2.6013  0.2234
   15POPC  H13Y 2000   3.259   4.718   3.976  0.6250  1.1529  1.8848
   15POPC  C314 2001   3.198   4.796   3.770 -0.1115 -0.4214  0.5183
   15POPC  H14X 2002   3.294   4.783   3.715 -0.7239  1.3122 -1.0858
   15POPC  H14Y 2003   3.162   4.896   3.737  2.3833  0.2174 -0.4593
   15POPC  C315 2004   3.106   4.680   3.732  0.2663  0.1814  0.7859
   15POPC  H15X 2005   3.029   4.665   3.810 -0.2930  0.6896  0.3422
   15POPC  H15Y 2006   3.166   4.587   3.735  0.9197  0.6174  1.5811
   15POPC  C316 2007   3.045   4.702   3.594 -0.3190  0.0426  0.2302
   15POPC  H16X 2008   3.133   4.699   3.526  0.2875 -1.9476  1.0497
   15POPC  H16Y 2009   3.001   4.804   3.594  2.5234  1.3393 -0.1903
   15POPC  H16Z 2010   2.971   4.630   3.554 -0.8423  0.6376  0.1055
   16POPC     N 2011   4.787   1.500   5.592 -0.0721  0.2548 -0.0193
   16POPC   C12 2012   4.730   1.358   5.580 -1.0236  1.3860  0.0740
   16POPC  H12A 2013   4.624   1.354   5.596 -0.8568 -1.6527  0.9399
   16POPC  H12B 2014   4.778   1.303   5.660  0.0930  0.8468 -0.9449
   16POPC   C13 2015   4.751   1.563   5.716 -0.1081  0.3078 -0.5734
   16POPC  H13A 2016   4.652   1.537   5.750  0.4836  0.1541  1.1320
   16POPC  H13B 2017   4.817   1.535   5.797 -0.2014  0.3378 -0.4865
   16POPC  H13C 2018   4.749   1.671   5.710  2.4659  0.7012  2.5413
   16POPC   C14 2019   4.933   1.497   5.578  0.3258  0.1196  0.3058
   16POPC  H14A 2020   4.976   1.592   5.552 -0.9786  0.3931 -0.9486
   16POPC  H14B 2021   4.975   1.457   5.670 -2.0552 -2.4224  0.4379
   16POPC  H14C 2022   4.964   1.421   5.508 -1.8875 -0.8376  0.2807
   16POPC   C15 2023   4.722   1.588   5.488 -0.5628  0.5413  0.7979
   16POPC  H15A 2024   4.765   1.686   5.499 -0.0570  0.1710  2.4856
   16POPC  H15B 2025   4.614   1.596   5.493 -0.6864 -0.8018  0.6900
   16POPC  H15C 2026   4.748   1.554   5.389 -1.6129  1.2134  0.2715
   16POPC   C11 2027   4.766   1.284   5.448  0.1084  0.7196 -0.8102
   16POPC  H11A 2028   4.742   1.344   5.358  1.0805  3.7447  0.7755
   16POPC  H11B 2029   4.692   1.202   5.442 -2.1548  2.6537 -0.8475
   16POPC     P 2030   4.937   1.108   5.520  0.2320  0.1641  0.1942
   16POPC   O13 2031   4.848   1.066   5.633  0.2591 -0.0517  0.1330
   16POPC   O14 2032   5.081   1.104   5.545 -0.2130  0.1991  0.0476
   16POPC   O12 2033   4.901   1.243   5.449 -0.3191 -0.2495 -0.2552
   16POPC   O11 2034   4.899   1.012   5.405 -0.4359 -0.1939 -0.6975
   16POPC    C1 2035   4.979   0.991   5.291 -0.8930 -0.2314 -0.1138
   16POPC    HA 2036   5.027   0.892   5.301 -1.1487 -0.5162 -1.5447
   16POPC    HB 2037   5.057   1.067   5.269  0.0332 -1.2339 -0.4006
   16POPC    C2 2038   4.888   0.980   5.170 -0.5597  0.2494 -0.3113
   16POPC    HS 2039   4.824   0.892   5.194  2.1052 -1.8751 -0.4548
   16POPC   O21 2040   4.977   0.951   5.057 -0.3099 -0.4685  0.4976
   16POPC   C21 2041   5.004   0.826   5.041  0.2553  0.1944  0.3658
   16POPC   O22 2042   4.956   0.733   5.103  0.0890  0.0536  1.0139
   16POPC   C22 2043   5.110   0.811   4.929  0.4312 -0.0266 -0.3009
   16POPC   H2R 2044   5.212   0.836   4.963  1.0078  0.2803 -2.1151
   16POPC   H2S 2045   5.093   0.879   4.842  2.1910 -1.0261 -1.4808
   16POPC    C3 2046   4.819   1.115   5.139  0.5370  0.1027 -0.0651
   16POPC    HX 2047   4.905   1.182   5.116  1.3836 -0.7262  0.5889
   16POPC    HY 2048   4.763   1.154   5.227  0.8884  0.1558  0.1406
   16POPC   O31 2049   4.730   1.110   5.020 -0.4940 -0.2076 -0.1690
   16POPC   C31 2050   4.675   1.229   4.996 -0.7981  0.0121 -0.2100
   16POPC   O32 2051   4.691   1.333   5.059 -0.2186  1.1918 -0.3215
   16POPC   C32 2052   4.590   1.234   4.872  0.1456  0.1760 -0.2255
   16POPC   H2X 2053   4.485   1.217   4.905 -0.7785  1.7840 -2.1142
   16POPC   H2Y 2054   4.616   1.164   4.791  0.2562  1.4012 -1.2901
   16POPC   C23 2055   5.117   0.663   4.874  0.5403 -0.0412 -0.7772
   16POPC   H3R 2056   5.135   0.598   4.962 -1.1888  0.6509  0.1421
   16POPC   H3S 2057   5.216   0.666   4.824  1.8773 -2.3992  1.4900
   16POPC   C24 2058   5.022   0.621   4.763 -0.0865  0.3057 -0.1723
   16POPC   H4R 2059   5.012   0.699   4.685 -4.6748 -0.6735 -0.8750
   16POPC   H4S 2060   4.916   0.614   4.798 -0.2883 -1.5455 -0.9921
   16POPC   C25 2061   5.064   0.486   4.699 -0.2039  0.0492  0.3073
   16POPC   H5R 2062   5.075   0.420   4.788 -2.2533  1.6607  1.8795
   16POPC   H5S 2063   5.165   0.494   4.654 -0.5695  0.0835 -0.5281
   16POPC   C26 2064   4.961   0.416   4.605 -0.1546  0.3042  0.4772
   16POPC   H6R 2065   4.990   0.311   4.586 -0.1580  0.4489 -0.3594
   16POPC   H6S 2066   4.963   0.466   4.506 -2.6411 -0.3217  0.0221
   16POPC   C27 2067   4.817   0.403   4.667  0.6537  0.0418 -0.1240
   16POPC   H7R 2068   4.760   0.494   4.639 -1.9485 -0.8988  1.7656
   16POPC   H7S 2069   4.832   0.412   4.777  2.1322 -0.8381 -0.2263
   16POPC   C28 2070   4.759   0.268   4.629 -0.0838 -0.7776 -0.6989
   16POPC   H8R 2071   4.828   0.188   4.662  0.2569  0.3846  1.6819
   16POPC   H8S 2072   4.762   0.273   4.518  3.1628  0.7484 -0.6603
   16POPC   C29 2073   4.627   0.250   4.695  0.6274  0.3219 -0.0287
   16POPC   H91 2074   4.627   0.243   4.805 -0.6673 -2.2394 -0.1229
   16POPC  C210 2075   4.514   0.217   4.634  0.4971 -0.2181 -0.3354
   16POPC  H101 2076   4.430   0.198   4.702  1.1688 -3.9740 -0.3448
   16POPC  C211 2077   4.490   0.200   4.479 -0.6908 -0.6182 -0.2603
   16POPC  H11R 2078   4.591   0.167   4.444  0.6035  1.1186  1.5982
   16POPC  H11S 2079   4.461   0.298   4.437  2.9204  1.8817  2.4801
   16POPC  C212 2080   4.384   0.090   4.434  0.2365  0.0973  0.2625
   16POPC  H12R 2081   4.290   0.114   4.486 -1.1546 -0.9136 -1.6412
   16POPC  H12S 2082   4.406  -0.014   4.468  0.3660 -0.8947 -2.5722
   16POPC  C213 2083   4.361   0.079   4.278  0.1216  0.0229  0.5518
   16POPC  H13R 2084   4.460   0.062   4.231 -0.7797 -0.8122 -1.1512
   16POPC  H13S 2085   4.327   0.181   4.248  1.8070  0.8965  1.4476
   16POPC  C214 2086   4.270   5.805   4.230 -0.3714 -0.6774  0.2818
   16POPC  H14R 2087   4.171   5.832   4.274  0.3703  3.1188 -0.0882
   16POPC  H14S 2088   4.316   5.711   4.267  1.8426  0.4234  0.4900
   16POPC  C215 2089   4.265  -0.033   4.080  0.3680 -0.3991  0.1826
   16POPC  H15R 2090   4.370  -0.034   4.044  0.5185 -0.9547  0.6200
   16POPC  H15S 2091   4.228   0.067   4.051  0.8565 -0.4379 -0.6115
   16POPC  C216 2092   4.177   5.701   4.021 -0.7440 -0.0793  0.0707
   16POPC  H16R 2093   4.076   5.701   4.067 -1.3660  0.8818 -1.2484
   16POPC  H16S 2094   4.221   5.602   4.045  1.5638  0.4038 -1.8635
   16POPC  C217 2095   4.174   5.717   3.867 -0.0848 -0.5917  0.1972
   16POPC  H17R 2096   4.108   5.635   3.832 -1.6861  0.6735  0.1500
   16POPC  H17S 2097   4.273   5.708   3.817 -0.7091  3.2520 -2.1321
   16POPC  C218 2098   4.105   0.009   3.818  0.0831 -0.2003  0.6311
   16POPC  H18R 2099   4.003   0.019   3.860  0.0526 -1.1637  0.7923
   16POPC  H18S 2100   4.102   0.004   3.707 -1.7133  1.2065  0.5778
   16POPC  H18T 2101   4.160   0.102   3.845  0.6056 -0.5080  0.6429
   16POPC   C33 2102   4.578   1.374   4.800  0.1642  0.5672 -0.3327
   16POPC   H3X 2103   4.591   1.455   4.874  1.4215 -1.1209  1.3891
   16POPC   H3Y 2104   4.475   1.388   4.763 -0.5781  2.6801  2.2293
   16POPC   C34 2105   4.687   1.383   4.692 -0.5815 -0.8402  0.6409
   16POPC   H4X 2106   4.649   1.330   4.602  1.1211  0.2891 -0.7937
   16POPC   H4Y 2107   4.787   1.348   4.725  0.3818  1.4832  0.3550
   16POPC   C35 2108   4.702   1.534   4.650 -0.5529 -0.4698  0.0197
   16POPC   H5X 2109   4.790   1.553   4.585 -0.6363  2.2201  0.5708
   16POPC   H5Y 2110   4.723   1.593   4.742 -1.4657  0.6200 -0.4505
   16POPC   C36 2111   4.573   1.599   4.598 -0.1194 -0.4139  0.1674
   16POPC   H6X 2112   4.491   1.603   4.673 -1.6578 -0.2290 -1.4596
   16POPC   H6Y 2113   4.532   1.536   4.516  0.7876  0.3192 -0.8771
   16POPC   C37 2114   4.592   1.742   4.559  0.2175 -0.0278  0.4155
   16POPC   H7X 2115   4.663   1.755   4.474 -0.6068  1.1040 -0.1335
   16POPC   H7Y 2116   4.631   1.804   4.643 -0.0527  1.9367 -0.8213
   16POPC   C38 2117   4.453   1.811   4.519 -0.8103 -0.0357 -0.1420
   16POPC   H8X 2118   4.449   1.921   4.535  0.8114  0.2846 -1.6334
   16POPC   H8Y 2119   4.373   1.763   4.580 -2.0882  1.0902 -0.8916
   16POPC   C39 2120   4.418   1.787   4.379  0.2232 -0.4207 -0.3226
   16POPC   H9X 2121   4.421   1.680   4.351  0.9256  0.1145 -2.4562
   16POPC   H9Y 2122   4.489   1.843   4.315  1.1986 -1.9183 -0.5975
   16POPC  C310 2123   4.282   1.845   4.339 -0.3705 -0.1754 -0.1755
   16POPC  H10X 2124   4.293   1.954   4.361  2.8606 -0.3703 -0.2951
   16POPC  H10Y 2125   4.200   1.802   4.401 -2.1741  0.1379 -2.2532
   16POPC  C311 2126   4.252   1.810   4.197 -0.1811 -0.0990  0.3605
   16POPC  H11X 2127   4.274   1.702   4.183 -0.9572 -0.2994  0.6325
   16POPC  H11Y 2128   4.337   1.856   4.143 -1.6678  2.0180 -0.3230
   16POPC  C312 2129   4.130   1.877   4.134  0.2470  0.5641  0.1916
   16POPC  H12X 2130   4.155   1.984   4.121  1.7159  0.4521  1.7691
   16POPC  H12Y 2131   4.040   1.868   4.198 -1.9151 -0.4151 -2.7870
   16POPC  C313 2132   4.090   1.819   3.993 -0.4355  0.2711 -0.4046
   16POPC  H13X 2133   4.186   1.818   3.937 -0.4433 -0.2160 -0.4130
   16POPC  H13Y 2134   4.021   1.885   3.936  0.4414  1.0127 -0.6255
   16POPC  C314 2135   4.035   1.674   4.004  0.0571  0.1176 -0.4448
   16POPC  H14X 2136   3.927   1.674   4.030  0.3134 -0.5430  0.7268
   16POPC  H14Y 2137   4.092   1.607   4.072 -1.6868 -0.6305  0.3536
   16POPC  C315 2138   4.034   1.603   3.869 -0.1162  0.7170 -0.3119
   16POPC  H15X 2139   3.980   1.509   3.891 -1.3282  1.4781  0.0990
   16POPC  H15Y 2140   4.142   1.584   3.852  0.0421  1.7147 -0.5190
   16POPC  C316 2141   3.959   1.675   3.751  0.2543  0.7766 -0.7697
   16POPC  H16X 2142   3.979   1.611   3.662 -2.4871 -1.3436 -0.0155
   16POPC  H16Y 2143   4.012   1.771   3.737  2.4749 -0.3189 -0.3996
   16POPC  H16Z 2144   3.850   1.692   3.759 -0.2925 -1.8468 -1.5463
   17POPC     N 2145   5.578   1.566   5.925  1.0033 -0.1310  0.2738
   17POPC   C12 2146   5.562   1.462   5.816 -0.5757  0.0785  0.6514
   17POPC  H12A 2147   5.457   1.441   5.799 -0.6334  1.7282 -1.6709
   17POPC  H12B 2148   5.588   1.365   5.853 -0.8677 -0.3997 -0.3536
   17POPC   C13 2149   5.721   1.567   5.947  0.2175  0.3594  0.0427
   17POPC  H13A 2150   5.781   1.597   5.862  0.9981  1.2088  0.8684
   17POPC  H13B 2151   5.760   1.624   6.030  3.1865 -2.4364  0.7867
   17POPC  H13C 2152   5.758   1.470   5.975  0.1094 -0.4414 -2.3649
   17POPC   C14 2153   5.524   1.698   5.872 -0.1469  0.3591  0.1959
   17POPC  H14A 2154   5.569   1.724   5.777  1.1789  1.6472  1.1360
   17POPC  H14B 2155   5.420   1.670   5.860  0.6486 -2.6581 -0.5810
   17POPC  H14C 2156   5.535   1.777   5.945  0.4589  0.9167 -0.4870
   17POPC   C15 2157   5.499   1.540   6.049  0.0706  0.2149  0.4734
   17POPC  H15A 2158   5.544   1.460   6.107  0.5378 -0.9851 -1.4248
   17POPC  H15B 2159   5.393   1.523   6.038  0.0330 -0.7060  1.9389
   17POPC  H15C 2160   5.493   1.629   6.109 -1.7610  1.1242 -0.9562
   17POPC   C11 2161   5.626   1.486   5.682 -0.2148 -0.6833  0.3482
   17POPC  H11A 2162   5.620   1.391   5.625  0.5711 -0.5525  0.0395
   17POPC  H11B 2163   5.736   1.499   5.674 -0.2857 -0.7294 -0.8115
   17POPC     P 2164   5.419   1.569   5.543 -0.2729 -0.3984 -0.3422
   17POPC   O13 2165   5.328   1.681   5.593 -0.7394  0.2163  0.5700
   17POPC   O14 2166   5.369   1.429   5.562 -0.0320  0.2040  0.0866
   17POPC   O12 2167   5.567   1.594   5.607  0.1004  0.0070  0.0879
   17POPC   O11 2168   5.442   1.598   5.389  0.3624 -0.2699 -0.2591
   17POPC    C1 2169   5.550   1.538   5.309  0.7308 -0.0449 -0.4618
   17POPC    HA 2170   5.565   1.431   5.337 -0.9270 -0.5335 -1.3327
   17POPC    HB 2171   5.640   1.602   5.322  0.5833 -0.2953  2.8924
   17POPC    C2 2172   5.495   1.527   5.164  0.0798  0.1796 -0.3675
   17POPC    HS 2173   5.582   1.491   5.105  1.1667  0.7811  0.8187
   17POPC   O21 2174   5.434   1.640   5.114 -0.5522 -0.0284  0.2224
   17POPC   C21 2175   5.523   1.737   5.085  0.0148  0.5783  0.6059
   17POPC   O22 2176   5.645   1.728   5.092  0.0177  0.2014 -0.0111
   17POPC   C22 2177   5.445   1.862   5.035 -0.0725  0.1330 -0.1022
   17POPC   H2R 2178   5.387   1.894   5.124  2.4956 -2.0638  2.5411
   17POPC   H2S 2179   5.379   1.826   4.953  0.8589  1.8041 -1.6614
   17POPC    C3 2180   5.389   1.411   5.147  0.2918  0.0813 -0.1044
   17POPC    HX 2181   5.300   1.438   5.208  0.6035  0.5614  0.1443
   17POPC    HY 2182   5.434   1.323   5.199 -0.0675  1.5464  2.8842
   17POPC   O31 2183   5.351   1.392   5.011  0.1126 -0.3621  0.3019
   17POPC   C31 2184   5.247   1.310   4.990 -0.2274  0.4337 -0.2266
   17POPC   O32 2185   5.191   1.242   5.079 -0.0648  0.9821 -0.7837
   17POPC   C32 2186   5.209   1.322   4.841  0.5575  0.4852 -0.0989
   17POPC   H2X 2187   5.292   1.282   4.779  1.3958 -2.4643  2.6497
   17POPC   H2Y 2188   5.185   1.426   4.812  0.2249  0.0565 -1.4101
   17POPC   C23 2189   5.548   1.972   4.988  0.9206  0.6002  0.1705
   17POPC   H3R 2190   5.637   1.932   4.935  1.8746  1.4122  1.1108
   17POPC   H3S 2191   5.600   2.016   5.076  1.8464 -2.9416  1.5517
   17POPC   C24 2192   5.478   2.091   4.911  0.1249  0.0541  0.0221
   17POPC   H4R 2193   5.555   2.170   4.902  0.7786 -0.6825 -1.2479
   17POPC   H4S 2194   5.388   2.129   4.963  0.2065  3.2842 -1.9184
   17POPC   C25 2195   5.437   2.045   4.772  0.8793 -0.3802 -0.0274
   17POPC   H5R 2196   5.403   2.136   4.717  0.8766 -0.3438  0.0345
   17POPC   H5S 2197   5.367   1.960   4.786  0.0327  0.6877  3.0683
   17POPC   C26 2198   5.558   1.988   4.692  0.1945 -0.1072  0.2126
   17POPC   H6R 2199   5.571   1.881   4.720 -1.8289  0.0616  2.0958
   17POPC   H6S 2200   5.649   2.052   4.696 -0.5721  0.9665  0.7007
   17POPC   C27 2201   5.512   1.984   4.546  0.0086  0.0726 -0.4456
   17POPC   H7R 2202   5.468   2.081   4.515 -1.5896  0.4091  2.4693
   17POPC   H7S 2203   5.439   1.902   4.532  0.8843 -1.3712  2.6512
   17POPC   C28 2204   5.619   1.947   4.444 -0.0907  0.0675  0.9479
   17POPC   H8R 2205   5.627   1.836   4.436 -2.5459 -0.1088  0.4234
   17POPC   H8S 2206   5.717   1.991   4.472  0.1821  1.6791 -2.0860
   17POPC   C29 2207   5.592   1.989   4.297  0.6450 -0.1562 -0.5857
   17POPC   H91 2208   5.631   2.090   4.278 -0.0364  0.3429  0.5952
   17POPC  C210 2209   5.512   1.925   4.212 -0.2125  0.2793 -0.3903
   17POPC  H101 2210   5.505   1.960   4.108 -1.4655 -0.7689 -0.6797
   17POPC  C211 2211   5.438   1.796   4.235  0.4909 -0.2283 -0.6101
   17POPC  H11R 2212   5.328   1.802   4.216  0.4198 -0.0366 -0.1506
   17POPC  H11S 2213   5.449   1.765   4.341  0.0107 -0.0641 -0.5105
   17POPC  C212 2214   5.496   1.688   4.137 -0.3371 -0.0890  0.4595
   17POPC  H12R 2215   5.486   1.584   4.177 -0.9240 -0.1931  0.0511
   17POPC  H12S 2216   5.606   1.697   4.121 -0.1178  0.9597  2.2980
   17POPC  C213 2217   5.422   1.702   4.004  0.2114 -0.0972 -0.4815
   17POPC  H13R 2218   5.423   1.805   3.961  1.8014 -0.2280 -0.8327
   17POPC  H13S 2219   5.316   1.672   4.015  0.1352 -0.0174 -0.9594
   17POPC  C214 2220   5.482   1.607   3.895  0.0282  0.2980 -0.2075
   17POPC  H14R 2221   5.481   1.498   3.915  0.3576 -0.1650 -2.4209
   17POPC  H14S 2222   5.590   1.634   3.895  0.8206 -2.5447 -1.3346
   17POPC  C215 2223   5.430   1.622   3.752  0.5132  0.3258 -0.4925
   17POPC  H15R 2224   5.320   1.621   3.734  0.7092 -1.2373 -1.8580
   17POPC  H15S 2225   5.467   1.530   3.702 -0.1701  1.3668 -3.0785
   17POPC  C216 2226   5.501   1.740   3.680  0.4742 -0.0626 -1.0388
   17POPC  H16R 2227   5.605   1.755   3.713  0.8166 -2.3234 -0.9141
   17POPC  H16S 2228   5.450   1.835   3.708  2.5017  1.2315 -1.5200
   17POPC  C217 2229   5.481   1.726   3.533 -0.2030 -1.9838  0.2407
   17POPC  H17R 2230   5.375   1.727   3.501 -0.3155  1.9900  0.1974
   17POPC  H17S 2231   5.535   1.634   3.501 -0.9775 -1.5677 -2.4816
   17POPC  C218 2232   5.544   1.850   3.465 -0.1524  0.3926 -0.7672
   17POPC  H18R 2233   5.642   1.877   3.510 -1.1272  0.2629  1.5876
   17POPC  H18S 2234   5.471   1.931   3.485 -0.2421 -0.0074  0.6335
   17POPC  H18T 2235   5.559   1.821   3.359  0.9494 -2.4371  0.0598
   17POPC   C33 2236   5.087   1.233   4.810  0.2827  0.2734  0.7884
   17POPC   H3X 2237   4.993   1.281   4.848 -1.9983 -3.0777 -0.1878
   17POPC   H3Y 2238   5.088   1.133   4.857 -0.9041 -0.1215  0.0174
   17POPC   C34 2239   5.079   1.211   4.657 -0.1132  0.5783 -0.2683
   17POPC   H4X 2240   5.174   1.164   4.625 -0.5534  0.2077 -1.0706
   17POPC   H4Y 2241   5.075   1.316   4.621 -1.0190  1.3201  1.8251
   17POPC   C35 2242   4.955   1.126   4.616 -0.4259 -0.0271  0.0133
   17POPC   H5X 2243   4.860   1.175   4.643 -0.1468  0.0673  0.8389
   17POPC   H5Y 2244   4.954   1.032   4.675 -0.1836  0.6180  1.0747
   17POPC   C36 2245   4.936   1.100   4.472  0.8225  0.4283  0.5065
   17POPC   H6X 2246   5.018   1.038   4.429  0.1608  0.6461 -1.1616
   17POPC   H6Y 2247   4.940   1.202   4.427 -0.8879  0.8276  1.1910
   17POPC   C37 2248   4.802   1.024   4.439 -0.1523  0.2023 -0.4414
   17POPC   H7X 2249   4.802   1.036   4.329  0.4919 -0.5322 -0.5252
   17POPC   H7Y 2250   4.709   1.072   4.478  0.6119 -0.3298  2.2228
   17POPC   C38 2251   4.804   0.870   4.465  0.2815  0.4207 -0.7482
   17POPC   H8X 2252   4.779   0.839   4.569 -1.4423  0.8449 -1.0057
   17POPC   H8Y 2253   4.897   0.815   4.437 -0.3072 -2.1013  1.8037
   17POPC   C39 2254   4.674   0.816   4.399 -0.2429  0.1769 -0.3903
   17POPC   H9X 2255   4.668   0.870   4.302  0.4473  2.3786  0.7243
   17POPC   H9Y 2256   4.585   0.846   4.459  0.4693 -0.2924  0.9358
   17POPC  C310 2257   4.671   0.661   4.380 -0.5309  0.1641 -0.3162
   17POPC  H10X 2258   4.569   0.621   4.363  0.1319 -1.5575 -0.3538
   17POPC  H10Y 2259   4.703   0.612   4.474 -1.7010  0.7947  0.4403
   17POPC  C311 2260   4.750   0.612   4.265 -0.2471 -0.7987  0.0945
   17POPC  H11X 2261   4.857   0.635   4.285 -0.8895  2.3617  0.4123
   17POPC  H11Y 2262   4.714   0.671   4.179  1.0912 -1.4384 -0.9420
   17POPC  C312 2263   4.747   0.458   4.237  0.3087 -0.4267  0.3250
   17POPC  H12X 2264   4.794   0.401   4.320 -1.2759 -2.2798  0.0047
   17POPC  H12Y 2265   4.812   0.448   4.148  0.6392 -0.7371  0.5961
   17POPC  C313 2266   4.604   0.398   4.183 -0.7584  0.0343 -0.0004
   17POPC  H13X 2267   4.561   0.472   4.112 -0.2155  0.3074 -0.0523
   17POPC  H13Y 2268   4.535   0.391   4.270  0.0515  0.0434  0.6527
   17POPC  C314 2269   4.621   0.257   4.124  0.3365 -0.0184 -0.4479
   17POPC  H14X 2270   4.528   0.203   4.094  0.4944  0.1924 -1.3694
   17POPC  H14Y 2271   4.667   0.191   4.200 -0.3837  2.0934  1.9315
   17POPC  C315 2272   4.705   0.259   3.997 -0.1357  0.4962  0.1412
   17POPC  H15X 2273   4.812   0.240   4.023 -0.7058  0.9855  3.3302
   17POPC  H15Y 2274   4.695   0.358   3.948 -0.3604  0.7816  0.7551
   17POPC  C316 2275   4.670   0.149   3.890  0.0178 -0.8010  0.4230
   17POPC  H16X 2276   4.733   0.168   3.801  0.6172  3.2885  1.5293
   17POPC  H16Y 2277   4.564   0.164   3.863  0.5551  2.8543 -0.0674
   17POPC  H16Z 2278   4.713   0.053   3.928 -1.1787 -2.1393 -1.4041
   18POPC     N 2279   3.111   3.553   5.799 -0.6537  0.2961  0.5918
   18POPC   C12 2280   3.014   3.466   5.731  0.2120  0.2009 -0.2771
   18POPC  H12A 2281   2.944   3.522   5.670  0.2700  1.3387  0.6807
   18POPC  H12B 2282   2.958   3.417   5.809  1.0940  0.8422  0.7884
   18POPC   C13 2283   3.204   3.609   5.694  0.3412  0.5097  0.6219
   18POPC  H13A 2284   3.263   3.530   5.651  1.2299  0.9882  0.9307
   18POPC  H13B 2285   3.150   3.648   5.610  0.9577 -1.3215 -0.6774
   18POPC  H13C 2286   3.289   3.672   5.719  1.7080 -1.0676  0.1680
   18POPC   C14 2287   3.036   3.673   5.858 -0.3658  0.5283 -0.0496
   18POPC  H14A 2288   2.960   3.652   5.932 -0.0679 -0.3310  0.0133
   18POPC  H14B 2289   3.113   3.736   5.899  0.0131 -0.1094  0.2312
   18POPC  H14C 2290   2.997   3.738   5.780  0.0141  1.3966  0.4633
   18POPC   C15 2291   3.185   3.481   5.910  0.0751  0.5159  0.1244
   18POPC  H15A 2292   3.116   3.459   5.990 -3.0546 -2.1485 -2.9499
   18POPC  H15B 2293   3.254   3.545   5.963  0.6294  0.5993 -0.6794
   18POPC  H15C 2294   3.227   3.389   5.873 -0.0931  0.9414 -1.1714
   18POPC   C11 2295   3.063   3.360   5.625  0.3574 -0.3243  0.2246
   18POPC  H11A 2296   3.121   3.401   5.540 -0.3636 -0.4951 -0.3592
   18POPC  H11B 2297   2.969   3.320   5.582  0.6544 -2.0671  1.0971
   18POPC     P 2298   3.073   3.125   5.752  0.0635  0.5585  0.1629
   18POPC   O13 2299   2.951   3.165   5.823 -0.1327 -0.1694  0.3677
   18POPC   O14 2300   3.176   3.052   5.827 -0.4047  0.4618 -0.0083
   18POPC   O12 2301   3.135   3.256   5.686 -0.0678 -0.1714  0.2435
   18POPC   O11 2302   3.036   3.029   5.623  0.7343 -0.1323 -0.8338
   18POPC    C1 2303   3.119   3.042   5.506  0.1446 -0.0260 -0.0669
   18POPC    HA 2304   3.211   2.981   5.523 -0.8733 -0.8949  3.0400
   18POPC    HB 2305   3.146   3.145   5.477 -0.3182  0.5369  1.4301
   18POPC    C2 2306   3.045   2.995   5.378  0.7744  0.5571 -0.4431
   18POPC    HS 2307   3.008   2.891   5.387  1.7818  0.3369  2.0026
   18POPC   O21 2308   3.135   3.012   5.268  0.7393 -0.1860  0.4262
   18POPC   C21 2309   3.223   2.914   5.258 -0.6377 -0.1944  0.0663
   18POPC   O22 2310   3.235   2.817   5.333 -0.4693 -0.3497 -0.4633
   18POPC   C22 2311   3.328   2.944   5.155 -0.4256  0.6393  0.2936
   18POPC   H2R 2312   3.395   2.856   5.141  1.9890  2.5343 -1.0485
   18POPC   H2S 2313   3.391   3.026   5.196  0.2400 -0.1287  0.8361
   18POPC    C3 2314   2.918   3.084   5.353 -0.0974 -0.2842 -0.0474
   18POPC    HX 2315   2.935   3.192   5.374 -1.3970 -0.0233 -0.2851
   18POPC    HY 2316   2.841   3.060   5.429  0.3522 -1.3384  0.0953
   18POPC   O31 2317   2.864   3.060   5.214  0.4096 -0.2687 -0.1955
   18POPC   C31 2318   2.911   3.146   5.131 -0.1624  0.7575  0.1504
   18POPC   O32 2319   2.991   3.237   5.150 -0.3107 -0.3127 -0.3622
   18POPC   C32 2320   2.867   3.118   4.982 -0.3510 -0.4529 -0.4139
   18POPC   H2X 2321   2.918   3.024   4.953 -0.6048 -0.1632 -1.9184
   18POPC   H2Y 2322   2.908   3.213   4.941 -0.8543  0.0594  0.2536
   18POPC   C23 2323   3.283   2.993   5.016 -0.3253 -0.1098  0.1642
   18POPC   H3R 2324   3.367   3.051   4.973  0.0025 -0.4438  0.3517
   18POPC   H3S 2325   3.203   3.067   5.036 -0.0273 -0.2196  1.9181
   18POPC   C24 2326   3.231   2.874   4.931 -0.8763 -0.2399 -0.4095
   18POPC   H4R 2327   3.165   2.805   4.987  1.4978 -1.0250  1.5659
   18POPC   H4S 2328   3.316   2.808   4.904  0.9101  2.5438 -2.0716
   18POPC   C25 2329   3.158   2.919   4.802 -0.2345  0.0846 -0.0464
   18POPC   H5R 2330   3.179   3.028   4.794 -0.7927  0.1111 -1.3241
   18POPC   H5S 2331   3.047   2.918   4.801 -0.2573  0.5235 -1.9448
   18POPC   C26 2332   3.207   2.859   4.676  0.4484  0.0508 -0.3188
   18POPC   H6R 2333   3.178   2.753   4.668 -0.7106  0.4853 -3.5701
   18POPC   H6S 2334   3.317   2.875   4.682  0.2036  2.4288 -0.8959
   18POPC   C27 2335   3.159   2.940   4.548 -0.2457 -0.1566  0.1332
   18POPC   H7R 2336   3.178   3.047   4.574  0.1993 -0.7481  2.4565
   18POPC   H7S 2337   3.049   2.943   4.532 -0.2596  2.9915  0.1633
   18POPC   C28 2338   3.218   2.897   4.408  0.7013 -0.5408 -0.3172
   18POPC   H8R 2339   3.168   2.967   4.338  0.0024 -0.5183  0.1950
   18POPC   H8S 2340   3.203   2.789   4.386 -0.1589 -0.7483  1.2016
   18POPC   C29 2341   3.365   2.919   4.405 -0.3734  0.4620 -0.7946
   18POPC   H91 2342   3.420   2.848   4.468 -1.5744  0.1313 -0.0676
   18POPC  C210 2343   3.431   3.013   4.339 -0.2812  0.0793 -0.5014
   18POPC  H101 2344   3.537   3.023   4.363 -0.5564  0.8311  0.4560
   18POPC  C211 2345   3.377   3.126   4.253 -0.0297 -0.0842  0.0914
   18POPC  H11R 2346   3.267   3.135   4.262  0.1506  2.5728  0.4218
   18POPC  H11S 2347   3.394   3.103   4.146 -2.8710  1.4329 -0.7800
   18POPC  C212 2348   3.441   3.261   4.285 -0.1401 -0.2796  0.4902
   18POPC  H12R 2349   3.551   3.266   4.272 -0.3498  0.8863 -1.0797
   18POPC  H12S 2350   3.416   3.273   4.393 -0.3069  0.1596  0.4047
   18POPC  C213 2351   3.387   3.388   4.207  0.6895 -0.9525  0.4482
   18POPC  H13R 2352   3.278   3.378   4.189  0.3640  2.6556 -0.2774
   18POPC  H13S 2353   3.420   3.383   4.101 -0.4846 -3.0862  0.1297
   18POPC  C214 2354   3.420   3.519   4.275 -0.3376 -0.1075  0.1280
   18POPC  H14R 2355   3.521   3.556   4.251 -0.4980  1.1879  1.3587
   18POPC  H14S 2356   3.423   3.503   4.385 -0.3039 -0.0496  0.1348
   18POPC  C215 2357   3.309   3.623   4.253 -0.0975 -0.5115  0.3556
   18POPC  H15R 2358   3.214   3.571   4.278 -0.2121  0.5686  2.3685
   18POPC  H15S 2359   3.293   3.650   4.146  1.0181  3.2839  0.9910
   18POPC  C216 2360   3.331   3.766   4.317  0.4369  0.3804 -0.0181
   18POPC  H16R 2361   3.414   3.820   4.266 -0.6011  0.9021 -1.2132
   18POPC  H16S 2362   3.362   3.759   4.424 -1.8850  1.4869  0.8016
   18POPC  C217 2363   3.207   3.863   4.312  0.0034  0.3536 -0.4450
   18POPC  H17R 2364   3.178   3.865   4.204 -0.1726  0.0516 -0.4033
   18POPC  H17S 2365   3.235   3.966   4.344  1.5425 -0.0169 -0.5084
   18POPC  C218 2366   3.089   3.812   4.392  0.8308  0.5705 -0.0487
   18POPC  H18R 2367   3.110   3.787   4.498  2.4139 -1.6280 -0.8129
   18POPC  H18S 2368   3.057   3.717   4.343  1.7206 -0.4525  1.2945
   18POPC  H18T 2369   2.997   3.874   4.381  0.0251 -0.7678 -1.2398
   18POPC   C33 2370   2.714   3.095   4.957 -0.6107  0.5350 -0.1810
   18POPC   H3X 2371   2.658   3.185   4.990  0.0731  0.1825  2.0952
   18POPC   H3Y 2372   2.677   3.007   5.013  0.0261 -0.7924 -1.7716
   18POPC   C34 2373   2.692   3.074   4.809 -0.2694  0.6948  0.0285
   18POPC   H4X 2374   2.743   2.977   4.789  0.3687  1.2242 -1.0002
   18POPC   H4Y 2375   2.747   3.144   4.742  1.8327 -0.9955 -0.1391
   18POPC   C35 2376   2.543   3.084   4.758 -0.6532  0.2706  0.1823
   18POPC   H5X 2377   2.532   3.193   4.745 -0.1661  0.4019  0.8186
   18POPC   H5Y 2378   2.470   3.045   4.831 -1.2958 -0.4189 -0.8072
   18POPC   C36 2379   2.518   3.014   4.624 -0.3098  0.7548 -0.3080
   18POPC   H6X 2380   2.612   3.010   4.565  0.4747  1.1222  0.8945
   18POPC   H6Y 2381   2.445   3.075   4.566 -2.3132 -2.3856 -1.3572
   18POPC   C37 2382   2.450   2.881   4.634  0.1910 -0.1019  0.7748
   18POPC   H7X 2383   2.360   2.879   4.699 -0.8017 -0.2479 -0.5598
   18POPC   H7Y 2384   2.523   2.808   4.677 -0.8306 -2.1105 -0.6971
   18POPC   C38 2385   2.411   2.832   4.496 -0.0966 -0.2529  0.8788
   18POPC   H8X 2386   2.426   2.722   4.498 -1.9244 -0.5228  2.9363
   18POPC   H8Y 2387   2.468   2.886   4.418 -0.8517 -0.0195  0.4778
   18POPC   C39 2388   2.255   2.841   4.481  0.7424  0.4208  0.1347
   18POPC   H9X 2389   2.231   2.949   4.495 -1.9933 -0.4263  3.2821
   18POPC   H9Y 2390   2.198   2.785   4.558 -0.7970  1.9663  0.1846
   18POPC  C310 2391   2.203   2.787   4.347 -0.3505 -0.6702  0.3999
   18POPC  H10X 2392   2.261   2.836   4.265  0.5774 -1.6907  0.4157
   18POPC  H10Y 2393   2.095   2.810   4.339 -0.5361 -1.8375 -0.8680
   18POPC  C311 2394   2.219   2.637   4.325  0.3666 -0.2139 -0.2318
   18POPC  H11X 2395   2.328   2.617   4.313  0.6844  0.8464  0.7680
   18POPC  H11Y 2396   2.177   2.617   4.224  0.9565  0.0792 -0.5422
   18POPC  C312 2397   2.151   2.544   4.434  0.6413  0.2675  0.4135
   18POPC  H12X 2398   2.055   2.587   4.468  0.1372 -0.0843 -0.5191
   18POPC  H12Y 2399   2.225   2.537   4.516 -1.3381  0.7930  2.3190
   18POPC  C313 2400   2.132   2.399   4.380  0.3579 -0.6288 -0.1563
   18POPC  H13X 2401   2.074   2.398   4.285  1.3472  3.4175 -0.9971
   18POPC  H13Y 2402   2.086   2.331   4.454  0.4030 -0.5553 -0.0609
   18POPC  C314 2403   2.263   2.328   4.349  1.0383  0.6053 -0.6872
   18POPC  H14X 2404   2.335   2.344   4.432  2.3137 -3.1432 -0.8672
   18POPC  H14Y 2405   2.313   2.377   4.262 -0.6781  3.1377 -0.3782
   18POPC  C315 2406   2.256   2.177   4.315  0.6722 -0.4765 -0.5214
   18POPC  H15X 2407   2.310   2.164   4.219  0.8221  2.5372 -0.9184
   18POPC  H15Y 2408   2.155   2.144   4.281 -0.4540 -1.0856  2.9250
   18POPC  C316 2409   2.299   2.076   4.426 -0.3384  0.1339 -0.1121
   18POPC  H16X 2410   2.383   2.108   4.491 -0.3381 -0.6060  0.2542
   18POPC  H16Y 2411   2.323   1.977   4.382 -0.9636  0.2883 -0.8291
   18POPC  H16Z 2412   2.210   2.053   4.488 -0.4792  0.5062 -0.1727
   19POPC     N 2413   5.685   4.727   6.088 -0.2722 -0.2463 -0.8708
   19POPC   C12 2414   5.636   4.677   5.949 -0.3318 -0.0372 -0.0683
   19POPC  H12A 2415   5.569   4.593   5.953  1.0021 -1.1036  1.3288
   19POPC  H12B 2416   5.722   4.625   5.909  0.5333  0.3172  1.2542
   19POPC   C13 2417   5.740   4.615   6.175  0.5676 -0.1194 -0.8684
   19POPC  H13A 2418   5.845   4.600   6.153  0.7668 -0.9367  0.5270
   19POPC  H13B 2419   5.736   4.633   6.282  1.3509 -1.4736 -0.5856
   19POPC  H13C 2420   5.688   4.524   6.149  0.9912 -0.6148 -0.0205
   19POPC   C14 2421   5.794   4.833   6.062 -0.7250 -0.4296 -0.3229
   19POPC  H14A 2422   5.871   4.790   6.000 -1.6361  0.4452 -2.1222
   19POPC  H14B 2423   5.753   4.913   6.003 -0.7620  0.4519  0.8718
   19POPC  H14C 2424   5.838   4.880   6.149 -1.4141  0.9724 -0.7007
   19POPC   C15 2425   5.576   4.801   6.151 -0.0222 -0.1402 -0.0436
   19POPC  H15A 2426   5.491   4.735   6.163 -0.9434  1.1103  0.5521
   19POPC  H15B 2427   5.552   4.888   6.092  1.5991  0.5401  0.2417
   19POPC  H15C 2428   5.598   4.841   6.249 -0.0707 -1.2566  0.4500
   19POPC   C11 2429   5.588   4.788   5.843 -0.7768  0.2469 -0.4868
   19POPC  H11A 2430   5.495   4.833   5.885  0.4348  2.5276 -0.0755
   19POPC  H11B 2431   5.564   4.729   5.752 -0.4182 -0.0069 -0.4154
   19POPC     P 2432   5.632   4.999   5.702  0.6320  0.0631  0.2663
   19POPC   O13 2433   5.754   5.058   5.646 -0.6300 -0.1248  0.3989
   19POPC   O14 2434   5.527   5.084   5.759 -0.2238 -0.9812 -0.1468
   19POPC   O12 2435   5.678   4.893   5.809 -0.3828  0.7547  0.5994
   19POPC   O11 2436   5.574   4.913   5.585 -0.5422  0.0605  0.0709
   19POPC    C1 2437   5.642   4.817   5.503  0.4334  0.1094  0.2097
   19POPC    HA 2438   5.576   4.731   5.479  0.6659 -0.4971  1.6027
   19POPC    HB 2439   5.728   4.770   5.557  0.0916 -0.1572  0.5253
   19POPC    C2 2440   5.708   4.895   5.384  0.0145 -0.5167  0.2294
   19POPC    HS 2441   5.773   4.981   5.410 -1.1293  0.3411  0.3329
   19POPC   O21 2442   5.601   4.946   5.300  0.1166 -0.1396 -0.6304
   19POPC   C21 2443   5.608   5.068   5.243  0.1888 -0.3009  0.1350
   19POPC   O22 2444   5.687   5.156   5.267 -0.3493  0.2238 -0.8275
   19POPC   C22 2445   5.479   5.085   5.163 -0.6977  0.2134  0.8073
   19POPC   H2R 2446   5.384   5.080   5.221 -0.6844 -2.6247  0.7160
   19POPC   H2S 2447   5.476   4.994   5.098  0.2654  0.0693  0.9429
   19POPC    C3 2448   5.794   4.796   5.301  0.3794 -0.2468  0.3096
   19POPC    HX 2449   5.729   4.707   5.292  0.3308 -0.3715  1.7049
   19POPC    HY 2450   5.874   4.774   5.375 -2.1462 -1.1156  2.9600
   19POPC   O31 2451   0.002   4.856   5.179  0.2200 -0.7320  0.6409
   19POPC   C31 2452   0.129   4.906   5.175 -0.0071 -0.2265 -0.1432
   19POPC   O32 2453   0.204   4.904   5.272  0.0011 -0.3653 -0.1064
   19POPC   C32 2454   0.167   4.971   5.039  0.2163 -0.1390 -0.4693
   19POPC   H2X 2455   0.278   4.963   5.036  0.3937  1.8419 -0.8788
   19POPC   H2Y 2456   0.146   5.080   5.040  0.1803 -0.1467 -0.0351
   19POPC   C23 2457   5.479   5.221   5.084  0.7887  0.4879  0.2922
   19POPC   H3R 2458   5.479   5.309   5.151  2.2043  1.9808 -1.5557
   19POPC   H3S 2459   5.385   5.231   5.026  0.9508  1.1721  0.1450
   19POPC   C24 2460   5.586   5.234   4.973 -0.8420 -0.0477 -0.1015
   19POPC   H4R 2461   5.688   5.196   4.997 -0.2948 -0.1151 -2.2524
   19POPC   H4S 2462   5.593   5.341   4.945  0.1427  0.2733  1.2900
   19POPC   C25 2463   5.536   5.160   4.846 -0.3679  0.3898  0.1954
   19POPC   H5R 2464   5.448   5.214   4.805  0.9636  2.4166 -0.1179
   19POPC   H5S 2465   5.493   5.059   4.860 -1.3071  0.8765  0.8912
   19POPC   C26 2466   5.636   5.172   4.731  0.7176 -1.0499 -0.0529
   19POPC   H6R 2467   5.734   5.168   4.782  0.2317  0.5272  1.1103
   19POPC   H6S 2468   5.622   5.276   4.693 -2.9122 -0.6712  1.8109
   19POPC   C27 2469   5.624   5.065   4.618  0.2005 -0.1086 -0.3728
   19POPC   H7R 2470   5.626   4.971   4.678 -2.1320  0.4684  0.7095
   19POPC   H7S 2471   5.716   5.063   4.555  0.2424 -1.8019 -0.3092
   19POPC   C28 2472   5.509   5.088   4.512  0.9879 -0.1172 -0.4611
   19POPC   H8R 2473   5.549   5.158   4.436 -0.1368  0.7643 -0.2699
   19POPC   H8S 2474   5.420   5.133   4.560  0.6199 -1.6315  0.3355
   19POPC   C29 2475   5.464   4.964   4.444  0.5053  0.2900  0.0158
   19POPC   H91 2476   5.400   4.900   4.507 -0.2406 -0.1486 -1.1615
   19POPC  C210 2477   5.479   4.926   4.317  0.2163  0.4711  0.4480
   19POPC  H101 2478   5.426   4.834   4.289  0.2763  0.4519  0.3966
   19POPC  C211 2479   5.549   5.001   4.203  0.7248 -0.3805 -0.3858
   19POPC  H11R 2480   5.618   4.927   4.159 -0.1777 -1.0379 -0.7313
   19POPC  H11S 2481   5.607   5.089   4.239 -1.5492  0.4492  1.5432
   19POPC  C212 2482   5.455   5.053   4.094 -0.0347 -0.0180 -0.0558
   19POPC  H12R 2483   5.503   5.138   4.041  1.6571 -0.8432  0.0910
   19POPC  H12S 2484   5.358   5.090   4.136 -1.5041 -3.3512 -0.2047
   19POPC  C213 2485   5.422   4.940   3.986  0.7436 -0.2457 -0.1434
   19POPC  H13R 2486   5.415   4.847   4.046 -3.6149  0.3522  0.6568
   19POPC  H13S 2487   5.518   4.942   3.930  0.2028 -1.1169 -1.1316
   19POPC  C214 2488   5.310   4.965   3.874  0.1167  0.2193 -0.3895
   19POPC  H14R 2489   5.215   4.950   3.929 -0.6341 -0.3278 -1.7935
   19POPC  H14S 2490   5.308   4.899   3.784  2.5422  1.1812 -1.2304
   19POPC  C215 2491   5.308   5.112   3.814 -0.3880  0.0214  0.2912
   19POPC  H15R 2492   5.311   5.186   3.896 -3.3861  0.0352  0.4965
   19POPC  H15S 2493   5.219   5.128   3.749  0.7767 -0.9848 -1.6309
   19POPC  C216 2494   5.429   5.127   3.722 -0.5451  0.4175  0.2022
   19POPC  H16R 2495   5.402   5.053   3.644 -0.3113  0.3155  0.2181
   19POPC  H16S 2496   5.524   5.102   3.774  1.1268  1.0523 -2.3703
   19POPC  C217 2497   5.447   5.265   3.665  0.2024 -0.5424  0.3022
   19POPC  H17R 2498   5.552   5.274   3.632 -0.2110  0.8708 -0.7234
   19POPC  H17S 2499   5.426   5.337   3.748  2.0306  0.8576 -0.3774
   19POPC  C218 2500   5.378   5.310   3.540  0.0231  0.2286  0.1183
   19POPC  H18R 2501   5.268   5.308   3.547  0.0670 -0.8898  0.6013
   19POPC  H18S 2502   5.399   5.241   3.455 -1.0317  0.3985 -0.2885
   19POPC  H18T 2503   5.398   5.416   3.510  0.7606 -0.2445 -1.1291
   19POPC   C33 2504   0.090   4.899   4.923  0.3904  1.0713  0.4025
   19POPC   H3X 2505  -0.019   4.915   4.926 -0.1493 -1.8194 -0.7506
   19POPC   H3Y 2506   0.119   4.792   4.930  0.8184  0.7546 -3.7481
   19POPC   C34 2507   0.155   4.944   4.788 -0.3925  0.2712 -0.3177
   19POPC   H4X 2508   0.168   5.053   4.773 -0.7186 -0.0842 -4.1887
   19POPC   H4Y 2509   0.076   4.931   4.711 -0.8490 -1.5615  0.4066
   19POPC   C35 2510   0.289   4.873   4.752 -0.3934 -0.0739 -0.4413
   19POPC   H5X 2511   0.269   4.768   4.722  1.0294 -1.2188  2.1903
   19POPC   H5Y 2512   0.348   4.871   4.846 -1.1338 -2.3779  0.0247
   19POPC   C36 2513   0.363   4.942   4.645 -0.5414  0.2337  0.8251
   19POPC   H6X 2514   0.373   5.050   4.670 -1.4214  0.1264  1.7140
   19POPC   H6Y 2515   0.303   4.929   4.553 -0.0589 -2.1818  0.7961
   19POPC   C37 2516   0.508   4.884   4.614 -0.3613  0.1125  0.4656
   19POPC   H7X 2517   0.483   4.788   4.564  1.1211  0.7868 -1.7064
   19POPC   H7Y 2518   0.565   4.871   4.708 -0.1240  3.9293  1.0369
   19POPC   C38 2519   0.589   4.962   4.510  0.5187  0.8261 -0.0447
   19POPC   H8X 2520   0.691   4.921   4.494 -0.7728 -2.0486 -1.7169
   19POPC   H8Y 2521   0.603   5.058   4.564  0.9503  0.4036  0.6049
   19POPC   C39 2522   0.511   4.973   4.375  0.3388 -0.7456 -0.0785
   19POPC   H9X 2523   0.436   5.054   4.389 -0.5104 -1.4573 -0.4056
   19POPC   H9Y 2524   0.444   4.888   4.350 -1.1089  0.4025 -0.2745
   19POPC  C310 2525   0.603   5.005   4.252  0.0026 -0.4773  0.4947
   19POPC  H10X 2526   0.694   4.941   4.251  0.8860  0.6747  2.1388
   19POPC  H10Y 2527   0.636   5.110   4.261  1.3384 -0.5539 -2.3520
   19POPC  C311 2528   0.525   4.997   4.115  0.0976  0.1174 -0.3964
   19POPC  H11X 2529   0.427   5.051   4.118 -0.1344 -0.2689 -0.8466
   19POPC  H11Y 2530   0.499   4.889   4.105  1.6885 -0.3455  0.3027
   19POPC  C312 2531   0.610   5.040   3.997  0.4406  0.4324  0.5755
   19POPC  H12X 2532   0.701   4.977   3.993 -0.8961 -1.5273 -1.3642
   19POPC  H12Y 2533   0.633   5.147   4.014  0.6737  0.4085  0.4043
   19POPC  C313 2534   0.527   5.038   3.863  0.1900 -0.3056 -0.7789
   19POPC  H13X 2535   0.579   5.092   3.781 -1.1234  1.7033 -0.3514
   19POPC  H13Y 2536   0.444   5.106   3.892  1.6841  0.5972  1.6048
   19POPC  C314 2537   0.478   4.902   3.813 -0.2096 -0.0977 -0.3299
   19POPC  H14X 2538   0.424   4.863   3.903  2.6756 -0.0426  1.5595
   19POPC  H14Y 2539   0.565   4.837   3.790 -0.5241 -0.6973  0.1422
   19POPC  C315 2540   0.398   4.910   3.684  0.2045  0.2297 -0.5806
   19POPC  H15X 2541   0.357   4.810   3.657 -1.0551  0.9186 -1.2463
   19POPC  H15Y 2542   0.465   4.941   3.601 -0.7201  0.8020 -1.1303
   19POPC  C316 2543   0.272   4.992   3.687  0.8422  0.4873  0.4263
   19POPC  H16X 2544   0.214   4.979   3.593  0.9771  1.5595  0.1898
   19POPC  H16Y 2545   0.297   5.100   3.696  0.5625  0.5870 -0.0053
   19POPC  H16Z 2546   0.195   4.974   3.765  2.0709 -0.3771  1.5025
   20POPC     N 2547   3.126   0.906   5.932 -0.2262 -0.5081 -0.3093
   20POPC   C12 2548   3.108   0.772   5.857 -0.3598  0.0630 -0.7675
   20POPC  H12A 2549   3.182   0.757   5.780 -0.2655 -0.7204 -0.5380
   20POPC  H12B 2550   3.010   0.763   5.813 -0.0988 -1.6210 -1.0789
   20POPC   C13 2551   3.270   0.928   5.979 -0.6763  0.5314 -0.4910
   20POPC  H13A 2552   3.272   1.009   6.051 -0.6169 -1.4541  1.8990
   20POPC  H13B 2553   3.310   0.839   6.026 -1.8565  0.2195 -0.0179
   20POPC  H13C 2554   3.328   0.957   5.893  0.4046  0.3896  0.1776
   20POPC   C14 2555   3.091   1.024   5.847  0.2247 -0.1420 -0.1064
   20POPC  H14A 2556   2.985   1.043   5.855  0.1728 -1.1732  2.7370
   20POPC  H14B 2557   3.132   1.113   5.892 -0.1247 -0.6859  1.3487
   20POPC  H14C 2558   3.122   1.023   5.743  0.1463 -1.2761 -0.1219
   20POPC   C15 2559   3.029   0.901   6.051 -0.6782  0.3178  0.0382
   20POPC  H15A 2560   3.044   0.809   6.105 -1.0809 -0.3410 -0.9557
   20POPC  H15B 2561   2.926   0.904   6.018 -0.8164  2.0124  0.5048
   20POPC  H15C 2562   3.042   0.993   6.108  1.5154 -0.1497  0.3640
   20POPC   C11 2563   3.132   0.639   5.928 -0.2266 -1.0219 -0.4864
   20POPC  H11A 2564   3.125   0.556   5.855 -1.3609 -0.6204 -0.8568
   20POPC  H11B 2565   3.059   0.618   6.009  0.1666  1.5963  0.6618
   20POPC     P 2566   3.322   0.523   6.068  0.1825  0.0250  0.0167
   20POPC   O13 2567   3.226   0.490   6.177 -0.2734 -0.5339  0.0147
   20POPC   O14 2568   3.462   0.551   6.111 -0.3094 -0.3730 -0.1634
   20POPC   O12 2569   3.264   0.645   5.979  0.3412 -0.5073  0.1278
   20POPC   O11 2570   3.319   0.403   5.968  0.0953  0.1654  0.0529
   20POPC    C1 2571   3.421   0.364   5.877 -0.7059 -0.7323 -0.2240
   20POPC    HA 2572   3.379   0.275   5.824  0.1840 -0.7847 -0.8663
   20POPC    HB 2573   3.517   0.332   5.924 -0.6689 -0.7985 -0.3435
   20POPC    C2 2574   3.436   0.464   5.755 -0.4436  0.4726 -0.3276
   20POPC    HS 2575   3.460   0.562   5.800  1.4463 -0.2664  0.3845
   20POPC   O21 2576   3.329   0.452   5.666  0.2725  0.2941  0.4304
   20POPC   C21 2577   3.290   0.564   5.612  0.0083  0.0176  1.1440
   20POPC   O22 2578   3.335   0.675   5.623 -0.1860 -0.3877 -0.0758
   20POPC   C22 2579   3.178   0.533   5.513 -0.7089  0.4753 -0.1441
   20POPC   H2R 2580   3.088   0.597   5.526 -2.2684 -1.6323  0.0270
   20POPC   H2S 2581   3.143   0.431   5.539  0.0864  0.4819  1.0324
   20POPC    C3 2582   3.566   0.428   5.670  0.0113 -0.3204  0.4672
   20POPC    HX 2583   3.555   0.323   5.636  1.3772 -0.2461 -0.2872
   20POPC    HY 2584   3.652   0.434   5.741  1.4776  0.0801 -1.2484
   20POPC   O31 2585   3.584   0.527   5.571  0.2479 -0.5950  0.1949
   20POPC   C31 2586   3.611   0.491   5.449  0.3739  1.0791  0.2388
   20POPC   O32 2587   3.636   0.376   5.416 -0.3198 -0.0246 -0.2171
   20POPC   C32 2588   3.597   0.610   5.351 -0.6109 -0.2399 -0.0998
   20POPC   H2X 2589   3.690   0.670   5.363 -0.2194 -0.7741 -0.3924
   20POPC   H2Y 2590   3.502   0.659   5.382 -3.0726 -2.5147 -3.3318
   20POPC   C23 2591   3.214   0.547   5.357 -0.5159 -0.9238 -0.7280
   20POPC   H3R 2592   3.281   0.463   5.329 -1.6493 -1.7257 -1.1379
   20POPC   H3S 2593   3.257   0.649   5.350 -1.6035 -0.3980 -0.1168
   20POPC   C24 2594   3.092   0.528   5.263  0.5548 -0.0415  0.1483
   20POPC   H4R 2595   3.021   0.611   5.286  0.7619 -0.0054  0.6678
   20POPC   H4S 2596   3.029   0.439   5.281 -3.1532  2.2062 -0.6103
   20POPC   C25 2597   3.134   0.526   5.115 -0.3354  0.1353 -0.5697
   20POPC   H5R 2598   3.204   0.442   5.095  0.3838 -0.4087  3.2937
   20POPC   H5S 2599   3.192   0.620   5.099  0.1181  0.3840  1.9800
   20POPC   C26 2600   3.019   0.516   5.029  0.8293  0.0783  1.1310
   20POPC   H6R 2601   2.947   0.598   5.050 -1.5375 -1.4649 -0.5440
   20POPC   H6S 2602   2.963   0.421   5.036  0.3062  0.3778  1.0718
   20POPC   C27 2603   3.063   0.533   4.884 -0.5373  0.1303 -0.7401
   20POPC   H7R 2604   3.146   0.460   4.875 -0.4559  0.2045 -0.6037
   20POPC   H7S 2605   3.094   0.636   4.856 -0.5534  0.0578 -1.0226
   20POPC   C28 2606   2.948   0.491   4.789 -0.7585  0.4082 -0.2800
   20POPC   H8R 2607   2.873   0.574   4.789 -1.4060 -0.0820  2.2122
   20POPC   H8S 2608   2.894   0.406   4.835 -1.0689 -1.2759 -3.4513
   20POPC   C29 2609   2.984   0.455   4.651  0.4020  0.5731  0.1653
   20POPC   H91 2610   2.992   0.546   4.590 -0.2267 -0.1404 -1.0168
   20POPC  C210 2611   3.013   0.332   4.607  0.2962  0.7270 -0.3809
   20POPC  H101 2612   3.045   0.329   4.502  1.2847 -0.6238 -0.0583
   20POPC  C211 2613   3.019   0.203   4.685 -0.0677  0.3535  0.3243
   20POPC  H11R 2614   2.922   0.149   4.688  0.5177 -1.0250 -2.5434
   20POPC  H11S 2615   3.043   0.221   4.792  1.3411 -0.2544  0.1445
   20POPC  C212 2616   3.114   0.092   4.630  0.0153  0.3357  0.0933
   20POPC  H12R 2617   3.111   0.009   4.704 -1.9313  0.0598 -0.2348
   20POPC  H12S 2618   3.220   0.125   4.622 -0.3003  1.1150 -1.1105
   20POPC  C213 2619   3.069   5.865   4.498 -0.5655  0.0833  0.5621
   20POPC  H13R 2620   2.958   5.863   4.501 -0.6127  1.8402  1.6802
   20POPC  H13S 2621   3.116   5.764   4.503 -2.5371 -0.9393 -0.4118
   20POPC  C214 2622   3.154   0.094   4.385 -0.1370  0.5716  0.4531
   20POPC  H14R 2623   3.261   0.068   4.402 -0.4454 -2.1776 -1.2202
   20POPC  H14S 2624   3.139   0.204   4.382  0.4540  0.6464 -0.8640
   20POPC  C215 2625   3.124   0.044   4.245  0.6338 -0.8124 -0.1644
   20POPC  H15R 2626   3.015   0.049   4.222  0.3140  0.9971  1.4954
   20POPC  H15S 2627   3.154  -0.063   4.243  1.6498 -0.5320 -0.3961
   20POPC  C216 2628   3.204   0.123   4.137  0.3843 -0.1682 -0.1794
   20POPC  H16R 2629   3.197   0.231   4.163 -2.1113 -0.4813  0.7232
   20POPC  H16S 2630   3.148   0.098   4.044  1.0063 -0.3214 -0.5164
   20POPC  C217 2631   3.350   0.098   4.120 -0.2833 -0.0156 -0.1466
   20POPC  H17R 2632   3.408   0.124   4.212  1.4850 -1.2351 -0.8520
   20POPC  H17S 2633   3.390   0.154   4.033 -0.8617 -2.5522 -2.1716
   20POPC  C218 2634   3.381   5.792   4.081  0.0789 -0.2766 -0.5714
   20POPC  H18R 2635   3.349   5.768   3.978  0.4234  0.9878 -0.9916
   20POPC  H18S 2636   3.338   5.725   4.158  0.8993 -0.8105 -0.5665
   20POPC  H18T 2637   3.489   5.768   4.095  0.0312 -0.6975 -0.9167
   20POPC   C33 2638   3.563   0.567   5.208  0.0177  0.0632  0.6183
   20POPC   H3X 2639   3.463   0.519   5.210 -1.1988  2.4336  1.5108
   20POPC   H3Y 2640   3.645   0.498   5.180  0.6624  0.9966  0.1566
   20POPC   C34 2641   3.568   0.691   5.116 -0.1743  0.4580 -0.6459
   20POPC   H4X 2642   3.665   0.743   5.135 -0.4215  0.8732 -0.5061
   20POPC   H4Y 2643   3.478   0.746   5.151 -0.8179 -0.9070 -0.0729
   20POPC   C35 2644   3.546   0.667   4.967 -0.3857  0.2287 -0.1546
   20POPC   H5X 2645   3.448   0.615   4.965 -1.5563  2.1612  1.7430
   20POPC   H5Y 2646   3.616   0.590   4.930 -1.1018 -2.8407  4.1710
   20POPC   C36 2647   3.544   0.788   4.879  0.0272 -0.0808  0.4461
   20POPC   H6X 2648   3.645   0.834   4.882  1.1476 -2.2859 -0.9976
   20POPC   H6Y 2649   3.473   0.871   4.899  1.4292  0.8014  2.0401
   20POPC   C37 2650   3.523   0.747   4.733  0.4965 -0.9062 -0.2607
   20POPC   H7X 2651   3.419   0.708   4.727 -0.0349  0.6695 -2.9150
   20POPC   H7Y 2652   3.593   0.665   4.707  1.7594 -0.0180  0.2137
   20POPC   C38 2653   3.540   0.861   4.628  0.1868  0.0427 -0.0449
   20POPC   H8X 2654   3.543   0.950   4.694  2.0695 -0.5214  0.6964
   20POPC   H8Y 2655   3.451   0.856   4.562  0.2782  2.1195 -0.4019
   20POPC   C39 2656   3.674   0.849   4.544  0.6843 -0.2260  0.8327
   20POPC   H9X 2657   3.682   0.752   4.489 -0.2288  0.7289 -1.0669
   20POPC   H9Y 2658   3.755   0.862   4.618  0.4571 -0.5947  1.1529
   20POPC  C310 2659   3.680   0.961   4.435 -0.1019 -0.3073  0.1919
   20POPC  H10X 2660   3.657   1.058   4.484  2.6611  0.4581  0.1904
   20POPC  H10Y 2661   3.599   0.933   4.365  0.7417 -2.3023 -0.0534
   20POPC  C311 2662   3.826   0.965   4.375 -0.2236  0.1061 -0.6613
   20POPC  H11X 2663   3.832   0.871   4.317 -0.6384  0.8828 -2.0213
   20POPC  H11Y 2664   3.894   0.969   4.463 -1.1964  0.3107  0.0961
   20POPC  C312 2665   3.836   1.081   4.279  0.1634 -0.1260  0.0954
   20POPC  H12X 2666   3.819   1.171   4.342 -2.8340 -0.0920 -0.6129
   20POPC  H12Y 2667   3.758   1.071   4.200 -2.5412 -1.2364  2.7335
   20POPC  C313 2668   3.970   1.090   4.197  0.3398  0.4163 -0.4069
   20POPC  H13X 2669   3.981   0.992   4.146 -0.6347 -0.6382  1.3006
   20POPC  H13Y 2670   4.047   1.086   4.277 -0.0265  1.8837  0.0398
   20POPC  C314 2671   3.988   1.211   4.095 -0.1696 -0.2976 -0.1229
   20POPC  H14X 2672   4.001   1.314   4.136  3.6960 -1.0117  0.9376
   20POPC  H14Y 2673   3.908   1.209   4.019 -0.2316  0.2226 -0.0719
   20POPC  C315 2674   4.119   1.202   4.011  0.5335  0.2962 -0.0347
   20POPC  H15X 2675   4.126   1.278   3.930 -2.4071  0.4840 -0.1976
   20POPC  H15Y 2676   4.126   1.097   3.975  0.6921  0.2191  0.2148
   20POPC  C316 2677   4.231   1.218   4.107 -0.6763 -0.5542  0.3328
   20POPC  H16X 2678   4.328   1.215   4.053 -1.0953 -3.2007 -0.4430
   20POPC  H16Y 2679   4.234   1.128   4.173 -0.4803 -0.3302  0.6333
   20POPC  H16Z 2680   4.238   1.312   4.165  0.5361  2.6066 -4.3884
   21POPC     N 2681   0.745   4.373   6.455  0.3172 -0.8496  0.7727
   21POPC   C12 2682   0.849   4.477   6.421  0.5659 -0.4007 -0.1618
   21POPC  H12A 2683   0.902   4.507   6.510  0.4250  1.7163 -0.7457
   21POPC  H12B 2684   0.806   4.561   6.369  1.5578  0.1234 -0.1653
   21POPC   C13 2685   0.677   4.314   6.334 -0.3610  0.2474 -0.1868
   21POPC  H13A 2686   0.626   4.395   6.284  0.5327  1.0185  0.1243
   21POPC  H13B 2687   0.749   4.261   6.273  0.7766  1.7882 -0.2534
   21POPC  H13C 2688   0.601   4.247   6.370 -0.8833  1.6862  1.5423
   21POPC   C14 2689   0.813   4.263   6.532 -0.5803 -0.0252 -0.6023
   21POPC  H14A 2690   0.872   4.300   6.615 -0.5134  0.1369 -0.7208
   21POPC  H14B 2691   0.737   4.203   6.578  1.5736 -0.8183  2.1878
   21POPC  H14C 2692   0.867   4.196   6.467  2.0381  2.5751 -1.3343
   21POPC   C15 2693   0.656   4.444   6.547  0.0501  0.7786 -0.1615
   21POPC  H15A 2694   0.587   4.509   6.497  0.1977  2.0632  1.2437
   21POPC  H15B 2695   0.703   4.498   6.628 -0.9144  0.4592  0.6335
   21POPC  H15C 2696   0.595   4.366   6.591  1.5628 -0.0475  0.5609
   21POPC   C11 2697   0.967   4.429   6.328  0.3965 -0.1470  0.3938
   21POPC  H11A 2698   1.017   4.344   6.380  0.7525 -0.1738  0.0083
   21POPC  H11B 2699   1.037   4.514   6.314  2.3622 -1.6659  0.6123
   21POPC     P 2700   0.862   4.476   6.085  0.0138  0.6279 -0.0286
   21POPC   O13 2701   0.959   4.578   6.066 -0.4554 -0.5785  0.4984
   21POPC   O14 2702   0.724   4.509   6.123 -0.0587  0.3292 -0.3303
   21POPC   O12 2703   0.916   4.381   6.202  0.2129 -0.7006  0.0572
   21POPC   O11 2704   0.858   4.377   5.964  0.2781 -0.1066 -0.3492
   21POPC    C1 2705   0.969   4.312   5.906 -0.2087  0.0902  0.1030
   21POPC    HA 2706   0.941   4.212   5.869 -0.6151 -0.0443  0.7598
   21POPC    HB 2707   1.047   4.295   5.983 -1.3659 -1.5115  0.9767
   21POPC    C2 2708   1.031   4.393   5.793 -0.4491 -0.5101  0.6630
   21POPC    HS 2709   1.015   4.500   5.818 -0.7079 -0.0123 -1.4464
   21POPC   O21 2710   0.968   4.358   5.671 -0.2824  0.3748  0.6119
   21POPC   C21 2711   1.003   4.436   5.568  0.9568 -0.3207  0.2897
   21POPC   O22 2712   1.070   4.534   5.580  0.3252  0.5717  0.2514
   21POPC   C22 2713   0.917   4.400   5.451 -0.2593  0.4760 -0.9847
   21POPC   H2R 2714   0.819   4.351   5.473 -0.3304  1.1786  0.3580
   21POPC   H2S 2715   0.971   4.316   5.403  0.8391  0.9376 -0.5862
   21POPC    C3 2716   1.191   4.365   5.788  0.2373 -0.6904  0.1988
   21POPC    HX 2717   1.230   4.335   5.888 -0.4781 -0.4828  0.5492
   21POPC    HY 2718   1.233   4.465   5.764  3.0116 -2.2261 -1.9704
   21POPC   O31 2719   1.244   4.280   5.687  0.1289  0.4087 -0.4905
   21POPC   C31 2720   1.215   4.146   5.693 -0.5072 -0.2153  0.2523
   21POPC   O32 2721   1.143   4.089   5.772 -0.0577  0.5462  0.1646
   21POPC   C32 2722   1.276   4.088   5.561  0.9812  0.4282 -0.0789
   21POPC   H2X 2723   1.325   3.993   5.591 -1.0165 -0.6831 -0.2216
   21POPC   H2Y 2724   1.345   4.164   5.519  0.2918  1.5337  0.7225
   21POPC   C23 2725   0.905   4.526   5.358  0.5158 -0.3503 -0.0629
   21POPC   H3R 2726   1.003   4.550   5.313  0.7168 -1.1651 -0.0717
   21POPC   H3S 2727   0.862   4.608   5.421 -1.1714 -0.6408 -0.7809
   21POPC   C24 2728   0.798   4.496   5.251  0.2749  0.3849  0.2306
   21POPC   H4R 2729   0.696   4.478   5.291  0.8498 -0.1573  1.5002
   21POPC   H4S 2730   0.838   4.405   5.202  0.9389 -0.3284  1.9974
   21POPC   C25 2731   0.790   4.611   5.147  0.5310 -0.4720 -0.5145
   21POPC   H5R 2732   0.889   4.607   5.096  0.7078  0.3850 -0.2548
   21POPC   H5S 2733   0.774   4.712   5.192 -0.6053 -1.1316  0.6249
   21POPC   C26 2734   0.690   4.576   5.040 -0.3414 -0.5983  0.7217
   21POPC   H6R 2735   0.707   4.485   4.978 -1.8937  0.0665 -0.7170
   21POPC   H6S 2736   0.700   4.660   4.969  0.6396 -0.6977  0.7254
   21POPC   C27 2737   0.546   4.580   5.091 -0.0100 -0.1441 -0.2779
   21POPC   H7R 2738   0.529   4.667   5.158 -0.1623 -1.9104  2.0811
   21POPC   H7S 2739   0.529   4.489   5.153 -0.3109 -0.5726 -0.9710
   21POPC   C28 2740   0.447   4.596   4.972 -0.1921  0.1958 -0.8404
   21POPC   H8R 2741   0.480   4.532   4.887  0.4304 -1.6989  0.7486
   21POPC   H8S 2742   0.457   4.699   4.933  1.1088  0.9807  1.3773
   21POPC   C29 2743   0.306   4.567   5.018 -0.0119  0.1677 -0.2288
   21POPC   H91 2744   0.273   4.631   5.102 -2.7981 -2.7623  1.1066
   21POPC  C210 2745   0.217   4.479   4.983  0.5105 -0.3720  0.9951
   21POPC  H101 2746   0.119   4.478   5.033  1.0141 -1.8158  2.0281
   21POPC  C211 2747   0.230   4.382   4.865 -0.0015  0.5455 -0.1195
   21POPC  H11R 2748   0.211   4.276   4.893 -1.4488  1.2258  1.6604
   21POPC  H11S 2749   0.329   4.377   4.816 -0.2038 -0.7037 -0.4333
   21POPC  C212 2750   0.128   4.407   4.762 -0.2207  0.2461 -0.3387
   21POPC  H12R 2751   0.026   4.405   4.805 -0.4564  1.9595 -0.7161
   21POPC  H12S 2752   0.129   4.336   4.677  0.4438  0.7163 -0.7419
   21POPC  C213 2753   0.140   4.544   4.692 -0.1537  0.3067 -0.1725
   21POPC  H13R 2754   0.249   4.561   4.679  0.5652 -2.0847  1.9313
   21POPC  H13S 2755   0.102   4.627   4.756 -2.6649  1.0291 -2.4171
   21POPC  C214 2756   0.075   4.553   4.553 -0.1358 -0.5324 -0.5030
   21POPC  H14R 2757  -0.033   4.528   4.555 -0.4180  0.6399  0.3079
   21POPC  H14S 2758   0.132   4.481   4.491  1.4605  0.5566 -0.3554
   21POPC  C215 2759   0.063   4.696   4.491 -0.9237  0.5719 -0.1026
   21POPC  H15R 2760   0.135   4.768   4.535  0.9735 -0.3677 -1.5145
   21POPC  H15S 2761  -0.035   4.744   4.512 -2.0359 -1.1412 -1.1068
   21POPC  C216 2762   0.071   4.694   4.340  0.5544  0.6226  0.4084
   21POPC  H16R 2763   0.048   4.798   4.309 -0.7029  0.2337 -0.0320
   21POPC  H16S 2764   0.006   4.624   4.284  2.1139  0.0454 -0.7571
   21POPC  C217 2765   0.216   4.679   4.288  0.5040  0.3212  0.2621
   21POPC  H17R 2766   0.251   4.579   4.321 -0.3657 -0.4081 -0.9316
   21POPC  H17S 2767   0.287   4.750   4.336  0.7505  0.1894  0.0970
   21POPC  C218 2768   0.230   4.675   4.135  0.8786 -0.4768 -0.0678
   21POPC  H18R 2769   0.208   4.572   4.101  1.0691  0.0615 -1.8911
   21POPC  H18S 2770   0.335   4.694   4.103  1.1066 -0.2723  0.7575
   21POPC  H18T 2771   0.153   4.725   4.073  0.4964 -1.3462 -0.3022
   21POPC   C33 2772   1.173   4.054   5.450 -1.0848 -1.2963  0.0231
   21POPC   H3X 2773   1.070   4.049   5.490 -0.6337  1.4187  1.7536
   21POPC   H3Y 2774   1.199   3.956   5.405 -1.2082 -0.7190 -1.3547
   21POPC   C34 2775   1.192   4.155   5.341 -0.0692 -0.2337  0.0711
   21POPC   H4X 2776   1.292   4.149   5.293 -0.3034 -0.2856 -0.4202
   21POPC   H4Y 2777   1.179   4.261   5.371 -1.5126  0.8797 -3.9000
   21POPC   C35 2778   1.093   4.127   5.219  0.5777 -0.3272 -1.1435
   21POPC   H5X 2779   0.994   4.149   5.264  1.9697  1.7870  1.1696
   21POPC   H5Y 2780   1.106   4.020   5.194 -0.1418 -0.5414 -0.6218
   21POPC   C36 2781   1.122   4.225   5.104 -0.3172 -0.1123 -0.0444
   21POPC   H6X 2782   1.225   4.201   5.069 -1.0710 -0.6151 -2.0682
   21POPC   H6Y 2783   1.132   4.332   5.132 -1.2739  0.2123 -0.9000
   21POPC   C37 2784   1.024   4.219   4.993 -0.2560  0.7260  0.6400
   21POPC   H7X 2785   0.928   4.243   5.042  0.0153  1.7218  0.7233
   21POPC   H7Y 2786   1.027   4.122   4.940 -0.7000 -0.3218  2.4638
   21POPC   C38 2787   1.068   4.318   4.891 -0.0679  0.4534  0.2860
   21POPC   H8X 2788   1.171   4.307   4.851 -0.7938 -0.9903 -1.3210
   21POPC   H8Y 2789   1.072   4.413   4.949  1.9738  0.4909  0.1739
   21POPC   C39 2790   0.976   4.330   4.769  0.3567  0.9358  0.2537
   21POPC   H9X 2791   0.880   4.364   4.813  0.3909  0.7113  0.5046
   21POPC   H9Y 2792   0.972   4.224   4.735  2.4998  0.4091  1.4748
   21POPC  C310 2793   1.010   4.442   4.671  0.0391  0.4896 -0.0905
   21POPC  H10X 2794   1.104   4.419   4.616  0.3153  1.4009 -0.0052
   21POPC  H10Y 2795   1.005   4.539   4.724  0.1301 -0.0950  1.0183
   21POPC  C311 2796   0.901   4.472   4.566 -0.3181  0.7537  0.7427
   21POPC  H11X 2797   0.822   4.525   4.622 -0.8611  1.9709 -1.0987
   21POPC  H11Y 2798   0.861   4.381   4.517  1.0884  0.8596 -0.6812
   21POPC  C312 2799   0.954   4.561   4.457 -0.5333 -0.6341 -0.3288
   21POPC  H12X 2800   1.023   4.500   4.395 -1.2403  0.0206 -1.8286
   21POPC  H12Y 2801   1.018   4.640   4.502 -0.5256 -0.3328 -0.8537
   21POPC  C313 2802   0.849   4.621   4.363  0.5457 -0.2573 -0.1575
   21POPC  H13X 2803   0.818   4.721   4.403 -0.4523 -1.0905  1.2464
   21POPC  H13Y 2804   0.762   4.553   4.359  1.5083 -1.4998 -0.3887
   21POPC  C314 2805   0.887   4.634   4.216  0.1739 -0.5763 -0.3848
   21POPC  H14X 2806   0.974   4.568   4.194  0.8012  0.1278 -0.0396
   21POPC  H14Y 2807   0.914   4.739   4.195  0.0614 -0.3335  0.6225
   21POPC  C315 2808   0.777   4.580   4.125 -0.5454  0.2371 -0.5389
   21POPC  H15X 2809   0.686   4.641   4.140 -0.3472  1.1274 -2.6193
   21POPC  H15Y 2810   0.766   4.471   4.143 -0.3877  0.6442  2.6484
   21POPC  C316 2811   0.818   4.609   3.985 -0.3598  0.9209  0.5632
   21POPC  H16X 2812   0.914   4.562   3.952  1.2153  3.5243  1.1131
   21POPC  H16Y 2813   0.825   4.720   3.982  0.7791  0.8527 -0.1239
   21POPC  H16Z 2814   0.741   4.572   3.915 -0.1252  1.7433 -0.1544
   22POPC     N 2815   1.953   4.128   5.940  0.2795  0.6531 -0.0103
   22POPC   C12 2816   2.099   4.093   5.936  0.9616 -0.0527  0.2647
   22POPC  H12A 2817   2.097   3.991   5.900  0.4448  0.3331 -0.8567
   22POPC  H12B 2818   2.139   4.102   6.036  2.0796  1.9637 -0.3242
   22POPC   C13 2819   1.937   4.270   5.985 -0.2051  0.6764  0.1447
   22POPC  H13A 2820   1.838   4.305   5.961 -0.0482  1.9769  1.2957
   22POPC  H13B 2821   1.947   4.281   6.092  0.1873  3.4819 -0.1207
   22POPC  H13C 2822   2.009   4.331   5.932  0.3670 -0.7495 -0.7797
   22POPC   C14 2823   1.899   4.124   5.800  0.0448  0.1191  0.3884
   22POPC  H14A 2824   1.801   4.170   5.794  0.1423  0.6410  2.2516
   22POPC  H14B 2825   1.968   4.165   5.727 -1.4065  2.8271  0.4260
   22POPC  H14C 2826   1.880   4.022   5.769 -0.3249  0.0572  0.8134
   22POPC   C15 2827   1.875   4.037   6.033 -0.1380  0.0199  0.3072
   22POPC  H15A 2828   1.771   4.065   6.049 -0.6158 -1.4155 -0.1642
   22POPC  H15B 2829   1.931   4.045   6.126  0.1561 -0.7102  0.1931
   22POPC  H15C 2830   1.871   3.932   6.011 -0.1493 -0.4481  2.3146
   22POPC   C11 2831   2.198   4.181   5.853 -0.9251  0.0364  0.0757
   22POPC  H11A 2832   2.144   4.209   5.760 -0.4921 -0.3473 -0.2935
   22POPC  H11B 2833   2.279   4.107   5.835 -0.5047  0.2912  0.8404
   22POPC     P 2834   2.390   4.310   5.980  0.0930 -0.1479 -0.3039
   22POPC   O13 2835   2.438   4.192   6.056 -0.1347 -0.0435 -0.5860
   22POPC   O14 2836   2.379   4.439   6.051 -0.2121  0.0059 -0.3757
   22POPC   O12 2837   2.246   4.285   5.930  0.1512  0.2815  0.3732
   22POPC   O11 2838   2.487   4.332   5.853 -0.8168  0.2219  0.4625
   22POPC    C1 2839   2.471   4.424   5.740  0.0963  0.5930  0.0982
   22POPC    HA 2840   2.571   4.456   5.704  0.0785 -0.1434 -0.6390
   22POPC    HB 2841   2.404   4.511   5.756  0.2761  0.2471  3.2973
   22POPC    C2 2842   2.425   4.339   5.622 -0.6014  0.3597  0.4416
   22POPC    HS 2843   2.341   4.271   5.646 -1.8749  0.6395 -2.6873
   22POPC   O21 2844   2.541   4.261   5.580 -0.0353 -0.3905  0.1362
   22POPC   C21 2845   2.516   4.138   5.530  0.0395 -0.6842  0.5264
   22POPC   O22 2846   2.408   4.079   5.516 -0.5541 -0.5825  0.3109
   22POPC   C22 2847   2.644   4.078   5.471 -0.6237 -0.9700 -0.3980
   22POPC   H2R 2848   2.710   4.064   5.560 -1.5053  0.2415  0.4800
   22POPC   H2S 2849   2.689   4.152   5.402 -0.7956  0.7630  1.2564
   22POPC    C3 2850   2.369   4.430   5.507 -0.3435 -0.0436  0.1896
   22POPC    HX 2851   2.443   4.500   5.463 -1.4831  1.4968  0.6442
   22POPC    HY 2852   2.294   4.504   5.544  0.7929  1.3638 -0.2398
   22POPC   O31 2853   2.317   4.350   5.394  0.1911 -0.0272  0.3197
   22POPC   C31 2854   2.195   4.306   5.402  0.2052 -0.5907  0.5475
   22POPC   O32 2855   2.112   4.337   5.490 -0.0829 -0.4072  0.1638
   22POPC   C32 2856   2.173   4.190   5.301 -0.0617  0.2018  0.4717
   22POPC   H2X 2857   2.243   4.108   5.324  0.2365  0.2275 -0.2965
   22POPC   H2Y 2858   2.204   4.231   5.202  1.3423  2.6712  1.8471
   22POPC   C23 2859   2.622   3.935   5.403  0.0969  0.1233 -0.5256
   22POPC   H3R 2860   2.525   3.891   5.437  1.3150 -2.1966  0.1856
   22POPC   H3S 2861   2.696   3.868   5.452 -0.6786 -0.9435 -0.7586
   22POPC   C24 2862   2.632   3.945   5.246 -0.4642  0.6329 -1.4224
   22POPC   H4R 2863   2.652   3.839   5.220  0.4267  0.3384  0.2723
   22POPC   H4S 2864   2.718   4.012   5.225 -0.8390  2.0389  1.1105
   22POPC   C25 2865   2.514   4.006   5.181 -0.4664  0.1046  0.1507
   22POPC   H5R 2866   2.513   4.117   5.185  0.6121  0.1202  0.2312
   22POPC   H5S 2867   2.433   3.984   5.254 -0.1294 -0.5703  0.3301
   22POPC   C26 2868   2.483   3.947   5.042  0.4419 -0.5089  0.5696
   22POPC   H6R 2869   2.471   3.837   5.049 -1.4251 -0.4458 -1.0458
   22POPC   H6S 2870   2.570   3.972   4.978 -0.4539 -1.1368 -0.9411
   22POPC   C27 2871   2.359   4.009   4.986  0.7636 -0.4807 -0.4763
   22POPC   H7R 2872   2.364   4.119   5.006 -1.1307 -0.3962 -0.2687
   22POPC   H7S 2873   2.269   3.981   5.044 -0.5536  1.7200 -1.3400
   22POPC   C28 2874   2.338   3.989   4.836  0.4060  0.4590  0.3663
   22POPC   H8R 2875   2.432   4.015   4.782  0.8787 -1.0994  0.3910
   22POPC   H8S 2876   2.257   4.059   4.806  0.7372  0.2573 -1.0794
   22POPC   C29 2877   2.304   3.846   4.792 -0.2154  0.3531  0.8471
   22POPC   H91 2878   2.324   3.776   4.875 -3.0355 -1.7677 -0.1213
   22POPC  C210 2879   2.262   3.803   4.670 -0.0326 -0.5457  0.2279
   22POPC  H101 2880   2.249   3.697   4.643 -0.1764 -0.5491  0.3113
   22POPC  C211 2881   2.240   3.883   4.540 -0.3139  0.1053  0.3999
   22POPC  H11R 2882   2.263   3.991   4.554 -1.7800  0.2739  1.8064
   22POPC  H11S 2883   2.134   3.870   4.512 -0.1914  0.6336 -0.3165
   22POPC  C212 2884   2.312   3.838   4.414 -0.2613 -0.1320 -0.8555
   22POPC  H12R 2885   2.314   3.728   4.397  0.9154  0.0079 -1.8031
   22POPC  H12S 2886   2.416   3.873   4.435 -1.0977  0.4483  3.0768
   22POPC  C213 2887   2.254   3.891   4.284  0.3676 -0.2999  0.1185
   22POPC  H13R 2888   2.254   4.002   4.289 -2.9845 -0.1521 -0.4763
   22POPC  H13S 2889   2.146   3.867   4.274 -0.2975  1.8679  1.2916
   22POPC  C214 2890   2.336   3.852   4.158  0.1034 -0.3444  0.1704
   22POPC  H14R 2891   2.344   3.742   4.146 -1.0354 -0.6262  1.6967
   22POPC  H14S 2892   2.433   3.903   4.177 -0.4632  0.5877  0.6446
   22POPC  C215 2893   2.264   3.899   4.023 -0.2136 -0.2219 -0.1392
   22POPC  H15R 2894   2.253   4.009   4.033 -2.1677 -0.4812  1.3579
   22POPC  H15S 2895   2.162   3.855   4.021 -0.7785  0.9740  1.1532
   22POPC  C216 2896   2.343   3.857   3.901  0.2508 -0.8115  0.2131
   22POPC  H16R 2897   2.361   3.748   3.908  1.4166 -0.5714  1.2507
   22POPC  H16S 2898   2.439   3.914   3.901 -0.9034  1.3297  2.5606
   22POPC  C217 2899   2.258   3.896   3.769  0.3173  0.2196  0.5306
   22POPC  H17R 2900   2.226   4.001   3.783 -0.5029 -0.0378  0.5969
   22POPC  H17S 2901   2.167   3.832   3.772 -0.6897  1.6362  1.1766
   22POPC  C218 2902   2.335   3.867   3.635 -0.3717 -0.1748 -0.1475
   22POPC  H18R 2903   2.393   3.772   3.630  2.7928  1.6172 -0.0024
   22POPC  H18S 2904   2.412   3.944   3.614 -0.6940 -0.1722 -1.4246
   22POPC  H18T 2905   2.269   3.861   3.546 -1.7955  0.8111  0.8123
   22POPC   C33 2906   2.020   4.147   5.302  0.1552 -0.4378 -0.1419
   22POPC   H3X 2907   1.968   4.245   5.312  2.7972  1.3184 -2.1909
   22POPC   H3Y 2908   1.996   4.089   5.394 -0.2352  1.2088  0.8570
   22POPC   C34 2909   1.978   4.076   5.170 -0.7330  0.7361 -0.1503
   22POPC   H4X 2910   1.872   4.043   5.181 -0.7800  1.1275  0.6447
   22POPC   H4Y 2911   2.048   3.991   5.156  0.2330  1.7417 -1.6564
   22POPC   C35 2912   1.980   4.169   5.044 -0.3173 -0.2872  0.2219
   22POPC   H5X 2913   2.075   4.227   5.050 -0.9332  0.6001  2.9089
   22POPC   H5Y 2914   1.897   4.240   5.067  0.3538  0.3209  0.8282
   22POPC   C36 2915   1.953   4.103   4.910  0.2537  0.2384  0.0805
   22POPC   H6X 2916   1.851   4.059   4.909  0.3433  0.0368 -0.2423
   22POPC   H6Y 2917   2.023   4.017   4.908 -1.2044 -0.9848 -1.0997
   22POPC   C37 2918   1.991   4.205   4.797  0.0942  0.7906 -0.1568
   22POPC   H7X 2919   2.097   4.238   4.810  0.1324  1.3653 -1.7549
   22POPC   H7Y 2920   1.930   4.295   4.821 -0.2808 -0.0727  2.4464
   22POPC   C38 2921   1.950   4.147   4.657 -0.1663 -0.4835  0.0339
   22POPC   H8X 2922   1.842   4.133   4.636 -0.0460  1.0025 -1.9018
   22POPC   H8Y 2923   2.005   4.054   4.629 -1.3699 -0.3401 -3.3914
   22POPC   C39 2924   1.988   4.252   4.546 -0.0333  0.0354  0.2353
   22POPC   H9X 2925   2.093   4.285   4.562  0.8691 -2.1794 -0.7631
   22POPC   H9Y 2926   1.921   4.341   4.546  0.1914  0.2071  0.8163
   22POPC  C310 2927   1.980   4.184   4.415 -0.3663 -0.4732  0.3214
   22POPC  H10X 2928   1.886   4.125   4.411  0.0645 -1.1910  0.5102
   22POPC  H10Y 2929   2.070   4.118   4.411 -0.6128 -0.7598 -2.8971
   22POPC  C311 2930   1.991   4.288   4.300 -0.2595  0.2133 -0.3934
   22POPC  H11X 2931   2.051   4.374   4.334  0.2471 -0.2689 -0.0515
   22POPC  H11Y 2932   1.897   4.347   4.288  0.1501  1.1468  0.8421
   22POPC  C312 2933   2.049   4.236   4.168  0.5515  0.4411  0.2664
   22POPC  H12X 2934   2.024   4.129   4.147  1.5586 -0.4585  3.1518
   22POPC  H12Y 2935   2.157   4.230   4.189  0.5756  0.0434  0.0582
   22POPC  C313 2936   2.035   4.328   4.047  0.6275 -0.2533 -0.5082
   22POPC  H13X 2937   2.068   4.431   4.071  1.3332 -0.6726  0.3660
   22POPC  H13Y 2938   1.924   4.334   4.047  0.6550  0.3654  0.4475
   22POPC  C314 2939   2.095   4.263   3.912 -0.0435  0.1197  0.3048
   22POPC  H14X 2940   2.074   4.155   3.899  0.9075 -0.2780  1.8764
   22POPC  H14Y 2941   2.204   4.278   3.929 -0.6409  2.2480  2.8936
   22POPC  C315 2942   2.053   4.333   3.783  0.1296 -0.0591  0.4639
   22POPC  H15X 2943   2.055   4.443   3.801  1.2399  0.1091 -0.5382
   22POPC  H15Y 2944   1.949   4.308   3.751  0.7963 -1.2053 -0.9009
   22POPC  C316 2945   2.153   4.306   3.668 -0.1430  0.0371 -0.4101
   22POPC  H16X 2946   2.161   4.196   3.658  2.6256  0.0629  0.8385
   22POPC  H16Y 2947   2.250   4.341   3.708 -0.4072  0.3708 -0.0456
   22POPC  H16Z 2948   2.131   4.360   3.573 -0.3600 -1.9516 -1.5393
   23POPC     N 2949   3.545   5.631   5.724 -0.2709 -0.2211 -0.3555
   23POPC   C12 2950   3.521   5.775   5.671 -0.6282  0.7534 -1.0133
   23POPC  H12A 2951   3.542   5.777   5.565  1.4391 -1.6199 -0.7394
   23POPC  H12B 2952   3.586   5.838   5.730 -2.9890  1.0222  1.5200
   23POPC   C13 2953   3.470   5.536   5.633 -0.3939  0.0145  0.6813
   23POPC  H13A 2954   3.362   5.547   5.636 -0.4230  0.6115 -1.2026
   23POPC  H13B 2955   3.495   5.538   5.528  0.0534 -2.7505  0.6416
   23POPC  H13C 2956   3.503   5.438   5.666  0.4893 -0.4447 -1.4097
   23POPC   C14 2957   3.686   5.589   5.713 -0.7210 -0.4710 -0.0917
   23POPC  H14A 2958   3.757   5.660   5.752  0.6454 -1.4165 -0.7337
   23POPC  H14B 2959   3.706   5.494   5.760 -0.6463 -0.5927 -0.3607
   23POPC  H14C 2960   3.714   5.574   5.609 -0.1038  2.2705 -0.3975
   23POPC   C15 2961   3.503   5.619   5.862 -0.0700 -0.4100  0.3463
   23POPC  H15A 2962   3.563   5.687   5.920  1.5164  0.5636 -2.2669
   23POPC  H15B 2963   3.503   5.517   5.898  0.6974 -0.7554 -0.6183
   23POPC  H15C 2964   3.398   5.645   5.868 -0.2718 -0.9792 -0.6329
   23POPC   C11 2965   3.367   5.823   5.696 -0.3517 -0.4159  0.1971
   23POPC  H11A 2966   3.308   5.745   5.643  0.7790 -0.0684 -1.6566
   23POPC  H11B 2967   3.353   5.921   5.647  2.2453 -0.6539 -1.2127
   23POPC     P 2968   3.193   5.812   5.891  0.1840 -0.2596 -0.2348
   23POPC   O13 2969   3.162   0.046   6.019  0.7480  0.7214 -0.4839
   23POPC   O14 2970   3.171   5.664   5.893  0.2473 -0.4422 -0.5091
   23POPC   O12 2971   3.332   5.838   5.833  0.3653  0.0023 -0.4525
   23POPC   O11 2972   3.104   0.043   5.777  0.1233 -0.0978 -0.5012
   23POPC    C1 2973   3.002   5.816   5.719  0.2432  0.1041  0.3429
   23POPC    HA 2974   2.929   5.783   5.796  0.1411 -1.5883 -0.4337
   23POPC    HB 2975   3.026   5.720   5.668 -3.6584 -0.7668 -0.2270
   23POPC    C2 2976   2.925   0.062   5.615 -0.6087  0.1713 -0.5607
   23POPC    HS 2977   2.861  -0.007   5.555 -1.5522  1.0374 -0.5831
   23POPC   O21 2978   3.003   0.154   5.533 -0.5227 -0.3487 -0.1166
   23POPC   C21 2979   3.090   0.086   5.458  0.0324  0.1617  0.3593
   23POPC   O22 2980   3.081   5.803   5.430  0.6090  0.5998 -0.4006
   23POPC   C22 2981   3.190   0.184   5.389  0.3738 -0.4764  0.1205
   23POPC   H2R 2982   3.260   0.231   5.461  2.7249  1.6908 -3.3179
   23POPC   H2S 2983   3.131   0.265   5.342  2.8804  0.3369 -1.8384
   23POPC    C3 2984   2.807   0.142   5.685  0.0439 -0.8390 -0.2156
   23POPC    HX 2985   2.845   0.237   5.729 -0.3536 -1.4445  1.4870
   23POPC    HY 2986   2.770   0.076   5.766  1.2741  2.1693  3.0792
   23POPC   O31 2987   2.697   0.167   5.596  0.3579  0.3568 -0.8125
   23POPC   C31 2988   2.714   0.280   5.519 -0.0247  0.7008 -0.3489
   23POPC   O32 2989   2.805   0.357   5.533 -0.0802 -0.7012  0.2329
   23POPC   C32 2990   2.618   0.283   5.407 -0.1973 -0.4500  0.2364
   23POPC   H2X 2991   2.584   0.389   5.409 -0.2532 -0.2358 -3.5577
   23POPC   H2Y 2992   2.530   0.219   5.428 -1.3375  1.3333  1.1879
   23POPC   C23 2993   3.272   0.111   5.271  0.3443  0.2221 -0.7819
   23POPC   H3R 2994   3.192   0.059   5.214 -2.2516  1.3542  1.5348
   23POPC   H3S 2995   3.326   0.024   5.314  0.2457 -0.4936 -2.0751
   23POPC   C24 2996   3.365   0.193   5.184 -0.0975  0.6689  0.1881
   23POPC   H4R 2997   3.457   0.225   5.237  0.0195  1.7484 -0.6328
   23POPC   H4S 2998   3.310   0.283   5.149 -1.4161 -0.1118  0.1735
   23POPC   C25 2999   3.394   0.116   5.049 -0.0913 -0.4064  0.8760
   23POPC   H5R 3000   3.298   0.098   4.995 -0.3614 -1.4270  1.6543
   23POPC   H5S 3001   3.433   0.013   5.064  1.3809  0.3037  2.0872
   23POPC   C26 3002   3.475   0.207   4.952  0.2201  0.6949  0.0290
   23POPC   H6R 3003   3.530   0.146   4.878  1.7079  1.3242  0.5802
   23POPC   H6S 3004   3.557   0.256   5.008  1.7874 -0.7169 -0.9418
   23POPC   C27 3005   3.397   0.303   4.867  0.3578 -0.4135  0.2266
   23POPC   H7R 3006   3.358   0.381   4.936 -0.7307 -1.0667  0.3656
   23POPC   H7S 3007   3.304   0.262   4.821 -0.9079 -0.9865  3.0769
   23POPC   C28 3008   3.471   0.371   4.746 -0.0323 -0.0612  0.0093
   23POPC   H8R 3009   3.570   0.411   4.780  0.5868 -0.0400 -1.7383
   23POPC   H8S 3010   3.417   0.464   4.715  1.0807  1.5331  2.4992
   23POPC   C29 3011   3.500   0.280   4.626 -0.1730 -0.0333  0.7674
   23POPC   H91 3012   3.550   0.185   4.651 -2.8591 -1.4169  1.2512
   23POPC  C210 3013   3.463   0.292   4.495 -0.0376  0.0674 -0.0124
   23POPC  H101 3014   3.498   0.224   4.417  0.8932  1.4972 -0.8820
   23POPC  C211 3015   3.368   0.405   4.451  0.0142 -0.2914  0.0139
   23POPC  H11R 3016   3.292   0.428   4.528 -0.4453 -1.2657 -0.1316
   23POPC  H11S 3017   3.311   0.382   4.359 -0.7257 -3.6391  1.1626
   23POPC  C212 3018   3.457   0.533   4.420  0.5247  0.5692 -0.5465
   23POPC  H12R 3019   3.547   0.532   4.485  1.5141  2.0766 -1.8090
   23POPC  H12S 3020   3.401   0.628   4.435  2.1655  1.5424 -0.3648
   23POPC  C213 3021   3.512   0.530   4.280 -0.4264  0.4770  0.1965
   23POPC  H13R 3022   3.424   0.537   4.212 -0.6142  0.6232  0.4538
   23POPC  H13S 3023   3.563   0.434   4.259 -0.3689  0.3295  0.9796
   23POPC  C214 3024   3.616   0.640   4.245  1.0591 -0.4415 -0.6504
   23POPC  H14R 3025   3.705   0.625   4.309 -0.4603 -0.8707  1.4983
   23POPC  H14S 3026   3.583   0.739   4.282 -0.1119 -0.9034 -0.3789
   23POPC  C215 3027   3.642   0.646   4.093  0.2724 -0.3283 -0.0068
   23POPC  H15R 3028   3.567   0.703   4.034  0.0996 -0.5291  0.0194
   23POPC  H15S 3029   3.637   0.541   4.059  0.9227 -0.1379 -0.7397
   23POPC  C216 3030   3.774   0.723   4.069  0.0926 -0.2797  0.7280
   23POPC  H16R 3031   3.857   0.658   4.104  1.8014  0.8560 -1.0178
   23POPC  H16S 3032   3.777   0.817   4.128 -0.9553  0.0861  0.2370
   23POPC  C217 3033   3.801   0.763   3.918  0.6140  0.2828 -0.4792
   23POPC  H17R 3034   3.710   0.802   3.868 -0.8918 -1.9270  0.3777
   23POPC  H17S 3035   3.825   0.662   3.879 -2.9826 -0.5522 -0.9234
   23POPC  C218 3036   3.927   0.843   3.896 -0.1026 -0.1362  0.0501
   23POPC  H18R 3037   3.932   0.855   3.786  0.6358 -0.4776  0.0387
   23POPC  H18S 3038   4.010   0.780   3.935 -1.1431 -1.4780  0.1684
   23POPC  H18T 3039   3.911   0.943   3.942 -1.1774 -0.9619  1.5869
   23POPC   C33 3040   2.674   0.260   5.266 -0.0930  0.1592 -0.2848
   23POPC   H3X 3041   2.751   0.338   5.245 -0.2452  0.4175  0.0868
   23POPC   H3Y 3042   2.604   0.280   5.183  1.4318 -0.4649 -1.7689
   23POPC   C34 3043   2.729   0.116   5.241  0.4634 -0.0213  0.1185
   23POPC   H4X 3044   2.640   0.060   5.207 -1.1542  2.2184  0.4570
   23POPC   H4Y 3045   2.747   0.063   5.337 -0.3631 -0.4395  0.0455
   23POPC   C35 3046   2.843   0.096   5.144  0.0564 -0.1390  0.2321
   23POPC   H5X 3047   2.929   0.162   5.169  0.5953 -0.1154 -1.5724
   23POPC   H5Y 3048   2.800   0.131   5.048  1.7711  1.1439 -0.1198
   23POPC   C36 3049   2.889   5.787   5.130 -0.0303  0.0703  0.5588
   23POPC   H6X 3050   2.804   5.725   5.093 -0.1444  0.3076  0.4238
   23POPC   H6Y 3051   2.915   5.741   5.228 -0.0955  1.2713  1.1578
   23POPC   C37 3052   3.008   5.788   5.037 -0.2667  0.7690  0.1190
   23POPC   H7X 3053   3.071   5.877   5.058 -0.3910  0.8896 -0.0170
   23POPC   H7Y 3054   2.970   5.806   4.934  0.5813 -0.4238 -0.4329
   23POPC   C38 3055   3.100   5.665   5.039 -0.4817 -0.5445 -0.2843
   23POPC   H8X 3056   3.038   5.574   5.025 -2.0757  0.4498  0.1347
   23POPC   H8Y 3057   3.163   5.661   5.131 -0.9475 -0.3298  0.0459
   23POPC   C39 3058   3.214   5.650   4.928 -0.0344 -0.4755  0.4879
   23POPC   H9X 3059   3.305   5.593   4.955  1.6798  1.1085 -1.5435
   23POPC   H9Y 3060   3.239   5.755   4.901  0.5406 -0.2746  1.7650
   23POPC  C310 3061   3.158   5.591   4.799 -0.3750  0.6903 -0.1548
   23POPC  H10X 3062   3.069   5.645   4.760 -0.9044  1.0320  1.4554
   23POPC  H10Y 3063   3.123   5.486   4.810  1.2091 -0.2095 -2.7433
   23POPC  C311 3064   3.263   5.586   4.687  0.2398  0.1673  0.1257
   23POPC  H11X 3065   3.348   5.524   4.724 -0.4166 -1.1562 -0.4935
   23POPC  H11Y 3066   3.304   5.688   4.670  1.4722 -0.2248  0.6524
   23POPC  C312 3067   3.217   5.521   4.561 -0.8792  0.5868  0.0468
   23POPC  H12X 3068   3.130   5.573   4.518  0.1848  1.5829 -0.9648
   23POPC  H12Y 3069   3.189   5.414   4.573  0.4757  0.3038  1.0502
   23POPC  C313 3070   3.340   5.510   4.470 -0.1860 -0.1862  0.4119
   23POPC  H13X 3071   3.399   5.423   4.505 -0.7054 -1.2393 -1.1954
   23POPC  H13Y 3072   3.400   5.601   4.489  0.2038 -0.6945  1.7779
   23POPC  C314 3073   3.307   5.482   4.321 -0.0197  0.3553 -0.4034
   23POPC  H14X 3074   3.274   5.572   4.265  2.1964  1.0484 -0.7050
   23POPC  H14Y 3075   3.222   5.411   4.313  1.1827 -1.1072 -0.8632
   23POPC  C315 3076   3.420   5.428   4.242 -0.1179  0.2296 -0.2047
   23POPC  H15X 3077   3.467   5.334   4.280  0.4683  0.3581 -0.6038
   23POPC  H15Y 3078   3.497   5.507   4.240 -0.7925  1.1712  3.5526
   23POPC  C316 3079   3.384   5.397   4.096  0.9519 -0.3855 -0.3464
   23POPC  H16X 3080   3.331   5.482   4.047  1.2453 -0.8804 -1.5584
   23POPC  H16Y 3081   3.303   5.325   4.074  1.7784 -0.9208 -1.7064
   23POPC  H16Z 3082   3.473   5.355   4.044  0.3521  0.5993 -2.2543
   24POPC     N 3083   3.582   3.992   6.309  0.3930  0.3721 -0.0160
   24POPC   C12 3084   3.607   3.843   6.265  0.5067 -0.2087 -1.1519
   24POPC  H12A 3085   3.519   3.792   6.301  1.3637 -0.0399  1.4249
   24POPC  H12B 3086   3.694   3.801   6.313 -0.5143 -1.9705 -0.7793
   24POPC   C13 3087   3.595   4.012   6.461  0.0103 -0.0867  0.0676
   24POPC  H13A 3088   3.534   3.941   6.516 -0.6660  0.2212 -0.2679
   24POPC  H13B 3089   3.698   4.003   6.492  0.5193  0.1983 -1.4726
   24POPC  H13C 3090   3.570   4.113   6.490  2.5967 -0.1145  2.8379
   24POPC   C14 3091   3.677   4.083   6.237  0.1885 -0.3835 -0.0598
   24POPC  H14A 3092   3.661   4.184   6.270  2.0247 -0.1386  0.1392
   24POPC  H14B 3093   3.781   4.054   6.239  0.3657 -0.0074 -1.7111
   24POPC  H14C 3094   3.651   4.085   6.132  0.5375  2.3105 -0.1633
   24POPC   C15 3095   3.440   4.037   6.278 -0.1492  0.6318 -0.0234
   24POPC  H15A 3096   3.415   4.052   6.173  0.2238 -3.1392 -0.7674
   24POPC  H15B 3097   3.407   4.124   6.332  1.3727 -1.0039  3.8560
   24POPC  H15C 3098   3.370   3.966   6.318  0.9804 -0.4057  0.1511
   24POPC   C11 3099   3.621   3.813   6.118 -0.9100  0.0299 -0.3851
   24POPC  H11A 3100   3.637   3.703   6.110 -2.0035 -0.0613 -1.6016
   24POPC  H11B 3101   3.714   3.857   6.075 -0.3703 -0.6447  0.0650
   24POPC     P 3102   3.417   3.756   5.979 -0.3542 -0.2119 -0.0312
   24POPC   O13 3103   3.311   3.831   5.902  0.1849  0.2841 -0.0895
   24POPC   O14 3104   3.368   3.665   6.084  0.3088 -0.2453 -0.1529
   24POPC   O12 3105   3.512   3.863   6.041 -0.4773 -1.0182 -0.1016
   24POPC   O11 3106   3.502   3.675   5.866 -0.3004  0.4890  0.3328
   24POPC    C1 3107   3.614   3.712   5.790 -0.2608  0.1849  0.5471
   24POPC    HA 3108   3.653   3.627   5.730  0.7174  1.8472 -1.3492
   24POPC    HB 3109   3.683   3.737   5.873 -0.8461 -1.7605  1.6574
   24POPC    C2 3110   3.575   3.818   5.689 -0.0395 -0.0677  0.2459
   24POPC    HS 3111   3.531   3.907   5.740  0.3289 -0.4883  1.3357
   24POPC   O21 3112   3.481   3.763   5.597 -0.3497 -0.1427  0.7629
   24POPC   C21 3113   3.422   3.847   5.512 -0.4492 -0.6119 -0.1802
   24POPC   O22 3114   3.422   3.970   5.523 -0.0261  0.0015 -0.3164
   24POPC   C22 3115   3.355   3.770   5.401 -0.2421 -0.5470  0.1512
   24POPC   H2R 3116   3.291   3.703   5.461  0.0070 -1.3295 -0.4473
   24POPC   H2S 3117   3.426   3.709   5.341  0.9016 -2.4802  3.2473
   24POPC    C3 3118   3.707   3.870   5.626 -0.1480  0.0062 -0.1131
   24POPC    HX 3119   3.775   3.907   5.706  0.4487 -1.5621  0.1532
   24POPC    HY 3120   3.696   3.953   5.553  0.1611  0.4496  0.3392
   24POPC   O31 3121   3.766   3.756   5.565  0.3367  0.3357  0.2312
   24POPC   C31 3122   3.780   3.755   5.435  0.5083 -0.5806 -0.4821
   24POPC   O32 3123   3.703   3.821   5.363 -0.3414 -0.6054  0.2699
   24POPC   C32 3124   3.880   3.650   5.397  0.5127  0.3837 -0.5138
   24POPC   H2X 3125   3.829   3.560   5.435  1.8429 -0.0417  0.3541
   24POPC   H2Y 3126   3.983   3.660   5.439  0.0530  0.5106  0.6125
   24POPC   C23 3127   3.280   3.868   5.311 -0.4390  0.6920 -0.3749
   24POPC   H3R 3128   3.355   3.923   5.251  0.4519 -0.9884 -0.8829
   24POPC   H3S 3129   3.224   3.942   5.371  1.7366  1.1168  1.2526
   24POPC   C24 3130   3.180   3.794   5.217  0.6477 -0.2164  0.4595
   24POPC   H4R 3131   3.122   3.719   5.275 -0.5445  0.6988  0.4832
   24POPC   H4S 3132   3.237   3.735   5.142  1.6599  1.1651  0.1008
   24POPC   C25 3133   3.079   3.889   5.158  0.0107 -0.2146 -0.4320
   24POPC   H5R 3134   3.130   3.969   5.100  0.6104 -0.0795  0.2650
   24POPC   H5S 3135   3.029   3.941   5.243 -2.1517  1.8221 -2.7965
   24POPC   C26 3136   2.967   3.832   5.078  0.5047 -0.9680  0.2793
   24POPC   H6R 3137   2.896   3.913   5.050 -1.9489 -2.8877  0.5865
   24POPC   H6S 3138   2.919   3.751   5.136 -0.1233 -2.1956 -1.8501
   24POPC   C27 3139   3.007   3.774   4.931 -0.0786 -0.4222  0.2424
   24POPC   H7R 3140   3.103   3.718   4.939 -0.4175 -0.9779  0.4872
   24POPC   H7S 3141   3.037   3.862   4.871  0.9682 -1.1036 -0.2662
   24POPC   C28 3142   2.891   3.684   4.876 -0.1300 -0.2943 -0.4597
   24POPC   H8R 3143   2.916   3.657   4.771  0.7591  0.6363 -0.5070
   24POPC   H8S 3144   2.800   3.747   4.865  0.8434  1.9613  2.8806
   24POPC   C29 3145   2.864   3.554   4.945  0.5089  0.0892 -0.3729
   24POPC   H91 3146   2.956   3.497   4.964 -0.2366 -1.0849 -0.1775
   24POPC  C210 3147   2.743   3.506   4.991 -0.1813  0.3824 -0.1735
   24POPC  H101 3148   2.739   3.404   5.031  0.7839  0.2481 -0.3866
   24POPC  C211 3149   2.608   3.571   4.986  0.2582 -0.6987 -0.1316
   24POPC  H11R 3150   2.610   3.678   4.954 -1.4742 -1.2612 -2.4048
   24POPC  H11S 3151   2.554   3.559   5.082 -0.4343  1.4223 -0.1893
   24POPC  C212 3152   2.510   3.512   4.883  0.0102  0.3214  0.1388
   24POPC  H12R 3153   2.407   3.552   4.900  0.1597  1.1370 -0.7696
   24POPC  H12S 3154   2.503   3.405   4.911  0.0426  0.1768 -0.4025
   24POPC  C213 3155   2.553   3.532   4.735 -0.5132  0.3162 -0.2591
   24POPC  H13R 3156   2.652   3.482   4.739 -0.8301 -0.5505 -2.1076
   24POPC  H13S 3157   2.567   3.639   4.710  0.4051  0.4497  0.7876
   24POPC  C214 3158   2.462   3.473   4.629 -0.1935 -0.3912 -0.5000
   24POPC  H14R 3159   2.375   3.536   4.599 -1.1248 -0.9554  0.8989
   24POPC  H14S 3160   2.412   3.382   4.668 -0.5705 -0.0904 -0.2714
   24POPC  C215 3161   2.544   3.430   4.507 -0.2603 -1.1331 -0.5832
   24POPC  H15R 3162   2.634   3.372   4.535 -0.8125 -2.2626 -1.0784
   24POPC  H15S 3163   2.584   3.519   4.454 -0.9119 -0.7953 -0.5231
   24POPC  C216 3164   2.460   3.355   4.405  0.2542  0.1536  0.0320
   24POPC  H16R 3165   2.376   3.425   4.382  1.2309  1.2636 -0.3028
   24POPC  H16S 3166   2.423   3.269   4.465 -0.2228  0.1934 -0.1975
   24POPC  C217 3167   2.523   3.316   4.273 -0.3529 -0.2729  0.2601
   24POPC  H17R 3168   2.576   3.395   4.215  0.9083 -0.6890  0.8200
   24POPC  H17S 3169   2.443   3.283   4.203  1.1097  0.7918 -2.0213
   24POPC  C218 3170   2.620   3.198   4.282 -0.0124  0.4027 -0.2075
   24POPC  H18R 3171   2.573   3.109   4.328  1.0342 -0.4311 -0.7153
   24POPC  H18S 3172   2.713   3.227   4.335  0.0563 -0.0896 -0.0524
   24POPC  H18T 3173   2.647   3.170   4.178 -2.2665 -1.2156 -0.4320
   24POPC   C33 3174   3.904   3.644   5.243 -0.0478 -0.6103  0.5180
   24POPC   H3X 3175   3.809   3.645   5.185  2.1159 -1.5372 -3.3664
   24POPC   H3Y 3176   3.951   3.549   5.209 -2.0605 -1.3408 -0.3949
   24POPC   C34 3177   3.982   3.767   5.199 -0.5561  0.1444  0.6482
   24POPC   H4X 3178   4.088   3.746   5.223  0.2713  2.4026 -0.7451
   24POPC   H4Y 3179   3.956   3.864   5.248  1.9513  1.2863 -0.1211
   24POPC   C35 3180   3.987   3.786   5.046  0.8934 -0.0593  0.3328
   24POPC   H5X 3181   4.013   3.687   5.002 -4.5071 -1.1771 -1.0699
   24POPC   H5Y 3182   4.065   3.859   5.014  0.1102  0.5121 -0.3135
   24POPC   C36 3183   3.857   3.832   4.973 -0.0401  0.8645  0.2857
   24POPC   H6X 3184   3.828   3.923   5.030 -2.1345 -0.9111  2.2687
   24POPC   H6Y 3185   3.785   3.751   4.997 -1.2737  1.9198  0.2602
   24POPC   C37 3186   3.880   3.842   4.823 -0.5218 -0.5285  0.6854
   24POPC   H7X 3187   3.784   3.827   4.769 -0.0165  1.2046 -0.7681
   24POPC   H7Y 3188   3.954   3.765   4.792  1.2608  0.5962  1.9494
   24POPC   C38 3189   3.941   3.977   4.784 -0.8061 -0.6004 -0.0686
   24POPC   H8X 3190   4.008   4.007   4.867 -1.4646 -0.1604  0.3077
   24POPC   H8Y 3191   3.865   4.058   4.777  0.0788  0.1056 -2.6396
   24POPC   C39 3192   4.027   3.972   4.652  0.6224 -0.2832 -0.2919
   24POPC   H9X 3193   4.101   3.890   4.659  1.1811  0.1873 -0.5332
   24POPC   H9Y 3194   4.085   4.067   4.653 -1.0700  0.7858 -0.1418
   24POPC  C310 3195   3.942   3.965   4.526 -0.2397 -0.0955 -0.1801
   24POPC  H10X 3196   3.874   4.053   4.526  0.5775  0.5741  1.4446
   24POPC  H10Y 3197   3.880   3.875   4.540  0.0429 -0.1046  1.1107
   24POPC  C311 3198   4.008   3.967   4.395 -0.2691 -0.2034 -0.1251
   24POPC  H11X 3199   3.937   3.995   4.314 -1.0464 -1.2935  0.1566
   24POPC  H11Y 3200   4.043   3.868   4.360  0.5284  0.4395 -1.2287
   24POPC  C312 3201   4.135   4.049   4.381 -0.3504  0.1424 -0.0639
   24POPC  H12X 3202   4.213   4.024   4.455 -1.2267  0.0422  0.8500
   24POPC  H12Y 3203   4.108   4.153   4.408  1.6227  0.4506  0.8961
   24POPC  C313 3204   4.195   4.057   4.235  0.3943 -0.7967  0.5481
   24POPC  H13X 3205   4.263   4.145   4.242 -1.0316  0.4676 -0.6482
   24POPC  H13Y 3206   4.111   4.097   4.174 -0.3891 -2.1322  0.7152
   24POPC  C314 3207   4.261   3.932   4.184 -0.3822  0.2643  0.3493
   24POPC  H14X 3208   4.186   3.852   4.165 -0.1555  0.1545 -0.0939
   24POPC  H14Y 3209   4.333   3.895   4.260  0.5226  0.7881 -0.2245
   24POPC  C315 3210   4.338   3.963   4.050  0.5165  0.9230  0.7876
   24POPC  H15X 3211   4.403   3.879   4.017 -3.6770 -1.6131 -1.9441
   24POPC  H15Y 3212   4.404   4.051   4.069  2.4320 -0.3350  0.3200
   24POPC  C316 3213   4.246   3.977   3.929  0.2795 -0.1260  0.2492
   24POPC  H16X 3214   4.305   4.010   3.841 -3.6797 -0.3908 -2.8024
   24POPC  H16Y 3215   4.185   4.068   3.947 -0.1225 -0.0535 -1.3687
   24POPC  H16Z 3216   4.194   3.880   3.915  2.0016 -1.0418 -0.0203
   25POPC     N 3217   1.696   2.788   5.827 -0.6071  0.2148  0.0687
   25POPC   C12 3218   1.581   2.853   5.756  0.6698  0.3051 -0.1046
   25POPC  H12A 3219   1.540   2.791   5.678  1.4849  0.1293 -0.4078
   25POPC  H12B 3220   1.627   2.932   5.699  0.8467  0.4116  0.1827
   25POPC   C13 3221   1.762   2.888   5.913 -0.1682  0.2060 -0.0531
   25POPC  H13A 3222   1.839   2.936   5.855 -0.0616  0.6515  0.4439
   25POPC  H13B 3223   1.693   2.963   5.951 -1.5257 -1.2350  0.4429
   25POPC  H13C 3224   1.804   2.835   5.997  0.9889 -0.8789 -1.2901
   25POPC   C14 3225   1.642   2.681   5.920 -0.0154  0.2835 -0.4604
   25POPC  H14A 3226   1.571   2.721   5.990  0.3769  1.4296 -0.7000
   25POPC  H14B 3227   1.608   2.604   5.851 -0.9181  2.8569 -3.1293
   25POPC  H14C 3228   1.718   2.630   5.978  0.8666  1.8949 -0.1432
   25POPC   C15 3229   1.803   2.734   5.734  0.1169  0.2005 -0.3664
   25POPC  H15A 3230   1.824   2.802   5.654  0.1488  0.0252 -0.5078
   25POPC  H15B 3231   1.780   2.639   5.689 -1.8739  0.0311  0.9116
   25POPC  H15C 3232   1.898   2.723   5.786  0.2951 -1.4550 -0.9694
   25POPC   C11 3233   1.466   2.910   5.842 -0.4062 -0.3513 -0.3146
   25POPC  H11A 3234   1.435   2.832   5.914 -0.3172 -0.3491 -0.2733
   25POPC  H11B 3235   1.382   2.941   5.775 -0.4415 -0.9179 -0.5325
   25POPC     P 3236   1.501   3.179   5.856 -0.2197 -0.0291  0.0231
   25POPC   O13 3237   1.641   3.215   5.818 -0.0470  0.0749 -0.3047
   25POPC   O14 3238   1.443   3.268   5.961 -1.2470 -0.2362 -0.2216
   25POPC   O12 3239   1.503   3.028   5.918  0.0698 -0.1252  0.6488
   25POPC   O11 3240   1.411   3.172   5.726 -0.4283  0.0541  0.0662
   25POPC    C1 3241   1.304   3.270   5.710 -0.1372 -0.3424 -0.5798
   25POPC    HA 3242   1.321   3.366   5.762 -3.5742 -1.0063  2.1467
   25POPC    HB 3243   1.217   3.232   5.767  0.7046  0.6747  1.4956
   25POPC    C2 3244   1.260   3.292   5.562  0.4327  0.4467  0.2448
   25POPC    HS 3245   1.170   3.358   5.565  0.2910  0.4416 -2.1035
   25POPC   O21 3246   1.227   3.165   5.489 -0.0609  0.2989 -0.2374
   25POPC   C21 3247   1.134   3.170   5.398  0.3131  0.1697  0.2308
   25POPC   O22 3248   1.051   3.260   5.387 -0.0504 -0.1374  0.0775
   25POPC   C22 3249   1.137   3.055   5.309 -0.7375 -0.3687  0.3558
   25POPC   H2R 3250   1.084   2.972   5.361  0.5985 -0.5636  1.4881
   25POPC   H2S 3251   1.240   3.021   5.282 -1.0194  0.5456 -2.1286
   25POPC    C3 3252   1.369   3.360   5.481  0.0398 -0.3840 -0.0617
   25POPC    HX 3253   1.428   3.271   5.451  0.1835 -0.1707 -0.4210
   25POPC    HY 3254   1.436   3.428   5.538 -1.3533  1.2821 -0.3247
   25POPC   O31 3255   1.323   3.425   5.368  0.1584  0.2714 -0.3394
   25POPC   C31 3256   1.249   3.529   5.388 -0.1152 -0.6074  0.3180
   25POPC   O32 3257   1.230   3.590   5.493 -0.0019  0.1380 -0.1355
   25POPC   C32 3258   1.187   3.567   5.248  0.0914 -0.5628  0.4386
   25POPC   H2X 3259   1.079   3.549   5.271  0.1590 -1.2171  0.2525
   25POPC   H2Y 3260   1.227   3.494   5.174  3.2285  3.0455 -1.7957
   25POPC   C23 3261   1.074   3.106   5.177  0.1225  0.2782  0.0002
   25POPC   H3R 3262   1.106   3.211   5.156 -0.4502  0.4050 -0.2677
   25POPC   H3S 3263   0.965   3.112   5.195  0.3187  0.3343  1.2270
   25POPC   C24 3264   1.076   3.001   5.063 -0.4170  0.3769  0.2347
   25POPC   H4R 3265   1.057   2.902   5.109  0.3403  0.0815 -0.0741
   25POPC   H4S 3266   1.178   3.000   5.019 -0.5816 -1.0040 -0.1494
   25POPC   C25 3267   0.975   3.024   4.955  0.7240  0.1298 -0.0430
   25POPC   H5R 3268   1.014   3.105   4.889  0.8050  0.2380  0.1348
   25POPC   H5S 3269   0.877   3.045   5.003  0.7964 -1.1952  0.7148
   25POPC   C26 3270   0.962   2.902   4.863 -0.1080 -0.4248  0.9158
   25POPC   H6R 3271   0.954   2.813   4.928  0.2969  0.0759  1.6616
   25POPC   H6S 3272   1.055   2.901   4.802 -1.3605 -1.4095 -1.1215
   25POPC   C27 3273   0.846   2.917   4.764  0.1859  0.5468  0.5202
   25POPC   H7R 3274   0.760   2.960   4.820 -0.8923  0.8364 -1.2637
   25POPC   H7S 3275   0.823   2.815   4.727  3.6265 -0.6323  1.2631
   25POPC   C28 3276   0.885   3.006   4.645  0.0723 -0.4286  0.3956
   25POPC   H8R 3277   0.945   2.935   4.584 -1.2490 -0.9937 -0.2948
   25POPC   H8S 3278   0.960   3.086   4.661  0.1529 -0.9773  3.1897
   25POPC   C29 3279   0.760   3.066   4.587  0.7350 -0.0856 -0.2001
   25POPC   H91 3280   0.714   3.148   4.644 -0.1323  0.1949 -1.2453
   25POPC  C210 3281   0.702   3.028   4.470 -0.6245 -0.3577 -0.0777
   25POPC  H101 3282   0.607   3.078   4.443 -1.2386 -0.4412  1.7796
   25POPC  C211 3283   0.758   2.921   4.376 -0.5568  0.6323 -0.4783
   25POPC  H11R 3284   0.741   2.822   4.423  1.6896  0.8204  0.9083
   25POPC  H11S 3285   0.866   2.941   4.360 -0.9963  2.0860 -1.8018
   25POPC  C212 3286   0.685   2.913   4.247 -0.7768  0.4490 -1.0591
   25POPC  H12R 3287   0.576   2.915   4.268 -0.8490  1.9103 -1.4314
   25POPC  H12S 3288   0.711   2.817   4.199  0.7666  1.1306 -1.6587
   25POPC  C213 3289   0.740   3.016   4.145 -0.5044  0.4900 -0.1969
   25POPC  H13R 3290   0.850   3.005   4.136 -0.5119 -1.1730  1.1891
   25POPC  H13S 3291   0.731   3.118   4.186  1.2203  0.9044 -0.7930
   25POPC  C214 3292   0.661   3.002   4.018 -0.1755  0.9076 -0.3821
   25POPC  H14R 3293   0.552   3.006   4.042 -0.2286  0.0000 -0.4491
   25POPC  H14S 3294   0.675   2.902   3.972  0.9224  1.5444 -1.5188
   25POPC  C215 3295   0.698   3.102   3.906 -0.1089  0.0068 -0.6030
   25POPC  H15R 3296   0.633   3.076   3.820  1.6723 -1.0005 -1.7125
   25POPC  H15S 3297   0.801   3.099   3.863  0.4435 -0.6090  0.7106
   25POPC  C216 3298   0.659   3.248   3.939 -0.3332 -0.0335 -0.0568
   25POPC  H16R 3299   0.709   3.274   4.036  1.5165  1.1563 -1.2635
   25POPC  H16S 3300   0.552   3.251   3.969 -0.1254 -1.5387  0.9585
   25POPC  C217 3301   0.695   3.359   3.840  0.2250  0.0984 -0.2331
   25POPC  H17R 3302   0.802   3.381   3.861 -0.1857  0.1745  2.0382
   25POPC  H17S 3303   0.648   3.454   3.872 -0.2360 -0.4026  0.6316
   25POPC  C218 3304   0.650   3.321   3.696 -0.0344  0.1485 -0.5498
   25POPC  H18R 3305   0.541   3.302   3.688 -0.6123  2.3829  1.0566
   25POPC  H18S 3306   0.678   3.402   3.626 -1.0949 -0.5488 -1.8217
   25POPC  H18T 3307   0.705   3.229   3.667 -0.5520  0.6286 -3.2562
   25POPC   C33 3308   1.206   3.718   5.206 -0.1209  0.0610 -0.3006
   25POPC   H3X 3309   1.307   3.759   5.227  0.1944 -0.1769 -1.3067
   25POPC   H3Y 3310   1.142   3.788   5.264  1.3410  0.2174  1.1831
   25POPC   C34 3311   1.180   3.759   5.057  0.3720 -0.1459 -0.1884
   25POPC   H4X 3312   1.169   3.869   5.062 -1.0695 -0.2509 -0.5848
   25POPC   H4Y 3313   1.091   3.708   5.015  1.7529 -1.8399 -1.1918
   25POPC   C35 3314   1.298   3.728   4.963  0.2506 -0.1826  0.5563
   25POPC   H5X 3315   1.291   3.620   4.938  1.5423  0.1209 -1.2608
   25POPC   H5Y 3316   1.393   3.746   5.019  0.3970 -1.5849  0.7995
   25POPC   C36 3317   1.299   3.805   4.832  0.0389 -0.3444  0.1739
   25POPC   H6X 3318   1.283   3.915   4.839  2.8588  0.1166  1.0971
   25POPC   H6Y 3319   1.219   3.755   4.775  1.0532 -1.0542 -0.6624
   25POPC   C37 3320   1.435   3.798   4.749  0.4124  0.1429  0.3558
   25POPC   H7X 3321   1.455   3.697   4.709 -1.0123  0.4762 -1.3048
   25POPC   H7Y 3322   1.517   3.814   4.822  0.7734  1.7031 -0.3253
   25POPC   C38 3323   1.442   3.903   4.639 -0.0617  0.4489 -0.0539
   25POPC   H8X 3324   1.550   3.907   4.614 -0.0335 -0.9281 -0.2414
   25POPC   H8Y 3325   1.404   4.001   4.676 -2.2415 -0.4702  0.3083
   25POPC   C39 3326   1.363   3.865   4.515  0.3891 -0.2565  1.0390
   25POPC   H9X 3327   1.358   3.953   4.448  1.0043 -1.4741 -0.6854
   25POPC   H9Y 3328   1.257   3.845   4.542 -0.3663 -0.2460 -1.6413
   25POPC  C310 3329   1.431   3.746   4.439  0.0570  0.5722  0.4951
   25POPC  H10X 3330   1.481   3.675   4.508 -0.2660  0.2823  0.4288
   25POPC  H10Y 3331   1.519   3.787   4.384  0.7977 -1.3855  0.1280
   25POPC  C311 3332   1.347   3.667   4.338 -0.4862 -0.5956 -0.8022
   25POPC  H11X 3333   1.261   3.614   4.384 -0.0902 -1.0749 -0.6054
   25POPC  H11Y 3334   1.411   3.587   4.294 -0.9542 -1.1627 -0.4660
   25POPC  C312 3335   1.280   3.755   4.231 -0.2884  0.9403 -0.0720
   25POPC  H12X 3336   1.366   3.773   4.164  0.7168  0.1783  0.9714
   25POPC  H12Y 3337   1.236   3.847   4.274  1.4769  3.4958 -3.2623
   25POPC  C313 3338   1.179   3.677   4.145  0.5160 -0.5691  0.6313
   25POPC  H13X 3339   1.082   3.665   4.197  0.9478 -1.2206  1.3161
   25POPC  H13Y 3340   1.231   3.586   4.108  1.4318  0.8443 -1.7797
   25POPC  C314 3341   1.155   3.763   4.019 -0.1377 -0.4401  1.0865
   25POPC  H14X 3342   1.259   3.790   3.991 -0.3642 -0.9865 -0.3731
   25POPC  H14Y 3343   1.095   3.852   4.045  0.5662  0.6990 -0.9270
   25POPC  C315 3344   1.107   3.690   3.894 -0.5246  0.8641 -0.5050
   25POPC  H15X 3345   1.159   3.596   3.866 -3.1094 -0.9908  0.4249
   25POPC  H15Y 3346   1.112   3.761   3.810 -0.4051 -0.4171 -1.6173
   25POPC  C316 3347   0.964   3.647   3.921 -0.3580 -0.3822  0.1319
   25POPC  H16X 3348   0.912   3.619   3.826  1.2337 -0.1853 -0.8276
   25POPC  H16Y 3349   0.908   3.720   3.984 -0.2262  1.3955 -1.6971
   25POPC  H16Z 3350   0.960   3.551   3.977 -1.3795 -0.1503  0.4753
   26POPC     N 3351   0.208   4.354   5.808 -0.2410  0.5787 -0.2195
   26POPC   C12 3352   0.098   4.341   5.703 -1.0482  0.2417 -0.1712
   26POPC  H12A 3353   0.104   4.240   5.665  1.3022 -0.4587  1.8157
   26POPC  H12B 3354   0.114   4.408   5.620  0.8260 -0.5218 -0.4850
   26POPC   C13 3355   0.199   4.244   5.910  0.0958  1.0523 -0.2435
   26POPC  H13A 3356   0.105   4.254   5.963 -0.6180 -1.1179 -0.9958
   26POPC  H13B 3357   0.205   4.147   5.864  1.2772  0.8783  0.2447
   26POPC  H13C 3358   0.284   4.249   5.977  1.9787  0.6829 -2.4690
   26POPC   C14 3359   0.338   4.331   5.736 -0.6654  0.8036 -0.0117
   26POPC  H14A 3360   0.410   4.333   5.816 -1.6365 -0.1290  0.9193
   26POPC  H14B 3361   0.347   4.238   5.682 -1.4697  0.4496  0.4533
   26POPC  H14C 3362   0.356   4.403   5.657 -0.1291  0.8650  0.1595
   26POPC   C15 3363   0.209   4.491   5.867 -0.3983 -0.2266  0.3442
   26POPC  H15A 3364   0.120   4.506   5.925 -0.1666 -0.1376  0.6774
   26POPC  H15B 3365   0.225   4.569   5.793  0.0373 -0.6029  0.0349
   26POPC  H15C 3366   0.291   4.514   5.933  0.4786  1.6729 -1.2941
   26POPC   C11 3367   5.792   4.374   5.746 -0.4274 -0.4203 -0.3455
   26POPC  H11A 3368   5.735   4.395   5.653  0.2618 -0.0009 -0.6825
   26POPC  H11B 3369   5.799   4.468   5.805 -1.6425 -0.0582 -0.7331
   26POPC     P 3370   5.664   4.145   5.761  0.0870 -0.0486 -0.0953
   26POPC   O13 3371   5.524   4.196   5.731 -0.1815 -0.4928 -0.0963
   26POPC   O14 3372   5.676   4.029   5.847  0.0320  0.1304 -0.1857
   26POPC   O12 3373   5.743   4.268   5.826  0.3681  0.0641  0.0966
   26POPC   O11 3374   5.737   4.119   5.621 -0.4724 -0.3352 -0.1237
   26POPC    C1 3375   5.681   4.016   5.535 -0.2048 -1.0891 -0.0555
   26POPC    HA 3376   5.570   4.007   5.537 -0.5421  2.1870  0.5437
   26POPC    HB 3377   5.727   3.918   5.561 -1.0914 -1.3982  0.3911
   26POPC    C2 3378   5.700   4.061   5.391  0.1424 -0.1525  0.1223
   26POPC    HS 3379   5.622   4.013   5.329  0.0834 -0.7109  0.6174
   26POPC   O21 3380   5.827   4.027   5.332  0.1620  0.2572 -0.0887
   26POPC   C21 3381   0.017   3.901   5.310  0.2489  0.1327 -0.0171
   26POPC   O22 3382   5.803   3.799   5.345  0.7410  0.4659  0.3777
   26POPC   C22 3383   0.126   3.917   5.200  0.2882 -0.3107 -0.6260
   26POPC   H2R 3384   0.209   3.974   5.247  0.5020  0.0840 -1.4647
   26POPC   H2S 3385   0.081   3.973   5.115  0.5998  2.0010  0.6352
   26POPC    C3 3386   5.680   4.213   5.375  0.6235 -0.2162  0.0250
   26POPC    HX 3387   5.753   4.279   5.426 -1.6615  2.3386  0.2233
   26POPC    HY 3388   5.585   4.234   5.427  1.3529 -0.0357  1.3203
   26POPC   O31 3389   5.662   4.253   5.240  0.0569 -0.4325  0.4552
   26POPC   C31 3390   5.673   4.384   5.215 -1.0989 -0.5326  0.1271
   26POPC   O32 3391   5.692   4.473   5.297 -0.8100  0.3858 -0.5443
   26POPC   C32 3392   5.671   4.405   5.062  0.5088 -0.4974  0.3317
   26POPC   H2X 3393   5.604   4.326   5.020 -1.8927  2.0390 -0.9527
   26POPC   H2Y 3394   5.776   4.393   5.026  0.1183  0.4739 -1.2274
   26POPC   C23 3395   0.172   3.783   5.149 -0.2456  0.5616 -0.6274
   26POPC   H3R 3396   0.086   3.717   5.124  1.8091 -2.6489  0.1855
   26POPC   H3S 3397   0.228   3.728   5.227  0.4767  1.6110 -0.3802
   26POPC   C24 3398   0.259   3.786   5.021  0.4368 -0.1082  0.3439
   26POPC   H4R 3399   0.350   3.846   5.044  0.4083  0.0213  0.1168
   26POPC   H4S 3400   0.202   3.823   4.934  1.2621  0.4354  0.0207
   26POPC   C25 3401   0.299   3.633   4.982  0.7142 -0.0022 -0.2394
   26POPC   H5R 3402   0.210   3.567   4.981  1.6428 -1.2984 -1.5371
   26POPC   H5S 3403   0.379   3.591   5.047  0.8860  1.0304  0.2535
   26POPC   C26 3404   0.367   3.631   4.848 -0.4212  0.0793 -0.1269
   26POPC   H6R 3405   0.424   3.536   4.850  1.4409  1.1405  1.6738
   26POPC   H6S 3406   0.451   3.704   4.847  1.1152 -1.6270 -0.3168
   26POPC   C27 3407   0.275   3.651   4.722  0.6651  1.0364 -0.2940
   26POPC   H7R 3408   0.211   3.740   4.738 -0.0613  0.4442  0.1555
   26POPC   H7S 3409   0.204   3.566   4.734  0.8398  0.4414 -2.9115
   26POPC   C28 3410   0.344   3.641   4.590 -0.0347  0.0117 -0.3288
   26POPC   H8R 3411   0.256   3.629   4.524  0.0609  4.1031 -1.4978
   26POPC   H8S 3412   0.406   3.549   4.577  0.3686  0.2851 -0.3757
   26POPC   C29 3413   0.420   3.755   4.544 -0.4932  0.1283 -0.4371
   26POPC   H91 3414   0.380   3.854   4.570 -0.1799 -0.1664  1.2610
   26POPC  C210 3415   0.513   3.750   4.450 -0.7710 -0.2256  0.2055
   26POPC  H101 3416   0.562   3.843   4.419 -1.0029  0.2035  1.0976
   26POPC  C211 3417   0.569   3.629   4.382 -0.1623 -0.2680  0.9754
   26POPC  H11R 3418   0.562   3.644   4.272  3.0190 -1.5087  0.4870
   26POPC  H11S 3419   0.512   3.536   4.401 -1.8450  0.8587  1.6802
   26POPC  C212 3420   0.719   3.611   4.413 -0.0140  0.4606 -0.3510
   26POPC  H12R 3421   0.729   3.601   4.523  0.8868 -1.4034 -0.5650
   26POPC  H12S 3422   0.772   3.707   4.392 -0.8004  0.5917 -1.8199
   26POPC  C213 3423   0.793   3.500   4.335 -0.2897 -0.7389 -0.9358
   26POPC  H13R 3424   0.800   3.535   4.230  0.5568 -0.8269 -0.9103
   26POPC  H13S 3425   0.729   3.409   4.333  0.3131 -1.1568 -2.5296
   26POPC  C214 3426   0.929   3.457   4.383  0.3910  0.9286 -0.1468
   26POPC  H14R 3427   0.930   3.456   4.494  0.9777  1.9968 -0.1192
   26POPC  H14S 3428   1.011   3.522   4.345  0.6799  1.1309  0.7930
   26POPC  C215 3429   0.965   3.318   4.320 -0.2495  0.2236 -0.0187
   26POPC  H15R 3430   0.884   3.268   4.263  1.0134 -1.4739 -0.4099
   26POPC  H15S 3431   0.979   3.262   4.415 -0.4809 -0.9564 -0.6598
   26POPC  C216 3432   1.092   3.320   4.230  0.1595 -0.7612 -0.5755
   26POPC  H16R 3433   1.171   3.386   4.271 -0.4931  0.1584 -0.7622
   26POPC  H16S 3434   1.056   3.368   4.137 -2.4181  0.8816  1.1308
   26POPC  C217 3435   1.144   3.187   4.196 -0.5793 -0.8363  0.8315
   26POPC  H17R 3436   1.073   3.123   4.139 -2.9870  0.3275  2.3210
   26POPC  H17S 3437   1.157   3.134   4.293  1.4347  1.3286  1.8352
   26POPC  C218 3438   1.280   3.193   4.127  0.5796 -0.1491 -0.4176
   26POPC  H18R 3439   1.314   3.087   4.117  0.8210 -0.3286  1.8277
   26POPC  H18S 3440   1.361   3.249   4.179  1.6611  0.7497 -2.9063
   26POPC  H18T 3441   1.273   3.231   4.023 -1.0290 -4.4453 -2.1352
   26POPC   C33 3442   5.630   4.541   5.008  0.5795 -0.6880 -0.3650
   26POPC   H3X 3443   5.722   4.603   5.017  1.5516 -2.2912  1.4646
   26POPC   H3Y 3444   5.554   4.585   5.076  1.7238 -0.0936  0.5795
   26POPC   C34 3445   5.567   4.536   4.868  0.2690  0.1278  0.2979
   26POPC   H4X 3446   5.474   4.475   4.874 -0.3781  0.8927 -1.2126
   26POPC   H4Y 3447   5.634   4.487   4.795 -0.9291 -2.9570  1.1456
   26POPC   C35 3448   5.521   4.678   4.814  0.1718  0.1164 -0.6092
   26POPC   H5X 3449   5.612   4.743   4.817 -1.0277  1.8482 -0.4179
   26POPC   H5Y 3450   5.459   4.730   4.890 -0.0148  1.6028 -1.7166
   26POPC   C36 3451   5.454   4.676   4.683  0.4225  0.4430  0.2532
   26POPC   H6X 3452   5.516   4.631   4.602 -1.9031 -1.4560 -0.6192
   26POPC   H6Y 3453   5.432   4.782   4.656  0.8163  0.0609 -1.7554
   26POPC   C37 3454   5.332   4.583   4.666 -0.1817  0.3918 -0.2299
   26POPC   H7X 3455   5.277   4.593   4.763 -0.3218 -0.9906 -0.1562
   26POPC   H7Y 3456   5.370   4.479   4.667 -0.9453  0.1024 -0.6068
   26POPC   C38 3457   5.225   4.597   4.554  0.1251 -0.2526 -0.6917
   26POPC   H8X 3458   5.178   4.697   4.569 -0.3186 -0.6678  0.9465
   26POPC   H8Y 3459   5.149   4.521   4.579  1.0809 -0.2696  2.7286
   26POPC   C39 3460   5.269   4.586   4.403  0.1338  0.4747  0.1732
   26POPC   H9X 3461   5.295   4.480   4.380  0.5365  0.3751  1.0413
   26POPC   H9Y 3462   5.366   4.641   4.408 -0.1416  1.2135 -1.6862
   26POPC  C310 3463   5.172   4.645   4.299 -0.3365  0.3682 -0.1433
   26POPC  H10X 3464   5.187   4.753   4.324  1.6840 -0.0222  0.5544
   26POPC  H10Y 3465   5.067   4.611   4.308 -0.4625  0.7175 -0.2840
   26POPC  C311 3466   5.229   4.627   4.162 -0.2010 -0.6026  0.4906
   26POPC  H11X 3467   5.252   4.519   4.148  0.2030 -0.7534  2.0896
   26POPC  H11Y 3468   5.324   4.684   4.165 -0.9300  0.6071  2.0005
   26POPC  C312 3469   5.139   4.662   4.040  0.1674  0.1054  0.1474
   26POPC  H12X 3470   5.202   4.699   3.956  2.6905  0.5592  2.0750
   26POPC  H12Y 3471   5.065   4.743   4.057 -0.8844 -0.9515  0.7285
   26POPC  C313 3472   5.055   4.537   4.000  0.4615  0.3050 -0.4625
   26POPC  H13X 3473   5.015   4.483   4.088 -1.4319 -0.0726 -1.4975
   26POPC  H13Y 3474   5.122   4.461   3.954  0.5283  1.6029 -2.6715
   26POPC  C314 3475   4.933   4.577   3.912  0.0670  0.0412 -0.1028
   26POPC  H14X 3476   4.888   4.491   3.857  1.3145 -0.5182 -0.2939
   26POPC  H14Y 3477   4.966   4.642   3.829  0.1716 -0.4581 -0.4599
   26POPC  C315 3478   4.825   4.643   4.000 -0.0867 -0.3257  0.0030
   26POPC  H15X 3479   4.870   4.737   4.039  0.0491  0.7117 -2.4954
   26POPC  H15Y 3480   4.813   4.565   4.079  1.4835 -1.2487 -0.6123
   26POPC  C316 3481   4.695   4.680   3.922 -0.2411 -0.2564  0.0709
   26POPC  H16X 3482   4.662   4.591   3.864  3.2865 -0.3073 -2.1375
   26POPC  H16Y 3483   4.709   4.763   3.849 -1.5545  0.8607  1.0432
   26POPC  H16Z 3484   4.616   4.707   3.995 -0.2173  1.2898 -0.4434
   27POPC     N 3485   4.209   3.281   6.232  0.2202  0.5648 -0.2978
   27POPC   C12 3486   4.344   3.345   6.239  0.8004 -0.0245 -0.6630
   27POPC  H12A 3487   4.413   3.276   6.284  0.4898 -0.1095 -0.3099
   27POPC  H12B 3488   4.334   3.433   6.301 -1.8660 -0.4580 -0.3619
   27POPC   C13 3489   4.202   3.162   6.150 -0.0678 -0.4536  0.0112
   27POPC  H13A 3490   4.259   3.078   6.186  0.0017 -0.2915  0.2831
   27POPC  H13B 3491   4.101   3.123   6.146 -0.5844  0.8022  0.4902
   27POPC  H13C 3492   4.239   3.179   6.050 -2.2464  1.8309 -0.5224
   27POPC   C14 3493   4.174   3.242   6.376  0.0110 -0.7492 -0.5023
   27POPC  H14A 3494   4.079   3.191   6.381 -1.2254  1.5380  1.0190
   27POPC  H14B 3495   4.239   3.165   6.415 -0.4267 -0.6476  0.4791
   27POPC  H14C 3496   4.170   3.331   6.437  1.3690 -1.9076  1.4049
   27POPC   C15 3497   4.112   3.382   6.184  0.0437 -0.0899  0.4941
   27POPC  H15A 3498   4.122   3.483   6.223 -1.5186  0.4012 -0.2958
   27POPC  H15B 3499   4.013   3.339   6.190  0.3549 -0.8514  0.2108
   27POPC  H15C 3500   4.121   3.401   6.078 -0.7712 -3.1787 -0.2260
   27POPC   C11 3501   4.409   3.394   6.105  0.1109 -0.6592 -0.1400
   27POPC  H11A 3502   4.504   3.444   6.133  0.2378 -0.9290 -0.0783
   27POPC  H11B 3503   4.352   3.477   6.059  0.9942  0.5823  0.9283
   27POPC     P 3504   4.446   3.296   5.867 -0.0142 -0.2410  0.1006
   27POPC   O13 3505   4.466   3.161   5.808  0.5799 -0.0354 -0.1002
   27POPC   O14 3506   4.540   3.406   5.847  0.1464  0.9350  0.3736
   27POPC   O12 3507   4.435   3.279   6.025  0.1987  0.1063  0.4634
   27POPC   O11 3508   4.293   3.342   5.849  0.6503 -0.2126 -0.2161
   27POPC    C1 3509   4.287   3.481   5.805 -0.6769 -0.5627  0.2426
   27POPC    HA 3510   4.346   3.555   5.863  0.5020 -0.2991 -1.2293
   27POPC    HB 3511   4.180   3.507   5.822 -0.6709 -0.0372 -0.4629
   27POPC    C2 3512   4.288   3.502   5.649 -0.1433  0.2153 -0.6434
   27POPC    HS 3513   4.243   3.601   5.628 -0.3413  0.3322  0.2890
   27POPC   O21 3514   4.222   3.391   5.587  0.1700 -0.0887 -0.4413
   27POPC   C21 3515   4.088   3.409   5.581  0.2269  0.8847 -0.3910
   27POPC   O22 3516   4.026   3.497   5.639 -0.6693  0.4127  0.7644
   27POPC   C22 3517   4.032   3.294   5.490  0.0421 -0.3664 -0.2360
   27POPC   H2R 3518   3.924   3.319   5.487 -0.4100 -2.2333 -0.9895
   27POPC   H2S 3519   4.060   3.193   5.527 -1.9733 -1.1951 -0.8356
   27POPC    C3 3520   4.431   3.514   5.598 -0.8528 -0.3711 -0.1022
   27POPC    HX 3521   4.488   3.419   5.607 -0.4299 -0.0816  0.3521
   27POPC    HY 3522   4.482   3.582   5.670  1.7890 -2.0685 -0.2098
   27POPC   O31 3523   4.436   3.565   5.463  0.2746  0.1797  0.4792
   27POPC   C31 3524   4.481   3.687   5.436 -0.1009 -0.2984 -0.4300
   27POPC   O32 3525   4.520   3.772   5.512  0.5701  0.1387  0.0920
   27POPC   C32 3526   4.461   3.709   5.289  0.5849  0.5997 -0.1958
   27POPC   H2X 3527   4.361   3.668   5.263  1.3909 -0.7039 -1.3340
   27POPC   H2Y 3528   4.544   3.653   5.241 -0.5172  0.4056 -1.9523
   27POPC   C23 3529   4.083   3.305   5.343  1.0065 -0.4686 -0.1625
   27POPC   H3R 3530   4.179   3.250   5.343  0.7887 -0.9976 -2.9523
   27POPC   H3S 3531   4.091   3.411   5.309 -0.1882 -0.0877  0.6713
   27POPC   C24 3532   3.998   3.222   5.244  0.3271 -0.4352  0.1407
   27POPC   H4R 3533   3.899   3.273   5.240 -0.3603 -1.6697  0.7394
   27POPC   H4S 3534   3.984   3.119   5.286 -0.1513 -0.3562  0.1795
   27POPC   C25 3535   4.060   3.218   5.106  0.2418 -0.0639  0.3164
   27POPC   H5R 3536   3.989   3.157   5.046  0.6280  0.7918 -1.0343
   27POPC   H5S 3537   4.151   3.155   5.117  1.8948  1.8658 -1.4657
   27POPC   C26 3538   4.082   3.347   5.035  0.2554 -0.3133 -0.2179
   27POPC   H6R 3539   4.159   3.410   5.085  0.2806 -0.1509 -0.4556
   27POPC   H6S 3540   3.990   3.408   5.028 -0.4676 -0.0820  5.9473
   27POPC   C27 3541   4.124   3.328   4.891 -0.1974  0.5660 -0.0271
   27POPC   H7R 3542   4.044   3.268   4.841 -2.7576  1.7426  2.3699
   27POPC   H7S 3543   4.221   3.275   4.881 -1.4737 -2.0114  0.2852
   27POPC   C28 3544   4.157   3.465   4.818 -0.4639  0.0299 -0.2535
   27POPC   H8R 3545   4.263   3.465   4.786 -0.3502 -0.8954  0.0980
   27POPC   H8S 3546   4.150   3.550   4.889  3.3305  1.7993 -1.6950
   27POPC   C29 3547   4.077   3.490   4.696 -0.5255  0.0007  0.0659
   27POPC   H91 3548   3.987   3.428   4.693 -0.5878  0.1023 -0.2068
   27POPC  C210 3549   4.120   3.553   4.584 -0.2753  0.1767 -0.6224
   27POPC  H101 3550   4.043   3.572   4.507 -0.5692  1.1263 -0.1137
   27POPC  C211 3551   4.251   3.624   4.563 -0.1882 -0.4421 -0.1343
   27POPC  H11R 3552   4.308   3.624   4.659 -1.7648  2.6856  0.9439
   27POPC  H11S 3553   4.228   3.726   4.526 -0.7934 -1.0804 -1.5586
   27POPC  C212 3554   4.327   3.552   4.456 -0.1473  0.1246 -0.1976
   27POPC  H12R 3555   4.348   3.448   4.487 -1.8683 -0.1120  0.2754
   27POPC  H12S 3556   4.426   3.601   4.443 -0.2603  0.3483 -0.2195
   27POPC  C213 3557   4.262   3.559   4.313 -0.3584  0.0785 -0.9843
   27POPC  H13R 3558   4.252   3.664   4.278  0.2510  0.0309 -1.3279
   27POPC  H13S 3559   4.170   3.498   4.308  1.6580 -3.3738  0.7688
   27POPC  C214 3560   4.358   3.485   4.211  0.4313  0.8300  0.1311
   27POPC  H14R 3561   4.333   3.377   4.225 -0.4503  1.0608  0.4265
   27POPC  H14S 3562   4.463   3.508   4.238 -0.3706  2.7612  1.9064
   27POPC  C215 3563   4.333   3.528   4.064  1.2809 -0.4452  0.5964
   27POPC  H15R 3564   4.424   3.589   4.043  1.6361 -0.9399  0.6719
   27POPC  H15S 3565   4.246   3.597   4.057  0.8451 -1.1332 -1.7820
   27POPC  C216 3566   4.317   3.399   3.972  1.1238  0.9124 -0.0821
   27POPC  H16R 3567   4.398   3.326   3.995 -0.1311 -0.5481 -0.0927
   27POPC  H16S 3568   4.314   3.422   3.863 -1.0832  2.3589  0.2287
   27POPC  C217 3569   4.192   3.310   3.994  0.2920 -0.5124  0.3091
   27POPC  H17R 3570   4.168   3.312   4.103  0.0676  1.2212  0.2566
   27POPC  H17S 3571   4.211   3.209   3.952  1.3747  0.4937 -1.7712
   27POPC  C218 3572   4.061   3.369   3.933 -0.0174  0.0945 -0.1422
   27POPC  H18R 3573   3.974   3.313   3.975  0.7811 -1.0691  0.0264
   27POPC  H18S 3574   4.062   3.356   3.823 -0.2823 -0.0835 -0.1265
   27POPC  H18T 3575   4.050   3.475   3.965 -2.0019 -0.0012 -0.3763
   27POPC   C33 3576   4.466   3.858   5.240 -0.1489 -0.3846 -0.4306
   27POPC   H3X 3577   4.512   3.857   5.139  0.5190 -1.4115 -0.1381
   27POPC   H3Y 3578   4.538   3.914   5.303  1.3414 -0.9443 -1.5560
   27POPC   C34 3579   4.332   3.925   5.244 -0.4908 -0.5146  0.2702
   27POPC   H4X 3580   4.303   3.953   5.348  1.0027 -2.0955  1.1799
   27POPC   H4Y 3581   4.259   3.853   5.203  2.2176 -1.7584 -2.7854
   27POPC   C35 3582   4.327   4.045   5.155 -0.1120 -0.4337  0.1530
   27POPC   H5X 3583   4.353   4.041   5.047  2.1891  2.0598  0.4977
   27POPC   H5Y 3584   4.403   4.118   5.190  0.9061 -0.8828 -1.0325
   27POPC   C36 3585   4.190   4.112   5.155 -0.3795  0.1688 -0.3743
   27POPC   H6X 3586   4.162   4.153   5.254 -0.3109  0.0269 -0.2947
   27POPC   H6Y 3587   4.116   4.035   5.124  0.6972 -1.4328  0.8823
   27POPC   C37 3588   4.164   4.229   5.050  0.2268 -0.0668  0.0650
   27POPC   H7X 3589   4.194   4.324   5.100 -1.2859 -1.0385  3.1448
   27POPC   H7Y 3590   4.054   4.230   5.032  0.1955  0.3371  0.2528
   27POPC   C38 3591   4.231   4.213   4.916 -0.3823 -0.4207  0.1347
   27POPC   H8X 3592   4.238   4.106   4.886  0.6541 -0.3516  0.1059
   27POPC   H8Y 3593   4.335   4.244   4.936  0.2006 -3.6230  3.1953
   27POPC   C39 3594   4.167   4.287   4.800  0.4619 -0.5353  0.5275
   27POPC   H9X 3595   4.146   4.394   4.821 -0.9928 -0.7182  0.1233
   27POPC   H9Y 3596   4.074   4.231   4.776 -0.1460  1.0117 -0.9904
   27POPC  C310 3597   4.267   4.290   4.683 -0.2113 -0.2765  0.7409
   27POPC  H10X 3598   4.287   4.185   4.652 -0.7964 -0.0350 -0.5237
   27POPC  H10Y 3599   4.362   4.331   4.723 -1.1842  1.5980  1.2396
   27POPC  C311 3600   4.220   4.363   4.558  0.6779  0.1498  0.5236
   27POPC  H11X 3601   4.202   4.470   4.582  0.7148  0.1519  0.5424
   27POPC  H11Y 3602   4.120   4.322   4.533 -0.4133  2.7134  0.3724
   27POPC  C312 3603   4.314   4.368   4.443  0.3716 -0.5114 -0.4604
   27POPC  H12X 3604   4.331   4.266   4.402 -0.4578  0.0540 -2.3143
   27POPC  H12Y 3605   4.406   4.421   4.476  0.2853 -0.4652 -0.2948
   27POPC  C313 3606   4.252   4.443   4.326 -0.0651  0.5802 -0.2506
   27POPC  H13X 3607   4.221   4.546   4.350  0.1388  1.0273 -1.7695
   27POPC  H13Y 3608   4.159   4.390   4.298  1.5339 -2.0134 -1.0415
   27POPC  C314 3609   4.343   4.460   4.199 -0.6344 -1.1083 -0.2569
   27POPC  H14X 3610   4.404   4.369   4.185  1.7704  0.3102  0.4878
   27POPC  H14Y 3611   4.408   4.547   4.220  0.4690 -2.0098  0.1754
   27POPC  C315 3612   4.274   4.482   4.062 -0.2577  0.5259  0.1817
   27POPC  H15X 3613   4.204   4.567   4.071 -0.8062  0.2235 -1.0519
   27POPC  H15Y 3614   4.220   4.387   4.043  1.5359 -0.2345 -1.5028
   27POPC  C316 3615   4.371   4.505   3.946  0.9085  0.3562  0.4061
   27POPC  H16X 3616   4.306   4.512   3.856  0.8954 -2.0426  0.1565
   27POPC  H16Y 3617   4.437   4.418   3.922 -1.3389 -1.2752 -0.2356
   27POPC  H16Z 3618   4.420   4.603   3.963 -0.0095  1.2182 -1.5787
   28POPC     N 3619   1.119   1.884   5.536  0.0864  0.3022 -0.4023
   28POPC   C12 3620   1.270   1.925   5.581 -0.1300  0.6686  0.6400
   28POPC  H12A 3621   1.271   2.026   5.541 -2.0027  0.0705 -1.0638
   28POPC  H12B 3622   1.336   1.859   5.527 -0.3855 -1.0356  2.3034
   28POPC   C13 3623   1.031   1.993   5.584  0.2918  0.1619 -0.9929
   28POPC  H13A 3624   1.027   2.081   5.523 -0.1217 -0.8447 -2.4677
   28POPC  H13B 3625   0.926   1.968   5.581 -0.7487  3.8208  0.2392
   28POPC  H13C 3626   1.042   2.022   5.688 -1.3902  0.1066 -0.7664
   28POPC   C14 3627   1.113   1.866   5.389  0.5530  0.2636 -0.5335
   28POPC  H14A 3628   1.178   1.786   5.355 -0.7930 -0.7178 -0.8920
   28POPC  H14B 3629   1.015   1.826   5.370  1.2392 -1.2274 -1.1201
   28POPC  H14C 3630   1.133   1.962   5.344 -0.0663  1.1086  0.9308
   28POPC   C15 3631   1.073   1.758   5.611  0.2737  0.5965 -0.2448
   28POPC  H15A 3632   1.063   1.769   5.718 -2.4278 -0.7426 -0.2747
   28POPC  H15B 3633   1.145   1.682   5.585  0.8761  1.4419 -1.1160
   28POPC  H15C 3634   0.980   1.721   5.571  0.8812 -1.5214  0.2058
   28POPC   C11 3635   1.310   1.948   5.730 -0.6493 -0.3365  0.3895
   28POPC  H11A 3636   1.420   1.963   5.725 -0.6139 -0.6046  0.3561
   28POPC  H11B 3637   1.290   1.860   5.794  1.5547 -2.2743 -1.4023
   28POPC     P 3638   1.303   2.203   5.791  0.2439 -0.0434 -0.5434
   28POPC   O13 3639   1.433   2.197   5.849 -0.1848  0.3758 -0.3300
   28POPC   O14 3640   1.203   2.294   5.850  0.5141 -0.3240  0.0567
   28POPC   O12 3641   1.247   2.058   5.789  0.1983 -0.0297 -0.1967
   28POPC   O11 3642   1.315   2.228   5.635  0.5747  0.1052 -0.4963
   28POPC    C1 3643   1.403   2.326   5.586  0.1230  0.2490  0.0483
   28POPC    HA 3644   1.508   2.300   5.610 -0.4479  0.2965  2.9718
   28POPC    HB 3645   1.384   2.428   5.626 -0.6524 -0.2189  0.9239
   28POPC    C2 3646   1.389   2.340   5.431  0.4610 -0.2313 -0.2153
   28POPC    HS 3647   1.475   2.398   5.390  0.1632 -0.9314 -1.9174
   28POPC   O21 3648   1.265   2.412   5.395  0.1858  0.0278 -0.1654
   28POPC   C21 3649   1.265   2.539   5.420  0.4007 -0.1516  0.3974
   28POPC   O22 3650   1.356   2.607   5.456  0.2659 -0.1305  0.0455
   28POPC   C22 3651   1.124   2.588   5.380 -0.6479  0.8740  0.7247
   28POPC   H2R 3652   1.071   2.631   5.467  1.7940  2.0045  1.7453
   28POPC   H2S 3653   1.063   2.502   5.343 -0.2408  0.9065 -0.0565
   28POPC    C3 3654   1.386   2.211   5.358  0.3176  0.6046 -0.5825
   28POPC    HX 3655   1.297   2.152   5.390  0.7825  0.2895  0.1585
   28POPC    HY 3656   1.471   2.143   5.378 -0.2885  0.3404  1.3361
   28POPC   O31 3657   1.382   2.237   5.216 -0.7980  0.0799  0.3814
   28POPC   C31 3658   1.288   2.196   5.135  1.0987  1.0924  0.2291
   28POPC   O32 3659   1.187   2.130   5.159  0.1240 -0.6976 -0.0827
   28POPC   C32 3660   1.327   2.245   4.992  0.0810  0.5590 -0.6382
   28POPC   H2X 3661   1.405   2.182   4.945  0.9450  1.3259 -0.2619
   28POPC   H2Y 3662   1.365   2.350   4.995  1.7806 -0.0442 -0.0688
   28POPC   C23 3663   1.139   2.680   5.263  0.0997  0.9306  0.2130
   28POPC   H3R 3664   1.197   2.766   5.300 -1.2713  1.6722  0.7065
   28POPC   H3S 3665   1.033   2.705   5.240  0.3636  3.6904  1.6472
   28POPC   C24 3666   1.202   2.622   5.142  0.1413 -0.2016  0.6510
   28POPC   H4R 3667   1.141   2.635   5.050  1.1589 -1.6166 -0.2665
   28POPC   H4S 3668   1.230   2.515   5.156  0.8127  0.1673  2.3316
   28POPC   C25 3669   1.330   2.703   5.098 -0.1887  0.2051  0.0382
   28POPC   H5R 3670   1.412   2.673   5.167 -0.8699 -2.2579 -0.1368
   28POPC   H5S 3671   1.308   2.812   5.106 -2.1625 -0.1566  0.0770
   28POPC   C26 3672   1.371   2.665   4.953 -0.3848 -0.4089 -0.1973
   28POPC   H6R 3673   1.322   2.572   4.915  0.6790 -1.0392 -0.0641
   28POPC   H6S 3674   1.477   2.634   4.954 -0.7704 -1.7897  0.1812
   28POPC   C27 3675   1.354   2.781   4.858 -0.3285  0.4215 -0.1346
   28POPC   H7R 3676   1.409   2.862   4.909 -0.0767 -0.1326  0.4959
   28POPC   H7S 3677   1.254   2.829   4.857 -0.1542  0.8267  0.7836
   28POPC   C28 3678   1.416   2.755   4.721  0.1894  0.1529 -0.4833
   28POPC   H8R 3679   1.521   2.719   4.737 -0.0351  0.0468  0.9295
   28POPC   H8S 3680   1.417   2.850   4.665 -0.1528  0.4684  0.0429
   28POPC   C29 3681   1.332   2.655   4.641  0.5897 -0.5896 -0.5155
   28POPC   H91 3682   1.337   2.549   4.671 -0.1638 -1.1575 -2.2546
   28POPC  C210 3683   1.268   2.680   4.530 -0.2469 -0.1323 -0.6073
   28POPC  H101 3684   1.235   2.594   4.470 -0.8299 -0.7532  0.5697
   28POPC  C211 3685   1.244   2.821   4.469 -0.0731 -0.4984 -0.4539
   28POPC  H11R 3686   1.329   2.860   4.410  1.1493 -1.5917  0.4988
   28POPC  H11S 3687   1.218   2.884   4.557  1.8501 -1.2811  0.7457
   28POPC  C212 3688   1.121   2.814   4.375 -0.2275 -0.1729 -0.3145
   28POPC  H12R 3689   1.085   2.915   4.345  1.4840  0.7425  0.5607
   28POPC  H12S 3690   1.043   2.759   4.432 -0.0078 -0.1051  0.0546
   28POPC  C213 3691   1.145   2.738   4.245 -0.4908 -0.1319 -0.5898
   28POPC  H13R 3692   1.183   2.638   4.275  0.0763  0.4519  0.7155
   28POPC  H13S 3693   1.220   2.793   4.183  0.4361  0.4072  0.9409
   28POPC  C214 3694   1.015   2.739   4.155  0.4667  0.0703  0.0887
   28POPC  H14R 3695   1.000   2.843   4.119 -1.7744 -0.0547  0.5419
   28POPC  H14S 3696   0.924   2.707   4.210  1.6090 -3.3074  0.2678
   28POPC  C215 3697   1.027   2.663   4.024  0.0705  0.3451 -0.8232
   28POPC  H15R 3698   1.035   2.555   4.050 -1.6028  0.2445 -0.6608
   28POPC  H15S 3699   1.118   2.702   3.973  1.0957 -1.3921 -0.4228
   28POPC  C216 3700   0.909   2.679   3.927  0.7573 -0.2362  0.3801
   28POPC  H16R 3701   0.944   2.653   3.825  1.2859  2.7259 -0.2946
   28POPC  H16S 3702   0.880   2.786   3.917 -2.7549 -1.0119  1.0690
   28POPC  C217 3703   0.790   2.592   3.972  1.2806 -0.0456 -0.1660
   28POPC  H17R 3704   0.753   2.631   4.069 -1.3707  1.1452 -1.5832
   28POPC  H17S 3705   0.813   2.485   3.992 -1.5471 -0.4867  1.2144
   28POPC  C218 3706   0.667   2.589   3.878  0.1855  0.8826 -0.3163
   28POPC  H18R 3707   0.703   2.540   3.785  3.6723  3.2604 -0.3973
   28POPC  H18S 3708   0.635   2.693   3.858  1.7684  1.3317 -0.6797
   28POPC  H18T 3709   0.577   2.533   3.911  0.8509 -0.6961 -1.0727
   28POPC   C33 3710   1.214   2.225   4.881 -0.3389  0.0359 -0.0305
   28POPC   H3X 3711   1.143   2.310   4.875 -2.2115 -1.3668  1.0077
   28POPC   H3Y 3712   1.153   2.138   4.914  2.1210 -0.2667  4.3729
   28POPC   C34 3713   1.279   2.208   4.741  0.2507  0.3888 -0.2414
   28POPC   H4X 3714   1.337   2.114   4.739  1.5434  1.1418  0.2866
   28POPC   H4Y 3715   1.347   2.295   4.727 -0.6984  1.1318 -0.3985
   28POPC   C35 3716   1.182   2.224   4.618 -0.0489  0.0912 -0.2094
   28POPC   H5X 3717   1.114   2.312   4.625  1.3307  1.2213 -0.4079
   28POPC   H5Y 3718   1.122   2.131   4.613  1.0330 -0.7649  1.6927
   28POPC   C36 3719   1.249   2.229   4.480 -0.0802  0.0351  0.3823
   28POPC   H6X 3720   1.316   2.142   4.460 -1.1279 -1.4593  2.8552
   28POPC   H6Y 3721   1.311   2.321   4.486  0.4160 -0.3278  1.0941
   28POPC   C37 3722   1.141   2.244   4.377  0.0715 -0.0438 -0.1306
   28POPC   H7X 3723   1.078   2.334   4.396 -1.1614 -0.8499 -0.3078
   28POPC   H7Y 3724   1.075   2.156   4.392  2.1262 -1.9145 -1.5721
   28POPC   C38 3725   1.197   2.250   4.236 -0.0482  0.1664  0.9933
   28POPC   H8X 3726   1.262   2.160   4.232  1.4443  1.1657  1.6624
   28POPC   H8Y 3727   1.270   2.334   4.240  0.5573 -0.0215 -2.6912
   28POPC   C39 3728   1.098   2.272   4.116  0.1587 -0.1553 -0.3104
   28POPC   H9X 3729   1.127   2.367   4.067 -0.2283  0.7917  1.2347
   28POPC   H9Y 3730   0.995   2.285   4.156 -0.6131  0.9826 -2.4979
   28POPC  C310 3731   1.103   2.172   3.997  0.0234  0.4306  0.4965
   28POPC  H10X 3732   1.062   2.071   4.022 -0.4871 -0.6905 -3.9185
   28POPC  H10Y 3733   1.207   2.158   3.960 -0.5299  0.3515 -1.0935
   28POPC  C311 3734   1.014   2.224   3.876  0.5704  0.0691  0.0388
   28POPC  H11X 3735   1.051   2.322   3.838  1.0622 -0.3937 -0.6867
   28POPC  H11Y 3736   0.908   2.236   3.909 -0.3189  0.0687 -2.5865
   28POPC  C312 3737   1.010   2.119   3.764 -0.0745  0.2418 -0.2274
   28POPC  H12X 3738   0.955   2.027   3.792  1.5222 -1.4002 -2.2124
   28POPC  H12Y 3739   1.112   2.079   3.747  0.2846 -0.5744  3.1367
   28POPC  C313 3740   0.961   2.175   3.625 -0.0282  0.3159 -0.5362
   28POPC  H13X 3741   1.005   2.107   3.549 -1.5074  0.4662 -1.5700
   28POPC  H13Y 3742   1.007   2.275   3.609  2.6628 -0.0520  3.5101
   28POPC  C314 3743   0.806   2.196   3.608 -0.0685  0.0521 -0.2098
   28POPC  H14X 3744   0.772   2.277   3.675  0.6507  0.9031 -0.8510
   28POPC  H14Y 3745   0.751   2.102   3.633 -0.0836 -0.0820 -0.7313
   28POPC  C315 3746   0.769   2.236   3.471  0.3783  0.1266  0.1677
   28POPC  H15X 3747   0.807   2.334   3.436 -4.3360  2.7040  1.4287
   28POPC  H15Y 3748   0.659   2.250   3.467  0.0396 -2.1213 -0.0335
   28POPC  C316 3749   0.799   2.132   3.362  0.4142  0.2540 -0.2501
   28POPC  H16X 3750   0.755   2.034   3.387 -1.8213  1.7104  1.9851
   28POPC  H16Y 3751   0.905   2.130   3.328  0.4127 -0.9515 -0.2027
   28POPC  H16Z 3752   0.740   2.167   3.274 -2.5573 -0.6834  1.2834
   29POPC     N 3753   1.238   5.755   5.733 -0.5286 -0.3700 -0.5908
   29POPC   C12 3754   1.316   5.762   5.605  0.2870 -0.4160  0.1367
   29POPC  H12A 3755   1.362   5.859   5.593  0.0747 -0.5204 -1.8674
   29POPC  H12B 3756   1.245   5.766   5.524 -0.7847  1.9069  1.0982
   29POPC   C13 3757   1.134   0.026   5.743 -0.2199  0.5005 -0.1571
   29POPC  H13A 3758   1.055  -0.002   5.675 -0.0819 -3.7217  1.1178
   29POPC  H13B 3759   1.089   0.025   5.841 -1.1301 -0.6919 -0.5609
   29POPC  H13C 3760   1.185   0.120   5.724 -0.4256  0.6759  0.1491
   29POPC   C14 3761   1.167   5.623   5.746  0.5285  0.2812  0.4133
   29POPC  H14A 3762   1.228   5.534   5.743  1.2116  0.6258  2.5287
   29POPC  H14B 3763   1.099   5.617   5.830 -0.5200 -0.5703 -0.4756
   29POPC  H14C 3764   1.098   5.617   5.663 -0.6656  1.3894  1.2756
   29POPC   C15 3765   1.329   5.779   5.848 -0.4691 -0.3151 -0.1345
   29POPC  H15A 3766   1.424   5.739   5.815 -1.7640 -2.4279 -1.5397
   29POPC  H15B 3767   1.297   5.718   5.931  2.2628  0.4239  1.6120
   29POPC  H15C 3768   1.331   5.883   5.878 -2.4577  0.1035 -1.2707
   29POPC   C11 3769   1.424   5.651   5.577  0.0622  0.0499 -0.2686
   29POPC  H11A 3770   1.467   5.660   5.475  2.9157  1.1828  0.9595
   29POPC  H11B 3771   1.364   5.557   5.579 -1.1905  0.8306  1.1299
   29POPC     P 3772   1.584   5.509   5.735  0.1177  0.1685  0.1155
   29POPC   O13 3773   1.466   5.427   5.761  0.2105 -0.1153  0.0891
   29POPC   O14 3774   1.675   5.526   5.850  0.3478 -0.7312  0.6633
   29POPC   O12 3775   1.525   5.650   5.679  0.4409  0.3112 -0.0312
   29POPC   O11 3776   1.669   5.459   5.612 -0.0795 -0.0656 -0.3341
   29POPC    C1 3777   1.696   5.326   5.578 -0.8622  0.1882  0.1111
   29POPC    HA 3778   1.627   5.257   5.630 -0.9153 -0.9176 -1.3603
   29POPC    HB 3779   1.801   5.296   5.597 -0.9323 -1.5756 -1.9935
   29POPC    C2 3780   1.651   5.291   5.432  0.2784  0.0025 -0.2223
   29POPC    HS 3781   1.619   5.185   5.436 -0.6250  0.2828  0.2911
   29POPC   O21 3782   1.750   5.303   5.332 -0.0058 -0.2542  0.2187
   29POPC   C21 3783   1.850   5.219   5.335  0.1709 -0.0312 -0.1528
   29POPC   O22 3784   1.866   5.143   5.429 -0.3461  0.6114  0.5189
   29POPC   C22 3785   1.937   5.241   5.219 -0.0012 -0.3381  0.2152
   29POPC   H2R 3786   2.012   5.321   5.236 -0.7033  0.7468 -1.5291
   29POPC   H2S 3787   1.871   5.271   5.134  0.6266 -1.9995 -0.9242
   29POPC    C3 3788   1.533   5.378   5.388  0.2482 -0.1442  0.0405
   29POPC    HX 3789   1.567   5.483   5.371 -0.6925  0.5639  2.1559
   29POPC    HY 3790   1.453   5.390   5.464  1.4063  0.8992  1.1547
   29POPC   O31 3791   1.477   5.317   5.265 -0.1318 -0.3986 -0.2442
   29POPC   C31 3792   1.371   5.388   5.214  0.2974  0.5613  0.1018
   29POPC   O32 3793   1.316   5.486   5.266 -0.3190 -0.7991  0.4688
   29POPC   C32 3794   1.353   5.345   5.067  0.6338  0.2649  0.5761
   29POPC   H2X 3795   1.271   5.270   5.075 -0.7911  1.6717 -0.2159
   29POPC   H2Y 3796   1.450   5.306   5.030 -0.3716 -1.9070  0.0149
   29POPC   C23 3797   1.992   5.107   5.182 -0.3465 -0.0211  0.6221
   29POPC   H3R 3798   1.907   5.036   5.171  0.7752 -1.3832  0.5048
   29POPC   H3S 3799   2.055   5.076   5.267 -0.2820 -4.6796 -0.8214
   29POPC   C24 3800   2.092   5.122   5.068 -0.1888  0.0104  0.3195
   29POPC   H4R 3801   2.185   5.176   5.094  0.2308 -0.7268  0.3901
   29POPC   H4S 3802   2.041   5.184   4.991  0.3559 -1.9040 -1.7129
   29POPC   C25 3803   2.126   4.990   5.000 -0.1573  0.6309  0.0483
   29POPC   H5R 3804   2.030   4.944   4.969 -0.2349 -0.6003  1.9389
   29POPC   H5S 3805   2.178   4.926   5.074 -0.1772 -0.4409 -0.8412
   29POPC   C26 3806   2.208   5.001   4.867  0.4053 -0.3726 -0.5705
   29POPC   H6R 3807   2.313   5.031   4.888  1.6854 -2.5126 -3.3961
   29POPC   H6S 3808   2.159   5.077   4.803 -0.4132  0.6484  1.1750
   29POPC   C27 3809   2.227   4.862   4.806 -0.1137 -0.2606 -0.0555
   29POPC   H7R 3810   2.132   4.817   4.772 -0.5734  1.3378 -1.0410
   29POPC   H7S 3811   2.274   4.785   4.869 -2.3492 -0.5013  1.4203
   29POPC   C28 3812   2.322   4.864   4.685  0.1458 -0.1273 -0.5734
   29POPC   H8R 3813   2.324   4.762   4.641 -1.1338 -1.0815  1.4489
   29POPC   H8S 3814   2.423   4.899   4.716  0.0479 -0.0433 -0.3470
   29POPC   C29 3815   2.279   4.962   4.584  1.0390  0.0184  0.9643
   29POPC   H91 3816   2.172   4.974   4.562  1.5849  0.9636 -1.5275
   29POPC  C210 3817   2.362   5.034   4.500 -0.0995 -0.4241 -0.9473
   29POPC  H101 3818   2.316   5.115   4.441  0.5044  0.0873 -0.7270
   29POPC  C211 3819   2.515   5.025   4.492  0.2840  0.2346  0.6110
   29POPC  H11R 3820   2.540   5.005   4.386 -0.9573  0.5618  0.2384
   29POPC  H11S 3821   2.555   4.935   4.543  0.1960 -1.8872 -2.7255
   29POPC  C212 3822   2.583   5.155   4.538  0.4242 -0.4466 -0.1996
   29POPC  H12R 3823   2.692   5.148   4.518  0.5498  0.2076  0.2295
   29POPC  H12S 3824   2.571   5.167   4.648 -2.6285 -0.1839 -0.4769
   29POPC  C213 3825   2.529   5.291   4.464  0.6569 -0.1291  0.0384
   29POPC  H13R 3826   2.423   5.306   4.494  0.9036  0.9896  0.3723
   29POPC  H13S 3827   2.535   5.280   4.354  2.5600  3.1403 -0.2948
   29POPC  C214 3828   2.617   5.418   4.491  0.2326 -0.2116  0.1224
   29POPC  H14R 3829   2.722   5.391   4.466  0.0997 -2.1599  1.4182
   29POPC  H14S 3830   2.620   5.439   4.599 -2.9194 -1.2364  0.5220
   29POPC  C215 3831   2.557   5.551   4.432  0.1104  0.0684 -0.4483
   29POPC  H15R 3832   2.458   5.551   4.484  0.4999 -3.5269  0.5977
   29POPC  H15S 3833   2.533   5.562   4.324 -0.7562 -1.2321 -0.4187
   29POPC  C216 3834   2.633   5.673   4.480  0.5631  0.1342 -0.3234
   29POPC  H16R 3835   2.721   5.678   4.413 -0.5257  1.1524 -1.7615
   29POPC  H16S 3836   2.667   5.671   4.586 -3.7212 -1.2050  1.2385
   29POPC  C217 3837   2.554   5.804   4.466  0.0462  0.1764  0.1177
   29POPC  H17R 3838   2.468   5.820   4.533 -0.1512  0.3330 -0.1712
   29POPC  H17S 3839   2.509   5.811   4.365  0.2576  0.9135  0.0677
   29POPC  C218 3840   2.654   0.079   4.493 -0.0563  0.4800 -0.6857
   29POPC  H18R 3841   2.644   0.106   4.600  1.8827  1.0665 -0.6093
   29POPC  H18S 3842   2.629   0.171   4.435 -0.2995  2.0425  1.7500
   29POPC  H18T 3843   2.758   0.042   4.474  0.5668  1.3109  0.8787
   29POPC   C33 3844   1.299   5.453   4.966 -0.5923 -0.0713  0.2826
   29POPC   H3X 3845   1.369   5.539   4.960  0.3270 -0.8878 -3.2705
   29POPC   H3Y 3846   1.200   5.491   4.997  0.3418  1.8092  1.0846
   29POPC   C34 3847   1.310   5.388   4.828 -0.1192 -0.7533 -0.1792
   29POPC   H4X 3848   1.284   5.280   4.841 -0.6698 -0.4140  1.8818
   29POPC   H4Y 3849   1.412   5.397   4.785 -0.3616  1.4835 -0.3990
   29POPC   C35 3850   1.224   5.460   4.725 -0.2030 -0.4360 -0.0357
   29POPC   H5X 3851   1.244   5.569   4.730 -0.9965 -0.3137  0.5882
   29POPC   H5Y 3852   1.115   5.447   4.741 -0.1656 -1.5026 -0.5259
   29POPC   C36 3853   1.261   5.411   4.588  0.6086  0.2831  0.6449
   29POPC   H6X 3854   1.219   5.307   4.587 -1.4332  1.0599  0.0215
   29POPC   H6Y 3855   1.369   5.416   4.563  0.6690  0.8556  1.0242
   29POPC   C37 3856   1.184   5.485   4.479  0.3244  0.4931 -0.3252
   29POPC   H7X 3857   1.172   5.592   4.504 -2.2392 -0.0795  1.3254
   29POPC   H7Y 3858   1.077   5.457   4.466  0.3506  0.5513 -0.6912
   29POPC   C38 3859   1.247   5.479   4.338 -0.1688 -0.0115  0.4736
   29POPC   H8X 3860   1.220   5.377   4.303  0.7074 -0.1801  0.2623
   29POPC   H8Y 3861   1.355   5.501   4.346 -0.4026  1.2419  0.3514
   29POPC   C39 3862   1.181   5.570   4.232 -0.3862  0.5668 -0.9570
   29POPC   H9X 3863   1.074   5.544   4.218 -0.0401 -0.2769 -2.2431
   29POPC   H9Y 3864   1.225   5.549   4.132  0.8345  0.5688 -0.4356
   29POPC  C310 3865   1.184   5.723   4.252  0.4624 -0.3724  0.4593
   29POPC  H10X 3866   1.291   5.741   4.277  0.2140  0.7882  0.7218
   29POPC  H10Y 3867   1.127   5.751   4.343  3.0937  2.8445  1.2896
   29POPC  C311 3868   1.136   5.808   4.130 -0.8412 -0.8487 -0.3094
   29POPC  H11X 3869   1.032   5.777   4.110 -0.8029 -0.5625 -0.9710
   29POPC  H11Y 3870   1.201   5.782   4.043  0.7043 -0.4400  0.6909
   29POPC  C312 3871   1.151   0.120   4.145  0.4351  0.0306 -0.5102
   29POPC  H12X 3872   1.091   0.152   4.233 -0.7634 -4.2195  0.4307
   29POPC  H12Y 3873   1.107   0.159   4.050  2.4660  0.4406 -1.3187
   29POPC  C313 3874   1.297   0.175   4.142  0.3070 -0.1698  0.2487
   29POPC  H13X 3875   1.319   0.170   4.033 -3.6712  3.3995 -1.0115
   29POPC  H13Y 3876   1.372   0.108   4.188  0.8784  0.7575  0.6874
   29POPC  C314 3877   1.305   0.320   4.190 -0.3895  0.2263  0.2623
   29POPC  H14X 3878   1.413   0.345   4.187  0.0728 -1.6498 -0.0721
   29POPC  H14Y 3879   1.281   0.320   4.298  2.0134  1.3036  0.8431
   29POPC  C315 3880   1.216   0.421   4.114  0.1112 -0.4333  0.0027
   29POPC  H15X 3881   1.109   0.390   4.113 -0.9402  2.7897  0.4173
   29POPC  H15Y 3882   1.260   0.425   4.012  1.9171  1.4479  0.7820
   29POPC  C316 3883   1.225   0.554   4.180 -0.1744  0.3807 -0.1963
   29POPC  H16X 3884   1.327   0.598   4.175  0.9927 -2.2784 -2.2846
   29POPC  H16Y 3885   1.210   0.543   4.290  2.5410  0.1206  0.2243
   29POPC  H16Z 3886   1.144   0.625   4.153 -0.7125  0.2972  1.1020
   30POPC     N 3887   5.593   5.432   5.600 -0.2794 -0.1169  0.1430
   30POPC   C12 3888   5.731   5.484   5.618  0.0568  0.7439 -0.2277
   30POPC  H12A 3889   5.790   5.412   5.673  0.2456 -0.5693 -2.0488
   30POPC  H12B 3890   5.735   5.575   5.676  0.0920 -1.1452  2.9975
   30POPC   C13 3891   5.504   5.537   5.543  1.1418  0.4660 -0.3068
   30POPC  H13A 3892   5.495   5.616   5.616  1.8243  1.3724 -1.1721
   30POPC  H13B 3893   5.540   5.584   5.452  0.7111 -1.0974 -1.3153
   30POPC  H13C 3894   5.407   5.497   5.522  0.6816  0.3136  1.8606
   30POPC   C14 3895   5.588   5.309   5.512 -0.6322 -0.9651 -0.4491
   30POPC  H14A 3896   5.623   5.334   5.413  0.8613  2.6406  0.7921
   30POPC  H14B 3897   5.645   5.224   5.547  0.2530  0.8523  3.0480
   30POPC  H14C 3898   5.488   5.268   5.509 -0.3355 -1.7713  0.2987
   30POPC   C15 3899   5.538   5.395   5.734  0.2769 -0.3967  0.4011
   30POPC  H15A 3900   5.602   5.345   5.804 -0.1112 -1.2023  0.1982
   30POPC  H15B 3901   5.455   5.327   5.721  0.1564 -0.2176  0.2070
   30POPC  H15C 3902   5.511   5.489   5.780  0.1850  0.3372 -1.0927
   30POPC   C11 3903  -0.034   5.524   5.494 -0.4941  0.6025 -0.5916
   30POPC  H11A 3904  -0.032   5.443   5.418  1.4095  1.3231 -1.3768
   30POPC  H11B 3905   0.074   5.541   5.516 -0.3901 -0.0524 -0.5707
   30POPC     P 3906   5.782   5.779   5.501 -0.1394 -0.0849  0.1977
   30POPC   O13 3907   0.029   5.763   5.623  0.6551 -0.5663  0.3764
   30POPC   O14 3908   5.648   0.002   5.513  0.2009 -0.3114 -0.2182
   30POPC   O12 3909   5.753   5.636   5.437  0.1504 -0.1871 -0.4628
   30POPC   O11 3910   0.014   0.017   5.382 -0.0281  0.8369  0.0140
   30POPC    C1 3911   5.815   5.837   5.255 -0.1885 -0.0474  0.7000
   30POPC    HA 3912   5.709   5.804   5.250  0.1068 -0.8785 -1.2409
   30POPC    HB 3913   5.884   5.768   5.201 -1.3055  2.0134 -3.8220
   30POPC    C2 3914   5.817   0.136   5.181  0.7812  0.3488 -0.0570
   30POPC    HS 3915   5.774   0.206   5.256  0.7955 -0.7411  1.0095
   30POPC   O21 3916   5.737   0.134   5.062  0.0256  0.3805  0.2732
   30POPC   C21 3917   5.695   0.244   5.007  0.3579  0.0940  0.0433
   30POPC   O22 3918   5.719   0.353   5.053  0.0918  0.0878 -0.4338
   30POPC   C22 3919   5.611   0.222   4.884  0.2265  0.2870 -0.4006
   30POPC   H2R 3920   5.519   0.168   4.915  0.3242  0.6270  0.4983
   30POPC   H2S 3921   5.658   0.156   4.808 -0.2492  0.7355 -1.1083
   30POPC    C3 3922   0.120   0.186   5.149  0.0306  0.7031  0.3873
   30POPC    HX 3923   0.175   0.191   5.245  1.1648  1.9371 -0.2906
   30POPC    HY 3924   0.121   0.290   5.110 -1.7306  0.8235  0.5790
   30POPC   O31 3925   0.185   0.085   5.063 -0.2270 -0.4382 -0.2282
   30POPC   C31 3926   0.164   0.108   4.932 -0.2599  0.7678  0.0800
   30POPC   O32 3927   0.131   0.213   4.886 -0.6895  0.2604 -0.2516
   30POPC   C32 3928   0.197   5.821   4.860 -0.8342  1.8002  1.0826
   30POPC   H2X 3929   0.294   5.848   4.813 -0.9733  1.8375  0.8123
   30POPC   H2Y 3930   0.115   5.802   4.787  0.0344 -1.3844  0.8090
   30POPC   C23 3931   5.548   0.357   4.832 -0.4692  0.2675 -0.4364
   30POPC   H3R 3932   5.636   0.411   4.791 -1.8050  0.8074 -2.7542
   30POPC   H3S 3933   5.502   0.425   4.907  0.8803  0.2140  0.4683
   30POPC   C24 3934   5.442   0.340   4.720  0.3159  0.2410 -0.2114
   30POPC   H4R 3935   5.407   0.437   4.680 -1.6767 -0.9846 -1.6062
   30POPC   H4S 3936   5.344   0.292   4.745  0.5160 -0.5166 -0.8523
   30POPC   C25 3937   5.498   0.236   4.628  0.3393 -0.6556  0.6310
   30POPC   H5R 3938   5.516   0.131   4.661 -1.9387 -1.3958 -0.2700
   30POPC   H5S 3939   5.583   0.284   4.577 -0.7705  2.0850  1.1642
   30POPC   C26 3940   5.395   0.201   4.517 -0.0700  0.5701  0.1125
   30POPC   H6R 3941   5.356   0.291   4.466 -2.1039 -0.6604 -0.6302
   30POPC   H6S 3942   5.305   0.155   4.563  0.7053 -2.8120 -1.4525
   30POPC   C27 3943   5.451   0.115   4.399  0.0162  0.4319 -0.9435
   30POPC   H7R 3944   5.477   0.015   4.439 -0.8951 -0.1228 -1.7001
   30POPC   H7S 3945   5.551   0.159   4.376  0.3747  1.9019  2.7335
   30POPC   C28 3946   5.368   0.111   4.263  0.1712 -0.1795  0.4882
   30POPC   H8R 3947   5.428   0.043   4.199 -0.1206  1.7802 -2.0583
   30POPC   H8S 3948   5.366   0.213   4.218  1.4081  0.4038  1.6793
   30POPC   C29 3949   5.227   0.058   4.288 -0.1219  0.5500  0.5588
   30POPC   H91 3950   5.219  -0.016   4.368  1.4030 -0.9965 -0.6389
   30POPC  C210 3951   5.114   0.098   4.224 -0.6402 -0.2066 -0.3445
   30POPC  H101 3952   5.020   0.055   4.262 -0.3859  0.4810  1.1276
   30POPC  C211 3953   5.095   0.201   4.109 -0.5137 -0.0330  0.2444
   30POPC  H11R 3954   5.179   0.273   4.098  0.4257 -1.1129  0.2323
   30POPC  H11S 3955   4.993   0.247   4.110  0.3767  2.0725  0.5369
   30POPC  C212 3956   5.097   0.109   3.983  0.5092 -1.1364 -0.7714
   30POPC  H12R 3957   5.005   0.049   3.997 -1.2890  1.7776  1.0573
   30POPC  H12S 3958   5.183   0.039   3.975  1.4602 -0.3811  1.8121
   30POPC  C213 3959   5.092   0.194   3.854 -0.3956  0.3704 -0.1931
   30POPC  H13R 3960   5.192   0.242   3.840  0.6766 -1.5936  0.2497
   30POPC  H13S 3961   5.001   0.257   3.862 -2.5737 -2.7274  1.5722
   30POPC  C214 3962   5.062   0.110   3.723  0.7214  0.1414 -0.7654
   30POPC  H14R 3963   4.976   0.042   3.738 -1.2806  2.9041  1.4466
   30POPC  H14S 3964   5.153   0.045   3.717  0.3894 -1.1586  4.0631
   30POPC  C215 3965   5.067   0.189   3.594 -0.5916  0.1855 -0.5113
   30POPC  H15R 3966   5.144   0.267   3.604 -0.9343  0.2349  2.4082
   30POPC  H15S 3967   4.972   0.243   3.575 -0.6022 -0.0759 -1.2437
   30POPC  C216 3968   5.094   0.101   3.474 -0.3894  0.2923  0.1702
   30POPC  H16R 3969   5.184   0.038   3.488  0.4631  1.0358 -1.7261
   30POPC  H16S 3970   5.107   0.164   3.384 -0.8574  2.1861  1.3697
   30POPC  C217 3971   4.980   0.001   3.442  0.3353  0.1174  0.2319
   30POPC  H17R 3972   4.897   0.063   3.403  0.9042  1.2643  0.8022
   30POPC  H17S 3973   4.935  -0.044   3.533 -0.2390 -1.0851 -0.6034
   30POPC  C218 3974   5.016   5.744   3.331 -0.3273  1.1374 -0.3357
   30POPC  H18R 3975   5.025   5.792   3.231  0.6491  0.4538 -0.5887
   30POPC  H18S 3976   5.110   5.690   3.356 -1.7909  0.1376  3.9540
   30POPC  H18T 3977   4.933   5.670   3.322  0.1773  0.4689  0.3631
   30POPC   C33 3978   0.226   5.694   4.939 -0.3506 -0.0045  0.5834
   30POPC   H3X 3979   0.135   5.666   4.996  0.1405 -0.7048  1.0409
   30POPC   H3Y 3980   0.314   5.724   5.001  0.7178  1.3103 -1.4510
   30POPC   C34 3981   0.261   5.577   4.842 -0.3594 -0.8252  0.7284
   30POPC   H4X 3982   0.320   5.502   4.900 -0.9423 -3.3323 -1.7341
   30POPC   H4Y 3983   0.339   5.611   4.771  1.8079 -0.3901  3.1565
   30POPC   C35 3984   0.142   5.511   4.776 -0.8534  0.2169 -0.6827
   30POPC   H5X 3985   0.106   5.587   4.703  1.4286  2.0513 -0.0467
   30POPC   H5Y 3986   0.065   5.485   4.852 -2.2448  0.5955 -1.9220
   30POPC   C36 3987   0.171   5.385   4.704  0.2141 -0.7981 -0.4024
   30POPC   H6X 3988   0.177   5.300   4.775 -0.0719 -0.2166  0.3365
   30POPC   H6Y 3989   0.267   5.384   4.648  0.2761 -1.1030 -0.2893
   30POPC   C37 3990   0.083   5.365   4.576 -0.3171  0.2354 -0.3417
   30POPC   H7X 3991   0.084   5.453   4.508  1.8243  0.3939 -0.1519
   30POPC   H7Y 3992  -0.020   5.343   4.612  0.6326 -0.0914  2.4393
   30POPC   C38 3993   0.105   5.232   4.502 -0.4760  0.3741 -0.2662
   30POPC   H8X 3994   0.056   5.153   4.563  0.7684 -1.3137 -1.3651
   30POPC   H8Y 3995   0.213   5.210   4.488 -0.8825 -0.1566 -3.3656
   30POPC   C39 3996   0.045   5.218   4.363  0.0820 -0.4639  0.0061
   30POPC   H9X 3997   0.075   5.311   4.311  0.8611 -1.1868 -0.8632
   30POPC   H9Y 3998  -0.066   5.220   4.363  0.0814  1.0965 -1.2311
   30POPC  C310 3999   0.083   5.096   4.273  0.1114  0.2001 -0.6543
   30POPC  H10X 4000   0.039   5.009   4.326 -1.1936  1.6498  0.7327
   30POPC  H10Y 4001   0.193   5.085   4.279 -0.0358 -1.8553 -1.1468
   30POPC  C311 4002   5.881   5.127   4.127 -0.4715  0.4397  0.4164
   30POPC  H11X 4003   5.803   5.205   4.140 -0.0508  0.9213  0.0764
   30POPC  H11Y 4004   5.833   5.032   4.095  2.6949 -1.0147 -0.3845
   30POPC  C312 4005   0.149   5.178   4.022  0.8195  0.6016  0.0254
   30POPC  H12X 4006   0.224   5.097   4.014  0.8974  0.6365  0.3773
   30POPC  H12Y 4007   0.205   5.261   4.070  3.7497 -0.8107 -0.7420
   30POPC  C313 4008   0.089   5.233   3.896 -0.3226  0.2307  0.2546
   30POPC  H13X 4009   0.031   5.157   3.838 -0.7311  0.0932  0.8341
   30POPC  H13Y 4010   0.174   5.262   3.831 -1.5663  2.0773 -0.6283
   30POPC  C314 4011   5.842   5.354   3.910 -0.1769 -0.0812 -0.0804
   30POPC  H14X 4012   5.881   5.419   3.992 -1.3903 -0.2021  0.6161
   30POPC  H14Y 4013   5.751   5.309   3.954  1.1875 -0.3522  2.7247
   30POPC  C315 4014  -0.021   5.429   3.784 -0.0968  0.1635  0.0921
   30POPC  H15X 4015  -0.037   5.352   3.705  3.5036 -0.0682 -0.5913
   30POPC  H15Y 4016   0.074   5.476   3.750 -0.0367  0.0377  0.0860
   30POPC  C316 4017   5.699   5.526   3.785  0.3655 -0.0758  0.1026
   30POPC  H16X 4018   5.610   5.460   3.787 -0.2755  0.5959 -2.3915
   30POPC  H16Y 4019   5.697   5.585   3.691  0.2200 -2.0470 -1.1779
   30POPC  H16Z 4020   5.705   5.587   3.878  0.5541 -0.3066  0.2425
   31POPC     N 4021   3.446   4.626   5.701 -0.9914 -0.0513 -0.4259
   31POPC   C12 4022   3.328   4.717   5.730  0.2670  0.2021  0.4667
   31POPC  H12A 4023   3.234   4.668   5.707  0.2562 -0.0652  1.0663
   31POPC  H12B 4024   3.340   4.803   5.667  1.1921 -0.8381 -0.8214
   31POPC   C13 4025   3.442   4.591   5.551 -0.2215 -0.1454 -0.0188
   31POPC  H13A 4026   3.534   4.538   5.532  0.2652  0.1691  1.3088
   31POPC  H13B 4027   3.358   4.537   5.511  0.4951  0.6151 -2.7265
   31POPC  H13C 4028   3.449   4.684   5.496  0.0069 -0.3686 -0.3700
   31POPC   C14 4029   3.581   4.676   5.720  0.0067  0.0770 -0.9107
   31POPC  H14A 4030   3.609   4.750   5.647 -2.2266  1.6689 -0.2479
   31POPC  H14B 4031   3.582   4.723   5.818  1.1583  0.1260 -0.9325
   31POPC  H14C 4032   3.659   4.601   5.716  0.3838  0.4823 -1.1917
   31POPC   C15 4033   3.421   4.492   5.766 -0.2805 -0.2551 -0.4442
   31POPC  H15A 4034   3.496   4.416   5.748  1.9879  1.4594  1.0503
   31POPC  H15B 4035   3.327   4.448   5.736  0.1892 -1.3495 -0.3468
   31POPC  H15C 4036   3.424   4.503   5.873 -0.5308  0.1071 -0.4741
   31POPC   C11 4037   3.312   4.765   5.875  0.3595 -0.1321 -0.6462
   31POPC  H11A 4038   3.302   4.673   5.935  0.9572 -0.9529 -1.7711
   31POPC  H11B 4039   3.221   4.828   5.886  0.2584 -0.2328 -0.9166
   31POPC     P 4040   3.445   4.990   5.886 -0.0985 -0.5716  0.8806
   31POPC   O13 4041   3.586   5.029   5.880 -0.2521  0.3950 -0.2392
   31POPC   O14 4042   3.360   5.051   5.992  0.1300  0.2126 -0.0836
   31POPC   O12 4043   3.429   4.837   5.913  0.3924  0.4788 -0.0728
   31POPC   O11 4044   3.378   5.006   5.746 -0.1484 -0.4251 -0.4894
   31POPC    C1 4045   3.276   5.106   5.726 -0.4318 -0.6336 -0.5925
   31POPC    HA 4046   3.305   5.208   5.762  0.4669 -1.0200 -0.1863
   31POPC    HB 4047   3.179   5.088   5.776 -0.4923 -1.3035 -0.9480
   31POPC    C2 4048   3.229   5.120   5.579 -0.0581  0.4590 -0.1341
   31POPC    HS 4049   3.131   5.171   5.590 -0.9795 -0.8619 -1.7716
   31POPC   O21 4050   3.214   4.993   5.521 -0.0876  0.9902  0.1488
   31POPC   C21 4051   3.098   4.933   5.542  0.3194  0.5191  0.2001
   31POPC   O22 4052   3.029   4.961   5.639 -0.5768  0.2529 -1.0004
   31POPC   C22 4053   3.054   4.843   5.426 -0.4115  0.2245  0.1607
   31POPC   H2R 4054   2.946   4.827   5.443 -0.5905  1.3984  0.2439
   31POPC   H2S 4055   3.104   4.745   5.442 -0.9015 -0.1915 -0.8073
   31POPC    C3 4056   3.326   5.197   5.495  0.7297 -0.5673 -0.4968
   31POPC    HX 4057   3.419   5.140   5.473  0.4971 -1.2550  0.2637
   31POPC    HY 4058   3.353   5.285   5.558 -1.6858 -1.6744  2.2916
   31POPC   O31 4059   3.261   5.236   5.371 -0.3154  0.5516 -0.4111
   31POPC   C31 4060   3.326   5.206   5.258 -0.0330  0.2215 -0.1953
   31POPC   O32 4061   3.433   5.144   5.251 -0.4948  0.4090  0.0497
   31POPC   C32 4062   3.241   5.265   5.145 -0.6982  0.3710  0.4016
   31POPC   H2X 4063   3.238   5.373   5.166  1.4439  0.3007  1.2798
   31POPC   H2Y 4064   3.140   5.221   5.160 -0.3266 -0.2885  1.0305
   31POPC   C23 4065   3.087   4.888   5.285 -0.4960 -0.0419 -0.0503
   31POPC   H3R 4066   3.195   4.872   5.265  0.5995  2.9826  2.5783
   31POPC   H3S 4067   3.069   4.998   5.279 -0.6284 -0.0972 -0.8368
   31POPC   C24 4068   2.986   4.830   5.186 -0.0198 -0.2184 -0.2669
   31POPC   H4R 4069   2.882   4.852   5.219 -0.0819 -2.7165  1.4846
   31POPC   H4S 4070   2.985   4.720   5.174 -1.5300 -0.3251  0.5168
   31POPC   C25 4071   2.990   4.895   5.047 -0.6435  0.5408 -0.4607
   31POPC   H5R 4072   3.085   4.854   5.006 -0.8039 -0.7412  0.3854
   31POPC   H5S 4073   3.004   5.004   5.064 -0.3033  0.0167  3.5241
   31POPC   C26 4074   2.885   4.863   4.945  0.3153  0.0204  0.1357
   31POPC   H6R 4075   2.881   4.927   4.854 -0.7404 -0.1754  0.0326
   31POPC   H6S 4076   2.793   4.877   5.006  1.8270  1.1254  2.2865
   31POPC   C27 4077   2.880   4.705   4.913 -0.1002 -0.0248  0.4259
   31POPC   H7R 4078   2.814   4.660   4.990  1.4132  0.4915  2.0799
   31POPC   H7S 4079   2.977   4.652   4.921 -0.2754 -0.6212 -1.0909
   31POPC   C28 4080   2.829   4.683   4.760  0.2572  0.5109 -0.0459
   31POPC   H8R 4081   2.732   4.736   4.746 -0.4244 -0.9163 -1.0868
   31POPC   H8S 4082   2.814   4.574   4.739  3.5584  0.4859 -3.0641
   31POPC   C29 4083   2.932   4.738   4.663  0.0082  0.0291 -0.4905
   31POPC   H91 4084   3.009   4.810   4.695 -2.1351  2.5327 -0.5622
   31POPC  C210 4085   2.933   4.705   4.530  0.2228  0.2983  0.0776
   31POPC  H101 4086   2.996   4.769   4.466  0.4456  1.5286  1.4784
   31POPC  C211 4087   2.839   4.617   4.459  0.4450  0.2428 -0.1318
   31POPC  H11R 4088   2.746   4.606   4.519 -0.4548 -0.5059 -1.6082
   31POPC  H11S 4089   2.881   4.516   4.439  1.7940  0.4593  1.3851
   31POPC  C212 4090   2.789   4.667   4.322  0.1744 -0.2437 -0.1351
   31POPC  H12R 4091   2.729   4.759   4.335  0.4313 -0.2891  1.6635
   31POPC  H12S 4092   2.721   4.590   4.279 -1.1400  0.8366 -0.0386
   31POPC  C213 4093   2.897   4.676   4.217 -0.1850 -0.1418 -0.5862
   31POPC  H13R 4094   2.930   4.571   4.204  2.4004  0.5787 -0.4218
   31POPC  H13S 4095   2.983   4.742   4.241 -0.2900 -0.0927 -0.3361
   31POPC  C214 4096   2.845   4.729   4.077  0.1775  0.4726 -0.3087
   31POPC  H14R 4097   2.753   4.677   4.041  0.0810  0.1369  0.4046
   31POPC  H14S 4098   2.926   4.694   4.009 -0.9744 -1.7666 -0.6447
   31POPC  C215 4099   2.826   4.877   4.061  0.8409  0.4719  0.7613
   31POPC  H15R 4100   2.922   4.924   4.088  0.5154  0.7986  1.3748
   31POPC  H15S 4101   2.745   4.917   4.125 -1.1039 -3.6292  1.2201
   31POPC  C216 4102   2.782   4.918   3.914 -0.0038  0.0568  0.1461
   31POPC  H16R 4103   2.671   4.931   3.912  0.1142  1.3702  0.9836
   31POPC  H16S 4104   2.813   4.828   3.856 -0.0946 -0.8088  1.3801
   31POPC  C217 4105   2.858   5.033   3.860 -0.1036  0.2111 -0.0836
   31POPC  H17R 4106   2.966   5.009   3.869  0.2079  1.4349 -0.3274
   31POPC  H17S 4107   2.847   5.130   3.913  1.7638  0.3485  0.1170
   31POPC  C218 4108   2.828   5.061   3.710 -0.0834 -0.6961 -0.3560
   31POPC  H18R 4109   2.850   4.973   3.645 -0.8665  0.3853 -2.1458
   31POPC  H18S 4110   2.883   5.148   3.668  1.1949 -2.2645 -2.1875
   31POPC  H18T 4111   2.721   5.087   3.703 -0.1054 -1.1017 -2.4956
   31POPC   C33 4112   3.293   5.243   5.001 -0.0922 -0.6071  0.0202
   31POPC   H3X 4113   3.399   5.277   5.004 -0.5770  1.2336 -1.6192
   31POPC   H3Y 4114   3.239   5.295   4.919 -0.6176 -1.4997 -0.2172
   31POPC   C34 4115   3.297   5.095   4.963  0.7350  0.7841  0.8402
   31POPC   H4X 4116   3.196   5.059   4.937  0.4482  2.5825 -0.7364
   31POPC   H4Y 4117   3.350   5.029   5.036 -0.2149 -1.0421 -0.0615
   31POPC   C35 4118   3.378   5.073   4.830 -0.2555 -0.0506 -0.1895
   31POPC   H5X 4119   3.484   5.103   4.843 -0.4761  0.5856  0.2304
   31POPC   H5Y 4120   3.332   5.144   4.758 -0.7182 -1.3291 -1.1723
   31POPC   C36 4121   3.365   4.931   4.778  0.3180  0.5087 -0.5062
   31POPC   H6X 4122   3.424   4.918   4.685  0.1187  0.0798 -0.5740
   31POPC   H6Y 4123   3.259   4.911   4.753  0.2262 -1.5779  1.2213
   31POPC   C37 4124   3.418   4.822   4.869  0.6000  0.1311 -0.0783
   31POPC   H7X 4125   3.387   4.826   4.976  2.1428 -0.9869  0.4568
   31POPC   H7Y 4126   3.527   4.843   4.875  0.5170  0.5508  0.0125
   31POPC   C38 4127   3.398   4.678   4.813 -0.2410 -0.1186  1.2058
   31POPC   H8X 4128   3.449   4.618   4.891 -0.0682 -0.1205  1.0936
   31POPC   H8Y 4129   3.452   4.669   4.716  0.5558 -2.6184  1.8081
   31POPC   C39 4130   3.252   4.634   4.800 -0.1708  0.4474 -0.5413
   31POPC   H9X 4131   3.188   4.692   4.730 -0.4129 -0.0322 -0.7225
   31POPC   H9Y 4132   3.210   4.646   4.903 -0.2704  0.2701 -0.5609
   31POPC  C310 4133   3.232   4.486   4.771  0.2220  0.4779 -0.1415
   31POPC  H10X 4134   3.122   4.477   4.757  0.2444  0.8006 -0.5398
   31POPC  H10Y 4135   3.271   4.432   4.860 -1.2207 -0.9405 -0.3141
   31POPC  C311 4136   3.304   4.432   4.641 -0.5666 -0.1705 -0.3309
   31POPC  H11X 4137   3.301   4.321   4.641 -1.4171 -0.1691  0.8115
   31POPC  H11Y 4138   3.411   4.452   4.661 -0.3066 -2.5371  1.1128
   31POPC  C312 4139   3.261   4.500   4.513  0.5009 -0.2671  0.3162
   31POPC  H12X 4140   3.242   4.609   4.523  0.5956 -0.1580 -0.6003
   31POPC  H12Y 4141   3.169   4.441   4.493 -0.7689  0.9357  2.2213
   31POPC  C313 4142   3.358   4.485   4.393 -0.3925 -0.0781  0.0823
   31POPC  H13X 4143   3.399   4.381   4.393 -1.6066 -0.5642 -0.2851
   31POPC  H13Y 4144   3.446   4.550   4.416 -0.5134  0.5959 -1.3028
   31POPC  C314 4145   3.299   4.534   4.264 -0.1690 -0.1556  0.9098
   31POPC  H14X 4146   3.266   4.640   4.268 -3.9900 -1.0154 -1.8076
   31POPC  H14Y 4147   3.202   4.484   4.242  0.0228  0.0424 -0.4614
   31POPC  C315 4148   3.378   4.490   4.142 -0.3560 -0.5837  0.2335
   31POPC  H15X 4149   3.318   4.504   4.049  1.1281 -1.6770 -0.9343
   31POPC  H15Y 4150   3.393   4.381   4.150 -1.9722 -0.7924  0.8304
   31POPC  C316 4151   3.506   4.578   4.125 -0.8776  0.1644  0.3148
   31POPC  H16X 4152   3.568   4.573   4.217 -1.3676  1.9996  0.7791
   31POPC  H16Y 4153   3.477   4.684   4.107 -0.1072  0.4550  0.7685
   31POPC  H16Z 4154   3.560   4.538   4.037 -0.2554 -0.8532  1.1366
   32POPC     N 4155   4.736   5.236   6.053 -0.0944 -0.2102 -1.1396
   32POPC   C12 4156   4.703   5.102   5.983  0.5780 -0.6984  0.4403
   32POPC  H12A 4157   4.712   5.032   6.065 -1.4229 -1.3342  0.1471
   32POPC  H12B 4158   4.776   5.084   5.905  0.0858  0.4012 -0.3024
   32POPC   C13 4159   4.718   5.354   5.955 -0.1620 -0.4346 -0.8348
   32POPC  H13A 4160   4.613   5.361   5.930  0.0107  0.8838 -1.2839
   32POPC  H13B 4161   4.751   5.445   6.003 -0.8972 -0.5520 -0.0849
   32POPC  H13C 4162   4.770   5.340   5.861  1.2953 -0.2622 -0.0904
   32POPC   C14 4163   4.650   5.252   6.175  0.3357  1.0297 -0.1296
   32POPC  H14A 4164   4.670   5.178   6.251 -0.1982  1.4657  0.4453
   32POPC  H14B 4165   4.677   5.345   6.221  2.3780  0.0363  0.7942
   32POPC  H14C 4166   4.545   5.230   6.161  0.1974  1.6474 -0.0865
   32POPC   C15 4167   4.870   5.228   6.099 -0.4748 -0.3234 -0.2939
   32POPC  H15A 4168   4.899   5.317   6.154  1.6770 -0.2607 -1.4410
   32POPC  H15B 4169   4.940   5.231   6.017  0.4735 -0.8791  0.4717
   32POPC  H15C 4170   4.897   5.141   6.158  0.5644 -0.5257 -1.0442
   32POPC   C11 4171   4.564   5.084   5.913  0.8900  0.2510 -0.3179
   32POPC  H11A 4172   4.575   5.007   5.833 -1.4455  1.7376 -2.1929
   32POPC  H11B 4173   4.537   5.178   5.860  0.4462  0.9012  1.0194
   32POPC     P 4174   4.337   5.101   6.044  0.3734 -0.2000  0.0341
   32POPC   O13 4175   4.362   5.236   6.094 -0.2434  0.2974 -0.6117
   32POPC   O14 4176   4.253   5.006   6.129  0.2007 -0.8973  0.6591
   32POPC   O12 4177   4.477   5.032   6.021  0.0738 -0.4381 -0.0618
   32POPC   O11 4178   4.280   5.121   5.897  0.0003  0.0192  0.4082
   32POPC    C1 4179   4.228   5.006   5.822  0.3827 -0.2991  0.0294
   32POPC    HA 4180   4.121   5.018   5.797  0.9355  0.7609 -2.0386
   32POPC    HB 4181   4.254   4.907   5.865 -0.5526  0.2231  1.9011
   32POPC    C2 4182   4.309   4.994   5.687 -0.3843 -0.4039 -0.2707
   32POPC    HS 4183   4.418   4.979   5.706  0.3510  0.2054 -3.4135
   32POPC   O21 4184   4.293   5.116   5.614 -0.3127 -0.2604 -0.8934
   32POPC   C21 4185   4.374   5.124   5.505 -0.4840  0.8746  0.0110
   32POPC   O22 4186   4.477   5.057   5.483 -0.2665 -0.0331  0.0029
   32POPC   C22 4187   4.325   5.238   5.420  0.1974  0.2082  0.2172
   32POPC   H2R 4188   4.327   5.324   5.492 -1.9565  0.2561  0.2735
   32POPC   H2S 4189   4.216   5.217   5.412 -0.2670  2.2229  0.6853
   32POPC    C3 4190   4.262   4.876   5.597  0.2445  0.3750  0.6840
   32POPC    HX 4191   4.275   4.777   5.645  2.0979 -1.8534 -3.7812
   32POPC    HY 4192   4.322   4.858   5.505 -0.4115  0.4896  0.2320
   32POPC   O31 4193   4.120   4.892   5.573 -0.2338 -0.5251  0.4231
   32POPC   C31 4194   4.097   4.942   5.452  0.7495 -1.2676  0.1057
   32POPC   O32 4195   4.179   4.951   5.361  0.5231 -0.1200 -0.7865
   32POPC   C32 4196   3.947   4.972   5.436 -0.2969  0.6757 -0.3527
   32POPC   H2X 4197   3.894   4.970   5.533  0.5314  0.8392  0.1123
   32POPC   H2Y 4198   3.905   4.887   5.378  1.5230 -0.1687 -0.4983
   32POPC   C23 4199   4.406   5.261   5.293  1.0152  0.3889 -0.1708
   32POPC   H3R 4200   4.511   5.270   5.327  0.0156  0.2461  3.2755
   32POPC   H3S 4201   4.380   5.354   5.237  1.2615  0.3078 -0.4222
   32POPC   C24 4202   4.389   5.140   5.193 -0.3816 -0.2049  0.1813
   32POPC   H4R 4203   4.285   5.103   5.183 -0.2409 -0.3986 -0.7083
   32POPC   H4S 4204   4.434   5.051   5.243 -2.0268 -0.4963  1.2112
   32POPC   C25 4205   4.447   5.165   5.057 -0.3267 -0.4376 -0.2620
   32POPC   H5R 4206   4.545   5.215   5.069 -1.0393  1.0517 -0.3484
   32POPC   H5S 4207   4.390   5.245   5.004  0.4611  0.2396 -0.1160
   32POPC   C26 4208   4.460   5.041   4.970  0.2645 -0.0055 -0.0317
   32POPC   H6R 4209   4.357   5.005   4.947 -1.0766  2.7498  1.2141
   32POPC   H6S 4210   4.514   4.970   5.036  1.4128 -0.1177 -1.0668
   32POPC   C27 4211   4.547   5.069   4.846  0.5276 -0.1978 -0.4949
   32POPC   H7R 4212   4.641   5.111   4.888  1.2644  0.8675 -3.0294
   32POPC   H7S 4213   4.503   5.148   4.782 -2.3084 -1.4622 -0.2440
   32POPC   C28 4214   4.572   4.948   4.752  0.0474 -0.0867  0.6162
   32POPC   H8R 4215   4.636   4.991   4.672  1.5526 -1.8745  0.8088
   32POPC   H8S 4216   4.473   4.920   4.709 -0.6056 -1.8874  3.0995
   32POPC   C29 4217   4.630   4.827   4.826  0.2795 -0.6374  0.0705
   32POPC   H91 4218   4.579   4.811   4.922  1.6580  0.6980  1.0649
   32POPC  C210 4219   4.737   4.756   4.798 -0.2326 -0.2944  0.0055
   32POPC  H101 4220   4.769   4.671   4.860  0.6233 -0.4245 -0.6059
   32POPC  C211 4221   4.808   4.760   4.663  0.5038 -0.5486 -0.2274
   32POPC  H11R 4222   4.908   4.798   4.692  1.7586 -2.9552 -1.1297
   32POPC  H11S 4223   4.764   4.827   4.587  0.7589  0.1758  0.2551
   32POPC  C212 4224   4.840   4.622   4.602 -0.6034  0.1721  0.0703
   32POPC  H12R 4225   4.888   4.563   4.683  0.2708  0.2889 -0.3508
   32POPC  H12S 4226   4.920   4.634   4.527 -0.1328 -0.1032  0.5256
   32POPC  C213 4227   4.721   4.546   4.551 -0.2364  0.4918  0.3903
   32POPC  H13R 4228   4.673   4.596   4.465 -1.4379  0.1603  0.8489
   32POPC  H13S 4229   4.651   4.533   4.637 -1.3581  0.1669 -0.5550
   32POPC  C214 4230   4.759   4.407   4.498  0.3033 -0.1986 -0.6465
   32POPC  H14R 4231   4.667   4.356   4.462  1.2197 -0.5392 -2.6284
   32POPC  H14S 4232   4.803   4.333   4.568 -0.0153 -1.8437 -2.1422
   32POPC  C215 4233   4.836   4.414   4.361 -0.6256 -0.3578 -0.5757
   32POPC  H15R 4234   4.936   4.443   4.401 -0.6701 -1.9560  0.7699
   32POPC  H15S 4235   4.813   4.502   4.297  1.1533  0.7533  0.2086
   32POPC  C216 4236   4.842   4.281   4.283 -0.1172  0.0270  0.6274
   32POPC  H16R 4237   4.863   4.196   4.352  0.3996 -1.8146 -1.6736
   32POPC  H16S 4238   4.931   4.272   4.217 -1.8197  0.4600 -1.8607
   32POPC  C217 4239   4.723   4.262   4.187 -0.6969  0.9806 -0.0065
   32POPC  H17R 4240   4.709   4.355   4.128  0.5031  1.4937  0.4870
   32POPC  H17S 4241   4.630   4.260   4.248  0.1804 -1.5931  1.4209
   32POPC  C218 4242   4.729   4.148   4.092  0.3468  0.6769  0.9914
   32POPC  H18R 4243   4.632   4.146   4.039 -0.1952 -1.6987  1.9366
   32POPC  H18S 4244   4.735   4.049   4.142 -2.2185  1.1975  2.4850
   32POPC  H18T 4245   4.810   4.154   4.016 -1.7142 -0.9474 -1.4972
   32POPC   C33 4246   3.927   5.094   5.342  0.0506 -0.0244  0.0737
   32POPC   H3X 4247   4.000   5.171   5.373  1.6690 -1.5849  0.3459
   32POPC   H3Y 4248   3.822   5.127   5.353 -0.2383 -1.3022  1.6023
   32POPC   C34 4249   3.962   5.076   5.192  0.4665 -0.2682  0.2040
   32POPC   H4X 4250   3.932   4.973   5.164 -1.3531  0.3831 -0.3617
   32POPC   H4Y 4251   4.072   5.071   5.175  0.3885  0.2722 -0.5278
   32POPC   C35 4252   3.900   5.186   5.103  0.3886 -0.0582 -0.5787
   32POPC   H5X 4253   3.911   5.287   5.150 -1.0109 -1.2254  2.5890
   32POPC   H5Y 4254   3.792   5.162   5.107  0.7928 -2.0626 -0.4918
   32POPC   C36 4255   3.946   5.191   4.958 -0.2890 -0.1873 -0.0433
   32POPC   H6X 4256   4.045   5.242   4.945 -0.1602 -0.4948 -0.2844
   32POPC   H6Y 4257   3.882   5.253   4.892 -0.6451 -0.5117 -0.0042
   32POPC   C37 4258   3.983   5.061   4.885  0.2011 -0.0652 -0.5354
   32POPC   H7X 4259   3.892   4.998   4.878 -0.9761  1.4550  0.2490
   32POPC   H7Y 4260   4.054   5.010   4.954  0.3915 -1.0947 -1.4789
   32POPC   C38 4261   4.059   5.081   4.758 -0.1681  0.0692 -0.0627
   32POPC   H8X 4262   4.147   5.147   4.774  0.4846 -0.8061  0.0276
   32POPC   H8Y 4263   4.009   5.141   4.678 -0.5799 -1.9616 -1.4260
   32POPC   C39 4264   4.112   4.949   4.697  0.4320  0.1075  0.8773
   32POPC   H9X 4265   4.032   4.879   4.665  0.4906 -0.3229  1.6499
   32POPC   H9Y 4266   4.163   4.887   4.773 -0.5250 -1.0284  0.6250
   32POPC  C310 4267   4.204   4.964   4.577  0.1515 -0.4569  0.7824
   32POPC  H10X 4268   4.282   5.041   4.597  0.4629 -0.2099 -1.1683
   32POPC  H10Y 4269   4.143   4.997   4.490 -0.5866 -0.7056  1.2000
   32POPC  C311 4270   4.260   4.828   4.526 -0.3533  0.2969  0.2428
   32POPC  H11X 4271   4.173   4.760   4.513 -0.8029  1.0321 -0.7333
   32POPC  H11Y 4272   4.328   4.795   4.608 -0.6023 -1.9177 -0.3728
   32POPC  C312 4273   4.316   4.837   4.386 -0.8310 -0.1365 -0.9754
   32POPC  H12X 4274   4.240   4.888   4.323 -1.5693 -2.3170 -1.9607
   32POPC  H12Y 4275   4.356   4.744   4.339  2.5498 -1.6743  4.1485
   32POPC  C313 4276   4.439   4.947   4.388  0.2204 -0.2993 -0.7385
   32POPC  H13X 4277   4.523   4.902   4.445 -0.3531 -1.6313 -0.9055
   32POPC  H13Y 4278   4.413   5.038   4.445 -0.3411 -1.7508  1.4710
   32POPC  C314 4279   4.485   4.974   4.256 -0.4998 -0.0903 -0.0448
   32POPC  H14X 4280   4.401   5.018   4.198 -0.5264 -0.0430  0.0293
   32POPC  H14Y 4281   4.507   4.872   4.217 -0.1595  0.0821 -0.2981
   32POPC  C315 4282   4.599   5.077   4.273  0.1415  0.7671  0.3821
   32POPC  H15X 4283   4.617   5.115   4.170 -2.3468 -0.1515 -0.4686
   32POPC  H15Y 4284   4.683   5.022   4.318 -0.9670  0.3705  2.0689
   32POPC  C316 4285   4.576   5.203   4.351  0.2506  0.6559  0.3554
   32POPC  H16X 4286   4.563   5.184   4.459  3.3978 -0.0569  0.6888
   32POPC  H16Y 4287   4.485   5.259   4.319  0.9572  0.9215 -1.3095
   32POPC  H16Z 4288   4.656   5.279   4.339  0.5579  0.4222  0.8871
   33POPC     N 4289   5.544   1.944   5.505  0.7420 -0.2419 -0.5213
   33POPC   C12 4290   5.429   1.947   5.605  0.0876 -0.0756  0.0878
   33POPC  H12A 4291   5.395   1.852   5.643  0.4257 -0.2930 -0.1481
   33POPC  H12B 4292   5.341   1.991   5.560 -0.1733 -1.8634 -1.2429
   33POPC   C13 4293   5.590   2.082   5.472  0.1153  0.2306  0.5473
   33POPC  H13A 4294   5.630   2.142   5.552 -1.9018  1.0636  0.9932
   33POPC  H13B 4295   5.661   2.074   5.391 -1.1827  0.1754 -0.6310
   33POPC  H13C 4296   5.507   2.137   5.429 -1.8656 -2.6162  0.3999
   33POPC   C14 4297   5.663   1.870   5.556 -0.6397  0.2838  0.4326
   33POPC  H14A 4298   5.626   1.775   5.591 -0.8233 -0.0280 -0.5839
   33POPC  H14B 4299   5.742   1.859   5.483  0.5064  0.7083  1.5630
   33POPC  H14C 4300   5.707   1.926   5.638  1.4092  3.0053 -2.2894
   33POPC   C15 4301   5.498   1.885   5.379  0.2350  0.4146 -0.2766
   33POPC  H15A 4302   5.419   1.947   5.339  0.3281 -0.4492 -1.8963
   33POPC  H15B 4303   5.462   1.784   5.394  0.4893  0.5948  1.8945
   33POPC  H15C 4304   5.575   1.871   5.305  1.5355  0.2215  1.0665
   33POPC   C11 4305   5.463   2.032   5.730 -0.3089  0.4454  0.7295
   33POPC  H11A 4306   5.484   2.136   5.697 -2.1843  0.1437 -1.6901
   33POPC  H11B 4307   5.557   2.000   5.779 -0.3294 -0.4937  0.1672
   33POPC     P 4308   5.222   2.108   5.819 -0.0049  0.0662 -0.1626
   33POPC   O13 4309   5.239   2.216   5.916  0.1360 -0.1744 -0.0921
   33POPC   O14 4310   5.115   2.010   5.842 -0.3096  0.3114  0.4596
   33POPC   O12 4311   5.353   2.020   5.820  0.5001  0.0367  0.1693
   33POPC   O11 4312   5.217   2.171   5.674 -0.1442  0.6282 -0.3289
   33POPC    C1 4313   5.090   2.210   5.625  0.0299  0.3587 -0.3493
   33POPC    HA 4314   5.101   2.278   5.538  1.0000  0.6687  0.0053
   33POPC    HB 4315   5.041   2.283   5.693 -0.3933  0.5916 -0.8935
   33POPC    C2 4316   4.989   2.102   5.578 -0.9700  0.2653 -0.7131
   33POPC    HS 4317   4.942   2.057   5.669 -0.3029  0.2152 -0.3922
   33POPC   O21 4318   5.063   2.008   5.508  0.0376  0.0283  0.0396
   33POPC   C21 4319   4.990   1.908   5.462 -0.0233 -0.3258 -0.0093
   33POPC   O22 4320   4.879   1.880   5.487  0.4784 -0.4348 -0.4948
   33POPC   C22 4321   5.066   1.832   5.355  1.3835  0.1396 -0.4154
   33POPC   H2R 4322   5.081   1.727   5.388  2.1627  0.1153 -0.8239
   33POPC   H2S 4323   5.169   1.872   5.340  1.0948  1.5279  1.0810
   33POPC    C3 4324   4.883   2.185   5.494  0.7161 -0.1665  0.3321
   33POPC    HX 4325   4.839   2.262   5.561 -0.3186 -0.4802  0.0410
   33POPC    HY 4326   4.794   2.121   5.474  0.7754  0.1231 -0.9530
   33POPC   O31 4327   4.938   2.245   5.374  0.8220 -0.8460 -0.0387
   33POPC   C31 4328   4.871   2.248   5.261 -0.5110 -0.0981 -0.2052
   33POPC   O32 4329   4.762   2.198   5.241  0.6280 -0.8340 -0.6125
   33POPC   C32 4330   4.960   2.315   5.153 -0.0410 -0.3978  0.3110
   33POPC   H2X 4331   5.031   2.378   5.210  0.3287 -0.3637 -0.1802
   33POPC   H2Y 4332   4.890   2.375   5.093 -1.9663  0.2482  3.0085
   33POPC   C23 4333   4.985   1.833   5.220 -0.1512  0.0644 -0.3676
   33POPC   H3R 4334   4.942   1.931   5.188 -0.1689  0.3628  0.5202
   33POPC   H3S 4335   4.911   1.753   5.237  0.5982 -0.6891 -0.5834
   33POPC   C24 4336   5.083   1.794   5.109 -0.4719  0.0847  0.3214
   33POPC   H4R 4337   5.143   1.704   5.138 -0.7991 -0.0174  0.6961
   33POPC   H4S 4338   5.158   1.874   5.093  0.7458 -1.4056 -2.0172
   33POPC   C25 4339   5.014   1.770   4.976  0.2773  0.7556  0.6422
   33POPC   H5R 4340   4.952   1.856   4.941  0.9419 -0.2285 -3.4830
   33POPC   H5S 4341   4.952   1.678   4.970  0.4091  0.6378  1.0708
   33POPC   C26 4342   5.111   1.747   4.854 -0.6436 -0.0958 -0.7635
   33POPC   H6R 4343   5.182   1.663   4.870 -1.2940 -1.0805 -2.7349
   33POPC   H6S 4344   5.172   1.840   4.855 -1.5581  0.5591 -2.4742
   33POPC   C27 4345   5.058   1.732   4.712 -0.1521 -0.0138 -0.1119
   33POPC   H7R 4346   5.003   1.636   4.706 -2.8223  1.3227  1.1385
   33POPC   H7S 4347   5.145   1.747   4.644  0.4561  3.8998  1.2500
   33POPC   C28 4348   4.947   1.829   4.680 -0.0142  0.1783  0.1202
   33POPC   H8R 4349   4.866   1.817   4.756 -0.3200 -1.0601 -0.3812
   33POPC   H8S 4350   4.896   1.801   4.586 -0.8291 -0.3621  0.7069
   33POPC   C29 4351   4.995   1.971   4.680 -0.1786 -0.1496 -0.2861
   33POPC   H91 4352   5.033   2.011   4.776 -1.0152  0.0149 -0.0147
   33POPC  C210 4353   4.985   2.066   4.583  0.1838 -0.2794 -0.1223
   33POPC  H101 4354   5.020   2.167   4.610 -1.0574  0.1873 -0.2117
   33POPC  C211 4355   4.915   2.057   4.445 -0.2061 -0.1717 -0.1385
   33POPC  H11R 4356   4.860   1.961   4.436 -3.2424  1.4855 -0.2310
   33POPC  H11S 4357   4.989   2.067   4.363  0.6564 -0.8221  0.5359
   33POPC  C212 4358   4.801   2.159   4.412 -0.1453  0.8595 -0.4340
   33POPC  H12R 4359   4.828   2.261   4.449  0.8330  0.1292  0.9399
   33POPC  H12S 4360   4.709   2.133   4.468 -0.1380 -0.5327 -1.0417
   33POPC  C213 4361   4.768   2.168   4.262  0.1934  0.2179 -0.1966
   33POPC  H13R 4362   4.854   2.200   4.199  0.2395  0.4723 -0.0076
   33POPC  H13S 4363   4.688   2.244   4.275  0.5743  0.2926  2.2305
   33POPC  C214 4364   4.706   2.042   4.211  0.5830  0.3151 -0.1507
   33POPC  H14R 4365   4.626   2.014   4.284  2.5084 -0.9407  1.5856
   33POPC  H14S 4366   4.780   1.960   4.226 -0.6080 -0.8990 -0.7306
   33POPC  C215 4367   4.662   2.033   4.060  0.9865 -0.5552 -0.4779
   33POPC  H15R 4368   4.625   1.928   4.054  1.4700 -0.9029  1.6912
   33POPC  H15S 4369   4.752   2.052   3.998 -0.4290  0.3252 -2.3561
   33POPC  C216 4370   4.537   2.124   4.028 -0.3272 -0.2659  0.0434
   33POPC  H16R 4371   4.570   2.228   4.047 -1.4235 -0.3207  2.7910
   33POPC  H16S 4372   4.455   2.085   4.093 -0.6856  0.2089 -0.1145
   33POPC  C217 4373   4.490   2.102   3.885 -0.4768  0.7266  0.0179
   33POPC  H17R 4374   4.454   2.001   3.857  0.7021  0.3823 -0.2928
   33POPC  H17S 4375   4.568   2.140   3.815  1.2335  1.0808  2.0257
   33POPC  C218 4376   4.372   2.192   3.856  0.1066  0.2333 -0.0427
   33POPC  H18R 4377   4.315   2.160   3.766 -0.5116  1.5047 -0.1298
   33POPC  H18S 4378   4.415   2.294   3.864 -0.6094  0.4082  2.8615
   33POPC  H18T 4379   4.313   2.160   3.945 -0.1667 -3.2714 -1.2962
   33POPC   C33 4380   5.054   2.218   5.077 -0.1591  0.1959  0.5715
   33POPC   H3X 4381   4.984   2.146   5.029 -0.1831  0.0966  0.7519
   33POPC   H3Y 4382   5.122   2.165   5.147 -1.7427 -1.9270  0.6208
   33POPC   C34 4383   5.146   2.280   4.967 -0.7380  0.4335 -0.4169
   33POPC   H4X 4384   5.200   2.200   4.912  0.6051  0.1385  1.2598
   33POPC   H4Y 4385   5.223   2.337   5.023  0.9618 -2.0504 -0.0755
   33POPC   C35 4386   5.081   2.362   4.861 -0.4453 -0.6396  0.5757
   33POPC   H5X 4387   5.040   2.453   4.909 -4.6160 -1.1660 -1.5545
   33POPC   H5Y 4388   4.989   2.318   4.816 -0.5808  0.8016 -0.6530
   33POPC   C36 4389   5.175   2.391   4.745  0.5787 -0.0938 -0.0941
   33POPC   H6X 4390   5.202   2.292   4.703  0.6113 -0.1332  0.0209
   33POPC   H6Y 4391   5.272   2.431   4.779  0.0499  2.3757 -1.2479
   33POPC   C37 4392   5.104   2.468   4.635  0.0809 -0.6198  0.0544
   33POPC   H7X 4393   5.079   2.562   4.689  1.9782  0.4695 -0.8753
   33POPC   H7Y 4394   5.010   2.413   4.610 -0.1621  0.4554 -1.5143
   33POPC   C38 4395   5.189   2.487   4.521  0.2577  0.0308 -0.0787
   33POPC   H8X 4396   5.295   2.468   4.545  0.2067 -1.4019 -0.8423
   33POPC   H8Y 4397   5.162   2.575   4.458 -0.9386  0.3614  0.8507
   33POPC   C39 4398   5.170   2.374   4.411  0.3900  0.4657  0.7562
   33POPC   H9X 4399   5.062   2.372   4.384 -0.1885 -1.1387  2.9176
   33POPC   H9Y 4400   5.192   2.276   4.460  1.0625 -0.2720 -0.9331
   33POPC  C310 4401   5.267   2.402   4.295  0.2799  0.4553 -0.2409
   33POPC  H10X 4402   5.369   2.428   4.331  0.6523 -0.6706 -0.4556
   33POPC  H10Y 4403   5.221   2.481   4.231 -2.2842 -1.4286 -0.8705
   33POPC  C311 4404   5.286   2.275   4.206  0.7270 -0.1933  0.3147
   33POPC  H11X 4405   5.313   2.189   4.271  2.2367 -0.0544 -0.0900
   33POPC  H11Y 4406   5.370   2.293   4.135  0.7267 -0.8367  0.1432
   33POPC  C312 4407   5.156   2.238   4.132 -0.0652  0.3119  0.1480
   33POPC  H12X 4408   5.128   2.319   4.062  0.0271  0.7219  0.5850
   33POPC  H12Y 4409   5.075   2.221   4.207 -1.7671  0.9614 -1.4654
   33POPC  C313 4410   5.178   2.110   4.041 -0.8494  0.4398  0.3323
   33POPC  H13X 4411   5.187   2.022   4.109 -0.3939 -0.3953 -0.7814
   33POPC  H13Y 4412   5.270   2.122   3.980 -0.0284  2.2108  1.8320
   33POPC  C314 4413   5.059   2.088   3.947  0.0196  0.4440 -0.1943
   33POPC  H14X 4414   5.038   2.184   3.895  2.1218  0.4926 -1.0600
   33POPC  H14Y 4415   4.967   2.064   4.004 -0.0486  0.1464 -0.4257
   33POPC  C315 4416   5.076   1.961   3.859 -0.1759  0.0792  0.1096
   33POPC  H15X 4417   5.177   1.970   3.812 -0.5195  0.9129 -0.4912
   33POPC  H15Y 4418   5.002   1.965   3.776  0.3441 -0.7960 -0.4139
   33POPC  C316 4419   5.067   1.819   3.921 -0.2608 -0.3000  0.4206
   33POPC  H16X 4420   4.963   1.798   3.955 -0.8219  0.3475 -0.8058
   33POPC  H16Y 4421   5.133   1.812   4.010 -0.6515  2.5793  1.0379
   33POPC  H16Z 4422   5.103   1.752   3.840  1.1819  2.1207 -1.0534
   34POPC     N 4423   3.823   0.294   6.156  0.2671 -0.5946 -0.0310
   34POPC   C12 4424   3.792   0.341   6.013  0.4531  0.1999 -0.1902
   34POPC  H12A 4425   3.768   0.445   6.026  1.0837  0.0139  3.5824
   34POPC  H12B 4426   3.712   0.279   5.975 -0.3203  0.9275  0.2189
   34POPC   C13 4427   3.699   0.325   6.235 -0.5216  0.0873  0.1459
   34POPC  H13A 4428   3.665   0.427   6.232 -0.9324 -0.0678 -0.9279
   34POPC  H13B 4429   3.622   0.259   6.197 -0.0483  0.3491 -1.3556
   34POPC  H13C 4430   3.717   0.302   6.339  3.1669  1.0930 -0.1205
   34POPC   C14 4431   3.850   0.141   6.167  0.6724  0.0241 -0.0184
   34POPC  H14A 4432   3.778   0.086   6.108  1.0250 -0.4767  0.0130
   34POPC  H14B 4433   3.954   0.132   6.137  0.2301  0.6711 -1.9004
   34POPC  H14C 4434   3.842   0.107   6.269  1.7625 -1.2176 -0.3169
   34POPC   C15 4435   3.939   0.365   6.216 -0.0097 -0.0589 -0.1300
   34POPC  H15A 4436   4.034   0.359   6.165  0.9800  1.0155  1.4948
   34POPC  H15B 4437   3.960   0.313   6.308 -0.9422  0.3691  0.3375
   34POPC  H15C 4438   3.926   0.470   6.235 -0.2076 -0.4946  2.3981
   34POPC   C11 4439   3.894   0.335   5.901  0.3352  0.6007  0.1016
   34POPC  H11A 4440   3.982   0.398   5.926  2.4874 -2.6455  1.3600
   34POPC  H11B 4441   3.855   0.382   5.809  0.8950 -0.5944 -0.7791
   34POPC     P 4442   3.845   0.104   5.799  0.1201 -0.0427 -0.3577
   34POPC   O13 4443   3.705   0.146   5.818 -0.7825 -0.6824 -0.0050
   34POPC   O14 4444   3.875   5.804   5.847 -0.4272 -0.0058 -0.4387
   34POPC   O12 4445   3.942   0.203   5.878 -0.0691  0.2090  0.1726
   34POPC   O11 4446   3.874   0.131   5.651 -0.1903  0.2329  0.0632
   34POPC    C1 4447   3.996   0.175   5.599 -0.7294 -0.0787  0.4575
   34POPC    HA 4448   4.034   0.102   5.524 -0.2969 -0.3531  0.9457
   34POPC    HB 4449   4.073   0.189   5.678  1.7530 -3.0942 -1.1936
   34POPC    C2 4450   3.978   0.303   5.516 -0.5293  0.3757 -0.5506
   34POPC    HS 4451   3.900   0.368   5.561 -1.4517 -1.0949  0.0141
   34POPC   O21 4452   3.934   0.271   5.379 -0.2895  0.1890  0.3261
   34POPC   C21 4453   3.906   0.373   5.303 -0.1542 -0.2105  0.0317
   34POPC   O22 4454   3.889   0.485   5.345  0.7865  0.7943 -0.5969
   34POPC   C22 4455   3.887   0.332   5.166  0.1690 -0.5459  1.2429
   34POPC   H2R 4456   3.776   0.322   5.157  0.1017 -0.3944  1.8739
   34POPC   H2S 4457   3.921   0.229   5.141 -0.9015 -0.7751  0.6363
   34POPC    C3 4458   4.107   0.387   5.505  0.4639  0.7816  0.1961
   34POPC    HX 4459   4.129   0.397   5.613  1.0283  0.1983  0.1438
   34POPC    HY 4460   4.091   0.491   5.471 -2.2353  0.4448  0.2680
   34POPC   O31 4461   4.217   0.320   5.440 -0.1224 -0.5947  0.4468
   34POPC   C31 4462   4.250   0.372   5.315  0.2718  0.7131 -0.2789
   34POPC   O32 4463   4.193   0.456   5.251 -0.0826 -0.1853 -0.2579
   34POPC   C32 4464   4.370   0.298   5.263 -0.2897 -0.4971  0.3524
   34POPC   H2X 4465   4.367   0.190   5.290  1.6086 -0.6996 -0.1084
   34POPC   H2Y 4466   4.462   0.354   5.289 -0.8606  0.6622 -0.0323
   34POPC   C23 4467   3.932   0.434   5.053  0.5983  0.7175 -0.0497
   34POPC   H3R 4468   4.041   0.416   5.044  0.1853 -1.4645 -1.7154
   34POPC   H3S 4469   3.910   0.539   5.082 -0.8390 -0.3371  3.1819
   34POPC   C24 4470   3.871   0.404   4.913 -0.2893  0.5073  0.0096
   34POPC   H4R 4471   3.760   0.405   4.920 -0.2584 -1.8791  2.5126
   34POPC   H4S 4472   3.905   0.304   4.878 -1.3823  0.1073  0.0670
   34POPC   C25 4473   3.908   0.511   4.807  0.6858  0.4983  0.2432
   34POPC   H5R 4474   4.013   0.547   4.807  0.5847  1.0049 -2.4669
   34POPC   H5S 4475   3.855   0.606   4.827 -0.4909 -0.5192  2.3477
   34POPC   C26 4476   3.884   0.443   4.667  0.1769 -0.0037 -0.4189
   34POPC   H6R 4477   3.775   0.420   4.660 -0.0786  1.2946 -1.1518
   34POPC   H6S 4478   3.956   0.360   4.657 -0.1682 -0.1659 -1.8523
   34POPC   C27 4479   3.915   0.538   4.551  0.2723 -0.1617  0.2389
   34POPC   H7R 4480   3.994   0.613   4.576 -1.0718  0.8943  1.5275
   34POPC   H7S 4481   3.820   0.594   4.534 -0.7033 -2.1836 -1.3291
   34POPC   C28 4482   3.953   0.463   4.421 -0.2351 -0.2668  0.5706
   34POPC   H8R 4483   3.929   0.537   4.342  1.6856 -1.2279 -1.0032
   34POPC   H8S 4484   3.900   0.368   4.402  1.2241 -1.0508  0.2495
   34POPC   C29 4485   4.103   0.425   4.417  0.1741 -0.9713 -0.2653
   34POPC   H91 4486   4.133   0.365   4.504 -2.2349 -0.4813  1.0105
   34POPC  C210 4487   4.190   0.464   4.322 -0.1688  0.1282  0.9340
   34POPC  H101 4488   4.297   0.453   4.345 -0.1324  2.7005  2.3250
   34POPC  C211 4489   4.162   0.547   4.203  0.4325 -0.2731  0.4849
   34POPC  H11R 4490   4.066   0.529   4.150  0.7133  0.4313 -0.2816
   34POPC  H11S 4491   4.228   0.527   4.116 -2.1896 -0.2439 -1.6591
   34POPC  C212 4492   4.148   0.704   4.219 -0.0297 -0.4320 -0.3099
   34POPC  H12R 4493   4.074   0.733   4.297 -0.0530  0.9126 -0.7974
   34POPC  H12S 4494   4.115   0.760   4.129  0.0120  1.2956  0.6900
   34POPC  C213 4495   4.280   0.779   4.247  0.5024  0.6472  0.7607
   34POPC  H13R 4496   4.321   0.757   4.348  0.5090  2.4540  1.1929
   34POPC  H13S 4497   4.235   0.880   4.256 -1.5829 -0.2126  0.6818
   34POPC  C214 4498   4.392   0.781   4.140  0.3778  0.2872  1.0164
   34POPC  H14R 4499   4.427   0.676   4.129 -1.0413 -0.1193  0.1031
   34POPC  H14S 4500   4.468   0.854   4.176 -0.6947  2.3400 -0.6946
   34POPC  C215 4501   4.333   0.828   3.999 -0.8110 -0.1914  0.0841
   34POPC  H15R 4502   4.262   0.912   4.017 -1.5170 -0.4007 -1.5079
   34POPC  H15S 4503   4.275   0.745   3.953 -1.3954  1.2177 -1.8631
   34POPC  C216 4504   4.440   0.875   3.897  0.4312  0.1882  0.4683
   34POPC  H16R 4505   4.479   0.784   3.846  0.6075  0.6892 -0.2961
   34POPC  H16S 4506   4.520   0.931   3.950 -0.0552  1.4957 -0.1347
   34POPC  C217 4507   4.387   0.968   3.784 -0.9633 -0.0245  0.1406
   34POPC  H17R 4508   4.469   0.983   3.710 -1.2861 -0.4601 -0.3087
   34POPC  H17S 4509   4.375   1.065   3.838  1.5161 -0.6534  2.0344
   34POPC  C218 4510   4.264   0.925   3.713  0.3952 -0.2610 -0.6593
   34POPC  H18R 4511   4.221   1.005   3.649  1.6062  1.9058  1.1013
   34POPC  H18S 4512   4.183   0.911   3.788  1.3178  1.4400  0.7297
   34POPC  H18T 4513   4.282   0.831   3.657 -0.0557 -0.5343 -0.3503
   34POPC   C33 4514   4.367   0.282   5.102 -0.0879 -0.5404 -0.4717
   34POPC   H3X 4515   4.472   0.271   5.068 -0.7508  1.2102 -3.4682
   34POPC   H3Y 4516   4.340   0.382   5.060 -1.1590 -0.3650  0.5988
   34POPC   C34 4517   4.275   0.167   5.059 -0.4035  0.3996  0.2306
   34POPC   H4X 4518   4.173   0.192   5.094 -0.5206  2.4324 -1.3845
   34POPC   H4Y 4519   4.309   0.069   5.100 -1.9236  0.5714  2.0397
   34POPC   C35 4520   4.269   0.163   4.902  0.2134 -0.0188 -0.3772
   34POPC   H5X 4521   4.359   0.117   4.856  1.5873  0.0175  2.1427
   34POPC   H5Y 4522   4.268   0.269   4.871 -0.8655  0.6516  1.7668
   34POPC   C36 4523   4.144   0.087   4.859 -0.6978 -0.5152 -0.5507
   34POPC   H6X 4524   4.061   0.149   4.899  0.0146  0.1806 -0.1289
   34POPC   H6Y 4525   4.134  -0.014   4.903  1.7975 -0.5481  0.0951
   34POPC   C37 4526   4.114   0.089   4.709 -0.6769 -0.5289 -0.0358
   34POPC   H7X 4527   4.184   0.024   4.652 -0.8115 -1.2354  0.5915
   34POPC   H7Y 4528   4.131   0.193   4.674 -0.2737 -0.0021  1.6146
   34POPC   C38 4529   3.971   0.049   4.667 -0.3942 -0.7272  0.8671
   34POPC   H8X 4530   3.899   0.105   4.730 -0.5936  1.1040 -0.8762
   34POPC   H8Y 4531   3.957  -0.059   4.690 -0.1490 -0.9298  0.0947
   34POPC   C39 4532   3.955   0.046   4.511  0.9996  0.1776 -0.1953
   34POPC   H9X 4533   4.029  -0.025   4.469  0.3443 -0.0848 -0.9446
   34POPC   H9Y 4534   3.974   0.147   4.469 -1.1187  0.2584 -1.0926
   34POPC  C310 4535   3.806   0.008   4.472  1.0558  0.0333 -1.0317
   34POPC  H10X 4536   3.746   0.101   4.485 -0.7810 -1.3006  0.2900
   34POPC  H10Y 4537   3.773  -0.071   4.542  0.7507  1.0381 -0.0079
   34POPC  C311 4538   3.801   5.793   4.331  0.1095  0.1422  1.0490
   34POPC  H11X 4539   3.692   5.772   4.320  0.4202 -1.1719  0.2192
   34POPC  H11Y 4540   3.860   5.699   4.328  0.4828  0.3931  0.3518
   34POPC  C312 4541   3.833   0.045   4.214  0.2115  0.4424  0.1137
   34POPC  H12X 4542   3.826  -0.010   4.118 -0.5386 -0.4609  0.6739
   34POPC  H12Y 4543   3.937   0.083   4.223  0.2635  0.3256  0.0025
   34POPC  C313 4544   3.725   0.157   4.203  0.6283 -0.2528 -0.1770
   34POPC  H13X 4545   3.718   0.214   4.298 -2.1865 -1.7712  0.6358
   34POPC  H13Y 4546   3.621   0.119   4.200  0.3564  0.4598 -0.0548
   34POPC  C314 4547   3.731   0.235   4.067 -0.6144  0.5289  0.0694
   34POPC  H14X 4548   3.632   0.284   4.060 -0.2352  1.0505 -3.1841
   34POPC  H14Y 4549   3.731   0.159   3.986  1.6784  2.1771 -1.6435
   34POPC  C315 4550   3.854   0.328   4.050  0.5480 -0.1126 -0.5369
   34POPC  H15X 4551   3.950   0.275   4.066  1.4693  2.0331  1.7253
   34POPC  H15Y 4552   3.839   0.408   4.126  1.6689 -0.3003 -0.0900
   34POPC  C316 4553   3.855   0.394   3.910 -0.2451  0.6014  0.4147
   34POPC  H16X 4554   3.879   0.315   3.835  1.3208  0.9468  0.5274
   34POPC  H16Y 4555   3.929   0.477   3.906  2.1492 -1.4286 -0.0892
   34POPC  H16Z 4556   3.754   0.437   3.891 -0.4992  0.0434  0.4718
   35POPC     N 4557   2.389   5.367   5.805 -0.4888 -0.5199 -0.0811
   35POPC   C12 4558   2.444   5.507   5.786  0.3795 -0.1913 -0.2747
   35POPC  H12A 4559   2.547   5.504   5.753  0.8039  2.1089  0.6615
   35POPC  H12B 4560   2.445   5.544   5.888  0.0159  1.2199 -0.7629
   35POPC   C13 4561   2.470   5.305   5.924 -0.0244 -0.0799  0.1796
   35POPC  H13A 4562   2.433   5.205   5.943 -2.7538  0.6921 -0.6375
   35POPC  H13B 4563   2.572   5.291   5.893  1.1970  0.4222  3.5387
   35POPC  H13C 4564   2.468   5.369   6.011 -1.1801 -0.8619  0.7729
   35POPC   C14 4565   2.249   5.372   5.853 -0.0671  0.6272  0.1860
   35POPC  H14A 4566   2.184   5.286   5.843 -1.1380  1.4304 -0.0517
   35POPC  H14B 4567   2.247   5.390   5.959 -2.1771  1.8893 -0.0142
   35POPC  H14C 4568   2.212   5.465   5.812 -0.7936  0.1739 -0.2262
   35POPC   C15 4569   2.403   5.283   5.693 -0.2813  0.5495 -0.1025
   35POPC  H15A 4570   2.391   5.177   5.708  1.5392  0.4343  0.8402
   35POPC  H15B 4571   2.505   5.290   5.657  0.6234 -1.2994  1.8501
   35POPC  H15C 4572   2.346   5.327   5.613  0.9247  1.0634 -0.7099
   35POPC   C11 4573   2.367   5.601   5.689 -0.0066 -0.6506 -0.2341
   35POPC  H11A 4574   2.383   5.559   5.587  1.4685  1.4087 -0.9011
   35POPC  H11B 4575   2.425   5.695   5.696  0.0324 -0.6456 -0.6218
   35POPC     P 4576   2.154   5.752   5.727  0.5545 -0.1623 -0.1241
   35POPC   O13 4577   2.187   5.809   5.858  0.0035 -0.1443  0.0674
   35POPC   O14 4578   2.011   5.725   5.703 -0.1916 -0.2386 -0.6682
   35POPC   O12 4579   2.228   5.617   5.710 -0.2919 -0.5012  0.1722
   35POPC   O11 4580   2.212   0.015   5.623  0.9244  0.1563 -0.2093
   35POPC    C1 4581   2.206   5.831   5.484  0.0399 -0.1588  0.3312
   35POPC    HA 4582   2.109   5.793   5.446  1.1983 -1.5356 -1.4659
   35POPC    HB 4583   2.276   5.749   5.455  0.1733  0.1770 -0.3284
   35POPC    C2 4584   2.254   0.118   5.401 -0.6307 -1.5215 -0.2785
   35POPC    HS 4585   2.344   0.156   5.454 -0.2761 -2.6420 -0.0605
   35POPC   O21 4586   2.145   0.206   5.407 -0.2651  0.4589  0.2014
   35POPC   C21 4587   2.170   0.326   5.344  0.6849 -0.0170 -0.3322
   35POPC   O22 4588   2.274   0.373   5.305  0.3038 -0.4401  0.4686
   35POPC   C22 4589   2.036   0.400   5.335 -0.2078  0.4188  0.0214
   35POPC   H2R 4590   2.022   0.445   5.435 -1.8918 -1.1376  0.5465
   35POPC   H2S 4591   1.961   0.319   5.320  2.7395 -2.2868 -1.1213
   35POPC    C3 4592   2.281   0.076   5.259  0.1428  0.4546  0.4705
   35POPC    HX 4593   2.382   0.029   5.255 -0.1140 -0.0541 -0.1044
   35POPC    HY 4594   2.292   0.165   5.194  2.3161  0.0040  0.1382
   35POPC   O31 4595   2.186   5.820   5.209  0.4239 -0.2481 -0.3402
   35POPC   C31 4596   2.087   0.023   5.141 -0.1881 -0.3873 -0.3972
   35POPC   O32 4597   2.053   0.138   5.123  0.3829  0.1782  0.3810
   35POPC   C32 4598   2.019   5.746   5.070 -0.3967 -0.0534  0.7593
   35POPC   H2X 4599   2.099   5.669   5.062 -0.2447  0.1610  0.1652
   35POPC   H2Y 4600   1.985   5.780   4.970  1.1391 -3.5454 -1.1376
   35POPC   C23 4601   2.019   0.520   5.239 -0.0444  0.3136  0.9384
   35POPC   H3R 4602   2.093   0.601   5.259 -1.8173  2.7728 -1.6488
   35POPC   H3S 4603   1.915   0.560   5.246 -0.1906  0.0223  0.4753
   35POPC   C24 4604   2.042   0.460   5.096 -0.0204  0.9234  0.3740
   35POPC   H4R 4605   1.958   0.391   5.071  0.4348  1.5994 -3.6471
   35POPC   H4S 4606   2.131   0.394   5.093 -0.4559  0.3295  0.2330
   35POPC   C25 4607   2.056   0.569   4.986 -0.7428  0.5325 -1.1825
   35POPC   H5R 4608   2.138   0.631   5.028 -0.3243 -1.1601  0.6042
   35POPC   H5S 4609   1.966   0.633   4.981 -1.5543 -0.3365  1.1883
   35POPC   C26 4610   2.112   0.513   4.849 -0.0711 -0.4537  0.2425
   35POPC   H6R 4611   2.193   0.441   4.874  0.7450  0.5319  0.4792
   35POPC   H6S 4612   2.147   0.592   4.779 -0.6238 -1.0087 -0.6781
   35POPC   C27 4613   2.003   0.428   4.787  0.1672 -0.4173  0.4817
   35POPC   H7R 4614   1.908   0.486   4.791  0.7614  0.5471  1.1160
   35POPC   H7S 4615   2.003   0.334   4.846 -0.3527 -1.4001 -1.0180
   35POPC   C28 4616   2.032   0.397   4.630  0.0226  0.1475  0.4027
   35POPC   H8R 4617   1.945   0.337   4.595  0.6309 -0.2660 -0.4311
   35POPC   H8S 4618   2.128   0.346   4.609  0.1939  1.1667 -1.5036
   35POPC   C29 4619   2.041   0.526   4.558 -0.7209  0.6225 -0.2411
   35POPC   H91 4620   1.996   0.613   4.607 -2.3739  0.4003 -1.2656
   35POPC  C210 4621   2.094   0.549   4.437  0.3484 -0.4945  1.0924
   35POPC  H101 4622   2.096   0.649   4.392  3.8058 -0.7176  0.4504
   35POPC  C211 4623   2.152   0.447   4.340  0.4451  0.4949  0.0278
   35POPC  H11R 4624   2.136   0.486   4.238 -0.0531  3.8317  1.2522
   35POPC  H11S 4625   2.087   0.357   4.349 -0.2553  0.9712 -0.1082
   35POPC  C212 4626   2.293   0.397   4.360 -0.2370 -0.0626 -0.2415
   35POPC  H12R 4627   2.296   0.335   4.452 -1.9142 -0.2447 -0.2678
   35POPC  H12S 4628   2.364   0.481   4.369 -1.4199  1.0346 -0.7627
   35POPC  C213 4629   2.339   0.321   4.234  0.0756 -0.0435 -0.2741
   35POPC  H13R 4630   2.450   0.327   4.222  0.1590  2.3392  1.1630
   35POPC  H13S 4631   2.296   0.371   4.145  1.5732  1.2411 -0.3144
   35POPC  C214 4632   2.310   0.172   4.218 -0.2803  0.3157 -0.2180
   35POPC  H14R 4633   2.203   0.149   4.240  0.0284 -1.5991 -0.5244
   35POPC  H14S 4634   2.365   0.112   4.293  0.7458 -1.4144 -2.2321
   35POPC  C215 4635   2.343   0.126   4.077 -0.3791  0.5690  0.2427
   35POPC  H15R 4636   2.449   0.148   4.054 -0.1055  0.9085  1.7260
   35POPC  H15S 4637   2.288   0.198   4.013 -2.1840  0.1155  1.1971
   35POPC  C216 4638   2.292   5.828   4.044  0.7245 -0.3920 -0.2050
   35POPC  H16R 4639   2.294   5.831   3.933 -0.9891 -0.5393 -0.2710
   35POPC  H16S 4640   2.188   5.825   4.085  1.8390 -0.8646  2.9068
   35POPC  C217 4641   2.380   5.710   4.090  0.5513 -0.4511 -0.6313
   35POPC  H17R 4642   2.313   5.629   4.054 -0.2803 -1.5969  3.0288
   35POPC  H17S 4643   2.383   5.723   4.201 -2.9282  1.7735 -0.6704
   35POPC  C218 4644   2.524   5.716   4.041  0.6613  0.7858  0.1413
   35POPC  H18R 4645   2.581   5.796   4.093  0.7457 -1.2847  3.5487
   35POPC  H18S 4646   2.515   5.716   3.931  2.3894  0.8017 -0.0324
   35POPC  H18T 4647   2.579   5.621   4.059 -0.2893 -0.0669 -1.2517
   35POPC   C33 4648   1.900   5.688   5.157 -0.2370  0.8674 -0.0361
   35POPC   H3X 4649   1.838   5.770   5.198  0.8231  0.1347  3.3413
   35POPC   H3Y 4650   1.958   5.639   5.237  0.3231 -0.3647 -1.1462
   35POPC   C34 4651   1.820   5.574   5.089  0.0719 -0.5677  0.1324
   35POPC   H4X 4652   1.745   5.548   5.166  1.9375 -0.6960  1.9979
   35POPC   H4Y 4653   1.879   5.481   5.075  0.9832  0.3123 -2.4035
   35POPC   C35 4654   1.754   5.623   4.955 -0.4566  0.5912 -0.4903
   35POPC   H5X 4655   1.822   5.668   4.880 -0.7685 -1.0501 -1.8086
   35POPC   H5Y 4656   1.675   5.696   4.985 -1.4210 -0.8895  0.7553
   35POPC   C36 4657   1.707   5.502   4.870  0.1524  0.6380  0.2768
   35POPC   H6X 4658   1.645   5.432   4.931  0.1761  0.0431 -0.3665
   35POPC   H6Y 4659   1.801   5.448   4.846 -0.8313 -1.3692  0.7241
   35POPC   C37 4660   1.622   5.544   4.741 -0.0546 -0.1872  0.4609
   35POPC   H7X 4661   1.530   5.597   4.773  0.8206  2.4690 -1.0313
   35POPC   H7Y 4662   1.590   5.450   4.691 -3.6928 -0.2393  2.5555
   35POPC   C38 4663   1.698   5.631   4.634 -0.0240  0.0001 -0.5276
   35POPC   H8X 4664   1.797   5.584   4.620  0.1686 -0.1148  1.0581
   35POPC   H8Y 4665   1.712   5.735   4.669 -1.0491  0.1110 -0.4096
   35POPC   C39 4666   1.618   5.642   4.508  0.0931 -0.1585  0.7694
   35POPC   H9X 4667   1.514   5.675   4.531  0.4169  0.7421  0.9719
   35POPC   H9Y 4668   1.611   5.545   4.454  1.7031 -0.0061  0.2322
   35POPC  C310 4669   1.682   5.741   4.410  0.0769 -0.7623  0.0187
   35POPC  H10X 4670   1.791   5.730   4.393 -0.0961 -1.8196 -0.5065
   35POPC  H10Y 4671   1.663   5.841   4.454 -0.7454 -1.4674  1.3472
   35POPC  C311 4672   1.618   5.752   4.273  0.6202  0.3420 -0.2714
   35POPC  H11X 4673   1.511   5.725   4.281  0.9602 -1.2887 -0.8987
   35POPC  H11Y 4674   1.666   5.676   4.207 -0.5804 -1.5763  0.9814
   35POPC  C312 4675   1.644   0.048   4.211  0.1994  0.3236 -0.7497
   35POPC  H12X 4676   1.594   0.129   4.269 -1.4488  0.0245 -1.6899
   35POPC  H12Y 4677   1.598   0.059   4.110 -0.3032  2.0307 -0.3641
   35POPC  C313 4678   1.791   0.087   4.195 -0.4964  0.4143 -0.3047
   35POPC  H13X 4679   1.841  -0.007   4.161 -0.3155  0.3311  0.1788
   35POPC  H13Y 4680   1.832   0.132   4.288  0.8656  0.2417 -0.7887
   35POPC  C314 4681   1.818   0.194   4.089  0.0036  0.7720  0.4537
   35POPC  H14X 4682   1.777   0.288   4.131  3.2564  1.9287  1.3832
   35POPC  H14Y 4683   1.759   0.179   3.997  1.9559  1.0288 -0.8946
   35POPC  C315 4684   1.966   0.217   4.043 -0.1795  0.5249 -0.0290
   35POPC  H15X 4685   2.013   0.117   4.031 -1.0544  0.0486  0.4451
   35POPC  H15Y 4686   2.016   0.261   4.132 -1.7807  1.1414  0.6028
   35POPC  C316 4687   1.984   0.312   3.924  0.0762 -0.5065  0.0720
   35POPC  H16X 4688   1.929   0.289   3.830  0.5777  0.3040 -0.4299
   35POPC  H16Y 4689   2.090   0.308   3.894 -0.0104 -1.3661 -0.1460
   35POPC  H16Z 4690   1.947   0.410   3.962 -0.0287 -0.7249  0.5397
   36POPC     N 4691   4.425   0.488   5.985  0.1935 -0.0160 -0.5195
   36POPC   C12 4692   4.449   0.469   5.835 -0.2367  0.3142 -1.0151
   36POPC  H12A 4693   4.556   0.459   5.823 -0.0894  1.1465 -0.5029
   36POPC  H12B 4694   4.419   0.559   5.782  1.6624  0.3768 -2.0724
   36POPC   C13 4695   4.492   0.380   6.063 -0.2174  0.2971  1.0473
   36POPC  H13A 4696   4.465   0.372   6.167 -1.3752  1.8448  0.8954
   36POPC  H13B 4697   4.471   0.283   6.020  0.6202 -0.3455  2.0371
   36POPC  H13C 4698   4.600   0.386   6.056 -0.2816 -0.4810 -2.1896
   36POPC   C14 4699   4.499   0.617   6.011  0.5243 -0.1918 -0.1604
   36POPC  H14A 4700   4.491   0.651   6.113 -1.4714 -2.9120  0.6922
   36POPC  H14B 4701   4.604   0.607   5.988  0.9539  2.1322  0.5072
   36POPC  H14C 4702   4.466   0.693   5.942  1.0720 -0.1276 -0.3617
   36POPC   C15 4703   4.282   0.508   6.027 -0.6133  0.0163  0.1202
   36POPC  H15A 4704   4.242   0.545   5.934  1.9804 -0.0791 -1.1219
   36POPC  H15B 4705   4.270   0.580   6.106  1.4772  0.5139  0.0529
   36POPC  H15C 4706   4.238   0.414   6.058  3.3938 -2.3837 -0.6321
   36POPC   C11 4707   4.382   0.352   5.759  0.6055 -0.5202  0.2974
   36POPC  H11A 4708   4.414   0.346   5.652 -1.1333 -0.5655 -0.2655
   36POPC  H11B 4709   4.278   0.391   5.755  1.1001  0.8470  0.0396
   36POPC     P 4710   4.497   0.124   5.770 -0.1358 -0.4164 -0.3945
   36POPC   O13 4711   4.475   5.839   5.834 -0.4056  0.1356 -0.1007
   36POPC   O14 4712   4.634   0.180   5.784  0.7834  0.5878  0.2330
   36POPC   O12 4713   4.384   0.226   5.820 -0.2953 -0.0841 -0.1400
   36POPC   O11 4714   4.471   0.114   5.616  0.1727  0.2717  0.0673
   36POPC    C1 4715   4.366   0.038   5.556 -0.1632 -0.1552  0.8967
   36POPC    HA 4716   4.329   0.095   5.468  0.8275  0.8538  1.1020
   36POPC    HB 4717   4.275   0.027   5.618 -1.2358 -1.4027 -0.7974
   36POPC    C2 4718   4.423   5.746   5.499  0.8760  0.3530  0.4735
   36POPC    HS 4719   4.474   5.692   5.582 -1.5357 -0.4060  1.5597
   36POPC   O21 4720   4.510   5.784   5.389 -0.3304  0.2625  0.0368
   36POPC   C21 4721   4.596   5.696   5.347  0.5731 -0.5243 -0.0604
   36POPC   O22 4722   4.603   5.583   5.385 -0.2312 -0.1576 -0.3291
   36POPC   C22 4723   4.693   5.762   5.249 -0.2215 -0.2317 -0.1650
   36POPC   H2R 4724   4.795   5.752   5.293 -0.3215 -0.8813 -0.0800
   36POPC   H2S 4725   4.669   5.870   5.247 -2.4122 -0.6904 -1.2839
   36POPC    C3 4726   4.313   5.664   5.435  0.2200  0.0947  0.2018
   36POPC    HX 4727   4.248   5.640   5.522 -0.6739  1.5587 -0.0385
   36POPC    HY 4728   4.346   5.567   5.393 -1.3655  0.1897 -1.3869
   36POPC   O31 4729   4.241   5.732   5.335 -0.1228  0.3720 -0.3434
   36POPC   C31 4730   4.126   5.677   5.294 -0.4531  0.3875 -0.2890
   36POPC   O32 4731   4.091   5.568   5.333 -0.0231 -0.1198  0.1899
   36POPC   C32 4732   4.051   5.762   5.192 -0.1590 -0.2208 -0.2726
   36POPC   H2X 4733   4.114   5.813   5.116 -0.0444  1.8555  1.1325
   36POPC   H2Y 4734   3.995   5.833   5.256 -0.1792 -0.1270 -0.3926
   36POPC   C23 4735   4.685   5.693   5.111 -0.9587  0.3134  0.6214
   36POPC   H3R 4736   4.711   5.586   5.122 -0.1185  0.3499 -0.7851
   36POPC   H3S 4737   4.767   5.731   5.046  0.6546 -0.8371  1.9099
   36POPC   C24 4738   4.546   5.693   5.043  0.2904  0.4434  0.1181
   36POPC   H4R 4739   4.513   5.799   5.046  0.3300  0.4568  0.0645
   36POPC   H4S 4740   4.469   5.637   5.100 -1.7003  1.9441 -0.9649
   36POPC   C25 4741   4.554   5.644   4.903  0.0220 -0.0097  0.1727
   36POPC   H5R 4742   4.653   5.601   4.877  1.4079  1.6076  2.3953
   36POPC   H5S 4743   4.564   5.743   4.854  3.0346 -0.0056  0.5858
   36POPC   C26 4744   4.429   5.567   4.852 -0.2052  0.1135 -0.4308
   36POPC   H6R 4745   4.342   5.605   4.910  0.6881  0.2503  0.8584
   36POPC   H6S 4746   4.440   5.461   4.884  1.2240  0.0652 -0.9986
   36POPC   C27 4747   4.411   5.577   4.704  0.0839 -0.2916  0.5770
   36POPC   H7R 4748   4.498   5.627   4.658 -0.9112  1.0931  0.1545
   36POPC   H7S 4749   4.317   5.635   4.693  0.8035  0.8580  0.3642
   36POPC   C28 4750   4.390   5.442   4.643  0.6733  0.1787  0.3360
   36POPC   H8R 4751   4.480   5.385   4.671  1.7239  0.9416 -1.3098
   36POPC   H8S 4752   4.384   5.447   4.532 -1.3284 -0.4214  0.3796
   36POPC   C29 4753   4.263   5.377   4.689  0.3558  0.2992  0.0729
   36POPC   H91 4754   4.276   5.318   4.781  2.2788  1.5555  0.6528
   36POPC  C210 4755   4.146   5.397   4.643  0.0715 -0.6041  0.2868
   36POPC  H101 4756   4.063   5.356   4.702  0.6799 -2.4768 -0.1057
   36POPC  C211 4757   4.105   5.478   4.522 -0.1283 -0.3640 -0.8992
   36POPC  H11R 4758   4.173   5.564   4.506  1.2435 -0.8793  1.5901
   36POPC  H11S 4759   4.002   5.518   4.538  0.2750  0.0224  0.8809
   36POPC  C212 4760   4.113   5.389   4.393  0.1092 -0.5309 -0.3035
   36POPC  H12R 4761   4.058   5.294   4.412 -0.1218 -0.3633 -0.1203
   36POPC  H12S 4762   4.217   5.361   4.368  0.8461  0.3301  1.6185
   36POPC  C213 4763   4.050   5.454   4.272  0.2986  0.4775 -0.5348
   36POPC  H13R 4764   4.103   5.545   4.236  0.7545 -0.6557 -2.9778
   36POPC  H13S 4765   3.947   5.483   4.300  0.4164  0.5337 -0.1582
   36POPC  C214 4766   4.027   5.359   4.152  0.7873  0.8127  0.0539
   36POPC  H14R 4767   4.112   5.288   4.141 -1.1127 -1.4551 -0.7303
   36POPC  H14S 4768   4.016   5.413   4.055 -2.5701  0.5794  0.2031
   36POPC  C215 4769   3.903   5.273   4.185  0.7966  0.4255 -0.0829
   36POPC  H15R 4770   3.818   5.342   4.205 -0.7323 -1.3569 -0.0629
   36POPC  H15S 4771   3.918   5.213   4.277 -1.5144 -1.0371 -0.5707
   36POPC  C216 4772   3.849   5.174   4.074 -0.3797  0.0379 -0.2223
   36POPC  H16R 4773   3.859   5.235   3.982  2.0378  1.9620  1.1776
   36POPC  H16S 4774   3.744   5.139   4.084 -0.4364  0.2567 -0.0358
   36POPC  C217 4775   3.934   5.046   4.058  0.3419  0.7042 -0.1292
   36POPC  H17R 4776   3.928   4.988   4.152 -2.0929  1.4083  0.2219
   36POPC  H17S 4777   4.043   5.067   4.045  1.5364 -2.4404  3.1526
   36POPC  C218 4778   3.888   4.945   3.952 -0.6211  0.2593  0.3090
   36POPC  H18R 4779   3.900   4.840   3.985 -2.7978  0.0983  0.7533
   36POPC  H18S 4780   3.959   4.961   3.868 -0.8152 -1.1497 -0.1397
   36POPC  H18T 4781   3.789   4.960   3.904 -0.1070  2.0848 -0.2577
   36POPC   C33 4782   3.938   5.691   5.110 -0.1218 -0.3651 -0.6069
   36POPC   H3X 4783   3.869   5.647   5.185 -2.0886 -2.0957 -3.2526
   36POPC   H3Y 4784   3.989   5.612   5.051  1.7583 -1.0087  1.7002
   36POPC   C34 4785   3.847   5.775   5.025  0.6522 -0.3911 -0.3203
   36POPC   H4X 4786   3.904   5.806   4.935  0.6424 -0.3280 -0.3052
   36POPC   H4Y 4787   3.809   5.859   5.088 -0.1749 -1.6032  0.8386
   36POPC   C35 4788   3.732   5.707   4.959  0.2809  0.2520 -0.0633
   36POPC   H5X 4789   3.665   5.784   4.915  0.7959  0.7609  0.0319
   36POPC   H5Y 4790   3.681   5.655   5.043  2.6182 -1.5035  0.3497
   36POPC   C36 4791   3.753   5.600   4.852 -0.1971  0.2622 -0.3853
   36POPC   H6X 4792   3.818   5.519   4.892 -0.0718 -0.7066 -2.4198
   36POPC   H6Y 4793   3.797   5.647   4.761 -1.6254  1.0893 -0.6803
   36POPC   C37 4794   3.616   5.532   4.818 -0.5499 -0.0135  0.5485
   36POPC   H7X 4795   3.556   5.615   4.775 -0.5563 -0.5024 -0.4054
   36POPC   H7Y 4796   3.555   5.502   4.906 -2.1586 -1.1261 -0.8736
   36POPC   C38 4797   3.628   5.400   4.737  0.0598  0.3065  0.5672
   36POPC   H8X 4798   3.524   5.359   4.734 -0.5352  1.8017 -0.6158
   36POPC   H8Y 4799   3.681   5.325   4.798 -1.3006 -0.0990  1.2973
   36POPC   C39 4800   3.688   5.408   4.594  0.2323 -0.3856 -0.2994
   36POPC   H9X 4801   3.766   5.487   4.594 -0.4388  0.2916 -0.4151
   36POPC   H9Y 4802   3.607   5.445   4.527  0.0620  1.3984  0.8228
   36POPC  C310 4803   3.742   5.269   4.545  0.2309 -0.1390 -0.2426
   36POPC  H10X 4804   3.826   5.249   4.615 -0.0471  1.5988  0.6297
   36POPC  H10Y 4805   3.791   5.280   4.446  1.2513 -4.3571 -0.4281
   36POPC  C311 4806   3.629   5.155   4.543 -0.1060 -0.4042  0.2800
   36POPC  H11X 4807   3.540   5.208   4.502 -0.4724 -0.5234  0.9051
   36POPC  H11Y 4808   3.606   5.137   4.650  0.9371  0.5710  0.6891
   36POPC  C312 4809   3.645   5.023   4.470  0.3612  0.3034 -0.3462
   36POPC  H12X 4810   3.693   5.044   4.372  0.7378  1.8850  0.1442
   36POPC  H12Y 4811   3.549   4.968   4.462  0.7390 -0.5033  0.4793
   36POPC  C313 4812   3.739   4.926   4.549 -0.9558  0.5666 -0.2664
   36POPC  H13X 4813   3.702   4.917   4.653 -1.4798 -0.0586 -0.5010
   36POPC  H13Y 4814   3.840   4.968   4.569 -1.0216 -0.1319  1.6372
   36POPC  C314 4815   3.759   4.789   4.476 -0.9980  0.0125  0.0149
   36POPC  H14X 4816   3.660   4.749   4.443 -1.1098  0.6188 -0.3866
   36POPC  H14Y 4817   3.799   4.714   4.548 -2.1257 -0.1187  0.5398
   36POPC  C315 4818   3.855   4.789   4.350  0.0070  0.1470 -0.4742
   36POPC  H15X 4819   3.956   4.835   4.362  1.0866 -2.2293  0.2894
   36POPC  H15Y 4820   3.797   4.859   4.287 -0.6734  0.8723  0.9240
   36POPC  C316 4821   3.873   4.662   4.264 -0.0085  0.3909 -0.9751
   36POPC  H16X 4822   3.926   4.696   4.172  2.1722  0.1911  0.1336
   36POPC  H16Y 4823   3.774   4.612   4.261 -0.6746  1.4349  1.3412
   36POPC  H16Z 4824   3.941   4.592   4.319  0.7384  0.0247 -2.3117
   37POPC     N 4825   5.090   0.602   5.554  0.1215  0.0494  0.7650
   37POPC   C12 4826   5.200   0.534   5.634 -0.2352 -0.3398  0.5703
   37POPC  H12A 4827   5.191   0.559   5.739 -1.4609  0.3835  0.3114
   37POPC  H12B 4828   5.285   0.594   5.606 -0.2750 -0.3909  0.3433
   37POPC   C13 4829   4.967   0.510   5.559  1.0145  0.3278  0.4745
   37POPC  H13A 4830   4.901   0.539   5.479 -0.0154  0.2308  1.2727
   37POPC  H13B 4831   5.011   0.412   5.547  2.1079  0.6582  1.5204
   37POPC  H13C 4832   4.906   0.519   5.647 -2.6134  0.8279 -1.9045
   37POPC   C14 4833   5.056   0.731   5.624 -0.0134  0.1572 -0.4679
   37POPC  H14A 4834   5.148   0.782   5.649  1.5494 -2.6758 -0.0395
   37POPC  H14B 4835   4.988   0.790   5.564 -0.1017 -1.1081 -1.6664
   37POPC  H14C 4836   5.021   0.707   5.723 -0.9163  0.1723 -0.7803
   37POPC   C15 4837   5.127   0.624   5.406  0.3847  0.9613 -0.9679
   37POPC  H15A 4838   5.144   0.531   5.353 -0.5911  0.4639 -0.4400
   37POPC  H15B 4839   5.216   0.684   5.395  0.6179  0.7524 -0.3006
   37POPC  H15C 4840   5.045   0.675   5.356 -1.1009 -0.9501 -0.6166
   37POPC   C11 4841   5.226   0.385   5.614 -0.1526 -0.5562  0.1012
   37POPC  H11A 4842   5.333   0.371   5.642  0.1841 -1.5931 -1.5517
   37POPC  H11B 4843   5.225   0.361   5.506  1.5256  0.1808 -0.1210
   37POPC     P 4844   5.167   0.156   5.699 -0.1263  0.0120  0.3871
   37POPC   O13 4845   5.055   0.085   5.769 -0.2521 -0.3385 -0.3109
   37POPC   O14 4846   5.299   0.145   5.765  0.2579 -0.2995  0.3539
   37POPC   O12 4847   5.130   0.305   5.678  0.3476  0.0785 -0.5807
   37POPC   O11 4848   5.175   0.106   5.546 -0.8450  0.0131 -0.4914
   37POPC    C1 4849   5.302   0.048   5.502 -0.5931 -0.2138  0.1434
   37POPC    HA 4850   5.322  -0.040   5.566 -0.5906 -0.6907 -0.5032
   37POPC    HB 4851   5.390   0.115   5.511 -1.0304  0.4631 -0.4294
   37POPC    C2 4852   5.310   0.013   5.356  0.1513  0.8598  0.0695
   37POPC    HS 4853   5.414  -0.002   5.321 -0.3257  1.8498 -1.9123
   37POPC   O21 4854   5.251   0.123   5.289 -0.6590  0.0094  0.4033
   37POPC   C21 4855   5.333   0.211   5.232 -0.5099  0.2302  0.2306
   37POPC   O22 4856   5.454   0.212   5.222 -0.5282 -0.4132 -0.0867
   37POPC   C22 4857   5.247   0.318   5.170  0.0832  0.4040 -0.4907
   37POPC   H2R 4858   5.299   0.414   5.189  0.0435 -0.2000  3.7979
   37POPC   H2S 4859   5.148   0.329   5.218  0.8231  0.3550  1.1324
   37POPC    C3 4860   5.236   5.725   5.310 -0.0104  0.4173  0.2583
   37POPC    HX 4861   5.131   5.729   5.348 -0.9165  1.4737 -2.1904
   37POPC    HY 4862   5.277   5.635   5.360 -1.4378 -0.0051  0.7294
   37POPC   O31 4863   5.224   5.723   5.163  0.1988 -0.1297 -0.2131
   37POPC   C31 4864   5.315   5.644   5.106  0.1364  0.2079 -0.2720
   37POPC   O32 4865   5.385   5.564   5.157 -0.0746  0.6864  0.6951
   37POPC   C32 4866   5.334   5.678   4.957  0.0718 -0.9162  0.0266
   37POPC   H2X 4867   5.356   5.787   4.955 -0.6596 -0.7159  1.5182
   37POPC   H2Y 4868   5.241   5.661   4.900  0.0673 -0.9731  0.0508
   37POPC   C23 4869   5.228   0.296   5.021 -0.4440  0.0052 -0.4003
   37POPC   H3R 4870   5.327   0.273   4.975  0.8501 -0.2319  2.3422
   37POPC   H3S 4871   5.195   0.387   4.966 -1.2136  0.6834  1.1356
   37POPC   C24 4872   5.127   0.181   4.990  0.0175  0.0550  0.6658
   37POPC   H4R 4873   5.028   0.228   5.011  0.5082  1.3158  0.2556
   37POPC   H4S 4874   5.142   0.102   5.066 -2.2564 -0.4824  0.6407
   37POPC   C25 4875   5.128   0.132   4.845 -0.4027 -0.2701 -0.2913
   37POPC   H5R 4876   5.229   0.103   4.808  0.7108 -0.4103  2.6317
   37POPC   H5S 4877   5.092   0.211   4.774 -0.0441  0.5696  0.4437
   37POPC   C26 4878   5.026   0.023   4.812  0.9577 -0.4224 -1.0716
   37POPC   H6R 4879   4.933   0.079   4.832  0.1982 -1.7333 -0.8027
   37POPC   H6S 4880   5.032  -0.060   4.885 -0.2688  1.5107  1.3491
   37POPC   C27 4881   5.046   5.819   4.662  0.3973  0.3221 -0.5509
   37POPC   H7R 4882   5.137   5.756   4.664 -0.8301 -1.4961 -0.2854
   37POPC   H7S 4883   5.047   5.911   4.599 -0.2059 -0.7888 -2.2596
   37POPC   C28 4884   4.931   5.737   4.603  0.3191  0.1095 -0.1756
   37POPC   H8R 4885   4.847   5.811   4.600  1.5410  1.5450 -2.6697
   37POPC   H8S 4886   4.903   5.651   4.666  0.7867  0.3331  0.3400
   37POPC   C29 4887   4.961   5.680   4.467  0.0859 -0.4794  0.9489
   37POPC   H91 4888   5.063   5.640   4.454  0.7153  0.3160  2.9945
   37POPC  C210 4889   4.882   5.671   4.357 -0.0881  0.0153  0.2509
   37POPC  H101 4890   4.936   5.638   4.267  1.5312 -0.5913  1.3882
   37POPC  C211 4891   4.736   5.717   4.338 -1.2267  0.3523 -0.2879
   37POPC  H11R 4892   4.725   5.814   4.286  0.4172 -0.5424 -2.4523
   37POPC  H11S 4893   4.689   5.724   4.438  0.3587 -0.5079  0.5520
   37POPC  C212 4894   4.654   5.608   4.267 -0.0447 -0.2740  0.0294
   37POPC  H12R 4895   4.547   5.630   4.288  0.1456  0.2805  0.4409
   37POPC  H12S 4896   4.675   5.507   4.308 -1.3171 -0.3958  0.4422
   37POPC  C213 4897   4.675   5.598   4.114 -0.1605  0.6902 -0.2296
   37POPC  H13R 4898   4.773   5.552   4.089 -0.1722  0.5283  0.0224
   37POPC  H13S 4899   4.670   5.697   4.064  2.5970  0.5533 -0.9279
   37POPC  C214 4900   4.568   5.504   4.047  0.5473  0.5384  0.1111
   37POPC  H14R 4901   4.467   5.549   4.060  0.4926  0.4620 -0.0494
   37POPC  H14S 4902   4.576   5.414   4.112  3.2518  1.0551  0.6218
   37POPC  C215 4903   4.602   5.478   3.896 -0.5614 -0.5152 -0.5926
   37POPC  H15R 4904   4.575   5.373   3.868  0.8517 -0.9544 -0.3883
   37POPC  H15S 4905   4.710   5.490   3.874 -0.6483 -0.4893 -1.0182
   37POPC  C216 4906   4.512   5.570   3.814  0.1905  0.3890 -0.2861
   37POPC  H16R 4907   4.515   5.677   3.842 -0.3213  0.8903 -1.9909
   37POPC  H16S 4908   4.410   5.538   3.841 -0.3760  3.2838  1.3149
   37POPC  C217 4909   4.517   5.557   3.661  0.4721 -1.0396 -0.4166
   37POPC  H17R 4910   4.423   5.599   3.620 -0.2010  0.4923  2.4722
   37POPC  H17S 4911   4.521   5.451   3.626  0.2649 -0.5517 -1.9991
   37POPC  C218 4912   4.640   5.608   3.590  0.0572 -0.4073  0.8301
   37POPC  H18R 4913   4.736   5.558   3.614  1.5769  1.7180 -0.4741
   37POPC  H18S 4914   4.655   5.715   3.617 -1.2461  0.5411 -1.8068
   37POPC  H18T 4915   4.622   5.605   3.480 -0.8520  0.8296  0.9220
   37POPC   C33 4916   5.449   5.592   4.894 -0.4322  0.4256 -0.2199
   37POPC   H3X 4917   5.422   5.485   4.897 -1.7171  0.7009 -1.0325
   37POPC   H3Y 4918   5.542   5.600   4.954 -1.7068  1.5145  1.7171
   37POPC   C34 4919   5.492   5.643   4.753 -0.2659  0.4975  0.1132
   37POPC   H4X 4920   5.479   5.753   4.749  0.8752  0.6234 -0.5103
   37POPC   H4Y 4921   5.419   5.592   4.686 -0.4179  1.6862 -0.6513
   37POPC   C35 4922   5.633   5.607   4.716  0.1600  0.0206  0.4264
   37POPC   H5X 4923   5.646   5.500   4.745 -0.9855 -0.2088  0.1428
   37POPC   H5Y 4924   5.706   5.672   4.770 -0.6546 -0.3247  1.9972
   37POPC   C36 4925   5.664   5.630   4.566 -0.6869  0.0103 -0.5397
   37POPC   H6X 4926   5.769   5.603   4.543 -0.8305 -0.5862 -0.5153
   37POPC   H6Y 4927   5.649   5.738   4.547 -0.5554 -0.2110 -2.0259
   37POPC   C37 4928   5.576   5.558   4.457  0.0856  0.6742  0.2066
   37POPC   H7X 4929   5.468   5.584   4.459 -0.4227 -1.1100 -1.1228
   37POPC   H7Y 4930   5.583   5.448   4.467 -1.0498  0.4678 -0.9705
   37POPC   C38 4931   5.629   5.577   4.310 -0.5593 -0.0703 -0.4674
   37POPC   H8X 4932   5.737   5.554   4.322  0.1470  2.3616 -1.4144
   37POPC   H8Y 4933   5.622   5.680   4.268 -1.0700 -0.0455 -0.3346
   37POPC   C39 4934   5.576   5.477   4.212  0.5364 -0.2812 -0.2632
   37POPC   H9X 4935   5.604   5.375   4.249  1.3559  0.3122  0.8059
   37POPC   H9Y 4936   5.631   5.489   4.116  0.0149 -0.2860 -0.5662
   37POPC  C310 4937   5.427   5.494   4.200  0.3411 -0.4222 -0.5310
   37POPC  H10X 4938   5.402   5.602   4.198 -1.7201 -0.7539  2.2356
   37POPC  H10Y 4939   5.368   5.449   4.282 -0.5099  2.9956  0.9001
   37POPC  C311 4940   5.371   5.442   4.060  0.1335  0.1243 -0.0867
   37POPC  H11X 4941   5.355   5.335   4.083  0.1565  0.8115  3.9158
   37POPC  H11Y 4942   5.445   5.450   3.978  1.8552  0.2199  1.3951
   37POPC  C312 4943   5.238   5.507   4.020 -0.1662 -0.2903 -0.2495
   37POPC  H12X 4944   5.248   5.617   4.029 -0.2765  0.0208 -2.9954
   37POPC  H12Y 4945   5.152   5.478   4.084 -0.2690  1.4295  0.4308
   37POPC  C313 4946   5.212   5.489   3.869  1.0460 -0.5725  0.4812
   37POPC  H13X 4947   5.224   5.384   3.836 -1.4717 -0.4203 -1.2259
   37POPC  H13Y 4948   5.277   5.560   3.812 -2.5540  1.2543 -1.6827
   37POPC  C314 4949   5.059   5.516   3.837  0.3853 -0.4012  0.2372
   37POPC  H14X 4950   5.037   5.614   3.884  1.2239 -0.2131  0.2535
   37POPC  H14Y 4951   5.006   5.428   3.879  2.1166 -1.5742  0.0694
   37POPC  C315 4952   5.030   5.514   3.686 -0.2564 -0.1659  0.5671
   37POPC  H15X 4953   5.124   5.533   3.629  1.0176 -0.2740  2.5240
   37POPC  H15Y 4954   4.985   5.610   3.652  0.8735 -0.5799 -2.4142
   37POPC  C316 4955   4.951   5.404   3.629  0.1211  0.2855  0.7604
   37POPC  H16X 4956   5.006   5.307   3.630  1.1153  0.8278  2.1529
   37POPC  H16Y 4957   4.921   5.427   3.525  1.1627  1.1907  0.6392
   37POPC  H16Z 4958   4.855   5.393   3.684 -0.3964  1.6542  0.1676
   38POPC     N 4959   2.800   4.304   6.164  0.0315 -0.1308 -0.1450
   38POPC   C12 4960   2.762   4.382   6.032  0.4536  0.2592 -1.0846
   38POPC  H12A 4961   2.654   4.380   6.034  0.3598 -0.2220  3.2159
   38POPC  H12B 4962   2.804   4.322   5.952  0.8146 -0.6927 -0.1988
   38POPC   C13 4963   2.768   4.395   6.282 -0.2701  0.1394 -0.3770
   38POPC  H13A 4964   2.666   4.431   6.286 -1.0013 -1.8170  0.2233
   38POPC  H13B 4965   2.779   4.333   6.370  0.2366 -3.0288 -2.4816
   38POPC  H13C 4966   2.845   4.470   6.288 -0.3835  0.4191 -1.9496
   38POPC   C14 4967   2.717   4.177   6.190 -0.4148  0.2354  0.5306
   38POPC  H14A 4968   2.716   4.114   6.102 -0.9049 -0.0096  0.7111
   38POPC  H14B 4969   2.758   4.121   6.272  1.7342 -1.0839 -1.3163
   38POPC  H14C 4970   2.613   4.202   6.205 -0.3516  0.5795  0.4195
   38POPC   C15 4971   2.947   4.267   6.170  0.0692  0.8927  0.4498
   38POPC  H15A 4972   2.974   4.191   6.097  0.8537  0.7569  0.8650
   38POPC  H15B 4973   2.970   4.224   6.266 -0.0461  0.1015  0.1378
   38POPC  H15C 4974   3.008   4.355   6.159  2.0859 -0.0348  3.2694
   38POPC   C11 4975   2.820   4.524   6.005  0.0459  0.4517 -0.0634
   38POPC  H11A 4976   2.791   4.591   6.088 -0.2736 -1.6166  1.5854
   38POPC  H11B 4977   2.778   4.568   5.912  0.6772  1.2193  0.0093
   38POPC     P 4978   3.040   4.472   5.867 -0.3586  0.2503  0.2154
   38POPC   O13 4979   3.160   4.412   5.923  0.0793 -0.6768  0.1635
   38POPC   O14 4980   3.052   4.583   5.767  0.4568 -0.4505  0.0524
   38POPC   O12 4981   2.963   4.536   5.990 -0.6241  0.4223 -0.2161
   38POPC   O11 4982   2.947   4.360   5.810 -0.2966 -0.4102 -0.0731
   38POPC    C1 4983   2.848   4.384   5.708 -0.1948  0.0232 -0.3987
   38POPC    HA 4984   2.804   4.486   5.712  1.2641  0.7276 -1.1859
   38POPC    HB 4985   2.771   4.305   5.711  1.4195 -1.6007  0.0371
   38POPC    C2 4986   2.919   4.365   5.569  0.2399  0.5331 -0.3534
   38POPC    HS 4987   2.988   4.450   5.549  1.5848 -0.7027 -1.1505
   38POPC   O21 4988   2.821   4.360   5.464 -0.1506 -0.2038  0.1046
   38POPC   C21 4989   2.773   4.477   5.414  0.7909  0.3683 -0.5445
   38POPC   O22 4990   2.793   4.586   5.459 -0.4328 -0.5326 -0.4006
   38POPC   C22 4991   2.685   4.434   5.289 -0.0791 -0.2991  0.4576
   38POPC   H2R 4992   2.599   4.378   5.332 -1.4991  2.5325  1.5665
   38POPC   H2S 4993   2.750   4.367   5.228  2.4414  3.3741 -1.2461
   38POPC    C3 4994   3.010   4.235   5.585  0.1218 -0.6862  0.1671
   38POPC    HX 4995   2.955   4.142   5.615  1.1188 -1.1533  0.6114
   38POPC    HY 4996   3.092   4.262   5.655  2.8961  0.2424 -3.1538
   38POPC   O31 4997   3.084   4.208   5.466  0.5390  0.3407  0.1450
   38POPC   C31 4998   3.181   4.294   5.435  0.4823  0.6427  0.3278
   38POPC   O32 4999   3.208   4.395   5.489  0.1010 -0.2393  0.0742
   38POPC   C32 5000   3.260   4.238   5.314 -0.1868 -0.6346  0.7607
   38POPC   H2X 5001   3.209   4.145   5.282 -1.8918  1.1221 -1.9707
   38POPC   H2Y 5002   3.364   4.211   5.344  0.0776 -2.3003 -1.4512
   38POPC   C23 5003   2.642   4.557   5.202 -0.7290  0.1075  0.0542
   38POPC   H3R 5004   2.731   4.623   5.188 -1.1772  0.2574 -2.8655
   38POPC   H3S 5005   2.569   4.615   5.262 -2.0403  0.3381 -1.6612
   38POPC   C24 5006   2.574   4.524   5.066 -0.3240 -0.6138 -0.6495
   38POPC   H4R 5007   2.647   4.471   5.002  2.7398  2.4208  0.0257
   38POPC   H4S 5008   2.541   4.616   5.013 -0.6763 -0.4857 -0.2162
   38POPC   C25 5009   2.444   4.448   5.081 -0.2405 -0.1354  0.7770
   38POPC   H5R 5010   2.380   4.490   5.161  1.1805  3.1006  0.3658
   38POPC   H5S 5011   2.469   4.348   5.123 -0.2255  0.2425  1.7041
   38POPC   C26 5012   2.365   4.431   4.952  0.8605 -1.0960  0.8796
   38POPC   H6R 5013   2.336   4.528   4.906 -0.7097 -1.2889  1.3799
   38POPC   H6S 5014   2.276   4.366   4.966  0.0583 -0.2512 -0.1588
   38POPC   C27 5015   2.453   4.361   4.844  0.3185 -0.1112  0.0573
   38POPC   H7R 5016   2.463   4.259   4.885  0.8278  0.0606  0.3689
   38POPC   H7S 5017   2.549   4.415   4.825 -0.1298  0.1258 -1.7512
   38POPC   C28 5018   2.395   4.337   4.707 -0.2326 -0.3184  0.1918
   38POPC   H8R 5019   2.294   4.291   4.710 -0.1680 -0.4587  0.2285
   38POPC   H8S 5020   2.460   4.260   4.658  2.0456 -0.0437  2.5496
   38POPC   C29 5021   2.380   4.460   4.628  0.0918 -1.0038 -0.3540
   38POPC   H91 5022   2.320   4.541   4.670 -0.8624 -0.0137 -3.3367
   38POPC  C210 5023   2.435   4.490   4.511  0.9696 -0.6510 -0.1775
   38POPC  H101 5024   2.413   4.586   4.461  2.4756 -0.8478 -1.3066
   38POPC  C211 5025   2.532   4.400   4.434 -0.1240  0.2285 -0.1170
   38POPC  H11R 5026   2.602   4.345   4.500 -0.3505  0.4283  0.2881
   38POPC  H11S 5027   2.596   4.460   4.365  1.1785 -0.2263  0.6518
   38POPC  C212 5028   2.461   4.297   4.337 -0.1794  0.3547  0.4113
   38POPC  H12R 5029   2.395   4.349   4.264 -0.5895 -0.4614  0.1885
   38POPC  H12S 5030   2.402   4.239   4.411  1.5875 -0.6646  1.0687
   38POPC  C213 5031   2.547   4.196   4.256  0.7425  0.0508 -0.2816
   38POPC  H13R 5032   2.474   4.124   4.213  0.2824  1.2752 -1.6356
   38POPC  H13S 5033   2.598   4.139   4.336 -1.4953  0.5217  1.5716
   38POPC  C214 5034   2.642   4.263   4.151 -0.1009 -0.4191  0.6512
   38POPC  H14R 5035   2.714   4.186   4.117 -2.2151 -2.0390 -0.3904
   38POPC  H14S 5036   2.707   4.336   4.203  1.6538  0.8387 -2.9465
   38POPC  C215 5037   2.574   4.326   4.027  0.2886  0.4869  0.0046
   38POPC  H15R 5038   2.476   4.376   4.044 -0.0158  0.0534 -0.4419
   38POPC  H15S 5039   2.549   4.247   3.952 -1.5868  2.0328 -1.0977
   38POPC  C216 5040   2.656   4.429   3.956  1.0813 -0.0261 -0.3000
   38POPC  H16R 5041   2.764   4.425   3.980  1.6723  3.5272 -1.7255
   38POPC  H16S 5042   2.607   4.521   3.997  1.8904 -0.1925  1.1022
   38POPC  C217 5043   2.639   4.419   3.796 -0.7769 -0.9343  0.4972
   38POPC  H17R 5044   2.529   4.430   3.782 -0.5184 -0.8729 -2.0471
   38POPC  H17S 5045   2.673   4.329   3.741  1.7737  0.2227  0.0137
   38POPC  C218 5046   2.702   4.537   3.724  0.1832  0.1144  1.0007
   38POPC  H18R 5047   2.682   4.637   3.769 -3.0984 -0.7731  1.7608
   38POPC  H18S 5048   2.675   4.532   3.617  1.6352 -1.1744  0.6700
   38POPC  H18T 5049   2.813   4.529   3.723  0.2275  0.7082  0.4711
   38POPC   C33 5050   3.259   4.351   5.203 -0.7183  0.6469  0.9307
   38POPC   H3X 5051   3.322   4.330   5.114 -2.2402  3.0135 -0.8368
   38POPC   H3Y 5052   3.301   4.440   5.255  0.1813  1.2864 -0.7930
   38POPC   C34 5053   3.127   4.382   5.138 -0.6371  0.2619  0.3642
   38POPC   H4X 5054   3.159   4.455   5.061  2.4980  0.6701  1.9081
   38POPC   H4Y 5055   3.067   4.446   5.206  0.9854  3.6674 -1.2022
   38POPC   C35 5056   3.054   4.264   5.066  0.4683  0.1517  0.4597
   38POPC   H5X 5057   3.016   4.190   5.139 -0.2118  0.0169 -0.0205
   38POPC   H5Y 5058   3.120   4.216   4.991 -1.7212 -1.8816 -0.2653
   38POPC   C36 5059   2.924   4.322   5.000  0.5066 -1.1044  0.6003
   38POPC   H6X 5060   2.954   4.381   4.911 -0.2250 -0.5859  0.6822
   38POPC   H6Y 5061   2.885   4.399   5.071  2.5834  0.6242 -0.0034
   38POPC   C37 5062   2.812   4.219   4.975  0.4664 -0.1174 -0.3126
   38POPC   H7X 5063   2.723   4.279   4.947 -1.1546 -2.7168 -1.0553
   38POPC   H7Y 5064   2.778   4.155   5.060 -2.3866  1.7484  0.0965
   38POPC   C38 5065   2.838   4.125   4.854 -0.9329  1.0257 -1.4094
   38POPC   H8X 5066   2.815   4.022   4.889  4.1015  0.3030  0.6891
   38POPC   H8Y 5067   2.945   4.131   4.823 -1.4361  0.4945 -3.4248
   38POPC   C39 5068   2.776   4.158   4.722 -0.6943 -0.5382  0.7862
   38POPC   H9X 5069   2.831   4.247   4.683 -2.0233 -0.2154 -0.4205
   38POPC   H9Y 5070   2.670   4.185   4.736 -0.4937  0.2768  0.7795
   38POPC  C310 5071   2.796   4.059   4.605  0.1726 -0.4674 -0.0391
   38POPC  H10X 5072   2.897   4.013   4.601  0.9598  1.0664  1.2752
   38POPC  H10Y 5073   2.791   4.127   4.517  1.7812  0.9493  0.9014
   38POPC  C311 5074   2.692   3.946   4.603  0.7367 -0.3114 -0.2644
   38POPC  H11X 5075   2.595   3.996   4.583  0.0198 -1.2684  0.7715
   38POPC  H11Y 5076   2.683   3.902   4.704 -0.8292 -0.7222 -0.5589
   38POPC  C312 5077   2.699   3.837   4.500  0.0035  0.8269  0.6230
   38POPC  H12X 5078   2.621   3.757   4.499 -0.8467  1.6006 -2.1307
   38POPC  H12Y 5079   2.794   3.784   4.525  0.2986  1.3850  0.7117
   38POPC  C313 5080   2.696   3.880   4.353  0.0722  0.0964 -0.3707
   38POPC  H13X 5081   2.784   3.945   4.331  0.1517  0.4676  0.9592
   38POPC  H13Y 5082   2.600   3.926   4.322  0.8633  0.6784 -2.1564
   38POPC  C314 5083   2.709   3.764   4.242  0.6322  0.1305 -0.7349
   38POPC  H14X 5084   2.608   3.718   4.244 -0.2244  1.9327 -0.8573
   38POPC  H14Y 5085   2.771   3.677   4.274 -0.3643 -0.1720  0.4609
   38POPC  C315 5086   2.739   3.808   4.099  0.8471  0.1411  0.3397
   38POPC  H15X 5087   2.671   3.894   4.079  1.7906  0.6531 -0.8158
   38POPC  H15Y 5088   2.709   3.726   4.031 -0.2309  0.8329 -0.0398
   38POPC  C316 5089   2.887   3.836   4.078 -0.0646 -0.1940  0.3462
   38POPC  H16X 5090   2.894   3.887   3.979  1.1149 -1.1405 -0.0766
   38POPC  H16Y 5091   2.950   3.745   4.072 -0.2254 -0.3002  0.2350
   38POPC  H16Z 5092   2.933   3.893   4.161  1.4418 -1.6716  0.5819
   39POPC     N 5093   0.402   5.737   5.440 -0.4530 -0.1436  0.2401
   39POPC   C12 5094   0.548   5.763   5.396  0.3691 -0.6679  0.0788
   39POPC  H12A 5095   0.583   5.683   5.332  0.6868 -0.6158  0.1853
   39POPC  H12B 5096   0.606   5.745   5.485 -0.5332 -1.4831  0.5186
   39POPC   C13 5097   0.300   5.759   5.327 -0.3623  0.1086 -0.1455
   39POPC  H13A 5098   0.203   5.743   5.371 -0.4742 -0.2829 -0.5278
   39POPC  H13B 5099   0.298   5.861   5.292  0.7011  0.0188 -0.4864
   39POPC  H13C 5100   0.317   5.686   5.250  5.9154 -0.1548  0.9150
   39POPC   C14 5101   0.380   5.593   5.478 -0.1770 -0.1246 -0.1520
   39POPC  H14A 5102   0.278   5.580   5.508 -0.6589  0.0690 -1.6212
   39POPC  H14B 5103   0.407   5.524   5.399 -0.7869  0.7447 -1.1590
   39POPC  H14C 5104   0.444   5.583   5.564 -0.3063 -0.1654 -0.0617
   39POPC   C15 5105   0.366  -0.016   5.551 -0.1397  0.1629 -0.2417
   39POPC  H15A 5106   0.382   0.085   5.515  1.3689 -0.1814 -0.6120
   39POPC  H15B 5107   0.429  -0.030   5.638 -0.8599  1.1723  0.4597
   39POPC  H15C 5108   0.266  -0.037   5.584 -0.0991 -0.5003 -0.5210
   39POPC   C11 5109   0.590   0.062   5.343 -0.1617  0.5503  0.0571
   39POPC  H11A 5110   0.533   0.075   5.249 -2.3969 -0.6828  1.1647
   39POPC  H11B 5111   0.699   0.049   5.323 -0.0898  0.4298  0.5230
   39POPC     P 5112   0.670   0.242   5.502  0.1132 -0.2735 -0.0938
   39POPC   O13 5113   0.735   0.148   5.596 -0.3609  0.8610 -0.0790
   39POPC   O14 5114   0.624   0.370   5.563  0.3363  0.8549  0.2598
   39POPC   O12 5115   0.554   0.172   5.424  0.1236 -0.5304 -0.2353
   39POPC   O11 5116   0.779   0.274   5.393 -0.0446  0.2024 -0.2357
   39POPC    C1 5117   0.789   0.387   5.309 -0.3483 -0.6091 -0.1120
   39POPC    HA 5118   0.892   0.428   5.315 -0.4845  0.3175 -2.7220
   39POPC    HB 5119   0.728   0.473   5.343 -0.0577 -0.2109 -0.5798
   39POPC    C2 5120   0.772   0.352   5.166  0.0062 -0.5102 -0.3946
   39POPC    HS 5121   0.783   0.444   5.103  0.7917 -0.7752 -0.6578
   39POPC   O21 5122   0.641   0.301   5.137  0.2183  0.1031  0.0663
   39POPC   C21 5123   0.544   0.386   5.143 -0.0727 -0.6992  0.0247
   39POPC   O22 5124   0.549   0.503   5.179  0.2581  0.0594  0.5393
   39POPC   C22 5125   0.424   0.341   5.072  1.0684 -0.0383  0.2526
   39POPC   H2R 5126   0.336   0.390   5.120  1.7771 -0.6565  2.3197
   39POPC   H2S 5127   0.415   0.231   5.072  2.7608 -0.2178  0.7139
   39POPC    C3 5128   0.876   0.249   5.120  0.5500  0.5297 -0.2503
   39POPC    HX 5129   0.863   0.149   5.166 -1.6691  1.7284  1.9604
   39POPC    HY 5130   0.976   0.276   5.160  1.5585 -0.6870 -1.8312
   39POPC   O31 5131   0.881   0.248   4.979  0.4949  0.0499  0.0800
   39POPC   C31 5132   0.857   0.127   4.923 -0.1254  0.8141 -0.2432
   39POPC   O32 5133   0.837   0.020   4.984 -0.4738  0.2184 -0.1881
   39POPC   C32 5134   0.876   0.145   4.770  0.4405 -0.0327  0.1016
   39POPC   H2X 5135   0.981   0.169   4.743  0.2130 -0.6672 -1.4757
   39POPC   H2Y 5136   0.801   0.216   4.730 -0.2991 -1.7349 -1.6969
   39POPC   C23 5137   0.424   0.381   4.921  0.5826  0.0713 -0.0131
   39POPC   H3R 5138   0.441   0.490   4.912 -0.4901  0.2099 -0.5439
   39POPC   H3S 5139   0.330   0.352   4.868  0.9668 -1.6812  0.1836
   39POPC   C24 5140   0.529   0.307   4.833  0.3330  0.3511 -0.3624
   39POPC   H4R 5141   0.517   0.198   4.853  0.3237  0.5672  0.8925
   39POPC   H4S 5142   0.632   0.334   4.863 -0.5071  2.4649  0.8322
   39POPC   C25 5143   0.508   0.333   4.685 -0.1824 -0.1769 -0.0350
   39POPC   H5R 5144   0.586   0.287   4.621  0.5232 -1.1612  1.4778
   39POPC   H5S 5145   0.511   0.442   4.662 -1.5138  0.4979  2.5993
   39POPC   C26 5146   0.370   0.293   4.634 -0.2834  0.4000  0.1259
   39POPC   H6R 5147   0.297   0.374   4.655  0.4548  0.6587  1.8942
   39POPC   H6S 5148   0.330   0.201   4.680  0.6204 -1.0533 -1.8378
   39POPC   C27 5149   0.361   0.280   4.481  0.3583 -0.4793 -0.5165
   39POPC   H7R 5150   0.388   0.366   4.416 -1.8022  0.0941 -0.7386
   39POPC   H7S 5151   0.253   0.264   4.462  0.1663  0.8513 -0.6275
   39POPC   C28 5152   0.435   0.147   4.428 -0.2092  0.0411 -0.5719
   39POPC   H8R 5153   0.542   0.157   4.457 -0.0852 -2.4088  0.0348
   39POPC   H8S 5154   0.438   0.138   4.317 -0.5258 -1.0025 -0.5142
   39POPC   C29 5155   0.379   0.027   4.484  0.6047  0.3533  0.0473
   39POPC   H91 5156   0.416   0.004   4.586  2.0322  1.4224 -0.1919
   39POPC  C210 5157   0.291   5.785   4.430  0.2434 -0.6659 -0.0749
   39POPC  H101 5158   0.244   5.705   4.489  0.8662 -1.7342 -0.9839
   39POPC  C211 5159   0.224   5.801   4.297 -0.4762 -0.2076 -0.5559
   39POPC  H11R 5160   0.253   5.722   4.224 -2.5461 -0.5405 -1.0676
   39POPC  H11S 5161   0.258   5.891   4.242  1.8910  0.3632  1.6470
   39POPC  C212 5162   0.073   5.800   4.325 -0.5247  0.5111  0.7346
   39POPC  H12R 5163   0.046   5.717   4.395 -0.1479  0.0780  0.3697
   39POPC  H12S 5164   0.010   5.777   4.236 -0.4246  0.2563  0.7286
   39POPC  C213 5165   0.022   0.091   4.391 -0.5041  0.4396  0.6060
   39POPC  H13R 5166   0.073   0.128   4.483 -0.3910  1.6552  0.0688
   39POPC  H13S 5167  -0.079   0.069   4.432 -0.2692 -1.6848  0.1746
   39POPC  C214 5168   0.013   0.218   4.296  0.5295 -0.3211 -0.6334
   39POPC  H14R 5169   0.109   0.255   4.254  0.2267  0.9304 -0.2672
   39POPC  H14S 5170  -0.020   0.295   4.368 -1.5111  1.9208 -3.6719
   39POPC  C215 5171   5.749   0.210   4.184  0.3624 -0.5340  0.3285
   39POPC  H15R 5172   5.669   0.141   4.218 -0.6842  1.3777  2.0200
   39POPC  H15S 5173   5.788   0.163   4.092 -0.5030  0.1069 -0.3878
   39POPC  C216 5174   5.683   0.343   4.147 -0.7837  0.1159  0.4056
   39POPC  H16R 5175   5.763   0.414   4.117  1.2445 -1.4537  1.8341
   39POPC  H16S 5176   5.625   0.389   4.230  0.3695  0.6176  0.9454
   39POPC  C217 5177   5.581   0.322   4.028 -0.3991  0.0068  0.8921
   39POPC  H17R 5178   5.493   0.270   4.069  0.6556 -1.3376  1.5182
   39POPC  H17S 5179   5.649   0.264   3.961  3.0459  0.1850  3.9391
   39POPC  C218 5180   5.547   0.463   3.974 -0.5372  0.2953 -0.1084
   39POPC  H18R 5181   5.476   0.450   3.890 -0.7871 -1.4478  0.3333
   39POPC  H18S 5182   5.635   0.517   3.932 -0.0814  0.1927  0.6890
   39POPC  H18T 5183   5.494   0.525   4.050  0.5078 -0.4618  1.2849
   39POPC   C33 5184   0.837   5.852   4.699  0.8290 -0.2320  0.0044
   39POPC   H3X 5185   0.731   5.838   4.730  0.3914  0.4319 -1.1239
   39POPC   H3Y 5186   0.892   5.762   4.734 -1.7410 -1.4705  1.1578
   39POPC   C34 5187   0.851   0.027   4.550 -0.1622 -0.7125  0.2997
   39POPC   H4X 5188   0.956   0.041   4.517 -0.6414  0.7122 -0.7222
   39POPC   H4Y 5189   0.814   0.128   4.521  3.6680  0.6692 -0.4458
   39POPC   C35 5190   0.776   5.771   4.453  0.3175 -0.7442  0.6017
   39POPC   H5X 5191   0.673   5.766   4.496 -1.0669 -0.5453 -2.4274
   39POPC   H5Y 5192   0.830   5.675   4.463 -0.9951 -1.3336  2.5464
   39POPC   C36 5193   0.766  -0.027   4.312  0.4312 -0.0706 -0.1184
   39POPC   H6X 5194   0.867  -0.022   4.267  1.7565 -1.9488  2.3761
   39POPC   H6Y 5195   0.723   0.076   4.304 -0.3779 -0.2293  1.7153
   39POPC   C37 5196   0.670   5.723   4.231 -0.1643 -0.3102  0.1907
   39POPC   H7X 5197   0.577   5.706   4.290  0.2778 -2.5416  0.3295
   39POPC   H7Y 5198   0.707   5.620   4.210 -1.3590 -0.6347 -0.4109
   39POPC   C38 5199   0.631   5.789   4.105  0.2675 -0.3773  0.6908
   39POPC   H8X 5200   0.591   5.890   4.127 -0.2299 -0.5211  0.4622
   39POPC   H8Y 5201   0.548   5.734   4.056 -0.3071  0.0671  1.1519
   39POPC   C39 5202   0.747   5.802   4.010 -0.2845  0.1141 -0.3105
   39POPC   H9X 5203   0.784   5.702   3.979  2.1516  1.2276 -1.2704
   39POPC   H9Y 5204   0.832   5.845   4.067 -0.1960 -0.6906  0.1690
   39POPC  C310 5205   0.741   0.064   3.901  0.5596  0.0503 -0.6627
   39POPC  H10X 5206   0.839   0.105   3.870  0.5314  1.7108  1.2568
   39POPC  H10Y 5207   0.690   0.153   3.943 -1.1206 -1.9184  1.8463
   39POPC  C311 5208   0.645   5.870   3.778  0.0332  0.2758 -0.2686
   39POPC  H11X 5209   0.545   5.848   3.822 -0.2326 -0.8912 -1.3938
   39POPC  H11Y 5210   0.687   5.781   3.726  1.7294 -0.4836  2.2155
   39POPC  C312 5211   0.621   0.157   3.694  0.2821 -0.0866  0.3251
   39POPC  H12X 5212   0.698   0.168   3.615 -1.0075  0.6423 -0.8741
   39POPC  H12Y 5213   0.627   0.246   3.759 -1.5792  1.1344 -1.0652
   39POPC  C313 5214   0.483   0.166   3.629  0.7366 -0.5361 -0.6197
   39POPC  H13X 5215   0.416   0.197   3.712 -0.3721  0.0960 -1.7213
   39POPC  H13Y 5216   0.440   0.065   3.610 -1.9547 -0.1159  2.4174
   39POPC  C314 5217   0.496   0.263   3.511  0.4484 -0.7849 -0.0644
   39POPC  H14X 5218   0.523   0.208   3.418 -3.1248 -1.4497 -0.8727
   39POPC  H14Y 5219   0.572   0.340   3.538  0.1013 -0.3565 -0.2938
   39POPC  C315 5220   0.364   0.346   3.491 -0.6551  0.3369  0.4491
   39POPC  H15X 5221   0.359   0.430   3.564  0.3093  1.1034 -0.3330
   39POPC  H15Y 5222   0.285   0.272   3.512  0.8053 -1.2956  0.4175
   39POPC  C316 5223   0.362   0.416   3.359  0.1254  0.6939 -0.1109
   39POPC  H16X 5224   0.400   0.344   3.283 -2.5707  1.6452 -2.5482
   39POPC  H16Y 5225   0.426   0.506   3.349 -0.8813  1.7522  2.2428
   39POPC  H16Z 5226   0.264   0.442   3.315 -0.5942 -0.8867  0.4928
   40POPC     N 5227   4.344   2.597   5.587  0.6643 -0.5537  0.0105
   40POPC   C12 5228   4.450   2.485   5.577 -0.1738 -0.3902  0.0421
   40POPC  H12A 5229   4.533   2.512   5.514  0.4466 -0.4400  0.8115
   40POPC  H12B 5230   4.418   2.401   5.518  1.0615 -0.4381 -0.5814
   40POPC   C13 5231   4.410   2.732   5.591 -0.1400 -0.8150 -0.3004
   40POPC  H13A 5232   4.333   2.807   5.596  0.2485 -0.4856  1.6948
   40POPC  H13B 5233   4.483   2.724   5.670  0.6199 -2.3661 -1.1186
   40POPC  H13C 5234   4.467   2.746   5.500  0.8334  0.9857  0.5395
   40POPC   C14 5235   4.253   2.589   5.460 -0.8331  0.4031  0.1969
   40POPC  H14A 5236   4.175   2.664   5.457  0.1657  1.4329 -0.2794
   40POPC  H14B 5237   4.317   2.597   5.374  1.2189  3.1912  1.8484
   40POPC  H14C 5238   4.201   2.494   5.459 -2.3573  1.1993 -0.8518
   40POPC   C15 5239   4.255   2.575   5.703 -0.7314  0.4599 -0.0533
   40POPC  H15A 5240   4.313   2.589   5.793  0.4122  0.8725 -0.8342
   40POPC  H15B 5241   4.208   2.478   5.698 -0.3276  0.3442 -2.6407
   40POPC  H15C 5242   4.174   2.647   5.706 -1.3440 -0.2292  1.9099
   40POPC   C11 5243   4.520   2.436   5.710 -0.3424 -0.0981 -0.4651
   40POPC  H11A 5244   4.583   2.346   5.690 -1.5157 -0.6731 -1.8092
   40POPC  H11B 5245   4.437   2.411   5.780 -0.6089  1.1090 -0.3406
   40POPC     P 5246   4.742   2.598   5.711  0.2821 -0.0606 -0.3536
   40POPC   O13 5247   4.853   2.513   5.760  0.2439  0.8127  0.2711
   40POPC   O14 5248   4.754   2.733   5.764  0.2171  0.2526 -0.1280
   40POPC   O12 5249   4.611   2.538   5.763 -0.0960  0.1626  0.0964
   40POPC   O11 5250   4.716   2.587   5.556  0.5208 -0.2348 -0.2061
   40POPC    C1 5251   4.808   2.649   5.465  1.0811 -0.4685  0.6971
   40POPC    HA 5252   4.878   2.572   5.427  2.8607  1.5176 -0.2256
   40POPC    HB 5253   4.863   2.732   5.515 -0.9616  0.2330  1.9535
   40POPC    C2 5254   4.742   2.720   5.340  1.1228 -0.2906 -0.7732
   40POPC    HS 5255   4.825   2.758   5.277  0.5878  2.1514 -0.0789
   40POPC   O21 5256   4.670   2.835   5.397  0.4007 -0.0393  0.2514
   40POPC   C21 5257   4.708   2.955   5.369  0.2903 -0.1026  0.0456
   40POPC   O22 5258   4.804   2.991   5.302  0.3010  0.3136  0.5007
   40POPC   C22 5259   4.603   3.057   5.416 -0.5444 -0.1998  0.3844
   40POPC   H2R 5260   4.655   3.156   5.419 -1.2998  0.1934  1.1452
   40POPC   H2S 5261   4.576   3.039   5.523  2.1248  0.3180  1.2240
   40POPC    C3 5262   4.653   2.626   5.258  0.9492 -0.4476 -0.2448
   40POPC    HX 5263   4.567   2.593   5.321 -0.2835 -1.0759 -2.1851
   40POPC    HY 5264   4.718   2.538   5.239  1.1610 -0.6637  1.3308
   40POPC   O31 5265   4.603   2.698   5.139  0.1812  0.2835 -0.4523
   40POPC   C31 5266   4.477   2.731   5.131  0.6912 -0.2702 -0.4189
   40POPC   O32 5267   4.391   2.703   5.220  0.5682  0.0821 -0.3435
   40POPC   C32 5268   4.441   2.802   5.002  0.4755 -0.6684  0.4252
   40POPC   H2X 5269   4.441   2.733   4.915 -1.3918 -0.5978  0.3325
   40POPC   H2Y 5270   4.516   2.884   4.997  0.4217 -0.6374  0.1289
   40POPC   C23 5271   4.480   3.058   5.319 -0.2992  0.7293 -0.5715
   40POPC   H3R 5272   4.399   3.105   5.378  0.1180  0.1154  0.5069
   40POPC   H3S 5273   4.456   2.954   5.289  1.0989 -0.7288  2.8449
   40POPC   C24 5274   4.506   3.144   5.195 -0.4291 -0.4810 -0.0252
   40POPC   H4R 5275   4.435   3.106   5.119 -1.1131  0.9730 -0.1507
   40POPC   H4S 5276   4.607   3.118   5.158  0.4554 -0.3004  2.1048
   40POPC   C25 5277   4.484   3.295   5.201 -0.2120  0.7074  0.3696
   40POPC   H5R 5278   4.548   3.348   5.276  1.2251  0.2563 -0.4930
   40POPC   H5S 5279   4.385   3.331   5.235  0.4112  2.1465  0.7665
   40POPC   C26 5280   4.496   3.365   5.065 -0.0382  0.2635  0.1749
   40POPC   H6R 5281   4.452   3.466   5.077 -0.8334  0.2195 -1.8114
   40POPC   H6S 5282   4.430   3.313   4.991 -0.3187  2.5054 -1.2583
   40POPC   C27 5283   4.640   3.375   5.007  0.2392 -0.4150 -0.1246
   40POPC   H7R 5284   4.679   3.275   4.976  0.8441 -0.4413  0.6961
   40POPC   H7S 5285   4.691   3.408   5.099  1.8295  1.7020 -1.6557
   40POPC   C28 5286   4.665   3.482   4.907 -0.0498  0.0988 -0.6585
   40POPC   H8R 5287   4.776   3.483   4.899  0.3018  1.0239  2.7753
   40POPC   H8S 5288   4.635   3.585   4.937  1.4863  0.5438 -0.5595
   40POPC   C29 5289   4.587   3.440   4.782 -0.6845 -0.1356 -0.6330
   40POPC   H91 5290   4.481   3.471   4.776 -0.1035  2.2691  0.1933
   40POPC  C210 5291   4.636   3.370   4.677  0.0370 -1.0523  0.2694
   40POPC  H101 5292   4.579   3.348   4.586  1.3038 -0.9658 -0.5670
   40POPC  C211 5293   4.778   3.318   4.671  0.1048 -0.1144 -0.2349
   40POPC  H11R 5294   4.844   3.319   4.761  0.7290 -0.1446 -0.6892
   40POPC  H11S 5295   4.828   3.384   4.597 -0.4927  0.3824 -0.2056
   40POPC  C212 5296   4.772   3.179   4.592 -0.0447  0.1864  0.0473
   40POPC  H12R 5297   4.865   3.149   4.540 -0.0355  1.2103 -0.5585
   40POPC  H12S 5298   4.711   3.192   4.500 -0.2617 -2.2513 -0.2277
   40POPC  C213 5299   4.712   3.072   4.680  0.5936  0.0388 -0.6850
   40POPC  H13R 5300   4.661   2.991   4.624  0.7061 -0.4787 -0.0497
   40POPC  H13S 5301   4.636   3.119   4.746 -0.4137 -3.4390  0.8796
   40POPC  C214 5302   4.827   3.005   4.755  0.2270 -0.3984 -0.0915
   40POPC  H14R 5303   4.894   3.073   4.812 -0.8165 -0.9807  1.9152
   40POPC  H14S 5304   4.888   2.945   4.683  0.1844  3.3653 -3.6439
   40POPC  C215 5305   4.766   2.893   4.852  0.1092 -0.3739 -0.3837
   40POPC  H15R 5306   4.720   2.810   4.794 -1.5468  0.6566 -0.6016
   40POPC  H15S 5307   4.689   2.942   4.915  0.2519 -1.1935  0.4572
   40POPC  C216 5308   4.871   2.838   4.951  0.6827  0.3411 -0.0987
   40POPC  H16R 5309   4.822   2.765   5.017 -0.4953  0.2885 -1.0070
   40POPC  H16S 5310   4.895   2.929   5.010 -1.3606  1.5743 -1.0447
   40POPC  C217 5311   4.992   2.774   4.892  0.0574  0.4940  0.5347
   40POPC  H17R 5312   5.043   2.860   4.844 -3.3969  2.8399  0.7755
   40POPC  H17S 5313   4.975   2.697   4.814  0.5634  0.1273  0.7774
   40POPC  C218 5314   5.087   2.706   4.995 -0.7242 -0.3267 -0.0602
   40POPC  H18R 5315   5.133   2.771   5.073  1.3602 -1.9910  0.1883
   40POPC  H18S 5316   5.172   2.650   4.950 -0.2372 -0.8126  1.3978
   40POPC  H18T 5317   5.035   2.622   5.047 -0.7566  0.0958  0.6123
   40POPC   C33 5318   4.307   2.883   5.014  0.0496 -1.0375 -0.3723
   40POPC   H3X 5319   4.297   2.928   5.116  2.3148  0.4646 -0.7501
   40POPC   H3Y 5320   4.226   2.807   5.005 -0.3710 -0.7150  0.4898
   40POPC   C34 5321   4.284   2.986   4.905 -0.3074 -0.5764 -0.1071
   40POPC   H4X 5322   4.354   3.072   4.906  0.0240 -0.8322  1.3176
   40POPC   H4Y 5323   4.182   3.030   4.906  0.3976  1.2080 -1.2734
   40POPC   C35 5324   4.294   2.918   4.769  0.2979 -0.3056  0.3853
   40POPC   H5X 5325   4.229   2.828   4.770 -0.5936  0.3244  1.1987
   40POPC   H5Y 5326   4.399   2.888   4.748  0.1674 -1.6615  1.5216
   40POPC   C36 5327   4.249   3.008   4.654  0.6180 -0.3983  0.1559
   40POPC   H6X 5328   4.297   3.109   4.658 -1.0057  0.4159 -0.2275
   40POPC   H6Y 5329   4.139   3.025   4.657  0.6856 -0.1619  1.8482
   40POPC   C37 5330   4.269   2.940   4.513  0.4577 -0.6390  0.3177
   40POPC   H7X 5331   4.229   2.837   4.512  4.2940 -2.2899 -0.1567
   40POPC   H7Y 5332   4.379   2.925   4.507  0.9359  1.5292  2.0396
   40POPC   C38 5333   4.216   3.023   4.393 -0.4585  0.3481 -0.3777
   40POPC   H8X 5334   4.263   3.123   4.388 -0.7402  0.4484 -1.2853
   40POPC   H8Y 5335   4.112   3.055   4.416 -0.3984 -0.2650  0.8404
   40POPC   C39 5336   4.223   2.946   4.261 -0.4557  0.5106  0.9112
   40POPC   H9X 5337   4.219   2.837   4.280 -0.8255  0.5402  0.9945
   40POPC   H9Y 5338   4.323   2.978   4.223 -1.5586  1.2830 -1.6410
   40POPC  C310 5339   4.103   2.986   4.173  0.1223  0.2039  0.6155
   40POPC  H10X 5340   4.092   3.096   4.175  0.8211  0.3664 -1.6138
   40POPC  H10Y 5341   4.017   2.944   4.230  1.4420 -0.1924  2.3969
   40POPC  C311 5342   4.103   2.931   4.022  0.0073  0.3788 -0.4562
   40POPC  H11X 5343   4.123   2.822   4.035 -2.1840  0.2150  2.7309
   40POPC  H11Y 5344   4.188   2.978   3.968  0.8700  0.9415  1.3484
   40POPC  C312 5345   3.969   2.959   3.943 -1.1349  0.1219 -0.2680
   40POPC  H12X 5346   3.951   3.067   3.960 -1.0454 -0.2021  2.3164
   40POPC  H12Y 5347   3.880   2.905   3.981 -1.2818  1.0199  0.7248
   40POPC  C313 5348   3.987   2.914   3.792 -0.3545 -0.4249 -0.8305
   40POPC  H13X 5349   4.016   2.807   3.778 -1.6170 -0.6907 -1.5222
   40POPC  H13Y 5350   4.066   2.970   3.738  0.3638 -2.2309 -1.7343
   40POPC  C314 5351   3.856   2.936   3.709 -0.1609 -0.1545 -0.1898
   40POPC  H14X 5352   3.838   3.045   3.694 -2.4541 -0.5626 -0.6698
   40POPC  H14Y 5353   3.767   2.890   3.756 -0.7864  0.9197 -0.2936
   40POPC  C315 5354   3.870   2.874   3.576  0.0392 -0.7167  0.1933
   40POPC  H15X 5355   3.908   2.772   3.597 -2.0385 -1.6435 -0.3662
   40POPC  H15Y 5356   3.941   2.926   3.509 -0.1256 -0.8513 -0.0878
   40POPC  C316 5357   3.743   2.852   3.489  0.2193  0.8134  0.2837
   40POPC  H16X 5358   3.666   2.789   3.540  0.0009 -0.3172 -1.3562
   40POPC  H16Y 5359   3.768   2.796   3.396 -0.3419  1.3162 -0.1785
   40POPC  H16Z 5360   3.695   2.949   3.466 -0.5090  0.0763 -1.4722
   41POPC     N 5361   2.547   1.548   5.789  0.0709 -0.2240  0.1723
   41POPC   C12 5362   2.652   1.495   5.690  0.3319  0.1224  0.5560
   41POPC  H12A 5363   2.744   1.511   5.744 -0.4213  0.9778  1.6206
   41POPC  H12B 5364   2.652   1.550   5.597 -0.3208 -0.9166 -0.0724
   41POPC   C13 5365   2.414   1.519   5.729 -0.2083 -0.0560  0.0865
   41POPC  H13A 5366   2.336   1.572   5.781  0.3791  0.8286  0.0935
   41POPC  H13B 5367   2.403   1.545   5.624  1.2944 -0.9973 -0.3433
   41POPC  H13C 5368   2.377   1.419   5.745 -1.8110  0.0494 -2.3851
   41POPC   C14 5369   2.555   1.482   5.923  0.7414  0.5268  0.5967
   41POPC  H14A 5370   2.655   1.488   5.965  0.4002  1.3108  1.3099
   41POPC  H14B 5371   2.495   1.540   5.991  1.0300  1.3361  0.1706
   41POPC  H14C 5372   2.524   1.378   5.917 -2.0108  1.3542 -0.9921
   41POPC   C15 5373   2.576   1.693   5.800  0.3076  0.1088  0.4247
   41POPC  H15A 5374   2.505   1.744   5.862  0.1561  1.0532 -0.5069
   41POPC  H15B 5375   2.579   1.740   5.703 -0.0879  1.5007  1.0669
   41POPC  H15C 5376   2.673   1.717   5.841 -0.6716 -0.7701  3.4947
   41POPC   C11 5377   2.651   1.349   5.654  0.0230  0.1336 -0.6404
   41POPC  H11A 5378   2.728   1.317   5.581  0.6437  0.6940 -0.2411
   41POPC  H11B 5379   2.556   1.324   5.602 -1.2843 -1.8716  2.4030
   41POPC     P 5380   2.644   1.114   5.762 -0.0160  0.1912 -0.3050
   41POPC   O13 5381   2.512   1.077   5.818 -0.1169 -0.3505 -0.6368
   41POPC   O14 5382   2.764   1.065   5.836 -0.1884  0.1189  0.2925
   41POPC   O12 5383   2.661   1.267   5.768  0.2434  0.1003 -0.5408
   41POPC   O11 5384   2.645   1.069   5.619 -0.4737  0.7200  0.6631
   41POPC    C1 5385   2.709   0.956   5.571 -0.3865  0.1249 -0.2002
   41POPC    HA 5386   2.630   0.881   5.550  1.2787 -1.0353 -2.7363
   41POPC    HB 5387   2.786   0.913   5.638 -0.8343 -0.3847 -0.0055
   41POPC    C2 5388   2.790   0.999   5.448 -0.5590  0.2351  0.4687
   41POPC    HS 5389   2.867   1.075   5.472  0.2652 -0.9396  1.6970
   41POPC   O21 5390   2.696   1.051   5.346 -0.1634  0.7634 -0.7650
   41POPC   C21 5391   2.758   1.134   5.260  0.4037  0.3154  0.3477
   41POPC   O22 5392   2.870   1.186   5.275  0.3630  0.4280 -0.1659
   41POPC   C22 5393   2.668   1.163   5.144  0.2265  0.1818  0.6808
   41POPC   H2R 5394   2.684   1.272   5.133  0.3573 -0.0164 -1.8476
   41POPC   H2S 5395   2.565   1.140   5.176  0.8661 -1.0134  1.9980
   41POPC    C3 5396   2.856   0.879   5.383 -0.0458  0.0665 -0.9762
   41POPC    HX 5397   2.770   0.820   5.344 -0.2237  0.1564 -0.7238
   41POPC    HY 5398   2.901   0.814   5.461 -0.2490 -0.3009 -1.1621
   41POPC   O31 5399   2.954   0.897   5.278  0.2804 -0.2809 -0.3133
   41POPC   C31 5400   3.079   0.921   5.315 -0.0592  0.0708 -0.2943
   41POPC   O32 5401   3.121   0.924   5.431  0.2389  0.0296 -0.5406
   41POPC   C32 5402   3.170   0.943   5.188 -0.0636 -0.5969  0.1788
   41POPC   H2X 5403   3.251   0.866   5.187 -0.4291 -0.9988 -1.1515
   41POPC   H2Y 5404   3.213   1.045   5.191 -0.6561 -0.3659  0.8204
   41POPC   C23 5405   2.704   1.084   5.014  0.5021 -0.9477  0.0877
   41POPC   H3R 5406   2.809   1.104   4.983  0.3455  0.1848  0.2379
   41POPC   H3S 5407   2.632   1.127   4.940  0.2460 -0.0336  0.8379
   41POPC   C24 5408   2.668   0.938   5.016  0.0238  0.1078 -0.2781
   41POPC   H4R 5409   2.567   0.920   5.059  0.2370 -3.2088 -0.9508
   41POPC   H4S 5410   2.749   0.881   5.066  0.9535  1.8003  0.2268
   41POPC   C25 5411   2.676   0.880   4.877  0.4035  0.1905  0.2446
   41POPC   H5R 5412   2.778   0.907   4.841  0.2344 -0.9834 -1.1974
   41POPC   H5S 5413   2.603   0.930   4.811  1.6902  0.5724 -0.9345
   41POPC   C26 5414   2.664   0.725   4.868 -0.5458 -0.5004 -0.1497
   41POPC   H6R 5415   2.743   0.682   4.933  0.6003  1.1400 -0.4034
   41POPC   H6S 5416   2.693   0.703   4.763  2.4530  0.1088  0.4681
   41POPC   C27 5417   2.526   0.667   4.906 -0.0907 -0.3505 -0.2514
   41POPC   H7R 5418   2.456   0.705   4.828  2.3490 -1.8947 -3.4357
   41POPC   H7S 5419   2.494   0.718   4.999 -0.2612 -2.3085  0.8159
   41POPC   C28 5420   2.512   0.514   4.909 -0.3944 -0.3513  0.5112
   41POPC   H8R 5421   2.404   0.506   4.933 -0.3404  0.4547  1.0469
   41POPC   H8S 5422   2.572   0.474   4.994 -0.6778 -2.3529 -0.1627
   41POPC   C29 5423   2.530   0.450   4.777  0.9244 -0.7822 -0.6500
   41POPC   H91 5424   2.535   0.517   4.690  1.8751  1.7340  1.2124
   41POPC  C210 5425   2.528   0.317   4.747  0.0238 -0.1601 -0.2132
   41POPC  H101 5426   2.552   0.285   4.644  0.7959 -1.1558  0.2678
   41POPC  C211 5427   2.507   0.208   4.845 -0.3358  0.9713  0.3333
   41POPC  H11R 5428   2.497   0.241   4.951  3.2021  2.0389  0.4837
   41POPC  H11S 5429   2.599   0.146   4.842 -0.1736  1.2539 -0.8785
   41POPC  C212 5430   2.387   0.118   4.818 -0.2754 -0.0313  0.0846
   41POPC  H12R 5431   2.393   0.082   4.713  0.9603 -0.6319  0.3513
   41POPC  H12S 5432   2.290   0.172   4.816 -1.1099 -1.4914 -0.3280
   41POPC  C213 5433   2.362  -0.001   4.907  0.1482  0.2851 -0.0346
   41POPC  H13R 5434   2.253  -0.021   4.901 -0.1280  1.9137 -1.2893
   41POPC  H13S 5435   2.395   0.030   5.008 -1.5747  2.2053  0.0050
   41POPC  C214 5436   2.420   5.710   4.848 -0.0178 -0.8842  0.4291
   41POPC  H14R 5437   2.527   5.726   4.820  0.2570  1.4038  2.5195
   41POPC  H14S 5438   2.364   5.688   4.754  0.0789  0.5012  0.0169
   41POPC  C215 5439   2.398   5.583   4.937  0.0376 -0.5296  0.0824
   41POPC  H15R 5440   2.308   5.596   5.002 -0.1361 -0.1347 -0.2327
   41POPC  H15S 5441   2.488   5.565   5.000  0.5031 -0.3274 -0.5259
   41POPC  C216 5442   2.384   5.454   4.849 -0.4273 -0.5048  0.2887
   41POPC  H16R 5443   2.456   5.374   4.878 -0.6492 -1.1751 -0.9547
   41POPC  H16S 5444   2.411   5.479   4.744 -2.7385  0.6509 -0.0881
   41POPC  C217 5445   2.245   5.387   4.836 -0.0552 -0.3074  0.1382
   41POPC  H17R 5446   2.223   5.367   4.944  1.1129  1.8069  0.8307
   41POPC  H17S 5447   2.238   5.290   4.784 -0.6293 -0.3002  0.1922
   41POPC  C218 5448   2.141   5.479   4.766  0.0416  0.6599  0.7693
   41POPC  H18R 5449   2.121   5.571   4.824 -0.4275  2.0207 -1.4378
   41POPC  H18S 5450   2.045   5.425   4.752  0.4267 -0.2869  1.5976
   41POPC  H18T 5451   2.174   5.510   4.665  0.2861 -0.3284  0.5343
   41POPC   C33 5452   3.085   0.944   5.060  0.3817 -0.3618 -0.9100
   41POPC   H3X 5453   3.013   1.029   5.067  1.0711  0.0857  1.9664
   41POPC   H3Y 5454   3.025   0.852   5.050  2.2859 -1.6448 -0.9861
   41POPC   C34 5455   3.164   0.954   4.931  0.5327 -0.5528 -0.6890
   41POPC   H4X 5456   3.241   0.876   4.919  0.5198 -0.7150  0.2507
   41POPC   H4Y 5457   3.219   1.050   4.946 -1.2520  0.1064  2.5584
   41POPC   C35 5458   3.073   0.966   4.802 -0.9269  0.7306  0.4863
   41POPC   H5X 5459   3.047   1.073   4.785  0.3383  1.1795  1.2123
   41POPC   H5Y 5460   2.978   0.912   4.818 -1.8452  2.4282  1.0345
   41POPC   C36 5461   3.145   0.900   4.684 -0.0137 -0.2398 -0.1774
   41POPC   H6X 5462   3.242   0.942   4.652  0.1016 -1.4765 -1.5638
   41POPC   H6Y 5463   3.157   0.797   4.723 -2.1622  0.5769  3.1047
   41POPC   C37 5464   3.061   0.899   4.556  0.1591  0.1631  0.4693
   41POPC   H7X 5465   3.051   1.004   4.522 -1.3551  0.3233  1.3068
   41POPC   H7Y 5466   2.965   0.844   4.572 -0.7892  1.6945  0.2254
   41POPC   C38 5467   3.136   0.831   4.440  0.9744 -0.3393  0.3307
   41POPC   H8X 5468   3.170   0.730   4.472  0.0787 -1.0198 -0.7978
   41POPC   H8Y 5469   3.229   0.885   4.414  0.4917  2.1306  3.2268
   41POPC   C39 5470   3.040   0.820   4.326  0.7141 -0.3150 -0.8150
   41POPC   H9X 5471   2.996   0.918   4.299 -1.3790 -1.1796 -0.7793
   41POPC   H9Y 5472   2.953   0.765   4.370  1.5796 -0.6548  0.5441
   41POPC  C310 5473   3.097   0.744   4.198 -0.3253 -0.5098 -0.4275
   41POPC  H10X 5474   3.118   0.641   4.235  0.1642 -0.2511  0.0212
   41POPC  H10Y 5475   3.184   0.798   4.155 -1.2227  2.2699  1.0284
   41POPC  C311 5476   2.990   0.713   4.092  0.2438 -0.1551 -0.2577
   41POPC  H11X 5477   2.964   0.813   4.051 -0.9591  1.3278  3.6004
   41POPC  H11Y 5478   2.894   0.674   4.130 -0.1206 -0.2578 -1.2607
   41POPC  C312 5479   3.037   0.622   3.975  0.1028  0.7082  0.2490
   41POPC  H12X 5480   3.076   0.525   4.014 -0.5870  0.2303 -0.2185
   41POPC  H12Y 5481   3.129   0.663   3.928  0.0594 -1.8436 -2.3722
   41POPC  C313 5482   2.926   0.607   3.866 -0.0086 -0.5503  0.1752
   41POPC  H13X 5483   2.882   0.704   3.833  0.4383 -0.7730 -1.1349
   41POPC  H13Y 5484   2.843   0.567   3.928 -0.3301  1.8537  1.4464
   41POPC  C314 5485   2.959   0.508   3.750 -0.0661  0.0424 -0.1829
   41POPC  H14X 5486   2.865   0.493   3.693 -0.1067 -1.8382  0.3258
   41POPC  H14Y 5487   2.983   0.407   3.789  0.9949  0.6289  0.7743
   41POPC  C315 5488   3.071   0.575   3.667 -0.4220  0.1939  0.0251
   41POPC  H15X 5489   3.165   0.589   3.725 -1.5300  2.5949  1.3810
   41POPC  H15Y 5490   3.033   0.675   3.637 -0.8027  0.2523  0.6769
   41POPC  C316 5491   3.102   0.488   3.541  0.1239 -0.0705 -0.2305
   41POPC  H16X 5492   3.132   0.386   3.572 -1.0790  0.1861  1.9998
   41POPC  H16Y 5493   3.174   0.538   3.472 -1.1165  0.8770 -0.8813
   41POPC  H16Z 5494   3.004   0.467   3.495 -0.3712 -1.1886  1.2460
   42POPC     N 5495   0.790   4.965   5.959 -0.2418 -0.9089  0.5123
   42POPC   C12 5496   0.660   5.041   5.977  0.2860  0.4350 -0.5520
   42POPC  H12A 5497   0.639   5.053   6.082  3.2527  0.2683  0.1229
   42POPC  H12B 5498   0.583   4.973   5.942  1.2649 -1.6056  0.9990
   42POPC   C13 5499   0.794   4.854   6.057 -0.3121 -0.6414 -0.1647
   42POPC  H13A 5500   0.881   4.792   6.040  1.1477  1.2827 -0.0197
   42POPC  H13B 5501   0.798   4.897   6.156 -1.1334  0.8919 -0.7734
   42POPC  H13C 5502   0.704   4.795   6.047 -0.5799 -0.0841 -1.0597
   42POPC   C14 5503   0.798   4.904   5.821  0.0700  0.7559 -0.3560
   42POPC  H14A 5504   0.888   4.844   5.815 -0.0699  0.2122  2.0175
   42POPC  H14B 5505   0.717   4.834   5.804 -0.6540  1.9368 -1.9407
   42POPC  H14C 5506   0.799   4.972   5.738 -1.6128 -1.4449 -2.3280
   42POPC   C15 5507   0.911   5.049   5.981  0.0694 -0.2749 -0.6783
   42POPC  H15A 5508   0.914   5.117   5.898 -1.2542  0.8856  0.1803
   42POPC  H15B 5509   1.000   4.990   5.994 -0.6016 -1.4563 -1.2747
   42POPC  H15C 5510   0.901   5.123   6.060  1.5059  0.9686 -1.6164
   42POPC   C11 5511   0.635   5.173   5.897 -0.2367  0.2213 -0.3162
   42POPC  H11A 5512   0.713   5.246   5.927  0.7383 -1.3398  1.1647
   42POPC  H11B 5513   0.537   5.218   5.922 -2.1278 -3.5044 -0.2860
   42POPC     P 5514   0.507   5.128   5.667 -0.5448  0.0816  0.1133
   42POPC   O13 5515   0.390   5.178   5.743  0.1920  0.3445 -0.5329
   42POPC   O14 5516   0.500   4.991   5.613  0.2815 -0.1241 -0.3258
   42POPC   O12 5517   0.634   5.149   5.761  0.2963  0.3790  0.3534
   42POPC   O11 5518   0.522   5.231   5.547 -0.5254  0.1842  0.2846
   42POPC    C1 5519   0.653   5.287   5.532 -0.1973  0.3923 -0.3714
   42POPC    HA 5520   0.696   5.330   5.625 -0.7398 -0.0792  0.1036
   42POPC    HB 5521   0.635   5.379   5.472 -1.2064 -0.2494 -1.0884
   42POPC    C2 5522   0.751   5.212   5.438  0.0398 -0.1933  0.2585
   42POPC    HS 5523   0.822   5.282   5.387 -1.1700  0.6943 -0.2427
   42POPC   O21 5524   0.691   5.130   5.340  0.0956 -0.0311 -0.2962
   42POPC   C21 5525   0.622   5.193   5.248 -0.0157 -0.2781  0.2205
   42POPC   O22 5526   0.637   5.305   5.206  0.6769  0.5768  0.1782
   42POPC   C22 5527   0.527   5.099   5.194 -0.4902 -0.0343  0.2873
   42POPC   H2R 5528   0.448   5.165   5.153 -0.4285 -0.0826  0.0912
   42POPC   H2S 5529   0.481   5.038   5.275 -1.0511 -0.3298 -0.2482
   42POPC    C3 5530   0.840   5.117   5.521 -0.2180 -0.3939  0.2273
   42POPC    HX 5531   0.774   5.030   5.544 -0.8795  0.4741  1.7801
   42POPC    HY 5532   0.866   5.163   5.618  0.1461  0.1869 -0.1422
   42POPC   O31 5533   0.964   5.085   5.454 -0.2868  0.1162  0.3522
   42POPC   C31 5534   0.959   4.979   5.374 -0.2677  0.6821  0.0634
   42POPC   O32 5535   0.862   4.903   5.360  0.2139 -0.2827 -0.2950
   42POPC   C32 5536   1.090   4.958   5.302  0.6352 -0.3713 -0.1835
   42POPC   H2X 5537   1.100   4.854   5.265  3.0467  0.3304 -1.7631
   42POPC   H2Y 5538   1.168   4.972   5.380  0.4058  1.8790 -0.2670
   42POPC   C23 5539   0.593   5.015   5.078 -0.3729 -0.5998  0.0475
   42POPC   H3R 5540   0.509   4.949   5.047 -2.7769  2.5101 -0.5652
   42POPC   H3S 5541   0.676   4.949   5.110 -0.6122 -0.4965  0.9256
   42POPC   C24 5542   0.644   5.094   4.956  0.4850 -0.2834  0.3697
   42POPC   H4R 5543   0.663   5.028   4.869  1.1366 -0.8299  0.9103
   42POPC   H4S 5544   0.742   5.141   4.980  0.6776 -0.8679  0.7493
   42POPC   C25 5545   0.537   5.190   4.904  0.1152  0.2309  0.3802
   42POPC   H5R 5546   0.508   5.256   4.989  2.3704  0.5686  0.9426
   42POPC   H5S 5547   0.445   5.132   4.880  0.6688 -0.0879 -1.0860
   42POPC   C26 5548   0.592   5.261   4.779 -0.0903  0.1214 -0.6514
   42POPC   H6R 5549   0.500   5.293   4.724  0.1441  0.3665 -0.9049
   42POPC   H6S 5550   0.641   5.186   4.713  0.2912 -0.3090  0.1100
   42POPC   C27 5551   0.683   5.385   4.804  0.0874  0.3167 -0.1397
   42POPC   H7R 5552   0.785   5.344   4.822 -0.0294  0.5540  1.1604
   42POPC   H7S 5553   0.660   5.441   4.897  2.4318  0.8735  0.1698
   42POPC   C28 5554   0.686   5.485   4.683  0.1679  0.1929 -0.1945
   42POPC   H8R 5555   0.770   5.553   4.712  0.0290 -0.0130  0.7091
   42POPC   H8S 5556   0.597   5.551   4.679 -0.2196 -0.2129  1.1549
   42POPC   C29 5557   0.719   5.437   4.545 -0.0695  0.2108 -0.5593
   42POPC   H91 5558   0.824   5.414   4.525 -0.8044 -3.6217 -0.7997
   42POPC  C210 5559   0.631   5.383   4.455  0.3700 -0.1430 -0.0073
   42POPC  H101 5560   0.672   5.353   4.358  0.6474  0.0873  0.0397
   42POPC  C211 5561   0.477   5.375   4.449  0.2697  0.2237 -0.3853
   42POPC  H11R 5562   0.441   5.413   4.547 -1.3444 -1.7356 -0.1678
   42POPC  H11S 5563   0.443   5.270   4.444 -1.9081  0.8077  1.0858
   42POPC  C212 5564   0.416   5.453   4.333 -0.0040 -0.1378 -0.2007
   42POPC  H12R 5565   0.457   5.555   4.345 -1.6277  0.4912  0.2061
   42POPC  H12S 5566   0.306   5.451   4.349  0.2199  0.3088  1.5867
   42POPC  C213 5567   0.450   5.405   4.194  0.0422  0.4678  0.2570
   42POPC  H13R 5568   0.421   5.298   4.188 -1.5493  0.9136 -0.2137
   42POPC  H13S 5569   0.559   5.427   4.188 -0.0838  2.1960  2.5217
   42POPC  C214 5570   0.392   5.478   4.079  0.1123  0.5185 -0.1426
   42POPC  H14R 5571   0.403   5.588   4.086 -0.1070  0.6061 -0.9869
   42POPC  H14S 5572   0.285   5.452   4.073  0.5745 -2.2509  1.9462
   42POPC  C215 5573   0.455   5.447   3.949 -0.4655  0.3081 -0.1488
   42POPC  H15R 5574   0.452   5.337   3.932  0.9456 -0.2208  2.3765
   42POPC  H15S 5575   0.560   5.484   3.955 -0.4645  1.1352 -3.3951
   42POPC  C216 5576   0.392   5.511   3.824 -0.5100 -0.1446  0.1472
   42POPC  H16R 5577   0.364   5.610   3.865 -2.0038 -0.7002  0.5084
   42POPC  H16S 5578   0.294   5.470   3.793 -0.6640  1.0582 -1.0267
   42POPC  C217 5579   0.480   5.502   3.707 -0.7316 -0.0192 -0.3268
   42POPC  H17R 5580   0.485   5.394   3.683 -1.0111 -0.1796  0.3212
   42POPC  H17S 5581   0.578   5.535   3.747 -0.2772 -1.4004 -0.2623
   42POPC  C218 5582   0.450   5.593   3.587 -0.2595  0.6913 -0.4005
   42POPC  H18R 5583   0.424   5.690   3.633  0.5791  0.7217  0.0241
   42POPC  H18S 5584   0.366   5.547   3.530  1.0634  0.0048 -1.8671
   42POPC  H18T 5585   0.544   5.612   3.531  0.0466  0.1207 -0.0959
   42POPC   C33 5586   1.118   5.058   5.186  0.4616 -0.0494 -0.4487
   42POPC   H3X 5587   1.224   5.037   5.160  0.3893  1.0299 -1.7019
   42POPC   H3Y 5588   1.104   5.156   5.237  2.0441 -0.1524  0.2501
   42POPC   C34 5589   1.027   5.013   5.067  0.1449  0.2543 -0.3843
   42POPC   H4X 5590   0.921   5.031   5.093  0.1030  3.0936 -2.1136
   42POPC   H4Y 5591   1.035   4.906   5.039  0.6904  0.1288  0.2272
   42POPC   C35 5592   1.057   5.097   4.944 -0.5399 -0.2204  0.2408
   42POPC   H5X 5593   1.167   5.102   4.930 -0.1004 -3.7483  1.5327
   42POPC   H5Y 5594   0.998   5.190   4.959 -0.7992 -0.4400  0.5964
   42POPC   C36 5595   1.005   5.026   4.811 -0.4101  0.1491 -0.6986
   42POPC   H6X 5596   0.899   4.994   4.822  0.5098 -2.1542  2.9954
   42POPC   H6Y 5597   1.063   4.931   4.805 -2.1997 -1.2353  2.0643
   42POPC   C37 5598   1.018   5.113   4.684  0.6602 -0.0928 -0.5110
   42POPC   H7X 5599   1.126   5.135   4.676  0.4794  0.2859 -2.3167
   42POPC   H7Y 5600   0.960   5.208   4.690 -0.8346 -0.8648 -1.7070
   42POPC   C38 5601   0.968   5.039   4.560 -0.2774 -0.1522  0.4962
   42POPC   H8X 5602   0.859   5.016   4.563 -0.1752 -0.7158  0.0731
   42POPC   H8Y 5603   1.028   4.945   4.559 -1.5761 -1.0830  2.6298
   42POPC   C39 5604   1.000   5.111   4.425  0.0197 -0.1421 -0.3407
   42POPC   H9X 5605   1.106   5.144   4.417 -0.4870  1.8540  0.4174
   42POPC   H9Y 5606   0.929   5.197   4.417  0.0630 -0.1699 -1.0578
   42POPC  C310 5607   0.976   5.024   4.308  0.4212  0.4647 -0.1818
   42POPC  H10X 5608   0.872   4.987   4.320 -0.4596  2.5539 -0.8588
   42POPC  H10Y 5609   1.048   4.940   4.321  1.7934  1.8333  1.5697
   42POPC  C311 5610   1.001   5.086   4.173 -0.5515  0.3365  0.6185
   42POPC  H11X 5611   0.966   5.011   4.099 -1.2518 -0.2336  1.5057
   42POPC  H11Y 5612   1.111   5.090   4.161 -0.8112  0.4037 -2.3031
   42POPC  C312 5613   0.949   5.229   4.141 -0.3597  0.8759 -0.1892
   42POPC  H12X 5614   1.015   5.305   4.189  0.4270 -0.0202  0.1707
   42POPC  H12Y 5615   0.848   5.248   4.182 -1.0127  0.0695 -1.3578
   42POPC  C313 5616   0.938   5.246   3.990  0.3807  0.3983 -0.8461
   42POPC  H13X 5617   0.865   5.179   3.942 -0.0587 -1.0735  1.7073
   42POPC  H13Y 5618   1.040   5.215   3.956  0.9357 -1.6765  2.2884
   42POPC  C314 5619   0.913   5.392   3.942  0.5330  0.4184  1.0473
   42POPC  H14X 5620   0.950   5.476   4.004 -0.6293  2.5020 -0.9193
   42POPC  H14Y 5621   0.803   5.403   3.931  0.4029 -1.9062 -0.7003
   42POPC  C315 5622   0.968   5.409   3.799  0.5987  0.6087  0.3410
   42POPC  H15X 5623   1.065   5.362   3.775  0.7650  1.4013 -0.5909
   42POPC  H15Y 5624   0.997   5.515   3.784  1.3870  0.0245 -2.9606
   42POPC  C316 5625   0.869   5.374   3.688  0.0975 -0.7668 -0.2936
   42POPC  H16X 5626   0.905   5.385   3.584 -1.1186  0.8012 -0.5852
   42POPC  H16Y 5627   0.774   5.431   3.693  1.5406  1.8912 -1.2617
   42POPC  H16Z 5628   0.825   5.272   3.697 -2.2686  0.1942 -0.2083
   43POPC     N 5629   1.558   0.684   5.406  0.5604  0.5270 -0.3094
   43POPC   C12 5630   1.445   0.743   5.320  0.1366 -0.1487 -0.3827
   43POPC  H12A 5631   1.363   0.755   5.389  0.8375  1.2791  0.2272
   43POPC  H12B 5632   1.421   0.666   5.248  2.1364  0.5033 -1.8723
   43POPC   C13 5633   1.513   0.555   5.465  0.4474  0.1364  0.3999
   43POPC  H13A 5634   1.410   0.559   5.497  0.1234  1.0353 -0.7197
   43POPC  H13B 5635   1.524   0.471   5.398  0.6656 -1.3383  2.1735
   43POPC  H13C 5636   1.574   0.534   5.552  0.5208  1.8784  0.8013
   43POPC   C14 5637   1.677   0.662   5.329 -0.4452  0.2950  0.2390
   43POPC  H14A 5638   1.739   0.585   5.372 -0.2397 -1.5738 -3.1226
   43POPC  H14B 5639   1.643   0.635   5.230 -1.9809  1.1793  0.4970
   43POPC  H14C 5640   1.737   0.751   5.317  0.9596 -0.3692  1.8912
   43POPC   C15 5641   1.588   0.778   5.520  0.3556  0.2311 -0.5344
   43POPC  H15A 5642   1.506   0.797   5.588 -1.0050  1.0206 -2.3342
   43POPC  H15B 5643   1.605   0.878   5.484  1.4813  0.2696  0.0379
   43POPC  H15C 5644   1.669   0.740   5.582  0.3706 -1.0947 -1.3376
   43POPC   C11 5645   1.477   0.880   5.252 -0.4631  0.0943 -0.3981
   43POPC  H11A 5646   1.410   0.917   5.172  0.0714  2.6495  0.2392
   43POPC  H11B 5647   1.574   0.856   5.204 -1.1474 -0.5625 -1.4891
   43POPC     P 5648   1.606   1.097   5.353 -0.3597 -0.5480 -0.1425
   43POPC   O13 5649   1.710   1.068   5.458 -0.4198 -0.1793  0.3932
   43POPC   O14 5650   1.552   1.236   5.358  0.1759  0.4303 -0.1111
   43POPC   O12 5651   1.488   0.985   5.346 -0.5659 -0.1743  0.0456
   43POPC   O11 5652   1.685   1.072   5.209  0.3817 -0.7254 -0.5762
   43POPC    C1 5653   1.634   1.103   5.079  0.2333 -0.1741  0.3609
   43POPC    HA 5654   1.524   1.116   5.089 -0.6041 -4.0808 -1.7104
   43POPC    HB 5655   1.652   1.014   5.015 -1.5222 -1.7904  1.9649
   43POPC    C2 5656   1.697   1.227   5.014  0.5161  0.4968 -0.3469
   43POPC    HS 5657   1.699   1.293   5.104 -2.4455 -1.5510  1.4062
   43POPC   O21 5658   1.603   1.274   4.919  0.2456 -0.6615 -0.0625
   43POPC   C21 5659   1.651   1.375   4.848  0.2226  0.1302 -0.3379
   43POPC   O22 5660   1.733   1.459   4.883 -0.8255  0.0504 -0.1632
   43POPC   C22 5661   1.570   1.381   4.718 -0.2622  0.0194  0.3882
   43POPC   H2R 5662   1.567   1.486   4.682  0.1202  0.4481  1.5597
   43POPC   H2S 5663   1.466   1.345   4.737 -0.2423  0.8488  2.2936
   43POPC    C3 5664   1.835   1.196   4.953  0.2268 -0.2720  0.0814
   43POPC    HX 5665   1.879   1.135   5.035  0.6061  2.2517  1.8579
   43POPC    HY 5666   1.903   1.283   4.942 -0.2065 -0.0091 -0.5733
   43POPC   O31 5667   1.834   1.118   4.833 -0.4817  0.2843 -0.6187
   43POPC   C31 5668   1.950   1.066   4.795 -0.5277  0.3356 -0.1911
   43POPC   O32 5669   2.053   1.066   4.857 -0.3985 -0.2600 -0.3881
   43POPC   C32 5670   1.931   0.996   4.659  0.2307  0.3396 -0.0340
   43POPC   H2X 5671   1.958   1.058   4.571 -0.6295 -0.2519 -0.7357
   43POPC   H2Y 5672   1.825   0.966   4.655  0.8197 -2.4863  2.1797
   43POPC   C23 5673   1.628   1.289   4.605 -0.2258  0.0978 -0.5594
   43POPC   H3R 5674   1.611   1.183   4.633 -1.4416  0.5694  0.6123
   43POPC   H3S 5675   1.738   1.307   4.608 -0.2408  0.3405  2.9525
   43POPC   C24 5676   1.580   1.311   4.465 -0.5197  0.2364 -0.5033
   43POPC   H4R 5677   1.643   1.246   4.402  2.1432  0.8389  1.3732
   43POPC   H4S 5678   1.599   1.416   4.432  1.1171 -0.3513 -1.5075
   43POPC   C25 5679   1.433   1.276   4.438 -0.8397 -0.9972  0.2692
   43POPC   H5R 5680   1.381   1.319   4.526  1.0018  0.8757  0.5144
   43POPC   H5S 5681   1.408   1.167   4.435 -1.0214 -0.9433 -0.1254
   43POPC   C26 5682   1.398   1.351   4.306 -0.7392 -0.6298  0.3292
   43POPC   H6R 5683   1.437   1.302   4.215 -1.0336  1.3344 -0.9213
   43POPC   H6S 5684   1.438   1.455   4.307 -0.4023 -0.7213 -1.2848
   43POPC   C27 5685   1.245   1.354   4.266  0.2387  0.2223  0.0378
   43POPC   H7R 5686   1.174   1.414   4.327 -0.9665 -0.1959 -0.9082
   43POPC   H7S 5687   1.208   1.249   4.268  1.7569 -0.3300  0.8614
   43POPC   C28 5688   1.232   1.395   4.120 -0.4437 -0.4838 -0.6141
   43POPC   H8R 5689   1.127   1.388   4.087 -0.1024 -0.9410 -1.6593
   43POPC   H8S 5690   1.287   1.330   4.049  1.7785  0.9067 -0.2817
   43POPC   C29 5691   1.287   1.533   4.103  0.3634 -0.7082 -0.3877
   43POPC   H91 5692   1.393   1.544   4.129  0.0869 -1.6445  1.2625
   43POPC  C210 5693   1.225   1.649   4.064 -0.2637  0.6661 -0.3523
   43POPC  H101 5694   1.282   1.742   4.060  0.0284  0.4569 -3.2016
   43POPC  C211 5695   1.083   1.666   4.017  0.3839  0.4989 -0.4746
   43POPC  H11R 5696   1.019   1.576   4.033 -0.7977  1.2157 -1.0176
   43POPC  H11S 5697   1.060   1.697   3.913 -2.2226 -1.2367 -0.4960
   43POPC  C212 5698   1.017   1.778   4.099 -0.2255  0.1422 -0.2599
   43POPC  H12R 5699   0.922   1.810   4.051  0.0242  1.3956  0.0630
   43POPC  H12S 5700   1.088   1.863   4.103  1.8261 -1.4292 -1.1759
   43POPC  C213 5701   0.965   1.728   4.236  0.5612  0.0190 -0.2007
   43POPC  H13R 5702   0.897   1.813   4.260 -0.7694 -0.2374 -2.6994
   43POPC  H13S 5703   1.054   1.714   4.301  1.4815  0.0274 -1.4125
   43POPC  C214 5704   0.881   1.601   4.252  0.1647  0.3289 -1.3459
   43POPC  H14R 5705   0.951   1.520   4.221  0.0741 -0.2992 -0.0071
   43POPC  H14S 5706   0.788   1.592   4.192  0.1946 -3.4506 -1.0970
   43POPC  C215 5707   0.848   1.569   4.402 -0.1932 -0.2075 -0.1760
   43POPC  H15R 5708   0.808   1.661   4.450 -1.4608 -0.5409 -0.5330
   43POPC  H15S 5709   0.948   1.547   4.444  0.5134  1.0245 -1.1486
   43POPC  C216 5710   0.743   1.458   4.422  0.5089  0.0717  0.0647
   43POPC  H16R 5711   0.745   1.405   4.520 -0.2375  0.1757  0.1453
   43POPC  H16S 5712   0.753   1.379   4.345 -0.4604  0.8496 -0.8992
   43POPC  C217 5713   0.604   1.525   4.413  0.6012  0.4034  0.4306
   43POPC  H17R 5714   0.603   1.580   4.316 -3.5369 -1.0965 -0.5877
   43POPC  H17S 5715   0.581   1.592   4.498  1.2401  0.0931  0.8551
   43POPC  C218 5716   0.491   1.420   4.395  0.5299  0.4228  0.1946
   43POPC  H18R 5717   0.397   1.449   4.446  0.2372 -1.4699  0.8191
   43POPC  H18S 5718   0.519   1.317   4.425  1.1512  0.3578 -0.5904
   43POPC  H18T 5719   0.471   1.408   4.286  3.1101  2.2979 -0.5912
   43POPC   C33 5720   2.015   0.863   4.650  0.3910 -0.0111  0.6567
   43POPC   H3X 5721   1.968   0.816   4.561  0.8185 -0.4688  0.6664
   43POPC   H3Y 5722   1.998   0.794   4.736 -3.1820 -0.6769 -0.4397
   43POPC   C34 5723   2.165   0.875   4.632  0.1830 -0.6304  1.1463
   43POPC   H4X 5724   2.210   0.774   4.639 -1.9103 -1.6075  1.3662
   43POPC   H4Y 5725   2.197   0.938   4.718  0.2429  1.5216 -0.3921
   43POPC   C35 5726   2.211   0.942   4.500 -0.0123 -0.0763 -0.1371
   43POPC   H5X 5727   2.159   1.040   4.493 -0.3814 -0.2728 -0.2221
   43POPC   H5Y 5728   2.172   0.885   4.413  0.9304 -1.0107  0.0445
   43POPC   C36 5729   2.367   0.956   4.489  0.2936  0.0021  0.2735
   43POPC   H6X 5730   2.401   1.007   4.581  2.1632 -1.4707  0.4631
   43POPC   H6Y 5731   2.375   1.032   4.408 -2.0964 -0.8039 -0.8372
   43POPC   C37 5732   2.436   0.829   4.465 -0.7324 -0.2995  0.5193
   43POPC   H7X 5733   2.411   0.790   4.365  1.5842 -1.4138  0.3114
   43POPC   H7Y 5734   2.399   0.754   4.539  1.3927 -0.7346  1.2128
   43POPC   C38 5735   2.587   0.840   4.458 -0.3247 -0.2063 -0.3452
   43POPC   H8X 5736   2.624   0.899   4.544  1.6851  0.8049 -1.7994
   43POPC   H8Y 5737   2.626   0.906   4.378 -1.3904 -2.2967 -2.7383
   43POPC   C39 5738   2.667   0.711   4.464 -0.4287 -0.0897 -0.0177
   43POPC   H9X 5739   2.649   0.658   4.560 -1.6843 -1.3487 -0.9063
   43POPC   H9Y 5740   2.775   0.735   4.477 -0.4627 -0.8077  1.9361
   43POPC  C310 5741   2.651   0.619   4.343 -0.2803  0.0603  0.1293
   43POPC  H10X 5742   2.677   0.672   4.249  1.5144  1.4090  1.3202
   43POPC  H10Y 5743   2.543   0.600   4.323 -0.3208 -0.7718  1.0587
   43POPC  C311 5744   2.737   0.487   4.353  0.6150 -0.1894  0.2428
   43POPC  H11X 5745   2.676   0.424   4.422  1.2796 -2.9091 -1.5132
   43POPC  H11Y 5746   2.841   0.507   4.388  0.2866 -0.1402  1.2146
   43POPC  C312 5747   2.739   0.408   4.222 -0.1452 -0.2364 -0.5512
   43POPC  H12X 5748   2.766   0.471   4.135 -0.9600 -1.7242 -1.9251
   43POPC  H12Y 5749   2.638   0.379   4.188 -1.3242  1.2329  1.4810
   43POPC  C313 5750   2.840   0.290   4.210  0.2095 -0.2719 -0.5800
   43POPC  H13X 5751   2.841   0.242   4.311  2.2375  1.0346  0.0924
   43POPC  H13Y 5752   2.943   0.328   4.191  0.7707 -1.7479 -0.6744
   43POPC  C314 5753   2.800   0.194   4.105 -0.2735 -0.4131  0.6733
   43POPC  H14X 5754   2.689   0.188   4.107 -0.3135  0.1419  0.3360
   43POPC  H14Y 5755   2.844   0.093   4.118 -1.0281 -0.8809 -0.2954
   43POPC  C315 5756   2.854   0.248   3.980 -0.5882  0.0514 -0.0104
   43POPC  H15X 5757   2.964   0.234   3.991 -0.6338 -0.2116  0.1080
   43POPC  H15Y 5758   2.844   0.359   3.975 -1.2102  0.0280  0.6049
   43POPC  C316 5759   2.814   0.177   3.849  0.1276  0.3286  0.2728
   43POPC  H16X 5760   2.866   0.079   3.838  0.4876  0.4903  0.5105
   43POPC  H16Y 5761   2.841   0.254   3.774  0.8807  1.1171  1.3215
   43POPC  H16Z 5762   2.704   0.162   3.845 -0.3246  3.2211  0.0774
   44POPC     N 5763   0.844   0.557   5.871  0.7390  0.5482 -0.4903
   44POPC   C12 5764   0.790   0.624   5.740  0.4811 -0.6556 -0.3284
   44POPC  H12A 5765   0.773   0.729   5.756 -1.3732 -0.8770 -0.5756
   44POPC  H12B 5766   0.695   0.579   5.713  0.2845 -0.3681 -0.1215
   44POPC   C13 5767   0.832   0.408   5.862 -0.0800  0.1056 -0.7250
   44POPC  H13A 5768   0.868   0.361   5.952 -2.0118  3.0308  1.7930
   44POPC  H13B 5769   0.731   0.369   5.859  0.1540 -0.8057  1.3757
   44POPC  H13C 5770   0.886   0.377   5.774  1.3286  0.2287  0.0635
   44POPC   C14 5771   0.986   0.592   5.885  0.0841  0.6502 -0.2853
   44POPC  H14A 5772   1.006   0.696   5.903 -0.8433  1.1275 -1.7869
   44POPC  H14B 5773   1.026   0.544   5.973 -0.9605 -0.4212 -0.3603
   44POPC  H14C 5774   1.045   0.560   5.800  1.3048  1.3802  0.2692
   44POPC   C15 5775   0.767   0.611   5.996 -0.1426 -0.4175  0.0104
   44POPC  H15A 5776   0.660   0.595   5.984 -0.5475  2.4634 -0.8289
   44POPC  H15B 5777   0.772   0.718   6.001  1.4494 -0.5287  2.1660
   44POPC  H15C 5778   0.807   0.574   6.090 -1.0761 -1.2617  0.0968
   44POPC   C11 5779   0.869   0.604   5.605 -0.8206 -0.1628  0.2618
   44POPC  H11A 5780   0.807   0.638   5.520 -0.8001  0.5800  0.5326
   44POPC  H11B 5781   0.881   0.495   5.585 -0.9676 -0.2927  0.8490
   44POPC     P 5782   1.098   0.663   5.483  0.4931 -0.1297 -0.0119
   44POPC   O13 5783   1.178   0.544   5.517 -0.0404 -0.0972  0.7948
   44POPC   O14 5784   1.168   0.793   5.460 -0.1276  0.2839 -0.1850
   44POPC   O12 5785   0.994   0.681   5.602  0.3763 -0.0265  0.6063
   44POPC   O11 5786   1.013   0.631   5.353  0.2475 -0.2755 -0.3318
   44POPC    C1 5787   0.944   0.743   5.292 -0.7904  0.1450 -0.1164
   44POPC    HA 5788   1.014   0.825   5.264 -1.8089  0.6869 -1.2086
   44POPC    HB 5789   0.863   0.783   5.357 -0.7826 -0.3938  0.2281
   44POPC    C2 5790   0.883   0.704   5.157 -0.1512  0.4464  0.3060
   44POPC    HS 5791   0.800   0.635   5.182  0.1597  0.8676  2.7686
   44POPC   O21 5792   0.972   0.623   5.073 -0.0235 -0.4154  0.1394
   44POPC   C21 5793   1.086   0.673   5.036  0.4878 -0.1106 -0.8628
   44POPC   O22 5794   1.132   0.785   5.054  0.1428 -0.5385 -0.0835
   44POPC   C22 5795   1.160   0.559   4.970 -0.9487 -0.1071 -0.1566
   44POPC   H2R 5796   1.128   0.461   5.012 -2.5985  1.0629  1.4239
[truncated: 1,452,068 more chars]
