# Supplementary material for: Best Practices in Constant pH MD Simulations: Accuracy and Sampling
Source: J Chem Theory Comput. 2022 Sep 15;18(10):6134–47. doi: 10.1021/acs.jctc.2c00517 (PMC9558372; doi:10.1021/acs.jctc.2c00517)
Supplement: Supplementary file 1 — ct2c00517_si_001.zip [file ct2c00517_si_001.zip › best_practices_simulations/buffer_param/protein_oi/submit_puhti.sh]

#!/bin/bash
#SBATCH --job-name=p0
#SBATCH --account=project_2000996
#SBATCH --partition=small
#SBATCH --time=24:00:00
#SBATCH --nodes=1
#SBATCH --tasks-per-node=40
#SBATCH -o ogmx.%j
#SBATCH -e egmx.%j
#SBATCH --mem-per-cpu=2000
#SBATCH --mail-type=END
##SBATCH --mail-user=pavel.i.buslaev@jyu.fi  # edit the email and uncomment to get mail

# this script runs a 192 core (8 full nodes) gromacs job, requesting 30 minutes time
export OMP_NUM_THREADS=1

module load gcc/9.1.0
module load hpcx-mpi/2.4.0
module load gromacs/2021.2 # change if you want a different version

srun gmx_mpi mdrun -deffnm MD
