# Supplementary material for: Best Practices in Constant pH MD Simulations: Accuracy and Sampling
Source: J Chem Theory Comput. 2022 Sep 15;18(10):6134–47. doi: 10.1021/acs.jctc.2c00517 (PMC9558372; doi:10.1021/acs.jctc.2c00517)
Supplement: Supplementary file 1 — ct2c00517_si_001.zip [file ct2c00517_si_001.zip › best_practices_simulations/buffer_param/protein_oi/MD.gro]

CARDIOTOXIN V IN WATER in water
35387
    1LEU      N    1   0.600   5.167   4.476 -0.7814 -0.4265 -0.2349
    1LEU     H1    2   0.510   5.149   4.436 -0.4056 -0.8219 -0.9298
    1LEU     H2    3   0.669   5.103   4.441  1.1980 -0.2207  2.8771
    1LEU     CA    4   0.644   5.311   4.463 -0.5702 -0.0778  0.2900
    1LEU     HA    5   0.752   5.304   4.460 -0.5685 -0.1049  0.4406
    1LEU     CB    6   0.622   5.365   4.322 -0.5693 -0.3759 -0.3363
    1LEU    HB1    7   0.673   5.298   4.250  0.4248  0.0716 -0.0606
    1LEU    HB2    8   0.517   5.345   4.289 -0.0820 -0.6398 -1.8042
    1LEU     CG    9   0.657   5.509   4.297  0.2783  0.1212 -0.0013
    1LEU     HG   10   0.608   5.579   4.369 -0.2388  0.3768 -0.5927
    1LEU    CD1   11   0.811   5.530   4.310 -0.2702 -0.4263 -0.2229
    1LEU   HD11   12   0.854   5.509   4.410  2.3900  0.9207 -0.9783
    1LEU   HD12   13   0.876   5.473   4.240  0.5041  0.4488 -0.2438
    1LEU   HD13   14   0.838   5.637   4.293 -1.2881  0.0008  0.7677
    1LEU    CD2   15   0.603   5.562   4.161  0.1989 -0.4651  0.5124
    1LEU   HD21   16   0.648   5.659   4.130  0.7263 -1.4344 -1.9716
    1LEU   HD22   17   0.632   5.489   4.082  2.5865 -0.6215  1.4519
    1LEU   HD23   18   0.492   5.571   4.157  0.2674  0.2050 -1.9867
    1LEU      C   19   0.613   5.412   4.567  0.2943  0.7365 -0.3482
    1LEU      O   20   0.499   5.455   4.576 -0.3113  0.0561 -0.1762
    2LYS      N   21   0.714   5.454   4.649  0.0991  0.2833 -0.4878
    2LYS     HN   22   0.809   5.430   4.631  0.0952 -1.9481  1.8595
    2LYS     CA   23   0.703   5.541   4.767 -0.0647  0.3092  0.2761
    2LYS     HA   24   0.610   5.519   4.818 -0.4598  1.5078  0.1007
    2LYS     CB   25   0.817   5.525   4.865  0.3896 -0.1779  0.1463
    2LYS    HB1   26   0.915   5.536   4.814  0.9363 -1.2052  0.9329
    2LYS    HB2   27   0.817   5.604   4.944  0.1378  0.3433 -0.3737
    2LYS     CG   28   0.810   5.383   4.937  0.4668  0.0141  0.5083
    2LYS    HG1   29   0.718   5.378   5.000 -1.4905  1.9031 -2.0318
    2LYS    HG2   30   0.792   5.297   4.868 -1.3426  0.3764  0.4649
    2LYS     CD   31   0.934   5.353   5.022 -0.6271  0.1382 -0.5242
    2LYS    HD1   32   1.027   5.349   4.960 -1.2020  2.2927 -1.6555
    2LYS    HD2   33   0.938   5.428   5.104  0.7596 -0.4001 -0.0589
    2LYS     CE   34   0.926   5.224   5.100 -0.3770  0.5697 -0.1220
    2LYS    HE1   35   0.831   5.222   5.158  0.1319 -0.4843  0.7109
    2LYS    HE2   36   0.921   5.143   5.023  1.0611  2.1815 -2.0203
    2LYS     NZ   37   1.042   5.198   5.197 -0.1298 -0.2993 -0.7180
    2LYS    HZ1   38   1.059   5.288   5.246 -4.3154 -0.1946  0.9418
    2LYS    HZ2   39   0.995   5.142   5.271 -1.3128  0.4572 -0.8633
    2LYS    HZ3   40   1.114   5.145   5.144 -0.4704 -2.4415  0.8371
    2LYS      C   41   0.704   5.686   4.725 -0.2612 -0.5449  0.2948
    2LYS      O   42   0.780   5.726   4.639  0.3261 -0.4732 -0.5403
    3CYS      N   43   0.616   5.774   4.782  0.0528 -0.0758  0.0119
    3CYS     HN   44   0.549   5.739   4.847 -1.4285  0.4596 -1.1682
    3CYS     CA   45   0.611   5.917   4.740  0.6253  0.8185 -0.2380
    3CYS     HA   46   0.712   5.953   4.730  0.5903  0.9860 -0.0135
    3CYS     CB   47   0.525   5.948   4.613  0.0425  0.3082 -0.2679
    3CYS    HB1   48   0.418   5.917   4.617 -1.1560  3.5930 -2.3557
    3CYS    HB2   49   0.513   6.056   4.591 -1.7787  0.0355 -0.8201
    3CYS     SG   50   0.605   5.887   4.459 -0.2576  0.0261 -0.3248
    3CYS      C   51   0.556   6.003   4.857  0.3097  0.4345  0.7332
    3CYS      O   52   0.495   5.958   4.952  0.3133 -0.2601 -0.4896
    4HSPT     N   53   0.578   6.131   4.849 -0.0494  0.3768  0.5381
    4HSPT    HN   54   0.617   6.156   4.761  1.3134 -0.2127  0.9407
    4HSPT    CA   55   0.551   6.224   4.958  0.3411 -0.9097  0.2925
    4HSPT    HA   56   0.476   6.179   5.020 -1.7874 -1.8417 -2.7430
    4HSPT    CB   57   0.681   6.254   5.038 -0.0301 -0.6269 -0.5743
    4HSPT   HB1   58   0.714   6.162   5.092  3.0830  0.8527  0.2521
    4HSPT   HB2   59   0.757   6.283   4.963 -0.7601 -0.5021 -1.2743
    4HSPT   CD2   60   0.727   6.475   5.155 -0.7333  0.3882 -0.8364
    4HSPT   HD2   61   0.785   6.515   5.073  1.0775  2.1470  1.1427
    4HSPT    CG   62   0.663   6.356   5.150 -0.5213  0.4362 -0.2519
    4HSPT   NE2   63   0.679   6.546   5.263  0.5208 -0.0783  0.0759
    4HSPT   HE2   64   0.698   6.643   5.276  1.4038 -0.2547  0.1516
    4HSPT   ND1   65   0.574   6.358   5.251 -0.3670 -0.0723  0.1915
    4HSPT   HD1   66   0.513   6.284   5.277  0.2798 -0.4673  0.5959
    4HSPT   CE1   67   0.589   6.471   5.319  0.7382 -0.1761 -1.0121
    4HSPT   HE1   68   0.524   6.504   5.398  0.3152  0.9784 -1.8068
    4HSPT     C   69   0.478   6.351   4.916 -0.0621  0.0965 -0.4909
    4HSPT     O   70   0.505   6.462   4.953 -0.0269  0.0199  0.4238
    5ASN      N   71   0.367   6.341   4.844 -0.0512  0.2991  0.5217
    5ASN     HN   72   0.346   6.254   4.800  1.9257  0.6702 -1.4206
    5ASN     CA   73   0.293   6.452   4.786  0.1064 -0.0137 -0.2895
    5ASN     HA   74   0.361   6.535   4.774  1.6349 -0.8225  2.1222
    5ASN     CB   75   0.230   6.409   4.650 -0.2390  0.7282  0.2410
    5ASN    HB1   76   0.159   6.325   4.661  1.4046 -0.9644 -1.3439
    5ASN    HB2   77   0.176   6.492   4.599 -0.8489  0.0554 -0.2206
    5ASN     CG   78   0.342   6.375   4.547 -0.3414  0.5293 -0.3497
    5ASN    OD1   79   0.453   6.424   4.562 -0.0393  0.5513 -0.2986
    5ASN    ND2   80   0.315   6.292   4.445  0.4072  0.4524 -0.2043
    5ASN   HD21   81   0.233   6.237   4.462  0.9692 -0.1751  0.4983
    5ASN   HD22   82   0.391   6.275   4.383  1.1984  0.9586  0.6137
    5ASN      C   83   0.185   6.505   4.873 -0.1116 -0.6877  0.0654
    5ASN      O   84   0.123   6.603   4.826 -0.9411  0.3255  0.3832
    6THR      N   85   0.163   6.457   4.995 -0.0862  0.2592 -0.3779
    6THR     HN   86   0.223   6.384   5.027 -0.0850 -0.0029 -0.9751
    6THR     CA   87   0.048   6.491   5.086 -0.8644  0.1852  1.0216
    6THR     HA   88  -0.025   6.539   5.023  1.7900  3.9655  0.5120
    6THR     CB   89   6.637   6.377   5.152  0.1463 -0.0904  0.0992
    6THR     HB   90   6.560   6.417   5.222 -2.0593  0.2215 -2.3307
    6THR    OG1   91   0.064   6.289   5.217  0.3554 -0.2040 -0.0965
    6THR    HG1   92   0.093   6.325   5.301  0.6212  0.9537 -0.6604
    6THR    CG2   93   6.562   6.291   5.042  0.5933  0.4323 -0.2643
    6THR   HG21   94   6.492   6.220   5.090  0.5745  0.3364 -0.4313
    6THR   HG22   95   6.490   6.346   4.977 -0.8118 -0.3293  0.6088
    6THR   HG23   96   6.627   6.228   4.978 -0.5118 -0.2737 -0.7179
    6THR      C   97   0.100   6.592   5.183  0.3008 -0.0287 -0.5837
    6THR      O   98   0.034   6.607   5.286  0.5979  0.8048 -0.2570
    7GLN      N   99   0.211   6.657   5.150  0.2236 -0.8979 -0.2233
    7GLN     HN  100   0.260   6.647   5.063 -0.0456  0.6388 -0.5923
    7GLN     CA  101   0.274   0.091   5.251 -0.0193 -0.6503  0.0009
    7GLN     HA  102   0.363   0.111   5.192  0.2192  2.4980  1.2086
    7GLN     CB  103   0.205   0.224   5.288 -0.4500 -1.0167  0.5506
    7GLN    HB1  104   0.103   0.220   5.331  0.1977 -1.2291  2.1303
    7GLN    HB2  105   0.273   0.278   5.359 -0.4476  0.0706 -0.2500
    7GLN     CG  106   0.188   0.320   5.159 -0.4335 -0.3934  0.6334
    7GLN    HG1  107   0.276   0.308   5.093 -2.5741  0.1542 -2.5273
    7GLN    HG2  108   0.100   0.273   5.110  0.2145 -0.4990 -0.4430
    7GLN     CD  109   0.167   0.472   5.182 -1.0865 -0.1954 -0.6406
    7GLN    OE1  110   0.195   0.559   5.098 -0.5200  1.1590 -0.0713
    7GLN    NE2  111   0.108   0.511   5.293  0.1124 -0.5993 -0.8213
    7GLN   HE21  112   0.075   0.445   5.360  0.5553 -0.6028 -0.6073
    7GLN   HE22  113   0.092   0.608   5.315 -3.5891 -1.6641  2.2283
    7GLN      C  114   0.324   0.025   5.372  0.1243  0.0497 -0.1250
    7GLN      O  115   0.343   6.567   5.365  0.3117  0.6745  0.1480
    8LEU      N  116   0.347   0.092   5.491  0.2541  0.1047 -0.0307
    8LEU     HN  117   0.328   0.190   5.497 -2.5851 -0.3947  0.7355
    8LEU     CA  118   0.383   0.033   5.620  0.3232  0.9352 -0.2066
    8LEU     HA  119   0.467  -0.029   5.595 -0.0742 -0.8382  2.4640
    8LEU     CB  120   0.435   0.124   5.729 -0.0641  0.5737  0.6693
    8LEU    HB1  121   0.348   0.185   5.761  0.2339  1.0995  0.4874
    8LEU    HB2  122   0.455   0.068   5.823 -0.3879  0.2554  0.5502
    8LEU     CG  123   0.551   0.217   5.697  0.7815  0.4160  0.5702
    8LEU     HG  124   0.534   0.259   5.596  0.7007  1.6420  1.0816
    8LEU    CD1  125   0.557   0.320   5.808  0.0853  0.1244  0.1140
    8LEU   HD11  126   0.642   0.388   5.784  1.4262 -1.2955  0.7149
    8LEU   HD12  127   0.463   0.379   5.821  0.1440  0.5147 -1.0883
    8LEU   HD13  128   0.578   0.284   5.911 -1.2252  1.6304  0.9603
    8LEU    CD2  129   0.681   0.144   5.697 -0.0947  0.3099  0.3567
    8LEU   HD21  130   0.699   0.100   5.797 -0.6855  1.4522  0.9833
    8LEU   HD22  131   0.678   0.068   5.615  3.0870  0.4848 -0.0320
    8LEU   HD23  132   0.765   0.214   5.680  1.0111 -1.1651 -0.4755
    8LEU      C  133   0.269   6.603   5.677  0.1237 -0.2247 -0.5785
    8LEU      O  134   0.151   6.644   5.668 -0.2499  0.2918  0.1621
    9PRO      N  135   0.281   6.492   5.751 -0.0382 -0.3311  0.5817
    9PRO     CD  136   0.164   6.424   5.797  0.3739  0.0477 -0.7314
    9PRO    HD1  137   0.120   6.366   5.713 -0.2134  1.2073 -1.2584
    9PRO    HD2  138   0.098   6.483   5.863  1.3016  0.5779 -0.2510
    9PRO     CA  139   0.403   6.419   5.784 -0.4284  0.3565  0.3225
    9PRO     HA  140   0.458   6.485   5.850  0.8141  0.3783 -0.7089
    9PRO     CB  141   0.356   6.294   5.852  0.0699  0.7333 -0.5535
    9PRO    HB1  142   0.349   6.202   5.791 -0.4404 -1.2594  2.2872
    9PRO    HB2  143   0.427   6.270   5.935 -0.4023 -0.1411 -0.3999
    9PRO     CG  144   0.217   6.328   5.905 -0.4018  0.1510 -0.7206
    9PRO    HG1  145   0.144   6.248   5.931 -0.1142  0.0448 -0.2258
    9PRO    HG2  146   0.226   6.393   5.994  0.2130 -0.4176 -0.3583
    9PRO      C  147   0.504   6.389   5.669  0.5822  0.5500 -0.1823
    9PRO      O  148   0.464   6.372   5.558  0.2564  0.2825 -0.4549
   10PHE      N  149   0.632   6.380   5.701 -0.5639  0.2428  0.2143
   10PHE     HN  150   0.661   6.399   5.795 -0.4890  1.6719 -0.0807
   10PHE     CA  151   0.735   6.323   5.608  0.1948  0.7864 -0.7501
   10PHE     HA  152   0.746   6.386   5.521  1.4480  0.9622 -0.4756
   10PHE     CB  153   0.876   6.343   5.683  0.7870  0.2253 -0.6165
   10PHE    HB1  154   0.902   6.451   5.682  1.2796  0.2311  2.9712
   10PHE    HB2  155   0.870   6.313   5.789 -1.4875 -0.4597 -0.8915
   10PHE     CG  156   0.993   6.278   5.626 -0.0783  0.8222 -0.0147
   10PHE    CD1  157   1.067   6.336   5.515 -0.5322 -0.1071  0.5778
   10PHE    HD1  158   1.046   6.438   5.486  4.0074  0.3350 -2.1603
   10PHE    CE1  159   1.181   6.272   5.470  0.0280  0.5474  0.4355
   10PHE    HE1  160   1.249   6.321   5.401  0.1023 -0.2155 -0.0468
   10PHE     CZ  161   1.210   6.137   5.498 -0.2324  0.0602  0.7113
   10PHE     HZ  162   1.305   6.094   5.469 -0.7420  0.6226 -2.1015
   10PHE    CD2  163   1.032   6.147   5.665  0.1839  0.5311 -0.2135
   10PHE    HD2  164   0.981   6.100   5.747  2.6871 -0.0539  1.1067
   10PHE    CE2  165   1.131   6.075   5.595 -0.5089  0.2353 -0.2145
   10PHE    HE2  166   1.169   5.981   5.632  1.4556  0.9214 -0.3449
   10PHE      C  167   0.721   6.184   5.551  0.3935 -0.0033 -0.4324
   10PHE      O  168   0.750   6.157   5.430  0.2592 -0.1629 -0.5260
   11ILE      N  169   0.676   6.083   5.633  0.0442 -0.7335  0.4471
   11ILE     HN  170   0.661   6.109   5.728  1.4897  1.4645  0.1460
   11ILE     CA  171   0.691   5.941   5.606  0.2777 -0.4516 -0.1910
   11ILE     HA  172   0.796   5.932   5.586 -0.2860 -1.5995 -3.0705
   11ILE     CB  173   0.670   5.861   5.728 -0.7498  0.0084  0.3952
   11ILE     HB  174   0.737   5.899   5.808  0.4011 -2.6573  0.8286
   11ILE    CG2  175   0.517   5.866   5.761 -0.1460  0.2154 -0.3579
   11ILE   HG21  176   0.498   5.974   5.775 -0.7578 -0.1315  1.8116
   11ILE   HG22  177   0.457   5.817   5.681 -2.2260  1.0620  0.6127
   11ILE   HG23  178   0.483   5.826   5.859  1.7969  0.3679  0.4045
   11ILE    CG1  179   0.732   5.716   5.730 -0.8247 -0.4818 -0.1202
   11ILE   HG11  180   0.658   5.661   5.667 -0.7276 -1.1890  0.3649
   11ILE   HG12  181   0.835   5.711   5.690  0.5672  2.8137  2.6427
   11ILE     CD  182   0.734   5.642   5.870 -0.3649  0.1101  0.0752
   11ILE    HD1  183   0.634   5.594   5.877  0.1763 -1.7669 -3.1168
   11ILE    HD2  184   0.810   5.562   5.865  0.2499  0.7533 -2.7856
   11ILE    HD3  185   0.758   5.697   5.964  0.5029  0.0790 -0.1250
   11ILE      C  186   0.616   5.896   5.478 -0.4220 -0.0794 -0.7999
   11ILE      O  187   0.504   5.928   5.452 -0.2264 -0.1909 -0.1371
   12TYR      N  188   0.688   5.824   5.391  0.2430 -0.2238  0.0046
   12TYR     HN  189   0.786   5.807   5.400  0.4850 -0.7340 -2.7060
   12TYR     CA  190   0.635   5.797   5.261 -0.4373  0.6408  1.0058
   12TYR     HA  191   0.608   5.893   5.218  1.9301  0.4173 -1.1955
   12TYR     CB  192   0.739   5.737   5.166 -0.0093 -0.2732 -0.2450
   12TYR    HB1  193   0.755   5.633   5.199 -3.4712 -1.1385 -0.8450
   12TYR    HB2  194   0.701   5.734   5.062  0.3367 -0.2972 -0.3713
   12TYR     CG  195   0.861   5.819   5.171  0.1808 -0.1469  0.0375
   12TYR    CD1  196   0.886   5.897   5.054  0.0548 -0.4502  0.1072
   12TYR    HD1  197   0.810   5.909   4.979 -0.7558 -3.6831  0.2447
   12TYR    CE1  198   1.013   5.958   5.041 -0.2493  0.1328 -0.5582
   12TYR    HE1  199   1.035   6.009   4.949 -0.4357 -1.7546 -1.7107
   12TYR     CZ  200   1.105   5.945   5.145 -0.5422  0.2541  0.7605
   12TYR     OH  201   1.230   6.017   5.137 -0.1682 -0.2464 -0.7654
   12TYR     HH  202   1.225   6.074   5.060  0.8840  1.5675  0.4202
   12TYR    CD2  203   0.950   5.814   5.274  0.1944 -0.1005  0.5909
   12TYR    HD2  204   0.946   5.747   5.359  0.3386 -0.6882  0.1420
   12TYR    CE2  205   1.070   5.882   5.268 -0.2228  0.3638  0.3589
   12TYR    HE2  206   1.150   5.870   5.340 -1.1584  0.5166  1.4473
   12TYR      C  207   0.510   5.719   5.255 -0.5964 -0.2844  0.7996
   12TYR      O  208   0.483   5.627   5.331 -0.3974 -0.5046 -0.3675
   13LYS      N  209   0.427   5.750   5.154  0.4317  0.2532 -0.4457
   13LYS     HN  210   0.435   5.830   5.095  1.4005  0.1197 -0.5168
   13LYS     CA  211   0.305   5.673   5.129 -0.3932  0.0963 -0.4021
   13LYS     HA  212   0.286   5.602   5.208 -0.5876  0.1022 -0.4408
   13LYS     CB  213   0.185   5.764   5.109 -0.4358  0.1022 -0.2204
   13LYS    HB1  214   0.189   5.831   5.021  1.0428 -0.0762 -0.3256
   13LYS    HB2  215   0.096   5.699   5.094  1.4595 -2.3416 -1.7673
   13LYS     CG  216   0.157   5.851   5.233  0.1716  0.5196 -0.6504
   13LYS    HG1  217   0.156   5.785   5.323  0.3986  1.4554  0.0574
   13LYS    HG2  218   0.252   5.908   5.230  0.5361 -0.0340 -0.0416
   13LYS     CD  219   0.030   5.936   5.223  0.1034  0.4962  0.2843
   13LYS    HD1  220   0.031   6.011   5.306 -0.9076  1.6251 -0.6734
   13LYS    HD2  221   0.035   5.991   5.127  1.5705 -3.4315 -2.1226
   13LYS     CE  222   6.563   5.852   5.227  0.6722 -0.6711  0.4799
   13LYS    HE1  223   6.472   5.916   5.239  1.0795  0.0453 -0.0904
   13LYS    HE2  224   6.555   5.782   5.141  1.0578  0.7358 -0.7439
   13LYS     NZ  225   6.566   5.770   5.350  0.0929 -0.7495  0.3928
   13LYS    HZ1  226   6.476   5.721   5.364 -1.1136  0.7043 -1.7120
   13LYS    HZ2  227   6.630   5.691   5.330 -1.7241 -1.7690 -1.8774
   13LYS    HZ3  228   6.582   5.827   5.436 -1.3883  0.0764  0.1493
   13LYS      C  229   0.325   5.591   4.993 -0.7602 -0.3125 -0.2796
   13LYS      O  230   0.403   5.635   4.905  0.3157 -0.2263  0.2072
   14THR      N  231   0.266   5.476   4.979 -0.1800  0.3425 -0.2057
   14THR     HN  232   0.216   5.446   5.061  0.0692 -1.0784 -0.5431
   14THR     CA  233   0.281   5.392   4.871  0.0414 -0.7269 -0.0199
   14THR     HA  234   0.374   5.416   4.822  0.4596  0.6678  1.3803
   14THR     CB  235   0.282   5.253   4.902  0.3784 -0.2227 -0.4803
   14THR     HB  236   0.269   5.179   4.819 -0.5740 -2.5593  1.6277
   14THR    OG1  237   0.184   5.208   4.998  0.2304 -0.1363  0.0327
   14THR    HG1  238   0.097   5.202   4.958  0.4613 -0.0556 -0.4905
   14THR    CG2  239   0.418   5.236   4.969  0.1017 -0.1174 -0.5566
   14THR   HG21  240   0.439   5.298   5.059  0.7709 -2.9817  1.4058
   14THR   HG22  241   0.435   5.132   5.003  1.4443  0.4187  0.5397
   14THR   HG23  242   0.497   5.268   4.898  1.0757 -0.4695  0.3431
   14THR      C  243   0.169   5.409   4.771 -1.0717  0.1068  0.1625
   14THR      O  244   0.053   5.431   4.806  0.0839 -0.1011 -0.0430
   15CYS      N  245   0.202   5.413   4.638  0.3481 -0.1250  0.5370
   15CYS     HN  246   0.295   5.416   4.605 -0.5195 -1.0886 -2.2285
   15CYS     CA  247   0.115   5.404   4.519  0.4471 -0.3373  0.3369
   15CYS     HA  248   0.040   5.480   4.538 -1.3748 -1.6781 -1.1685
   15CYS     CB  249   0.205   5.429   4.389 -0.0408  0.8714 -0.6112
   15CYS    HB1  250   0.301   5.376   4.408  0.3724  1.2706 -1.5359
   15CYS    HB2  251   0.162   5.396   4.292  2.6505 -1.4595 -1.1662
   15CYS     SG  252   0.266   5.598   4.392  0.0593  0.0668  0.3917
   15CYS      C  253   0.050   5.262   4.515 -0.6238  0.1042 -0.0845
   15CYS      O  254   0.121   5.169   4.559 -0.5349  0.3323  0.4188
   16PRO      N  255   6.585   5.255   4.468 -0.3519  0.7311  0.1668
   16PRO     CD  256   6.489   5.359   4.478 -0.1466  0.2167 -0.8042
   16PRO    HD1  257   6.510   5.426   4.392  0.7611  0.1080 -0.6767
   16PRO    HD2  258   6.494   5.411   4.576  2.9294  0.3450 -0.9159
   16PRO     CA  259   6.526   5.119   4.442 -0.2362 -0.1353 -0.0931
   16PRO     HA  260   6.520   5.060   4.532 -0.3900 -0.0262 -0.0328
   16PRO     CB  261   6.397   5.158   4.385  0.2317  0.1008  0.0682
   16PRO    HB1  262   6.411   5.173   4.276  0.0583 -2.8628 -0.4518
   16PRO    HB2  263   6.307   5.092   4.387 -1.3255  2.1046 -0.6941
   16PRO     CG  264   6.357   5.284   4.468 -0.5914  0.0234 -0.2204
   16PRO    HG1  265   6.283   5.351   4.420 -1.2698 -0.8695 -0.4534
   16PRO    HG2  266   6.318   5.245   4.564 -0.0953  1.7885  0.7437
   16PRO      C  267   6.609   5.030   4.351  0.4151  0.3765  0.6041
   16PRO      O  268   0.026   5.072   4.268  0.5117 -0.2030  0.6537
   17GLUT     N  269   6.586   4.895   4.352  0.4858  0.3683 -0.9358
   17GLUT    HN  270   6.519   4.856   4.415  0.1006  1.7399 -0.4607
   17GLUT    CA  271  -0.007   4.799   4.258 -0.1667 -0.6301  0.3291
   17GLUT    HA  272   0.099   4.819   4.271  0.0747 -1.2203 -0.6674
   17GLUT    CB  273   6.626   4.648   4.305  0.3510 -0.0539 -0.5030
   17GLUT   HB1  274   6.521   4.618   4.284  0.7960 -1.4713 -0.7798
   17GLUT   HB2  275   6.685   4.585   4.235  0.2792  0.3509 -0.9360
   17GLUT    CG  276  -0.002   4.616   4.455 -0.2665  0.1222  0.6560
   17GLUT   HG1  277   0.101   4.651   4.476  0.1284 -1.2012  1.0371
   17GLUT   HG2  278  -0.068   4.664   4.530 -1.7553  1.0550 -1.1661
   17GLUT    CD  279   6.643   4.464   4.485  0.4594 -0.5616 -0.1943
   17GLUT   OE1  280   0.070   4.388   4.505 -0.3175  0.5139  0.1360
   17GLUT   OE2  281   6.513   4.416   4.508 -0.0219  0.0174 -0.1487
   17GLUT   HE2  282   6.510   4.320   4.510 -1.8215  0.0226 -0.6512
   17GLUT     C  283   6.612   4.821   4.110 -0.6022  0.3273  0.3320
   17GLUT     O  284   6.497   4.807   4.070  0.4328 -0.3410  0.1381
   18GLY      N  285   0.056   4.859   4.030 -0.0475 -0.8419  0.5528
   18GLY     HN  286   0.144   4.861   4.077  0.0923  2.6492  0.4626
   18GLY     CA  287   0.057   4.871   3.886 -0.1431  0.1743  0.1346
   18GLY    HA1  288   0.146   4.833   3.839  0.8191  0.5055  1.6202
   18GLY    HA2  289  -0.033   4.825   3.847  0.9763 -0.8569 -1.3146
   18GLY      C  290   0.043   5.014   3.855 -0.0612 -0.6015  0.0346
   18GLY      O  291   0.011   5.057   3.740  0.7400  0.3367 -0.3944
   19LYS      N  292   0.075   5.102   3.956 -0.4273  0.1191 -0.2057
   19LYS     HN  293   0.100   5.057   4.041 -0.0429 -2.3128 -1.5207
   19LYS     CA  294   0.085   5.243   3.939 -0.3889 -1.0422  0.1763
   19LYS     HA  295   0.037   5.272   3.846  0.8902  2.9583  0.5828
   19LYS     CB  296   0.025   5.325   4.056 -0.3429  0.0858 -0.0025
   19LYS    HB1  297   0.070   5.291   4.152  2.8765  1.4410 -0.9006
   19LYS    HB2  298   0.041   5.433   4.034  0.8934 -0.1923 -0.5796
   19LYS     CG  299   6.544   5.294   4.062  0.4684  0.0482  1.0336
   19LYS    HG1  300   6.529   5.185   4.083 -1.8622  0.4517  1.7905
   19LYS    HG2  301   6.499   5.335   4.155 -0.4901 -2.1313  1.6075
   19LYS     CD  302   6.451   5.340   3.948  0.0479  0.3983  0.0779
   19LYS    HD1  303   6.472   5.448   3.928  2.1602  0.4554  2.1433
   19LYS    HD2  304   6.480   5.281   3.859  1.2702  0.3010  0.5192
   19LYS     CE  305   6.303   5.300   3.974 -0.1540 -0.0917 -0.1947
   19LYS    HE1  306   6.291   5.190   3.967 -0.6897 -0.0668  0.3244
   19LYS    HE2  307   6.276   5.331   4.077  0.1176  0.5374 -0.3116
   19LYS     NZ  308   6.208   5.367   3.890  0.2820 -0.1722 -0.4097
   19LYS    HZ1  309   6.239   5.367   3.791  2.2301 -0.9758  0.1644
   19LYS    HZ2  310   6.111   5.329   3.885 -0.1966  1.1020 -2.5759
   19LYS    HZ3  311   6.201   5.469   3.912 -0.2551 -0.2324 -0.2791
   19LYS      C  312   0.227   5.289   3.918 -0.2465  0.2555 -0.7243
   19LYS      O  313   0.316   5.251   3.995  0.1839 -0.1568 -0.4059
   20ASN      N  314   0.260   5.356   3.806 -0.5875 -0.6264 -0.4371
   20ASN     HN  315   0.185   5.392   3.751 -1.6858  0.4741  1.6533
   20ASN     CA  316   0.398   5.372   3.754  0.2292  0.6693 -0.5862
   20ASN     HA  317   0.459   5.300   3.806 -0.1355  0.9511  0.2482
   20ASN     CB  318   0.386   5.334   3.599  0.3286 -0.1558 -0.1139
   20ASN    HB1  319   0.310   5.389   3.541  1.0953  1.0550 -0.0053
   20ASN    HB2  320   0.477   5.362   3.543 -0.3673 -1.2114 -1.8550
   20ASN     CG  321   0.374   5.185   3.579  0.2098  0.6102 -0.1260
   20ASN    OD1  322   0.377   5.108   3.675  0.1440  0.8410 -0.5628
   20ASN    ND2  323   0.372   5.143   3.453 -0.4102  0.1299  0.6127
   20ASN   HD21  324   0.365   5.204   3.373 -0.0093 -0.5578  0.0386
   20ASN   HD22  325   0.348   5.047   3.447  0.4695 -0.2559  2.5629
   20ASN      C  326   0.452   5.510   3.781 -0.1133  0.5154  0.1483
   20ASN      O  327   0.571   5.526   3.764 -0.6635  0.3694  0.2849
   21LEU      N  328   0.374   5.603   3.834  0.1053 -0.3302 -0.0198
   21LEU     HN  329   0.284   5.576   3.866 -0.4981  1.2882 -0.2626
   21LEU     CA  330   0.409   5.743   3.833  0.2940 -0.3551  0.4019
   21LEU     HA  331   0.516   5.760   3.833  0.5946 -2.1108 -0.3241
   21LEU     CB  332   0.359   5.803   3.705  0.2080 -0.3020  0.0831
   21LEU    HB1  333   0.411   5.753   3.621  0.0380  0.9548 -0.8063
   21LEU    HB2  334   0.251   5.785   3.686 -0.0108  0.3890  0.6210
   21LEU     CG  335   0.378   5.958   3.680 -0.6485  0.1145  0.4191
   21LEU     HG  336   0.465   5.993   3.739 -0.3064  1.5833 -0.8921
   21LEU    CD1  337   0.415   5.970   3.527  0.0591  0.0357 -0.6524
   21LEU   HD11  338   0.496   5.901   3.493  0.3233  0.7222 -1.4757
   21LEU   HD12  339   0.329   5.948   3.461 -0.7643  0.1789  0.3537
   21LEU   HD13  340   0.441   6.073   3.492  0.2105 -0.0183 -0.7016
   21LEU    CD2  341   0.257   6.049   3.720 -0.1033  0.0491  0.1318
   21LEU   HD21  342   0.207   6.018   3.814  0.6286  0.0858  0.5376
   21LEU   HD22  343   0.294   6.153   3.736  0.9991 -0.6707  2.7243
   21LEU   HD23  344   0.176   6.042   3.645  0.0718 -1.2766  0.0424
   21LEU      C  345   0.344   5.806   3.950  0.3154 -0.0258 -0.0002
   21LEU      O  346   0.234   5.766   3.992 -0.0045  0.1223 -0.0297
   22CYS      N  347   0.401   5.915   4.002  0.0295 -0.4800 -0.1307
   22CYS     HN  348   0.480   5.955   3.956 -0.5950 -0.5560 -1.3000
   22CYS     CA  349   0.343   6.002   4.099  0.1150  0.4928 -0.5832
   22CYS     HA  350   0.253   5.961   4.142 -0.6472  1.9473 -0.7273
   22CYS     CB  351   0.429   6.024   4.227  0.1657 -0.2795 -0.4901
   22CYS    HB1  352   0.526   6.078   4.214  0.9249 -0.8001  2.3527
   22CYS    HB2  353   0.369   6.085   4.297  1.3924 -1.6195  1.8568
   22CYS     SG  354   0.456   5.872   4.320 -0.3322  0.1875  0.6874
   22CYS      C  355   0.326   6.133   4.034  0.3199 -0.8281 -0.2593
   22CYS      O  356   0.414   6.182   3.968 -0.5791  0.2178  0.1496
   23PHE      N  357   0.212   6.206   4.053 -0.4969  0.5228 -0.3933
   23PHE     HN  358   0.136   6.162   4.102 -0.0423  0.3208  0.1426
   23PHE     CA  359   0.189   6.335   4.006 -0.0828 -0.8701  0.7243
   23PHE     HA  360   0.284   6.380   3.982 -1.1190 -0.0512 -2.2324
   23PHE     CB  361   0.091   6.340   3.882 -0.0926 -0.1995 -0.0092
   23PHE    HB1  362   0.089   6.449   3.861 -1.4947 -0.1111  0.5005
   23PHE    HB2  363   0.114   6.284   3.789 -2.4635  1.1935 -1.5334
   23PHE     CG  364   6.612   6.296   3.922 -0.1607 -0.5062  0.3066
   23PHE    CD1  365   6.569   6.165   3.918  0.2484  0.1674  0.1151
   23PHE    HD1  366   6.639   6.092   3.881  0.7860 -0.0074  1.4090
   23PHE    CE1  367   6.435   6.133   3.944 -0.0577 -0.2318  0.9152
   23PHE    HE1  368   6.410   6.030   3.922  0.4328 -0.3014  0.6668
   23PHE     CZ  369   6.345   6.233   3.983 -0.1050  0.4550  0.0262
   23PHE     HZ  370   6.241   6.219   4.010  0.4919 -0.5700  2.0243
   23PHE    CD2  371   6.525   6.396   3.958  0.7326 -0.3350  0.4341
   23PHE    HD2  372   6.558   6.499   3.957 -1.0058  0.2457 -0.3875
   23PHE    CE2  373   6.393   6.367   3.995  0.1033 -0.4633 -0.2484
   23PHE    HE2  374   6.324   6.447   4.018  2.1122  0.9361  1.2365
   23PHE      C  375   0.137   6.431   4.115 -0.0094  0.0709 -0.1334
   23PHE      O  376   0.072   6.384   4.206 -0.7076 -0.7707 -0.1626
   24LYS      N  377   0.156   6.565   4.105 -0.2987 -0.1927 -0.1711
   24LYS     HN  378   0.228   6.594   4.043  0.7211 -1.1438  0.5353
   24LYS     CA  379   0.091   6.670   4.185 -0.0392  0.8865 -0.0651
   24LYS     HA  380  -0.007   6.632   4.211 -0.5360  1.5541 -0.9202
   24LYS     CB  381   0.185   0.031   4.313 -0.0652 -0.6528  0.1637
   24LYS    HB1  382   0.151   0.110   4.382  1.0049 -0.7656  0.8449
   24LYS    HB2  383   0.183  -0.066   4.366  0.9090  0.4333  2.2962
   24LYS     CG  384   0.333   0.066   4.277  0.6208  0.4130 -0.3554
   24LYS    HG1  385   0.363  -0.023   4.218 -2.7799 -1.0185 -0.1817
   24LYS    HG2  386   0.333   0.157   4.212  0.2237 -0.2587 -1.3216
   24LYS     CD  387   0.417   0.083   4.403 -0.6164  0.6322 -0.4949
   24LYS    HD1  388   0.382   0.177   4.450  0.1235  0.6260  0.0982
   24LYS    HD2  389   0.392  -0.003   4.468  0.5805  0.9361  0.4054
   24LYS     CE  390   0.571   0.075   4.372  0.1251 -1.3013  0.2062
   24LYS    HE1  391   0.618  -0.025   4.378  0.6532 -1.0412  0.4002
   24LYS    HE2  392   0.597   0.114   4.271  2.1577 -0.7173  0.9225
   24LYS     NZ  393   0.641   0.169   4.465  0.7837 -0.0082 -0.5896
   24LYS    HZ1  394   0.586   0.184   4.552  0.7812 -0.3491 -0.5303
   24LYS    HZ2  395   0.739   0.137   4.481  0.6087  0.5795  2.0461
   24LYS    HZ3  396   0.653   0.262   4.420  1.5412  0.3375  0.2886
   24LYS      C  397   0.077   0.131   4.104  0.0749  0.4524  0.0799
   24LYS      O  398   0.142   0.147   4.004 -0.0781 -0.0376 -0.2377
   25ALA      N  399   6.644   0.223   4.138  0.4682  0.3849  0.6344
   25ALA     HN  400   6.569   0.202   4.199  0.2480  1.4263  0.7519
   25ALA     CA  401  -0.024   0.348   4.062  0.0011  0.3862  0.2652
   25ALA     HA  402   0.038   0.343   3.974  0.8872 -1.7156  0.9355
   25ALA     CB  403   6.495   0.371   4.012 -0.2464  0.1285  0.2341
   25ALA    HB1  404   6.512   0.462   3.952  1.3318  0.2651  0.8599
   25ALA    HB2  405   6.465   0.278   3.958 -2.4363  0.6895  0.3941
   25ALA    HB3  406   6.425   0.388   4.097  1.7901  1.5716  1.7044
   25ALA      C  407   0.028   0.471   4.136  0.4441 -0.1751  0.4730
   25ALA      O  408   6.653   0.484   4.255  0.2652  0.1069 -0.3244
   26THR      N  409   0.110   0.553   4.059  0.6111 -0.6100  0.5310
   26THR     HN  410   0.140   0.525   3.969 -0.1534  0.1691  0.0210
   26THR     CA  411   0.139   0.696   4.089 -1.0214 -0.0767 -0.4847
   26THR     HA  412   0.130   0.709   4.196 -0.7723 -0.0994 -0.4595
   26THR     CB  413   0.283   0.733   4.063 -0.1031  0.3036 -0.2403
   26THR     HB  414   0.314   0.837   4.086 -0.8369  0.9726 -2.0828
   26THR    OG1  415   0.310   0.726   3.923  0.0149  0.3682  0.5863
   26THR    HG1  416   0.265   0.645   3.898  0.2631 -0.5288  2.8025
   26THR    CG2  417   0.378   0.644   4.142 -0.3719 -0.0432 -0.0425
   26THR   HG21  418   0.483   0.675   4.122 -0.3766 -0.7952 -1.3835
   26THR   HG22  419   0.353   0.646   4.250 -2.0675  1.3127 -0.4128
   26THR   HG23  420   0.363   0.538   4.111 -1.0596  0.2085 -0.6263
   26THR      C  421   0.048   0.791   4.013 -0.1637 -0.3884  0.7891
   26THR      O  422   6.655   0.758   3.909  0.2988  0.5093  0.7918
   27LEU      N  423   0.033   0.915   4.062  0.0079 -0.5265 -0.1712
   27LEU     HN  424   0.090   0.934   4.142 -2.1681 -1.1681  1.6276
   27LEU     CA  425   6.597   1.008   4.015 -0.5934 -0.4845 -0.2251
   27LEU     HA  426   6.526   0.970   3.943 -1.4919  3.2096 -1.4840
   27LEU     CB  427   6.527   1.069   4.139 -0.2982 -0.1742 -0.2597
   27LEU    HB1  428   6.477   0.984   4.189 -0.7942 -1.1675 -2.3612
   27LEU    HB2  429   6.617   1.103   4.195 -0.3980  1.8919 -1.2510
   27LEU     CG  430   6.440   1.197   4.121  0.3722  0.0283  0.6441
   27LEU     HG  431   6.497   1.275   4.067  1.3672 -1.1540 -0.0380
   27LEU    CD1  432   6.319   1.161   4.038 -1.4380  0.6453 -0.2316
   27LEU   HD11  433   6.330   1.105   3.943 -1.4124  1.0822 -0.4922
   27LEU   HD12  434   6.249   1.102   4.100 -0.3067 -0.9724 -0.4322
   27LEU   HD13  435   6.259   1.253   4.017 -0.5226  1.8644  2.1206
   27LEU    CD2  436   6.399   1.236   4.261 -0.0601 -0.1094 -0.2325
   27LEU   HD21  437   6.337   1.161   4.316 -0.9325 -1.4056 -2.8339
   27LEU   HD22  438   6.496   1.247   4.315  0.7656  1.5982 -1.9551
   27LEU   HD23  439   6.352   1.335   4.277  0.4100  0.1029 -0.1672
   27LEU      C  440   6.657   1.118   3.933  0.3346 -0.4236 -0.2950
   27LEU      O  441   0.084   1.190   3.979  0.5021 -0.5695 -0.7005
   28LYS      N  442   6.608   1.133   3.804  0.3490  0.2785 -0.6457
   28LYS     HN  443   6.528   1.083   3.770  0.5546 -1.7722  1.6234
   28LYS     CA  444   0.002   1.232   3.715 -0.1875  0.0789  0.3884
   28LYS     HA  445   0.110   1.229   3.724 -0.1164  0.1788 -0.3374
   28LYS     CB  446   6.629   1.197   3.564  0.4340  0.2776  0.6145
   28LYS    HB1  447   6.520   1.175   3.565  0.2916  0.9483  0.3167
   28LYS    HB2  448   6.655   1.278   3.493  0.1241  2.4688  2.8811
   28LYS     CG  449   0.035   1.069   3.514 -0.7648  0.0739 -0.0777
   28LYS    HG1  450   0.143   1.098   3.515 -0.8286  0.2935  0.4121
   28LYS    HG2  451   0.032   0.988   3.590 -1.8283 -1.1550 -1.3749
   28LYS     CD  452   6.655   1.017   3.369  0.5305 -0.3633  0.1048
   28LYS    HD1  453   6.698   0.915   3.358 -0.5092 -0.9225  1.0422
   28LYS    HD2  454   6.545   1.009   3.371  0.5299 -1.6359 -1.7398
   28LYS     CE  455   6.685   1.103   3.244 -0.4622 -0.1549  0.5744
   28LYS    HE1  456   6.681   1.042   3.151  0.2250  0.6234  0.0213
   28LYS    HE2  457   6.612   1.184   3.222  1.2413  0.7877 -2.1389
   28LYS     NZ  458   0.155   1.162   3.252  0.0280  0.3499 -0.4702
   28LYS    HZ1  459   0.187   1.189   3.157 -1.4349  0.8297 -0.8675
   28LYS    HZ2  460   0.150   1.256   3.296  1.6381  0.5170 -0.6124
   28LYS    HZ3  461   0.223   1.107   3.307 -0.5546 -1.3648 -1.3994
   28LYS      C  462   6.641   1.375   3.742  0.8386 -0.2665  0.3768
   28LYS      O  463   0.049   1.458   3.688  0.3039 -0.6557  0.6596
   29LYS      N  464   6.539   1.405   3.822  0.2385 -0.1993  0.5092
   29LYS     HN  465   6.476   1.330   3.844  0.0605 -0.1271  0.2454
   29LYS     CA  466   6.504   1.543   3.851 -0.1134 -1.0625 -1.0982
   29LYS     HA  467   6.532   1.608   3.770  0.1114  0.3648  0.0949
   29LYS     CB  468   6.347   1.546   3.872 -0.0031  0.1543 -1.3248
   29LYS    HB1  469   6.331   1.470   3.950  3.1972  0.8173  0.1415
   29LYS    HB2  470   6.321   1.644   3.917 -1.4873 -0.5437 -0.6090
   29LYS     CG  471   6.280   1.529   3.734  0.2763  0.2952  0.1795
   29LYS    HG1  472   6.303   1.608   3.660  0.5187  0.0453 -0.0135
   29LYS    HG2  473   6.324   1.434   3.696 -1.6726 -2.9094  4.8510
   29LYS     CD  474   6.130   1.509   3.758  0.5505  0.1398 -1.1073
   29LYS    HD1  475   6.078   1.485   3.662  0.5223 -2.0798 -0.5896
   29LYS    HD2  476   6.114   1.425   3.829 -0.0895  2.0470  1.1328
   29LYS     CE  477   6.047   1.633   3.813 -0.3919 -0.2024  0.5718
   29LYS    HE1  478   5.938   1.608   3.818 -0.5469 -0.3396 -2.2371
   29LYS    HE2  479   6.083   1.676   3.909  1.8985  2.2477 -1.2407
   29LYS     NZ  480   6.049   1.744   3.717  0.3802 -0.8175 -0.4966
   29LYS    HZ1  481   5.999   1.713   3.631 -1.1227 -1.5637  0.6044
   29LYS    HZ2  482   6.000   1.832   3.744  0.2313 -0.1043 -2.8236
   29LYS    HZ3  483   6.142   1.776   3.684 -0.7152  1.1135 -1.9768
   29LYS      C  484   6.568   1.605   3.972  0.4295  0.5696  0.5530
   29LYS      O  485   6.567   1.723   3.987 -0.5587  0.5493  0.4306
   30PHE      N  486   6.623   1.527   4.065  0.6058  0.0090 -0.1735
   30PHE     HN  487   6.620   1.429   4.046  1.3236  0.2490 -1.6097
   30PHE     CA  488   0.026   1.572   4.186 -0.3886  0.3532  0.1418
   30PHE     HA  489   0.079   1.663   4.162  0.6473 -0.6279 -1.4081
   30PHE     CB  490   6.574   1.608   4.289 -0.1298 -0.3756  0.1176
   30PHE    HB1  491   6.520   1.692   4.240 -1.1763 -0.5854  0.8664
   30PHE    HB2  492   6.499   1.526   4.284 -0.1124 -0.3400 -0.9500
   30PHE     CG  493   6.612   1.642   4.436  0.6496 -0.2149  0.0074
   30PHE    CD1  494   6.644   1.770   4.492  0.0777 -0.6340 -0.2422
   30PHE    HD1  495   6.673   1.843   4.418  1.3667 -0.3933  0.4667
   30PHE    CE1  496   6.643   1.794   4.632  0.1454  0.0522  0.6426
   30PHE    HE1  497   6.672   1.892   4.667 -0.0037 -0.0117  0.9503
   30PHE     CZ  498   6.624   1.684   4.716  1.0323  0.4686  0.4683
   30PHE     HZ  499   6.627   1.699   4.823  1.4729  0.0172  0.5240
   30PHE    CD2  500   6.593   1.536   4.525  1.0884 -0.0635 -0.3447
   30PHE    HD2  501   6.553   1.443   4.488  3.3220 -0.9685 -0.6443
   30PHE    CE2  502   6.598   1.557   4.663  0.0440  0.2458 -0.0973
   30PHE    HE2  503   6.565   1.478   4.729 -1.7488  1.1475  0.1679
   30PHE      C  504   0.123   1.465   4.236 -0.3881  0.7148 -0.2042
   30PHE      O  505   0.091   1.346   4.216 -0.0846 -0.1303  0.3386
   31PRO      N  506   0.237   1.490   4.311  0.4304  0.7952  0.2737
   31PRO     CD  507   0.274   1.622   4.353  0.5542  0.4096  0.1935
   31PRO    HD1  508   0.223   1.641   4.450  1.8655  0.4308  0.9047
   31PRO    HD2  509   0.251   1.700   4.278 -0.3287  1.7800  1.8053
   31PRO     CA  510   0.337   1.392   4.344 -0.1945 -0.0838 -0.3159
   31PRO     HA  511   0.347   1.329   4.257  2.1804 -0.6593  0.2993
   31PRO     CB  512   0.463   1.479   4.347 -0.6343  0.5808  0.3642
   31PRO    HB1  513   0.552   1.436   4.398  0.1652  1.7776  0.0117
   31PRO    HB2  514   0.506   1.496   4.246  0.6659  0.3429  0.8616
   31PRO     CG  515   0.421   1.607   4.398  0.2899 -0.1838 -0.0850
   31PRO    HG1  516   0.437   1.608   4.508 -1.9145  1.0541  0.2886
   31PRO    HG2  517   0.490   1.683   4.355  1.3432 -1.1246 -0.1131
   31PRO      C  518   0.316   1.313   4.465  1.0076 -0.3534  0.0284
   31PRO      O  519   0.404   1.300   4.549  0.2772  0.4145  0.0643
   32LEU      N  520   0.191   1.257   4.469 -0.1280 -0.1907  0.1113
   32LEU     HN  521   0.127   1.283   4.397 -1.9687 -1.0495  1.3811
   32LEU     CA  522   0.133   1.180   4.581  0.1031  0.7178  1.0260
   32LEU     HA  523   0.122   1.247   4.665 -2.3767 -0.6630  1.8941
   32LEU     CB  524   6.661   1.119   4.535  0.0267 -0.0145 -0.1866
   32LEU    HB1  525   6.598   1.195   4.485  2.0822 -0.5632 -3.9976
   32LEU    HB2  526   6.677   1.040   4.458  0.3817  0.9053 -1.0699
   32LEU     CG  527   6.573   1.055   4.645 -0.4074 -0.3524 -0.1743
   32LEU     HG  528   6.614   0.954   4.668 -0.2851  0.1228  1.8865
   32LEU    CD1  529   6.563   1.130   4.777 -1.1703 -0.5585 -0.3942
   32LEU   HD11  530   6.662   1.118   4.826 -0.7388  3.2060 -0.0850
   32LEU   HD12  531   6.561   1.238   4.751 -0.5044 -0.9728 -2.3153
   32LEU   HD13  532   6.472   1.096   4.831 -1.8026 -2.3618 -2.4489
   32LEU    CD2  533   6.439   1.027   4.584 -0.2489  0.9085  0.9698
   32LEU   HD21  534   6.368   0.972   4.649 -2.3077  0.8035 -1.1813
   32LEU   HD22  535   6.398   1.125   4.549 -0.7006  0.1892 -0.6490
   32LEU   HD23  536   6.453   0.966   4.492  0.3637  0.9784  1.0121
   32LEU      C  537   0.218   1.059   4.621  0.6067 -1.1304 -0.6195
   32LEU      O  538   0.264   0.987   4.537 -0.1822 -0.2693 -0.5049
   33LYS      N  539   0.242   1.032   4.754  0.3321  0.2163  0.6783
   33LYS     HN  540   0.217   1.098   4.824  0.0127 -1.0182  1.7649
   33LYS     CA  541   0.324   0.916   4.792 -0.0310 -0.0852  0.0582
   33LYS     HA  542   0.393   0.885   4.715 -1.6521  0.3491 -1.6557
   33LYS     CB  543   0.411   0.948   4.923 -0.9529  0.9906  0.2585
   33LYS    HB1  544   0.349   0.999   4.999 -0.3965  1.5612  0.3385
   33LYS    HB2  545   0.455   0.855   4.965 -1.8737  0.1126 -0.6457
   33LYS     CG  546   0.520   1.045   4.889 -1.0767 -0.3745  0.0260
   33LYS    HG1  547   0.609   0.990   4.852 -1.8840 -2.1793  0.6555
   33LYS    HG2  548   0.492   1.110   4.803 -0.1235 -0.4685 -0.3632
   33LYS     CD  549   0.576   1.125   5.007 -0.0289  0.6499  0.5497
   33LYS    HD1  550   0.517   1.219   5.008 -2.2401 -0.6759 -0.2739
   33LYS    HD2  551   0.551   1.070   5.100 -0.1536  0.6413  0.5111
   33LYS     CE  552   0.732   1.155   5.008  0.3257  0.3061 -0.4955
   33LYS    HE1  553   0.776   1.209   5.094  0.0648 -0.4515  0.1322
   33LYS    HE2  554   0.782   1.056   5.002  1.3417  0.7701  0.1424
   33LYS     NZ  555   0.751   1.241   4.888 -0.0560 -0.0194  0.6991
   33LYS    HZ1  556   0.851   1.232   4.860 -0.4250 -1.6649 -0.2656
   33LYS    HZ2  557   0.697   1.208   4.805 -3.6301  1.3185  2.3059
   33LYS    HZ3  558   0.714   1.336   4.905  0.8192  0.5051 -0.2284
   33LYS      C  559   0.244   0.787   4.808  0.9043  0.0117 -0.4644
   33LYS      O  560   0.304   0.678   4.816  0.1326 -0.4124 -0.5277
   34PHE      N  561   0.107   0.797   4.815  0.2341 -0.4230  0.4481
   34PHE     HN  562   0.066   0.882   4.783 -0.5948 -1.4588 -1.4417
   34PHE     CA  563   0.012   0.689   4.844  0.2645 -0.5524 -0.6958
   34PHE     HA  564   0.053   0.629   4.924 -1.6786  0.1196  0.9154
   34PHE     CB  565   6.538   0.763   4.879 -0.4506 -0.0659  0.1603
   34PHE    HB1  566   6.553   0.860   4.932  1.8137 -0.6068  0.6288
   34PHE    HB2  567   6.483   0.793   4.788  0.1606  2.0133  0.4357
   34PHE     CG  568   6.466   0.672   4.972 -0.7011  0.0578 -0.0310
   34PHE    CD1  569   6.359   0.596   4.922 -0.1331  0.2511  0.0663
   34PHE    HD1  570   6.322   0.618   4.823  0.3532  0.4462 -0.0773
   34PHE    CE1  571   6.277   0.519   4.999 -1.1092  0.1170  0.2382
   34PHE    HE1  572   6.192   0.468   4.956 -0.2105 -0.5647 -0.7717
   34PHE     CZ  573   6.321   0.492   5.132  0.3745 -0.6488  0.3374
   34PHE     HZ  574   6.264   0.427   5.197 -0.1925 -0.2248  0.2710
   34PHE    CD2  575   6.511   0.646   5.102  1.1326  0.6721  0.7023
   34PHE    HD2  576   6.602   0.689   5.141  0.7507  1.5184  0.6598
   34PHE    CE2  577   6.432   0.566   5.186 -0.1755 -0.4434 -0.5063
   34PHE    HE2  578   6.461   0.546   5.287  3.4095  1.3934 -1.0328
   34PHE      C  579   6.646   0.605   4.720 -0.4236 -0.3278 -0.4209
   34PHE      O  580   6.617   0.674   4.621  0.4258 -0.5622 -0.4254
   35PRO      N  581   6.662   0.468   4.721 -0.3660 -0.2596  0.2161
   35PRO     CD  582   0.056   0.392   4.837  0.1810 -0.3245  0.3829
   35PRO    HD1  583  -0.014   0.379   4.923 -0.1491 -1.7842 -0.0722
   35PRO    HD2  584   0.155   0.434   4.864 -0.1975 -0.2477  1.7119
   35PRO     CA  585   6.631   0.388   4.602  0.1796 -0.2879  0.4460
   35PRO     HA  586   6.649   0.441   4.510 -1.2622 -0.0998  0.2396
   35PRO     CB  587   0.069   0.273   4.623  0.6311  0.6591  0.3672
   35PRO    HB1  588   0.048   0.180   4.566 -0.6344  1.4732 -0.5460
   35PRO    HB2  589   0.165   0.323   4.597 -1.1842  3.9460 -0.6248
   35PRO     CG  590   0.076   0.251   4.770  0.6487 -0.0922 -0.3324
   35PRO    HG1  591   0.005   0.174   4.806 -0.1759  1.6834  2.1468
   35PRO    HG2  592   0.174   0.210   4.803  0.8595 -1.0816 -2.0932
   35PRO      C  593   6.478   0.353   4.610  0.1750  0.6668 -0.2827
   35PRO      O  594   6.440   0.258   4.684 -0.3195  0.5238 -0.5667
   36VAL      N  595   6.394   0.436   4.540 -0.0401 -0.3259 -0.3907
   36VAL     HN  596   6.434   0.517   4.496 -1.5594  0.4902 -0.3533
   36VAL     CA  597   6.248   0.422   4.551  0.2347 -0.5484  0.4162
   36VAL     HA  598   6.216   0.430   4.654 -0.4246 -1.6781  0.3171
   36VAL     CB  599   6.171   0.522   4.473 -0.2034 -0.1925 -1.1097
   36VAL     HB  600   6.064   0.493   4.470 -0.5588  1.0659 -1.2556
   36VAL    CG1  601   6.179   0.657   4.546 -1.0762 -0.1240 -0.9028
   36VAL   HG11  602   6.140   0.641   4.649 -1.2028  0.3209 -0.8807
   36VAL   HG12  603   6.285   0.690   4.545 -0.5271 -1.8084 -1.2248
   36VAL   HG13  604   6.128   0.733   4.483  2.5072  2.5876 -0.8449
   36VAL    CG2  605   6.228   0.544   4.333 -0.0634 -0.1148 -0.6006
   36VAL   HG21  606   6.160   0.620   4.289 -1.1790 -0.2167  0.8861
   36VAL   HG22  607   6.331   0.584   4.337 -0.5311  1.4791 -2.6262
   36VAL   HG23  608   6.230   0.459   4.261  1.3259  1.0483 -1.9961
   36VAL      C  609   6.196   0.281   4.502 -0.6133 -0.5624 -0.7826
   36VAL      O  610   6.108   0.229   4.566  0.3982 -0.6491 -0.3340
   37LYS      N  611   6.247   0.219   4.392  0.0938  0.1356  0.1647
   37LYS     HN  612   6.324   0.260   4.344  0.5992  0.4768  1.2294
   37LYS     CA  613   6.215   0.087   4.348 -0.3698  0.5910  0.2278
   37LYS     HA  614   6.144   0.039   4.414 -1.0659 -1.1761 -1.7162
   37LYS     CB  615   6.166   0.081   4.206 -0.0281 -0.6368  1.2604
   37LYS    HB1  616   6.241   0.088   4.125 -1.4031  1.0166  0.0503
   37LYS    HB2  617   6.122  -0.020   4.189 -1.8386  0.2395  0.4204
   37LYS     CG  618   6.056   0.186   4.157  0.8966 -0.0091 -0.6551
   37LYS    HG1  619   6.093   0.284   4.193  0.4759 -0.5463  1.3538
   37LYS    HG2  620   6.046   0.185   4.046  0.2408  3.5355 -0.7521
   37LYS     CD  621   5.917   0.180   4.232 -0.3310 -0.0401 -0.1946
   37LYS    HD1  622   5.863   0.086   4.210  1.3829 -1.1015  0.0085
   37LYS    HD2  623   5.938   0.185   4.341  1.2803 -0.1229 -0.4791
   37LYS     CE  624   5.825   0.302   4.194 -0.0528 -0.3820  0.4843
   37LYS    HE1  625   5.877   0.399   4.207  0.1132 -0.6776  2.3341
   37LYS    HE2  626   5.798   0.308   4.086  1.4675  3.0175  0.1758
   37LYS     NZ  627   5.708   0.303   4.281  0.0677  0.6074 -0.7657
   37LYS    HZ1  628   5.746   0.332   4.374 -1.5073 -0.4682  0.2601
   37LYS    HZ2  629   5.644   0.377   4.247  1.7140  2.2729 -0.3747
   37LYS    HZ3  630   5.665   0.208   4.281  1.2273  0.0623 -1.0568
   37LYS      C  631   6.349   0.013   4.351  0.7693 -0.4828 -0.7444
   37LYS      O  632   6.455   0.068   4.306 -0.0981  0.2074 -0.4497
   38ARG      N  633   6.355   6.553   4.403  0.1382 -0.1054  0.4357
   38ARG     HN  634   6.277   6.504   4.441  1.1555 -1.8048  0.4260
   38ARG     CA  635   6.475   6.473   4.406  0.2151  0.6213 -0.4972
   38ARG     HA  636   6.536   6.480   4.316  2.1468 -1.2465  0.5812
   38ARG     CB  637   6.554   6.506   4.540  0.4705 -0.7052 -0.2812
   38ARG    HB1  638   6.630   6.425   4.541  1.0004 -0.2227 -0.8500
   38ARG    HB2  639   6.596   6.609   4.540  0.8239 -0.8477 -0.4848
   38ARG     CG  640   6.464   6.487   4.664  0.6053 -0.3486 -0.4383
   38ARG    HG1  641   6.394   6.404   4.640  2.1324 -1.3551 -1.6681
   38ARG    HG2  642   6.526   6.449   4.748  0.5787 -0.0117 -0.2691
   38ARG     CD  643   6.409   6.621   4.714  0.2017 -0.2921  0.1900
   38ARG    HD1  644   6.496   6.686   4.738 -0.4495  0.5167  0.4215
   38ARG    HD2  645   6.348   6.665   4.633 -1.0420 -1.2233  0.5965
   38ARG     NE  646   6.326   6.593   4.827 -0.2627 -0.3019  0.0857
   38ARG     HE  647   6.260   6.517   4.826 -1.3340  0.5426 -3.1392
   38ARG     CZ  648   6.302   0.018   4.925  0.5565  0.3456 -0.4464
   38ARG    NH1  649   6.363   0.135   4.925 -0.0781 -1.4297 -0.0289
   38ARG   HH11  650   6.401   0.169   4.839 -0.5513 -2.7915 -0.7938
   38ARG   HH12  651   6.326   0.201   4.991  0.4814 -1.4607  0.3335
   38ARG    NH2  652   6.217   6.646   5.019 -0.2409  0.1416  0.5335
   38ARG   HH21  653   6.194   6.551   5.042  0.4244 -0.0729  0.3378
   38ARG   HH22  654   6.183   6.716   5.082  0.2589 -0.2693  1.2738
   38ARG      C  655   6.438   6.321   4.396  0.4099  0.5725  0.2003
   38ARG      O  656   6.341   6.278   4.457 -0.1816 -0.0792 -0.0199
   39GLY      N  657   6.508   6.243   4.319 -0.4503 -0.5592 -0.5332
   39GLY     HN  658   6.586   6.276   4.266  0.3922 -2.6269 -0.6631
   39GLY     CA  659   6.481   6.102   4.338  0.3476 -0.2454  0.0753
   39GLY    HA1  660   6.505   6.077   4.441 -0.2092 -1.5627 -0.0936
   39GLY    HA2  661   6.383   6.083   4.297  0.8810  0.3896 -1.5382
   39GLY      C  662   6.585   6.024   4.260 -0.4333  0.6942 -0.3663
   39GLY      O  663   0.017   6.074   4.206  0.0339 -0.2989  0.1680
   40CYS      N  664   6.561   5.895   4.249 -0.4470  0.0936 -0.3513
   40CYS     HN  665   6.480   5.859   4.295 -2.1612  1.5656 -2.0400
   40CYS     CA  666  -0.029   5.808   4.158  0.3816 -0.4603 -0.3704
   40CYS     HA  667   0.060   5.858   4.124 -1.3719  1.8223 -1.9228
   40CYS     CB  668   0.017   5.677   4.233  0.2512 -0.4052  0.6579
   40CYS    HB1  669  -0.064   5.606   4.260  0.5849 -0.7028  0.8786
   40CYS    HB2  670   0.087   5.643   4.154 -0.8283  3.3981 -2.2416
   40CYS     SG  671   0.110   5.722   4.386 -0.2303 -0.1776  0.1620
   40CYS      C  672   6.539   5.785   4.036  0.1891  0.3461  0.9041
   40CYS      O  673   6.420   5.797   4.045  0.6521 -0.1644 -0.1741
   41ALA      N  674   6.600   5.746   3.923 -0.0421  0.5276  0.3384
   41ALA     HN  675   6.699   5.737   3.926 -0.0823 -1.5833 -1.8060
   41ALA     CA  676   6.545   5.722   3.789  0.0998 -0.0188  0.1353
   41ALA     HA  677   6.448   5.677   3.807  1.0894 -2.3907 -0.0368
   41ALA     CB  678   6.550   5.856   3.709  0.0107 -1.3301  0.1069
   41ALA    HB1  679   6.490   5.844   3.616 -1.0864 -0.6604  0.7109
   41ALA    HB2  680   6.515   5.942   3.770  2.0655 -1.4156  1.5215
   41ALA    HB3  681   6.657   5.879   3.691 -0.1467 -0.4754  0.2252
   41ALA      C  682   6.629   5.615   3.710  0.7058  0.2610  0.4771
   41ALA      O  683   0.059   5.556   3.767 -0.1062 -0.1037  0.5222
   42ASPT     N  684   6.609   5.596   3.579  0.1861  0.5886  0.4955
   42ASPT    HN  685   6.528   5.634   3.534 -1.4648 -1.1018  1.8697
   42ASPT    CA  686   0.042   5.534   3.487  0.0015  0.1785  0.1248
   42ASPT    HA  687   0.132   5.504   3.540  1.8183 -0.8595 -3.2553
   42ASPT    CB  688   6.640   5.416   3.407 -0.4616  0.1280 -0.0030
   42ASPT   HB1  689   6.538   5.447   3.374 -0.3746  2.0420  1.3541
   42ASPT   HB2  690   6.692   5.396   3.311 -1.5921  2.0046 -1.0767
   42ASPT    CG  691   6.618   5.290   3.493 -0.4944 -0.1980 -0.5584
   42ASPT   OD1  692   6.508   5.242   3.518 -0.1067 -0.1774 -0.0909
   42ASPT   OD2  693   0.070   5.242   3.540 -0.4436 -0.1777 -0.1043
   42ASPT   HD2  694   0.054   5.149   3.553 -3.7271 -0.0056 -1.7174
   42ASPT     C  695   0.095   5.634   3.388 -0.0787 -0.4717 -0.1768
   42ASPT     O  696   0.211   5.629   3.347 -0.3052  0.3334  0.0678
   43ASN      N  697   6.667   5.738   3.354  0.0807 -0.3318 -0.0551
   43ASN     HN  698   6.570   5.741   3.377 -0.2073  1.1736 -1.3082
   43ASN     CA  699   0.033   5.856   3.273 -0.3618 -0.8177  0.8150
   43ASN     HA  700   0.131   5.845   3.227  0.8338  2.7110  2.1794
   43ASN     CB  701   6.588   5.855   3.165 -0.3045  0.5648 -0.4231
   43ASN    HB1  702   6.559   5.749   3.153 -1.2745  1.0973 -3.9061
   43ASN    HB2  703   6.505   5.923   3.195  0.3387  1.9073 -1.5107
   43ASN     CG  704   6.648   5.908   3.038  0.1221  1.0181 -0.3269
   43ASN    OD1  705   0.102   5.942   3.016  0.7591  0.0238 -0.5095
   43ASN    ND2  706   6.562   5.902   2.929  0.4113 -0.6733 -0.2233
   43ASN   HD21  707   6.466   5.874   2.934 -0.1366  0.9603 -1.1202
   43ASN   HD22  708   6.586   5.957   2.849 -0.8501  1.3774  0.7269
   43ASN      C  709   0.047   5.986   3.348  0.5820  0.4405 -0.4494
   43ASN      O  710   6.651   6.003   3.452  0.3327  0.2441 -0.1068
   44CYS      N  711   0.142   6.068   3.308 -0.1174 -0.3309  0.6978
   44CYS     HN  712   0.209   6.051   3.237 -2.0786 -0.6165 -1.1903
   44CYS     CA  713   0.155   6.200   3.359 -0.1905  0.6681 -0.2066
   44CYS     HA  714   0.153   6.187   3.466  1.4332  0.0361 -0.2211
   44CYS     CB  715   0.280   6.276   3.302  0.0832  0.0184 -0.0941
   44CYS    HB1  716   0.376   6.239   3.343  0.9538  2.0659 -0.1452
   44CYS    HB2  717   0.283   6.282   3.191  1.8720 -1.7445 -0.1940
   44CYS     SG  718   0.293   6.439   3.379 -0.1259 -0.0397 -0.2161
   44CYS      C  719   0.028   6.282   3.312  0.0782  0.4629  0.4431
   44CYS      O  720   6.656   6.264   3.196  0.3691  0.2658 -0.3350
   45PRO      N  721   6.618   6.364   3.387  0.1241 -0.1797 -0.2808
   45PRO     CD  722   6.630   6.371   3.531 -0.2975  0.2816 -0.2844
   45PRO    HD1  723   6.664   6.473   3.561 -1.0977 -0.4514  3.7788
   45PRO    HD2  724   6.687   6.289   3.578 -0.9888 -0.7739 -1.2378
   45PRO     CA  725   6.499   6.437   3.339 -0.8671  0.0976  0.0184
   45PRO     HA  726   6.438   6.373   3.277 -1.6156  1.8870 -1.1692
   45PRO     CB  727   6.424   6.468   3.465 -0.0301  0.5472 -0.0791
   45PRO    HB1  728   6.445   6.569   3.505 -0.0026  1.2833 -1.8883
   45PRO    HB2  729   6.313   6.464   3.462 -0.1920  1.3487  2.4965
   45PRO     CG  730   6.479   6.369   3.572  0.2217 -0.3229 -0.1812
   45PRO    HG1  731   6.454   6.401   3.675 -2.5367 -2.5445 -0.0516
   45PRO    HG2  732   6.447   6.265   3.551  2.0070 -0.9791  0.1806
   45PRO      C  733   6.541   6.558   3.263 -0.1922  0.0642 -0.0719
   45PRO      O  734   6.626   6.636   3.306  0.0402 -0.0526 -0.4522
   46LYS      N  735   6.486   6.585   3.144 -0.5464 -0.6956 -0.3852
   46LYS     HN  736   6.410   6.526   3.122 -1.0742 -0.6889  1.3037
   46LYS     CA  737   6.502   0.044   3.067 -0.0548  0.8801  0.3762
   46LYS     HA  738   6.607   0.066   3.058 -0.2382  1.4778 -0.5103
   46LYS     CB  739   6.440   0.023   2.923  0.7655 -0.1837  0.2849
   46LYS    HB1  740   6.472   0.102   2.852 -0.6756  1.0419  0.9549
   46LYS    HB2  741   6.486  -0.072   2.888  2.0690  0.2475  0.7513
   46LYS     CG  742   6.284   0.030   2.927 -0.1486  0.2883 -0.0823
   46LYS    HG1  743   6.241  -0.028   3.012 -0.6124  0.5848 -0.1110
   46LYS    HG2  744   6.242   0.132   2.933 -0.2522  0.3245 -1.2193
   46LYS     CD  745   6.218  -0.013   2.795 -0.4811  0.2836 -0.2470
   46LYS    HD1  746   6.108  -0.003   2.794 -0.7205 -1.8390 -0.6658
   46LYS    HD2  747   6.266   0.048   2.715  2.4316 -0.8831  0.4820
   46LYS     CE  748   6.245   6.503   2.761  0.3954  0.6072  0.7307
   46LYS    HE1  749   6.346   6.487   2.717  0.2553  0.4756  0.4468
   46LYS    HE2  750   6.228   6.443   2.853  0.9308  0.7999  0.9596
   46LYS     NZ  751   6.157   6.453   2.658 -0.6478 -0.1022  0.3284
   46LYS    HZ1  752   6.212   6.393   2.594  1.5528  2.2038 -0.0992
   46LYS    HZ2  753   6.070   6.407   2.691 -3.8891  3.0028 -2.9576
   46LYS    HZ3  754   6.116   6.522   2.592  0.3272  1.4315  1.2541
   46LYS      C  755   6.453   0.177   3.133 -0.1320  0.3910 -0.2222
   46LYS      O  756   6.356   0.198   3.208 -0.3159  0.3079 -0.3407
   47ASN      N  757   6.538   0.285   3.115  0.2007  0.7202 -0.7056
   47ASN     HN  758   6.614   0.271   3.052 -0.4504 -1.1061 -1.1642
   47ASN     CA  759   6.512   0.422   3.168  0.1733  0.6444 -0.4007
   47ASN     HA  760   6.489   0.400   3.271 -0.4933  2.4763 -0.1227
   47ASN     CB  761   6.639   0.509   3.162 -0.5724 -0.6248 -0.0882
   47ASN    HB1  762   6.650   0.544   3.058 -1.4229 -0.6050 -0.1799
   47ASN    HB2  763   6.631   0.604   3.219 -0.6839 -1.6382  1.6879
   47ASN     CG  764   0.101   0.435   3.221  0.3895  0.1941  0.4808
   47ASN    OD1  765   0.100   0.375   3.329 -0.1771 -0.0678  0.6031
   47ASN    ND2  766   0.201   0.419   3.131 -0.2352 -0.2537  0.4740
   47ASN   HD21  767   0.217   0.469   3.046  3.5731 -0.0477  1.1473
   47ASN   HD22  768   0.274   0.354   3.151 -0.3954 -0.4022  0.5832
   47ASN      C  769   6.391   0.495   3.112 -0.4405  0.4088  0.0177
   47ASN      O  770   6.339   0.466   3.007 -0.0012 -0.0803  0.2658
   48SER      N  771   6.337   0.580   3.199  0.0817 -0.5851 -0.0771
   48SER     HN  772   6.387   0.599   3.283 -0.4031 -0.1137  0.1136
   48SER     CA  773   6.220   0.662   3.171 -0.2456 -0.1175  0.5004
   48SER     HA  774   6.175   0.651   3.074  0.1211  0.6760  0.2342
   48SER     CB  775   6.102   0.630   3.274  0.6644  0.2263 -0.1599
   48SER    HB1  776   5.998   0.663   3.249  1.9407  4.4272 -0.7225
   48SER    HB2  777   6.112   0.523   3.301  0.2809  0.1777 -0.2069
   48SER     OG  778   6.113   0.712   3.392  0.1161 -0.2023 -0.4206
   48SER    HG1  779   6.032   0.687   3.437 -0.2188  0.3504 -0.7150
   48SER      C  780   6.265   0.809   3.167  0.4990  0.2207  0.3285
   48SER      O  781   6.378   0.846   3.163 -0.4884 -0.0899  0.2113
   49ALA      N  782   6.174   0.913   3.160  0.0390  0.9573  0.1088
   49ALA     HN  783   6.079   0.903   3.131  0.9114 -1.4635 -2.2903
   49ALA     CA  784   6.219   1.048   3.179 -0.6536 -0.6340 -0.1633
   49ALA     HA  785   6.307   1.062   3.119 -0.2813 -1.6596  0.1170
   49ALA     CB  786   6.114   1.154   3.127 -0.3466 -0.1950 -0.3673
   49ALA    HB1  787   6.091   1.126   3.022 -2.4088 -2.0545  0.4932
   49ALA    HB2  788   6.024   1.142   3.191 -0.3082 -1.4421 -0.5071
   49ALA    HB3  789   6.148   1.259   3.137 -1.1191 -0.0586  1.1351
   49ALA      C  790   6.252   1.082   3.330  0.0931 -0.3982  0.7703
   49ALA      O  791   6.329   1.171   3.358 -0.5358  0.1220 -0.4265
   50LEU      N  792   6.195   1.006   3.423 -1.0201  0.6136  0.3660
   50LEU     HN  793   6.157   0.917   3.398  0.0313  0.2696 -0.0350
   50LEU     CA  794   6.199   1.036   3.565 -0.0709  0.1871 -1.0252
   50LEU     HA  795   6.203   1.143   3.581 -2.9432  0.8391 -3.6140
   50LEU     CB  796   6.058   0.979   3.611  0.5696  0.3982  0.6703
   50LEU    HB1  797   5.975   1.014   3.547  1.0535 -1.3492 -1.0300
   50LEU    HB2  798   6.046   0.869   3.595 -3.5110  0.8846 -0.8176
   50LEU     CG  799   6.024   1.001   3.762  0.3778  0.0334  0.3031
   50LEU     HG  800   6.106   0.968   3.829  0.2614 -0.2224  0.3207
   50LEU    CD1  801   6.021   1.149   3.795  0.5446  0.2598 -0.3259
   50LEU   HD11  802   5.969   1.204   3.713  0.6948  0.1555 -0.4906
   50LEU   HD12  803   5.958   1.166   3.885  0.9090 -0.2253  0.0200
   50LEU   HD13  804   6.123   1.185   3.819  0.8985  0.2556 -1.7242
   50LEU    CD2  805   5.898   0.922   3.797  0.1769  0.4116 -0.3842
   50LEU   HD21  806   5.928   0.817   3.778 -0.7852  0.3664 -1.7508
   50LEU   HD22  807   5.882   0.945   3.904  2.4269 -1.4812  0.4465
   50LEU   HD23  808   5.810   0.949   3.735 -0.3888  0.5121  0.4537
   50LEU      C  809   6.312   0.960   3.633 -0.6276 -0.3619  0.9559
   50LEU      O  810   6.385   1.020   3.711 -0.1929  0.2532  0.3747
   51LEU      N  811   6.331   0.832   3.594  0.3556 -0.1456 -0.4646
   51LEU     HN  812   6.278   0.797   3.517 -4.2839  2.2491  1.2047
   51LEU     CA  813   6.408   0.739   3.665 -0.6837  0.4269  0.9297
   51LEU     HA  814   6.460   0.787   3.746 -1.4359  1.2382  0.9446
   51LEU     CB  815   6.325   0.624   3.719  0.4903 -0.4858  0.7375
   51LEU    HB1  816   6.266   0.576   3.637  1.3396  1.4651 -1.1044
   51LEU    HB2  817   6.387   0.551   3.775  1.4614  0.6797  1.2134
   51LEU     CG  818   6.220   0.678   3.812 -0.5117  0.4056  0.1744
   51LEU     HG  819   6.155   0.762   3.778 -0.7986 -0.8043 -2.5026
   51LEU    CD1  820   6.113   0.568   3.832  0.2191  0.2727  0.0422
   51LEU   HD11  821   6.060   0.538   3.739  0.1770 -2.9931  0.9661
   51LEU   HD12  822   6.159   0.478   3.878  1.6818  0.5978 -0.7402
   51LEU   HD13  823   6.041   0.599   3.911  1.8166 -0.3655  1.8408
   51LEU    CD2  824   6.287   0.724   3.949  0.3559 -0.0167  0.0097
   51LEU   HD21  825   6.310   0.832   3.935  3.1409 -0.5240  0.1431
   51LEU   HD22  826   6.211   0.688   4.021 -0.9590 -1.6316 -2.0808
   51LEU   HD23  827   6.371   0.660   3.982 -1.3450 -1.6678  1.3534
   51LEU      C  828   6.519   0.683   3.579 -0.3674 -0.7052  0.6579
   51LEU      O  829   6.501   0.644   3.465  0.5469 -0.2827  0.2422
   52LYS      N  830   6.640   0.683   3.636  0.7584  0.4773 -0.1657
   52LYS     HN  831   6.652   0.727   3.724  0.2128  1.9206 -0.7721
   52LYS     CA  832   0.088   0.612   3.584  0.4558  0.5840 -0.4296
   52LYS     HA  833   0.063   0.561   3.493 -0.6147  0.8096 -0.2831
   52LYS     CB  834   0.212   0.694   3.562  0.0436  0.6874  0.3506
   52LYS    HB1  835   0.199   0.754   3.470 -3.2941 -0.7267 -0.2414
   52LYS    HB2  836   0.233   0.762   3.648  0.8759 -0.8742  1.4505
   52LYS     CG  837   0.346   0.614   3.540  0.1431  0.3130 -1.0196
   52LYS    HG1  838   0.376   0.569   3.637 -0.4924 -1.1291 -1.4622
   52LYS    HG2  839   0.331   0.531   3.468 -1.6439  1.1809 -1.7189
   52LYS     CD  840   0.454   0.702   3.475  0.2443 -0.2785 -1.2745
   52LYS    HD1  841   0.417   0.768   3.393  1.1062  1.4123 -0.3687
   52LYS    HD2  842   0.488   0.783   3.543 -1.1740 -0.1937 -0.6268
   52LYS     CE  843   0.572   0.617   3.440 -0.1667 -0.8518 -0.3642
   52LYS    HE1  844   0.625   0.590   3.533 -0.0526  0.9167  0.1276
   52LYS    HE2  845   0.545   0.530   3.376 -0.1642  0.8439 -2.8436
   52LYS     NZ  846   0.662   0.700   3.360 -0.4754  0.1186  0.4953
   52LYS    HZ1  847   0.679   0.794   3.402 -1.3874  0.5408 -0.0608
   52LYS    HZ2  848   0.752   0.650   3.347  0.3427  1.2815  1.3900
   52LYS    HZ3  849   0.628   0.727   3.266  0.8888  0.7103  0.1378
   52LYS      C  850   0.121   0.499   3.684  0.3791 -0.2638  0.4156
   52LYS      O  851   0.158   0.509   3.795 -0.1316  0.4487 -0.7243
   53TYR      N  852   0.104   0.377   3.624 -0.1666  0.7103  0.0975
   53TYR     HN  853   0.071   0.365   3.531 -2.1656 -1.6043  1.0182
   53TYR     CA  854   0.143   0.244   3.679 -0.5039  0.1544 -0.1801
   53TYR     HA  855   0.112   0.247   3.783  0.8558 -0.3542  0.2616
   53TYR     CB  856   0.073   0.127   3.610 -0.0780  0.1477 -0.3255
   53TYR    HB1  857   0.080   0.120   3.500  1.9994  1.2243 -0.3171
   53TYR    HB2  858   0.107   0.028   3.648  0.4945 -0.2742 -1.8873
   53TYR     CG  859   6.588   0.139   3.648  0.4436 -0.1391  0.4374
   53TYR    CD1  860   6.493   0.179   3.561  0.5779  0.1385 -0.1530
   53TYR    HD1  861   6.523   0.222   3.467 -0.4698  1.1713 -0.0317
   53TYR    CE1  862   6.353   0.174   3.595 -0.4189  1.0239  0.4432
   53TYR    HE1  863   6.286   0.182   3.511  0.7438 -2.3799 -1.0137
   53TYR     CZ  864   6.315   0.131   3.721 -1.0131  0.4783  0.1032
   53TYR     OH  865   6.185   0.122   3.768 -0.1183  0.6551  0.1661
   53TYR     HH  866   6.141   0.184   3.709 -1.6957  2.0764  2.6728
   53TYR    CD2  867   6.549   0.088   3.770 -0.1856  0.0226  0.0182
   53TYR    HD2  868   6.626   0.058   3.839 -0.2912 -2.4780 -0.8491
   53TYR    CE2  869   6.416   0.075   3.804 -0.2121 -0.4110 -0.1936
   53TYR    HE2  870   6.382   0.029   3.896 -0.2825  0.1426  0.0638
   53TYR      C  871   0.295   0.217   3.687 -0.1713  0.0249 -0.5114
   53TYR      O  872   0.378   0.259   3.603  0.1857 -0.2312  0.4946
   54VAL      N  873   0.323   0.142   3.790  0.5841 -0.7001 -0.1349
   54VAL     HN  874   0.249   0.114   3.851  0.6654 -0.1915  0.2083
   54VAL     CA  875   0.464   0.103   3.817 -0.1498  0.1429 -0.8603
   54VAL     HA  876   0.527   0.123   3.732 -0.2602  1.2245 -0.7019
   54VAL     CB  877   0.516   0.165   3.950 -0.2717 -0.5398  0.4823
   54VAL     HB  878   0.451   0.130   4.033 -1.4382 -0.3211 -0.3140
   54VAL    CG1  879   0.660   0.118   3.980 -0.3189  0.0891  0.2581
   54VAL   HG11  880   0.725   0.197   4.025 -1.6472  1.7108 -0.5496
   54VAL   HG12  881   0.665   0.037   4.056  1.7118 -1.4979 -1.4675
   54VAL   HG13  882   0.710   0.089   3.886  1.0236 -1.3935  1.3824
   54VAL    CG2  883   0.504   0.319   3.955 -0.3186  0.3603 -0.4715
   54VAL   HG21  884   0.406   0.362   3.924  0.1319  1.4005 -0.5079
   54VAL   HG22  885   0.511   0.345   4.063  0.6704  0.5685 -0.5713
   54VAL   HG23  886   0.585   0.367   3.895  1.2356 -1.3827  0.1537
   54VAL      C  887   0.457   6.620   3.838 -0.3378  0.8248 -0.1338
   54VAL      O  888   0.400   6.571   3.936 -0.3449 -0.6946 -0.2643
   55CYS      N  889   0.522   6.541   3.749  0.4534 -0.2609 -0.1802
   55CYS     HN  890   0.557   6.586   3.667 -0.0124 -1.8485 -1.3052
   55CYS     CA  891   0.520   6.395   3.754 -0.6648  0.0967 -0.0643
   55CYS     HA  892   0.443   6.361   3.822  0.6903 -3.4802 -0.1397
   55CYS     CB  893   0.473   6.335   3.621  0.4084  0.5799 -0.0225
   55CYS    HB1  894   0.552   6.362   3.549  1.1996  1.7533  1.2315
   55CYS    HB2  895   0.469   6.224   3.621 -1.1949  0.6023 -1.4438
   55CYS     SG  896   0.309   6.397   3.577  0.1532  0.1750  0.1224
   55CYS      C  897   0.653   6.349   3.801  0.1328 -0.0841 -0.5263
   55CYS      O  898   0.753   6.422   3.781 -0.3291 -0.1142 -0.1138
   56CYS      N  899   0.662   6.237   3.867  0.3437 -0.5751 -0.0890
   56CYS     HN  900   0.581   6.182   3.887  1.2538 -1.7598  0.5096
   56CYS     CA  901   0.782   6.165   3.908  0.0347  0.2132 -0.0307
   56CYS     HA  902   0.863   6.177   3.837 -2.5021  0.6426 -3.1148
   56CYS     CB  903   0.829   6.206   4.056 -0.1170 -0.5296  0.3094
   56CYS    HB1  904   0.816   6.316   4.048 -0.8359 -0.5115  1.4677
   56CYS    HB2  905   0.761   6.170   4.136 -3.5737  0.3217 -2.0224
   56CYS     SG  906   1.002   6.191   4.095 -0.3116 -0.0316 -0.4049
   56CYS      C  907   0.758   6.019   3.911 -0.4159 -0.5739  0.1854
   56CYS      O  908   0.642   5.971   3.887 -0.2593 -0.4560  0.0706
   57SER      N  909   0.858   5.936   3.927 -0.5944  0.3707 -0.1167
   57SER     HN  910   0.951   5.972   3.928 -0.4802  0.1748 -1.4235
   57SER     CA  911   0.847   5.788   3.931  0.0013  0.1151 -0.4625
   57SER     HA  912   0.764   5.758   3.993  1.2919 -2.1833  0.2799
   57SER     CB  913   0.831   5.721   3.789  0.4624  0.1895 -0.8005
   57SER    HB1  914   0.814   5.611   3.794 -1.1783  0.4597  0.8873
   57SER    HB2  915   0.738   5.762   3.743  0.2431 -1.1859 -1.6356
   57SER     OG  916   0.937   5.764   3.700  0.0856 -0.6675  0.7962
   57SER    HG1  917   1.007   5.699   3.707  0.2981 -0.2861  3.3802
   57SER      C  918   0.965   5.724   3.987  0.1017 -0.3306 -0.4451
   57SER      O  919   0.956   5.602   4.012  0.4763 -0.2846  1.0751
   58THR      N  920   1.076   5.793   4.016  0.6763  0.0024  0.5324
   58THR     HN  921   1.084   5.889   3.990  1.4797 -0.2550 -0.2154
   58THR     CA  922   1.194   5.742   4.076  0.4712 -0.1707 -0.1424
   58THR     HA  923   1.226   5.663   4.010 -0.5375 -1.1249  0.4652
   58THR     CB  924   1.308   5.839   4.075  0.6245 -0.7763  0.3070
   58THR     HB  925   1.325   5.888   3.977  1.6247  0.2704  0.9836
   58THR    OG1  926   1.438   5.772   4.085  0.3596 -0.2964 -0.0280
   58THR    HG1  927   1.452   5.741   3.996  0.0526 -0.4172 -0.0359
   58THR    CG2  928   1.289   5.953   4.178  0.1066  0.0507  0.1218
   58THR   HG21  929   1.379   6.018   4.174  1.0579 -1.2996 -1.2544
   58THR   HG22  930   1.209   6.025   4.150  0.6587  0.7520  0.3234
   58THR   HG23  931   1.280   5.916   4.282 -1.3442 -0.1474 -0.0479
   58THR      C  932   1.166   5.699   4.223  0.0158 -0.1640 -0.1422
   58THR      O  933   1.067   5.752   4.278 -0.3504 -0.8180 -0.8263
   59ASPT     N  934   1.237   5.599   4.279 -0.7462 -0.0208 -0.3884
   59ASPT    HN  935   1.294   5.547   4.216 -0.9561 -0.1775 -0.4502
   59ASPT    CA  936   1.207   5.549   4.414  0.4939  0.1568  0.8336
   59ASPT    HA  937   1.102   5.526   4.399  0.5523  1.2160 -1.7025
   59ASPT    CB  938   1.288   5.426   4.447 -1.0034  0.2166  0.4888
   59ASPT   HB1  939   1.395   5.453   4.438 -0.9943 -0.4074 -1.9065
   59ASPT   HB2  940   1.281   5.399   4.555  0.6936  2.7180  1.3155
   59ASPT    CG  941   1.249   5.307   4.361  0.7346  0.0489  0.1000
   59ASPT   OD1  942   1.134   5.268   4.325 -0.1443  0.0214  0.0986
   59ASPT   OD2  943   1.356   5.228   4.310  0.2064 -0.2066 -0.2364
   59ASPT   HD2  944   1.322   5.163   4.249 -0.3788 -0.1946  0.0591
   59ASPT     C  945   1.212   5.659   4.526 -0.0154 -0.1019 -0.3821
   59ASPT     O  946   1.306   5.736   4.522 -0.3540 -0.3506 -0.5917
   60LYS      N  947   1.120   5.652   4.630 -0.9678  0.1973  0.2317
   60LYS     HN  948   1.067   5.567   4.639 -0.2423 -0.2533  0.3331
   60LYS     CA  949   1.112   5.747   4.742 -0.1116 -0.6315  0.1706
   60LYS     HA  950   1.014   5.743   4.787 -1.4007  0.4397 -2.3105
   60LYS     CB  951   1.211   5.720   4.856  0.0267  0.3526  0.2502
   60LYS    HB1  952   1.311   5.722   4.807 -0.4202 -0.5356 -0.7398
   60LYS    HB2  953   1.207   5.796   4.936 -2.8300  0.4627  0.1059
   60LYS     CG  954   1.179   5.584   4.915  0.1112  0.3152  0.1220
   60LYS    HG1  955   1.078   5.579   4.962 -0.3591 -0.5760 -0.9134
   60LYS    HG2  956   1.178   5.507   4.835  0.8505 -1.0311  1.3629
   60LYS     CD  957   1.276   5.537   5.017 -0.0725  0.1817 -0.1913
   60LYS    HD1  958   1.244   5.437   5.052  0.3183 -0.2404 -1.0272
   60LYS    HD2  959   1.378   5.534   4.972  1.0549 -1.1330  2.2441
   60LYS     CE  960   1.294   5.622   5.146  0.2473 -0.7782 -0.2421
   60LYS    HE1  961   1.344   5.719   5.124 -1.8444  0.1946 -0.9694
   60LYS    HE2  962   1.195   5.649   5.187  0.5926  1.0472 -0.5229
   60LYS     NZ  963   1.374   5.553   5.251  0.1248  0.5474 -0.1941
   60LYS    HZ1  964   1.461   5.513   5.211  0.1460  0.7204 -0.3236
   60LYS    HZ2  965   1.399   5.622   5.325 -2.0656  0.7313  0.4523
   60LYS    HZ3  966   1.328   5.464   5.281  0.5639  0.2209 -0.4751
   60LYS      C  967   1.114   5.895   4.699  0.8805  0.2035 -0.8002
   60LYS      O  968   1.186   5.975   4.764 -0.4726  0.1232  0.2366
   61CYS      N  969   1.040   5.933   4.589 -0.6757 -0.5148  0.1195
   61CYS     HN  970   0.979   5.864   4.551  0.7649 -1.5764 -0.3641
   61CYS     CA  971   1.046   6.068   4.536 -0.3123  0.6659 -0.1894
   61CYS     HA  972   1.150   6.095   4.537  0.4399 -1.9470 -0.1811
   61CYS     CB  973   1.009   6.064   4.384 -0.2634 -0.6351 -0.3573
   61CYS    HB1  974   1.079   5.995   4.332  1.4240  0.1626  0.7688
   61CYS    HB2  975   0.911   6.015   4.367 -0.3910 -0.4235 -0.2426
   61CYS     SG  976   1.015   6.227   4.299 -0.2362  0.1052 -0.1312
   61CYS      C  977   0.967   6.169   4.621  0.0628  0.4414  0.3333
   61CYS      O  978   0.855   6.143   4.665 -0.2039  0.6299 -0.0171
   62ASN      N  979   1.017   6.282   4.639  0.0151 -0.4467 -0.4387
   62ASN     HN  980   1.110   6.298   4.605 -0.1948  0.4577 -0.6058
   62ASN     CA  981   0.946   6.394   4.706  0.4970  0.4903  0.9931
   62ASN     HA  982   0.913   6.361   4.803 -2.0743 -2.6372 -0.7220
   62ASN     CB  983   1.041   6.514   4.738 -0.7403 -0.0296 -0.1810
   62ASN    HB1  984   1.131   6.472   4.786 -0.3106  1.2034  0.1262
   62ASN    HB2  985   1.078   6.565   4.646 -1.3318 -0.4577 -0.6644
   62ASN     CG  986   0.983   6.629   4.830 -0.0674 -0.0760  0.1572
   62ASN    OD1  987   0.871   6.617   4.874 -0.7106 -0.3347 -0.2402
   62ASN    ND2  988   1.065   0.062   4.861 -0.1053  0.9746 -0.1220
   62ASN   HD21  989   1.159   0.060   4.827 -0.4974  1.0762 -1.2561
   62ASN   HD22  990   1.024   0.125   4.927  0.8687  0.7153  0.7662
   62ASN      C  991   0.813   6.429   4.623  0.0002 -0.4796 -0.3673
   62ASN    OT1  992   0.811   6.493   4.519 -0.6979  0.0992 -0.2366
   62ASN    OT2  993   0.695   6.397   4.687 -0.1873 -0.1382  0.2716
   62ASN    HT2  994   0.627   6.391   4.619 -1.2852 -2.0075  1.4489
   63SOL     OW  995   2.285   6.021   4.555 -0.3772  0.6059 -0.3105
   63SOL    HW1  996   2.375   6.007   4.585 -0.7454 -1.7402 -0.1067
   63SOL    HW2  997   2.288   6.104   4.508  1.9853  0.3981 -0.6538
   64SOL     OW  998   5.088   2.412   7.085  0.2284 -0.1923  0.6973
   64SOL    HW1  999   5.156   2.345   7.080  0.0066 -0.5680  2.2270
   64SOL    HW2 1000   5.116   2.471   7.155 -0.3521  0.4410  0.4195
   65SOL     OW 1001   4.767   4.106   7.062 -0.2854 -0.5678  0.0276
   65SOL    HW1 1002   4.696   4.171   7.064  1.0185  0.9289  1.8657
   65SOL    HW2 1003   4.722   4.022   7.074 -1.8386  0.2308  0.1330
   66SOL     OW 1004   1.498   5.199   6.344  0.1456  0.4724  0.0686
   66SOL    HW1 1005   1.581   5.242   6.328 -0.6539  1.6261 -1.1985
   66SOL    HW2 1006   1.432   5.260   6.311 -1.1155 -1.0945 -0.4744
   67SOL     OW 1007   5.895   6.313   6.552  0.7096 -0.0076 -0.0368
   67SOL    HW1 1008   5.811   6.308   6.505  0.4266  0.3417  0.4179
   67SOL    HW2 1009   5.872   6.295   6.644  1.1236  0.1450  0.0989
   68SOL     OW 1010   5.003   2.354   0.984  0.3443 -0.1285  0.5635
   68SOL    HW1 1011   5.095   2.346   0.960  0.8381  1.2444  1.8289
   68SOL    HW2 1012   5.001   2.427   1.045 -1.7422  0.4884 -0.1753
   69SOL     OW 1013   0.636   0.565   2.715 -0.6962  0.0628 -0.1593
   69SOL    HW1 1014   0.634   0.509   2.792 -1.5659  1.0552  0.5645
   69SOL    HW2 1015   0.626   0.505   2.641 -1.5560 -0.7532  0.5967
   70SOL     OW 1016   3.871   0.716   5.267 -0.2355  0.5743 -0.0409
   70SOL    HW1 1017   3.885   0.789   5.328  1.2490  0.4740 -0.2219
   70SOL    HW2 1018   3.959   0.695   5.235 -0.9283  0.2720 -1.8110
   71SOL     OW 1019   3.346   1.338   4.138  0.4014  0.3270 -0.5820
   71SOL    HW1 1020   3.316   1.387   4.061 -0.2809 -0.0430 -0.5544
   71SOL    HW2 1021   3.267   1.324   4.190  0.2808 -2.0714 -1.2938
   72SOL     OW 1022   5.216   5.535   3.138  0.0915  0.1849  0.2627
   72SOL    HW1 1023   5.210   5.455   3.087 -0.0319  0.0865  0.4312
   72SOL    HW2 1024   5.308   5.540   3.164  0.0559 -0.0164  0.4333
   73SOL     OW 1025   3.766   2.432   4.042 -0.0640 -0.2325 -0.1487
   73SOL    HW1 1026   3.768   2.518   4.083  1.5050 -0.6582  0.7431
   73SOL    HW2 1027   3.793   2.448   3.952  0.6197  0.1522  0.1220
   74SOL     OW 1028   5.637   5.913   1.400  0.2975  0.3003  0.3923
   74SOL    HW1 1029   5.684   5.865   1.332 -0.1760 -0.1594  0.3817
   74SOL    HW2 1030   5.681   5.997   1.405  0.1095  0.4817 -0.7476
   75SOL     OW 1031   3.482   1.687   5.892  0.2101  0.0513 -0.7167
   75SOL    HW1 1032   3.532   1.725   5.964 -1.2896 -0.4938  0.6664
   75SOL    HW2 1033   3.500   1.593   5.897 -1.2712 -0.2107  0.0947
   76SOL     OW 1034   1.794   4.839   6.911  0.1085 -0.2101  0.5298
   76SOL    HW1 1035   1.823   4.843   7.003  0.7978  0.6239  0.2887
   76SOL    HW2 1036   1.813   4.926   6.876 -1.3979 -0.0873 -0.0523
   77SOL     OW 1037   0.346   1.359   2.013 -0.1050  0.8098  0.5101
   77SOL    HW1 1038   0.311   1.435   2.060  1.6825  1.2653  1.2228
   77SOL    HW2 1039   0.273   1.326   1.961 -1.7052  1.3168  2.3273
   78SOL     OW 1040   2.262   4.445   1.126  0.2404 -0.9913 -0.8686
   78SOL    HW1 1041   2.222   4.516   1.075  0.8503 -1.0455 -1.4346
   78SOL    HW2 1042   2.305   4.390   1.061  3.5271  0.4720 -0.1611
   79SOL     OW 1043   5.292   3.881   3.020 -0.3099  0.6015 -0.0593
   79SOL    HW1 1044   5.210   3.929   3.004 -0.3352  0.7973  0.6135
   79SOL    HW2 1045   5.328   3.865   2.932 -0.3954  1.6966 -0.3120
   80SOL     OW 1046   2.978   5.697   1.912  0.5862  0.3117 -0.4110
   80SOL    HW1 1047   2.989   5.650   1.995  1.0870  0.7311 -0.2342
   80SOL    HW2 1048   3.066   5.722   1.887  0.4774 -0.1400 -1.2722
   81SOL     OW 1049   3.207   0.124   1.973 -0.4634  0.1069  0.0661
   81SOL    HW1 1050   3.187   0.216   1.995  0.6820  0.4492 -0.2805
   81SOL    HW2 1051   3.298   0.125   1.946 -1.3219 -0.4901 -3.4001
   82SOL     OW 1052   3.538   5.884   6.888 -0.3711  0.0906  0.0438
   82SOL    HW1 1053   3.593   5.862   6.963  1.1151 -2.1343 -1.5481
   82SOL    HW2 1054   3.600   5.916   6.822 -1.6361  2.0471 -0.2785
   83SOL     OW 1055   4.976   4.077   4.942 -0.9086  0.0573  0.0564
   83SOL    HW1 1056   4.996   3.984   4.945 -1.9785 -0.1645  0.7721
   83SOL    HW2 1057   5.059   4.119   4.918  0.1704 -0.8743  1.9591
   84SOL     OW 1058   0.191   1.298   7.294  0.0880 -0.3485 -0.1022
   84SOL    HW1 1059   0.168   1.323   7.204  1.0676  0.3595 -0.1708
   84SOL    HW2 1060   0.171   1.376   7.346 -0.0171 -0.5883  0.2184
   85SOL     OW 1061   0.779   2.194   4.655  0.1483 -0.1540 -0.5721
   85SOL    HW1 1062   0.820   2.159   4.576 -2.0168 -1.0250 -1.3810
   85SOL    HW2 1063   0.781   2.289   4.644 -0.2458 -0.2725 -1.7553
   86SOL     OW 1064   6.283   4.901   0.276  1.0325 -0.1244 -0.0928
   86SOL    HW1 1065   6.350   4.967   0.260 -0.2899  1.7342  1.5427
   86SOL    HW2 1066   6.298   4.874   0.367  0.1468 -0.3905 -0.0143
   87SOL     OW 1067   4.256   0.641   2.748  0.1617  0.6055  0.1967
   87SOL    HW1 1068   4.260   0.550   2.717 -0.4080  0.0498  1.6786
   87SOL    HW2 1069   4.163   0.656   2.765  0.4122  1.0041  1.2665
   88SOL     OW 1070   5.415   2.712   4.401 -0.1229 -0.2176  0.6616
   88SOL    HW1 1071   5.345   2.777   4.390 -0.2140 -0.5326 -0.9144
   88SOL    HW2 1072   5.398   2.673   4.487 -0.1392  1.7214  1.5830
   89SOL     OW 1073   1.945   1.739   2.878 -0.0659 -0.5863  0.6219
   89SOL    HW1 1074   1.979   1.695   2.800 -0.5060  2.7551 -1.6374
   89SOL    HW2 1075   1.852   1.717   2.879  0.0813 -1.2262  0.6519
   90SOL     OW 1076   6.321   3.148   7.087 -0.0047  0.1725  0.6079
   90SOL    HW1 1077   6.368   3.083   7.035  2.8536  2.6704 -0.2566
   90SOL    HW2 1078   6.237   3.159   7.042  2.0956  1.8155 -3.4084
   91SOL     OW 1079   3.746   2.155   3.105  0.6850  0.0376 -0.0370
   91SOL    HW1 1080   3.800   2.124   3.178  1.5037  0.9478 -0.2313
   91SOL    HW2 1081   3.792   2.233   3.073 -1.9182  2.2928  1.2686
   92SOL     OW 1082   3.616   3.066   1.017 -0.5403 -0.3082  0.0257
   92SOL    HW1 1083   3.681   2.997   1.006  0.4735  0.9254 -2.2941
   92SOL    HW2 1084   3.599   3.067   1.112  1.3253 -1.9750  0.4484
   93SOL     OW 1085   5.756   0.777   6.136 -0.1859 -0.6508 -0.1698
   93SOL    HW1 1086   5.685   0.741   6.189 -1.9397  1.0970 -1.2023
   93SOL    HW2 1087   5.712   0.824   6.065  1.9711  1.3638 -0.3045
   94SOL     OW 1088   4.666   0.696   0.245 -0.2873  0.0351  0.0952
   94SOL    HW1 1089   4.576   0.714   0.216  0.1919  1.5576 -0.5006
   94SOL    HW2 1090   4.717   0.769   0.212  1.0810 -0.4933  0.9824
   95SOL     OW 1091   1.802   1.193   3.200  0.5081 -0.4597  0.2357
   95SOL    HW1 1092   1.717   1.233   3.219  0.6327 -0.6058  1.1342
   95SOL    HW2 1093   1.811   1.199   3.105  0.2005  0.9816  0.2836
   96SOL     OW 1094   2.639   4.913   7.378 -0.4496 -0.3556 -0.5323
   96SOL    HW1 1095   2.621   4.902   7.284 -0.9593  0.1855 -0.5072
   96SOL    HW2 1096   2.558   4.885   7.421 -0.5165  0.1728 -0.3003
   97SOL     OW 1097   0.105   1.709   2.749 -0.0893  0.1890  0.0568
   97SOL    HW1 1098   0.072   1.662   2.825  1.6784 -0.2056  0.6346
   97SOL    HW2 1099   0.064   1.795   2.753  0.3760  0.3697  1.7832
   98SOL     OW 1100   1.824   1.016   4.094 -0.1253 -0.3501  0.1202
   98SOL    HW1 1101   1.835   1.111   4.092  0.7472 -0.4537 -1.0601
   98SOL    HW2 1102   1.734   1.001   4.067 -0.2988  0.1449  0.4211
   99SOL     OW 1103   5.263   3.005   0.549  0.2814 -0.1876  0.0136
   99SOL    HW1 1104   5.178   3.031   0.515 -0.3701  0.2506  1.8446
   99SOL    HW2 1105   5.281   2.922   0.506  0.2845  1.0402 -2.5249
  100SOL     OW 1106   0.911   6.466   0.758 -0.2335  0.4506 -0.0200
  100SOL    HW1 1107   0.828   6.423   0.777 -0.7926  1.7423  0.5015
  100SOL    HW2 1108   0.939   6.427   0.675 -0.2679 -1.5657  0.8536
  101SOL     OW 1109   4.011   2.649   6.275 -0.0161  0.1452  0.5387
  101SOL    HW1 1110   3.974   2.715   6.335  0.1759  0.3603  0.4213
  101SOL    HW2 1111   4.032   2.575   6.332  0.2588  0.3865  0.7573
  102SOL     OW 1112   4.669   5.651   7.371 -0.9678 -0.3895 -0.3885
  102SOL    HW1 1113   4.678   5.691   7.285  0.7151 -1.5051 -0.7681
  102SOL    HW2 1114   4.607   5.579   7.358 -0.7562 -0.5233 -0.6609
  103SOL     OW 1115   1.175   1.062   1.557  0.3746 -0.1823  0.2086
  103SOL    HW1 1116   1.264   1.057   1.593  0.3092 -0.0006  0.3955
  103SOL    HW2 1117   1.187   1.086   1.466  0.4459  1.4860  0.6354
  104SOL     OW 1118   5.407   2.779   0.832  0.5874  0.0116 -0.1872
  104SOL    HW1 1119   5.472   2.776   0.762 -0.7714  1.2510 -1.5772
  104SOL    HW2 1120   5.393   2.873   0.847 -1.2003 -0.2049 -0.2798
  105SOL     OW 1121   0.113   6.179   1.764  0.1716 -0.2266  0.5448
  105SOL    HW1 1122   0.026   6.143   1.744  0.3625 -0.0809 -0.6195
  105SOL    HW2 1123   0.099   6.273   1.769  0.0925 -0.2711  1.3583
  106SOL     OW 1124   4.152   2.082   6.845  0.3240 -0.2921  0.5948
  106SOL    HW1 1125   4.127   2.094   6.936 -2.3337  0.8536 -0.1820
  106SOL    HW2 1126   4.097   2.010   6.814 -0.6672  0.9330 -0.6710
  107SOL     OW 1127   5.343   4.046   2.503 -0.6591 -0.3289  0.0688
  107SOL    HW1 1128   5.403   4.038   2.578 -0.7366 -1.6486  0.0162
  107SOL    HW2 1129   5.262   4.081   2.540 -1.1434 -2.2233  0.8706
  108SOL     OW 1130   1.493   1.058   5.575 -0.1585 -0.0159  0.1661
  108SOL    HW1 1131   1.581   1.045   5.540 -0.2087  1.2846 -0.4807
  108SOL    HW2 1132   1.436   1.007   5.518  0.0298  0.1919 -0.2059
  109SOL     OW 1133   5.476   4.605   5.187  0.1278  0.3190  0.1305
  109SOL    HW1 1134   5.497   4.578   5.277 -1.4842 -1.6563 -0.0071
  109SOL    HW2 1135   5.502   4.530   5.133  0.2997  1.1479 -0.9689
  110SOL     OW 1136   2.470   2.004   6.329 -0.0674  0.5967  0.0757
  110SOL    HW1 1137   2.463   2.094   6.360 -0.5113  0.4237  0.4846
  110SOL    HW2 1138   2.489   1.953   6.408  2.0572  0.5446 -0.3855
  111SOL     OW 1139   4.538   3.515   3.099 -0.1176 -0.4355  0.5939
  111SOL    HW1 1140   4.621   3.559   3.081 -0.2545 -0.1884  0.5597
  111SOL    HW2 1141   4.547   3.428   3.059  0.2361 -0.5180  0.8515
  112SOL     OW 1142   6.631   5.220   7.433  0.0967 -0.2293 -0.3535
  112SOL    HW1 1143   6.682   5.209   7.514  0.4613 -0.9217 -0.6724
  112SOL    HW2 1144   6.545   5.251   7.463 -0.4943 -2.5102  0.4902
  113SOL     OW 1145   2.706   5.243   2.039  0.2263 -0.3402  0.6985
  113SOL    HW1 1146   2.698   5.331   2.076  0.9421  0.6623 -1.3705
  113SOL    HW2 1147   2.796   5.216   2.061  1.2238  0.9159 -1.4925
  114SOL     OW 1148   2.889   6.125   1.595 -0.0308 -0.3169  0.5994
  114SOL    HW1 1149   2.889   6.040   1.550  4.3445  0.2329 -0.9757
  114SOL    HW2 1150   2.918   6.106   1.683 -0.1533 -0.5457  0.5913
  115SOL     OW 1151   1.418   3.197   4.225 -0.1236 -0.6749  0.9401
  115SOL    HW1 1152   1.471   3.205   4.305 -1.1075 -1.3159  1.6794
  115SOL    HW2 1153   1.478   3.220   4.154  0.5673  0.7039  1.9119
  116SOL     OW 1154   2.172   2.399   7.882  0.2779 -0.3614  1.0450
  116SOL    HW1 1155   2.194   2.388   7.789 -0.2045  1.3211  0.6968
  116SOL    HW2 1156   2.248   2.363   7.929  1.4972  0.6707 -0.0395
  117SOL     OW 1157   3.170   0.570   6.437  0.0572 -0.1270  0.6637
  117SOL    HW1 1158   3.230   0.512   6.390  0.0754  1.5187 -1.5055
  117SOL    HW2 1159   3.214   0.655   6.436 -1.5086  0.7091  0.6044
  118SOL     OW 1160   2.363   5.407   6.162 -0.6451 -0.5807 -0.0240
  118SOL    HW1 1161   2.273   5.384   6.181 -0.4865 -0.5760  0.7927
  118SOL    HW2 1162   2.413   5.327   6.178 -0.5954 -0.8353 -1.3279
  119SOL     OW 1163   2.000   0.181   4.346  0.0849  0.1521  0.0524
  119SOL    HW1 1164   1.985   0.089   4.365 -1.3577  0.1343 -1.0191
  119SOL    HW2 1165   2.018   0.221   4.432 -1.7251 -0.6987  0.8782
  120SOL     OW 1166   1.435   0.185   6.254  0.8847 -0.5722  0.2189
  120SOL    HW1 1167   1.356   0.164   6.304  1.5559  0.3015  1.7120
  120SOL    HW2 1168   1.412   0.166   6.164 -1.4036  0.6350  0.4808
  121SOL     OW 1169   4.216   5.726   1.558  0.2770 -0.0170 -0.6877
  121SOL    HW1 1170   4.150   5.661   1.583  1.2157 -0.9208 -0.5355
  121SOL    HW2 1171   4.208   5.733   1.463  0.2365 -0.4237 -0.7149
  122SOL     OW 1172   4.323   0.794   7.532 -0.2200  0.0856 -0.2369
  122SOL    HW1 1173   4.284   0.738   7.465 -0.5361  0.6080 -0.5006
  122SOL    HW2 1174   4.255   0.859   7.550  0.1987  0.4712 -0.0516
  123SOL     OW 1175   5.019   4.370   2.010  0.1380  0.2000  0.0613
  123SOL    HW1 1176   5.047   4.298   2.065  2.2387  1.8844  1.3269
  123SOL    HW2 1177   5.042   4.343   1.921  0.1346 -0.9934  0.4096
  124SOL     OW 1178   0.930   4.280   5.173 -0.0893 -0.0763  0.0517
  124SOL    HW1 1179   0.874   4.270   5.096 -0.0044 -1.1243  0.1085
  124SOL    HW2 1180   0.962   4.370   5.168  0.0759 -0.1863 -1.2501
  125SOL     OW 1181   6.253   6.109   0.639  0.2293  0.7907 -0.1126
  125SOL    HW1 1182   6.229   6.138   0.551  0.8387  3.0906  0.4288
  125SOL    HW2 1183   6.175   6.066   0.673 -0.7526  1.8800 -0.9556
  126SOL     OW 1184   4.095   4.533   6.408 -0.4830  0.2564  0.4182
  126SOL    HW1 1185   4.189   4.523   6.393 -0.7547 -0.0444 -1.2680
  126SOL    HW2 1186   4.066   4.589   6.336 -1.9298 -1.3792 -0.3293
  127SOL     OW 1187   3.025   6.553   1.799  0.1164 -0.0218 -0.5045
  127SOL    HW1 1188   3.044   6.471   1.753 -0.0652 -0.6099  0.4421
  127SOL    HW2 1189   2.955   6.593   1.748  1.6728  0.6568 -2.2516
  128SOL     OW 1190   1.989   5.877   5.919  0.1478  0.1023  0.3822
  128SOL    HW1 1191   1.955   5.794   5.954 -0.1702  0.2078  0.3278
  128SOL    HW2 1192   1.980   5.939   5.991  0.8290 -0.0233  0.5773
  129SOL     OW 1193   1.624   4.079   7.106 -0.0635 -0.2415  0.1996
  129SOL    HW1 1194   1.530   4.098   7.107  0.0067  0.1434 -0.4119
  129SOL    HW2 1195   1.665   4.166   7.102  0.3178 -0.4105  0.4610
  130SOL     OW 1196   3.574   5.297   0.944  0.8483 -0.2862  0.0906
  130SOL    HW1 1197   3.622   5.359   0.889  1.0023 -0.6019 -0.1355
  130SOL    HW2 1198   3.482   5.316   0.928  0.8952  0.2323  0.4231
  131SOL     OW 1199   2.874   5.909   4.744 -0.1743 -0.0907  0.1900
  131SOL    HW1 1200   2.787   5.869   4.736 -0.2689 -0.1511  1.3428
  131SOL    HW2 1201   2.935   5.838   4.726 -0.3560 -0.5823  1.3825
  132SOL     OW 1202   3.311   0.076   4.030  0.0333  0.1025  0.0476
  132SOL    HW1 1203   3.252   0.055   4.103  1.8283 -1.0501  1.2454
  132SOL    HW2 1204   3.278   0.023   3.957 -1.7514  1.2139 -0.0310
  133SOL     OW 1205   2.869   4.684   4.035  0.0300  0.2570  0.0766
  133SOL    HW1 1206   2.927   4.651   4.104 -0.1686 -0.5667 -0.1358
  133SOL    HW2 1207   2.856   4.776   4.057  0.7468  0.2499  0.5948
  134SOL     OW 1208   1.415   6.662   6.844  0.3482 -0.3757  0.6303
  134SOL    HW1 1209   1.353   6.664   6.771  0.9875 -1.2201  0.0475
  134SOL    HW2 1210   1.389   6.586   6.895  1.6249 -1.4726 -0.2925
  135SOL     OW 1211   1.954   0.174   7.137  0.3628 -0.4071  0.5823
  135SOL    HW1 1212   1.995   0.129   7.063 -0.2317 -0.3227  0.1986
  135SOL    HW2 1213   1.922   0.256   7.100 -0.3676 -0.5810  0.8232
  136SOL     OW 1214   2.789   0.284   2.945  0.3746  0.2094 -0.2749
  136SOL    HW1 1215   2.702   0.245   2.934  0.2674  0.2871  0.2681
  136SOL    HW2 1216   2.794   0.351   2.878  1.7078 -2.6408 -3.3023
  137SOL     OW 1217   4.972   0.688   7.702 -0.0271  0.0664 -0.5578
  137SOL    HW1 1218   4.999   0.659   7.790  0.4200  1.6668 -0.1288
  137SOL    HW2 1219   4.881   0.713   7.713  0.2615  1.0508 -0.3273
  138SOL     OW 1220   6.346   2.196   7.787  0.6342  0.0714 -0.1278
  138SOL    HW1 1221   6.338   2.137   7.862  0.1894 -0.2552 -0.4340
  138SOL    HW2 1222   6.440   2.202   7.772  0.8249  1.1244  1.2399
  139SOL     OW 1223   5.082   1.156   7.566 -0.2288 -0.2816  0.0839
  139SOL    HW1 1224   5.080   1.069   7.524  0.4374  0.1007 -0.7870
  139SOL    HW2 1225   5.175   1.174   7.577 -0.3228  0.7792 -0.7361
  140SOL     OW 1226   2.510   0.838   0.617  0.1814  0.2423  0.4271
  140SOL    HW1 1227   2.554   0.901   0.560  1.8236 -1.2086 -0.0008
  140SOL    HW2 1228   2.481   0.889   0.692  0.3101  1.7161 -0.4796
  141SOL     OW 1229   0.753   0.628   1.376  0.2461 -0.1310 -0.1342
  141SOL    HW1 1230   0.817   0.691   1.408  0.8069  0.3207 -1.9981
  141SOL    HW2 1231   0.685   0.681   1.336  0.3331 -0.6766 -1.0314
  142SOL     OW 1232   1.833   1.353   6.352 -0.2169 -0.5904 -0.4848
  142SOL    HW1 1233   1.781   1.311   6.420 -1.3952  1.2459 -0.1746
  142SOL    HW2 1234   1.770   1.382   6.287  0.7559 -1.0366 -1.6705
  143SOL     OW 1235   2.822   4.110   1.645 -0.0609 -0.0145 -0.2549
  143SOL    HW1 1236   2.739   4.130   1.688 -0.8261  1.1948 -2.1366
  143SOL    HW2 1237   2.864   4.195   1.633  2.0039 -0.6826  1.5779
  144SOL     OW 1238   5.193   1.671   4.934 -0.1741 -0.3130  0.4254
  144SOL    HW1 1239   5.285   1.690   4.952  0.0258 -2.3300  1.8564
  144SOL    HW2 1240   5.195   1.590   4.883 -1.1449  0.0909 -0.2844
  145SOL     OW 1241   5.299   1.072   4.420  0.4525 -0.6655 -0.6199
  145SOL    HW1 1242   5.254   1.067   4.504 -0.9862  2.4663 -1.0566
  145SOL    HW2 1243   5.373   1.013   4.429 -1.3556 -2.8023  1.6886
  146SOL     OW 1244   3.828   5.322   0.385  0.2316  0.2031  0.0327
  146SOL    HW1 1245   3.741   5.350   0.356  0.0058  0.5032  0.9617
  146SOL    HW2 1246   3.883   5.334   0.308 -0.3783  0.8261 -0.3245
  147SOL     OW 1247   3.135   5.530   7.782  1.1148  0.3525  0.1461
  147SOL    HW1 1248   3.224   5.563   7.796  1.1498  0.4136 -0.2129
  147SOL    HW2 1249   3.079   5.596   7.824  1.2768 -0.2012  1.2811
  148SOL     OW 1250   6.223   5.714   1.597 -0.0128  0.0781  0.4501
  148SOL    HW1 1251   6.252   5.643   1.540 -1.1056  0.2017 -0.2822
  148SOL    HW2 1252   6.273   5.702   1.678 -0.5453 -1.8490  0.5367
  149SOL     OW 1253   5.812   4.513   3.377  0.0320 -0.0611 -0.0314
  149SOL    HW1 1254   5.876   4.443   3.367  0.0268  0.1274 -1.4698
  149SOL    HW2 1255   5.727   4.469   3.378  0.0442 -0.1014 -0.6685
  150SOL     OW 1256   4.639   3.657   2.809  0.2880 -0.0384  0.1496
  150SOL    HW1 1257   4.713   3.645   2.868  0.7234  1.7159  0.0198
  150SOL    HW2 1258   4.591   3.731   2.845 -0.0502  0.3802 -1.1007
  151SOL     OW 1259   2.828   3.109   4.912 -0.2906  0.9509  0.2046
  151SOL    HW1 1260   2.768   3.035   4.919 -1.0101  1.5053  0.0471
  151SOL    HW2 1261   2.819   3.156   4.994 -1.3877  1.9944 -0.4766
  152SOL     OW 1262   4.152   1.177   4.851  0.5111 -0.0109 -0.2466
  152SOL    HW1 1263   4.217   1.124   4.898 -1.2004 -0.4008  1.8606
  152SOL    HW2 1264   4.190   1.265   4.850  2.2130 -0.7170 -1.4401
  153SOL     OW 1265   2.674   6.408   6.916 -0.4417  0.0162 -0.5358
  153SOL    HW1 1266   2.579   6.416   6.929 -0.1001 -0.5797  4.9862
  153SOL    HW2 1267   2.710   6.489   6.952  1.2054 -0.4202 -1.0990
  154SOL     OW 1268   5.424   3.912   5.552  0.0861 -0.4491 -0.8136
  154SOL    HW1 1269   5.389   3.847   5.613 -0.3201 -1.0423 -1.6541
  154SOL    HW2 1270   5.347   3.946   5.506  0.4427 -0.5058 -1.4680
  155SOL     OW 1271   5.707   3.910   2.029  0.0325  0.1033  0.1045
  155SOL    HW1 1272   5.666   3.851   2.094  0.7671 -0.0669  0.4210
  155SOL    HW2 1273   5.768   3.963   2.080 -0.4791  1.0184 -0.2161
  156SOL     OW 1274   2.501   6.197   0.037  0.4414 -0.4007  0.1206
  156SOL    HW1 1275   2.489   6.155   0.123 -2.7038  1.8746  0.9741
  156SOL    HW2 1276   2.483   6.127  -0.026 -1.2387 -1.2110  1.4222
  157SOL     OW 1277   3.183   6.206   0.807 -0.2645 -0.3160 -0.0882
  157SOL    HW1 1278   3.175   6.252   0.724 -1.3977  1.1557  0.7793
  157SOL    HW2 1279   3.151   6.118   0.789 -0.7032  0.0455 -1.1426
  158SOL     OW 1280   0.585   5.772   6.194  0.0983 -0.2955 -0.1051
  158SOL    HW1 1281   0.545   5.701   6.145  0.0051  0.0218 -0.4939
  158SOL    HW2 1282   0.518   5.841   6.196  0.2600 -0.1427  0.0915
  159SOL     OW 1283   3.109   0.398   2.062  0.3588 -0.0458 -0.0451
  159SOL    HW1 1284   3.027   0.441   2.040  0.8339  0.9431  0.0377
  159SOL    HW2 1285   3.087   0.341   2.136 -0.2478  0.2290 -0.0051
  160SOL     OW 1286   1.605   1.337   3.283  0.0511  0.1815  0.1412
  160SOL    HW1 1287   1.607   1.405   3.216 -1.8299  1.8949  1.6784
  160SOL    HW2 1288   1.638   1.380   3.362 -1.3186 -0.6151  1.1962
  161SOL     OW 1289   4.536   3.843   1.453 -0.1881 -0.3627 -0.2796
  161SOL    HW1 1290   4.531   3.937   1.437 -0.5416 -0.3370 -0.0230
  161SOL    HW2 1291   4.563   3.836   1.545 -0.7602 -0.5082 -0.1172
  162SOL     OW 1292   6.025   0.744   6.261  0.7718 -0.2702  0.0333
  162SOL    HW1 1293   6.020   0.820   6.319 -1.0853 -0.5037  0.2442
  162SOL    HW2 1294   5.938   0.738   6.222  1.5650 -0.9324 -1.7675
  163SOL     OW 1295   5.086   4.178   3.607  0.7561  0.0161 -0.3956
  163SOL    HW1 1296   5.040   4.249   3.651 -1.1282  0.6429 -3.1540
  163SOL    HW2 1297   5.178   4.191   3.631  0.0264  0.9069  2.3365
  164SOL     OW 1298   3.046   0.759   3.608  0.4528  0.4098 -0.1749
  164SOL    HW1 1299   3.120   0.787   3.663 -0.3481  0.3821  0.9485
  164SOL    HW2 1300   3.077   0.677   3.568  0.6418 -0.2294  1.1970
  165SOL     OW 1301   3.889   4.381   1.982  0.3176 -0.0096 -0.3878
  165SOL    HW1 1302   3.794   4.389   1.990  0.2853  0.0273 -0.7857
  165SOL    HW2 1303   3.903   4.329   1.903  0.6415  0.8178 -0.8950
  166SOL     OW 1304   6.069   6.192   3.830  0.1460  0.1714  0.4086
  166SOL    HW1 1305   6.118   6.264   3.869 -1.0837 -0.5186  3.4603
  166SOL    HW2 1306   6.065   6.125   3.898 -0.2817 -2.0954 -1.7022
  167SOL     OW 1307   1.613   1.983   6.532  0.2042 -0.7229 -0.0394
  167SOL    HW1 1308   1.600   1.919   6.463  2.9145 -0.4573 -0.8979
  167SOL    HW2 1309   1.658   1.935   6.602  0.0455 -0.3270  0.3414
  168SOL     OW 1310   5.486   1.918   1.065 -0.8114  0.3049 -0.8531
  168SOL    HW1 1311   5.421   1.855   1.096  0.6285 -0.9895 -0.3486
  168SOL    HW2 1312   5.456   1.943   0.977 -1.3377 -1.2132 -1.1277
  169SOL     OW 1313   1.160   0.881   0.787  0.0217  0.0930 -0.3747
  169SOL    HW1 1314   1.147   0.975   0.778 -0.5401 -0.0323 -0.9048
  169SOL    HW2 1315   1.086   0.842   0.741  1.3575 -0.6378 -2.0165
  170SOL     OW 1316   6.365   0.704   6.026  0.3302 -0.4757 -0.3555
  170SOL    HW1 1317   6.296   0.652   5.984  1.5447 -0.2531 -2.7848
  170SOL    HW2 1318   6.332   0.794   6.023  0.5241 -0.4252 -1.1171
  171SOL     OW 1319   5.551   5.029   0.201 -0.0920  0.3518 -0.0932
  171SOL    HW1 1320   5.611   4.974   0.251  0.9604  1.3399 -0.2046
  171SOL    HW2 1321   5.609   5.088   0.152 -1.1536  0.9585 -0.6522
  172SOL     OW 1322   2.697   3.119   0.483  0.6181 -0.2004 -0.5775
  172SOL    HW1 1323   2.762   3.188   0.493  1.3207 -1.0748  1.6396
  172SOL    HW2 1324   2.691   3.079   0.570 -1.0383 -1.8000 -1.3466
  173SOL     OW 1325   5.681   5.446   4.854 -0.4962  0.1497  0.3720
  173SOL    HW1 1326   5.768   5.477   4.878  0.1538 -0.1429 -1.4408
  173SOL    HW2 1327   5.623   5.477   4.924  0.8872  1.2738  1.0440
  174SOL     OW 1328   3.809   5.220   2.589  0.0007  0.6016 -0.0636
  174SOL    HW1 1329   3.772   5.180   2.510  0.7961  0.4443 -0.3670
  174SOL    HW2 1330   3.897   5.183   2.595  0.1459  1.0439  0.5879
  175SOL     OW 1331   3.974   3.714   7.874  0.5803 -0.3609 -0.4063
  175SOL    HW1 1332   4.045   3.658   7.906  0.3266  0.9808  2.7835
  175SOL    HW2 1333   3.921   3.733   7.951 -0.9594  1.9898 -1.9255
  176SOL     OW 1334   6.174   2.372   2.804  0.1097  0.5207  0.0570
  176SOL    HW1 1335   6.148   2.311   2.735  0.3021 -0.0689  0.4941
  176SOL    HW2 1336   6.121   2.450   2.788 -1.1478 -0.2485  0.2719
  177SOL     OW 1337   5.723   6.673   4.851  0.0333  0.4030 -0.4613
  177SOL    HW1 1338   5.755   6.725   4.925 -0.0757  1.2663 -1.0019
  177SOL    HW2 1339   5.705   6.586   4.888  2.2441  0.1025  0.0266
  178SOL     OW 1340   5.669   3.192   1.192  0.2746 -0.0428  0.3371
  178SOL    HW1 1341   5.698   3.198   1.101 -0.1978  1.6533  0.2710
  178SOL    HW2 1342   5.602   3.124   1.191 -1.5001  1.6366 -1.0952
  179SOL     OW 1343   2.982   3.567   6.299  0.0147 -0.0602  0.0147
  179SOL    HW1 1344   2.917   3.558   6.369  0.5072 -0.1973  0.4584
  179SOL    HW2 1345   2.970   3.657   6.267 -1.3375 -0.5269 -0.8625
  180SOL     OW 1346   0.427   4.709   1.619 -0.1860 -0.3365  0.0261
  180SOL    HW1 1347   0.521   4.698   1.630 -0.3818 -0.4292  1.8084
  180SOL    HW2 1348   0.395   4.734   1.706 -1.7026  0.4542 -0.7204
  181SOL     OW 1349   1.683   5.097   7.237  0.6866  0.0186  0.0067
  181SOL    HW1 1350   1.621   5.025   7.248 -0.3721  0.6430 -1.4890
  181SOL    HW2 1351   1.765   5.055   7.212  0.1493 -0.6980 -0.5782
  182SOL     OW 1352   2.088   0.122   2.690  0.0822  0.3975  1.1740
  182SOL    HW1 1353   2.137   0.070   2.754  0.7474  0.3262  0.6167
  182SOL    HW2 1354   2.088   0.068   2.611  1.2058  1.4191  0.4315
  183SOL     OW 1355   1.466   4.788   5.717  0.0363  0.2777 -0.2410
  183SOL    HW1 1356   1.371   4.797   5.727 -0.0806 -2.2652  2.2707
  183SOL    HW2 1357   1.489   4.714   5.773  3.4314  0.2879 -1.3982
  184SOL     OW 1358   2.339   6.384   2.644  0.1737  0.2335 -0.0770
  184SOL    HW1 1359   2.303   6.398   2.557 -0.6867 -2.3440 -0.2245
  184SOL    HW2 1360   2.424   6.427   2.642 -0.2758  1.1452 -1.8040
  185SOL     OW 1361   2.736   6.486   6.625 -0.0127 -0.1328 -0.3210
  185SOL    HW1 1362   2.704   6.416   6.568  0.8529  0.5965 -1.7516
  185SOL    HW2 1363   2.723   6.452   6.714 -2.0573 -1.0131 -0.8919
  186SOL     OW 1364   5.311   5.121   1.905 -0.5539 -0.0873  0.1215
  186SOL    HW1 1365   5.369   5.072   1.847 -0.9018  0.2393 -0.5120
  186SOL    HW2 1366   5.252   5.055   1.941  0.6835 -0.5484  1.3836
  187SOL     OW 1367   3.399   5.021   6.597  0.6960  0.0835 -0.2245
  187SOL    HW1 1368   3.316   4.981   6.573  0.4136 -0.1076  0.9752
  187SOL    HW2 1369   3.375   5.096   6.651  1.2856  0.5349 -0.5752
  188SOL     OW 1370   6.638   1.302   0.385 -0.0500  0.2531 -0.7838
  188SOL    HW1 1371   6.652   1.386   0.342 -0.9489  0.8801  0.0975
  188SOL    HW2 1372   6.578   1.255   0.327 -1.4141  1.1739 -0.1759
  189SOL     OW 1373   1.286   2.398   7.313  0.6886 -0.7728 -0.3217
  189SOL    HW1 1374   1.210   2.429   7.363  1.1726  0.4656 -0.3025
  189SOL    HW2 1375   1.276   2.438   7.227  1.1031 -0.9266 -0.4428
  190SOL     OW 1376   0.143   4.666   0.025  0.5619 -0.1198 -0.3381
  190SOL    HW1 1377   0.086   4.634  -0.045  1.2287 -0.6624 -0.6348
  190SOL    HW2 1378   0.082   4.700   0.091 -0.2864 -2.9996  0.5231
  191SOL     OW 1379   3.564   3.340   6.023  0.2692  0.4348 -0.4372
  191SOL    HW1 1380   3.563   3.259   6.074  1.1704  1.0311  0.5860
  191SOL    HW2 1381   3.473   3.369   6.022  0.1549  0.1365  0.4133
  192SOL     OW 1382   0.498   4.909   7.056 -0.4753 -0.0916 -0.4610
  192SOL    HW1 1383   0.508   4.821   7.092  0.0215 -0.9288 -2.5084
  192SOL    HW2 1384   0.541   4.966   7.120  1.3496 -1.6187 -0.2412
  193SOL     OW 1385   5.090   3.417   4.186  0.2270  0.2864 -0.0894
  193SOL    HW1 1386   5.169   3.391   4.138  0.5520  1.2066 -0.0719
  193SOL    HW2 1387   5.108   3.390   4.276 -0.1967 -1.0333 -0.3801
  194SOL     OW 1388   2.880   6.004   2.564  0.3008 -0.4662 -0.4958
  194SOL    HW1 1389   2.898   6.012   2.470  1.0052 -2.1161 -0.5240
  194SOL    HW2 1390   2.965   6.013   2.606  0.4163 -2.4732 -0.2283
  195SOL     OW 1391   0.751   0.504   4.846  0.4335  0.3183  0.4095
  195SOL    HW1 1392   0.658   0.483   4.838  0.2785  1.3672 -0.9432
  195SOL    HW2 1393   0.761   0.531   4.938 -1.1436  2.4517  0.0461
  196SOL     OW 1394   2.690   2.458   1.251 -0.5083 -0.0771 -0.3300
  196SOL    HW1 1395   2.703   2.497   1.165 -2.1348  0.7458 -0.2539
  196SOL    HW2 1396   2.690   2.363   1.235  1.4520 -0.0305 -0.8386
  197SOL     OW 1397   2.924   4.003   5.533 -0.1930  0.1414 -0.7477
  197SOL    HW1 1398   2.865   3.930   5.553 -0.5827  0.0776 -2.0551
  197SOL    HW2 1399   2.901   4.070   5.597 -1.2802 -0.1048 -0.8566
  198SOL     OW 1400   0.833   4.193   1.748  0.4698  0.6620  0.3387
  198SOL    HW1 1401   0.905   4.208   1.808 -0.6139 -0.1141  1.8968
  198SOL    HW2 1402   0.755   4.224   1.794 -0.2333  1.3928 -1.2571
  199SOL     OW 1403   1.685   4.534   4.777  0.2199 -0.4069  0.4839
  199SOL    HW1 1404   1.629   4.462   4.748 -0.1935  0.6918 -1.6395
  199SOL    HW2 1405   1.752   4.492   4.831 -0.5043 -2.2634  0.0161
  200SOL     OW 1406   0.209   4.476   0.792 -0.1801  0.4194 -0.9585
  200SOL    HW1 1407   0.216   4.463   0.697  1.0435  2.3652 -1.1953
  200SOL    HW2 1408   0.290   4.521   0.816 -0.6304  0.2914  0.9593
  201SOL     OW 1409   1.445   2.250   5.158  0.1948 -0.2136  0.9613
  201SOL    HW1 1410   1.368   2.195   5.150  0.7080 -0.8556  0.2265
  201SOL    HW2 1411   1.433   2.318   5.091 -0.2985  0.4115  1.6692
  202SOL     OW 1412   5.239   2.104   2.423 -0.0218  0.3638 -0.5613
  202SOL    HW1 1413   5.208   2.015   2.442 -0.2856  0.7870  1.1233
  202SOL    HW2 1414   5.248   2.145   2.509  0.7175  1.7711 -1.2830
  203SOL     OW 1415   1.810   3.928   0.764  0.6137 -0.0995 -0.0855
  203SOL    HW1 1416   1.876   3.924   0.694  0.0895  0.8142 -0.6635
  203SOL    HW2 1417   1.805   4.021   0.786 -0.5268 -0.1395 -0.1172
  204SOL     OW 1418   5.754   6.440   1.529 -0.6334 -0.0584  0.9218
  204SOL    HW1 1419   5.828   6.437   1.468  0.1093  1.9903  1.6332
  204SOL    HW2 1420   5.680   6.464   1.473 -0.6084 -1.2353  0.3501
  205SOL     OW 1421   6.393   1.655   1.513 -0.2207 -0.5468  0.5751
  205SOL    HW1 1422   6.353   1.568   1.522 -0.6099 -0.4220  0.0874
  205SOL    HW2 1423   6.434   1.672   1.598 -1.8575 -0.3505  1.3507
  206SOL     OW 1424   5.313   3.664   6.347 -0.2624  0.3625  0.2885
  206SOL    HW1 1425   5.239   3.701   6.300 -0.3542 -0.6992 -0.4335
  206SOL    HW2 1426   5.275   3.594   6.400 -0.0191  0.9314  1.2477
  207SOL     OW 1427   0.747   5.583   2.691 -0.4498  0.2389  0.4120
  207SOL    HW1 1428   0.753   5.656   2.629 -1.3045  0.3219  0.4103
  207SOL    HW2 1429   0.820   5.526   2.669 -2.8444 -1.7522 -3.2847
  208SOL     OW 1430   4.208   3.846   6.292  0.0269  0.8022 -0.1916
  208SOL    HW1 1431   4.116   3.826   6.274  0.2525 -0.5489  0.1029
  208SOL    HW2 1432   4.236   3.899   6.218 -0.4180 -0.5276 -1.3412
  209SOL     OW 1433   2.959   0.423   3.894  0.2930  0.7918  0.0838
  209SOL    HW1 1434   2.879   0.416   3.841  2.2973 -0.9446 -3.0422
  209SOL    HW2 1435   3.017   0.478   3.842  2.5084 -1.3132  0.1370
  210SOL     OW 1436   2.974   1.339   1.819  0.2164  0.2416  0.5265
  210SOL    HW1 1437   2.897   1.313   1.870 -0.1986  0.3273 -0.0436
  210SOL    HW2 1438   2.939   1.399   1.753  0.2248 -2.0250 -1.6803
  211SOL     OW 1439   0.942   0.339   4.744 -0.0492 -0.2454  0.4710
  211SOL    HW1 1440   1.010   0.383   4.694 -0.0224  0.2524  0.9397
  211SOL    HW2 1441   0.891   0.410   4.783 -0.9886 -0.5983 -0.0634
  212SOL     OW 1442   6.222   3.533   0.112 -0.0202 -0.2739 -0.0249
  212SOL    HW1 1443   6.184   3.520   0.025 -1.0592 -0.8778  0.4992
  212SOL    HW2 1444   6.153   3.506   0.173  0.3160  1.1155  1.0101
  213SOL     OW 1445   2.799   5.443   7.612  0.6083  0.8826 -0.2963
  213SOL    HW1 1446   2.880   5.400   7.637  0.0956 -0.4017 -0.7869
  213SOL    HW2 1447   2.808   5.533   7.645  3.1568  1.4702 -2.2479
  214SOL     OW 1448   1.130   2.938   1.559 -0.6852  0.4402  0.1476
  214SOL    HW1 1449   1.167   2.860   1.601 -0.6059  0.2525 -0.2690
  214SOL    HW2 1450   1.114   2.911   1.469 -1.5375  0.6146  0.2334
  215SOL     OW 1451   1.707   2.144   2.928  0.2474  0.2337  0.3109
  215SOL    HW1 1452   1.727   2.110   2.841  2.3265  2.0208  0.0018
  215SOL    HW2 1453   1.772   2.103   2.985 -0.7926 -0.5473  0.9863
  216SOL     OW 1454   1.373   1.729   4.442 -0.3218  0.0453  0.0095
  216SOL    HW1 1455   1.365   1.657   4.504 -0.6637 -0.0119 -0.1006
  216SOL    HW2 1456   1.466   1.730   4.418 -0.3816 -0.5879 -0.2693
  217SOL     OW 1457   3.506   5.558   4.151  0.1636 -0.6895  0.2332
  217SOL    HW1 1458   3.524   5.628   4.214  1.1613 -0.2888 -0.4667
  217SOL    HW2 1459   3.545   5.589   4.069  4.0798 -3.5876  0.6854
  218SOL     OW 1460   1.317   2.914   2.124 -0.0478 -0.4609 -0.0508
  218SOL    HW1 1461   1.356   2.862   2.194 -2.4122 -1.5683  0.5246
  218SOL    HW2 1462   1.361   3.000   2.131 -0.0440 -0.5977  2.6369
  219SOL     OW 1463   4.511   4.311   3.744 -0.1652  0.1670 -0.5765
  219SOL    HW1 1464   4.475   4.227   3.717  2.3898 -0.6067 -1.9426
  219SOL    HW2 1465   4.566   4.339   3.671 -1.3539  3.3636 -0.4116
  220SOL     OW 1466   4.434   0.382   2.681  0.3289  0.3107 -0.1432
  220SOL    HW1 1467   4.461   0.293   2.657  0.1658  0.1536  0.2380
  220SOL    HW2 1468   4.492   0.406   2.753 -1.4904 -0.6380  1.7585
  221SOL     OW 1469   4.202   2.399   1.093  0.3845 -0.9354  0.8301
  221SOL    HW1 1470   4.178   2.391   1.001  0.3844  0.1198  0.7299
  221SOL    HW2 1471   4.244   2.484   1.100  1.0159 -1.3059  1.6768
  222SOL     OW 1472   5.054   6.456   6.968  0.4006  0.1486 -0.4156
  222SOL    HW1 1473   5.125   6.520   6.969  1.0073 -0.5162 -0.2204
  222SOL    HW2 1474   5.052   6.419   7.056 -0.0929  0.0596 -0.4593
  223SOL     OW 1475   5.372   5.297   2.287  0.8735  0.1629  0.3133
  223SOL    HW1 1476   5.326   5.355   2.226 -0.5919 -0.4895  0.7715
  223SOL    HW2 1477   5.340   5.322   2.373  0.6050 -0.9769  0.5596
  224SOL     OW 1478   4.341   2.078   4.876 -0.1343 -0.0857  0.1796
  224SOL    HW1 1479   4.272   2.066   4.940  0.0041  0.5831  0.4613
  224SOL    HW2 1480   4.303   2.048   4.793 -0.3672 -0.7883  0.5394
  225SOL     OW 1481   4.988   0.850   1.951  0.6748  0.2726  0.1148
  225SOL    HW1 1482   4.901   0.890   1.949 -0.3671 -1.8956 -0.3686
  225SOL    HW2 1483   5.026   0.873   1.866 -0.4017 -0.7350 -0.6753
  226SOL     OW 1484   6.412   5.998   2.164 -0.0384  0.5024 -0.0129
  226SOL    HW1 1485   6.397   5.906   2.143  0.0070  0.8114 -1.4995
  226SOL    HW2 1486   6.471   5.997   2.239  0.5431 -0.6768 -0.4676
  227SOL     OW 1487   4.419   0.111   6.493 -0.8239 -0.1802  0.0717
  227SOL    HW1 1488   4.332   0.086   6.463 -1.7159  2.1257  0.5822
  227SOL    HW2 1489   4.454   0.166   6.423 -0.8894  1.0926  1.0067
  228SOL     OW 1490   1.276   0.490   4.221  0.2160  0.4786  0.5389
  228SOL    HW1 1491   1.239   0.402   4.223  0.2834  0.4297 -0.0985
  228SOL    HW2 1492   1.370   0.477   4.228  0.1331  0.6159  2.4012
  229SOL     OW 1493   5.082   0.677   6.594 -0.3409  0.2980 -0.1915
  229SOL    HW1 1494   5.178   0.676   6.596 -0.3358  0.1414 -0.5142
  229SOL    HW2 1495   5.057   0.588   6.571 -0.6019  0.0174  1.1287
  230SOL     OW 1496   1.882   4.364   0.072 -0.7443 -0.4508  0.4808
  230SOL    HW1 1497   1.812   4.361   0.007 -1.2970  0.5710  1.0035
  230SOL    HW2 1498   1.962   4.349   0.021 -1.3192 -1.5939 -0.1291
  231SOL     OW 1499   4.975   1.410   4.841  0.2311 -0.1573  0.6595
  231SOL    HW1 1500   4.923   1.490   4.841  0.8452  0.2485  0.9847
  231SOL    HW2 1501   4.922   1.347   4.890 -0.6787 -0.2466 -0.4070
  232SOL     OW 1502   6.590   4.967   5.342  0.2893 -0.1385  0.2705
  232SOL    HW1 1503   6.680   4.991   5.319 -0.1924  0.1289 -1.4931
  232SOL    HW2 1504   6.540   4.981   5.261 -1.2897 -0.5583  1.1306
  233SOL     OW 1505   5.576   2.294   3.627 -0.1261  0.0371 -0.0488
  233SOL    HW1 1506   5.668   2.292   3.602 -0.0591  2.8361 -0.4268
  233SOL    HW2 1507   5.571   2.361   3.696 -1.9142  0.2702 -0.3394
  234SOL     OW 1508   1.055   5.734   6.557  0.6278  0.2436 -0.0378
  234SOL    HW1 1509   0.971   5.759   6.595 -0.0259  1.4439 -2.1164
  234SOL    HW2 1510   1.120   5.772   6.616 -0.2973  0.4729  0.8663
  235SOL     OW 1511   4.641   2.302   6.842  0.4678  0.7833  0.3157
  235SOL    HW1 1512   4.653   2.335   6.753  2.5267  1.4088  0.7777
  235SOL    HW2 1513   4.576   2.233   6.833  1.5781 -0.0610 -1.9102
  236SOL     OW 1514   2.013   4.946   6.048 -0.1738  0.2352  0.7588
  236SOL    HW1 1515   1.986   4.886   6.118 -0.0577  0.9184  1.4088
  236SOL    HW2 1516   1.931   4.974   6.008 -0.2176 -0.5440  0.2725
  237SOL     OW 1517   2.018   5.612   3.240 -0.0267  0.0650  0.2481
  237SOL    HW1 1518   1.983   5.523   3.241  0.7468 -0.2488  0.1684
  237SOL    HW2 1519   2.028   5.633   3.148  2.4446 -0.8668  0.2218
  238SOL     OW 1520   4.457   0.734   1.585 -0.2604  0.0071  0.5787
  238SOL    HW1 1521   4.495   0.749   1.671  2.6122  0.0717 -0.5990
  238SOL    HW2 1522   4.415   0.817   1.562 -1.2202 -0.0716  1.9430
  239SOL     OW 1523   1.201   0.217   1.724 -0.3234 -0.5837  0.1427
  239SOL    HW1 1524   1.111   0.246   1.741 -0.5038  0.1512 -1.7889
  239SOL    HW2 1525   1.192   0.157   1.650  0.8833  0.5200 -0.9494
  240SOL     OW 1526   4.107   4.684   5.082  0.5515  0.4420  0.1358
  240SOL    HW1 1527   4.063   4.767   5.064  2.1183  1.3079  0.1254
  240SOL    HW2 1528   4.195   4.708   5.110  0.7262 -1.1893  1.1583
  241SOL     OW 1529   1.255   5.752   5.901 -0.1243  0.1648  0.2161
  241SOL    HW1 1530   1.231   5.825   5.958  0.6598  0.8391 -0.2921
  241SOL    HW2 1531   1.351   5.748   5.906  0.1008  1.0702 -1.9835
  242SOL     OW 1532   3.063   5.132   1.483  0.6642 -0.3958 -0.2641
  242SOL    HW1 1533   3.150   5.106   1.452  1.1990 -3.7262  3.2401
  242SOL    HW2 1534   3.009   5.132   1.404  3.3447 -0.3532 -2.2684
  243SOL     OW 1535   6.028   3.081   6.109 -0.2149 -0.2673  0.7047
  243SOL    HW1 1536   6.121   3.101   6.098 -0.1827 -1.4859 -1.6644
  243SOL    HW2 1537   6.026   3.019   6.182  1.0099 -1.3545 -0.1380
  244SOL     OW 1538   0.686   5.723   1.995 -0.3239 -0.2414  0.1162
  244SOL    HW1 1539   0.761   5.748   1.940  0.0353 -0.4689  0.4979
  244SOL    HW2 1540   0.610   5.731   1.937  0.0121 -0.1506 -0.3175
  245SOL     OW 1541   3.119   2.308   0.584  0.3271 -0.4520 -0.2259
  245SOL    HW1 1542   3.170   2.351   0.653  0.5840  0.4394 -0.9647
  245SOL    HW2 1543   3.149   2.217   0.586  0.1430 -0.5039  1.0045
  246SOL     OW 1544   3.193   4.241   0.388 -0.8147 -0.5977  0.0979
  246SOL    HW1 1545   3.220   4.289   0.309 -1.6387  1.6737  1.1168
  246SOL    HW2 1546   3.262   4.258   0.452 -0.9747 -1.0245  0.3889
  247SOL     OW 1547   0.142   0.665   2.808  0.4379 -0.1114  0.2130
  247SOL    HW1 1548   0.214   0.638   2.864 -0.5440 -0.9281  1.1207
  247SOL    HW2 1549   0.124   0.589   2.753  0.7003  0.3236 -0.4914
  248SOL     OW 1550   3.851   5.213   5.197 -0.2069 -0.1910 -0.1675
  248SOL    HW1 1551   3.893   5.154   5.259 -1.1200 -0.7553 -0.0592
  248SOL    HW2 1552   3.909   5.289   5.192  0.4744 -0.6602  0.4626
  249SOL     OW 1553   2.114   1.498   7.141  0.1649 -0.5007  0.5610
  249SOL    HW1 1554   2.034   1.450   7.119  0.4432 -0.3545 -0.8930
  249SOL    HW2 1555   2.084   1.586   7.163 -0.0579 -0.2735 -0.5657
  250SOL     OW 1556   6.103   2.793   7.230  0.4337 -0.5329 -0.2512
  250SOL    HW1 1557   6.037   2.793   7.160  0.0934 -1.5398  0.0428
  250SOL    HW2 1558   6.053   2.773   7.310  0.3247  3.3543  0.8379
  251SOL     OW 1559   6.116   4.062   1.371  0.3940 -0.1334  0.1585
  251SOL    HW1 1560   6.106   3.978   1.417 -0.7664  0.8192  1.7771
  251SOL    HW2 1561   6.173   4.113   1.428 -1.4941  1.2691  0.9293
  252SOL     OW 1562   2.135   0.373   6.805 -0.5960 -0.4303 -0.0033
  252SOL    HW1 1563   2.161   0.370   6.898 -1.4646 -0.0014  0.2580
  252SOL    HW2 1564   2.047   0.336   6.803 -0.7960  0.0692 -0.5814
  253SOL     OW 1565   5.719   4.398   0.249 -0.8110  0.2495  0.3228
  253SOL    HW1 1566   5.674   4.429   0.328 -1.7544 -0.3284  0.0298
  253SOL    HW2 1567   5.680   4.312   0.232 -0.7558  0.4523 -0.8874
  254SOL     OW 1568   3.923   4.917   5.919  0.0361  0.6662 -0.1169
  254SOL    HW1 1569   3.982   4.900   5.845  2.0873  1.6901  1.1857
  254SOL    HW2 1570   3.886   5.003   5.901  0.2698  0.7644 -0.1370
  255SOL     OW 1571   1.280   2.007   1.165 -0.4860  0.8659 -0.4250
  255SOL    HW1 1572   1.303   2.052   1.247 -1.0069  0.7964 -0.2380
  255SOL    HW2 1573   1.219   2.066   1.122 -2.5928 -0.3895  0.6465
  256SOL     OW 1574   4.176   1.471   1.277 -0.2213 -0.1593 -0.0364
  256SOL    HW1 1575   4.271   1.461   1.288 -0.0214  0.0998 -1.4114
  256SOL    HW2 1576   4.138   1.415   1.344  0.9040 -0.7140  0.1543
  257SOL     OW 1577   4.695   1.040   3.254  0.1759 -0.7206  0.4444
  257SOL    HW1 1578   4.641   1.001   3.185 -0.6028  0.0865  0.5763
  257SOL    HW2 1579   4.690   1.134   3.237  1.0406 -0.5952  0.8366
  258SOL     OW 1580   0.739   4.540   5.933  0.1123 -0.0131  0.0047
  258SOL    HW1 1581   0.719   4.448   5.919  1.0135 -0.5035  1.7568
  258SOL    HW2 1582   0.834   4.544   5.936  0.1362  1.1788 -1.1617
  259SOL     OW 1583   3.374   3.804   5.567 -0.1075  0.2624 -0.0293
  259SOL    HW1 1584   3.357   3.880   5.623  0.2064  0.7588 -0.5948
  259SOL    HW2 1585   3.429   3.838   5.496  1.9942 -0.9827  0.9260
  260SOL     OW 1586   4.729   2.996   5.041  0.1591  0.4860  0.5565
  260SOL    HW1 1587   4.759   2.905   5.044  0.0402  0.3166 -1.7054
  260SOL    HW2 1588   4.645   2.993   4.995  0.0182  1.7112  0.6938
  261SOL     OW 1589   2.440   3.024   4.965 -0.4447  0.2507 -0.4293
  261SOL    HW1 1590   2.370   2.962   4.947  1.2858 -1.3605 -2.0636
  261SOL    HW2 1591   2.445   3.080   4.888  0.8466 -0.4807 -0.9106
  262SOL     OW 1592   0.784   2.057   4.410 -0.1966  0.0412 -0.3827
  262SOL    HW1 1593   0.739   1.984   4.452 -1.1013  0.5092 -0.5063
  262SOL    HW2 1594   0.877   2.043   4.429 -0.2884 -1.4458 -0.8769
  263SOL     OW 1595   2.820   5.447   4.227 -0.4514 -0.0158  0.7571
  263SOL    HW1 1596   2.832   5.504   4.151 -0.7883  1.7066  1.9192
  263SOL    HW2 1597   2.898   5.392   4.229  0.0430  0.6229 -0.2635
  264SOL     OW 1598   4.811   6.658   1.672 -0.0499  0.2806  0.3395
  264SOL    HW1 1599   4.848   6.580   1.712 -0.3111  0.9372  1.9547
  264SOL    HW2 1600   4.738   6.626   1.619  0.8566 -0.7072 -0.3486
  265SOL     OW 1601   4.007   0.152   6.973 -0.0070  0.0181  0.3844
  265SOL    HW1 1602   4.021   0.087   7.042  0.4464 -1.2616 -0.8629
  265SOL    HW2 1603   4.067   0.126   6.903 -0.8880  0.9087 -0.7401
  266SOL     OW 1604   2.501   3.660   3.031  0.0208  0.7670 -0.5260
  266SOL    HW1 1605   2.564   3.610   2.979 -0.3548  1.0988 -1.3219
  266SOL    HW2 1606   2.510   3.750   2.998  0.7426  1.2560  0.9384
  267SOL     OW 1607   6.339   1.906   4.058  0.5615 -0.4454  0.2886
  267SOL    HW1 1608   6.375   1.942   4.139  0.2819 -0.3059  0.3524
  267SOL    HW2 1609   6.412   1.858   4.018  0.8304 -0.1198  0.3884
  268SOL     OW 1610   5.944   0.232   7.756  0.3407 -0.2882 -0.1274
  268SOL    HW1 1611   6.022   0.274   7.718 -0.3375  2.3036  1.1332
  268SOL    HW2 1612   5.974   0.200   7.842  0.0697  0.7254  0.3657
  269SOL     OW 1613   5.138   1.202   2.039  0.1071  0.2642  0.4635
  269SOL    HW1 1614   5.171   1.290   2.021 -1.0759  0.4623 -0.9344
  269SOL    HW2 1615   5.196   1.144   1.990 -0.3773  0.4501 -0.3457
  270SOL     OW 1616   3.233   4.251   3.459 -0.4544  0.0733  0.1367
  270SOL    HW1 1617   3.164   4.306   3.497 -1.0244 -0.1710 -0.5183
  270SOL    HW2 1618   3.266   4.302   3.385 -1.2597 -0.6184 -0.7159
  271SOL     OW 1619   4.686   2.741   7.195  0.5335 -0.2004 -0.0137
  271SOL    HW1 1620   4.597   2.736   7.231  0.7026  1.4824  0.7430
  271SOL    HW2 1621   4.729   2.660   7.225 -0.7345 -1.0473 -0.4225
  272SOL     OW 1622   1.986   1.266   2.007  0.1781  0.1022 -0.0872
  272SOL    HW1 1623   2.047   1.309   1.946  0.9961 -0.1229  0.5563
  272SOL    HW2 1624   1.978   1.177   1.974  1.1252 -0.2034  0.4928
  273SOL     OW 1625   3.553   3.683   2.780 -0.1561  0.1518  0.7293
  273SOL    HW1 1626   3.500   3.610   2.749  1.2461 -0.3855 -0.5525
  273SOL    HW2 1627   3.498   3.760   2.768 -0.3250 -0.2519 -1.5455
  274SOL     OW 1628   5.274   5.278   6.852 -0.2675 -0.8025 -0.3258
  274SOL    HW1 1629   5.202   5.279   6.916  0.2762  1.1494  0.3114
  274SOL    HW2 1630   5.348   5.318   6.898  0.1063  0.7941 -2.1981
  275SOL     OW 1631   3.272   4.632   0.600 -0.5845 -0.9997  0.1989
  275SOL    HW1 1632   3.199   4.694   0.610 -0.0417 -0.6657  2.7271
  275SOL    HW2 1633   3.231   4.546   0.612 -1.0701 -1.1142 -1.7984
  276SOL     OW 1634   1.127   4.990   3.778 -0.3435 -0.1319  0.5449
  276SOL    HW1 1635   1.147   5.083   3.767  1.2070 -0.4216  0.6711
  276SOL    HW2 1636   1.207   4.945   3.754  0.0102 -1.2749  3.4049
  277SOL     OW 1637   1.184   4.383   1.565 -0.1059  0.0618 -0.7627
  277SOL    HW1 1638   1.195   4.470   1.604  1.3681 -0.3932 -0.1123
  277SOL    HW2 1639   1.123   4.397   1.493 -1.7391  1.2181  0.7451
  278SOL     OW 1640   2.282   4.971   1.034  0.3238  0.0755  0.0204
  278SOL    HW1 1641   2.257   4.992   1.124  2.9079  0.7241  0.6736
  278SOL    HW2 1642   2.295   4.876   1.033 -1.1748 -0.1448 -0.1075
  279SOL     OW 1643   6.047   6.206   0.457 -0.5865 -0.0116  0.6468
  279SOL    HW1 1644   5.969   6.257   0.432 -1.3038 -1.8902 -1.2140
  279SOL    HW2 1645   6.028   6.117   0.429  1.9278 -0.7014  0.8729
  280SOL     OW 1646   3.258   0.374   3.331 -0.0819  0.4234  0.5154
  280SOL    HW1 1647   3.279   0.344   3.242  0.2822  1.7709  0.1214
  280SOL    HW2 1648   3.301   0.310   3.388 -0.4542 -0.5517 -0.2704
  281SOL     OW 1649   2.588   2.072   7.014  0.2694 -0.5826 -0.2918
  281SOL    HW1 1650   2.501   2.031   7.010 -0.3198  0.2800  2.0614
  281SOL    HW2 1651   2.576   2.159   6.975 -0.2023 -0.0700  0.9729
  282SOL     OW 1652   0.828   6.411   2.260 -0.2656 -0.3404  0.4454
  282SOL    HW1 1653   0.796   6.452   2.340  0.7010 -1.1238  1.2659
  282SOL    HW2 1654   0.923   6.412   2.268 -0.1495 -0.5625 -0.6342
  283SOL     OW 1655   4.769   4.779   7.659 -0.2259  0.0649  0.7198
  283SOL    HW1 1656   4.859   4.812   7.662 -0.0625 -0.2158 -0.5072
  283SOL    HW2 1657   4.718   4.850   7.620 -0.0490 -0.6919 -0.9999
  284SOL     OW 1658   0.938   2.984   5.406  0.4202  0.0944 -0.1775
  284SOL    HW1 1659   0.943   3.080   5.402  0.0743  0.1201 -0.0727
  284SOL    HW2 1660   0.974   2.962   5.492 -1.0892  0.2662  0.5256
  285SOL     OW 1661   5.409   2.107   6.658  0.0537  0.4618  0.1025
  285SOL    HW1 1662   5.460   2.187   6.675 -0.1368  0.9033 -1.3014
  285SOL    HW2 1663   5.319   2.139   6.646 -0.0261  0.0421 -0.4478
  286SOL     OW 1664   3.849   4.010   1.229 -0.4096 -0.2951  0.0494
  286SOL    HW1 1665   3.906   4.087   1.227  1.5107 -1.6199 -3.0145
  286SOL    HW2 1666   3.886   3.954   1.297 -0.1456  0.2907  0.3954
  287SOL     OW 1667   5.007   2.521   3.749 -0.1766 -0.3058 -0.1166
  287SOL    HW1 1668   5.027   2.474   3.668  0.6877 -0.0982 -0.0394
  287SOL    HW2 1669   5.078   2.584   3.758 -1.2001  0.8816 -0.1054
  288SOL     OW 1670   3.552   5.346   0.497  0.3174 -0.4088  0.3691
  288SOL    HW1 1671   3.515   5.433   0.512  0.0750 -0.0647 -1.8466
  288SOL    HW2 1672   3.555   5.306   0.584  1.4547  2.1795  1.6512
  289SOL     OW 1673   1.497   1.504   7.154 -0.4970 -0.6466 -0.1386
  289SOL    HW1 1674   1.427   1.441   7.135 -0.3041 -1.0912  0.6129
  289SOL    HW2 1675   1.569   1.451   7.189 -0.3046 -0.0208  0.4368
  290SOL     OW 1676   1.963   3.100   0.829  0.1298 -0.2271 -0.3774
  290SOL    HW1 1677   1.944   3.041   0.902 -0.3750 -0.1118 -0.4114
  290SOL    HW2 1678   2.030   3.160   0.863 -0.6052  0.2696  0.2286
  291SOL     OW 1679   4.257   0.632   1.223 -0.4308 -0.3844  0.2374
  291SOL    HW1 1680   4.313   0.589   1.287 -0.4316 -0.8676 -0.0826
  291SOL    HW2 1681   4.316   0.686   1.170 -0.0698 -1.8025 -0.8627
  292SOL     OW 1682   0.320   4.411   7.482  0.2427 -0.1744 -0.3193
  292SOL    HW1 1683   0.243   4.375   7.526  0.5313 -1.0639 -0.5298
  292SOL    HW2 1684   0.285   4.470   7.416 -0.2321  0.0503  0.1250
  293SOL     OW 1685   0.174   5.090   1.632  0.4172  0.0647  0.5108
  293SOL    HW1 1686   0.196   5.017   1.573  0.4356 -0.5611  1.2743
  293SOL    HW2 1687   0.078   5.087   1.639  0.3896  0.3393  0.2638
  294SOL     OW 1688   4.221   4.562   5.379 -0.0854  0.1000 -0.0145
  294SOL    HW1 1689   4.129   4.586   5.391  0.0963  0.8539 -0.1095
  294SOL    HW2 1690   4.251   4.617   5.306  0.2924 -0.5380 -0.3476
  295SOL     OW 1691   4.178   0.412   7.181  0.1647  0.1728 -0.1662
  295SOL    HW1 1692   4.200   0.405   7.088 -2.4155  1.2883 -0.9645
  295SOL    HW2 1693   4.085   0.390   7.185 -0.3163  2.1519  1.8160
  296SOL     OW 1694   4.214   0.098   0.563 -0.4806 -0.1320 -0.0572
  296SOL    HW1 1695   4.249   0.119   0.476 -1.1689 -0.0672 -0.3306
  296SOL    HW2 1696   4.137   0.043   0.545 -1.1553  0.6192  0.4541
  297SOL     OW 1697   2.656   3.331   2.701  0.1218 -0.9350 -0.8890
  297SOL    HW1 1698   2.580   3.328   2.642  0.5753  0.4832 -1.5687
  297SOL    HW2 1699   2.726   3.368   2.648  0.9183 -0.9352  0.1473
  298SOL     OW 1700   3.011   6.472   7.503  0.0386 -0.3920  0.0437
  298SOL    HW1 1701   3.018   6.380   7.528 -1.2213 -0.5746 -0.2260
  298SOL    HW2 1702   2.949   6.510   7.565 -2.4109 -0.6354 -2.1145
  299SOL     OW 1703   3.771   1.121   6.678 -0.0761 -0.3891  0.2563
  299SOL    HW1 1704   3.770   1.026   6.685  1.2365 -0.4608 -0.2058
  299SOL    HW2 1705   3.861   1.146   6.699 -0.6395  0.8499  1.3538
  300SOL     OW 1706   0.793   1.279   1.551  0.3056 -0.5186 -0.1440
  300SOL    HW1 1707   0.743   1.346   1.597 -1.0362 -1.9977  0.6393
  300SOL    HW2 1708   0.787   1.201   1.607  1.4008 -1.4489 -1.2501
  301SOL     OW 1709   5.422   0.811   3.106 -0.2652  0.1072 -0.2286
  301SOL    HW1 1710   5.510   0.849   3.113 -0.2411 -0.1751  1.6364
  301SOL    HW2 1711   5.366   0.886   3.087  0.4256  0.1977 -2.0734
  302SOL     OW 1712   5.665   6.099   3.986 -0.0662 -0.1883 -0.4327
  302SOL    HW1 1713   5.586   6.154   3.985 -0.7421 -1.0527  1.2232
  302SOL    HW2 1714   5.707   6.116   3.902 -0.9029  1.9060 -0.5082
  303SOL     OW 1715   4.871   6.208   2.354  0.5454  0.6484 -0.8521
  303SOL    HW1 1716   4.929   6.212   2.430  0.8103 -0.0748 -1.0095
  303SOL    HW2 1717   4.787   6.239   2.387  0.8514  1.0906 -0.4598
  304SOL     OW 1718   5.530   1.852   4.306 -0.1652 -0.2514 -0.1098
  304SOL    HW1 1719   5.499   1.774   4.260 -0.8317  0.3776 -0.7596
  304SOL    HW2 1720   5.625   1.843   4.308 -0.2421 -1.1145 -0.1058
  305SOL     OW 1721   5.537   0.909   7.318 -0.1602  0.3970  0.3170
  305SOL    HW1 1722   5.449   0.899   7.353 -0.4814 -0.5774 -0.7037
  305SOL    HW2 1723   5.552   1.004   7.315 -0.4569  0.5279  2.1698
  306SOL     OW 1724   3.188   2.082   2.408 -0.2002  0.2776 -0.6271
  306SOL    HW1 1725   3.121   2.085   2.477 -0.2847  1.2766 -0.7393
  306SOL    HW2 1726   3.270   2.071   2.456 -0.2527  1.0195 -0.3523
  307SOL     OW 1727   4.695   2.147   6.454 -0.0348  0.3864 -0.5622
  307SOL    HW1 1728   4.655   2.232   6.472  0.1786  1.5145 -4.5942
  307SOL    HW2 1729   4.768   2.166   6.396  0.2088 -2.5331 -1.3531
  308SOL     OW 1730   0.997   2.706   7.741 -0.2280  0.4394 -0.0636
  308SOL    HW1 1731   0.959   2.644   7.803  0.5902  0.1947  0.1991
  308SOL    HW2 1732   0.922   2.755   7.708 -0.6815  0.5195  1.0473
  309SOL     OW 1733   6.006   1.922   5.298  0.1704  0.1794  0.4644
  309SOL    HW1 1734   6.077   1.986   5.311  1.0984 -0.8045  0.3977
  309SOL    HW2 1735   5.946   1.965   5.237  1.7705  0.2601 -1.1464
  310SOL     OW 1736   6.202   4.394   3.603  0.0339  0.0642  0.6671
  310SOL    HW1 1737   6.185   4.310   3.647 -0.5148 -0.0894  0.1728
  310SOL    HW2 1738   6.291   4.416   3.629  0.3728 -0.9256  0.4050
  311SOL     OW 1739   1.336   4.384   1.916  0.6068  0.8521  0.2368
  311SOL    HW1 1740   1.288   4.426   1.987 -1.3209  0.2528 -0.6587
  311SOL    HW2 1741   1.424   4.422   1.921  0.0467  2.0424  1.8816
  312SOL     OW 1742   2.392   1.089   4.697  0.2509  0.3482 -0.5525
  312SOL    HW1 1743   2.457   1.124   4.636  1.3448  0.3880  0.6033
  312SOL    HW2 1744   2.433   1.096   4.783 -0.8650 -0.6248  0.0908
  313SOL     OW 1745   2.122   0.109   1.166 -0.2569 -0.0169  0.3822
  313SOL    HW1 1746   2.110   0.195   1.206  0.4325 -0.0380  0.6276
  313SOL    HW2 1747   2.124   0.127   1.072  1.0912  0.3938  0.4680
  314SOL     OW 1748   3.427   1.084   1.875 -0.1717 -0.0429  0.3695
  314SOL    HW1 1749   3.506   1.123   1.913  0.3839  0.6752 -1.4159
  314SOL    HW2 1750   3.367   1.158   1.865 -0.6446 -0.3843  0.6453
  315SOL     OW 1751   5.437   5.404   6.086 -0.1349 -0.4410 -0.3702
  315SOL    HW1 1752   5.499   5.426   6.156 -1.7037  1.4619  0.5175
  315SOL    HW2 1753   5.351   5.423   6.123 -1.0497  0.4171 -2.7083
  316SOL     OW 1754   0.594   1.695   0.783  0.2439 -0.1903  0.1510
  316SOL    HW1 1755   0.589   1.610   0.739  0.9790  0.5657 -1.4913
  316SOL    HW2 1756   0.612   1.674   0.875 -1.9148 -1.8569  0.2788
  317SOL     OW 1757   5.028   2.745   0.149 -0.7445  0.0046 -0.3115
  317SOL    HW1 1758   4.947   2.754   0.099 -2.0817  0.6007  1.8292
  317SOL    HW2 1759   5.006   2.686   0.221  0.7822  0.0384  0.2305
  318SOL     OW 1760   2.962   6.364   5.213  0.2773  0.3372 -0.2220
  318SOL    HW1 1761   2.920   6.330   5.134  0.8976 -1.0872  0.0336
  318SOL    HW2 1762   3.055   6.364   5.193  0.4073  0.3636  0.3621
  319SOL     OW 1763   1.528   5.889   1.298 -0.2893  0.0973 -0.4185
  319SOL    HW1 1764   1.482   5.940   1.364 -0.8551 -0.8375 -0.0766
  319SOL    HW2 1765   1.516   5.939   1.217 -1.4911  0.1297 -0.2416
  320SOL     OW 1766   6.565   1.705   1.786 -0.4362 -0.3161 -0.5920
  320SOL    HW1 1767   6.505   1.646   1.832  0.1177 -0.5814 -0.2102
  320SOL    HW2 1768   6.652   1.671   1.804  0.0034  1.3451  0.7126
  321SOL     OW 1769   2.069   2.169   1.541  0.0046  0.3082 -0.4363
  321SOL    HW1 1770   2.158   2.197   1.517  0.4472 -0.5619  0.1076
  321SOL    HW2 1771   2.050   2.220   1.620  0.4490 -0.2482  0.0416
  322SOL     OW 1772   5.694   1.048   0.473  0.0735 -0.1906 -0.2537
  322SOL    HW1 1773   5.637   0.972   0.481 -0.5922  0.2848 -0.3528
  322SOL    HW2 1774   5.739   1.036   0.389 -1.0084  0.1629 -0.9074
  323SOL     OW 1775   4.004   1.286   7.397 -0.0421 -0.0540 -0.3159
  323SOL    HW1 1776   3.938   1.216   7.390 -0.2662  0.2266 -1.2220
  323SOL    HW2 1777   3.999   1.331   7.313  1.0952  0.1764 -0.2696
  324SOL     OW 1778   0.548   1.363   7.235  0.2149 -0.0999 -0.6075
  324SOL    HW1 1779   0.488   1.401   7.171 -1.4142  0.1289  0.9640
  324SOL    HW2 1780   0.619   1.325   7.183 -0.4024  1.1443 -2.4468
  325SOL     OW 1781   2.559   3.496   6.997 -0.2057 -0.3080  0.3441
  325SOL    HW1 1782   2.586   3.406   6.979  0.6469 -0.2136  1.0298
  325SOL    HW2 1783   2.565   3.503   7.093  2.2551  1.1966  0.1558
  326SOL     OW 1784   5.971   3.830   1.220 -0.7105  0.1614 -0.1654
  326SOL    HW1 1785   5.913   3.761   1.252 -1.0973  0.3585 -0.4222
  326SOL    HW2 1786   6.053   3.786   1.201 -0.6414 -0.0509  0.5970
  327SOL     OW 1787   4.132   0.629   6.957  0.1152 -0.1932  0.2812
  327SOL    HW1 1788   4.121   0.556   6.897  1.5219  1.4620 -2.1647
  327SOL    HW2 1789   4.227   0.640   6.966 -0.0478  1.3904  0.4518
  328SOL     OW 1790   1.543   4.014   6.481  0.1973 -0.3227 -0.1500
  328SOL    HW1 1791   1.556   3.974   6.566  0.4778  0.2215  0.0698
  328SOL    HW2 1792   1.482   3.956   6.436 -0.8881 -0.0246  0.8582
  329SOL     OW 1793   5.274   3.701   0.919  0.0518 -0.6122 -0.2170
  329SOL    HW1 1794   5.368   3.702   0.936  0.1664 -1.5644 -0.7321
  329SOL    HW2 1795   5.266   3.701   0.824 -0.4483 -1.0314 -0.1821
  330SOL     OW 1796   0.202   4.451   0.487 -0.1036  0.2650  0.1946
  330SOL    HW1 1797   0.108   4.457   0.472 -0.0157  0.9012 -0.1487
  330SOL    HW2 1798   0.227   4.368   0.448 -0.4677  0.2619 -0.0396
  331SOL     OW 1799   1.470   6.620   1.265  0.3018 -0.7626 -0.4491
  331SOL    HW1 1800   1.442   6.530   1.252 -0.3292 -0.4881 -1.0326
  331SOL    HW2 1801   1.468   6.659   1.178 -1.0490  0.2636  0.0090
  332SOL     OW 1802   4.270   6.221   3.789  0.8450 -0.2216  0.0032
  332SOL    HW1 1803   4.275   6.182   3.876  2.4766 -0.3798 -0.1235
  332SOL    HW2 1804   4.296   6.150   3.730  0.5897  0.1268 -0.5364
  333SOL     OW 1805   6.198   0.273   1.479  0.2142 -0.1033  0.3047
  333SOL    HW1 1806   6.268   0.210   1.464 -0.7130 -0.9054 -0.8210
  333SOL    HW2 1807   6.227   0.352   1.432  1.4236  0.4108  1.8078
  334SOL     OW 1808   0.101   5.888   6.286  0.0283  0.0728  0.0879
  334SOL    HW1 1809   0.180   5.878   6.233 -0.8227  1.9997 -1.6859
  334SOL    HW2 1810   0.030   5.865   6.227 -0.8802  0.9121  0.8218
  335SOL     OW 1811   3.883   4.225   0.424 -0.1398  0.6103  0.2206
  335SOL    HW1 1812   3.837   4.221   0.508 -0.8887  0.9989 -0.1635
  335SOL    HW2 1813   3.976   4.221   0.448 -0.3357  0.9030  1.0813
  336SOL     OW 1814   3.042   2.122   0.826 -0.0168  0.1116  0.4891
  336SOL    HW1 1815   3.038   2.211   0.862 -2.3112 -0.2431  1.2983
  336SOL    HW2 1816   3.003   2.130   0.739  1.2889  0.1638 -0.1029
  337SOL     OW 1817   0.298   5.606   2.345 -0.0975  0.3605  0.4984
  337SOL    HW1 1818   0.313   5.545   2.274 -0.6005  3.1127 -2.2096
  337SOL    HW2 1819   0.310   5.555   2.425 -0.0058 -3.0402 -1.5248
  338SOL     OW 1820   2.892   3.487   6.999  0.2803 -0.2376  0.3354
  338SOL    HW1 1821   2.808   3.494   6.953  0.8241 -0.9773 -0.8211
  338SOL    HW2 1822   2.938   3.416   6.953 -0.0285 -2.6226  3.3804
  339SOL     OW 1823   6.436   2.488   3.373 -0.2816 -0.6888  0.4045
  339SOL    HW1 1824   6.346   2.457   3.358 -0.1353 -0.0932 -2.3770
  339SOL    HW2 1825   6.491   2.413   3.352 -0.0945 -0.7891  1.2371
  340SOL     OW 1826   6.349   5.210   6.702 -0.5596 -0.4149  0.1043
  340SOL    HW1 1827   6.324   5.188   6.612  0.5271 -1.0034 -0.0773
  340SOL    HW2 1828   6.380   5.300   6.697 -0.0477 -0.6037 -0.2171
  341SOL     OW 1829   2.960   1.461   5.312  0.2278  0.8353  0.0680
  341SOL    HW1 1830   3.031   1.514   5.348  0.7296  0.5309 -0.4517
  341SOL    HW2 1831   2.948   1.392   5.377  1.5562 -0.0721 -0.5877
  342SOL     OW 1832   5.581   6.610   2.039  0.4564  0.9061  0.4672
  342SOL    HW1 1833   5.621   6.581   1.957  1.0990 -0.5684  1.2622
  342SOL    HW2 1834   5.521   6.680   2.013  0.4112  0.2625 -1.3028
  343SOL     OW 1835   0.171   0.624   7.579 -0.2438  0.1639  0.2105
  343SOL    HW1 1836   0.139   0.603   7.667 -0.4393  2.4262  0.7346
  343SOL    HW2 1837   0.110   0.689   7.546  0.8292  0.6395 -0.9061
  344SOL     OW 1838   5.365   0.398   5.940  0.3585  0.4759  0.4241
  344SOL    HW1 1839   5.289   0.360   5.897  0.2639 -0.5990  1.5023
  344SOL    HW2 1840   5.404   0.326   5.990  2.2013  0.9408 -0.2421
  345SOL     OW 1841   3.415   3.118   6.608 -0.6425  0.1274 -0.3277
  345SOL    HW1 1842   3.415   3.166   6.525  0.2335  2.0458  0.7313
  345SOL    HW2 1843   3.505   3.086   6.617 -0.9943 -1.0054 -0.5808
  346SOL     OW 1844   5.578   2.954   0.332 -0.2214  0.4518 -1.1701
  346SOL    HW1 1845   5.502   2.896   0.337  0.5738 -0.5478  3.4455
  346SOL    HW2 1846   5.627   2.923   0.256 -2.3899 -1.5041 -1.8939
  347SOL     OW 1847   1.580   0.309   5.679 -0.0577 -0.8334  0.1411
  347SOL    HW1 1848   1.488   0.325   5.698  0.3242 -2.1235  3.8831
  347SOL    HW2 1849   1.580   0.228   5.627 -0.9940 -0.7880  0.0506
  348SOL     OW 1850   1.984   3.983   1.815 -0.3203  0.1580 -0.5902
  348SOL    HW1 1851   1.942   4.058   1.774 -0.0390 -0.2452 -1.6306
  348SOL    HW2 1852   1.916   3.915   1.818 -1.6524  1.3849  3.3251
  349SOL     OW 1853   1.900   3.156   1.731  0.3080 -0.0725 -0.0561
  349SOL    HW1 1854   1.995   3.161   1.740  0.4924 -2.6614  0.0084
  349SOL    HW2 1855   1.873   3.090   1.794 -1.6789  1.2232  0.5388
  350SOL     OW 1856   3.935   4.200   5.673 -1.0596  0.1029  0.1120
  350SOL    HW1 1857   3.858   4.144   5.659 -1.4842  0.8414 -0.5503
  350SOL    HW2 1858   3.911   4.256   5.747 -2.5920  2.7235 -2.1862
  351SOL     OW 1859   5.219   6.155   7.120  0.5941 -0.4364 -0.3171
  351SOL    HW1 1860   5.155   6.093   7.086 -0.0336  0.6064 -1.0856
  351SOL    HW2 1861   5.170   6.236   7.134  1.1347 -0.4092  1.7728
  352SOL     OW 1862   1.238   2.435   1.960 -0.1008  0.2522 -0.1849
  352SOL    HW1 1863   1.198   2.426   1.874 -1.6270  0.3779  0.4817
  352SOL    HW2 1864   1.297   2.360   1.967  0.2365  0.3852 -1.4250
  353SOL     OW 1865   5.544   3.848   1.163  0.3165  0.2584  0.0700
  353SOL    HW1 1866   5.543   3.804   1.078 -2.3574 -1.2495  0.7609
  353SOL    HW2 1867   5.497   3.930   1.148 -1.3118 -0.5932  0.2967
  354SOL     OW 1868   2.900   2.379   6.616  0.0252 -0.1463  0.0776
  354SOL    HW1 1869   2.944   2.361   6.533  1.1277  2.9029 -0.1110
  354SOL    HW2 1870   2.840   2.451   6.597 -1.0709 -0.6113  1.5656
  355SOL     OW 1871   0.886   1.131   2.568  0.0704  0.4471 -0.1419
  355SOL    HW1 1872   0.941   1.054   2.558 -0.6415 -0.1941  0.6748
  355SOL    HW2 1873   0.818   1.122   2.501  0.3049  0.6483 -0.4061
  356SOL     OW 1874   4.637   5.637   5.259 -0.5003  0.2105 -0.3240
  356SOL    HW1 1875   4.653   5.543   5.271  0.9258  0.4435 -0.2833
  356SOL    HW2 1876   4.682   5.659   5.178  1.3476  1.3384  0.9266
  357SOL     OW 1877   2.514   2.367   0.910 -0.4862 -0.5374 -0.5054
  357SOL    HW1 1878   2.501   2.281   0.870  0.9842 -1.1285  0.2218
  357SOL    HW2 1879   2.429   2.388   0.948 -1.3793 -0.8263 -2.2202
  358SOL     OW 1880   3.196   3.399   6.308 -0.0200  0.3693  0.4537
  358SOL    HW1 1881   3.133   3.465   6.336  0.6748  1.8344 -1.1841
  358SOL    HW2 1882   3.142   3.329   6.271 -0.8456  2.5623 -3.0184
  359SOL     OW 1883   3.928   0.584   4.878  0.9302  0.6681 -0.4872
  359SOL    HW1 1884   3.956   0.643   4.808  0.0505 -0.7090 -2.0602
  359SOL    HW2 1885   3.833   0.596   4.883  0.6242 -1.1343 -1.3731
  360SOL     OW 1886   6.235   0.816   0.702  0.3329 -0.0306 -0.4671
  360SOL    HW1 1887   6.142   0.805   0.679  0.0015 -0.9219  1.1880
  360SOL    HW2 1888   6.262   0.730   0.735  0.8302  1.0515  2.1778
  361SOL     OW 1889   4.798   5.461   0.505  0.1735  0.1650 -0.2207
  361SOL    HW1 1890   4.722   5.403   0.509 -0.0440  0.4175 -0.6943
  361SOL    HW2 1891   4.814   5.473   0.411 -0.7897  2.1819 -0.1745
  362SOL     OW 1892   3.013   3.196   4.720 -0.1149  0.6864  0.0482
  362SOL    HW1 1893   3.073   3.121   4.715 -0.0032  0.6980  0.9437
  362SOL    HW2 1894   2.939   3.163   4.772 -1.7491  0.1250 -2.4810
  363SOL     OW 1895   1.824   1.532   1.357 -0.1491  0.4173 -0.4126
  363SOL    HW1 1896   1.838   1.555   1.265 -0.5739 -0.9454 -0.8484
  363SOL    HW2 1897   1.847   1.439   1.361 -0.0213  0.4925  0.8993
  364SOL     OW 1898   0.271   4.486   6.055  0.3317  0.3195 -0.4454
  364SOL    HW1 1899   0.193   4.431   6.048  0.4174  0.1582 -0.1179
  364SOL    HW2 1900   0.265   4.545   5.979 -0.0730  0.2653 -0.4579
  365SOL     OW 1901   5.627   6.576   3.576 -0.0027  0.2010 -0.1940
  365SOL    HW1 1902   5.601   6.655   3.530 -0.7163 -0.0797 -0.2841
  365SOL    HW2 1903   5.561   6.564   3.644  0.4780  0.0531  0.2577
  366SOL     OW 1904   2.621   5.233   5.447  0.1626 -0.4619 -0.3864
  366SOL    HW1 1905   2.668   5.272   5.520  2.0820 -1.1285 -1.2055
  366SOL    HW2 1906   2.584   5.307   5.400  0.2818  0.0771  0.3440
  367SOL     OW 1907   6.040   1.737   5.066  0.0549 -0.3166 -0.4630
  367SOL    HW1 1908   6.069   1.658   5.112  1.2932  1.8380  2.7970
  367SOL    HW2 1909   6.030   1.803   5.135 -1.6770  2.2117 -2.9262
  368SOL     OW 1910   3.745   5.156   7.203  0.0524 -0.3307 -0.8181
  368SOL    HW1 1911   3.664   5.176   7.250 -0.6405 -0.9107 -1.7362
  368SOL    HW2 1912   3.721   5.162   7.110  1.3188  0.5169 -1.1211
  369SOL     OW 1913   1.776   0.635   3.129 -0.1868  0.0988 -0.3456
  369SOL    HW1 1914   1.815   0.564   3.179 -0.6524  0.4153  0.4936
  369SOL    HW2 1915   1.814   0.627   3.041 -0.3440 -1.2635 -0.3121
  370SOL     OW 1916   0.842   2.380   7.428  0.2670 -0.3606  0.4953
  370SOL    HW1 1917   0.879   2.462   7.397  0.7979  0.0920  2.2151
  370SOL    HW2 1918   0.748   2.397   7.435 -0.2198 -1.1346 -2.7206
  371SOL     OW 1919   4.616   5.204   4.143  0.0361  0.1992  0.0317
  371SOL    HW1 1920   4.655   5.170   4.223  0.1895  0.5906  0.1273
  371SOL    HW2 1921   4.589   5.126   4.094 -1.1092 -0.0373  0.9726
  372SOL     OW 1922   5.344   5.880   3.237  0.0088  0.6751  0.1375
  372SOL    HW1 1923   5.259   5.923   3.237 -1.8707 -2.6199  1.4347
  372SOL    HW2 1924   5.350   5.838   3.322  1.2539 -2.1440 -1.1921
  373SOL     OW 1925   4.265   5.828   1.276  0.0241  0.1531  0.1692
  373SOL    HW1 1926   4.216   5.895   1.324  1.5814 -0.4210  2.7545
  373SOL    HW2 1927   4.305   5.875   1.203 -4.0118  0.6941 -1.9771
  374SOL     OW 1928   2.527   0.284   5.277 -0.5052  0.0221 -0.2028
  374SOL    HW1 1929   2.502   0.371   5.247 -0.0699  0.0461 -0.5080
  374SOL    HW2 1930   2.617   0.274   5.248 -0.3904 -0.3378  0.2633
  375SOL     OW 1931   1.047   3.876   5.524 -0.0849  0.5222 -0.5416
  375SOL    HW1 1932   1.067   3.819   5.449 -0.4663 -0.4232  0.0550
  375SOL    HW2 1933   0.952   3.879   5.527 -0.1027 -0.4215  0.5951
  376SOL     OW 1934   0.158   0.555   7.842  0.1382  0.2191  0.6899
  376SOL    HW1 1935   0.108   0.615   7.897  0.1187  1.2818 -0.4336
  376SOL    HW2 1936   0.250   0.571   7.866  0.1843  1.2885 -0.1522
  377SOL     OW 1937   1.638   6.192   0.180  0.5374 -0.0175 -0.5752
  377SOL    HW1 1938   1.641   6.284   0.151  0.3389 -0.3916 -1.8252
  377SOL    HW2 1939   1.725   6.158   0.157  0.4570 -0.2624 -0.5068
  378SOL     OW 1940   2.096   5.693   1.629  0.3036  0.0131 -0.3196
  378SOL    HW1 1941   2.069   5.782   1.605 -0.1821 -0.4962 -1.7926
  378SOL    HW2 1942   2.100   5.694   1.725  1.3852  1.9176 -0.3302
  379SOL     OW 1943   0.092   6.046   2.052  0.6594 -0.0959  0.0983
  379SOL    HW1 1944   0.010   6.095   2.065 -0.3936 -2.2196  2.2885
  379SOL    HW2 1945   0.149   6.107   2.007 -1.5341  2.1146  0.0763
  380SOL     OW 1946   0.121   4.180   6.311  0.5275  0.1070 -0.0701
  380SOL    HW1 1947   0.167   4.157   6.230  0.5127 -3.8305  0.8554
  380SOL    HW2 1948   0.168   4.257   6.344  0.7581  1.6331 -3.5183
  381SOL     OW 1949   2.990   0.295   4.159 -0.0698  0.5531 -0.1368
  381SOL    HW1 1950   2.908   0.248   4.173 -0.7976  1.7024 -0.4302
  381SOL    HW2 1951   2.994   0.308   4.065 -0.0986  1.4420 -0.0232
  382SOL     OW 1952   4.957   1.733   6.083  0.2157  0.9839  0.4457
  382SOL    HW1 1953   5.017   1.752   6.011  0.4560 -1.5569 -0.1192
  382SOL    HW2 1954   5.011   1.739   6.161  0.8957  0.1816  0.0628
  383SOL     OW 1955   4.148   5.467   3.068  0.2103  0.0468  0.1605
  383SOL    HW1 1956   4.129   5.420   3.150 -1.1193  1.6771  0.8464
  383SOL    HW2 1957   4.244   5.471   3.064  0.2990 -0.0575  1.6631
  384SOL     OW 1958   3.980   5.757   1.088  0.4001 -0.0454  0.2184
  384SOL    HW1 1959   4.066   5.751   1.047 -0.8018 -2.3027 -2.2471
  384SOL    HW2 1960   3.951   5.846   1.069  1.8654  0.5106  0.4642
  385SOL     OW 1961   1.294   0.635   6.139  0.5763 -0.2195  0.0769
  385SOL    HW1 1962   1.311   0.556   6.088  2.1789 -1.0341  1.7482
  385SOL    HW2 1963   1.268   0.603   6.226 -0.0484  1.0962  0.4130
  386SOL     OW 1964   3.115   1.868   0.207 -0.3012 -0.2941 -0.0155
  386SOL    HW1 1965   3.104   1.781   0.169 -1.0788  0.1703 -0.9017
  386SOL    HW2 1966   3.084   1.928   0.139  0.4914  0.6925  0.4680
  387SOL     OW 1967   1.885   0.079   5.091 -0.1722  0.4412  0.2338
  387SOL    HW1 1968   1.976   0.064   5.066  0.0366 -0.3411  1.3870
  387SOL    HW2 1969   1.851   0.136   5.023  1.5652  1.8930  0.5007
  388SOL     OW 1970   6.231   2.009   6.637  0.0946 -0.3238 -0.2605
  388SOL    HW1 1971   6.313   1.961   6.628  0.4660  0.1797  0.2916
  388SOL    HW2 1972   6.167   1.943   6.663  0.4471 -0.6348 -0.1730
  389SOL     OW 1973   0.709   4.251   3.111  0.1267  0.0454 -0.3319
  389SOL    HW1 1974   0.751   4.277   3.029 -0.0431  1.7380  0.0844
  389SOL    HW2 1975   0.781   4.245   3.174  0.1678 -0.5696 -0.4286
  390SOL     OW 1976   1.233   1.162   4.001  0.1850 -0.5802 -0.4411
  390SOL    HW1 1977   1.214   1.085   3.949  1.7397 -1.2877 -0.0415
  390SOL    HW2 1978   1.292   1.130   4.070  1.2355  1.0220 -0.5389
  391SOL     OW 1979   0.111   3.330   1.836  0.3725  0.4208  0.2165
  391SOL    HW1 1980   0.145   3.314   1.924  0.1998  0.7986  0.3550
  391SOL    HW2 1981   0.016   3.328   1.846  0.2159 -3.0237 -0.5837
  392SOL     OW 1982   6.324   1.841   2.733 -0.3192  0.8544  0.1442
  392SOL    HW1 1983   6.342   1.747   2.730  2.6775  1.1730  2.7632
  392SOL    HW2 1984   6.255   1.850   2.798  0.6476  0.5251  1.2488
  393SOL     OW 1985   4.115   6.231   0.723 -0.4343 -0.1168 -0.2553
  393SOL    HW1 1986   4.079   6.145   0.745  0.0581 -0.2176  0.1497
  393SOL    HW2 1987   4.076   6.290   0.788 -1.7411  0.1949 -1.2692
  394SOL     OW 1988   2.781   3.962   0.787  0.0958  0.0155 -0.0943
  394SOL    HW1 1989   2.868   3.921   0.786 -0.3007 -0.8485 -0.5103
  394SOL    HW2 1990   2.798   4.054   0.771  1.1450  0.3353  2.3670
  395SOL     OW 1991   6.164   5.800   7.061 -0.6184 -0.7275  0.4118
  395SOL    HW1 1992   6.106   5.876   7.056  0.2847 -0.0959 -1.4033
  395SOL    HW2 1993   6.234   5.827   7.121 -0.9551 -0.6213  0.7615
  396SOL     OW 1994   5.645   4.435   7.202  0.2941 -0.1592  0.3482
  396SOL    HW1 1995   5.707   4.363   7.194 -0.3136 -0.6965  0.3598
  396SOL    HW2 1996   5.656   4.485   7.120 -1.1910 -1.8358 -0.9601
  397SOL     OW 1997   5.023   2.391   0.050 -0.3766 -0.2282 -0.1771
  397SOL    HW1 1998   5.045   2.318  -0.008  1.6133 -0.2589  0.5545
  397SOL    HW2 1999   5.097   2.398   0.109 -0.4860  2.4514 -0.2510
  398SOL     OW 2000   4.189   6.020   6.432 -0.4867  0.5326 -0.7281
  398SOL    HW1 2001   4.264   6.020   6.372 -0.1254 -1.3135 -0.3422
  398SOL    HW2 2002   4.225   6.047   6.516 -0.0061 -1.2037 -0.3300
  399SOL     OW 2003   5.294   6.361   1.265 -0.7984  0.1103 -0.2312
  399SOL    HW1 2004   5.299   6.377   1.171  1.9591 -0.2412 -0.2442
  399SOL    HW2 2005   5.301   6.266   1.274  0.2900  0.2135  0.3025
  400SOL     OW 2006   0.178   2.291   3.018 -0.6257 -0.6914 -0.4335
  400SOL    HW1 2007   0.210   2.257   2.934  0.0172 -0.1950 -0.3920
  400SOL    HW2 2008   0.237   2.255   3.083  0.2012  0.6466 -0.4088
  401SOL     OW 2009   2.032   0.901   0.695 -0.0962  0.6832  0.1815
  401SOL    HW1 2010   2.069   0.903   0.783  2.0512  0.5711 -0.6661
  401SOL    HW2 2011   1.994   0.988   0.684  1.0461  1.2703  0.6666
  402SOL     OW 2012   5.858   6.644   2.877 -0.3409 -0.9046  0.2795
  402SOL    HW1 2013   5.888   6.634   2.786 -1.6127 -1.1629 -0.1307
  402SOL    HW2 2014   5.789   6.579   2.887 -0.3650 -0.7346  1.3809
  403SOL     OW 2015   5.945   3.942   7.942  0.2631 -0.0597 -0.1904
  403SOL    HW1 2016   5.852   3.948   7.919  0.3098 -2.2987 -1.2935
  403SOL    HW2 2017   5.988   3.917   7.860  2.0994  2.2397 -0.0390
  404SOL     OW 2018   1.654   4.796   6.637 -0.7639  0.0767 -0.2878
  404SOL    HW1 2019   1.585   4.747   6.682 -0.5296  0.6227  0.7011
  404SOL    HW2 2020   1.729   4.792   6.696 -0.3714  0.6016 -0.7380
  405SOL     OW 2021   3.170   1.841   0.874  0.2597 -0.6917 -0.0167
  405SOL    HW1 2022   3.246   1.880   0.832  0.0530  0.8158  0.9140
  405SOL    HW2 2023   3.100   1.906   0.861 -0.3869 -1.2417  0.6443
  406SOL     OW 2024   0.278   0.797   6.647 -0.3765  0.2982  0.3408
  406SOL    HW1 2025   0.260   0.889   6.665 -1.2150  0.8451 -2.7810
  406SOL    HW2 2026   0.374   0.790   6.653 -0.3455  1.2014  1.1726
  407SOL     OW 2027   4.406   6.423   3.329  0.5375 -0.2434  0.6343
  407SOL    HW1 2028   4.367   6.437   3.415 -1.4088  0.2806 -0.2536
  407SOL    HW2 2029   4.428   6.511   3.298  0.2831 -0.3236  0.2111
  408SOL     OW 2030   3.972   6.034   7.691 -0.4419 -0.1937 -0.2713
  408SOL    HW1 2031   3.964   6.068   7.780  0.9226  0.0545 -0.2167
  408SOL    HW2 2032   4.058   5.992   7.689 -0.8902 -1.1341 -1.1797
  409SOL     OW 2033   0.195   1.978   3.782 -0.4898  0.1658  0.1104
  409SOL    HW1 2034   0.209   1.929   3.864 -0.0466 -1.1836 -0.7337
  409SOL    HW2 2035   0.282   1.979   3.741 -1.0363 -0.6550 -1.1150
  410SOL     OW 2036   2.456   4.098   1.171 -0.7352  0.8771  0.2295
  410SOL    HW1 2037   2.470   4.028   1.107 -1.0577  1.2118 -0.2135
  410SOL    HW2 2038   2.481   4.178   1.125  0.7414  0.9539  1.1092
  411SOL     OW 2039   2.219   1.975   4.113  0.0454  0.4827 -0.3916
  411SOL    HW1 2040   2.191   1.924   4.189  1.1267 -0.4839 -0.6132
  411SOL    HW2 2041   2.180   2.061   4.127 -0.6934  0.0021  0.6913
  412SOL     OW 2042   1.929   3.977   0.049  0.6412 -0.3888  0.1650
  412SOL    HW1 2043   1.938   3.887   0.018  1.4666  0.1922 -1.4475
  412SOL    HW2 2044   1.877   3.971   0.129 -1.6186 -2.0389 -1.3209
  413SOL     OW 2045   0.091   6.276   2.917 -0.2530 -0.3531  0.1132
  413SOL    HW1 2046   0.110   6.361   2.878  0.2663  0.1027  1.2788
  413SOL    HW2 2047   0.054   6.297   3.003 -0.5376 -1.3046  0.2353
  414SOL     OW 2048   1.710   1.560   4.081 -0.1201 -0.3563  0.0322
  414SOL    HW1 2049   1.666   1.529   4.001  1.0992  2.3173 -1.8158
  414SOL    HW2 2050   1.794   1.514   4.081 -0.7778 -1.6063  0.7450
  415SOL     OW 2051   1.894   0.955   6.558 -0.4564  0.1240 -0.3720
  415SOL    HW1 2052   1.825   0.890   6.568 -0.0467 -0.2133  0.3232
  415SOL    HW2 2053   1.862   1.014   6.489 -1.0716 -0.4912 -0.6209
  416SOL     OW 2054   2.793   0.605   3.117  0.6978 -0.1301 -0.5626
  416SOL    HW1 2055   2.841   0.616   3.199  0.4436 -1.2386 -0.2601
  416SOL    HW2 2056   2.841   0.537   3.070 -0.9126 -1.7538  0.0384
  417SOL     OW 2057   4.218   5.505   2.621 -0.0239  0.6925 -0.4253
  417SOL    HW1 2058   4.204   5.456   2.540 -0.3521 -1.0847  0.6411
  417SOL    HW2 2059   4.311   5.491   2.642 -0.1404  0.4095 -0.0726
  418SOL     OW 2060   3.406   4.461   2.395 -0.1433 -0.1183 -0.2397
  418SOL    HW1 2061   3.357   4.390   2.438  0.9278 -0.9243 -0.3272
  418SOL    HW2 2062   3.380   4.540   2.443 -1.5443 -0.5084 -0.2949
  419SOL     OW 2063   3.673   2.080   1.530  0.0104  0.0028  0.0010
  419SOL    HW1 2064   3.679   2.161   1.479 -0.9980  0.2054  0.1708
  419SOL    HW2 2065   3.726   2.017   1.481  0.4152  0.6373 -0.3930
  420SOL     OW 2066   5.538   5.563   2.193 -0.0675  0.3179  0.2656
  420SOL    HW1 2067   5.498   5.536   2.110  2.6837 -1.3685 -0.6504
  420SOL    HW2 2068   5.554   5.657   2.183  1.1284 -0.0350 -1.5804
  421SOL     OW 2069   2.305   5.577   1.469 -0.0338 -0.1416 -0.7624
  421SOL    HW1 2070   2.228   5.607   1.518 -0.3763 -0.9771 -0.7803
  421SOL    HW2 2071   2.352   5.658   1.447  0.7768  0.2234  1.9386
  422SOL     OW 2072   1.681   5.587   7.474  0.3408  0.1901  0.2605
  422SOL    HW1 2073   1.606   5.581   7.415  1.1883 -0.9834 -0.7488
  422SOL    HW2 2074   1.723   5.501   7.468  1.2336  0.5082  1.5357
  423SOL     OW 2075   0.648   3.812   0.923  0.7065  0.3395 -0.6279
  423SOL    HW1 2076   0.616   3.858   1.001 -0.6442 -0.5494 -0.6368
  423SOL    HW2 2077   0.742   3.802   0.939  0.4961  0.3944  0.7722
  424SOL     OW 2078   5.750   5.196   0.056  0.1309 -0.2176 -0.0504
  424SOL    HW1 2079   5.821   5.200  -0.008 -0.9399  2.1496 -1.2427
  424SOL    HW2 2080   5.673   5.174   0.004 -1.0801  3.3657 -0.0927
  425SOL     OW 2081   2.933   0.319   7.735 -0.3238 -0.0846 -0.2218
  425SOL    HW1 2082   2.999   0.250   7.748  0.0998  0.4912  0.8591
  425SOL    HW2 2083   2.852   0.281   7.769  0.1874  0.3910  1.6201
  426SOL     OW 2084   5.787   0.359   0.235  0.0622 -0.0005  0.1676
  426SOL    HW1 2085   5.770   0.399   0.320  0.0186 -0.6630  0.4743
  426SOL    HW2 2086   5.701   0.354   0.193  0.0928  0.3882  0.0487
  427SOL     OW 2087   3.387   2.412   6.588 -0.3062  0.1131  0.4299
  427SOL    HW1 2088   3.427   2.388   6.672 -0.2525  0.5257  0.5262
  427SOL    HW2 2089   3.442   2.370   6.522 -0.5501 -0.4992  0.6141
  428SOL     OW 2090   1.413   5.000   3.642 -0.2733 -0.5627 -0.1079
  428SOL    HW1 2091   1.508   4.996   3.639 -0.2297 -0.1498  0.4680
  428SOL    HW2 2092   1.388   5.046   3.562  0.0080 -0.6940 -0.2728
  429SOL     OW 2093   2.427   3.993   7.216  0.4380 -0.2318 -0.4617
  429SOL    HW1 2094   2.435   4.055   7.289  0.7789  0.2687 -0.9129
  429SOL    HW2 2095   2.517   3.976   7.189  0.2895  0.4752 -1.4864
  430SOL     OW 2096   5.359   2.854   6.093 -0.2213  0.3370  0.5417
  430SOL    HW1 2097   5.381   2.905   6.015  0.0545  2.7392  2.0816
  430SOL    HW2 2098   5.438   2.803   6.112  0.4133  1.2098  0.3102
  431SOL     OW 2099   2.185   2.278   2.014 -0.1886  0.1889  0.2032
  431SOL    HW1 2100   2.273   2.242   2.025 -0.1469  0.4397  0.6740
  431SOL    HW2 2101   2.155   2.297   2.102  0.0973  2.0604 -0.0558
  432SOL     OW 2102   1.461   1.281   7.418  0.1017  0.3597 -0.5015
  432SOL    HW1 2103   1.370   1.265   7.391 -0.8528  2.4701  1.1542
  432SOL    HW2 2104   1.464   1.252   7.509  0.9987  0.6312 -0.4388
  433SOL     OW 2105   4.578   4.736   2.864  0.2666  0.2272  0.1040
  433SOL    HW1 2106   4.655   4.738   2.921  0.6880 -0.3562 -0.4351
  433SOL    HW2 2107   4.550   4.828   2.860  1.3100  0.5519 -0.1895
  434SOL     OW 2108   2.169   0.187   5.510 -0.1972  0.1620 -0.6421
  434SOL    HW1 2109   2.187   0.192   5.604 -1.8695  0.9766 -0.3315
  434SOL    HW2 2110   2.232   0.247   5.470  0.4753 -0.1310 -0.0427
  435SOL     OW 2111   3.181   2.366   3.604  0.3240 -0.4716  0.2742
  435SOL    HW1 2112   3.088   2.352   3.585 -0.0317  1.2183  0.5626
  435SOL    HW2 2113   3.222   2.281   3.590 -0.9766 -0.8504 -1.6210
  436SOL     OW 2114   5.784   3.001   1.407  0.0225  0.6646 -0.5155
  436SOL    HW1 2115   5.858   3.060   1.393  0.4642 -0.0363 -1.2519
  436SOL    HW2 2116   5.707   3.058   1.408  0.5597  1.3976  0.1964
  437SOL     OW 2117   3.853   3.439   1.375 -0.4029  0.0289  0.1006
  437SOL    HW1 2118   3.903   3.504   1.326 -0.5263 -0.3014 -0.4780
  437SOL    HW2 2119   3.782   3.488   1.416  0.7670  0.6287  1.5121
  438SOL     OW 2120   5.140   3.891   3.811 -0.2561  0.2099  0.4865
  438SOL    HW1 2121   5.217   3.878   3.866 -0.6498  2.7374  1.7481
  438SOL    HW2 2122   5.067   3.897   3.872 -0.9523  1.3726 -0.4294
  439SOL     OW 2123   3.972   5.297   6.687 -0.0586 -0.0840  0.2810
  439SOL    HW1 2124   3.945   5.211   6.653  0.8372  0.1125 -1.0100
  439SOL    HW2 2125   4.020   5.337   6.614  1.3502  0.6580  1.5582
  440SOL     OW 2126   1.441   6.015   2.497 -0.4188 -0.1199  0.2345
  440SOL    HW1 2127   1.383   5.949   2.533 -1.4695  1.3355  1.3414
  440SOL    HW2 2128   1.481   6.057   2.574  1.6882 -0.6860 -0.4828
  441SOL     OW 2129   4.783   2.329   3.974 -0.0270  0.1462  0.1760
  441SOL    HW1 2130   4.790   2.324   4.069 -0.0005 -0.4801  0.1414
  441SOL    HW2 2131   4.873   2.336   3.943  0.0376 -0.7651  0.1380
  442SOL     OW 2132   1.377   0.412   5.985 -0.9550 -0.5028  0.2196
  442SOL    HW1 2133   1.460   0.453   5.962 -0.8988  0.0652  1.3660
  442SOL    HW2 2134   1.396   0.319   5.987 -0.1692 -0.3398  1.0959
  443SOL     OW 2135   2.776   2.102   2.793  0.1811  0.2320 -0.1778
  443SOL    HW1 2136   2.709   2.054   2.744  1.6581  0.3707 -2.5004
  443SOL    HW2 2137   2.766   2.071   2.883  0.6992 -4.1237 -1.3621
  444SOL     OW 2138   1.609   1.010   2.085  0.7196  0.2174 -0.0514
  444SOL    HW1 2139   1.608   0.924   2.042 -0.9435  0.2405 -0.0907
  444SOL    HW2 2140   1.579   1.071   2.019 -0.0554  0.5261  0.5718
  445SOL     OW 2141   6.125   4.952   5.214  0.0531 -0.6194 -0.0602
  445SOL    HW1 2142   6.053   4.898   5.181 -1.5568  1.6750 -0.5323
  445SOL    HW2 2143   6.082   5.027   5.254  2.1668 -0.1325  1.5078
  446SOL     OW 2144   4.069   0.587   2.005 -0.3549 -0.0530  0.2977
  446SOL    HW1 2145   4.164   0.587   1.990 -0.2303 -1.4407  0.9556
  446SOL    HW2 2146   4.035   0.648   1.940  1.0074  0.6182  0.1780
  447SOL     OW 2147   6.485   6.166   7.425  0.3501  0.5050  0.4917
  447SOL    HW1 2148   6.473   6.217   7.344 -1.2680 -0.5184  0.0348
  447SOL    HW2 2149   6.397   6.160   7.462  0.4283 -2.1075  0.4161
  448SOL     OW 2150   4.463   5.732   4.104  0.5147 -0.2497  0.4650
  448SOL    HW1 2151   4.453   5.731   4.008 -0.1814 -0.1647  0.5342
  448SOL    HW2 2152   4.488   5.643   4.126  3.8918  0.3997 -0.1056
  449SOL     OW 2153   1.217   5.486   1.959 -0.1945 -0.1325  0.2768
  449SOL    HW1 2154   1.253   5.564   2.001 -1.1095  0.3734  0.1365
  449SOL    HW2 2155   1.260   5.413   2.004  0.1016  0.4336  0.9255
  450SOL     OW 2156   0.709   0.523   3.142 -0.6267 -0.2916  0.4887
  450SOL    HW1 2157   0.747   0.455   3.196 -1.6542  0.9015  2.8487
  450SOL    HW2 2158   0.777   0.590   3.136 -0.9330  0.1174  1.3989
  451SOL     OW 2159   2.736   2.541   8.004 -0.2937  0.6813  0.3823
  451SOL    HW1 2160   2.676   2.565   7.933  0.5322  2.5349  0.2369
  451SOL    HW2 2161   2.817   2.517   7.959  0.9357  3.8975  0.6230
  452SOL     OW 2162   6.308   1.447   5.250  0.3503 -0.0764  0.1765
  452SOL    HW1 2163   6.385   1.472   5.300  2.3119 -2.6253 -1.3437
  452SOL    HW2 2164   6.319   1.490   5.165  0.4428 -0.9262 -0.2538
  453SOL     OW 2165   3.016   3.736   2.498 -0.2983  0.3559  0.2559
  453SOL    HW1 2166   2.972   3.813   2.534  0.0293  0.8664 -0.4048
  453SOL    HW2 2167   3.102   3.768   2.472  0.0036 -0.3429  0.3793
  454SOL     OW 2168   4.081   2.453   6.494 -0.1566  0.5471 -0.7774
  454SOL    HW1 2169   4.018   2.400   6.542  0.3967  2.3553  2.1829
  454SOL    HW2 2170   4.162   2.402   6.498 -0.7392 -0.5497 -2.2498
  455SOL     OW 2171   1.680   0.571   7.203 -0.1920  0.1981 -0.0178
  455SOL    HW1 2172   1.631   0.589   7.122  0.4994 -0.2887 -0.5561
  455SOL    HW2 2173   1.685   0.476   7.207 -0.6111  0.2045  0.8489
  456SOL     OW 2174   0.997   5.864   6.248  0.5202  0.1927  0.0811
  456SOL    HW1 2175   1.004   5.788   6.191  1.9258 -1.3448  2.1666
  456SOL    HW2 2176   0.922   5.845   6.304  1.0986  0.1509  0.8532
  457SOL     OW 2177   3.139   0.794   7.113  0.1892  0.1672 -0.1983
  457SOL    HW1 2178   3.065   0.733   7.115  0.6309 -0.3853 -0.4639
  457SOL    HW2 2179   3.144   0.823   7.022 -1.1861  2.0744  0.2791
  458SOL     OW 2180   5.333   3.802   0.303 -0.2470 -0.2520  0.6607
  458SOL    HW1 2181   5.277   3.870   0.265  1.4036 -0.5396 -2.6705
  458SOL    HW2 2182   5.271   3.739   0.342 -2.0608  0.8662 -0.2515
  459SOL     OW 2183   1.040   4.779   5.254 -0.3509 -0.6315 -0.1597
  459SOL    HW1 2184   0.985   4.841   5.302  0.4614  1.5154 -1.8381
  459SOL    HW2 2185   1.024   4.799   5.162  1.0659 -1.9369 -0.7376
  460SOL     OW 2186   1.524   3.437   0.900 -0.4026 -0.3139  0.1453
  460SOL    HW1 2187   1.514   3.492   0.823 -0.6442  1.7000  1.5594
  460SOL    HW2 2188   1.601   3.382   0.880 -0.8580 -0.3342 -1.7577
  461SOL     OW 2189   2.201   1.984   0.109 -0.4248  0.1289  0.8585
  461SOL    HW1 2190   2.132   2.045   0.084 -2.0783 -2.6124 -2.1341
  461SOL    HW2 2191   2.282   2.027   0.084 -1.4951  1.2514 -0.8522
  462SOL     OW 2192   4.475   0.146   0.067  0.2050 -0.0548  0.1088
  462SOL    HW1 2193   4.468   0.226   0.119 -1.6362  0.0876 -0.2942
  462SOL    HW2 2194   4.450   0.172  -0.022 -0.4274 -1.0801 -0.0257
  463SOL     OW 2195   1.750   3.653   7.612 -0.1026  0.4022 -0.7822
  463SOL    HW1 2196   1.727   3.683   7.523 -2.3625  0.4389 -0.2293
  463SOL    HW2 2197   1.689   3.582   7.630  0.8423 -0.1145  0.4903
  464SOL     OW 2198   0.130   1.422   3.335 -0.5121 -0.1560  0.0797
  464SOL    HW1 2199   0.057   1.455   3.387  1.1426 -2.5183  4.3457
  464SOL    HW2 2200   0.207   1.468   3.370  0.6617 -1.5964 -0.5022
  465SOL     OW 2201   3.295   4.534   7.514 -0.0869 -0.1857 -0.1903
  465SOL    HW1 2202   3.244   4.518   7.593  2.4492 -0.0474  1.5828
  465SOL    HW2 2203   3.354   4.459   7.507 -1.3531 -1.0752 -3.0014
  466SOL     OW 2204   2.326   1.314   2.129  0.0054  0.4632  0.7593
  466SOL    HW1 2205   2.238   1.295   2.161 -0.3959  0.7783 -0.1188
  466SOL    HW2 2206   2.383   1.252   2.175 -0.7891 -0.3496  0.6657
  467SOL     OW 2207   4.841   5.672   5.045  0.2056 -0.0864 -0.7757
  467SOL    HW1 2208   4.867   5.764   5.045  0.1124 -0.0079  1.2985
  467SOL    HW2 2209   4.916   5.625   5.081 -0.0200 -0.7338 -1.1270
  468SOL     OW 2210   1.758   1.103   5.141  0.3134 -0.1298  0.7648
  468SOL    HW1 2211   1.787   1.044   5.072  1.6164 -0.1776  1.3369
  468SOL    HW2 2212   1.818   1.177   5.136 -0.5833  0.6219  0.8163
  469SOL     OW 2213   2.533   6.693   2.247 -0.4057  0.6626 -0.4505
  469SOL    HW1 2214   2.501   6.661   2.162  2.7471  0.7026 -1.8212
  469SOL    HW2 2215   2.562   6.614   2.293  0.2331  0.8353 -0.5381
  470SOL     OW 2216   0.336   2.765   2.830  0.4594  0.1739  0.2975
  470SOL    HW1 2217   0.413   2.774   2.886  1.4904 -1.4546 -0.7737
  470SOL    HW2 2218   0.324   2.670   2.820 -0.0129  0.4017 -1.7666
  471SOL     OW 2219   5.920   3.473   5.422 -0.1002 -0.1154 -0.2533
  471SOL    HW1 2220   5.874   3.555   5.406  0.4420  0.4433  0.9103
  471SOL    HW2 2221   5.990   3.472   5.357 -0.2791  0.2088 -0.4533
  472SOL     OW 2222   3.168   2.496   1.189  0.0224  0.3889 -0.1703
  472SOL    HW1 2223   3.242   2.442   1.162 -0.5714 -0.4656 -0.1098
  472SOL    HW2 2224   3.173   2.497   1.285 -0.7359 -0.6775 -0.1063
  473SOL     OW 2225   2.984   6.206   4.332  0.7385  0.2223  0.1799
  473SOL    HW1 2226   2.982   6.197   4.428 -0.2904  0.2302  0.1683
  473SOL    HW2 2227   3.071   6.174   4.307  0.0935 -2.3162  0.8800
  474SOL     OW 2228   5.923   4.238   3.147  0.1641  0.3345 -0.0018
  474SOL    HW1 2229   5.923   4.327   3.112 -1.1097  0.0428 -0.8388
  474SOL    HW2 2230   5.832   4.223   3.175 -0.2223 -1.4377 -1.9532
  475SOL     OW 2231   2.989   3.316   1.431 -0.0324  0.2587 -0.6131
  475SOL    HW1 2232   3.013   3.391   1.485 -1.8750  0.4140  0.0643
  475SOL    HW2 2233   3.062   3.255   1.440  0.8854  1.3978 -0.1035
  476SOL     OW 2234   2.491   5.082   0.137  0.2318  0.3032 -0.5500
  476SOL    HW1 2235   2.535   5.025   0.074  1.2259 -0.4667  0.8217
  476SOL    HW2 2236   2.401   5.087   0.104  1.0873  1.3546 -3.0125
  477SOL     OW 2237   4.059   2.906   0.437  0.3428 -0.1267  0.4668
  477SOL    HW1 2238   4.110   2.965   0.381 -0.1062 -1.6693 -1.7252
  477SOL    HW2 2239   3.971   2.944   0.436  0.5451  0.3573  0.8990
  478SOL     OW 2240   2.450   1.858   3.789  0.2112 -0.0397  0.0093
  478SOL    HW1 2241   2.379   1.922   3.796 -1.1059 -1.3684 -0.6888
  478SOL    HW2 2242   2.456   1.819   3.876 -0.1343 -0.1474 -0.0156
  479SOL     OW 2243   5.903   1.347   5.436  0.5666  0.1264 -0.5120
  479SOL    HW1 2244   5.936   1.319   5.350  0.1482  0.4076 -0.7651
  479SOL    HW2 2245   5.812   1.372   5.420  1.1793  2.5321 -0.4840
  480SOL     OW 2246   1.417   5.475   3.464 -0.1828 -0.5273 -0.3791
  480SOL    HW1 2247   1.476   5.475   3.388 -0.1617  0.2559 -0.3737
  480SOL    HW2 2248   1.352   5.544   3.444  0.3997  0.3873  0.7433
  481SOL     OW 2249   6.195   3.908   4.653 -0.0585 -0.2173 -0.4044
  481SOL    HW1 2250   6.278   3.884   4.695 -0.3160  0.8972  0.8034
  481SOL    HW2 2251   6.219   3.928   4.562  0.4425 -3.1231 -1.0318
  482SOL     OW 2252   2.637   2.445   0.428 -0.3559  0.2915 -0.3772
  482SOL    HW1 2253   2.629   2.431   0.334 -1.0038 -0.5961 -0.2065
  482SOL    HW2 2254   2.730   2.462   0.442 -0.5272  2.3240 -1.3929
  483SOL     OW 2255   5.612   3.617   6.306  0.0016 -0.9017 -0.0096
  483SOL    HW1 2256   5.620   3.668   6.226 -0.4727 -1.3902 -0.3761
  483SOL    HW2 2257   5.522   3.630   6.335  0.8304  1.3718  1.9074
  484SOL     OW 2258   5.619   0.141   3.132  0.5202  0.0597 -0.7401
  484SOL    HW1 2259   5.686   0.095   3.183 -0.4507 -0.2343  0.3328
  484SOL    HW2 2260   5.610   0.089   3.052  0.1030 -1.1365  0.0477
  485SOL     OW 2261   1.529   0.513   1.032  0.1715 -0.0648 -0.2593
  485SOL    HW1 2262   1.467   0.521   1.105 -1.6863  1.9399 -1.9365
  485SOL    HW2 2263   1.482   0.463   0.965  1.5366 -1.1400 -0.4757
  486SOL     OW 2264   0.573   5.605   1.503  0.5469 -0.3815  0.9861
  486SOL    HW1 2265   0.561   5.526   1.556 -0.0977  0.1007  1.5689
  486SOL    HW2 2266   0.493   5.612   1.451  1.6339 -1.4940 -0.9630
  487SOL     OW 2267   5.965   2.794   0.391  0.0173  0.5011  0.0567
  487SOL    HW1 2268   5.965   2.879   0.436  0.7591  0.5240  0.0365
  487SOL    HW2 2269   6.013   2.810   0.310 -0.5183  0.2391 -0.3148
  488SOL     OW 2270   5.533   4.867   6.974 -0.3975  0.3235  0.2035
  488SOL    HW1 2271   5.540   4.961   6.993  0.0322  0.0634  1.4097
  488SOL    HW2 2272   5.554   4.824   7.057 -1.8169 -0.8232  0.0014
  489SOL     OW 2273   4.977   5.408   1.887  0.1258  0.2509 -0.3890
  489SOL    HW1 2274   4.969   5.340   1.954 -0.6053 -0.7492 -1.4632
  489SOL    HW2 2275   4.983   5.489   1.937  0.2232 -0.5228  0.9065
  490SOL     OW 2276   5.633   1.863   3.248  0.4479  0.0587 -0.9387
  490SOL    HW1 2277   5.713   1.860   3.300  1.1854  0.0599 -2.0438
  490SOL    HW2 2278   5.595   1.949   3.269 -0.8295 -1.0318  1.7795
  491SOL     OW 2279   6.488   1.687   7.774 -0.2236  0.1993  0.2921
  491SOL    HW1 2280   6.563   1.628   7.781 -0.4131 -0.1415 -0.4297
  491SOL    HW2 2281   6.512   1.763   7.827 -0.6478 -1.1854  2.6412
  492SOL     OW 2282   0.963   2.533   0.441 -0.0242 -0.0992  0.0402
  492SOL    HW1 2283   1.028   2.559   0.376  0.1510 -0.7375 -0.0516
  492SOL    HW2 2284   0.985   2.584   0.519 -0.6852  1.2289 -0.6032
  493SOL     OW 2285   6.497   5.895   2.409 -0.1960  0.0982 -0.2365
  493SOL    HW1 2286   6.515   5.966   2.471  2.0145 -1.4835  1.0562
  493SOL    HW2 2287   6.583   5.867   2.377 -1.0545 -1.4706 -1.3470
  494SOL     OW 2288   3.837   5.479   3.868  0.0952  0.1043  0.1172
  494SOL    HW1 2289   3.913   5.528   3.897 -1.1504  2.3035 -0.1420
  494SOL    HW2 2290   3.792   5.453   3.949  1.5794 -2.1212  0.3132
  495SOL     OW 2291   5.384   1.180   7.611  0.1601  0.0120  0.1153
  495SOL    HW1 2292   5.465   1.157   7.658  0.3683 -1.1861 -0.7638
  495SOL    HW2 2293   5.404   1.161   7.519 -0.8507  0.5235 -0.2223
  496SOL     OW 2294   3.973   5.347   0.161  0.1644 -0.4334 -0.7279
  496SOL    HW1 2295   3.956   5.441   0.147 -0.6499 -0.4647 -0.0616
  496SOL    HW2 2296   4.059   5.345   0.203 -0.4559  0.1418  0.6332
  497SOL     OW 2297   3.986   5.353   4.534 -0.2739 -0.2818 -0.3235
  497SOL    HW1 2298   3.893   5.339   4.514 -0.4983 -0.1173  0.5604
  497SOL    HW2 2299   4.015   5.269   4.570 -0.0188 -0.3968 -0.7863
  498SOL     OW 2300   4.700   3.815   2.056  0.5285  0.2115  0.2513
  498SOL    HW1 2301   4.675   3.772   2.137  1.3812  0.0749  0.4524
  498SOL    HW2 2302   4.749   3.749   2.007  1.2425  0.7298  0.2525
  499SOL     OW 2303   3.649   6.281   0.213 -0.0864 -0.1320  0.2576
  499SOL    HW1 2304   3.716   6.310   0.275 -1.8506  0.7936  1.8172
  499SOL    HW2 2305   3.660   6.339   0.138  3.0083 -2.1639 -1.1018
  500SOL     OW 2306   3.079   0.827   1.209  0.4260 -0.1657  0.1785
  500SOL    HW1 2307   3.164   0.807   1.169 -0.9315 -1.0800 -2.4932
  500SOL    HW2 2308   3.082   0.921   1.225  1.8690 -0.1524 -0.0333
  501SOL     OW 2309   1.074   1.166   3.371  0.2010  0.0316  0.5245
  501SOL    HW1 2310   0.990   1.179   3.415 -0.3014  0.1914 -0.4593
  501SOL    HW2 2311   1.138   1.172   3.442 -0.3577  2.9199  0.9551
  502SOL     OW 2312   4.699   2.151   7.182  0.0600  0.6950 -0.8309
  502SOL    HW1 2313   4.650   2.198   7.249 -0.9976 -0.4793 -0.7436
  502SOL    HW2 2314   4.760   2.095   7.231  1.1110  1.6943 -0.9313
  503SOL     OW 2315   2.538   1.796   5.771  0.2124  1.0175  0.2655
  503SOL    HW1 2316   2.507   1.788   5.862 -0.1676  3.1278  0.3723
  503SOL    HW2 2317   2.483   1.737   5.722  1.0046 -0.8495  1.5016
  504SOL     OW 2318   5.186   1.243   0.330 -0.2109 -0.1284  0.5765
  504SOL    HW1 2319   5.274   1.246   0.293  0.7817  0.3030  2.8271
  504SOL    HW2 2320   5.134   1.298   0.271  1.4226  1.0958  0.1898
  505SOL     OW 2321   2.234   5.047   6.816 -0.0854  0.1618  0.4438
  505SOL    HW1 2322   2.247   5.141   6.831  1.4725  0.0355  0.0575
  505SOL    HW2 2323   2.177   5.043   6.739 -0.6430  0.7942  0.8190
  506SOL     OW 2324   4.923   4.838   6.620 -0.0307 -0.0982 -0.5684
  506SOL    HW1 2325   5.008   4.868   6.653  0.5742 -1.1861 -1.0956
  506SOL    HW2 2326   4.872   4.819   6.699  1.3721 -2.6041 -0.1542
  507SOL     OW 2327   0.474   2.440   3.950  0.4075  0.5970 -0.1055
  507SOL    HW1 2328   0.559   2.410   3.919  0.0016  0.8104 -1.5297
  507SOL    HW2 2329   0.427   2.464   3.870 -0.0704  2.9496  0.7812
  508SOL     OW 2330   0.809   3.079   3.218  0.0093 -0.1565  0.2989
  508SOL    HW1 2331   0.770   3.090   3.305 -0.4625  1.5490 -0.0979
  508SOL    HW2 2332   0.744   3.030   3.169  0.8393 -2.3238  1.2463
  509SOL     OW 2333   2.831   4.362   2.137  0.0594  0.0881  0.0008
  509SOL    HW1 2334   2.877   4.307   2.073 -0.9196 -1.0289  0.2278
  509SOL    HW2 2335   2.755   4.395   2.091 -0.4799 -0.4622  0.4847
  510SOL     OW 2336   1.430   1.037   4.458 -0.0674 -0.0481  0.0868
  510SOL    HW1 2337   1.521   1.020   4.484 -0.1848 -0.6148  0.1290
  510SOL    HW2 2338   1.380   1.030   4.539 -0.3469 -1.1988 -0.1712
  511SOL     OW 2339   3.400   1.226   0.858 -0.1904 -0.2487  0.0470
  511SOL    HW1 2340   3.366   1.247   0.944  1.3845 -1.1670  0.9534
  511SOL    HW2 2341   3.454   1.301   0.833  1.7223 -1.1369  1.2342
  512SOL     OW 2342   1.506   1.774   7.827  0.2947 -0.4318  0.0240
  512SOL    HW1 2343   1.566   1.809   7.761 -1.4312  1.9961 -0.3757
  512SOL    HW2 2344   1.561   1.759   7.904  2.4147 -3.4597 -1.8021
  513SOL     OW 2345   0.230   3.695   6.390  0.3943  0.7141 -0.8532
  513SOL    HW1 2346   0.207   3.622   6.332  0.9479  0.8358 -1.2234
  513SOL    HW2 2347   0.237   3.655   6.477 -0.4434  0.5337 -0.8521
  514SOL     OW 2348   6.443   4.807   1.420 -0.3272 -0.2740  0.3098
  514SOL    HW1 2349   6.478   4.843   1.501 -0.0604 -0.8867  0.4749
  514SOL    HW2 2350   6.520   4.791   1.365 -0.1599 -2.8512  1.1715
  515SOL     OW 2351   4.426   3.963   3.909  0.0945  0.5391 -0.3110
  515SOL    HW1 2352   4.451   3.980   3.818 -0.5340  1.1395 -0.3804
  515SOL    HW2 2353   4.336   3.997   3.915 -0.0611  0.0038  0.3866
  516SOL     OW 2354   2.128   5.085   0.807  0.0899  0.1575 -0.0507
  516SOL    HW1 2355   2.179   5.032   0.869  1.6038  1.5929  0.0129
  516SOL    HW2 2356   2.046   5.104   0.852 -0.1645 -1.4511  0.2192
  517SOL     OW 2357   6.492   4.712   7.468  0.1157  0.3978 -0.2013
  517SOL    HW1 2358   6.536   4.727   7.385  1.2349 -0.7276  0.1443
  517SOL    HW2 2359   6.502   4.794   7.516  0.3380  0.7278 -0.8068
  518SOL     OW 2360   0.179   1.285   6.914  0.2939 -0.2279 -0.0023
  518SOL    HW1 2361   0.136   1.363   6.880  2.3314  1.2986  0.7285
  518SOL    HW2 2362   0.117   1.249   6.977 -0.9723  0.3900 -0.8670
  519SOL     OW 2363   6.051   2.267   0.119 -0.7462 -0.5927  0.7743
  519SOL    HW1 2364   6.103   2.190   0.097  1.4206  0.6106  1.4567
  519SOL    HW2 2365   5.992   2.236   0.188 -1.5005 -2.1512 -0.4813
  520SOL     OW 2366   1.588   3.505   5.146  0.1802 -0.6533 -0.0489
  520SOL    HW1 2367   1.574   3.411   5.157 -0.1080 -0.3286  3.3300
  520SOL    HW2 2368   1.503   3.544   5.162  0.2658  0.2507 -1.5739
  521SOL     OW 2369   3.768   6.490   0.660 -0.0038  0.1610  0.1880
  521SOL    HW1 2370   3.706   6.476   0.589  2.3228 -0.5525 -1.8273
  521SOL    HW2 2371   3.766   6.585   0.675 -1.5117  0.1542  0.1657
  522SOL     OW 2372   0.320   4.202   0.424  0.2740  0.1685 -0.1039
  522SOL    HW1 2373   0.349   4.159   0.504 -1.0584 -1.8515 -0.6409
  522SOL    HW2 2374   0.366   4.157   0.353 -0.0992  0.5526 -0.6048
  523SOL     OW 2375   2.627   2.905   0.999 -0.3472  0.0034 -0.8914
  523SOL    HW1 2376   2.541   2.947   0.990 -0.4322 -0.0277 -0.2704
  523SOL    HW2 2377   2.612   2.813   0.979 -0.6089 -0.1382 -0.0692
  524SOL     OW 2378   3.117   3.393   5.162 -0.1282  0.3640 -0.3889
  524SOL    HW1 2379   3.028   3.416   5.136 -0.2613 -0.8247 -1.0700
  524SOL    HW2 2380   3.152   3.473   5.201 -1.1238  1.1658 -1.0807
  525SOL     OW 2381   3.269   1.709   2.444 -0.1072 -0.1516 -0.2778
  525SOL    HW1 2382   3.266   1.718   2.539 -0.8954 -1.7469 -0.1213
  525SOL    HW2 2383   3.185   1.744   2.414 -0.5124 -1.0631 -0.2325
  526SOL     OW 2384   6.605   4.258   0.701  0.3192  0.1974  0.3553
  526SOL    HW1 2385   6.615   4.313   0.779  0.6732 -0.8177  1.0540
  526SOL    HW2 2386   6.695   4.241   0.673  0.2110  0.0056  0.1261
  527SOL     OW 2387   3.475   1.466   0.510  0.1242  0.1325 -0.6066
  527SOL    HW1 2388   3.562   1.427   0.519  0.2224  0.7599  1.4541
  527SOL    HW2 2389   3.417   1.391   0.496  0.6676 -0.5244  0.5818
  528SOL     OW 2390   5.646   1.917   4.820 -0.3566  0.0946  0.4554
  528SOL    HW1 2391   5.648   2.000   4.866 -1.9999 -0.1971  1.1260
  528SOL    HW2 2392   5.703   1.859   4.871  0.8976  0.8012 -0.0887
  529SOL     OW 2393   3.185   2.965   0.885  0.7788  0.2007 -0.3739
  529SOL    HW1 2394   3.266   2.985   0.837  0.4924 -0.2846 -1.0777
  529SOL    HW2 2395   3.173   2.870   0.872  1.2569 -0.1682  1.5314
  530SOL     OW 2396   1.460   5.761   3.822 -0.5377 -0.6455  0.1331
  530SOL    HW1 2397   1.379   5.718   3.795 -1.3537 -0.4127  2.0904
  530SOL    HW2 2398   1.529   5.713   3.776 -1.7742 -0.6053 -1.8743
  531SOL     OW 2399   4.306   1.091   6.058  0.3630  0.2811 -0.2322
  531SOL    HW1 2400   4.317   1.017   6.000  1.0520 -0.1691  0.4574
  531SOL    HW2 2401   4.228   1.069   6.110 -0.2013  0.6448 -0.9060
  532SOL     OW 2402   1.196   2.119   7.102 -0.7392  0.2095 -0.2126
  532SOL    HW1 2403   1.160   2.113   7.014  0.4277  1.5829 -0.8138
  532SOL    HW2 2404   1.128   2.162   7.153 -0.6771  1.1453 -0.9040
  533SOL     OW 2405   2.482   0.494   5.044  0.5389 -0.5478 -0.1975
  533SOL    HW1 2406   2.551   0.479   4.980  1.5493 -1.8675  1.1139
  533SOL    HW2 2407   2.405   0.451   5.006  0.0539  1.8412 -2.1612
  534SOL     OW 2408   3.249   4.141   6.307  0.5187 -0.2101 -0.9548
  534SOL    HW1 2409   3.328   4.135   6.361  0.9992  0.0343 -1.6279
  534SOL    HW2 2410   3.178   4.112   6.365  1.1630 -0.8639 -0.4844
  535SOL     OW 2411   2.046   5.566   2.244 -0.0081 -0.2868  0.1990
  535SOL    HW1 2412   1.980   5.573   2.313 -1.3542  0.7210 -1.1039
  535SOL    HW2 2413   2.018   5.493   2.190  0.5020 -0.4767  0.1832
  536SOL     OW 2414   5.073   5.769   6.268  0.5061 -0.2234  0.3208
  536SOL    HW1 2415   5.131   5.693   6.264  1.7964  0.7685 -0.9464
  536SOL    HW2 2416   5.130   5.842   6.293 -0.5803  0.4428  0.8989
  537SOL     OW 2417   0.359   5.200   7.476 -0.1512  0.1060  0.5161
  537SOL    HW1 2418   0.295   5.238   7.536 -0.1173 -0.0063  0.6239
  537SOL    HW2 2419   0.315   5.198   7.391 -0.4771 -0.4426  0.6899
  538SOL     OW 2420   0.424   0.298   2.142  0.0620  0.1216  0.4806
  538SOL    HW1 2421   0.349   0.251   2.106  0.6343 -0.2276 -0.2749
  538SOL    HW2 2422   0.386   0.374   2.186 -0.6980  0.2330 -0.3451
  539SOL     OW 2423   0.452   3.417   3.685  0.5947  0.1842 -0.2292
  539SOL    HW1 2424   0.403   3.496   3.659  1.0972  0.0204 -1.8382
  539SOL    HW2 2425   0.468   3.372   3.602  0.5027 -1.5201  0.6494
  540SOL     OW 2426   3.372   5.666   7.750  0.2034  0.1932 -0.1398
  540SOL    HW1 2427   3.343   5.741   7.698  0.9476  1.3596  1.0653
  540SOL    HW2 2428   3.420   5.705   7.822  2.1796 -1.5372 -0.4513
  541SOL     OW 2429   0.081   0.560   5.710 -0.0338 -0.6908 -0.7210
  541SOL    HW1 2430   0.025   0.636   5.725  0.6532  0.0046 -1.5810
  541SOL    HW2 2431   0.023   0.495   5.668 -0.1957  0.0603 -1.7048
  542SOL     OW 2432   3.192   6.192   3.404  0.3464 -0.4276 -0.1198
  542SOL    HW1 2433   3.173   6.104   3.370 -0.8313  0.4224 -1.8062
  542SOL    HW2 2434   3.286   6.190   3.423  0.6191 -1.6535 -1.4038
  543SOL     OW 2435   0.256   3.654   0.580 -0.3030  1.0983 -0.3058
  543SOL    HW1 2436   0.332   3.655   0.637  1.5945 -2.7447 -2.3037
  543SOL    HW2 2437   0.287   3.692   0.497 -1.4578  2.0266 -0.3387
  544SOL     OW 2438   5.147   6.149   6.200  0.4916 -0.8329 -0.7001
  544SOL    HW1 2439   5.070   6.128   6.147 -1.4268 -0.5633  1.8084
  544SOL    HW2 2440   5.160   6.243   6.186 -1.8366 -0.0735  1.3259
  545SOL     OW 2441   4.662   1.943   7.848  0.2341  0.0205 -0.4282
  545SOL    HW1 2442   4.645   1.887   7.772 -1.6211  0.1957 -0.2096
  545SOL    HW2 2443   4.757   1.945   7.857  0.4581 -0.6044 -2.2915
  546SOL     OW 2444   4.923   5.613   6.465 -0.0816  0.0609  0.0161
  546SOL    HW1 2445   4.971   5.658   6.395 -1.4642  0.3756 -0.7653
  546SOL    HW2 2446   4.850   5.570   6.421 -1.0288  0.3222  1.2696
  547SOL     OW 2447   0.006   4.005   4.341  0.6071  0.5953  0.6992
  547SOL    HW1 2448  -0.059   3.983   4.275  0.9181  2.0051 -0.0974
  547SOL    HW2 2449   0.086   3.962   4.311  0.7481  1.2341  0.1514
  548SOL     OW 2450   1.426   5.350   2.097  0.0394  0.1735  0.3009
  548SOL    HW1 2451   1.367   5.278   2.120 -1.5371  1.2740 -0.0964
  548SOL    HW2 2452   1.513   5.317   2.116 -0.7463 -1.2675  1.6578
  549SOL     OW 2453   0.685   6.132   7.429  0.1244 -0.4957 -0.5932
  549SOL    HW1 2454   0.617   6.069   7.406  0.8886 -1.8243  0.6381
  549SOL    HW2 2455   0.749   6.081   7.479  1.5035  0.9510 -0.8216
  550SOL     OW 2456   5.094   5.653   5.166 -0.0690 -0.1066 -0.2292
  550SOL    HW1 2457   5.170   5.610   5.129  0.0827  0.3128 -0.4053
  550SOL    HW2 2458   5.115   5.746   5.163 -0.8155  0.0533 -0.7964
  551SOL     OW 2459   6.231   4.645   1.323  0.4046  0.5477  0.3171
  551SOL    HW1 2460   6.169   4.717   1.315  1.1725  1.0181 -2.0816
  551SOL    HW2 2461   6.309   4.685   1.361  0.8126  1.0118 -0.9671
  552SOL     OW 2462   3.561   0.168   7.020  0.2386 -0.2956  0.0134
  552SOL    HW1 2463   3.563   0.126   7.106  1.6427 -1.1542 -0.4087
  552SOL    HW2 2464   3.531   0.257   7.038  1.6448 -0.0763  1.5862
  553SOL     OW 2465   6.152   4.079   0.061  0.5443  0.2593  0.0868
  553SOL    HW1 2466   6.071   4.031   0.042  0.5455 -0.0482  0.8260
  553SOL    HW2 2467   6.132   4.170   0.038  0.7713 -0.1730 -1.9959
  554SOL     OW 2468   1.828   0.065   1.314  0.1247  0.2160 -0.4666
  554SOL    HW1 2469   1.754   0.116   1.281 -0.2531 -0.9674 -1.5103
  554SOL    HW2 2470   1.849   0.003   1.244  0.1324 -1.5169  0.9818
  555SOL     OW 2471   1.464   5.870   0.257 -0.2939  0.2967  0.4263
  555SOL    HW1 2472   1.493   5.956   0.227 -0.9912 -0.2810 -2.2048
  555SOL    HW2 2473   1.525   5.808   0.216  0.5769 -0.5055  2.7549
  556SOL     OW 2474   1.789   5.281   6.419  0.1928 -0.5933  0.3531
  556SOL    HW1 2475   1.858   5.233   6.374  0.2956 -0.5771  0.4928
  556SOL    HW2 2476   1.834   5.352   6.464  0.0574 -0.4436  0.2555
  557SOL     OW 2477   3.681   6.480   7.975 -0.4235 -0.6502 -0.2489
  557SOL    HW1 2478   3.626   6.439   7.909  0.1296 -2.0558  0.1229
  557SOL    HW2 2479   3.768   6.482   7.936  0.1464 -2.4826  0.7578
  558SOL     OW 2480   4.795   3.024   5.959 -0.2205  0.5283 -0.8030
  558SOL    HW1 2481   4.845   2.946   5.933 -0.0771  0.7198 -1.1059
  558SOL    HW2 2482   4.704   2.996   5.955 -0.1162 -0.0179  0.3852
  559SOL     OW 2483   0.398   4.751   4.461  0.4989 -0.9445 -0.5675
  559SOL    HW1 2484   0.376   4.844   4.453  1.9645 -0.5944 -0.8554
  559SOL    HW2 2485   0.360   4.725   4.545  0.6426  0.0895 -0.1613
  560SOL     OW 2486   6.006   1.955   6.111  0.8988 -0.5129 -0.5959
  560SOL    HW1 2487   5.917   1.924   6.130  0.8124  1.0896  2.1195
  560SOL    HW2 2488   5.993   2.031   6.055  0.3602  0.6524  1.0247
  561SOL     OW 2489   0.924   1.354   0.596  0.4135  0.0175  0.3588
  561SOL    HW1 2490   0.958   1.273   0.558 -1.1463 -0.8657  0.7633
  561SOL    HW2 2491   0.952   1.423   0.535  0.5705 -0.9891 -0.7462
  562SOL     OW 2492   1.626   1.729   4.299  0.0610 -0.5301 -0.3758
  562SOL    HW1 2493   1.645   1.664   4.231 -0.5380  0.6871 -1.7627
  562SOL    HW2 2494   1.701   1.788   4.299  0.0378 -0.4950 -0.0056
  563SOL     OW 2495   6.645   2.234   7.244 -0.8108 -0.4624  0.2911
  563SOL    HW1 2496   6.621   2.143   7.227 -1.5059 -0.1355 -0.5563
  563SOL    HW2 2497   6.561   2.281   7.249 -0.4628  0.1309  0.7505
  564SOL     OW 2498   0.925   3.430   0.534  0.6404 -0.6907  0.1455
  564SOL    HW1 2499   0.833   3.416   0.514  0.2964 -1.1873  1.9450
  564SOL    HW2 2500   0.971   3.375   0.470 -0.2654 -0.1414 -1.0181
  565SOL     OW 2501   0.508   4.286   3.526 -0.1154  0.3125 -0.8719
  565SOL    HW1 2502   0.497   4.242   3.442  1.3555  0.1007 -0.9887
  565SOL    HW2 2503   0.515   4.379   3.504 -1.2674  0.4291 -0.8132
  566SOL     OW 2504   0.855   5.042   5.408  0.3802  0.4938 -0.1446
  566SOL    HW1 2505   0.834   5.072   5.497  1.3837  0.2755  0.1889
  566SOL    HW2 2506   0.809   4.958   5.400  1.5703 -0.2887  0.8037
  567SOL     OW 2507   2.585   2.257   4.029 -0.2110 -0.4689 -0.1717
  567SOL    HW1 2508   2.553   2.217   4.110  1.3067  1.1567  1.3061
  567SOL    HW2 2509   2.674   2.222   4.019  0.8395  1.7306  0.7058
  568SOL     OW 2510   6.000   5.587   3.469  0.1300  0.4471 -0.0662
  568SOL    HW1 2511   6.038   5.667   3.433  0.8340  0.3878  0.5212
  568SOL    HW2 2512   6.009   5.596   3.564  1.0588 -0.7198 -0.0179
  569SOL     OW 2513   5.054   4.237   5.929  0.7656  0.0092  0.9519
  569SOL    HW1 2514   5.138   4.282   5.938  0.2497  1.1298  0.4804
  569SOL    HW2 2515   5.000   4.299   5.880 -0.5335 -0.4245  1.7951
  570SOL     OW 2516   5.991   1.145   6.757 -0.3496 -0.0307  0.4482
  570SOL    HW1 2517   6.053   1.160   6.686 -1.2530  1.7328 -0.0148
  570SOL    HW2 2518   6.024   1.197   6.830 -0.1101 -0.8477  0.9427
  571SOL     OW 2519   5.415   6.093   6.115 -0.6869  0.3178 -0.4493
  571SOL    HW1 2520   5.340   6.088   6.174 -1.2501 -0.6718 -1.2169
  571SOL    HW2 2521   5.463   6.171   6.143 -1.0273 -0.0286  1.1917
  572SOL     OW 2522   3.051   1.442   5.670 -0.4194 -0.0216 -0.1918
  572SOL    HW1 2523   3.018   1.387   5.599  2.4440 -1.1724 -0.7731
  572SOL    HW2 2524   3.081   1.522   5.626  0.0619 -0.1488 -0.1030
  573SOL     OW 2525   4.643   4.911   0.244 -0.1392 -0.6264 -0.0863
  573SOL    HW1 2526   4.643   4.948   0.156 -1.5136 -0.6583 -0.1184
  573SOL    HW2 2527   4.633   4.817   0.230  3.3199 -1.1543 -0.0081
  574SOL     OW 2528   0.246   1.045   0.360  0.0321 -0.2341 -0.0653
  574SOL    HW1 2529   0.222   1.010   0.445  1.5246 -0.0467  0.4650
  574SOL    HW2 2530   0.172   1.023   0.303 -0.6641 -1.0056  1.0937
  575SOL     OW 2531   2.238   0.750   7.372 -0.3268 -0.4914 -0.8603
  575SOL    HW1 2532   2.201   0.726   7.456 -0.6934  0.8528 -0.6228
  575SOL    HW2 2533   2.163   0.751   7.312 -0.3511  0.1720 -0.8304
  576SOL     OW 2534   3.141   1.099   3.079  0.0982 -0.2152 -0.3577
  576SOL    HW1 2535   3.049   1.108   3.103 -0.7243  0.7088 -3.4702
  576SOL    HW2 2536   3.186   1.169   3.126 -0.9802  0.0840  0.2460
  577SOL     OW 2537   1.675   2.413   1.570  0.1546  0.3125 -0.1473
  577SOL    HW1 2538   1.639   2.413   1.481 -1.0171  2.4829  0.2686
  577SOL    HW2 2539   1.739   2.484   1.570  0.0716  0.3982  0.7697
  578SOL     OW 2540   5.461   3.764   4.988  0.7057 -0.4940  0.5174
  578SOL    HW1 2541   5.501   3.766   4.901  0.3318  0.8703  0.3549
  578SOL    HW2 2542   5.510   3.698   5.036  0.5969 -1.6285 -0.8770
  579SOL     OW 2543   0.428   1.129   2.538 -0.2740 -0.1147 -0.1020
  579SOL    HW1 2544   0.490   1.056   2.540  0.5767  0.5634 -0.6054
  579SOL    HW2 2545   0.385   1.122   2.453 -0.3308 -0.1415 -0.0710
  580SOL     OW 2546   1.057   5.491   2.212  0.3492  0.1085 -0.0593
  580SOL    HW1 2547   1.137   5.463   2.256  0.9287 -0.1334 -1.2415
  580SOL    HW2 2548   1.073   5.581   2.185 -0.5544  0.7683  1.4599
  581SOL     OW 2549   0.519   0.391   5.359  0.2636  0.5479  0.4086
  581SOL    HW1 2550   0.594   0.428   5.405 -0.2709  0.9766  0.9568
  581SOL    HW2 2551   0.446   0.450   5.379 -0.5157 -0.5510  0.9559
  582SOL     OW 2552   3.072   6.596   3.806  0.1197 -0.3957 -0.1665
  582SOL    HW1 2553   3.030   6.555   3.881 -1.2377 -0.0860 -0.7374
  582SOL    HW2 2554   3.012   6.665   3.779  1.3531  0.5526 -0.5518
  583SOL     OW 2555   0.199   6.414   1.546  0.1519  0.4813 -0.1528
  583SOL    HW1 2556   0.128   6.422   1.610 -0.5751  2.0581 -1.1016
  583SOL    HW2 2557   0.273   6.380   1.597 -1.4074 -1.7744  0.7167
  584SOL     OW 2558   2.578   0.129   7.173 -0.3542  0.1642  0.3001
  584SOL    HW1 2559   2.637   0.202   7.191  1.4997 -1.6285  1.8852
  584SOL    HW2 2560   2.528   0.118   7.254 -0.0134 -0.8510  0.3804
  585SOL     OW 2561   1.382   5.751   0.473 -0.2161  0.5112 -0.9476
  585SOL    HW1 2562   1.308   5.796   0.514  0.1453  0.2190  0.0618
  585SOL    HW2 2563   1.394   5.795   0.389 -0.2323  1.9071 -0.2349
  586SOL     OW 2564   5.111   2.313   3.592  0.2245  0.0522 -0.0143
  586SOL    HW1 2565   5.077   2.224   3.582  1.7575 -0.5788  0.0761
  586SOL    HW2 2566   5.143   2.337   3.506  0.2945  0.3194  0.0842
  587SOL     OW 2567   4.712   2.595   5.670 -0.1726  0.1188 -0.0265
  587SOL    HW1 2568   4.647   2.550   5.724 -0.8355  1.4972  0.3627
  587SOL    HW2 2569   4.784   2.614   5.730  0.9233 -1.9355 -0.5873
  588SOL     OW 2570   1.950   5.071   0.430  0.3955  0.0537 -0.2747
  588SOL    HW1 2571   2.005   5.138   0.472 -0.5502 -0.1341  1.3232
  588SOL    HW2 2572   1.998   5.048   0.351  3.0313 -0.6279  1.3935
  589SOL     OW 2573   2.574   3.069   5.176 -0.1986  0.3576 -0.0225
  589SOL    HW1 2574   2.522   3.056   5.097  0.0252  0.2901 -0.1600
  589SOL    HW2 2575   2.644   3.128   5.149  0.5231 -0.5339 -0.1630
  590SOL     OW 2576   2.026   2.178   0.034  0.0134  0.4281 -0.2084
  590SOL    HW1 2577   1.939   2.216   0.046 -0.1622  0.5399 -1.6358
  590SOL    HW2 2578   2.073   2.241  -0.020  0.0694 -0.8326 -1.7236
  591SOL     OW 2579   4.904   3.307   2.665 -0.5781  0.3223  0.1707
  591SOL    HW1 2580   4.910   3.271   2.754 -2.6023 -0.8488 -0.0943
  591SOL    HW2 2581   4.813   3.338   2.659 -0.4064  0.5734 -1.4264
  592SOL     OW 2582   2.776   1.846   2.028 -0.4137  0.0343  0.5142
  592SOL    HW1 2583   2.868   1.825   2.013 -0.2674 -0.6400  2.0852
  592SOL    HW2 2584   2.777   1.933   2.068 -0.6213  0.7834 -1.0240
  593SOL     OW 2585   2.266   5.707   2.619 -0.2008 -0.7220  0.3658
  593SOL    HW1 2586   2.190   5.698   2.676 -0.1357 -1.3815  0.3547
  593SOL    HW2 2587   2.301   5.793   2.640  0.2523 -1.2416  1.8725
  594SOL     OW 2588   5.022   4.207   7.180 -0.0524 -0.5083  0.0930
  594SOL    HW1 2589   4.931   4.215   7.152  0.2364  0.6366 -0.5747
  594SOL    HW2 2590   5.066   4.163   7.106  0.0498 -0.5674  0.1877
  595SOL     OW 2591   1.366   3.710   2.283  0.3424  0.6644 -0.0832
  595SOL    HW1 2592   1.452   3.673   2.304 -0.5953 -2.1772 -0.8856
  595SOL    HW2 2593   1.341   3.758   2.362  1.8325 -0.0890  0.8969
  596SOL     OW 2594   6.333   3.573   7.605 -0.0042  0.4963  0.7943
  596SOL    HW1 2595   6.318   3.617   7.521  1.9478  1.2516  0.8028
  596SOL    HW2 2596   6.425   3.590   7.626  0.8735 -3.4892  0.8935
  597SOL     OW 2597   5.957   3.751   5.166 -0.0304  0.0020 -0.2408
  597SOL    HW1 2598   5.895   3.731   5.236 -1.1375  0.5196 -1.0312
  597SOL    HW2 2599   5.905   3.800   5.102  1.1814  0.3524 -0.9883
  598SOL     OW 2600   3.588   6.157   5.602 -0.1413 -0.3591  0.1386
  598SOL    HW1 2601   3.530   6.156   5.526 -0.9466 -0.3836  0.7405
  598SOL    HW2 2602   3.583   6.247   5.635 -0.5814 -0.5996  0.7440
  599SOL     OW 2603   3.430   0.945   0.409  0.1372 -0.4959 -0.0889
  599SOL    HW1 2604   3.435   1.009   0.338  0.0767 -1.3013 -0.8357
  599SOL    HW2 2605   3.456   0.862   0.368 -0.0003 -0.9907  0.8075
  600SOL     OW 2606   1.043   3.616   3.672  0.0671 -0.1842 -0.3682
  600SOL    HW1 2607   1.057   3.626   3.578 -0.1196 -0.4432 -0.4244
  600SOL    HW2 2608   1.001   3.530   3.681 -1.9523  0.7544 -0.2563
  601SOL     OW 2609   5.527   5.129   2.106 -0.1081  0.3557  0.1383
  601SOL    HW1 2610   5.510   5.210   2.154 -0.4868  0.2249  0.2305
  601SOL    HW2 2611   5.440   5.091   2.092  0.0868 -0.1940  0.3752
  602SOL     OW 2612   1.597   0.693   4.974 -0.6999  0.3636  0.7306
  602SOL    HW1 2613   1.638   0.642   4.904  0.8193 -0.4973  2.1858
  602SOL    HW2 2614   1.503   0.689   4.954 -0.4463 -1.1886 -0.3789
  603SOL     OW 2615   5.898   0.953   2.059  0.6556 -0.1799  0.0426
  603SOL    HW1 2616   5.913   1.017   1.990  2.7679 -0.3209  0.3048
  603SOL    HW2 2617   5.942   0.990   2.136  1.0316 -1.4316  0.4614
  604SOL     OW 2618   1.416   5.974   2.210  0.0033  0.4110 -0.4687
  604SOL    HW1 2619   1.493   5.918   2.201 -0.6249 -0.2183 -2.1328
  604SOL    HW2 2620   1.404   5.982   2.305  1.7504  0.0438 -0.1800
  605SOL     OW 2621   1.815   0.556   0.645 -0.2691  0.3483 -0.2436
  605SOL    HW1 2622   1.894   0.606   0.628  0.2838 -0.5263 -0.3104
  605SOL    HW2 2623   1.758   0.616   0.693  0.8342  0.6723  0.6877
  606SOL     OW 2624   4.675   2.527   1.693 -0.4950 -0.4251 -0.2776
  606SOL    HW1 2625   4.748   2.585   1.674 -1.0582  0.3660 -0.0725
  606SOL    HW2 2626   4.635   2.563   1.772 -0.6288 -1.3131  0.0708
  607SOL     OW 2627   3.182   0.462   5.089 -0.0250 -0.0552  0.3177
  607SOL    HW1 2628   3.242   0.498   5.024  0.1745 -0.3361  0.3400
  607SOL    HW2 2629   3.192   0.367   5.080  0.0581 -0.0956  0.8024
  608SOL     OW 2630   6.485   3.946   7.093 -1.0523  0.2013  0.0274
  608SOL    HW1 2631   6.533   4.015   7.048 -0.0642 -0.5658 -0.1256
  608SOL    HW2 2632   6.444   3.894   7.023 -4.1289  2.1696  0.1753
  609SOL     OW 2633   2.015   2.001   6.955  0.1453  0.0573 -0.5022
  609SOL    HW1 2634   1.974   2.075   6.911  0.9502 -0.0171 -1.4007
  609SOL    HW2 2635   2.057   2.039   7.033  0.3633  0.5149 -0.8406
  610SOL     OW 2636   2.291   3.985   3.248 -0.0044 -0.7303 -0.2167
  610SOL    HW1 2637   2.265   3.894   3.254 -0.6569 -0.5140  0.2756
  610SOL    HW2 2638   2.383   3.986   3.273 -0.6712 -0.8933  2.5341
  611SOL     OW 2639   6.276   2.003   0.923  0.1915 -0.1501 -0.0690
  611SOL    HW1 2640   6.311   1.925   0.880 -1.5822 -1.6356  1.0315
  611SOL    HW2 2641   6.286   1.985   1.017 -1.8314  0.1270  0.2383
  612SOL     OW 2642   2.202   0.937   4.445 -0.2737 -0.1130  0.4237
  612SOL    HW1 2643   2.213   0.848   4.414 -2.6180 -0.4727  0.4353
  612SOL    HW2 2644   2.144   0.978   4.381  2.2284  2.0573 -0.6398
  613SOL     OW 2645   5.588   6.255   4.511 -0.3259 -0.6110  0.1174
  613SOL    HW1 2646   5.577   6.290   4.422 -0.4034 -1.7544 -0.3390
  613SOL    HW2 2647   5.561   6.163   4.504 -0.2499 -0.7394  1.3087
  614SOL     OW 2648   4.811   4.692   3.195  0.6009 -0.1273 -0.4080
  614SOL    HW1 2649   4.831   4.699   3.102 -0.9308  1.0779 -0.6859
  614SOL    HW2 2650   4.721   4.659   3.198  1.3534 -2.3316  0.7264
  615SOL     OW 2651   5.301   4.907   4.110  0.0235 -0.1114  0.0034
  615SOL    HW1 2652   5.222   4.958   4.129  1.2435  1.6298  0.7304
  615SOL    HW2 2653   5.320   4.860   4.191 -0.1583 -0.3983 -0.1178
  616SOL     OW 2654   1.676   5.490   3.295 -0.5322 -0.5062 -0.5955
  616SOL    HW1 2655   1.651   5.536   3.216  0.5491  2.4268  0.6461
  616SOL    HW2 2656   1.750   5.435   3.268 -0.2824  0.3235 -1.6590
  617SOL     OW 2657   1.510   3.645   7.857 -0.5614 -0.0635  0.3227
  617SOL    HW1 2658   1.450   3.698   7.909 -0.2314  1.6303 -0.9383
  617SOL    HW2 2659   1.563   3.598   7.922  0.0071  2.1684  1.5654
  618SOL     OW 2660   1.693   6.099   7.485 -0.3841  0.3037 -0.1985
  618SOL    HW1 2661   1.677   6.143   7.568 -0.6677 -0.4734  0.1725
  618SOL    HW2 2662   1.756   6.030   7.506 -1.9386 -1.1727 -0.2026
  619SOL     OW 2663   0.708   5.166   0.850  0.0688 -0.3096 -0.4628
  619SOL    HW1 2664   0.680   5.132   0.935 -1.3279  1.5454 -0.1240
  619SOL    HW2 2665   0.695   5.093   0.790 -1.1660 -0.9502  0.5282
  620SOL     OW 2666   0.283   2.782   0.211 -0.2934 -0.1078  0.5112
  620SOL    HW1 2667   0.271   2.712   0.274 -1.6105  0.4314  0.9038
  620SOL    HW2 2668   0.197   2.823   0.204  0.2475  0.9558 -0.3165
  621SOL     OW 2669   2.449   2.052   2.666  0.7286 -0.3395 -0.0745
  621SOL    HW1 2670   2.518   1.989   2.642  0.6472 -1.0682  1.4588
  621SOL    HW2 2671   2.375   2.029   2.609  2.1702  1.5066 -2.9308
  622SOL     OW 2672   1.732   1.515   7.736 -0.5297 -0.3442  0.6588
  622SOL    HW1 2673   1.732   1.518   7.640  0.4185 -1.0916  0.6204
  622SOL    HW2 2674   1.690   1.432   7.757 -2.0004  0.4367  0.9494
  623SOL     OW 2675   3.335   3.739   7.239  0.3688  0.4890  0.5542
  623SOL    HW1 2676   3.305   3.822   7.200 -2.4623 -0.8322 -0.3312
  623SOL    HW2 2677   3.291   3.736   7.324 -0.6446 -0.6644  0.0148
  624SOL     OW 2678   1.867   5.249   5.524  0.9775  0.0618  0.1927
  624SOL    HW1 2679   1.838   5.318   5.464 -0.6851  1.6184  2.5917
  624SOL    HW2 2680   1.796   5.242   5.588  2.9017 -1.0455  2.3451
  625SOL     OW 2681   4.627   2.710   5.250  0.2338  0.7402 -0.3909
  625SOL    HW1 2682   4.682   2.713   5.171  0.8323  1.4952  0.0363
  625SOL    HW2 2683   4.580   2.793   5.249  0.6563  0.9926  0.3295
  626SOL     OW 2684   1.406   4.933   2.004 -0.4299 -0.3483  0.0330
  626SOL    HW1 2685   1.496   4.942   1.973 -0.6777 -1.5880 -1.1049
  626SOL    HW2 2686   1.365   4.871   1.943 -2.4184  1.1389 -0.2571
  627SOL     OW 2687   4.453   4.441   1.113 -0.3205  0.3740 -0.1145
  627SOL    HW1 2688   4.460   4.531   1.143 -2.0484 -0.0624  1.8290
  627SOL    HW2 2689   4.387   4.444   1.043  0.5593  0.7519 -0.9612
  628SOL     OW 2690   2.929   0.586   2.021  0.4132  0.1250  0.1078
  628SOL    HW1 2691   2.843   0.630   2.023  0.6730  0.6278  0.5037
  628SOL    HW2 2692   2.975   0.627   1.948  0.6928  0.5900  0.5398
  629SOL     OW 2693   1.176   2.197   3.369 -0.1542  0.6279  0.6991
  629SOL    HW1 2694   1.110   2.185   3.439  0.2665  0.4382  1.0671
  629SOL    HW2 2695   1.148   2.276   3.324 -0.7816  0.4101  0.6953
  630SOL     OW 2696   2.566   2.286   2.593 -0.2784  0.3119 -0.0709
  630SOL    HW1 2697   2.506   2.331   2.533  0.4339  1.0581 -0.2409
  630SOL    HW2 2698   2.523   2.203   2.612 -1.1071  0.6004 -0.6253
  631SOL     OW 2699   4.573   5.769   4.782  0.1193 -0.2739 -0.4279
  631SOL    HW1 2700   4.605   5.681   4.800 -1.9320 -0.9463  0.2419
  631SOL    HW2 2701   4.571   5.774   4.687  2.0912 -0.1859 -0.5117
  632SOL     OW 2702   3.242   5.369   1.361  0.2347  0.2873  0.3355
  632SOL    HW1 2703   3.268   5.277   1.356  0.2926  0.2975  0.4509
  632SOL    HW2 2704   3.150   5.367   1.387  0.2288  0.2624  0.3132
  633SOL     OW 2705   1.746   2.650   4.417 -0.4930  0.1899 -0.1437
  633SOL    HW1 2706   1.651   2.636   4.422 -0.5089  0.3812  0.1586
  633SOL    HW2 2707   1.768   2.694   4.500  0.1940 -1.8065  0.8081
  634SOL     OW 2708   6.284   5.821   4.372 -0.3696  0.2910 -0.1717
  634SOL    HW1 2709   6.246   5.734   4.362 -0.2289  0.3527 -1.3865
  634SOL    HW2 2710   6.221   5.880   4.329 -0.2726  0.7413  0.2899
  635SOL     OW 2711   1.921   3.049   1.089  0.4716  0.0230 -0.0389
  635SOL    HW1 2712   1.910   3.097   1.171  1.3415 -1.1435  0.7976
  635SOL    HW2 2713   1.910   2.957   1.113  0.0013 -0.3001 -1.3779
  636SOL     OW 2714   0.340   1.942   2.200  0.3464  0.1696  0.2578
  636SOL    HW1 2715   0.248   1.965   2.184  0.1988 -0.2535  0.4840
  636SOL    HW2 2716   0.384   1.958   2.116 -0.1040 -0.4725 -0.1056
  637SOL     OW 2717   5.699   0.625   5.095  0.6400 -0.1091 -0.2481
  637SOL    HW1 2718   5.606   0.644   5.080  0.6439 -0.6472 -0.9990
  637SOL    HW2 2719   5.712   0.645   5.188  0.2710  1.9256 -0.5817
  638SOL     OW 2720   4.573   6.334   4.482 -0.0284  0.0828  0.1093
  638SOL    HW1 2721   4.549   6.411   4.431 -1.2955  0.9072  1.8548
  638SOL    HW2 2722   4.517   6.337   4.559  0.0197 -2.4988  0.3482
  639SOL     OW 2723   4.852   2.759   4.700 -0.0992  0.0771 -0.6559
  639SOL    HW1 2724   4.867   2.717   4.615 -0.7931 -0.5917 -0.4547
  639SOL    HW2 2725   4.770   2.806   4.689 -1.0929 -1.4020  0.1418
  640SOL     OW 2726   1.911   6.119   0.127 -0.1126  0.0355 -0.0156
  640SOL    HW1 2727   1.976   6.069   0.078  1.2720  0.3724  1.4037
  640SOL    HW2 2728   1.945   6.208   0.129 -1.7511  0.7187 -1.1308
  641SOL     OW 2729   1.236   3.332   5.765  0.3406  0.1471  0.0280
  641SOL    HW1 2730   1.266   3.287   5.686 -0.2427 -3.9952  1.8772
  641SOL    HW2 2731   1.141   3.342   5.751 -0.0037 -1.8295  0.6177
  642SOL     OW 2732   2.947   4.764   1.080  0.2220 -0.6903  0.2467
  642SOL    HW1 2733   2.983   4.832   1.023 -0.6614 -2.6682 -2.9235
  642SOL    HW2 2734   3.024   4.716   1.111  0.8231  1.3631  2.1625
  643SOL     OW 2735   2.562   3.707   4.520  0.0520  0.1150 -0.1009
  643SOL    HW1 2736   2.579   3.613   4.526 -0.3719 -0.0618 -1.5128
  643SOL    HW2 2737   2.503   3.717   4.445  0.9005  1.6111 -0.6123
  644SOL     OW 2738   1.877   3.558   0.280 -0.1073 -0.0733  0.5331
  644SOL    HW1 2739   1.963   3.591   0.306 -1.1144  1.3168  2.2999
  644SOL    HW2 2740   1.815   3.620   0.318 -1.9707 -1.9448  0.7189
  645SOL     OW 2741   0.105   3.276   7.420  0.1538  0.2567  0.1501
  645SOL    HW1 2742   0.116   3.197   7.367  0.9954  0.2240  0.3540
  645SOL    HW2 2743   0.053   3.246   7.495 -0.1715  0.0712 -0.1443
  646SOL     OW 2744   4.412   5.393   1.971  0.4606  0.2366  0.1386
  646SOL    HW1 2745   4.497   5.353   1.986  1.1300  0.9295 -1.5483
  646SOL    HW2 2746   4.366   5.332   1.914  0.4377  0.5954 -0.2313
  647SOL     OW 2747   2.200   1.831   4.367 -0.0709  0.0912  0.1630
  647SOL    HW1 2748   2.209   1.789   4.452 -0.8428  0.7487  0.5895
  647SOL    HW2 2749   2.250   1.913   4.375 -0.4631  0.3402  0.1240
  648SOL     OW 2750   1.357   4.122   3.262 -0.1037 -0.2995 -0.1995
  648SOL    HW1 2751   1.384   4.057   3.327  0.7890 -1.3971 -1.6137
  648SOL    HW2 2752   1.263   4.131   3.276  0.0587 -0.5082  1.2291
  649SOL     OW 2753   1.714   4.271   7.395 -0.2425  0.0737  0.0644
  649SOL    HW1 2754   1.699   4.178   7.411  0.2820  0.0686  0.5389
  649SOL    HW2 2755   1.808   4.283   7.405  0.0847  0.1966 -2.3900
  650SOL     OW 2756   3.629   0.060   1.225  0.6549 -0.2229  0.4991
  650SOL    HW1 2757   3.576   0.111   1.286 -0.0127  0.2299 -0.4410
  650SOL    HW2 2758   3.595  -0.029   1.233  1.2342 -0.3704  1.4972
  651SOL     OW 2759   1.102   0.853   4.333 -0.1208  0.5592  0.2102
  651SOL    HW1 2760   1.134   0.828   4.420  0.5876 -0.3905 -0.3017
  651SOL    HW2 2761   1.093   0.948   4.336 -0.1159  0.5298  1.3236
  652SOL     OW 2762   1.152   3.494   7.031  0.4967 -0.1061  0.3704
  652SOL    HW1 2763   1.215   3.425   7.052 -0.3148 -1.2257 -0.7575
  652SOL    HW2 2764   1.203   3.562   6.988  1.1018 -0.5527  0.3807
  653SOL     OW 2765   5.877   6.285   4.079  0.3589 -0.3648  1.3999
  653SOL    HW1 2766   5.860   6.350   4.011  1.4976  0.2643  1.6820
  653SOL    HW2 2767   5.835   6.205   4.048  1.2492 -0.2171 -0.2599
  654SOL     OW 2768   5.716   1.597   6.834 -0.3248 -0.2794  0.2642
  654SOL    HW1 2769   5.768   1.534   6.785 -0.9673  0.3555 -1.2796
  654SOL    HW2 2770   5.678   1.546   6.906  1.1131 -1.0880  0.4906
  655SOL     OW 2771   4.531   1.206   0.909 -0.0619  0.4164  0.7886
  655SOL    HW1 2772   4.437   1.223   0.913 -0.4331 -0.6005 -1.7702
  655SOL    HW2 2773   4.568   1.285   0.869 -0.1726 -0.0933 -0.3458
  656SOL     OW 2774   4.573   4.072   7.558  0.3643 -0.1630  0.0142
  656SOL    HW1 2775   4.658   4.058   7.518  1.1534 -1.2136  1.9153
  656SOL    HW2 2776   4.568   4.006   7.627 -1.3134  0.9076  0.9876
  657SOL     OW 2777   4.937   1.281   4.071  0.1613  0.1868 -0.3292
  657SOL    HW1 2778   5.008   1.297   4.134  1.2222 -2.1232 -0.8304
  657SOL    HW2 2779   4.958   1.336   3.996  0.1484  1.2331  0.4156
  658SOL     OW 2780   1.749   4.509   0.683  0.5744 -0.0394  0.0027
  658SOL    HW1 2781   1.782   4.582   0.735  0.5490 -0.1790  0.2146
  658SOL    HW2 2782   1.683   4.549   0.625  0.6623  0.1291  0.0170
  659SOL     OW 2783   2.631   5.698   1.030 -0.9036 -0.2608  0.0638
  659SOL    HW1 2784   2.562   5.666   1.088  0.1640  0.2742  1.6962
  659SOL    HW2 2785   2.611   5.659   0.945 -2.5341 -1.0623  0.7752
  660SOL     OW 2786   6.379   6.426   0.590 -0.5529 -0.9858 -0.4460
  660SOL    HW1 2787   6.302   6.398   0.640 -0.8922  0.1128 -0.3260
  660SOL    HW2 2788   6.454   6.399   0.643 -0.8994 -0.0407  0.5705
  661SOL     OW 2789   2.977   0.106   7.196 -0.2725 -0.5440  0.6321
  661SOL    HW1 2790   2.991   0.132   7.287  0.4799 -0.9985  0.6520
  661SOL    HW2 2791   3.049   0.146   7.147  0.2842 -1.6481  0.5008
  662SOL     OW 2792   3.542   4.438   1.040 -0.3302 -0.1409 -0.0248
  662SOL    HW1 2793   3.523   4.364   1.097 -0.6057  0.5154  0.7547
  662SOL    HW2 2794   3.610   4.406   0.980  0.7691 -0.5124  1.3734
  663SOL     OW 2795   2.628   5.025   2.243  0.1170 -0.3568  0.2536
  663SOL    HW1 2796   2.715   5.059   2.218 -0.0013  0.2051  0.5895
  663SOL    HW2 2797   2.577   5.104   2.262 -0.5866 -0.6735 -0.3255
  664SOL     OW 2798   1.466   0.280   3.024 -0.0455  0.5587 -0.5153
  664SOL    HW1 2799   1.383   0.322   3.001 -0.9171 -0.6873  0.2136
  664SOL    HW2 2800   1.441   0.192   3.052  1.7857 -0.8726 -2.9939
  665SOL     OW 2801   2.727   0.916   3.317  0.1223 -0.1882 -0.0903
  665SOL    HW1 2802   2.700   0.891   3.405 -3.3763  1.2068 -0.5908
  665SOL    HW2 2803   2.714   0.837   3.264 -0.8514 -0.1785  0.1169
  666SOL     OW 2804   2.297   0.025   0.097  0.3179 -0.4609  0.0872
  666SOL    HW1 2805   2.299   0.109   0.144  0.3031 -1.0805  1.2144
  666SOL    HW2 2806   2.214   0.026   0.050  1.5379  1.3916 -2.2827
  667SOL     OW 2807   2.339   2.936   6.688 -0.2588 -0.3945 -0.1515
  667SOL    HW1 2808   2.296   2.881   6.622 -0.7991  1.0291 -1.0349
  667SOL    HW2 2809   2.432   2.934   6.663 -0.2987 -0.7729 -0.2752
  668SOL     OW 2810   1.033   4.269   0.095 -0.3964 -0.1865  0.7824
  668SOL    HW1 2811   1.048   4.353   0.053 -0.8679  0.2234  1.4150
  668SOL    HW2 2812   1.078   4.206   0.039 -3.2876 -0.0561 -1.9546
  669SOL     OW 2813   4.374   1.532   1.866  0.2637  0.0829 -0.5912
  669SOL    HW1 2814   4.386   1.617   1.823  0.3890  1.2427  1.6040
  669SOL    HW2 2815   4.450   1.525   1.925  0.1190 -1.4482 -0.5650
  670SOL     OW 2816   2.772   4.588   2.829  0.5482  0.1282  0.2291
  670SOL    HW1 2817   2.848   4.623   2.877  0.3729 -1.1024  1.4846
  670SOL    HW2 2818   2.792   4.604   2.737  1.6126  1.2248  0.6231
  671SOL     OW 2819   4.042   0.868   2.694 -0.5823  0.1471 -0.1732
  671SOL    HW1 2820   4.037   0.917   2.612  1.7385  0.2592 -0.3170
  671SOL    HW2 2821   4.012   0.780   2.671 -1.2419  0.5230 -0.7999
  672SOL     OW 2822   1.637   2.897   5.303 -0.1392  0.3525 -0.1625
  672SOL    HW1 2823   1.594   2.906   5.217  0.9375  0.6236 -0.6909
  672SOL    HW2 2824   1.697   2.971   5.307  2.7215 -1.7750 -0.8992
  673SOL     OW 2825   3.885   5.109   5.667  0.3829 -0.1065 -0.2750
  673SOL    HW1 2826   3.859   5.018   5.675  1.6605 -0.6903 -2.1543
  673SOL    HW2 2827   3.816   5.150   5.615  0.6124 -0.4000 -0.8130
  674SOL     OW 2828   1.754   1.020   6.272 -0.6902 -0.0912 -0.3476
  674SOL    HW1 2829   1.794   1.062   6.196  0.5689 -2.1393 -0.9098
  674SOL    HW2 2830   1.713   1.091   6.321 -1.9971  1.2489 -3.1836
  675SOL     OW 2831   2.190   0.913   6.399  0.0469  0.2724  0.5042
  675SOL    HW1 2832   2.260   0.892   6.460  1.6696 -2.0043 -1.9357
  675SOL    HW2 2833   2.122   0.849   6.417  0.6542 -0.5955 -0.2029
  676SOL     OW 2834   3.743   0.071   7.608  0.1255 -0.4520 -0.7279
  676SOL    HW1 2835   3.721   0.033   7.524  0.4705 -0.8587 -0.6349
  676SOL    HW2 2836   3.661   0.112   7.638  0.3644  0.9575 -1.9064
  677SOL     OW 2837   2.352   1.069   3.123  0.1402  0.0136  0.3647
  677SOL    HW1 2838   2.260   1.084   3.146 -0.1826 -1.1555 -0.0845
  677SOL    HW2 2839   2.391   1.035   3.203  0.1969  0.5491  0.5683
  678SOL     OW 2840   5.429   3.571   5.890 -0.6770  0.3598 -0.2112
  678SOL    HW1 2841   5.366   3.503   5.911  0.4403 -0.8316 -0.6093
  678SOL    HW2 2842   5.489   3.530   5.828 -0.6195  2.0530 -1.3354
  679SOL     OW 2843   2.350   6.608   4.218 -0.0041 -0.1218 -0.4185
  679SOL    HW1 2844   2.431   6.561   4.239 -0.7227 -0.9075  0.6659
  679SOL    HW2 2845   2.326   6.575   4.131  1.1898  0.6528 -1.0868
  680SOL     OW 2846   4.790   0.892   7.135  0.5405 -0.0216  0.3886
  680SOL    HW1 2847   4.721   0.880   7.200  0.8715 -2.4520  0.3970
  680SOL    HW2 2848   4.870   0.903   7.186  0.3459  1.6168  0.3729
  681SOL     OW 2849   5.897   1.967   3.574  0.2455 -0.0828 -0.0244
  681SOL    HW1 2850   5.905   2.060   3.594  3.3840 -0.1701 -0.3404
  681SOL    HW2 2851   5.895   1.963   3.479  0.5615 -0.3381 -0.0217
  682SOL     OW 2852   4.327   4.602   4.453  0.1665 -0.3769 -0.4797
  682SOL    HW1 2853   4.414   4.642   4.457  0.2508 -0.5422 -0.6423
  682SOL    HW2 2854   4.294   4.625   4.365  0.5473 -1.3451 -0.8900
  683SOL     OW 2855   3.578   4.042   0.834  0.5191 -0.0361 -0.1359
  683SOL    HW1 2856   3.638   4.083   0.897  1.6195 -0.5970 -0.7770
  683SOL    HW2 2857   3.602   4.081   0.750 -2.0033  1.9037 -0.0700
  684SOL     OW 2858   3.278   1.846   5.525  0.8537  0.0238  0.5459
  684SOL    HW1 2859   3.285   1.933   5.564 -0.2051  0.2434  0.2703
  684SOL    HW2 2860   3.358   1.800   5.553 -0.1336 -0.0579  3.5337
  685SOL     OW 2861   4.484   4.147   1.351  0.2077 -0.2779 -0.1173
  685SOL    HW1 2862   4.416   4.163   1.286  0.5876 -1.7340 -0.9213
  685SOL    HW2 2863   4.474   4.218   1.414 -1.4117  0.0886 -0.7354
  686SOL     OW 2864   1.866   4.802   3.373 -0.3020  0.4738  0.5685
  686SOL    HW1 2865   1.939   4.780   3.316 -0.3166  0.0366  0.7118
  686SOL    HW2 2866   1.867   4.897   3.378  0.3302  0.4670  0.6643
  687SOL     OW 2867   5.958   6.314   1.409 -0.5358  0.2481  0.0008
  687SOL    HW1 2868   5.986   6.262   1.485  0.9770  0.4084 -0.4177
  687SOL    HW2 2869   6.029   6.376   1.395 -1.8031  1.6912 -0.2134
  688SOL     OW 2870   3.400   4.799   6.841 -0.0206  0.5110  0.2066
  688SOL    HW1 2871   3.413   4.865   6.773 -0.8299 -1.3061 -1.8178
  688SOL    HW2 2872   3.489   4.776   6.870  0.2673  3.1094  1.7217
  689SOL     OW 2873   4.556   2.791   6.953 -0.4307 -0.2359  0.1143
  689SOL    HW1 2874   4.555   2.886   6.941 -1.0064 -0.2403  0.1022
  689SOL    HW2 2875   4.600   2.779   7.037  1.3095 -0.0711 -0.7340
  690SOL     OW 2876   6.274   4.975   4.116  0.0695 -0.3794  0.9975
  690SOL    HW1 2877   6.357   4.935   4.139  0.4952  0.1934  0.4767
  690SOL    HW2 2878   6.270   4.970   4.021 -1.3910 -2.1567  1.0988
  691SOL     OW 2879   6.379   2.096   0.086  0.1083  0.1629  0.2539
  691SOL    HW1 2880   6.398   2.188   0.103 -3.4976  0.9213  1.0205
  691SOL    HW2 2881   6.367   2.056   0.172 -1.2236 -0.2493 -0.0860
  692SOL     OW 2882   4.157   5.843   3.141 -0.2034 -0.0442 -0.0949
  692SOL    HW1 2883   4.234   5.898   3.152  0.1313 -0.2256 -1.4022
  692SOL    HW2 2884   4.191   5.757   3.117 -0.8158  0.0162 -1.2442
  693SOL     OW 2885   0.152   3.127   3.508 -0.6183 -0.3617 -0.4908
  693SOL    HW1 2886   0.166   3.080   3.590 -0.9005  0.5802  0.1178
  693SOL    HW2 2887   0.172   3.063   3.439  0.8161 -0.8030  0.3078
  694SOL     OW 2888   1.697   1.324   7.251 -0.2733  0.1253  0.3688
  694SOL    HW1 2889   1.625   1.296   7.308  0.7563 -0.7773  1.2700
  694SOL    HW2 2890   1.770   1.266   7.274  0.0895 -0.5228 -2.1290
  695SOL     OW 2891   1.870   0.027   6.233  0.0458 -0.2458  0.5157
  695SOL    HW1 2892   1.803   0.091   6.257  0.4133  0.4883 -0.4105
  695SOL    HW2 2893   1.866   0.020   6.138 -0.2809 -1.9322  0.6152
  696SOL     OW 2894   4.400   6.375   5.938 -0.0068 -0.2296 -0.4495
  696SOL    HW1 2895   4.421   6.365   6.031  1.9746  0.0135 -0.8076
  696SOL    HW2 2896   4.305   6.371   5.934 -0.1009 -1.3218  1.4584
  697SOL     OW 2897   1.426   2.818   2.774  0.4006  0.2894 -0.3482
  697SOL    HW1 2898   1.489   2.818   2.846  0.4975 -0.2216 -0.4328
  697SOL    HW2 2899   1.347   2.777   2.810  0.2954  0.4474 -0.3972
  698SOL     OW 2900   5.614   1.624   5.515 -0.0286 -0.3051 -0.3794
  698SOL    HW1 2901   5.609   1.623   5.419  1.4408 -0.0425 -0.4820
  698SOL    HW2 2902   5.562   1.700   5.541  1.7612  1.2797 -1.1753
  699SOL     OW 2903   0.492   1.282   7.500  0.0966  0.2700  0.5289
  699SOL    HW1 2904   0.494   1.324   7.414 -0.6158  0.8760  0.8008
  699SOL    HW2 2905   0.425   1.330   7.549  0.6899  0.1169  1.5224
  700SOL     OW 2906   1.655   5.735   7.699  0.1015 -0.1877  0.1679
  700SOL    HW1 2907   1.747   5.761   7.698  0.2355 -0.4607  2.1935
  700SOL    HW2 2908   1.636   5.712   7.608  2.1039 -0.4020 -0.2382
  701SOL     OW 2909   6.143   4.645   0.905  0.2772 -0.3514 -0.1993
  701SOL    HW1 2910   6.107   4.557   0.902 -1.2283  0.2485 -1.2013
  701SOL    HW2 2911   6.076   4.697   0.950  1.5102  0.1521  1.1642
  702SOL     OW 2912   6.408   5.675   3.387  0.3041 -0.1563 -0.8842
  702SOL    HW1 2913   6.342   5.745   3.384 -1.6106 -1.8880 -1.0642
  702SOL    HW2 2914   6.420   5.651   3.295 -1.7662 -2.4099 -0.6590
  703SOL     OW 2915   3.528   2.503   4.417  0.1117 -0.1386 -0.4630
  703SOL    HW1 2916   3.459   2.436   4.411  2.7573 -3.1048 -0.3191
  703SOL    HW2 2917   3.536   2.538   4.328 -1.9143  0.7547 -0.3546
  704SOL     OW 2918   6.359   2.272   5.551  0.0638  0.0356  0.0490
  704SOL    HW1 2919   6.373   2.313   5.636 -1.5544  1.7493 -0.4369
  704SOL    HW2 2920   6.421   2.316   5.493  0.7864 -0.7484  0.2086
  705SOL     OW 2921   0.219   6.322   5.442  0.3733 -0.0855 -0.1313
  705SOL    HW1 2922   0.286   6.257   5.419  2.3391  1.1102  1.7996
  705SOL    HW2 2923   0.260   6.406   5.425 -0.8376  0.6848  0.6302
  706SOL     OW 2924   4.088   0.635   5.089  0.3472 -0.1951 -0.0156
  706SOL    HW1 2925   4.023   0.592   5.032  0.1626  0.2809 -0.1705
  706SOL    HW2 2926   4.146   0.564   5.116 -0.1559 -0.6037  0.0100
  707SOL     OW 2927   5.217   3.015   7.025  0.2301  0.2063 -0.2185
  707SOL    HW1 2928   5.254   2.931   6.999  0.0040  0.5157 -1.6062
  707SOL    HW2 2929   5.134   2.994   7.067  0.5966 -0.3112  0.2505
  708SOL     OW 2930   1.618   2.409   5.643  0.3027  0.6667 -0.2139
  708SOL    HW1 2931   1.540   2.432   5.693  0.9781 -1.3545  1.9585
  708SOL    HW2 2932   1.589   2.339   5.584  0.3752  0.1757  0.3265
  709SOL     OW 2933   1.977   1.696   4.297 -0.6537 -0.9087  0.2791
  709SOL    HW1 2934   2.066   1.729   4.304 -1.0794  0.2764  0.3545
  709SOL    HW2 2935   1.966   1.639   4.373 -0.3081 -0.2060  0.8678
  710SOL     OW 2936   3.728   5.452   0.739 -0.6200 -0.0261  0.1244
  710SOL    HW1 2937   3.654   5.497   0.698 -0.2190 -0.8137 -1.5434
  710SOL    HW2 2938   3.769   5.519   0.793 -0.4312  1.4853 -1.7586
  711SOL     OW 2939   3.960   6.053   7.031 -0.0956 -0.0490 -0.3399
  711SOL    HW1 2940   4.036   6.009   6.992 -0.0640  0.5220 -0.9316
  711SOL    HW2 2941   3.996   6.132   7.071 -0.0122 -0.9606  1.4967
  712SOL     OW 2942   1.133   0.577   0.957  0.4724 -0.7770  0.8306
  712SOL    HW1 2943   1.076   0.652   0.974 -0.5772 -1.7361  1.7253
  712SOL    HW2 2944   1.199   0.581   1.026 -0.5101 -1.5160  1.8657
  713SOL     OW 2945   2.437   1.239   0.958 -0.0142  0.0537 -0.7212
  713SOL    HW1 2946   2.532   1.249   0.966  0.0520 -0.8525 -0.1976
  713SOL    HW2 2947   2.402   1.327   0.975  0.6278 -0.0049  1.0931
  714SOL     OW 2948   3.688   6.259   6.145 -0.3190  0.6750  1.0053
  714SOL    HW1 2949   3.660   6.246   6.236  0.2574  0.8730  1.2237
  714SOL    HW2 2950   3.616   6.307   6.104 -1.9975 -2.1185  0.4690
  715SOL     OW 2951   5.995   5.453   1.702  0.3595  0.6018  0.0711
  715SOL    HW1 2952   6.090   5.452   1.710  0.5362  3.0265 -0.9661
  715SOL    HW2 2953   5.967   5.529   1.753 -1.0353 -0.0309  0.3014
  716SOL     OW 2954   2.867   5.628   6.729  0.2731 -0.5101 -0.5930
  716SOL    HW1 2955   2.954   5.593   6.707  0.9586  0.2803  0.7108
  716SOL    HW2 2956   2.886   5.710   6.776 -1.2442  1.6812 -3.4696
  717SOL     OW 2957   0.425   3.310   3.408  0.2964  0.5949  1.1661
  717SOL    HW1 2958   0.338   3.279   3.432  0.1361  0.3601  0.3386
  717SOL    HW2 2959   0.481   3.233   3.416  0.3796  0.6822  1.4414
  718SOL     OW 2960   3.417   2.917   3.686 -0.2453 -0.0303  0.5122
  718SOL    HW1 2961   3.363   2.996   3.690  0.2032  0.3514 -0.4751
  718SOL    HW2 2962   3.504   2.948   3.663  1.3791 -0.2540  5.2788
  719SOL     OW 2963   6.435   4.103   1.397 -0.4331  0.2249  0.4454
  719SOL    HW1 2964   6.425   4.008   1.395 -0.4539  0.1818  1.7380
  719SOL    HW2 2965   6.369   4.133   1.459 -0.6453  1.1251 -0.1962
  720SOL     OW 2966   0.670   2.558   1.952  0.6029 -0.6505 -0.1542
  720SOL    HW1 2967   0.666   2.626   1.885 -0.7104  1.0128  1.5257
  720SOL    HW2 2968   0.630   2.482   1.911  0.0342  0.2557 -1.3435
  721SOL     OW 2969   3.674   4.936   1.239 -0.3777  1.2198  0.1077
  721SOL    HW1 2970   3.730   4.929   1.316 -1.2427  0.9073  0.7242
  721SOL    HW2 2971   3.676   4.850   1.199 -2.1902  0.4995  1.4227
  722SOL     OW 2972   2.600   5.289   4.432  0.0431  0.5928  0.2909
  722SOL    HW1 2973   2.595   5.373   4.386  2.2748 -0.0287 -1.2525
  722SOL    HW2 2974   2.584   5.224   4.364  0.8427 -0.2886  0.9200
  723SOL     OW 2975   2.148   3.980   2.875 -0.1520 -0.7013  0.4068
  723SOL    HW1 2976   2.132   3.887   2.859 -0.3580 -0.3687 -1.4965
  723SOL    HW2 2977   2.240   3.993   2.851 -0.8008  0.0544 -1.9043
  724SOL     OW 2978   1.586   2.454   0.730 -0.1840  0.0089 -0.2081
  724SOL    HW1 2979   1.532   2.424   0.803  0.2333 -0.1917  0.0241
  724SOL    HW2 2980   1.637   2.527   0.767 -0.8292  0.6850 -0.6296
  725SOL     OW 2981   2.134   0.430   2.038  0.3186 -0.9005 -0.0423
  725SOL    HW1 2982   2.136   0.398   1.948 -1.3584 -0.9149 -0.1153
  725SOL    HW2 2983   2.141   0.525   2.030  0.2918 -0.9101 -0.1906
  726SOL     OW 2984   3.976   6.435   2.661  0.1481 -0.0174  0.2531
  726SOL    HW1 2985   4.018   6.490   2.595  0.5677 -0.3263  0.2492
  726SOL    HW2 2986   3.883   6.453   2.653  0.0900 -0.7201 -1.0682
  727SOL     OW 2987   5.175   5.200   3.766  0.1817 -0.4278  0.6268
  727SOL    HW1 2988   5.231   5.227   3.839  0.5396 -0.8384  0.5094
  727SOL    HW2 2989   5.086   5.202   3.802  0.3393 -0.4588  1.0258
  728SOL     OW 2990   5.197   3.581   1.400  1.0920 -0.4917  0.1678
  728SOL    HW1 2991   5.175   3.489   1.381  0.3552 -0.4632  0.8685
  728SOL    HW2 2992   5.121   3.631   1.372  2.1514  0.1220 -1.8361
  729SOL     OW 2993   0.340   1.585   4.011 -0.5726 -0.1757  0.2829
  729SOL    HW1 2994   0.324   1.579   3.917 -1.8402 -0.7202  0.5152
  729SOL    HW2 2995   0.361   1.677   4.026 -0.8669  0.0196 -0.4610
  730SOL     OW 2996   0.244   2.364   0.215 -0.5668 -0.5801 -0.3280
  730SOL    HW1 2997   0.215   2.452   0.192 -0.7996 -0.3728  0.6883
  730SOL    HW2 2998   0.199   2.307   0.153 -2.5677 -0.2067  0.6895
  731SOL     OW 2999   4.193   0.592   6.242  0.3788  0.7157 -0.4724
  731SOL    HW1 3000   4.104   0.559   6.257  0.1592  0.8239 -1.5111
  731SOL    HW2 3001   4.245   0.551   6.312 -0.1519 -0.7426 -0.8966
  732SOL     OW 3002   4.784   2.233   4.222  0.0261 -0.2775 -0.1852
  732SOL    HW1 3003   4.874   2.212   4.249 -0.0375 -0.0919  0.1732
  732SOL    HW2 3004   4.754   2.155   4.176 -0.3016 -1.0832  1.3508
  733SOL     OW 3005   1.075   1.758   3.176 -0.0371 -0.8009  0.6200
  733SOL    HW1 3006   1.021   1.837   3.181  1.4596  0.5326 -1.9973
  733SOL    HW2 3007   1.045   1.703   3.248 -2.3507  1.3972  1.4574
  734SOL     OW 3008   2.645   3.117   5.434  0.0064 -0.1272  0.1242
  734SOL    HW1 3009   2.620   3.103   5.342  0.7620 -0.4333 -0.0403
  734SOL    HW2 3010   2.630   3.032   5.475  0.4455 -0.2124  0.1044
  735SOL     OW 3011   2.697   1.330   0.420  0.3370  0.5948 -0.1575
  735SOL    HW1 3012   2.702   1.412   0.371  1.9347  1.2209  1.0029
  735SOL    HW2 3013   2.715   1.354   0.511 -0.8334 -0.8109  0.4957
  736SOL     OW 3014   3.930   4.142   7.520  0.3990  0.0292 -0.1945
  736SOL    HW1 3015   3.909   4.126   7.612  2.4560 -0.1092  0.3063
  736SOL    HW2 3016   3.971   4.061   7.490  1.0893  0.5824 -0.7919
  737SOL     OW 3017   2.171   5.818   0.730 -0.4768 -0.2177 -0.1686
  737SOL    HW1 3018   2.089   5.858   0.759 -1.1297 -0.9071 -0.9985
  737SOL    HW2 3019   2.231   5.831   0.803 -2.4080 -3.1021  2.1674
  738SOL     OW 3020   3.350   1.934   6.656 -0.7773  0.7774  0.1267
  738SOL    HW1 3021   3.322   2.026   6.650  1.4401  1.5048  0.1685
  738SOL    HW2 3022   3.363   1.919   6.750  2.8939  1.8218 -0.0614
  739SOL     OW 3023   1.110   4.678   3.274 -0.1667  0.4630  0.3480
  739SOL    HW1 3024   1.171   4.752   3.281 -1.4018  1.4649  0.9074
  739SOL    HW2 3025   1.044   4.695   3.341 -1.5284 -0.1298 -0.7924
  740SOL     OW 3026   1.397   2.168   4.147  0.3251  0.0774 -0.4129
  740SOL    HW1 3027   1.380   2.113   4.224 -0.8965  1.6656  0.4967
  740SOL    HW2 3028   1.487   2.198   4.159  0.8868 -1.3761 -0.7354
  741SOL     OW 3029   5.117   0.429   7.089 -0.0705  0.2432 -0.6178
  741SOL    HW1 3030   5.181   0.400   7.023  0.2729 -0.1694 -0.1126
  741SOL    HW2 3031   5.103   0.352   7.144  0.4686  0.8887  0.4448
  742SOL     OW 3032   2.186   4.384   7.254 -0.0364 -0.0080 -0.2752
  742SOL    HW1 3033   2.273   4.369   7.292 -0.3027  0.0232  0.3663
  742SOL    HW2 3034   2.189   4.475   7.224  0.5242 -0.3491 -1.2910
  743SOL     OW 3035   2.820   2.605   2.876  0.0280 -0.6327  0.0803
  743SOL    HW1 3036   2.784   2.600   2.965 -0.2324  1.7112  0.1669
  743SOL    HW2 3037   2.808   2.517   2.841 -0.7866 -1.3620  2.0117
  744SOL     OW 3038   1.516   2.412   6.302  0.8021 -0.4966 -0.3214
  744SOL    HW1 3039   1.451   2.479   6.278  1.8961  1.4268  1.6833
  744SOL    HW2 3040   1.573   2.405   6.226  0.7893  1.0450 -0.4944
  745SOL     OW 3041   2.127   6.647   4.605 -0.3559  0.6414 -0.0201
  745SOL    HW1 3042   2.113   6.585   4.677 -1.6776  2.1869  1.1127
  745SOL    HW2 3043   2.199   6.703   4.635 -0.9842  1.3592  0.1553
  746SOL     OW 3044   6.337   4.242   1.036  0.0546  0.0065  0.9232
  746SOL    HW1 3045   6.288   4.160   1.044 -0.6136  0.4504  1.4841
  746SOL    HW2 3046   6.425   4.220   1.067 -0.6641 -0.0239  3.0986
  747SOL     OW 3047   1.701   6.241   4.612  0.0111  0.6936  0.3624
  747SOL    HW1 3048   1.652   6.210   4.688  0.5946 -0.8339  0.1465
  747SOL    HW2 3049   1.748   6.318   4.644 -0.1124  0.3422  1.4125
  748SOL     OW 3050   5.024   4.381   2.532 -0.1922  0.0864 -0.2842
  748SOL    HW1 3051   5.101   4.422   2.491 -0.7880  1.4808 -0.0812
  748SOL    HW2 3052   4.991   4.448   2.592 -1.2374 -0.7063  0.0475
  749SOL     OW 3053   1.442   2.458   2.685  0.2102 -0.5581  0.4227
  749SOL    HW1 3054   1.497   2.411   2.748  0.2162 -0.3714  0.5572
  749SOL    HW2 3055   1.395   2.523   2.737  0.7832  0.1070  0.1207
  750SOL     OW 3056   2.690   1.414   0.038  0.1069 -0.1177 -0.6383
  750SOL    HW1 3057   2.702   1.352   0.109  1.1866  1.7613  0.9214
  750SOL    HW2 3058   2.778   1.431   0.006 -0.0269  1.4369 -0.2550
  751SOL     OW 3059   1.749   5.688   3.530  0.3055 -0.0806  0.2520
  751SOL    HW1 3060   1.720   5.665   3.618 -0.6797 -0.5259 -0.1737
  751SOL    HW2 3061   1.702   5.628   3.472 -0.4740  1.4033 -0.7132
  752SOL     OW 3062   6.541   2.998   6.144  0.1103 -0.2256 -0.1501
  752SOL    HW1 3063   6.583   2.998   6.058  0.9402 -0.3708  0.2423
  752SOL    HW2 3064   6.584   2.926   6.191  0.3520  0.4540  0.7024
  753SOL     OW 3065   2.868   5.204   1.307  0.7188 -0.2449  0.3785
  753SOL    HW1 3066   2.839   5.270   1.244 -1.0660 -2.0176 -0.7869
  753SOL    HW2 3067   2.791   5.188   1.362  1.0735 -1.4098  0.5658
  754SOL     OW 3068   5.303   2.430   5.069  0.0668  0.2709 -0.0957
  754SOL    HW1 3069   5.257   2.501   5.025 -1.0684 -0.0685  0.4753
  754SOL    HW2 3070   5.394   2.458   5.073 -0.1975  1.2586 -0.7144
  755SOL     OW 3071   0.386   4.671   7.605  0.2998 -0.4230 -0.6527
  755SOL    HW1 3072   0.474   4.706   7.620  0.8782 -1.3932 -1.6063
  755SOL    HW2 3073   0.400   4.597   7.545 -1.3685  0.5714 -2.3590
  756SOL     OW 3074   0.408   4.966   0.939  0.1134  0.0955  0.0375
  756SOL    HW1 3075   0.360   5.049   0.941  1.5845  1.0383  2.8090
  756SOL    HW2 3076   0.442   4.960   0.850 -1.6822  1.4262 -0.8132
  757SOL     OW 3077   5.552   5.913   0.109 -0.2106  0.3214 -0.2827
  757SOL    HW1 3078   5.533   5.905   0.202  0.7039  1.6148  0.0374
  757SOL    HW2 3079   5.483   5.970   0.075 -0.8382 -0.5521 -0.5267
  758SOL     OW 3080   5.012   2.704   3.277  0.5216 -0.4493  0.2002
  758SOL    HW1 3081   4.955   2.633   3.307  0.8132 -1.0091 -0.5392
  758SOL    HW2 3082   4.980   2.726   3.190  1.9745 -1.4034 -0.6152
  759SOL     OW 3083   4.112   5.303   1.363  0.0180  0.5883 -0.1541
  759SOL    HW1 3084   4.072   5.362   1.426 -0.1020 -0.6372  0.9534
  759SOL    HW2 3085   4.204   5.298   1.390  0.6760  2.2389 -1.8079
  760SOL     OW 3086   1.294   0.489   6.923  0.1026  0.0941 -0.5118
  760SOL    HW1 3087   1.349   0.411   6.912  0.8410  0.3670  0.9968
  760SOL    HW2 3088   1.284   0.524   6.834  1.3468 -0.6466 -0.9728
  761SOL     OW 3089   5.530   4.421   7.777  0.2415  0.3319  0.5363
  761SOL    HW1 3090   5.599   4.473   7.819  1.1838 -0.7287  0.3525
  761SOL    HW2 3091   5.573   4.382   7.701 -0.4328 -0.6993  0.6619
  762SOL     OW 3092   2.695   4.511   4.865  0.0370  0.7362 -0.2723
  762SOL    HW1 3093   2.683   4.440   4.928  1.1625 -0.7763 -1.6536
  762SOL    HW2 3094   2.624   4.572   4.883  1.0283  1.0361  3.2430
  763SOL     OW 3095   1.219   4.495   7.045  0.7037  0.3865  0.5824
  763SOL    HW1 3096   1.232   4.580   7.088 -0.9112  0.0715  1.7903
  763SOL    HW2 3097   1.133   4.467   7.074  1.9351 -2.5472  1.7027
  764SOL     OW 3098   2.114   1.011   2.861  0.9479 -0.1417  0.0582
  764SOL    HW1 3099   2.062   1.073   2.810 -0.7456 -2.1773 -0.8537
  764SOL    HW2 3100   2.200   1.011   2.819  0.3761  0.1517 -1.1447
  765SOL     OW 3101   6.532   3.719   6.560  0.2230  0.3497  0.0374
  765SOL    HW1 3102   6.574   3.633   6.552  0.3784  0.4609 -0.3636
  765SOL    HW2 3103   6.439   3.699   6.566  0.3143  0.1044  0.8726
  766SOL     OW 3104   5.285   6.277   0.748  0.2051 -0.3710 -0.1558
  766SOL    HW1 3105   5.286   6.188   0.783  0.0479 -0.1130  0.5147
  766SOL    HW2 3106   5.211   6.278   0.687  0.3594 -0.7657 -0.3543
  767SOL     OW 3107   5.798   6.671   5.484  0.1602 -0.2546 -0.1982
  767SOL    HW1 3108   5.849   6.592   5.467  2.1897  1.0427 -0.4857
  767SOL    HW2 3109   5.775   6.704   5.397 -0.5144 -0.3799 -0.0796
  768SOL     OW 3110   1.309   4.544   1.058 -0.0425 -0.4735  0.0003
  768SOL    HW1 3111   1.290   4.636   1.077  1.3696 -0.0623 -0.4926
  768SOL    HW2 3112   1.231   4.513   1.011 -0.1318  0.7448 -0.7072
  769SOL     OW 3113   5.497   3.243   7.557 -0.4746  0.0273  0.1209
  769SOL    HW1 3114   5.432   3.310   7.536 -1.0153 -0.4119  0.3663
  769SOL    HW2 3115   5.576   3.292   7.576 -0.8549  0.6008  0.2610
  770SOL     OW 3116   4.808   2.155   5.395 -0.5172  0.0038 -0.2688
  770SOL    HW1 3117   4.757   2.230   5.426  0.8307  1.5045 -1.5352
  770SOL    HW2 3118   4.839   2.112   5.475 -2.1922  0.1340  0.4910
  771SOL     OW 3119   5.810   1.219   5.746 -0.4937  0.3116  0.6130
  771SOL    HW1 3120   5.738   1.185   5.799 -0.8968  2.1480  1.3212
  771SOL    HW2 3121   5.784   1.308   5.724  0.6999  0.3577 -0.7982
  772SOL     OW 3122   5.539   5.971   4.918 -0.3771  0.0558  0.3969
  772SOL    HW1 3123   5.508   5.925   4.840 -0.1658  0.0627  0.3080
  772SOL    HW2 3124   5.483   6.048   4.924  1.0558  1.2686 -1.0497
  773SOL     OW 3125   1.626   2.589   4.013 -0.5670 -0.6209  0.2412
  773SOL    HW1 3126   1.575   2.569   4.092  1.5477 -0.4304  1.7557
  773SOL    HW2 3127   1.635   2.685   4.015 -0.9256 -0.5630 -0.5446
  774SOL     OW 3128   5.859   1.775   7.994  0.5597 -0.1597  0.5046
  774SOL    HW1 3129   5.819   1.855   7.959  0.3963  0.7385  2.5935
  774SOL    HW2 3130   5.943   1.768   7.948 -0.5071 -0.2585 -1.5553
  775SOL     OW 3131   5.986   0.388   5.611  0.2430  0.5722 -0.1880
  775SOL    HW1 3132   6.038   0.309   5.630 -0.2741  0.1239 -0.6015
  775SOL    HW2 3133   6.022   0.422   5.530 -1.5067 -1.0112 -1.7262
  776SOL     OW 3134   4.594   6.508   1.585 -0.3190  0.5541 -0.5107
  776SOL    HW1 3135   4.522   6.565   1.612 -0.1436  0.3601  0.3907
  776SOL    HW2 3136   4.585   6.430   1.639 -1.4662 -1.0034 -2.7895
  777SOL     OW 3137   1.226   4.290   7.619 -0.4168  0.3710 -0.3569
  777SOL    HW1 3138   1.212   4.196   7.624  0.7487  0.1495 -0.8123
  777SOL    HW2 3139   1.280   4.302   7.541  1.1949  1.1731  0.8203
  778SOL     OW 3140   2.635   5.113   1.786 -0.5599  0.4747 -0.4777
  778SOL    HW1 3141   2.647   5.159   1.869 -0.2475  0.0714 -0.2966
  778SOL    HW2 3142   2.720   5.120   1.743 -0.2034 -0.7653 -0.0196
  779SOL     OW 3143   2.629   3.455   7.525  0.0905 -0.4812  0.1692
  779SOL    HW1 3144   2.661   3.540   7.557 -0.3910 -0.1316 -0.2557
  779SOL    HW2 3145   2.543   3.445   7.567  0.6925 -1.3855  1.2608
  780SOL     OW 3146   5.537   0.262   7.740  0.7278 -0.0682 -0.2907
  780SOL    HW1 3147   5.527   0.224   7.827  0.8360  0.3044 -0.1116
  780SOL    HW2 3148   5.606   0.327   7.750 -0.5776  1.3657 -0.1840
  781SOL     OW 3149   6.622   4.121   6.940  0.3652 -0.0680  0.4205
  781SOL    HW1 3150   6.623   4.185   6.869  0.5795 -1.4473 -0.8621
  781SOL    HW2 3151   6.657   4.169   7.016 -0.0040  1.4743 -0.3454
  782SOL     OW 3152   4.359   4.173   7.067 -0.2323  0.3147 -0.3321
  782SOL    HW1 3153   4.390   4.086   7.089 -0.7181  0.0887 -0.5229
  782SOL    HW2 3154   4.295   4.194   7.134 -1.9491 -0.5082 -1.6414
  783SOL     OW 3155   6.043   4.021   3.505 -0.2878  0.5423 -0.0656
  783SOL    HW1 3156   6.018   4.025   3.413 -2.6180 -0.2029  0.4592
  783SOL    HW2 3157   6.096   3.941   3.512 -2.1239 -0.7640 -0.3891
  784SOL     OW 3158   0.402   3.100   5.542  0.4598 -0.3752  0.4599
  784SOL    HW1 3159   0.473   3.109   5.478 -0.9648 -1.1279 -1.3178
  784SOL    HW2 3160   0.435   3.037   5.606  1.2781 -0.9908 -0.5352
  785SOL     OW 3161   4.830   3.859   3.228 -0.2693 -0.4971  0.0656
  785SOL    HW1 3162   4.819   3.886   3.319 -1.2778  0.1304 -0.2104
  785SOL    HW2 3163   4.793   3.932   3.178  1.2945 -0.3273 -0.8876
  786SOL     OW 3164   2.712   0.526   1.608 -0.5251  0.0187 -0.5939
  786SOL    HW1 3165   2.671   0.498   1.690  0.2428  1.3268  0.2892
  786SOL    HW2 3166   2.764   0.603   1.633  0.3748 -0.0381 -2.1603
  787SOL     OW 3167   1.491   1.963   0.124 -0.3091  0.6194 -0.3663
  787SOL    HW1 3168   1.406   1.928   0.096 -0.1457  0.5250 -0.7447
  787SOL    HW2 3169   1.534   1.989   0.043  1.4844 -2.5426 -0.6101
  788SOL     OW 3170   3.475   6.053   6.268  0.1188 -0.5711 -0.4041
  788SOL    HW1 3171   3.497   6.059   6.175  1.2534 -1.9106 -0.2562
  788SOL    HW2 3172   3.454   6.143   6.294  0.5068 -0.0632 -1.7821
  789SOL     OW 3173   4.451   2.665   0.321 -0.8999  0.5669 -0.0246
  789SOL    HW1 3174   4.366   2.630   0.348 -1.3140  2.1463  0.8144
  789SOL    HW2 3175   4.437   2.695   0.231 -0.1164 -2.6691 -1.3856
  790SOL     OW 3176   5.066   1.999   4.550  0.0421 -0.5233 -0.0259
  790SOL    HW1 3177   5.073   1.990   4.645  0.5781  0.3793  0.0333
  790SOL    HW2 3178   5.149   1.966   4.516 -0.2046 -0.9766 -0.1966
  791SOL     OW 3179   1.886   2.041   3.743 -0.2394 -0.0133  0.6657
  791SOL    HW1 3180   1.917   1.984   3.674  1.0912  1.1055  0.3098
  791SOL    HW2 3181   1.793   2.019   3.753 -0.7883  0.6231 -2.3030
  792SOL     OW 3182   5.221   0.520   7.768  0.6125  0.0248  0.0569
  792SOL    HW1 3183   5.181   0.538   7.854 -1.2419  0.5488 -0.8592
  792SOL    HW2 3184   5.246   0.607   7.736  0.5572 -0.0829 -0.2738
  793SOL     OW 3185   6.299   0.330   0.416 -0.3357 -0.0653 -0.0225
  793SOL    HW1 3186   6.391   0.333   0.393  0.0235  1.3035  1.4050
  793SOL    HW2 3187   6.253   0.346   0.334  0.7291  0.3548 -0.5537
  794SOL     OW 3188   0.468   4.467   2.774 -0.2263 -0.0642 -0.7134
  794SOL    HW1 3189   0.399   4.412   2.811  0.8406 -0.5004  0.7119
  794SOL    HW2 3190   0.486   4.428   2.688 -0.7611 -0.8118 -0.4949
  795SOL     OW 3191   2.921   4.800   6.988  0.3039  0.2950  0.1686
  795SOL    HW1 3192   2.911   4.769   6.897 -0.4517  0.6485  0.1295
  795SOL    HW2 3193   3.016   4.805   7.000  0.4759 -1.7523  0.0756
  796SOL     OW 3194   5.705   1.196   2.699  0.3085  0.1203  0.3818
  796SOL    HW1 3195   5.664   1.226   2.619  0.6096 -1.6424 -0.4920
  796SOL    HW2 3196   5.637   1.148   2.745  0.3212  0.5619  0.8729
  797SOL     OW 3197   0.790   4.172   0.155  0.5510  0.6629  0.2476
  797SOL    HW1 3198   0.877   4.208   0.143  0.4960  0.7801  0.1963
  797SOL    HW2 3199   0.804   4.089   0.201  0.7711  0.1954 -0.6303
  798SOL     OW 3200   2.247   1.380   0.172  0.1860 -0.7712 -0.2520
  798SOL    HW1 3201   2.180   1.352   0.111 -0.4088 -0.6398  0.3290
  798SOL    HW2 3202   2.304   1.304   0.182 -1.4301 -1.8633  1.3399
  799SOL     OW 3203   0.604   5.309   7.543  0.1357  0.0351 -0.3297
  799SOL    HW1 3204   0.624   5.282   7.632 -0.9621  0.4019  0.0351
  799SOL    HW2 3205   0.521   5.265   7.522  0.7213 -0.6120 -1.4329
  800SOL     OW 3206   5.757   2.249   0.005 -0.2380 -0.3678  0.1852
  800SOL    HW1 3207   5.772   2.318   0.069  0.1270 -1.2879  1.1132
  800SOL    HW2 3208   5.666   2.260  -0.022  0.1836  1.3163 -0.7281
  801SOL     OW 3209   4.986   4.059   1.695  0.3153 -0.1558  0.4985
  801SOL    HW1 3210   5.036   4.139   1.678  2.5602 -0.9670  2.5633
  801SOL    HW2 3211   5.045   4.006   1.750 -1.2069 -3.0820 -0.4704
  802SOL     OW 3212   2.623   4.710   0.360 -0.6654 -0.8628  0.4930
  802SOL    HW1 3213   2.591   4.663   0.283 -1.5932  0.9562 -0.2973
  802SOL    HW2 3214   2.638   4.642   0.425  1.5530 -2.6498 -1.6948
  803SOL     OW 3215   5.885   0.432   2.234  0.8159  0.0213  0.0950
  803SOL    HW1 3216   5.978   0.416   2.249  0.8595 -0.9548 -1.0731
  803SOL    HW2 3217   5.844   0.423   2.320  1.5747 -1.3410  0.3363
  804SOL     OW 3218   3.564   3.286   2.933 -0.0947  0.2627  0.4559
  804SOL    HW1 3219   3.508   3.349   2.979 -0.2869  0.8140 -0.5125
  804SOL    HW2 3220   3.651   3.325   2.936  0.1502 -0.3325  1.4814
  805SOL     OW 3221   0.186   2.880   6.831 -0.1931  0.6942  0.1759
  805SOL    HW1 3222   0.276   2.895   6.803 -0.0294  0.4507  0.5660
  805SOL    HW2 3223   0.193   2.819   6.905 -0.8333 -1.2196 -1.2707
  806SOL     OW 3224   1.496   1.402   2.559 -0.3616  0.4683 -0.7362
  806SOL    HW1 3225   1.575   1.394   2.506 -0.0454  0.2466 -0.2373
  806SOL    HW2 3226   1.508   1.339   2.630 -1.0015  0.4082 -0.6740
  807SOL     OW 3227   1.068   3.669   3.385 -0.0852  0.2698 -0.2471
  807SOL    HW1 3228   1.120   3.742   3.352  0.5633  0.1831  0.5764
  807SOL    HW2 3229   1.075   3.602   3.316  2.3694 -0.4286  0.5942
  808SOL     OW 3230   2.087   4.178   4.715  0.2392 -0.6014  0.3749
  808SOL    HW1 3231   2.035   4.112   4.670  1.5087 -0.6760 -1.0652
  808SOL    HW2 3232   2.178   4.150   4.702  0.7566  0.9292  0.4994
  809SOL     OW 3233   3.909   2.698   0.635 -0.2211 -0.6446  0.3363
  809SOL    HW1 3234   3.987   2.671   0.684  1.5525 -2.4706 -3.1159
  809SOL    HW2 3235   3.907   2.793   0.643  3.2634 -0.3744 -0.5139
  810SOL     OW 3236   2.836   4.625   7.398 -0.0786  0.2271  0.5552
  810SOL    HW1 3237   2.919   4.672   7.390 -0.3176  0.8873  1.7530
  810SOL    HW2 3238   2.798   4.627   7.310  2.7080 -3.0646 -0.9569
  811SOL     OW 3239   2.038   4.522   7.741  0.1173 -0.8268 -0.4949
  811SOL    HW1 3240   2.115   4.562   7.700 -0.2259  0.6816  0.2867
  811SOL    HW2 3241   2.073   4.446   7.787  1.2318  0.0813  0.2138
  812SOL     OW 3242   2.801   6.240   1.088  0.1428 -0.1353  0.3778
  812SOL    HW1 3243   2.792   6.161   1.141 -1.2518 -0.2130  0.0579
  812SOL    HW2 3244   2.789   6.210   0.998  1.0282  0.2274  0.1319
  813SOL     OW 3245   2.072   3.197   4.702  0.5042  0.0570 -0.7241
  813SOL    HW1 3246   2.139   3.136   4.671  1.3565  0.5225  0.1148
  813SOL    HW2 3247   2.120   3.258   4.759 -0.9492 -0.8339  1.5915
  814SOL     OW 3248   2.891   0.081   3.125  0.3663  0.0406 -0.1342
  814SOL    HW1 3249   2.848   0.072   3.211  1.4223 -1.8577  0.2540
  814SOL    HW2 3250   2.853   0.161   3.088 -0.2702  0.8131  2.0092
  815SOL     OW 3251   0.695   3.226   5.171  0.3604  0.0598 -0.9030
  815SOL    HW1 3252   0.724   3.302   5.222  0.8767 -1.0029  0.4666
  815SOL    HW2 3253   0.644   3.263   5.099  1.1745  1.7300 -0.6698
  816SOL     OW 3254   0.569   2.735   0.857  0.3316 -0.3384  0.0183
  816SOL    HW1 3255   0.584   2.640   0.852  0.0596 -0.4385  0.8764
  816SOL    HW2 3256   0.620   2.762   0.934 -0.3862  0.0436  0.3650
  817SOL     OW 3257   4.900   2.570   5.894  0.9523 -0.5902 -0.1767
  817SOL    HW1 3258   4.891   2.477   5.914  2.5051 -0.6711  0.3052
  817SOL    HW2 3259   4.945   2.607   5.971 -2.9963  1.3691  1.4619
  818SOL     OW 3260   0.018   0.166   0.859 -0.2915  0.1937  0.4164
  818SOL    HW1 3261   0.058   0.101   0.916 -1.5782  0.1216  1.2642
  818SOL    HW2 3262   0.062   0.248   0.882  0.6510 -0.1845  0.0201
  819SOL     OW 3263   3.897   3.868   5.600  0.1407 -0.4963  0.6433
  819SOL    HW1 3264   3.846   3.787   5.612  0.8022 -1.0519 -0.2161
  819SOL    HW2 3265   3.985   3.846   5.631  0.6386 -0.5004 -0.7219
  820SOL     OW 3266   6.382   5.439   7.581 -0.6424  0.3902 -0.3158
  820SOL    HW1 3267   6.460   5.389   7.604  0.7139  3.0390  1.2234
  820SOL    HW2 3268   6.336   5.453   7.664 -1.2701  1.2024 -0.7789
  821SOL     OW 3269   5.923   5.171   1.603  0.4482  0.7451  0.0396
  821SOL    HW1 3270   5.951   5.122   1.680  0.1784  1.8577  0.8891
  821SOL    HW2 3271   5.901   5.258   1.638 -0.1609  1.1160 -1.2212
  822SOL     OW 3272   3.957   4.504   4.882 -0.0189  0.3365  0.6446
  822SOL    HW1 3273   3.884   4.561   4.860 -0.5887 -0.1157  1.3229
  822SOL    HW2 3274   4.004   4.550   4.952 -0.6183 -0.1197  1.3616
  823SOL     OW 3275   3.560   3.461   1.984  0.3347 -0.1002  0.5017
  823SOL    HW1 3276   3.492   3.509   1.937 -0.5951 -0.9867  0.8939
  823SOL    HW2 3277   3.625   3.440   1.917 -0.4422 -0.4059 -0.1800
  824SOL     OW 3278   2.619   5.915   7.792 -0.2723  0.4906 -0.2634
  824SOL    HW1 3279   2.629   5.946   7.702  0.9748  1.6089  0.2301
  824SOL    HW2 3280   2.697   5.946   7.838 -1.4090  0.9575  1.4777
  825SOL     OW 3281   2.497   0.886   7.894 -0.5435  0.4851  0.0230
  825SOL    HW1 3282   2.592   0.881   7.906 -0.7444  1.0574  2.2911
  825SOL    HW2 3283   2.479   0.979   7.880 -0.9511  0.7723  2.1104
  826SOL     OW 3284   1.260   6.117   7.247 -0.4729 -0.3840 -0.1119
  826SOL    HW1 3285   1.324   6.085   7.310 -0.9078 -2.0066 -0.4329
  826SOL    HW2 3286   1.299   6.098   7.161 -0.8296 -0.2050 -0.3176
  827SOL     OW 3287   5.996   5.423   4.633  0.1001  0.0419 -0.7325
  827SOL    HW1 3288   5.953   5.507   4.616 -0.8051 -0.6299 -1.9322
  827SOL    HW2 3289   6.060   5.442   4.702 -1.3130  1.3404  0.2843
  828SOL     OW 3290   2.734   3.104   7.606  0.1438  0.1043  0.4187
  828SOL    HW1 3291   2.645   3.131   7.584 -0.8219 -2.5584  0.6284
  828SOL    HW2 3292   2.773   3.081   7.522  0.1645  0.0188  0.4516
  829SOL     OW 3293   4.704   1.873   6.072  0.3029 -0.3851 -0.0994
  829SOL    HW1 3294   4.781   1.824   6.101  1.0295  1.2088  0.7822
  829SOL    HW2 3295   4.727   1.965   6.087 -0.3835  0.4017 -3.2006
  830SOL     OW 3296   6.612   2.959   0.947  0.6313  0.0499  0.0485
  830SOL    HW1 3297   6.556   3.018   0.896  1.4329  0.1920 -0.6830
  830SOL    HW2 3298   6.569   2.874   0.941 -1.5694  0.8299  2.6503
  831SOL     OW 3299   4.037   3.000   2.911 -0.1783  0.2389 -0.4866
  831SOL    HW1 3300   3.951   2.984   2.949  0.2409  0.6392  0.6613
  831SOL    HW2 3301   4.074   2.913   2.895 -0.5948  0.0714 -0.5288
  832SOL     OW 3302   3.370   5.107   4.241  0.7056  0.1948 -0.7602
  832SOL    HW1 3303   3.389   5.076   4.153  1.0777 -1.9964  0.0171
  832SOL    HW2 3304   3.307   5.044   4.276 -2.1687  2.9144 -0.5589
  833SOL     OW 3305   2.083   1.865   2.277  0.5263  0.1590 -0.0808
  833SOL    HW1 3306   2.001   1.877   2.324  0.2338 -0.5350 -0.4042
  833SOL    HW2 3307   2.117   1.782   2.309  0.6892  0.0410 -0.5533
  834SOL     OW 3308   5.460   1.541   6.685  0.1893 -0.2195  0.3453
  834SOL    HW1 3309   5.545   1.581   6.667  0.8089 -1.5918  0.0816
  834SOL    HW2 3310   5.432   1.580   6.768  1.1139  0.1902  0.4742
  835SOL     OW 3311   3.473   3.172   4.410 -0.6790 -0.4052 -0.0743
  835SOL    HW1 3312   3.467   3.076   4.403 -0.1260 -0.6716  2.3123
  835SOL    HW2 3313   3.476   3.189   4.504 -1.1130  2.0122 -0.4393
  836SOL     OW 3314   1.584   0.598   1.894 -0.3387 -0.1507 -0.6596
  836SOL    HW1 3315   1.623   0.582   1.980  0.6341  1.0520 -0.8291
  836SOL    HW2 3316   1.522   0.527   1.882 -1.3642  0.2807  1.5360
  837SOL     OW 3317   4.120   1.269   1.488  0.1433  0.3313 -0.2947
  837SOL    HW1 3318   4.131   1.293   1.580 -1.0502 -0.8325  0.1780
  837SOL    HW2 3319   4.173   1.191   1.476 -1.8758 -1.2014  0.1963
  838SOL     OW 3320   4.284   5.301   2.443 -0.1209 -0.1370  0.3164
  838SOL    HW1 3321   4.312   5.243   2.372 -0.8591 -0.5324  0.3384
  838SOL    HW2 3322   4.238   5.244   2.505 -0.3710  0.3764  0.6157
  839SOL     OW 3323   3.294   3.655   3.257  0.2296 -0.6257  0.1862
  839SOL    HW1 3324   3.233   3.706   3.204  0.7490  0.7890  0.9152
  839SOL    HW2 3325   3.329   3.717   3.321  0.7926 -1.9265  1.1883
  840SOL     OW 3326   4.330   0.974   4.895 -0.1680  0.0914  0.6235
  840SOL    HW1 3327   4.310   0.917   4.821 -1.2577  2.6195 -1.1899
  840SOL    HW2 3328   4.391   0.924   4.949 -1.8770 -3.1544 -0.2226
  841SOL     OW 3329   3.100   5.519   4.456  0.5516 -0.2226  0.3735
  841SOL    HW1 3330   3.074   5.490   4.543 -1.5571  2.3528  0.7084
  841SOL    HW2 3331   3.082   5.444   4.399 -0.1045 -1.2027  1.8323
  842SOL     OW 3332   1.717   3.001   2.753 -0.2649 -0.0015  0.3880
  842SOL    HW1 3333   1.777   2.932   2.724  0.1692  0.2005  0.8109
  842SOL    HW2 3334   1.672   2.963   2.828  0.3227  0.3545  0.9211
  843SOL     OW 3335   5.830   5.809   0.337  0.1001 -0.2404  0.3616
  843SOL    HW1 3336   5.793   5.896   0.353 -0.6016 -0.4196 -0.2026
  843SOL    HW2 3337   5.753   5.754   0.322  0.5362 -0.9690  0.7573
  844SOL     OW 3338   2.040   1.330   1.018 -0.0624  0.5345  0.0139
  844SOL    HW1 3339   2.018   1.237   1.028 -0.0161  0.2029 -2.4103
  844SOL    HW2 3340   1.971   1.365   0.962  2.2210  0.8591 -2.8322
  845SOL     OW 3341   3.559   6.337   7.787  0.0887 -0.2661  0.3029
  845SOL    HW1 3342   3.626   6.292   7.734  0.3820 -0.0179  0.4578
  845SOL    HW2 3343   3.512   6.266   7.830 -1.3170 -0.5841 -1.6386
  846SOL     OW 3344   3.215   4.611   6.887  0.4059  0.0463  0.3642
  846SOL    HW1 3345   3.262   4.678   6.837  0.6426  0.2636  0.8688
  846SOL    HW2 3346   3.255   4.615   6.974  0.3471 -0.6798  0.4260
  847SOL     OW 3347   4.699   1.815   2.345  0.1652 -0.1778  0.7784
  847SOL    HW1 3348   4.722   1.755   2.274 -0.2488  2.2541 -1.5371
  847SOL    HW2 3349   4.604   1.816   2.347  0.1651  0.6202  0.5969
  848SOL     OW 3350   1.713   3.283   1.922 -0.1258  0.3240 -0.3546
  848SOL    HW1 3351   1.621   3.262   1.938  0.3089 -0.2301  1.5865
  848SOL    HW2 3352   1.740   3.221   1.854 -1.0120  0.0964 -0.5168
  849SOL     OW 3353   0.563   0.921   1.659 -0.5307 -0.4983  0.1731
  849SOL    HW1 3354   0.629   0.982   1.693  0.3242 -1.0473 -0.4487
  849SOL    HW2 3355   0.551   0.857   1.730  0.5069 -1.0726 -0.1365
  850SOL     OW 3356   5.157   2.465   4.034 -0.3507  0.5034  0.5620
  850SOL    HW1 3357   5.116   2.396   4.087 -1.6960  1.0682  0.3003
  850SOL    HW2 3358   5.087   2.528   4.018 -0.3864 -0.1752 -2.8557
  851SOL     OW 3359   2.476   0.968   6.879 -0.3593 -0.0507  0.1553
  851SOL    HW1 3360   2.551   1.022   6.906 -0.3889 -0.3774  0.9452
  851SOL    HW2 3361   2.484   0.889   6.933 -3.0170  1.1816  2.6576
  852SOL     OW 3362   6.476   5.079   1.085  0.5758  0.2006 -0.2072
  852SOL    HW1 3363   6.421   5.088   1.163  0.1837 -1.2621 -0.2906
  852SOL    HW2 3364   6.445   4.999   1.043  1.9080  0.0559 -0.9570
  853SOL     OW 3365   3.161   3.089   4.490 -0.5968  0.8824  0.6248
  853SOL    HW1 3366   3.226   3.025   4.463 -0.6163  0.8667  0.6142
  853SOL    HW2 3367   3.157   3.082   4.585 -0.9193  0.5547  0.5918
  854SOL     OW 3368   5.528   4.005   1.419  0.0204  0.8105  0.0721
  854SOL    HW1 3369   5.479   3.923   1.409  1.1857  0.0099  0.7615
  854SOL    HW2 3370   5.461   4.073   1.410 -0.6107 -0.0552 -3.1277
  855SOL     OW 3371   0.127   2.687   2.297 -0.1015  0.5089 -0.3591
  855SOL    HW1 3372   0.043   2.728   2.317 -0.4223  0.0665 -0.7825
  855SOL    HW2 3373   0.104   2.603   2.259  0.5231 -0.6549  1.6476
  856SOL     OW 3374   3.675   5.088   4.064 -0.4504  0.5193 -0.3488
  856SOL    HW1 3375   3.587   5.097   4.027 -0.0989  0.0859 -1.3128
  856SOL    HW2 3376   3.728   5.149   4.014 -0.3780  1.5018  0.8895
  857SOL     OW 3377   6.501   0.122   0.142 -0.0359  0.0732  0.9258
  857SOL    HW1 3378   6.522   0.195   0.199 -0.2597  1.0038 -0.1437
  857SOL    HW2 3379   6.586   0.096   0.105 -0.3258  2.6423 -1.9802
  858SOL     OW 3380   1.060   5.224   0.698  0.6791  0.1458  0.1511
  858SOL    HW1 3381   0.987   5.163   0.695 -1.2501  2.3462 -0.6698
  858SOL    HW2 3382   1.092   5.228   0.608  1.8854 -0.8182  0.5083
  859SOL     OW 3383   6.484   0.407   7.783  0.3710  0.2013 -0.7277
  859SOL    HW1 3384   6.433   0.333   7.815  0.0216  1.0252  0.7062
  859SOL    HW2 3385   6.454   0.420   7.693  1.4430 -2.2452 -1.5169
  860SOL     OW 3386   4.077   3.424   5.385  0.5816  0.6675  0.0601
  860SOL    HW1 3387   4.131   3.385   5.316  1.2217 -0.1529  1.0009
  860SOL    HW2 3388   3.989   3.425   5.348  0.9515  0.4958 -0.8724
  861SOL     OW 3389   0.932   2.450   2.435  0.0854  0.1672  0.3089
  861SOL    HW1 3390   0.969   2.432   2.348 -2.7874 -1.4500 -0.7204
  861SOL    HW2 3391   0.873   2.524   2.420 -1.2565 -0.8159  0.5830
  862SOL     OW 3392   5.536   1.205   7.305 -0.2882 -0.0871  0.5437
  862SOL    HW1 3393   5.513   1.297   7.292 -0.1566 -0.1892 -0.4671
  862SOL    HW2 3394   5.632   1.203   7.297 -0.4436 -0.6569 -1.9371
  863SOL     OW 3395   2.058   3.780   1.632 -0.1739  0.5184  0.2942
  863SOL    HW1 3396   2.096   3.854   1.679 -1.8671  0.6968  1.4531
  863SOL    HW2 3397   1.992   3.745   1.691 -1.0785 -0.4258 -1.2014
  864SOL     OW 3398   3.658   5.745   3.352  0.5764  0.4010  0.2541
  864SOL    HW1 3399   3.595   5.684   3.315 -0.8743  1.2385  1.2268
  864SOL    HW2 3400   3.743   5.714   3.320 -0.3565 -0.3156 -1.7361
  865SOL     OW 3401   3.148   5.009   7.867 -0.4788 -0.0406  0.1993
  865SOL    HW1 3402   3.164   4.922   7.831  1.9102  0.8327 -1.0637
  865SOL    HW2 3403   3.236   5.045   7.881 -1.3600  1.2392  3.1154
  866SOL     OW 3404   5.485   6.444   5.942  0.1205 -0.2370  0.2492
  866SOL    HW1 3405   5.475   6.403   6.028 -2.7381  2.2832  1.2561
  866SOL    HW2 3406   5.546   6.516   5.957 -0.4002  0.2222  0.1418
  867SOL     OW 3407   0.597   6.364   2.433  0.7167 -0.3424  0.0261
  867SOL    HW1 3408   0.564   6.401   2.351 -0.3772  1.7764  1.3466
  867SOL    HW2 3409   0.570   6.272   2.430 -0.2547 -0.0418 -1.5040
  868SOL     OW 3410   6.596   4.498   0.373  0.1153 -0.3257  0.3528
  868SOL    HW1 3411   6.504   4.503   0.347  0.3094  0.4009 -0.2288
  868SOL    HW2 3412   6.614   4.583   0.413  0.5989 -0.3736  0.2381
  869SOL     OW 3413   1.709   5.288   1.331  0.0797  0.2679  0.3662
  869SOL    HW1 3414   1.760   5.357   1.289  1.2906 -0.0680  1.2084
  869SOL    HW2 3415   1.676   5.328   1.411  2.1661 -0.4905  1.7252
  870SOL     OW 3416   3.321   1.568   6.133  0.1063  0.3693  0.5788
  870SOL    HW1 3417   3.256   1.589   6.200 -0.7816 -0.3141 -0.0526
  870SOL    HW2 3418   3.316   1.640   6.071  0.6140  0.7804  1.0113
  871SOL     OW 3419   4.976   1.311   1.802  0.2106  0.5484 -1.1186
  871SOL    HW1 3420   5.038   1.384   1.798  2.3751 -1.1338 -0.2190
  871SOL    HW2 3421   5.002   1.262   1.880 -0.8075 -1.4997 -1.9985
  872SOL     OW 3422   2.021   2.459   0.832  0.4787  0.4220  0.2340
  872SOL    HW1 3423   2.012   2.551   0.855  1.0789  0.8246 -1.0432
  872SOL    HW2 3424   2.049   2.460   0.740  1.1999 -1.0156  0.4187
  873SOL     OW 3425   5.506   0.545   3.855  0.1991  0.6290  0.6057
  873SOL    HW1 3426   5.418   0.564   3.822  0.3918 -1.6919 -1.5771
  873SOL    HW2 3427   5.565   0.578   3.788  0.8266 -0.3741  0.6322
  874SOL     OW 3428   4.764   4.586   7.231 -0.4426  0.2996  0.3276
  874SOL    HW1 3429   4.744   4.618   7.319 -1.3190 -0.6544  0.5091
  874SOL    HW2 3430   4.736   4.494   7.233  0.8647 -0.1397 -0.5179
  875SOL     OW 3431   0.056   2.549   0.151 -0.0414  0.5258  0.1751
  875SOL    HW1 3432  -0.002   2.625   0.164 -1.3648 -0.3403 -0.5214
  875SOL    HW2 3433   0.001   2.473   0.168  1.4088 -0.3197  1.4175
  876SOL     OW 3434   2.583   6.301   4.403 -0.7559  0.3332  0.0344
  876SOL    HW1 3435   2.656   6.294   4.464 -0.1483 -0.7675 -0.7986
  876SOL    HW2 3436   2.585   6.220   4.352 -1.0661  1.3306 -1.6490
  877SOL     OW 3437   0.367   2.752   4.487  0.7241 -0.0500 -0.1369
  877SOL    HW1 3438   0.301   2.818   4.465  2.0867  2.3684  2.3191
  877SOL    HW2 3439   0.450   2.792   4.459  1.3528 -2.4603 -2.0394
  878SOL     OW 3440   6.230   1.610   0.794  0.5961  0.4904  0.6538
  878SOL    HW1 3441   6.236   1.543   0.862  1.1018  0.5728  0.6960
  878SOL    HW2 3442   6.162   1.670   0.825 -2.2064 -1.6560 -0.8650
  879SOL     OW 3443   4.367   2.562   7.571  0.5650  0.2053  0.0887
  879SOL    HW1 3444   4.390   2.543   7.662  1.1316  0.1227 -0.0687
  879SOL    HW2 3445   4.430   2.512   7.519  0.5973  0.6886 -0.3459
  880SOL     OW 3446   4.066   3.111   2.285 -0.1421  0.1955 -0.4018
  880SOL    HW1 3447   4.040   3.200   2.308 -0.3103  0.3906 -1.3265
  880SOL    HW2 3448   4.103   3.076   2.366 -1.9719  0.3834  0.5782
  881SOL     OW 3449   4.470   2.543   5.411 -0.1392  0.2204 -0.1768
  881SOL    HW1 3450   4.524   2.594   5.352  0.3527  0.3271  0.3525
  881SOL    HW2 3451   4.380   2.569   5.391  0.1600  3.6522  2.1224
  882SOL     OW 3452   6.227   1.808   7.877 -0.1159  0.1777 -0.0371
  882SOL    HW1 3453   6.298   1.786   7.816 -0.5121 -0.1678 -0.3817
  882SOL    HW2 3454   6.149   1.810   7.822 -0.0701  2.8636 -0.1162
  883SOL     OW 3455   3.331   3.781   5.052 -0.2749 -0.1829 -0.4229
  883SOL    HW1 3456   3.271   3.842   5.010  0.1909 -0.0861 -0.9492
  883SOL    HW2 3457   3.418   3.821   5.043 -0.1178 -0.3421  0.2929
  884SOL     OW 3458   5.145   5.229   7.258  0.2947 -0.2578 -0.4819
  884SOL    HW1 3459   5.206   5.301   7.238  0.1302 -0.0578 -0.2608
  884SOL    HW2 3460   5.201   5.161   7.295  0.2463  0.3059  0.6593
  885SOL     OW 3461   3.559   4.526   6.483  0.5194 -0.0792 -0.1745
  885SOL    HW1 3462   3.604   4.606   6.512 -1.3220  0.5270  1.2763
  885SOL    HW2 3463   3.502   4.555   6.412 -0.7490  0.1429  0.8798
  886SOL     OW 3464   5.836   0.039   5.756 -0.2836  0.0739  0.4304
  886SOL    HW1 3465   5.838  -0.000   5.668  2.0423 -0.9703  0.8959
  886SOL    HW2 3466   5.922   0.079   5.767 -1.0741  1.5708  1.6945
  887SOL     OW 3467   3.102   1.562   2.669  0.0565 -0.1918 -0.7487
  887SOL    HW1 3468   3.151   1.500   2.615  0.8824  1.2473 -1.7249
  887SOL    HW2 3469   3.160   1.580   2.743  0.3143  0.2919 -1.0678
  888SOL     OW 3470   3.915   5.212   1.530 -0.2002 -0.2186  0.3077
  888SOL    HW1 3471   3.870   5.213   1.446  0.6103  0.7007 -0.1345
  888SOL    HW2 3472   3.846   5.194   1.594 -0.7169 -1.5794 -0.5919
  889SOL     OW 3473   3.650   4.116   2.986  0.3854 -0.0998 -0.0486
  889SOL    HW1 3474   3.631   4.043   3.044 -1.0631  0.4397  0.1988
  889SOL    HW2 3475   3.703   4.176   3.040  1.2730 -0.7735 -0.1438
  890SOL     OW 3476   6.346   2.292   4.577  0.2413 -0.3658  0.3179
  890SOL    HW1 3477   6.430   2.337   4.585  0.4397 -0.4868 -0.8747
  890SOL    HW2 3478   6.369   2.200   4.571  0.0591 -0.3625 -0.4915
  891SOL     OW 3479   4.688   6.530   5.256 -0.8188  0.2707  0.8272
  891SOL    HW1 3480   4.642   6.515   5.338  0.0420 -0.0997  1.2642
  891SOL    HW2 3481   4.643   6.604   5.216 -1.1667  0.5451  1.6927
  892SOL     OW 3482   1.069   1.457   5.216 -0.1085  0.2331  0.1438
  892SOL    HW1 3483   1.126   1.501   5.279 -0.4697  1.0699 -0.0886
  892SOL    HW2 3484   1.038   1.379   5.261  0.2224  0.4308  0.7268
  893SOL     OW 3485   3.774   1.593   3.432 -0.2127 -0.4148 -0.2100
  893SOL    HW1 3486   3.785   1.506   3.471  0.5579 -0.8289 -1.3120
  893SOL    HW2 3487   3.687   1.591   3.393  0.1304 -0.9826 -0.9487
  894SOL     OW 3488   6.098   2.433   4.083  0.8209  0.3714 -0.4678
  894SOL    HW1 3489   6.115   2.527   4.094  0.5151  0.1964  2.2674
  894SOL    HW2 3490   6.178   2.390   4.116  0.3465 -0.3180 -0.1870
  895SOL     OW 3491   3.238   5.169   5.065 -0.4184 -0.3036 -0.5694
  895SOL    HW1 3492   3.225   5.122   4.983 -2.3155 -1.3330  0.2747
  895SOL    HW2 3493   3.242   5.101   5.132  1.8282  0.4658  0.1749
  896SOL     OW 3494   2.575   2.836   4.593 -0.5071  0.3496 -0.2898
  896SOL    HW1 3495   2.664   2.870   4.584  0.0952 -0.9124  0.6394
  896SOL    HW2 3496   2.540   2.881   4.670 -0.3707  0.2313 -0.1585
  897SOL     OW 3497   5.316   3.830   2.746  0.0329 -0.0484  0.5113
  897SOL    HW1 3498   5.345   3.759   2.689  1.0458  0.8645 -0.1532
  897SOL    HW2 3499   5.226   3.847   2.718 -0.3782 -1.3228  0.9632
  898SOL     OW 3500   5.848   6.129   3.015 -0.2687  0.2385  0.2938
  898SOL    HW1 3501   5.761   6.149   2.981 -0.5395  0.8512  1.3103
  898SOL    HW2 3502   5.842   6.146   3.109  0.5802 -0.9856  0.6002
  899SOL     OW 3503   2.267   4.414   1.898 -0.4136 -0.0538 -0.2973
  899SOL    HW1 3504   2.196   4.358   1.865 -0.4710  0.6223 -1.3811
  899SOL    HW2 3505   2.344   4.358   1.897 -0.1603  0.2134 -2.7339
  900SOL     OW 3506   6.595   2.630   5.236 -0.5834  0.2699  0.3297
  900SOL    HW1 3507   6.629   2.701   5.290  2.4638 -1.4996  0.9816
  900SOL    HW2 3508   6.656   2.624   5.163 -1.3815 -1.0099 -0.2687
  901SOL     OW 3509   3.880   2.817   7.312 -0.0453 -0.2408 -0.1266
  901SOL    HW1 3510   3.792   2.822   7.274  0.1163  0.4730 -0.4156
  901SOL    HW2 3511   3.869   2.847   7.403 -0.0953 -0.1533 -0.1622
  902SOL     OW 3512   4.150   4.354   3.902  0.0766  0.1964 -0.1740
  902SOL    HW1 3513   4.213   4.369   3.832  0.8384 -0.1064  0.4308
  902SOL    HW2 3514   4.131   4.261   3.899  1.3641 -0.1431  1.0246
  903SOL     OW 3515   3.245   0.279   6.547 -0.1251 -0.1106 -0.2162
  903SOL    HW1 3516   3.274   0.272   6.456  0.2198 -0.3119 -0.0883
  903SOL    HW2 3517   3.303   0.221   6.596  0.8848  1.3536  0.4059
  904SOL     OW 3518   4.634   1.529   1.942 -0.0052 -0.3238 -0.0610
  904SOL    HW1 3519   4.690   1.560   2.013  1.1297 -0.6668 -0.7706
  904SOL    HW2 3520   4.663   1.579   1.866 -1.8723  0.7532 -0.1109
  905SOL     OW 3521   3.973   4.670   6.202  0.1374 -0.4985  0.1201
  905SOL    HW1 3522   3.935   4.755   6.177 -0.6547 -0.7738  0.3554
  905SOL    HW2 3523   3.898   4.611   6.205  0.8500 -1.5567 -1.4704
  906SOL     OW 3524   1.396   4.431   0.739  0.2129  0.6052 -0.2528
  906SOL    HW1 3525   1.418   4.337   0.742  1.0448  0.6639 -2.4153
  906SOL    HW2 3526   1.464   4.469   0.684 -1.8238  1.9407 -2.0000
  907SOL     OW 3527   4.287   2.763   3.264 -0.2432 -0.3157  1.0498
  907SOL    HW1 3528   4.255   2.680   3.229  0.1720 -0.6303  1.4058
  907SOL    HW2 3529   4.210   2.820   3.266 -0.2767 -0.2697 -0.4065
  908SOL     OW 3530   1.893   2.024   1.267  0.3394  0.5678 -0.3549
  908SOL    HW1 3531   1.971   2.018   1.322  1.6487  0.6350 -2.1032
  908SOL    HW2 3532   1.867   2.116   1.274  1.1458  0.8340 -0.6731
  909SOL     OW 3533   5.035   4.513   5.023 -0.1672 -0.0844  0.6337
  909SOL    HW1 3534   4.942   4.490   5.033  0.0943 -1.0943  0.8962
  909SOL    HW2 3535   5.034   4.601   4.985 -1.2391 -0.2999  0.1047
  910SOL     OW 3536   1.481   5.770   6.494 -0.5494  0.1591 -0.1556
  910SOL    HW1 3537   1.470   5.860   6.464 -0.4644 -0.1413 -1.1025
  910SOL    HW2 3538   1.507   5.779   6.586 -3.0726  1.0533  0.5653
  911SOL     OW 3539   0.559   0.744   6.661  0.0057 -0.1624  0.1698
  911SOL    HW1 3540   0.610   0.678   6.706  0.2423  0.3177  0.6196
  911SOL    HW2 3541   0.623   0.793   6.609 -0.1356 -0.1513  0.0053
  912SOL     OW 3542   4.906   1.470   5.244  0.5869 -0.0822 -0.2942
  912SOL    HW1 3543   4.963   1.419   5.187 -1.0197 -0.7015 -1.4259
  912SOL    HW2 3544   4.826   1.419   5.249 -0.2254  1.2159  0.4555
  913SOL     OW 3545   4.538   1.285   1.432 -0.3958  0.4135  0.2287
  913SOL    HW1 3546   4.613   1.265   1.376 -0.0426 -0.5200  1.0173
  913SOL    HW2 3547   4.502   1.200   1.455 -0.6896  0.7923  1.2019
  914SOL     OW 3548   1.781   4.124   1.097  0.4064 -0.7590 -0.5114
  914SOL    HW1 3549   1.690   4.095   1.088  0.9817 -2.1284 -2.5776
  914SOL    HW2 3550   1.791   4.193   1.032  1.5775 -2.7444 -2.6002
  915SOL     OW 3551   4.190   5.426   1.047  0.1247  0.0672  0.5323
  915SOL    HW1 3552   4.202   5.476   1.127  1.1211  0.1202  0.3637
  915SOL    HW2 3553   4.100   5.393   1.052  0.6237 -1.1278  2.3503
  916SOL     OW 3554   4.463   2.968   4.933  0.0476 -0.0043 -0.1107
  916SOL    HW1 3555   4.507   2.959   4.848  0.2562  2.3066 -0.3048
  916SOL    HW2 3556   4.417   3.052   4.927  1.5227  1.1081  2.6782
  917SOL     OW 3557   6.393   5.728   6.125 -0.0176  0.6312 -0.8552
  917SOL    HW1 3558   6.361   5.653   6.175  0.7265  1.6497  1.2361
  917SOL    HW2 3559   6.372   5.804   6.178  0.5864  1.8083 -2.2194
  918SOL     OW 3560   3.453   1.085   4.231 -0.1452  0.3339 -0.1441
  918SOL    HW1 3561   3.408   1.008   4.197  0.4340 -0.3297  0.5577
  918SOL    HW2 3562   3.406   1.159   4.193 -0.4365 -0.3637 -1.1750
  919SOL     OW 3563   4.497   0.261   6.290 -0.2707  0.0561 -0.1529
  919SOL    HW1 3564   4.588   0.251   6.319  1.1745  1.1040 -3.6666
  919SOL    HW2 3565   4.477   0.354   6.305 -0.6563 -0.1126  0.3739
  920SOL     OW 3566   6.047   2.886   0.145 -0.2564  0.1814 -0.5937
  920SOL    HW1 3567   5.997   2.931   0.078 -0.0804  0.0759 -0.7968
  920SOL    HW2 3568   6.138   2.908   0.126 -0.2067  0.1507 -0.3901
  921SOL     OW 3569   2.045   4.140   2.628 -0.0742 -0.5821  0.8002
  921SOL    HW1 3570   2.113   4.075   2.648  0.8334 -0.0192 -0.2886
  921SOL    HW2 3571   2.034   4.134   2.533 -1.0325 -0.1466  0.8728
  922SOL     OW 3572   4.650   2.558   0.107 -0.0165  0.0794 -0.3123
  922SOL    HW1 3573   4.709   2.491   0.142 -0.5330 -0.1964  0.0476
  922SOL    HW2 3574   4.619   2.605   0.184 -0.6679 -0.1137 -0.4498
  923SOL     OW 3575   3.082   6.070   2.771  0.2952  0.4103 -0.5485
  923SOL    HW1 3576   3.041   6.145   2.727  1.5055  0.4950 -1.5900
  923SOL    HW2 3577   3.119   6.107   2.851 -2.3035  0.1734  0.8886
  924SOL     OW 3578   1.171   3.205   0.689  0.9179  0.2473 -0.0403
  924SOL    HW1 3579   1.240   3.243   0.744  1.1477 -0.4853  0.1987
  924SOL    HW2 3580   1.097   3.264   0.699  1.4051  0.8665 -0.0312
  925SOL     OW 3581   1.631   1.452   3.528 -0.3285 -0.1670  0.6288
  925SOL    HW1 3582   1.655   1.466   3.620  0.9699  2.4973 -0.0462
  925SOL    HW2 3583   1.569   1.522   3.509 -0.6598 -0.7559 -0.5157
  926SOL     OW 3584   5.367   1.478   1.375 -0.6317  0.3942  0.7604
  926SOL    HW1 3585   5.409   1.393   1.359 -0.7076  0.7026 -1.3368
  926SOL    HW2 3586   5.304   1.460   1.445 -1.1751 -1.4851 -0.1252
  927SOL     OW 3587   4.734   0.023   1.053 -0.1593 -0.4526 -0.3307
  927SOL    HW1 3588   4.644   0.048   1.076 -0.3782 -0.8018 -0.8055
  927SOL    HW2 3589   4.773   0.104   1.019  0.1359  0.0498  1.1163
  928SOL     OW 3590   4.005   5.265   4.970 -0.0952  0.2068 -0.4498
  928SOL    HW1 3591   4.092   5.266   5.010 -0.5129  1.3556  0.4830
  928SOL    HW2 3592   3.965   5.184   5.002  0.6965 -0.4452 -1.0722
  929SOL     OW 3593   0.542   3.992   0.474 -0.5249  0.4524 -0.4826
  929SOL    HW1 3594   0.615   3.966   0.417 -0.4655  2.2369 -1.3093
  929SOL    HW2 3595   0.570   3.967   0.562  0.5756  0.0399 -0.9320
  930SOL     OW 3596   3.553   4.722   4.561 -0.0199  0.3516 -0.0440
  930SOL    HW1 3597   3.532   4.736   4.654  1.9302 -2.6504  0.9834
  930SOL    HW2 3598   3.581   4.808   4.530 -1.0680  1.5116  2.0075
  931SOL     OW 3599   4.230   4.586   1.548 -0.5275  0.1584  0.2526
  931SOL    HW1 3600   4.324   4.577   1.564 -0.7683 -2.5453  0.6511
  931SOL    HW2 3601   4.224   4.640   1.470  1.4853 -1.4562 -1.1298
  932SOL     OW 3602   3.469   2.037   1.049  0.1706 -0.0345 -0.2022
  932SOL    HW1 3603   3.557   2.000   1.057  0.3438  0.3154 -0.4884
  932SOL    HW2 3604   3.443   2.019   0.959  0.1808  0.3680 -0.2880
  933SOL     OW 3605   2.729   2.999   1.461 -0.1579  0.3244 -0.2637
  933SOL    HW1 3606   2.791   2.978   1.391  0.6985 -2.0816  1.1101
  933SOL    HW2 3607   2.643   2.979   1.424  0.3284 -1.4643 -0.5127
  934SOL     OW 3608   4.562   3.256   2.978 -0.4319  0.1762  0.2932
  934SOL    HW1 3609   4.550   3.223   3.067 -1.8766  1.9359  0.8116
  934SOL    HW2 3610   4.648   3.223   2.952 -0.9971 -2.3869  1.3943
  935SOL     OW 3611   4.446   0.885   0.525  0.3120  0.1378 -0.1744
  935SOL    HW1 3612   4.384   0.943   0.570 -0.6589 -0.5910 -0.5436
  935SOL    HW2 3613   4.454   0.921   0.437 -0.5307 -0.4222 -0.5029
  936SOL     OW 3614   5.095   0.789   2.204 -0.0584  0.3045  0.1242
  936SOL    HW1 3615   5.074   0.817   2.114  0.4360 -1.4245 -0.5603
  936SOL    HW2 3616   5.051   0.705   2.214  0.5443  0.1017  1.2402
  937SOL     OW 3617   1.439   3.900   4.845  0.2651  0.2201 -0.1581
  937SOL    HW1 3618   1.510   3.857   4.797  0.0708  0.3867 -0.6045
  937SOL    HW2 3619   1.481   3.975   4.887  0.2750  0.5757 -0.7856
  938SOL     OW 3620   3.628   0.773   5.657 -0.8687  0.0336  0.0351
  938SOL    HW1 3621   3.674   0.840   5.605  0.0711  0.9261  1.9153
  938SOL    HW2 3622   3.673   0.691   5.636 -0.4230  0.3945 -0.4550
  939SOL     OW 3623   1.476   5.848   6.789 -0.0259  0.2235  0.1857
  939SOL    HW1 3624   1.459   5.850   6.883  1.9158 -0.8500  0.5991
  939SOL    HW2 3625   1.562   5.889   6.779 -0.0932  0.0823 -1.0976
  940SOL     OW 3626   6.167   4.423   5.292  0.1500  0.1869 -0.1468
  940SOL    HW1 3627   6.233   4.370   5.248 -1.0213 -0.3662 -1.2822
  940SOL    HW2 3628   6.084   4.387   5.263 -0.6691  0.9282  1.1941
  941SOL     OW 3629   0.498   3.500   6.195 -0.2556 -0.0811 -0.2428
  941SOL    HW1 3630   0.589   3.506   6.225 -0.1678 -1.5948 -0.0837
  941SOL    HW2 3631   0.446   3.530   6.269  0.1169  3.2922 -1.1950
  942SOL     OW 3632   5.755   1.318   3.992  0.0067  0.3967 -0.6922
  942SOL    HW1 3633   5.775   1.404   4.030  1.3030  0.6866 -1.9643
  942SOL    HW2 3634   5.731   1.336   3.901 -1.8248 -0.4097 -0.4170
  943SOL     OW 3635   5.897   1.324   6.053 -0.5862  0.5416 -0.7614
  943SOL    HW1 3636   5.819   1.272   6.071 -0.9023  1.4889  0.8556
  943SOL    HW2 3637   5.864   1.399   6.002 -0.8888  1.2489  0.4197
  944SOL     OW 3638   2.897   3.407   3.954  0.1718  0.0160  0.6193
  944SOL    HW1 3639   2.911   3.440   3.866 -0.1993 -2.2797 -0.3809
  944SOL    HW2 3640   2.834   3.468   3.993 -0.4221  0.5245 -1.0568
  945SOL     OW 3641   0.596   4.285   5.183 -0.2346 -0.5776 -0.3238
  945SOL    HW1 3642   0.532   4.289   5.112 -0.2140  1.2147 -0.2851
  945SOL    HW2 3643   0.604   4.376   5.213  0.3374 -1.1787  1.4531
  946SOL     OW 3644   3.549   6.041   1.461 -0.6592  0.0686 -0.7419
  946SOL    HW1 3645   3.549   6.086   1.545 -1.6418 -1.6811  0.2605
  946SOL    HW2 3646   3.458   6.014   1.449 -0.1129 -1.6745 -1.2380
  947SOL     OW 3647   2.683   3.584   4.019  0.3195  0.4641 -0.1857
  947SOL    HW1 3648   2.696   3.610   4.111  0.3379 -1.2213  0.3286
  947SOL    HW2 3649   2.588   3.584   4.008  0.2268 -0.8399  0.3494
  948SOL     OW 3650   2.365   2.450   0.195  0.1716 -0.4804 -0.0532
  948SOL    HW1 3651   2.420   2.377   0.167  0.0614 -0.4963 -0.2345
  948SOL    HW2 3652   2.281   2.409   0.216  0.4997 -0.5818  1.1046
  949SOL     OW 3653   1.140   2.410   2.821  0.0702  0.5233  0.6567
  949SOL    HW1 3654   1.140   2.362   2.738  2.5375  1.5750 -0.0542
  949SOL    HW2 3655   1.116   2.345   2.887 -2.8390 -0.1296 -0.9087
  950SOL     OW 3656   1.441   4.503   4.403 -0.2306  0.4781 -0.0279
  950SOL    HW1 3657   1.349   4.528   4.403 -0.8143 -1.4705  0.7642
  950SOL    HW2 3658   1.441   4.409   4.421  1.9813  0.7274  1.8608
  951SOL     OW 3659   3.451   2.695   2.071 -0.5938  0.7813  0.1257
  951SOL    HW1 3660   3.518   2.709   2.004 -1.7459  0.8434 -1.0733
  951SOL    HW2 3661   3.491   2.636   2.134  0.6013  0.8746 -0.5215
  952SOL     OW 3662   2.514   2.822   3.630  0.5025  0.1215 -0.7616
  952SOL    HW1 3663   2.608   2.804   3.644  0.7721  1.1294 -1.1928
  952SOL    HW2 3664   2.503   2.914   3.656 -0.9547 -0.7313  2.0021
  953SOL     OW 3665   4.342   6.524   7.640 -0.6768  0.4077  0.6027
  953SOL    HW1 3666   4.436   6.503   7.635 -1.2193 -2.0910 -1.1056
  953SOL    HW2 3667   4.304   6.479   7.564 -3.0983  2.4959  0.4630
  954SOL     OW 3668   6.327   1.663   1.967 -0.4816  0.4705 -0.2370
  954SOL    HW1 3669   6.378   1.739   1.993  0.0853 -0.0358  0.1617
  954SOL    HW2 3670   6.319   1.611   2.048 -0.0633 -0.3410 -0.7006
  955SOL     OW 3671   1.308   1.427   5.874 -0.3036 -0.1521  0.4717
  955SOL    HW1 3672   1.307   1.393   5.785 -1.1362 -0.2540  0.5111
  955SOL    HW2 3673   1.347   1.356   5.926 -1.0992 -0.6630  0.3928
  956SOL     OW 3674   3.567   5.601   5.481 -0.1933  0.3394  0.0929
  956SOL    HW1 3675   3.545   5.693   5.495 -1.5598  0.0732 -0.1591
  956SOL    HW2 3676   3.618   5.601   5.400 -0.2771  0.8550  0.0346
  957SOL     OW 3677   5.394   4.969   3.328  0.2028  0.3160 -0.2697
  957SOL    HW1 3678   5.459   4.910   3.365 -1.1145 -1.5125 -0.7223
  957SOL    HW2 3679   5.357   5.014   3.404 -0.9761 -1.8244  0.5306
  958SOL     OW 3680   5.925   6.632   2.602 -0.9845 -0.2395 -0.3127
  958SOL    HW1 3681   5.937   6.701   2.537  0.0615 -0.6865 -0.6061
  958SOL    HW2 3682   5.831   6.613   2.601 -1.0963  0.3501 -1.0719
  959SOL     OW 3683   1.039   2.748   3.098  0.1541  0.4446 -0.4673
  959SOL    HW1 3684   1.037   2.787   3.185  0.4214  0.6146 -0.5357
  959SOL    HW2 3685   0.999   2.662   3.109  1.8884 -0.3192  0.2156
  960SOL     OW 3686   2.795   5.900   5.614  0.0468 -0.5030 -0.3339
  960SOL    HW1 3687   2.885   5.912   5.583  0.1807 -0.0135  0.2347
  960SOL    HW2 3688   2.792   5.810   5.645  0.3916 -0.4705 -0.1991
  961SOL     OW 3689   2.381   2.249   6.421 -0.2074 -0.2256  0.0889
  961SOL    HW1 3690   2.302   2.219   6.466  0.9274 -3.0258  0.4270
  961SOL    HW2 3691   2.444   2.265   6.492 -0.2744  1.5159 -0.2062
  962SOL     OW 3692   5.164   4.640   2.533 -0.0386  0.6215 -0.1826
  962SOL    HW1 3693   5.085   4.694   2.521 -1.0905 -0.9291 -0.5103
  962SOL    HW2 3694   5.211   4.647   2.450  0.7293  2.3587  0.3526
  963SOL     OW 3695   6.446   1.428   0.183 -0.1998  0.5915  0.1881
  963SOL    HW1 3696   6.387   1.401   0.254 -1.8511 -1.8103 -1.9329
  963SOL    HW2 3697   6.396   1.494   0.135  0.5749  1.5832  0.6994
  964SOL     OW 3698   2.416   3.320   5.424 -0.2089  0.4337  0.0914
  964SOL    HW1 3699   2.359   3.346   5.352  0.5420  2.0535  0.0322
  964SOL    HW2 3700   2.443   3.231   5.403 -1.5118  0.1738 -0.6248
  965SOL     OW 3701   0.366   0.897   1.063  0.4870  0.0564 -0.4352
  965SOL    HW1 3702   0.384   0.815   1.109 -1.5917  0.1378  0.6118
  965SOL    HW2 3703   0.440   0.953   1.085  0.8441 -0.7998  0.6264
  966SOL     OW 3704   1.864   4.820   3.810  0.1831 -0.3501 -0.2078
  966SOL    HW1 3705   1.854   4.823   3.905  0.1237 -0.4669 -0.2096
  966SOL    HW2 3706   1.797   4.758   3.781  0.4306 -0.5816 -0.2931
  967SOL     OW 3707   1.258   6.576   2.003  0.3242  0.2106  0.2264
  967SOL    HW1 3708   1.350   6.551   2.001  0.7206  1.3699  2.0378
  967SOL    HW2 3709   1.213   6.500   2.041  1.1671  1.0832  3.2604
  968SOL     OW 3710   3.330   0.689   6.068 -0.4806  0.3461 -0.1678
  968SOL    HW1 3711   3.237   0.709   6.068 -0.3504  1.1665 -1.8777
  968SOL    HW2 3712   3.350   0.665   5.978  0.9512  0.1346  0.1739
  969SOL     OW 3713   2.819   2.860   5.186  0.2865 -0.0844 -0.3957
  969SOL    HW1 3714   2.779   2.773   5.174 -0.8163  0.1146  1.4516
  969SOL    HW2 3715   2.749   2.922   5.165  1.0302  0.3907 -1.5754
  970SOL     OW 3716   3.785   1.849   6.242  0.5559  0.2336 -0.1340
  970SOL    HW1 3717   3.834   1.777   6.202  1.2468 -0.4023  1.7235
  970SOL    HW2 3718   3.694   1.833   6.219  0.7334 -1.1299  0.0673
  971SOL     OW 3719   4.094   0.026   0.187 -0.5084  0.2667  0.3186
  971SOL    HW1 3720   4.109   0.120   0.176 -0.2664 -0.0079 -2.8311
  971SOL    HW2 3721   4.000   0.015   0.173 -0.2702 -0.0836 -1.2093
  972SOL     OW 3722   4.199   0.106   2.865 -0.2471 -0.3083 -0.0639
  972SOL    HW1 3723   4.171   0.086   2.955 -1.0861 -3.8594 -0.9743
  972SOL    HW2 3724   4.292   0.086   2.865  0.2935  1.9351  0.4970
  973SOL     OW 3725   3.321   3.793   2.112 -0.5204 -0.3268  0.0155
  973SOL    HW1 3726   3.411   3.815   2.135  0.0084 -3.7906  1.7967
  973SOL    HW2 3727   3.311   3.826   2.022  2.4518  0.2478 -0.2090
  974SOL     OW 3728   0.333   0.242   3.349 -0.5161  0.1524 -0.5712
  974SOL    HW1 3729   0.267   0.311   3.345  0.5954  1.2761 -0.2406
  974SOL    HW2 3730   0.379   0.258   3.431 -0.2126 -0.9726 -0.5126
  975SOL     OW 3731   4.462   6.174   2.943  0.1689 -0.1373 -0.3421
  975SOL    HW1 3732   4.468   6.115   3.018  0.9403  0.1136 -0.2057
  975SOL    HW2 3733   4.404   6.128   2.881 -1.2454  0.0644  0.7776
  976SOL     OW 3734   4.936   2.404   1.377 -0.0251 -0.1237 -0.0441
  976SOL    HW1 3735   4.995   2.340   1.338  0.3622  1.0006 -1.3947
  976SOL    HW2 3736   4.849   2.365   1.369  0.3445 -1.0676  0.4252
  977SOL     OW 3737   0.356   5.506   6.704 -0.6278 -0.1890  0.0379
  977SOL    HW1 3738   0.448   5.501   6.731 -1.0399 -0.3677  1.5477
  977SOL    HW2 3739   0.347   5.439   6.637  0.6500  0.8071 -1.1990
  978SOL     OW 3740   4.370   1.653   4.292 -0.4870 -0.4907 -0.1391
  978SOL    HW1 3741   4.284   1.693   4.310  0.0616  0.6792 -0.0179
  978SOL    HW2 3742   4.363   1.620   4.203 -1.3946 -1.3261  0.2230
  979SOL     OW 3743   2.553   0.500   3.022 -0.1127 -0.0525 -0.1592
  979SOL    HW1 3744   2.530   0.568   2.959  0.2758  0.9449  0.7376
  979SOL    HW2 3745   2.640   0.526   3.054 -0.3447 -0.4651  0.8515
  980SOL     OW 3746   2.124   0.215   2.211  0.8005 -0.3483  0.1887
  980SOL    HW1 3747   2.131   0.287   2.148  0.4554  0.1011  0.6529
  980SOL    HW2 3748   2.121   0.136   2.157  1.0967 -0.0079 -0.3321
  981SOL     OW 3749   2.748   2.978   4.241 -0.1249  1.0849 -0.5638
  981SOL    HW1 3750   2.689   3.052   4.223 -1.2911  0.5838  0.9788
  981SOL    HW2 3751   2.786   2.998   4.326  0.3450  0.3767 -0.5952
  982SOL     OW 3752   4.186   0.131   2.446 -0.1242 -0.4763  0.3305
  982SOL    HW1 3753   4.176   0.037   2.459 -1.6402 -0.3003  0.5240
  982SOL    HW2 3754   4.171   0.144   2.353  1.5083 -0.5687  0.0151
  983SOL     OW 3755   1.461   5.909   6.187 -0.3073 -0.1631  0.2315
  983SOL    HW1 3756   1.385   5.897   6.244 -0.4910 -1.4765 -0.2625
  983SOL    HW2 3757   1.490   5.999   6.205 -1.6400  0.1764  0.8195
  984SOL     OW 3758   5.718   5.919   4.177  0.0745  0.1775  0.2200
  984SOL    HW1 3759   5.688   5.984   4.113  0.6215  0.9631  0.7576
  984SOL    HW2 3760   5.774   5.967   4.237 -1.8409 -0.1299  2.4016
  985SOL     OW 3761   3.845   4.325   5.881  0.1446  0.2894 -0.1759
  985SOL    HW1 3762   3.866   4.418   5.882  0.0231  0.3202 -0.3036
  985SOL    HW2 3763   3.847   4.298   5.972 -1.1768  0.7303  0.0013
  986SOL     OW 3764   2.355   4.057   4.065 -0.1176  0.4163 -0.5251
  986SOL    HW1 3765   2.403   4.136   4.088 -0.3030  0.1975  0.6744
  986SOL    HW2 3766   2.281   4.056   4.125 -2.0248  1.0619 -2.7102
  987SOL     OW 3767   0.858   5.041   7.798 -0.0835 -0.5328 -0.6506
  987SOL    HW1 3768   0.953   5.031   7.792 -0.3330 -3.5148 -0.8936
  987SOL    HW2 3769   0.835   4.999   7.881 -1.2563 -0.5597 -0.9713
  988SOL     OW 3770   5.199   1.356   7.346  0.6821 -0.1514  0.4091
  988SOL    HW1 3771   5.256   1.373   7.422  2.7589 -0.9675 -0.8791
  988SOL    HW2 3772   5.260   1.334   7.275 -1.2834 -1.2883 -1.0111
  989SOL     OW 3773   3.745   6.075   0.033 -0.3511 -0.3311  0.9707
  989SOL    HW1 3774   3.702   6.157   0.060 -0.8588  0.3386 -1.5812
  989SOL    HW2 3775   3.839   6.096   0.032 -0.5629  0.8360 -1.2191
  990SOL     OW 3776   1.027   5.031   6.828 -0.2572  0.1983 -0.0572
  990SOL    HW1 3777   0.949   5.034   6.772 -0.8507 -2.5424  0.4768
  990SOL    HW2 3778   1.090   4.978   6.780  0.0789 -0.2581  0.8570
  991SOL     OW 3779   1.894   4.346   3.047  0.6001 -0.4323 -0.2256
  991SOL    HW1 3780   1.973   4.361   2.996  0.8240 -0.4210  0.1227
  991SOL    HW2 3781   1.913   4.384   3.133  0.5939 -1.3263  0.1793
  992SOL     OW 3782   3.516   4.971   5.200 -0.3183 -0.6507  0.4492
  992SOL    HW1 3783   3.589   4.941   5.254 -1.0709 -1.8160  0.8542
  992SOL    HW2 3784   3.499   4.898   5.140  0.0959  0.3756 -0.9593
  993SOL     OW 3785   0.442   2.709   3.286  0.0570  0.4404  0.5071
  993SOL    HW1 3786   0.519   2.747   3.243 -0.7945  0.5115 -1.0391
  993SOL    HW2 3787   0.380   2.781   3.291 -0.7381 -0.1622 -0.3665
  994SOL     OW 3788   1.779   3.034   5.672  0.2521  0.2526 -0.5866
  994SOL    HW1 3789   1.847   3.002   5.613  0.7172  1.0221 -0.4872
  994SOL    HW2 3790   1.825   3.093   5.731  0.0806 -1.6103  1.5144
  995SOL     OW 3791   4.208   6.529   2.152 -0.3197 -0.6603  0.4113
  995SOL    HW1 3792   4.302   6.544   2.162  0.3082 -3.3980 -0.5730
  995SOL    HW2 3793   4.193   6.533   2.058 -1.4695  0.8855  0.6211
  996SOL     OW 3794   6.140   1.796   2.942  0.1160  0.0089 -0.2147
  996SOL    HW1 3795   6.172   1.769   3.029 -0.8866 -2.9382 -0.6298
  996SOL    HW2 3796   6.049   1.767   2.940  0.3984 -0.9511 -2.5866
  997SOL     OW 3797   3.859   0.354   4.756  0.2357 -0.5804 -0.0803
  997SOL    HW1 3798   3.878   0.346   4.663 -0.4110  0.2732 -0.3003
  997SOL    HW2 3799   3.895   0.439   4.781 -0.6170 -0.2851  0.1769
  998SOL     OW 3800   1.946   3.368   7.923  0.0189 -0.1155 -0.2107
  998SOL    HW1 3801   1.982   3.411   7.846 -1.1097  2.3083  0.5158
  998SOL    HW2 3802   2.020   3.357   7.982  0.0117  3.3352  0.6211
  999SOL     OW 3803   3.109   2.102   3.773 -0.0995  0.2019 -0.4677
  999SOL    HW1 3804   3.125   2.111   3.867 -0.9513 -0.9908 -0.1889
  999SOL    HW2 3805   3.063   2.183   3.749  0.7102  0.8169 -0.0157
 1000SOL     OW 3806   6.571   5.219   3.144 -0.3416  0.1905  0.2281
 1000SOL    HW1 3807   6.534   5.136   3.113 -0.5359  0.8010 -1.3036
 1000SOL    HW2 3808   6.665   5.206   3.141 -0.3632  0.1509 -0.4328
 1001SOL     OW 3809   5.622   6.321   4.789  0.0386  0.4380  0.4877
 1001SOL    HW1 3810   5.657   6.239   4.755 -1.6953  0.0111 -0.3538
 1001SOL    HW2 3811   5.536   6.330   4.748  0.5411  3.1527 -0.1718
 1002SOL     OW 3812   4.907   4.120   1.133 -0.2181  0.5670  0.0429
 1002SOL    HW1 3813   4.865   4.033   1.132  0.1256  0.3943 -1.0819
 1002SOL    HW2 3814   5.001   4.101   1.134 -0.1332  0.9494  1.1828
 1003SOL     OW 3815   1.887   2.387   4.324 -0.1534  0.3677 -0.3780
 1003SOL    HW1 3816   1.863   2.464   4.375 -1.2208 -0.0962 -0.1645
 1003SOL    HW2 3817   1.905   2.421   4.236 -0.3805  0.8883 -0.2255
 1004SOL     OW 3818   4.767   3.255   3.841  0.2391 -0.5001 -0.3665
 1004SOL    HW1 3819   4.742   3.217   3.925  0.4186 -1.9041 -0.9160
 1004SOL    HW2 3820   4.739   3.190   3.776  0.0794  0.5683 -1.4006
 1005SOL     OW 3821   1.810   3.801   3.050  0.2851 -0.4430  0.4512
 1005SOL    HW1 3822   1.830   3.833   2.962 -1.7841 -0.9745 -0.2608
 1005SOL    HW2 3823   1.790   3.880   3.100  1.1833 -0.1664  0.4034
 1006SOL     OW 3824   5.155   2.677   0.709  0.0076 -0.3043 -0.2195
 1006SOL    HW1 3825   5.242   2.703   0.740  0.1206 -2.2359  1.2953
 1006SOL    HW2 3826   5.097   2.746   0.739  0.8872  0.5626 -0.4651
 1007SOL     OW 3827   5.448   0.633   4.997 -0.1248  0.0900  0.2944
 1007SOL    HW1 3828   5.427   0.573   5.069  2.6401  0.6305  1.6827
 1007SOL    HW2 3829   5.366   0.680   4.981 -0.8753 -0.0684  3.1144
 1008SOL     OW 3830   6.117   4.538   3.369 -0.6629  0.2374  0.4853
 1008SOL    HW1 3831   6.103   4.630   3.392 -2.6385  0.2677 -0.6781
 1008SOL    HW2 3832   6.138   4.496   3.453 -0.0512  1.6644  1.0861
 1009SOL     OW 3833   6.291   5.728   7.742  0.1184  0.0968  0.6239
 1009SOL    HW1 3834   6.280   5.644   7.787 -1.4223  1.0372  2.1077
 1009SOL    HW2 3835   6.211   5.777   7.762  1.0447  1.9932 -0.0768
 1010SOL     OW 3836   0.164   2.233   2.457 -0.1988 -0.7837 -0.7529
 1010SOL    HW1 3837   0.192   2.293   2.388  0.1168  0.7189  0.6327
 1010SOL    HW2 3838   0.069   2.240   2.457 -0.1938 -0.6977 -0.9563
 1011SOL     OW 3839   2.863   3.661   4.620 -0.5524 -0.1599 -0.1755
 1011SOL    HW1 3840   2.951   3.646   4.584 -0.7713  0.3200 -0.9360
 1011SOL    HW2 3841   2.856   3.756   4.624 -0.9718 -0.2019  0.0623
 1012SOL     OW 3842   5.536   5.974   5.368 -0.1101 -0.2792  0.0585
 1012SOL    HW1 3843   5.533   5.889   5.413 -2.4619 -0.5504 -0.4538
 1012SOL    HW2 3844   5.480   5.962   5.292 -0.6442  1.7853  0.0820
 1013SOL     OW 3845   0.595   5.589   7.576  0.1295 -0.7348  0.2715
 1013SOL    HW1 3846   0.600   5.595   7.671  1.7869 -0.3571  0.1891
 1013SOL    HW2 3847   0.592   5.494   7.558 -0.3136 -0.8035  0.6980
 1014SOL     OW 3848   0.322   1.864   4.998  0.2690  0.2821  0.3991
 1014SOL    HW1 3849   0.377   1.822   4.933 -0.5843  0.6560 -0.5837
 1014SOL    HW2 3850   0.267   1.794   5.033  1.5742 -0.1732  1.6605
 1015SOL     OW 3851   0.063   0.201   7.579  0.0176 -0.3663 -0.1003
 1015SOL    HW1 3852   0.075   0.115   7.540  1.9226  0.8363 -2.4398
 1015SOL    HW2 3853  -0.021   0.232   7.547 -0.9947 -1.5601  1.2975
 1016SOL     OW 3854   4.675   1.181   6.385  0.2551  0.2432  0.0400
 1016SOL    HW1 3855   4.655   1.232   6.464  1.6607  0.4340  0.3041
 1016SOL    HW2 3856   4.684   1.247   6.316  0.6387  0.2359  0.0782
 1017SOL     OW 3857   2.736   5.095   0.267  0.0650 -0.0864  0.0482
 1017SOL    HW1 3858   2.653   5.133   0.236  0.2467 -0.9934 -1.6933
 1017SOL    HW2 3859   2.790   5.091   0.188  0.3343 -3.1986  0.2835
 1018SOL     OW 3860   5.279   0.305   6.261  0.1619 -0.7704 -0.2259
 1018SOL    HW1 3861   5.200   0.354   6.236 -0.1999 -1.0713  0.2907
 1018SOL    HW2 3862   5.299   0.251   6.185  1.2363  0.9720 -1.2535
 1019SOL     OW 3863   2.358   2.518   7.302 -0.3394 -0.4113  0.6566
 1019SOL    HW1 3864   2.291   2.557   7.245 -1.2478 -1.0481  1.2747
 1019SOL    HW2 3865   2.434   2.575   7.290 -1.5338  1.4362  1.3506
 1020SOL     OW 3866   2.568   5.361   0.443  0.1141 -0.4466 -0.7075
 1020SOL    HW1 3867   2.590   5.300   0.513 -2.7537 -1.2337 -0.3605
 1020SOL    HW2 3868   2.628   5.338   0.372 -0.6479 -3.5970 -0.5057
 1021SOL     OW 3869   0.770   1.122   0.308  0.3822  0.0939  0.7598
 1021SOL    HW1 3870   0.679   1.093   0.310  1.1597 -2.8137 -0.4580
 1021SOL    HW2 3871   0.764   1.217   0.296 -2.5278 -0.1958 -1.3276
 1022SOL     OW 3872   2.898   2.197   0.317  0.0728  0.4777 -0.6116
 1022SOL    HW1 3873   2.824   2.148   0.281 -0.1180  0.5082 -0.2619
 1022SOL    HW2 3874   2.879   2.288   0.294 -0.4841  0.6031  0.3048
 1023SOL     OW 3875   1.694   2.512   3.766  0.4638  0.3294  0.8988
 1023SOL    HW1 3876   1.677   2.529   3.859 -0.8345 -0.4472  0.8319
 1023SOL    HW2 3877   1.762   2.445   3.766 -1.3506 -1.6212  1.4064
 1024SOL     OW 3878   2.894   4.917   3.664  0.0041  0.0880 -0.1517
 1024SOL    HW1 3879   2.969   4.858   3.674  0.0847  0.2910  0.4985
 1024SOL    HW2 3880   2.852   4.917   3.751  0.1053  1.1151 -0.0907
 1025SOL     OW 3881   2.929   2.302   3.519 -0.2374  0.1750 -0.1803
 1025SOL    HW1 3882   2.896   2.212   3.514  2.1905 -0.7950  0.0256
 1025SOL    HW2 3883   2.882   2.348   3.449  0.3449 -1.9417 -2.0955
 1026SOL     OW 3884   6.675   2.395   5.992  0.1663 -0.7423  0.7622
 1026SOL    HW1 3885   6.701   2.349   6.072 -0.2807  1.0087  1.9550
 1026SOL    HW2 3886   6.598   2.445   6.016  1.7545  2.2385  0.1434
 1027SOL     OW 3887   4.051   1.322   3.288  0.6436 -0.1601  0.1313
 1027SOL    HW1 3888   3.990   1.306   3.360  2.1001 -2.3728  0.9607
 1027SOL    HW2 3889   4.136   1.337   3.330  0.9903  1.5256 -1.0452
 1028SOL     OW 3890   6.159   0.410   2.216 -0.2347  0.1171 -0.0454
 1028SOL    HW1 3891   6.200   0.380   2.135 -1.5313 -0.6335 -0.4568
 1028SOL    HW2 3892   6.231   0.446   2.268  0.9292 -1.1677 -0.7131
 1029SOL     OW 3893   4.581   4.195   5.311 -0.5021 -0.3176 -0.1595
 1029SOL    HW1 3894   4.627   4.167   5.232 -0.1886 -2.0846  0.5969
 1029SOL    HW2 3895   4.490   4.165   5.298 -1.3511  2.4310 -1.2882
 1030SOL     OW 3896   5.411   5.487   4.518 -0.3738 -0.6373  0.1523
 1030SOL    HW1 3897   5.461   5.417   4.475  0.5703  0.1206 -0.0149
 1030SOL    HW2 3898   5.322   5.475   4.486  0.1541 -0.5741 -1.4379
 1031SOL     OW 3899   5.064   3.050   3.277 -0.0580 -0.1316 -0.0316
 1031SOL    HW1 3900   5.128   3.095   3.332  0.6622 -0.7312 -0.3645
 1031SOL    HW2 3901   5.114   2.981   3.233 -0.4588  0.7622 -1.9814
 1032SOL     OW 3902   2.558   6.471   0.455  0.0056  0.5083  0.2610
 1032SOL    HW1 3903   2.608   6.389   0.458 -0.6261  0.1095  0.1049
 1032SOL    HW2 3904   2.614   6.532   0.407 -0.1822 -0.3208 -1.0633
 1033SOL     OW 3905   2.182   2.999   0.309 -0.0086 -0.0495  0.2937
 1033SOL    HW1 3906   2.201   2.926   0.251 -1.7261  0.7649 -1.4148
 1033SOL    HW2 3907   2.231   2.980   0.389  1.0469 -2.1028 -0.7631
 1034SOL     OW 3908   4.855   1.935   1.940 -0.0418 -0.3750 -0.0047
 1034SOL    HW1 3909   4.889   1.999   2.003  3.5822 -1.6059 -0.4749
 1034SOL    HW2 3910   4.768   1.913   1.974  0.3041  1.6167  2.5431
 1035SOL     OW 3911   1.507   2.268   5.954  0.6857 -0.2252  0.3437
 1035SOL    HW1 3912   1.510   2.340   5.891  2.9407 -1.2341 -0.7903
 1035SOL    HW2 3913   1.577   2.287   6.016  0.6532 -0.9484  0.6114
 1036SOL     OW 3914   1.449   4.888   4.410 -0.2321  0.5293 -0.2738
 1036SOL    HW1 3915   1.486   4.809   4.448  0.1317  0.3828 -0.9113
 1036SOL    HW2 3916   1.523   4.948   4.403  0.1144 -0.0478 -2.3104
 1037SOL     OW 3917   2.209   5.257   4.089 -0.2212  0.0571  0.1974
 1037SOL    HW1 3918   2.175   5.191   4.029 -1.9134  1.0834 -0.0317
 1037SOL    HW2 3919   2.134   5.281   4.143  0.5298  1.3167  0.7145
 1038SOL     OW 3920   0.474   3.578   2.968  0.2400 -0.2751 -0.3115
 1038SOL    HW1 3921   0.466   3.574   3.063  1.4654 -0.7290 -0.2002
 1038SOL    HW2 3922   0.525   3.500   2.945  0.3928  0.0955 -1.2739
 1039SOL     OW 3923   3.219   6.670   6.099 -0.6945  0.7325  0.4563
 1039SOL    HW1 3924   3.151   6.722   6.141 -1.2721  1.1071 -0.8693
 1039SOL    HW2 3925   3.173   6.592   6.068 -0.2682  0.4175  0.6077
 1040SOL     OW 3926   2.508   6.628   7.704  0.1742  0.0159  0.4683
 1040SOL    HW1 3927   2.428   6.680   7.705  0.3130  0.2942 -1.0361
 1040SOL    HW2 3928   2.537   6.628   7.795  1.1384  4.1269  0.3439
 1041SOL     OW 3929   5.684   2.860   2.490  0.0624 -0.7006  0.2019
 1041SOL    HW1 3930   5.601   2.813   2.484  0.1039 -1.0620  1.8414
 1041SOL    HW2 3931   5.742   2.816   2.428 -0.3281 -1.9079  0.6605
 1042SOL     OW 3932   2.895   2.215   5.804 -0.1813  0.2227  0.3095
 1042SOL    HW1 3933   2.843   2.229   5.725 -0.6300 -1.0854  0.3425
 1042SOL    HW2 3934   2.981   2.251   5.782 -0.5206  0.5758 -0.4889
 1043SOL     OW 3935   0.549   0.646   7.478  0.4243 -0.6788 -0.5927
 1043SOL    HW1 3936   0.498   0.586   7.423  1.0323 -0.6209 -1.2269
 1043SOL    HW2 3937   0.488   0.672   7.548  0.3264 -2.5149  0.0631
 1044SOL     OW 3938   3.831   2.076   6.873  0.0710 -0.5835  0.3055
 1044SOL    HW1 3939   3.777   2.009   6.830  1.1938 -1.6044  0.4183
 1044SOL    HW2 3940   3.842   2.144   6.807 -0.7407 -0.7129  0.0300
 1045SOL     OW 3941   3.320   4.084   5.224 -0.1992 -0.3310 -0.7658
 1045SOL    HW1 3942   3.253   4.064   5.290 -1.2702  1.2615 -1.2960
 1045SOL    HW2 3943   3.280   4.056   5.141 -0.4659  1.1162 -1.1462
 1046SOL     OW 3944   6.226   4.052   6.000 -0.0247 -0.3152  0.2196
 1046SOL    HW1 3945   6.156   3.988   5.990  0.6770 -1.0943  0.1263
 1046SOL    HW2 3946   6.215   4.113   5.927  0.6292 -1.6506 -1.0403
 1047SOL     OW 3947   5.302   6.086   5.552  0.2465 -0.5502 -0.0991
 1047SOL    HW1 3948   5.243   6.127   5.489 -0.6064 -1.2527  0.2204
 1047SOL    HW2 3949   5.353   6.159   5.588 -0.7568  0.1460 -0.0430
 1048SOL     OW 3950   2.071   2.965   7.651 -0.2763  0.0795  0.4813
 1048SOL    HW1 3951   2.120   2.885   7.669 -0.6198 -0.1350  0.4722
 1048SOL    HW2 3952   2.124   3.035   7.690 -0.0177 -0.1606  0.5638
 1049SOL     OW 3953   4.133   0.810   0.830  0.8048  0.1691 -0.3426
 1049SOL    HW1 3954   4.176   0.730   0.800 -0.5462 -0.7583  0.1080
 1049SOL    HW2 3955   4.064   0.826   0.766  0.6203  0.5868 -0.0424
 1050SOL     OW 3956   2.785   3.090   6.777  0.1662  0.3610 -0.1778
 1050SOL    HW1 3957   2.759   3.028   6.845  0.3446  0.5848  0.0975
 1050SOL    HW2 3958   2.865   3.052   6.740  0.8522  0.9379  0.6900
 1051SOL     OW 3959   1.993   3.669   7.737  0.0156 -0.4524  0.1968
 1051SOL    HW1 3960   1.910   3.651   7.692 -0.7075  1.2977  0.7568
 1051SOL    HW2 3961   1.975   3.650   7.829  1.1447 -2.8656 -0.0069
 1052SOL     OW 3962   1.852   2.801   7.969 -0.6072  0.1875  0.7174
 1052SOL    HW1 3963   1.857   2.892   7.939  0.6188  0.0411  0.4270
 1052SOL    HW2 3964   1.761   2.775   7.952 -0.6469  0.9666 -0.3509
 1053SOL     OW 3965   3.279   4.055   5.673 -0.5831  0.2592 -0.3041
 1053SOL    HW1 3966   3.199   4.049   5.724 -1.2436 -0.0854 -1.3398
 1053SOL    HW2 3967   3.296   4.149   5.664  0.6885  0.3486  2.2239
 1054SOL     OW 3968   2.746   1.451   1.726 -0.1192 -0.2393  0.5443
 1054SOL    HW1 3969   2.731   1.477   1.817 -0.1361 -1.6378  0.9706
 1054SOL    HW2 3970   2.661   1.464   1.683  0.3559  2.1974  0.2256
 1055SOL     OW 3971   0.822   5.383   0.977  0.4814 -0.2244  0.0315
 1055SOL    HW1 3972   0.909   5.345   0.963  1.2877  1.6658 -0.4553
 1055SOL    HW2 3973   0.769   5.348   0.906  1.4847  0.3562 -1.0443
 1056SOL     OW 3974   3.304   2.357   4.397 -0.1423  0.0160  0.6167
 1056SOL    HW1 3975   3.248   2.307   4.456 -0.1335  0.4620  1.0107
 1056SOL    HW2 3976   3.247   2.424   4.361 -0.3997 -0.8557 -0.6595
 1057SOL     OW 3977   6.604   6.497   0.080 -0.2758 -0.1682 -0.4247
 1057SOL    HW1 3978   6.638   6.465  -0.003  0.7184 -0.6773  0.1669
 1057SOL    HW2 3979   6.651   6.579   0.095  0.1295 -0.4770  0.0133
 1058SOL     OW 3980   5.923   1.517   2.517 -0.3785  0.2217  0.2380
 1058SOL    HW1 3981   5.982   1.592   2.530  2.1918 -1.5611 -0.4511
 1058SOL    HW2 3982   5.947   1.483   2.431 -1.5774 -1.3329  0.4917
 1059SOL     OW 3983   4.629   1.565   5.058 -0.2369 -0.1305  0.3002
 1059SOL    HW1 3984   4.539   1.549   5.030 -1.3628  2.8462  1.8910
 1059SOL    HW2 3985   4.652   1.488   5.111 -2.7037  0.0750  1.7972
 1060SOL     OW 3986   5.048   1.008   1.150  0.0008  0.0001 -0.2763
 1060SOL    HW1 3987   5.077   1.097   1.167 -0.2498  0.0291  0.0178
 1060SOL    HW2 3988   5.004   0.981   1.231 -1.9529  0.4122 -1.1427
 1061SOL     OW 3989   1.272   2.672   1.219 -0.2341 -0.0791  0.0290
 1061SOL    HW1 3990   1.288   2.657   1.125 -2.3258  0.3264 -0.4420
 1061SOL    HW2 3991   1.194   2.726   1.221 -1.2439 -1.4977  2.0486
 1062SOL     OW 3992   0.801   2.561   0.207  0.5008  0.1319 -0.3414
 1062SOL    HW1 3993   0.846   2.568   0.291 -1.2037  0.1663  0.6183
 1062SOL    HW2 3994   0.744   2.638   0.203  0.9615  0.4282 -1.8008
 1063SOL     OW 3995   1.890   0.889   0.202  0.0363  0.3856  0.6115
 1063SOL    HW1 3996   1.921   0.889   0.111  0.5345  1.6387  0.7620
 1063SOL    HW2 3997   1.796   0.903   0.195 -0.0338 -0.2098  0.2702
 1064SOL     OW 3998   5.478   5.934   6.462  0.4309 -0.0951  0.4196
 1064SOL    HW1 3999   5.471   5.934   6.558  1.8933 -0.4059  0.5435
 1064SOL    HW2 4000   5.388   5.949   6.432 -0.3812 -1.7580  1.8170
 1065SOL     OW 4001   3.086   1.197   3.968  0.6358  0.1147 -0.1620
 1065SOL    HW1 4002   3.138   1.157   3.898 -0.1649  1.2109 -1.4268
 1065SOL    HW2 4003   3.007   1.143   3.973 -0.0383  0.9655 -1.2498
 1066SOL     OW 4004   4.005   2.033   6.586 -0.1694  0.7063  0.4795
 1066SOL    HW1 4005   4.011   1.960   6.647  0.4977  0.3782  0.0279
 1066SOL    HW2 4006   3.985   2.109   6.642 -2.3179 -0.0321  0.7917
 1067SOL     OW 4007   0.940   5.838   2.173 -0.6384  0.0619 -0.2886
 1067SOL    HW1 4008   0.928   5.932   2.154 -0.7514  0.4170  1.3899
 1067SOL    HW2 4009   0.853   5.801   2.163 -0.6838  0.2199 -0.4966
 1068SOL     OW 4010   6.316   1.401   2.435 -0.8529  0.3340  0.5333
 1068SOL    HW1 4011   6.348   1.311   2.429  0.0760  0.3798  3.3120
 1068SOL    HW2 4012   6.349   1.445   2.357  1.0459 -1.0709  0.5049
 1069SOL     OW 4013   5.585   5.629   0.419  0.9430  0.3777  0.0550
 1069SOL    HW1 4014   5.495   5.644   0.389  0.5457 -1.5901  0.1730
 1069SOL    HW2 4015   5.623   5.572   0.352  1.3021 -0.8501  1.2831
 1070SOL     OW 4016   1.337   2.528   2.950  0.1442  0.1558  0.6593
 1070SOL    HW1 4017   1.261   2.489   2.907  0.4111 -1.6327  1.7276
 1070SOL    HW2 4018   1.400   2.457   2.958  1.4982  1.3133  0.8589
 1071SOL     OW 4019   5.777   1.478   2.747  0.7202  0.3345  0.1665
 1071SOL    HW1 4020   5.766   1.383   2.749 -0.5419  0.4787  1.1230
 1071SOL    HW2 4021   5.815   1.496   2.660 -0.4846 -0.8994 -0.6575
 1072SOL     OW 4022  -0.025   3.049   1.220  0.1895 -0.1782  0.2859
 1072SOL    HW1 4023   0.069   3.066   1.230 -0.2237  2.0596  0.9870
 1072SOL    HW2 4024  -0.032   2.995   1.142  1.9455  1.4770 -1.1205
 1073SOL     OW 4025   0.599   0.770   4.442 -0.0618  0.2315 -0.2834
 1073SOL    HW1 4026   0.572   0.861   4.433 -0.0228  0.2679 -0.0380
 1073SOL    HW2 4027   0.518   0.722   4.457 -0.0374  0.2902  0.0626
 1074SOL     OW 4028   3.406   5.373   5.825  0.3535 -0.3423 -0.4731
 1074SOL    HW1 4029   3.318   5.353   5.855  0.5970  0.6703  1.0543
 1074SOL    HW2 4030   3.450   5.288   5.822 -0.5194 -0.7922 -0.7231
 1075SOL     OW 4031   3.626   4.642   5.367  0.0131  0.3643  0.2523
 1075SOL    HW1 4032   3.663   4.726   5.340 -0.8701  1.0630  1.1622
 1075SOL    HW2 4033   3.696   4.579   5.350  0.9670  1.3893  0.2574
 1076SOL     OW 4034   5.878   2.961   7.409 -0.3213  0.4036  0.7297
 1076SOL    HW1 4035   5.783   2.951   7.415 -0.8007  2.5355 -1.5964
 1076SOL    HW2 4036   5.906   2.978   7.498 -2.4959  2.0035  1.1930
 1077SOL     OW 4037   4.552   6.628   0.490  0.6117  0.2190 -0.2708
 1077SOL    HW1 4038   4.554   6.563   0.419  1.4873  1.3181 -1.2937
 1077SOL    HW2 4039   4.519   6.579   0.566  1.4951 -1.5111 -0.9299
 1078SOL     OW 4040   6.161   6.032   4.197  0.0068  0.2190  0.3826
 1078SOL    HW1 4041   6.089   6.068   4.146 -0.7123  1.6185  2.2652
 1078SOL    HW2 4042   6.194   5.959   4.144 -2.9496 -0.6611 -0.4171
 1079SOL     OW 4043   1.375   0.543   2.593  0.2592  0.4084 -0.4375
 1079SOL    HW1 4044   1.417   0.480   2.535  0.1431  0.7600 -0.9065
 1079SOL    HW2 4045   1.421   0.625   2.577  2.1388 -0.0512  1.9952
 1080SOL     OW 4046   2.058   4.720   3.218  0.3484 -0.3190 -0.6095
 1080SOL    HW1 4047   2.097   4.702   3.133 -0.0820  1.4470 -1.2265
 1080SOL    HW2 4048   2.098   4.656   3.277  2.4952 -0.0250 -1.6464
 1081SOL     OW 4049   2.203   4.493   5.512  0.1471 -0.2870  0.1097
 1081SOL    HW1 4050   2.121   4.531   5.541  0.7796  0.4944  0.9183
 1081SOL    HW2 4051   2.241   4.454   5.591 -0.1215 -1.9701 -0.5424
 1082SOL     OW 4052   1.137   3.430   3.200 -0.4365 -0.1675  0.2882
 1082SOL    HW1 4053   1.082   3.396   3.130  0.2989 -2.0945  0.5935
 1082SOL    HW2 4054   1.121   3.372   3.274  1.2176 -0.1593  0.7042
 1083SOL     OW 4055   2.794   0.150   1.202 -0.3408  0.3579 -0.2305
 1083SOL    HW1 4056   2.798   0.237   1.240  0.5598  0.1444  0.1829
 1083SOL    HW2 4057   2.707   0.145   1.162 -1.7315  0.2990  2.5268
 1084SOL     OW 4058   0.932   0.446   2.167 -0.3059 -0.3865  0.2736
 1084SOL    HW1 4059   0.856   0.488   2.127 -1.2301 -2.2965 -0.1074
 1084SOL    HW2 4060   0.916   0.450   2.261  0.6437  1.8685  0.4094
 1085SOL     OW 4061   2.176   3.419   4.838  0.2590  0.1112 -0.6708
 1085SOL    HW1 4062   2.167   3.449   4.928 -1.8710  3.4507 -1.8175
 1085SOL    HW2 4063   2.267   3.439   4.815  0.3207  0.8910  0.1943
 1086SOL     OW 4064   3.992   4.871   1.229  0.3024  0.3915  0.0453
 1086SOL    HW1 4065   3.979   4.957   1.188 -1.9988 -0.2614 -0.7861
 1086SOL    HW2 4066   3.907   4.851   1.269  0.7519 -1.5322  0.1270
 1087SOL     OW 4067   5.699   1.366   1.952  0.0020 -0.3011  0.1077
 1087SOL    HW1 4068   5.675   1.326   1.869  0.9502  0.5050 -0.5730
 1087SOL    HW2 4069   5.686   1.459   1.939 -2.6203 -0.3217  1.8208
 1088SOL     OW 4070   5.089   4.408   4.690 -0.1755  0.4129 -0.2503
 1088SOL    HW1 4071   5.061   4.336   4.633 -0.6124 -0.7243  1.3521
 1088SOL    HW2 4072   5.033   4.481   4.664 -0.6098 -0.1754 -1.0377
 1089SOL     OW 4073   0.272   3.174   2.509 -0.1207 -0.3335 -0.0458
 1089SOL    HW1 4074   0.269   3.101   2.571  1.3036 -0.5074 -0.1405
 1089SOL    HW2 4075   0.352   3.221   2.532  0.0150  0.0477 -1.2522
 1090SOL     OW 4076   5.980   1.494   1.613 -0.2966 -0.0181 -0.6673
 1090SOL    HW1 4077   6.042   1.489   1.686 -0.0411 -0.3402 -0.9048
 1090SOL    HW2 4078   6.008   1.570   1.562 -0.3075  0.0423 -0.5843
 1091SOL     OW 4079   0.770   0.067   1.004  0.3090 -0.9206  0.1802
 1091SOL    HW1 4080   0.793   0.002   0.938  1.0774 -0.5867  0.1048
 1091SOL    HW2 4081   0.740   0.016   1.079 -0.7470 -1.2974 -0.4794
 1092SOL     OW 4082   3.858   3.397   3.822  0.4885 -0.2760 -1.1646
 1092SOL    HW1 4083   3.948   3.365   3.829  0.1635 -0.8234  2.1213
 1092SOL    HW2 4084   3.804   3.318   3.826 -0.1708  0.1993  1.9267
 1093SOL     OW 4085   1.611   3.188   4.405 -0.0183 -0.4236  0.2922
 1093SOL    HW1 4086   1.672   3.120   4.377 -0.1673 -0.4437  0.0158
 1093SOL    HW2 4087   1.660   3.237   4.471 -0.1179 -1.1494  0.9178
 1094SOL     OW 4088   5.668   4.580   7.941 -0.3859 -0.1457  0.1164
 1094SOL    HW1 4089   5.611   4.653   7.918 -0.9252 -0.1631  1.3596
 1094SOL    HW2 4090   5.680   4.586   8.036  0.6913 -0.8605  0.0550
 1095SOL     OW 4091   4.462   0.852   5.101  0.1556  0.9680  0.1219
 1095SOL    HW1 4092   4.535   0.790   5.111  0.1683  0.9831  0.1236
 1095SOL    HW2 4093   4.404   0.833   5.175 -1.5771 -1.3735 -1.6667
 1096SOL     OW 4094   4.794   4.554   0.415  0.0259 -0.4506 -0.0343
 1096SOL    HW1 4095   4.810   4.616   0.486 -0.0163 -1.3694  0.7999
 1096SOL    HW2 4096   4.734   4.599   0.357  1.1168  0.8328 -0.2040
 1097SOL     OW 4097   5.949   4.806   6.992 -0.1278 -0.0487 -0.0491
 1097SOL    HW1 4098   5.984   4.758   7.067 -0.4426 -1.4029 -0.7408
 1097SOL    HW2 4099   6.026   4.849   6.953  0.2037 -0.2227  0.4075
 1098SOL     OW 4100   0.997   2.207   5.484 -0.6037  0.3979 -0.5924
 1098SOL    HW1 4101   1.016   2.191   5.576  1.0894 -0.5335 -1.0630
 1098SOL    HW2 4102   0.932   2.140   5.460 -0.0155 -0.2435 -0.4082
 1099SOL     OW 4103   2.629   5.937   3.497  0.6953  0.8203  0.1036
 1099SOL    HW1 4104   2.586   5.968   3.417 -1.8734  0.0175  1.0690
 1099SOL    HW2 4105   2.643   6.016   3.549 -0.0252  1.0671 -0.0671
 1100SOL     OW 4106   4.603   5.198   1.991 -0.3666  0.3477 -0.5616
 1100SOL    HW1 4107   4.687   5.227   2.027 -0.7717  0.2806  0.4840
 1100SOL    HW2 4108   4.601   5.104   2.008 -1.1202  0.5274  0.4557
 1101SOL     OW 4109   3.804   3.911   1.599 -0.5907 -0.1699  0.2052
 1101SOL    HW1 4110   3.777   3.906   1.691  0.0634 -0.2596  0.3921
 1101SOL    HW2 4111   3.865   3.838   1.588  1.7918  1.6690  0.5276
 1102SOL     OW 4112   5.543   0.563   7.538 -0.8312 -0.0761 -0.1592
 1102SOL    HW1 4113   5.597   0.637   7.566  1.6965 -0.7323 -2.8857
 1102SOL    HW2 4114   5.558   0.496   7.605  0.6075  0.2734 -0.0953
 1103SOL     OW 4115   2.391   5.356   1.675 -0.1443  0.0370  0.1205
 1103SOL    HW1 4116   2.461   5.368   1.739 -1.1767  1.4465  1.0411
 1103SOL    HW2 4117   2.333   5.431   1.688 -1.3472 -0.6048 -1.2427
 1104SOL     OW 4118   6.036   4.442   6.346 -0.3011  0.3201 -0.0503
 1104SOL    HW1 4119   5.996   4.359   6.324 -1.9235  1.8148 -3.3981
 1104SOL    HW2 4120   6.126   4.435   6.314  0.1465 -0.6652  1.3055
 1105SOL     OW 4121   4.123   5.157   0.741 -0.0765 -0.3852  0.5428
 1105SOL    HW1 4122   4.057   5.215   0.703 -0.3304  0.0002  1.5442
 1105SOL    HW2 4123   4.202   5.212   0.747  0.7560 -1.1997 -1.8236
 1106SOL     OW 4124   6.581   1.616   5.322 -0.5359 -0.2575 -0.1043
 1106SOL    HW1 4125   6.537   1.669   5.256  0.5473  0.2749 -0.4193
 1106SOL    HW2 4126   6.610   1.679   5.388  2.7607 -0.0206 -1.5698
 1107SOL     OW 4127   1.828   4.575   7.466 -0.5665  0.0352 -0.4502
 1107SOL    HW1 4128   1.761   4.563   7.534 -1.1490  1.0473 -0.8170
 1107SOL    HW2 4129   1.880   4.495   7.468  2.2070  1.5769  4.1719
 1108SOL     OW 4130   2.524   1.863   5.340 -0.3476  0.6457 -0.1396
 1108SOL    HW1 4131   2.473   1.796   5.294 -0.2057 -1.5488  2.6172
 1108SOL    HW2 4132   2.466   1.893   5.410  0.4570  1.7363  0.0793
 1109SOL     OW 4133   3.104   1.167   4.896 -0.0863  0.1968 -0.2849
 1109SOL    HW1 4134   3.186   1.185   4.942  0.4461  2.0731 -1.8436
 1109SOL    HW2 4135   3.122   1.089   4.843  0.7303  0.6352 -0.6702
 1110SOL     OW 4136   3.895   4.328   2.301 -0.1222  0.1860 -0.0485
 1110SOL    HW1 4137   3.942   4.252   2.335  0.2826  0.9449  1.1159
 1110SOL    HW2 4138   3.934   4.343   2.215  1.0716  0.1760  0.4709
 1111SOL     OW 4139   0.486   4.283   4.479 -0.2549 -0.2252 -0.3152
 1111SOL    HW1 4140   0.399   4.258   4.447 -0.7055  1.5322 -0.5898
 1111SOL    HW2 4141   0.510   4.358   4.424  0.3058  0.9258  1.4327
 1112SOL     OW 4142   1.313   1.952   2.689 -0.3389  0.7044 -0.0586
 1112SOL    HW1 4143   1.263   1.872   2.675  0.6082 -0.1518  1.2715
 1112SOL    HW2 4144   1.384   1.927   2.748  2.3092  1.5950 -2.5964
 1113SOL     OW 4145   2.215   6.230   4.944 -0.3364 -0.0475  0.5450
 1113SOL    HW1 4146   2.266   6.180   5.007 -1.3140 -1.0616  0.5685
 1113SOL    HW2 4147   2.272   6.238   4.868  0.0618 -0.6668  0.7693
 1114SOL     OW 4148   5.523   3.228   6.779  0.3770 -0.5877  0.1810
 1114SOL    HW1 4149   5.514   3.221   6.683 -0.6972 -1.3142  0.3072
 1114SOL    HW2 4150   5.544   3.320   6.795 -1.1762 -0.0522 -0.6555
 1115SOL     OW 4151   2.836   1.952   5.995  0.2663  0.0375 -0.3302
 1115SOL    HW1 4152   2.784   1.871   5.992  1.1122 -0.5765  0.9730
 1115SOL    HW2 4153   2.774   2.018   6.025  0.2775 -0.7573  1.5715
 1116SOL     OW 4154   2.523   1.318   6.317  0.1205 -0.0453 -0.5273
 1116SOL    HW1 4155   2.505   1.411   6.304  1.0435  0.3286  0.6228
 1116SOL    HW2 4156   2.490   1.276   6.238  1.1968  1.4684 -1.8626
 1117SOL     OW 4157   6.155   3.626   3.592  0.2553 -0.0826 -0.2303
 1117SOL    HW1 4158   6.169   3.720   3.582 -0.2363  0.1757  1.3134
 1117SOL    HW2 4159   6.240   3.587   3.572  0.6325  0.7310 -0.2449
 1118SOL     OW 4160   4.222   4.379   4.873 -0.2905 -0.0744 -0.5835
 1118SOL    HW1 4161   4.317   4.386   4.864 -0.2961 -1.3180 -1.8175
 1118SOL    HW2 4162   4.188   4.425   4.796 -0.6125 -1.5718 -1.3577
 1119SOL     OW 4163   1.533   6.221   4.110 -0.2366  0.3814 -0.1542
 1119SOL    HW1 4164   1.579   6.152   4.158  0.6137  2.2514  1.8876
 1119SOL    HW2 4165   1.602   6.266   4.062 -0.5523  0.6998 -0.3118
 1120SOL     OW 4166   5.679   4.116   7.410 -0.1692 -0.1882  0.6447
 1120SOL    HW1 4167   5.680   4.047   7.344  1.9763  0.0486  0.3568
 1120SOL    HW2 4168   5.664   4.197   7.360  2.4966  0.1291  0.1681
 1121SOL     OW 4169   4.679   3.209   4.769  0.7494 -0.3468 -0.1116
 1121SOL    HW1 4170   4.654   3.258   4.690 -2.8120 -1.1397  0.3687
 1121SOL    HW2 4171   4.634   3.255   4.840  0.5793 -1.9891  0.8851
 1122SOL     OW 4172   5.926   1.084   7.076  0.1837 -0.2681  0.4376
 1122SOL    HW1 4173   6.010   1.091   7.120  0.1597  0.9089  0.3262
 1122SOL    HW2 4174   5.947   1.084   6.983  0.0637  0.3057  0.4018
 1123SOL     OW 4175   0.905   5.795   7.746 -0.5157  0.1707 -0.0806
 1123SOL    HW1 4176   0.995   5.788   7.778  0.1409 -1.1229 -2.0160
 1123SOL    HW2 4177   0.851   5.791   7.825  1.0758  0.0335  1.0551
 1124SOL     OW 4178   0.317   6.458   0.540  0.7349  0.2156  0.0426
 1124SOL    HW1 4179   0.269   6.501   0.470  0.4677  0.9807  0.6783
 1124SOL    HW2 4180   0.405   6.496   0.536  0.5551  0.6913  0.4788
 1125SOL     OW 4181   2.911   2.727   7.654  0.3704 -0.6842  0.6993
 1125SOL    HW1 4182   2.928   2.656   7.716 -1.1980 -0.4047  1.4912
 1125SOL    HW2 4183   2.942   2.694   7.570  0.4686 -1.9627  1.2223
 1126SOL     OW 4184   1.588   0.037   3.514 -0.4628 -0.0020 -0.0874
 1126SOL    HW1 4185   1.521  -0.031   3.513 -0.6896  0.2039 -2.0084
 1126SOL    HW2 4186   1.548   0.113   3.473 -0.3270  1.5032  2.3308
 1127SOL     OW 4187   6.309   5.772   5.864 -0.2777  0.1793  0.3054
 1127SOL    HW1 4188   6.388   5.783   5.812 -0.9530 -1.1661 -1.0657
 1127SOL    HW2 4189   6.337   5.722   5.941  0.3772  0.5861  0.3379
 1128SOL     OW 4190   5.036   1.297   0.096 -0.3614  0.1123  0.1419
 1128SOL    HW1 4191   4.948   1.325   0.071 -0.7047  0.3357  1.4859
 1128SOL    HW2 4192   5.088   1.304   0.016 -1.0726  2.0292 -0.2025
 1129SOL     OW 4193   3.882   3.576   1.990  0.1857 -0.4343 -0.3060
 1129SOL    HW1 4194   3.796   3.537   1.978 -0.8131  1.8290 -0.8514
 1129SOL    HW2 4195   3.873   3.632   2.066  0.6981  1.0331 -1.2912
 1130SOL     OW 4196   6.132   1.249   7.771 -0.5046 -0.0261 -0.1992
 1130SOL    HW1 4197   6.205   1.189   7.783 -2.0479 -1.7264  1.2037
 1130SOL    HW2 4198   6.149   1.320   7.834 -0.0781 -0.4330  0.1511
 1131SOL     OW 4199   6.524   2.237   1.431  0.2981  0.2437  0.2841
 1131SOL    HW1 4200   6.522   2.161   1.490 -0.0632  0.5744  0.7097
 1131SOL    HW2 4201   6.559   2.308   1.485 -1.7974  1.0244  0.7014
 1132SOL     OW 4202   3.896   3.420   7.670  0.3786 -0.1426 -0.4984
 1132SOL    HW1 4203   3.822   3.459   7.625 -0.0811 -0.5145 -0.0834
 1132SOL    HW2 4204   3.896   3.328   7.641  0.3976 -0.2536 -0.1566
 1133SOL     OW 4205   6.381   6.498   5.977 -0.2700 -0.0150 -0.5202
 1133SOL    HW1 4206   6.368   6.590   6.001 -2.4097 -0.2582 -0.5390
 1133SOL    HW2 4207   6.453   6.468   6.033  0.7148  1.7422 -0.7862
 1134SOL     OW 4208   5.312   4.899   0.114 -0.0372 -0.4575 -0.0660
 1134SOL    HW1 4209   5.339   4.819   0.158  0.1470  1.2388  3.2062
 1134SOL    HW2 4210   5.380   4.963   0.135 -0.4438  0.7670 -2.1230
 1135SOL     OW 4211   1.272   0.614   7.213  0.7871  0.1898  0.1899
 1135SOL    HW1 4212   1.264   0.578   7.125 -1.4489 -0.3889  0.5794
 1135SOL    HW2 4213   1.309   0.543   7.265  1.6332  0.3670 -0.1444
 1136SOL     OW 4214   1.575   1.092   0.386 -0.3449  0.4197  0.1407
 1136SOL    HW1 4215   1.642   1.142   0.432  0.6087  0.5638 -1.3279
 1136SOL    HW2 4216   1.492   1.134   0.411  0.2855  1.6149  0.3056
 1137SOL     OW 4217   3.567   1.786   6.589 -0.4999 -0.1772 -0.6540
 1137SOL    HW1 4218   3.624   1.847   6.544  1.5666  0.5864  2.6003
 1137SOL    HW2 4219   3.482   1.829   6.592  0.6681  2.2016  0.7162
 1138SOL     OW 4220   4.338   2.472   5.700 -0.0412 -0.6303 -0.1551
 1138SOL    HW1 4221   4.261   2.491   5.646 -1.1224  1.1588  1.8760
 1138SOL    HW2 4222   4.412   2.476   5.639 -1.1911  1.2778 -1.5227
 1139SOL     OW 4223   3.654   0.158   0.978 -0.3995 -0.3977  0.6950
 1139SOL    HW1 4224   3.590   0.229   0.966 -1.2224 -1.0019  1.4193
 1139SOL    HW2 4225   3.638   0.126   1.066  0.1458 -1.3266  0.4652
 1140SOL     OW 4226   0.539   0.840   1.416 -0.0696  0.2225  0.2600
 1140SOL    HW1 4227   0.589   0.893   1.353  2.1105 -1.3994  0.4978
 1140SOL    HW2 4228   0.570   0.869   1.501  0.5577 -0.8317  0.4125
 1141SOL     OW 4229   0.395   0.353   6.098 -0.0031 -0.1125 -0.0734
 1141SOL    HW1 4230   0.351   0.437   6.100 -0.0942 -0.1534 -0.4692
 1141SOL    HW2 4231   0.356   0.304   6.171  0.3132  0.3166  0.3909
 1142SOL     OW 4232   2.359   4.424   6.605  0.1584  0.3489 -0.4087
 1142SOL    HW1 4233   2.364   4.352   6.542  0.8275  1.9737 -2.2991
 1142SOL    HW2 4234   2.420   4.399   6.675  0.5434 -0.8043 -1.1253
 1143SOL     OW 4235   2.811   0.395   2.449 -0.6235 -0.1083  0.3109
 1143SOL    HW1 4236   2.795   0.306   2.417 -2.5593  0.4321 -0.3934
 1143SOL    HW2 4237   2.732   0.417   2.499 -0.1515  1.1831  0.5232
 1144SOL     OW 4238   0.765   3.142   3.965 -0.2468 -0.0556 -0.7546
 1144SOL    HW1 4239   0.682   3.183   3.985 -0.2126 -0.8927  1.2541
 1144SOL    HW2 4240   0.742   3.060   3.920 -0.5857 -0.6820  0.5084
 1145SOL     OW 4241   6.465   3.733   3.671 -0.0488 -0.2783  0.3188
 1145SOL    HW1 4242   6.523   3.666   3.708 -0.0721 -0.7369 -0.4560
 1145SOL    HW2 4243   6.425   3.775   3.748  1.2762  0.0311  0.8687
 1146SOL     OW 4244   5.805   4.130   0.953 -0.0202  0.0538 -0.2372
 1146SOL    HW1 4245   5.798   4.223   0.974 -0.1478  0.0988 -0.4766
 1146SOL    HW2 4246   5.728   4.090   0.991  0.1601  0.0056  0.0806
 1147SOL     OW 4247   5.101   0.124   3.006  0.1954  0.6440 -0.2059
 1147SOL    HW1 4248   5.088   0.112   2.911  0.2617  1.5680 -0.3385
 1147SOL    HW2 4249   5.139   0.211   3.014  0.7769  0.3177  0.6345
 1148SOL     OW 4250   5.400  -0.020   3.709  0.2597 -0.2570 -0.8540
 1148SOL    HW1 4251   5.388   0.070   3.681 -1.0294 -0.6632 -1.7157
 1148SOL    HW2 4252   5.364  -0.023   3.798  2.1868  0.5089 -0.0103
 1149SOL     OW 4253   1.285   6.221   6.248 -1.0261 -0.5175 -0.2296
 1149SOL    HW1 4254   1.219   6.153   6.257 -0.5013 -1.1607 -1.1513
 1149SOL    HW2 4255   1.324   6.207   6.162 -0.3542  0.4550 -0.1087
 1150SOL     OW 4256   0.665   4.639   1.781 -0.5074 -0.3686  0.7806
 1150SOL    HW1 4257   0.598   4.661   1.845 -0.5912  0.7088  0.3410
 1150SOL    HW2 4258   0.726   4.582   1.828 -0.7334  0.1477  1.7185
 1151SOL     OW 4259   1.222   1.186   0.826 -0.2101  0.0101  0.0979
 1151SOL    HW1 4260   1.264   1.160   0.908  0.2137  0.4312  0.0246
 1151SOL    HW2 4261   1.202   1.279   0.838 -0.1306  0.0797 -0.2777
 1152SOL     OW 4262   5.871   1.930   0.647 -0.3766  0.1747  0.1345
 1152SOL    HW1 4263   5.873   1.834   0.652 -0.5772  0.2248  2.2255
 1152SOL    HW2 4264   5.930   1.951   0.575 -1.8293 -1.5652 -1.6479
 1153SOL     OW 4265   1.931   6.382   5.951  0.1621 -0.0261  0.8781
 1153SOL    HW1 4266   2.026   6.380   5.962  0.2178 -1.0991  0.3384
 1153SOL    HW2 4267   1.897   6.393   6.040  0.7973  1.5003  0.9652
 1154SOL     OW 4268   5.741   0.072   2.255  0.1137 -0.1979 -0.3066
 1154SOL    HW1 4269   5.729  -0.022   2.239  0.0472 -0.0790 -0.9835
 1154SOL    HW2 4270   5.745   0.111   2.167  2.0008  0.1986 -0.0893
 1155SOL     OW 4271   0.262   4.659   2.930  0.4997  1.1518  0.0503
 1155SOL    HW1 4272   0.316   4.615   2.996  0.5364  1.7400  0.4206
 1155SOL    HW2 4273   0.319   4.667   2.854  0.0698 -0.6334 -0.5014
 1156SOL     OW 4274   2.885   5.599   3.980  0.2915  0.2709  0.6032
 1156SOL    HW1 4275   2.939   5.592   3.901 -0.7949 -0.3492 -0.1077
 1156SOL    HW2 4276   2.798   5.620   3.947  0.1317  1.4861  1.7466
 1157SOL     OW 4277   0.930   3.480   4.853  0.6236  0.0173 -0.4553
 1157SOL    HW1 4278   0.927   3.416   4.783  1.2628 -1.5796  0.9017
 1157SOL    HW2 4279   0.841   3.481   4.889  0.8494 -0.9150  0.1695
 1158SOL     OW 4280   2.293   2.089   3.689  0.0125  0.4015  0.0400
 1158SOL    HW1 4281   2.365   2.091   3.627 -0.0207  1.2265  0.0171
 1158SOL    HW2 4282   2.215   2.108   3.636 -0.3510 -1.2400 -0.0786
 1159SOL     OW 4283   1.809   2.718   7.101  0.0987  0.2830 -0.3773
 1159SOL    HW1 4284   1.801   2.780   7.174 -1.0594  1.3248 -1.3442
 1159SOL    HW2 4285   1.774   2.636   7.136 -0.1182  0.6714  0.3518
 1160SOL     OW 4286   5.865   3.596   4.056 -0.2843  0.3721 -0.2565
 1160SOL    HW1 4287   5.894   3.512   4.094 -0.5618  0.7010  0.7192
 1160SOL    HW2 4288   5.793   3.624   4.113 -0.8783  0.7747 -1.1893
 1161SOL     OW 4289   0.535   2.477   3.154  0.0205  0.4105  0.1031
 1161SOL    HW1 4290   0.495   2.537   3.217 -0.6513  0.4258 -0.3234
 1161SOL    HW2 4291   0.614   2.522   3.125  0.5381  0.2371  1.2037
 1162SOL     OW 4292   3.454   0.775   0.201  0.0659 -0.6596  0.2501
 1162SOL    HW1 4293   3.369   0.770   0.158 -0.8152 -0.4137  1.8951
 1162SOL    HW2 4294   3.503   0.841   0.152 -1.3131  0.4268  0.2899
 1163SOL     OW 4295   6.150   6.107   4.528  0.3859  0.1741 -0.3193
 1163SOL    HW1 4296   6.072   6.157   4.550  1.0797  0.7121  1.0099
 1163SOL    HW2 4297   6.202   6.166   4.473  0.2237  0.1049 -0.5500
 1164SOL     OW 4298   1.053   0.047   5.616  0.2803  0.4814 -0.7520
 1164SOL    HW1 4299   1.008   0.131   5.630 -0.2240  0.0131  0.7128
 1164SOL    HW2 4300   1.006   0.007   5.543 -1.6619  0.0856  0.6230
 1165SOL     OW 4301   0.576   4.858   6.144  0.4454  0.2077 -0.0988
 1165SOL    HW1 4302   0.617   4.848   6.231 -0.0095  0.7239  0.1813
 1165SOL    HW2 4303   0.483   4.865   6.162  0.3921  0.8408 -0.5864
 1166SOL     OW 4304   1.888   2.603   1.538  0.1139 -0.2653  0.0748
 1166SOL    HW1 4305   1.926   2.552   1.467  1.2445  2.6768 -1.6184
 1166SOL    HW2 4306   1.912   2.693   1.518 -2.7046  1.1237  2.2452
 1167SOL     OW 4307   0.429   0.123   7.114 -0.4699  0.0394  0.2351
 1167SOL    HW1 4308   0.389   0.210   7.124  2.7097  1.7127 -0.4283
 1167SOL    HW2 4309   0.462   0.102   7.202 -1.7809 -0.8645  0.5428
 1168SOL     OW 4310   3.126   0.510   3.533 -0.0006  0.4216 -0.2500
 1168SOL    HW1 4311   3.141   0.457   3.611 -0.4528 -0.6474 -0.8660
 1168SOL    HW2 4312   3.197   0.486   3.473 -0.8758 -0.4259 -0.9948
 1169SOL     OW 4313   1.043   0.477   5.477 -0.3241  0.4961 -0.0608
 1169SOL    HW1 4314   1.025   0.548   5.539  0.3945 -0.5508  1.4171
 1169SOL    HW2 4315   1.099   0.517   5.411  0.2192  1.2873  0.8463
 1170SOL     OW 4316   3.527   0.746   3.547 -0.3675 -0.1289  0.0804
 1170SOL    HW1 4317   3.584   0.693   3.491 -0.6054  1.0118 -1.3127
 1170SOL    HW2 4318   3.582   0.820   3.573 -0.1473 -0.8200  1.7052
 1171SOL     OW 4319   5.491   3.727   3.114 -0.2652 -0.4181 -0.2639
 1171SOL    HW1 4320   5.417   3.783   3.090  0.8016  0.6486 -1.2017
 1171SOL    HW2 4321   5.465   3.688   3.197 -2.8667 -1.9138 -1.6144
 1172SOL     OW 4322   3.209   1.355   1.012  0.2176  0.0428 -0.1542
 1172SOL    HW1 4323   3.218   1.417   0.939 -0.7726 -0.3662 -0.6453
 1172SOL    HW2 4324   3.115   1.347   1.025  0.3779  0.6966  1.7053
 1173SOL     OW 4325   4.628   6.275   2.432  0.0479 -0.1870  0.4795
 1173SOL    HW1 4326   4.551   6.219   2.426 -1.4023  1.5376  1.7117
 1173SOL    HW2 4327   4.594   6.359   2.464  2.1447  1.3025 -0.8985
 1174SOL     OW 4328   2.896   5.358   6.059  0.0643  0.6410 -0.3889
 1174SOL    HW1 4329   2.825   5.416   6.086  0.3673  0.7145  0.2538
 1174SOL    HW2 4330   2.913   5.302   6.135  0.6919  0.6200 -0.5394
 1175SOL     OW 4331   4.821   5.821   1.893  0.1357 -0.3079  0.0795
 1175SOL    HW1 4332   4.738   5.779   1.916 -0.4816 -0.7039 -2.5926
 1175SOL    HW2 4333   4.797   5.911   1.872  0.5230 -0.2082  0.0628
 1176SOL     OW 4334   1.132   3.520   1.839 -0.0322  0.0271  0.0660
 1176SOL    HW1 4335   1.191   3.535   1.765 -1.0707 -0.2439 -0.8403
 1176SOL    HW2 4336   1.155   3.588   1.902 -0.4633  1.5689 -1.3504
 1177SOL     OW 4337   3.413   4.686   1.172 -0.0660  0.4058 -0.2452
 1177SOL    HW1 4338   3.497   4.639   1.176  0.9378  1.9277 -1.7099
 1177SOL    HW2 4339   3.432   4.763   1.117 -2.6114  0.4210 -1.2357
 1178SOL     OW 4340   2.980   0.609   2.460 -0.2697  0.1247  0.1996
 1178SOL    HW1 4341   2.944   0.530   2.422 -0.3478  1.0429 -1.7423
 1178SOL    HW2 4342   3.074   0.606   2.439  0.3533 -0.8701  2.7588
 1179SOL     OW 4343   2.460   3.919   2.919 -0.1312  0.2102 -0.3364
 1179SOL    HW1 4344   2.445   3.916   2.825 -0.6263 -0.8351 -0.2352
 1179SOL    HW2 4345   2.508   4.001   2.933  0.4821  0.0791 -1.5627
 1180SOL     OW 4346   2.861   1.762   3.794 -0.1055  0.3373  0.2374
 1180SOL    HW1 4347   2.788   1.793   3.740  0.8167  0.7786 -0.7969
 1180SOL    HW2 4348   2.934   1.754   3.733  1.4425  2.4441  1.6759
 1181SOL     OW 4349   6.383   4.663   2.612  0.1819  0.6245  0.4814
 1181SOL    HW1 4350   6.467   4.708   2.616 -0.5141  1.9058  1.1882
 1181SOL    HW2 4351   6.319   4.727   2.644 -1.5097  0.6864 -2.6205
 1182SOL     OW 4352   3.698   1.110   4.072  0.4983  0.5822 -0.1543
 1182SOL    HW1 4353   3.618   1.116   4.125  0.3307  0.7622 -0.4241
 1182SOL    HW2 4354   3.668   1.079   3.986  0.8300 -0.1756 -0.0068
 1183SOL     OW 4355   4.442   6.035   1.115 -0.2737 -0.5431  1.1968
 1183SOL    HW1 4356   4.451   6.011   1.022 -1.4567  0.0402  0.9110
 1183SOL    HW2 4357   4.528   6.067   1.140  0.1442 -1.0072  0.3833
 1184SOL     OW 4358   2.161   1.393   7.383 -0.6111 -0.6220 -0.1631
 1184SOL    HW1 4359   2.230   1.342   7.339  0.1712 -0.3870  0.7567
 1184SOL    HW2 4360   2.130   1.454   7.316 -1.3092 -2.0318 -1.1800
 1185SOL     OW 4361   6.477   5.550   7.091  0.0524  0.4631 -0.0836
 1185SOL    HW1 4362   6.459   5.636   7.054 -0.4672  0.1619 -0.5518
 1185SOL    HW2 4363   6.418   5.544   7.167  1.5373  1.3165  1.2002
 1186SOL     OW 4364   3.286   6.103   4.580 -0.0894 -0.3910  0.2713
 1186SOL    HW1 4365   3.328   6.069   4.500 -0.4282  1.2131 -0.6194
 1186SOL    HW2 4366   3.290   6.198   4.571 -0.2162 -0.1779  2.1498
 1187SOL     OW 4367   5.065   0.512   6.207 -0.4151 -0.5777  0.1825
 1187SOL    HW1 4368   5.006   0.552   6.143  0.2854 -2.4325 -1.7163
 1187SOL    HW2 4369   5.138   0.574   6.215 -1.0566  0.2084  0.1171
 1188SOL     OW 4370   0.764   4.683   2.439 -0.5761 -0.5356  0.4308
 1188SOL    HW1 4371   0.777   4.753   2.504  0.9485 -2.8664  2.8511
 1188SOL    HW2 4372   0.792   4.722   2.356  0.9703  1.5190  1.8086
 1189SOL     OW 4373   1.392   0.548   7.812  0.0918 -0.2212 -0.0932
 1189SOL    HW1 4374   1.319   0.493   7.784 -1.1216  1.1851  0.1895
 1189SOL    HW2 4375   1.388   0.547   7.908 -0.9307  1.5556 -0.0761
 1190SOL     OW 4376   4.487   1.291   5.948  0.2068 -0.0911  0.1758
 1190SOL    HW1 4377   4.409   1.237   5.957  0.1484  0.0982  0.8042
 1190SOL    HW2 4378   4.534   1.280   6.031  0.2916  0.6694  0.2335
 1191SOL     OW 4379   6.530   2.653   7.144  0.0481  0.3244 -0.1532
 1191SOL    HW1 4380   6.525   2.567   7.102  1.6897 -0.0199  0.2659
 1191SOL    HW2 4381   6.606   2.695   7.103 -0.2088  1.2189  0.2763
 1192SOL     OW 4382   1.242   0.098   0.691 -0.3986 -0.6612 -0.5677
 1192SOL    HW1 4383   1.305   0.088   0.619  0.4418  1.9003 -0.2904
 1192SOL    HW2 4384   1.179   0.162   0.658 -0.5810 -0.2226  0.6114
 1193SOL     OW 4385   2.758   1.180   1.454 -0.0081  0.5299 -0.4388
 1193SOL    HW1 4386   2.690   1.201   1.390  0.0892  1.0256 -0.3870
 1193SOL    HW2 4387   2.779   1.088   1.438 -0.2181  0.5603 -0.8986
 1194SOL     OW 4388   1.114   1.372   1.676  0.0912  0.1164 -0.0025
 1194SOL    HW1 4389   1.207   1.385   1.695  0.0036  0.8864 -0.0556
 1194SOL    HW2 4390   1.089   1.296   1.728  0.5645  0.4015  0.6578
 1195SOL     OW 4391   0.733   1.391   6.052  0.4613 -0.2902  0.1376
 1195SOL    HW1 4392   0.795   1.425   5.987  1.2398  1.3017  1.6221
 1195SOL    HW2 4393   0.655   1.370   6.001  1.6960 -0.9938 -1.5818
 1196SOL     OW 4394   1.837   2.276   4.924 -0.1331  0.3256  0.0358
 1196SOL    HW1 4395   1.834   2.186   4.891 -1.9347  0.6705 -0.8649
 1196SOL    HW2 4396   1.924   2.307   4.900 -0.5440 -0.2158 -2.4100
 1197SOL     OW 4397   2.726   0.115   2.677  0.2344  0.4758  0.1050
 1197SOL    HW1 4398   2.759   0.052   2.742  0.0301  0.7771  0.5097
 1197SOL    HW2 4399   2.781   0.192   2.689  2.6343 -0.6629 -2.5622
 1198SOL     OW 4400   2.484   6.154   2.665  0.3373  0.3333  0.0802
 1198SOL    HW1 4401   2.432   6.229   2.635 -0.1036 -0.5524 -1.4972
 1198SOL    HW2 4402   2.554   6.145   2.600  0.7581 -0.2437  0.5939
 1199SOL     OW 4403   5.321   2.494   1.377 -0.0833 -0.3717  0.3430
 1199SOL    HW1 4404   5.374   2.523   1.303 -0.8792 -0.2440 -0.1913
 1199SOL    HW2 4405   5.271   2.420   1.343 -0.3351 -0.4170  0.7985
 1200SOL     OW 4406   3.689   5.991   5.791  0.4187 -0.4015  0.1408
 1200SOL    HW1 4407   3.648   6.055   5.733 -0.0469 -0.1221  0.7611
 1200SOL    HW2 4408   3.764   6.037   5.829 -0.7631  0.3124  1.7182
 1201SOL     OW 4409   2.884   5.188   4.394 -0.5936  0.3030  0.0613
 1201SOL    HW1 4410   2.797   5.224   4.407 -0.1621  1.4221 -0.0228
 1201SOL    HW2 4411   2.921   5.180   4.482  0.0365  1.9978 -0.0082
 1202SOL     OW 4412   0.418   6.142   5.301  0.5869  0.1449 -0.0544
 1202SOL    HW1 4413   0.446   6.059   5.339 -0.5277 -0.4952 -0.5975
 1202SOL    HW2 4414   0.370   6.118   5.222  0.5115  1.3274 -0.3872
 1203SOL     OW 4415   3.114   2.297   5.147  0.6148  0.0933 -0.0833
 1203SOL    HW1 4416   3.207   2.315   5.157  0.5408  0.4563 -0.0569
 1203SOL    HW2 4417   3.094   2.235   5.218  1.3434 -1.8544 -1.4876
 1204SOL     OW 4418   3.166   6.573   0.715 -0.1439 -0.2309 -0.0207
 1204SOL    HW1 4419   3.089   6.571   0.772 -0.9661  0.1809 -1.0766
 1204SOL    HW2 4420   3.236   6.608   0.770 -1.2168  1.3566  0.3904
 1205SOL     OW 4421   2.622   0.015   3.613  0.1782  0.5137  0.2579
 1205SOL    HW1 4422   2.582  -0.070   3.631 -0.1046  0.1541 -1.8065
 1205SOL    HW2 4423   2.582   0.074   3.676  1.7984 -1.1602  3.0697
 1206SOL     OW 4424   3.547   4.291   5.871 -0.4864 -0.0013  0.0663
 1206SOL    HW1 4425   3.539   4.197   5.886  2.2834 -0.4627 -0.7589
 1206SOL    HW2 4426   3.641   4.306   5.861 -0.7242  3.0804  1.3511
 1207SOL     OW 4427   3.581   4.691   2.953 -0.3992 -0.0041 -0.0767
 1207SOL    HW1 4428   3.541   4.766   2.907 -0.3861 -0.1405 -0.3137
 1207SOL    HW2 4429   3.648   4.730   3.009 -1.7145  0.3613  1.2969
 1208SOL     OW 4430   4.618   2.337   5.522  0.4690  0.4736 -0.3436
 1208SOL    HW1 4431   4.547   2.282   5.489  1.2442 -0.4379 -0.5792
 1208SOL    HW2 4432   4.593   2.426   5.499 -0.7504  0.1991 -0.1065
 1209SOL     OW 4433   1.918   2.561   0.145 -0.2649 -0.0299  0.2518
 1209SOL    HW1 4434   1.864   2.483   0.139 -1.4741  0.6275  1.8154
 1209SOL    HW2 4435   1.873   2.626   0.090  0.3930 -0.2270 -0.5402
 1210SOL     OW 4436   5.532   1.304   2.496 -0.2552  0.4610  0.9477
 1210SOL    HW1 4437   5.536   1.297   2.401 -0.2357 -0.3891  1.0049
 1210SOL    HW2 4438   5.479   1.382   2.512  1.1579  1.6147  0.2382
 1211SOL     OW 4439   5.503   5.304   5.514  0.6269 -0.8393  0.0615
 1211SOL    HW1 4440   5.409   5.303   5.530  0.9127 -2.0957  2.0559
 1211SOL    HW2 4441   5.517   5.377   5.454 -1.6374 -0.8278 -0.5321
 1212SOL     OW 4442   5.682   1.190   1.187  0.1709  0.1895  0.1852
 1212SOL    HW1 4443   5.739   1.139   1.129  0.2921 -0.6528  1.0149
 1212SOL    HW2 4444   5.742   1.250   1.233  0.5734 -1.2582  1.6607
 1213SOL     OW 4445   3.501   5.273   7.289  0.1653  0.5094 -0.1909
 1213SOL    HW1 4446   3.491   5.360   7.330 -1.3182  0.4678 -0.3866
 1213SOL    HW2 4447   3.474   5.212   7.357 -3.0579  0.4735 -1.3126
 1214SOL     OW 4448   3.467   2.596   5.308  0.3672  0.1247  0.1226
 1214SOL    HW1 4449   3.418   2.642   5.240  1.1787  0.2267 -0.4076
 1214SOL    HW2 4450   3.440   2.638   5.390 -1.4525 -0.7296  0.0101
 1215SOL     OW 4451   5.061   2.535   4.344 -0.4114  0.0160 -0.2116
 1215SOL    HW1 4452   5.089   2.559   4.255  1.8408  1.3759  0.7662
 1215SOL    HW2 4453   5.011   2.611   4.375 -0.5779 -0.1544 -0.0558
 1216SOL     OW 4454   4.521   3.904   2.879 -0.0542  0.5109 -0.8404
 1216SOL    HW1 4455   4.442   3.933   2.834 -1.9866 -0.8546  1.4639
 1216SOL    HW2 4456   4.571   3.985   2.893 -2.1810  1.8183 -0.2624
 1217SOL     OW 4457   5.632   2.893   4.367 -0.0789  0.1253  0.3717
 1217SOL    HW1 4458   5.566   2.825   4.381 -0.1706 -0.1177 -1.1361
 1217SOL    HW2 4459   5.676   2.868   4.286  1.6571  0.4642  1.1538
 1218SOL     OW 4460   2.397   2.171   0.031 -0.1741 -0.1847  0.2670
 1218SOL    HW1 4461   2.444   2.160  -0.051  1.2826 -1.6600  1.2158
 1218SOL    HW2 4462   2.466   2.185   0.096 -1.0050 -2.0784  1.6702
 1219SOL     OW 4463   3.127   0.984   2.453  0.4074  0.3756 -0.3684
 1219SOL    HW1 4464   3.154   0.939   2.533 -0.8757  0.5962  0.2256
 1219SOL    HW2 4465   3.199   0.971   2.391  0.4356 -1.8174  0.0455
 1220SOL     OW 4466   0.801   1.235   2.131  0.3106  0.0802  0.6346
 1220SOL    HW1 4467   0.869   1.260   2.068  0.3705  0.8900  1.0093
 1220SOL    HW2 4468   0.808   1.300   2.201 -1.0059  0.3174  0.5633
 1221SOL     OW 4469   1.897   3.023   5.304 -0.3160  0.1788  0.4781
 1221SOL    HW1 4470   1.927   2.997   5.391 -1.7385 -0.5735  0.7805
 1221SOL    HW2 4471   1.973   3.064   5.263  0.2063  1.1193  2.2999
 1222SOL     OW 4472   1.154   2.926   0.579  0.4436 -0.5991  0.0679
 1222SOL    HW1 4473   1.240   2.943   0.617  0.0485 -0.5843  0.9772
 1222SOL    HW2 4474   1.114   3.013   0.570 -0.5925 -0.7744  2.3692
 1223SOL     OW 4475   3.776   5.721   4.837 -0.4182 -0.1225 -0.7243
 1223SOL    HW1 4476   3.691   5.765   4.832 -1.6313 -2.1053  0.9640
 1223SOL    HW2 4477   3.825   5.773   4.901 -0.8659  0.2643 -0.6852
 1224SOL     OW 4478   2.929   2.700   6.621 -0.1635 -0.5774  0.5390
 1224SOL    HW1 4479   2.968   2.770   6.675 -0.1300 -1.3652  1.5673
 1224SOL    HW2 4480   2.997   2.633   6.617  0.1465 -0.1835 -1.2056
 1225SOL     OW 4481   2.249   3.520   6.277  0.7309  0.1323 -0.2876
 1225SOL    HW1 4482   2.284   3.524   6.188 -0.6792  0.2956 -0.8629
 1225SOL    HW2 4483   2.197   3.439   6.279 -0.1280  0.6727  0.0303
 1226SOL     OW 4484   3.775   4.634   1.276  0.5060 -0.5804  0.6023
 1226SOL    HW1 4485   3.750   4.634   1.369 -1.1715  1.5219  0.2281
 1226SOL    HW2 4486   3.790   4.541   1.255 -2.4013 -1.5254  2.1416
 1227SOL     OW 4487   4.160   4.632   1.902 -0.5045  0.5137  0.4135
 1227SOL    HW1 4488   4.154   4.574   1.978 -1.4668  1.9395  1.4884
 1227SOL    HW2 4489   4.074   4.627   1.860 -0.4542  0.8176  0.2629
 1228SOL     OW 4490   5.786   3.291   6.934 -0.0643 -0.1239 -0.2859
 1228SOL    HW1 4491   5.797   3.312   7.027 -0.4502 -1.1595  0.0032
 1228SOL    HW2 4492   5.722   3.354   6.903 -0.3312 -0.1089  0.2810
 1229SOL     OW 4493   6.244   6.114   2.420 -0.5618 -0.0399  0.0926
 1229SOL    HW1 4494   6.242   6.087   2.512 -0.0456 -0.2377  0.0487
 1229SOL    HW2 4495   6.256   6.032   2.371 -0.2525  0.1312 -0.1192
 1230SOL     OW 4496   1.132   3.766   7.775  0.4800 -0.2331  0.2871
 1230SOL    HW1 4497   1.077   3.823   7.721 -0.0628 -0.1696  0.8902
 1230SOL    HW2 4498   1.153   3.692   7.718 -0.9044 -0.6586  0.2798
 1231SOL     OW 4499   5.519   3.061   1.387  0.4099 -0.2503 -0.2297
 1231SOL    HW1 4500   5.451   3.100   1.443  1.6248 -0.3788  1.3985
 1231SOL    HW2 4501   5.486   2.973   1.368 -0.0276 -0.2032  0.2833
 1232SOL     OW 4502   3.220   2.188   0.317 -0.3909 -0.0851  0.0831
 1232SOL    HW1 4503   3.126   2.207   0.314 -0.2404  0.6148 -1.9586
 1232SOL    HW2 4504   3.242   2.164   0.227  1.9401  2.7115 -0.2575
 1233SOL     OW 4505   3.036   4.613   5.781 -0.2344 -0.2856 -0.3914
 1233SOL    HW1 4506   3.012   4.532   5.735 -0.3814 -0.4842  0.0321
 1233SOL    HW2 4507   3.108   4.649   5.729  0.5161 -1.2157 -0.0337
 1234SOL     OW 4508   6.603   3.213   7.636  0.2595  0.3400 -0.0843
 1234SOL    HW1 4509   6.581   3.123   7.659 -2.1576  1.0746  0.7778
 1234SOL    HW2 4510   6.520   3.252   7.607  0.6833  2.8893  1.7603
 1235SOL     OW 4511   1.127   3.593   4.096  0.1428  0.1875 -0.5559
 1235SOL    HW1 4512   1.147   3.573   4.188  0.2409 -0.7351 -0.7696
 1235SOL    HW2 4513   1.139   3.510   4.051 -1.2852  0.3033 -1.1846
 1236SOL     OW 4514   3.060   5.936   7.037  0.0701 -0.0894  0.4267
 1236SOL    HW1 4515   3.139   5.965   6.991 -0.0395  2.3857  1.6723
 1236SOL    HW2 4516   3.030   6.013   7.086 -2.9623 -1.0215  0.2459
 1237SOL     OW 4517   2.017   3.423   3.749  0.0834 -0.5565  0.1054
 1237SOL    HW1 4518   2.041   3.334   3.776  1.1573 -0.8449 -1.6260
 1237SOL    HW2 4519   2.036   3.477   3.825  1.9861 -1.4615  0.3419
 1238SOL     OW 4520   0.193   2.444   0.815 -0.3016 -0.1540 -0.0811
 1238SOL    HW1 4521   0.148   2.400   0.887 -0.0340 -0.0428  0.1536
 1238SOL    HW2 4522   0.195   2.537   0.840 -1.6851  0.1482 -0.9973
 1239SOL     OW 4523   0.243   2.793   5.998 -0.3230 -0.0908 -0.0127
 1239SOL    HW1 4524   0.262   2.705   5.965  1.4513 -0.0709  0.8776
 1239SOL    HW2 4525   0.198   2.836   5.925  0.1040 -1.2464 -1.0027
 1240SOL     OW 4526   3.835   1.662   7.387  0.2535  0.1861  0.0248
 1240SOL    HW1 4527   3.767   1.605   7.352  1.1967 -0.8279 -0.1838
 1240SOL    HW2 4528   3.850   1.630   7.476 -0.2390  1.0480  0.4297
 1241SOL     OW 4529   2.644   4.569   0.125  0.4592  0.5092  0.3264
 1241SOL    HW1 4530   2.722   4.604   0.167  0.5554  0.4475  0.1995
 1241SOL    HW2 4531   2.673   4.489   0.082  0.6403  1.1748 -0.8581
 1242SOL     OW 4532   0.944   1.618   5.030  0.6135 -0.5048 -0.1872
 1242SOL    HW1 4533   1.008   1.603   5.100  0.7704  1.6408  0.1956
 1242SOL    HW2 4534   0.996   1.656   4.958 -0.4680  5.6333  1.6353
 1243SOL     OW 4535   1.559   2.110   7.865  0.0033 -0.1056  0.8468
 1243SOL    HW1 4536   1.620   2.100   7.791 -0.0968 -1.8778  0.9531
 1243SOL    HW2 4537   1.473   2.115   7.824 -0.0055 -0.5409  0.8015
 1244SOL     OW 4538   4.392   5.225   5.584  0.5590  0.1678  0.2111
 1244SOL    HW1 4539   4.297   5.228   5.570  0.6096  0.3493 -0.1008
 1244SOL    HW2 4540   4.405   5.152   5.646  0.0353  1.3652  1.7929
 1245SOL     OW 4541   0.970   5.547   0.599 -0.4245  0.7329  0.7976
 1245SOL    HW1 4542   1.066   5.547   0.592 -0.4620  0.3444  0.1068
 1245SOL    HW2 4543   0.951   5.489   0.673 -0.1562 -0.2218  0.1392
 1246SOL     OW 4544   0.141   6.587   0.972 -0.0196 -0.2733 -0.4908
 1246SOL    HW1 4545   0.157   6.536   0.892  0.4128 -0.6522 -0.1657
 1246SOL    HW2 4546   0.225   6.589   1.017 -0.6267 -1.4742  0.7707
 1247SOL     OW 4547   5.459   6.494   2.258  0.2438  0.2070  0.2877
 1247SOL    HW1 4548   5.483   6.525   2.170  0.4085  0.4558  0.4208
 1247SOL    HW2 4549   5.446   6.574   2.309 -0.7256  0.0787  0.2610
 1248SOL     OW 4550   0.847   1.244   4.388 -0.3317  0.2293 -0.1914
 1248SOL    HW1 4551   0.916   1.192   4.347  0.5076 -0.7028  2.2405
 1248SOL    HW2 4552   0.834   1.318   4.328  2.2779  0.0641 -1.0896
 1249SOL     OW 4553   2.946   5.382   0.039 -0.6097  0.1759 -0.1290
 1249SOL    HW1 4554   3.029   5.430   0.043 -0.3473 -0.2909  0.1250
 1249SOL    HW2 4555   2.906   5.395   0.125 -0.7152  0.2556 -0.1906
 1250SOL     OW 4556   3.519   5.203   0.259 -0.4184 -0.0473 -0.3396
 1250SOL    HW1 4557   3.469   5.275   0.220 -1.5225 -0.1412  0.8536
 1250SOL    HW2 4558   3.535   5.230   0.349  2.4857  0.3616 -0.8921
 1251SOL     OW 4559   3.688   3.983   0.368 -0.2900  0.2527  0.3736
 1251SOL    HW1 4560   3.698   4.054   0.305 -2.9949  1.2024  0.8982
 1251SOL    HW2 4561   3.776   3.972   0.405  0.6944  1.7513 -1.3297
 1252SOL     OW 4562   2.770   5.648   5.442  0.2581  0.7173  0.7148
 1252SOL    HW1 4563   2.809   5.727   5.406  0.1408  0.0868 -0.8814
 1252SOL    HW2 4564   2.768   5.663   5.536 -1.5020  3.4343  0.3539
 1253SOL     OW 4565   4.714   0.236   1.743 -0.2455  0.0470 -0.2217
 1253SOL    HW1 4566   4.688   0.234   1.835 -1.4746  0.1263 -0.5512
 1253SOL    HW2 4567   4.757   0.152   1.728 -1.3281 -0.5890  0.0827
 1254SOL     OW 4568   0.201   1.866   7.201 -0.4689 -0.0703  0.1727
 1254SOL    HW1 4569   0.265   1.934   7.223  1.2830 -1.2622 -0.9792
 1254SOL    HW2 4570   0.216   1.797   7.265 -1.1764 -0.0343  0.3870
 1255SOL     OW 4571   3.803   3.379   6.892 -0.2254  0.2447  0.1628
 1255SOL    HW1 4572   3.811   3.469   6.861  1.0181 -0.2390 -1.0137
 1255SOL    HW2 4573   3.885   3.362   6.939  0.4677 -0.8965 -1.3731
 1256SOL     OW 4574   4.194   0.239   4.664  0.0873 -0.0114 -0.0953
 1256SOL    HW1 4575   4.250   0.301   4.711 -0.1958  1.0723 -1.1250
 1256SOL    HW2 4576   4.123   0.220   4.725  0.1145  0.7967  0.2062
 1257SOL     OW 4577   4.230   1.515   5.247  0.0111  0.1488 -0.1328
 1257SOL    HW1 4578   4.277   1.499   5.165 -0.4777  0.9385 -0.5788
 1257SOL    HW2 4579   4.267   1.451   5.309 -0.4788 -1.3133 -1.2845
 1258SOL     OW 4580   4.347   1.778   7.452 -0.3591 -0.1826  0.6406
 1258SOL    HW1 4581   4.398   1.847   7.410  0.3846 -0.1963  1.5021
 1258SOL    HW2 4582   4.268   1.771   7.398  0.0576  0.5707 -0.0939
 1259SOL     OW 4583   0.412   4.498   6.673  0.0604  0.2886 -0.1132
 1259SOL    HW1 4584   0.344   4.431   6.664  0.2235  0.3492 -2.2318
 1259SOL    HW2 4585   0.494   4.449   6.677  0.1319  0.3081 -1.0575
 1260SOL     OW 4586   2.292   3.267   6.883  0.0005  0.1485  0.4919
 1260SOL    HW1 4587   2.341   3.301   6.808 -0.7505  0.8900  0.3250
 1260SOL    HW2 4588   2.352   3.204   6.924  0.3727 -0.3708 -0.7984
 1261SOL     OW 4589   4.220   2.590   1.851 -0.0786  0.4190  0.0559
 1261SOL    HW1 4590   4.242   2.616   1.762  1.4242 -1.8389 -0.3193
 1261SOL    HW2 4591   4.182   2.668   1.891  1.8228  2.3395 -1.6654
 1262SOL     OW 4592   2.439   4.453   3.807 -0.1075  0.1797  0.4413
 1262SOL    HW1 4593   2.345   4.460   3.793  0.0941  1.8593 -0.3054
 1262SOL    HW2 4594   2.457   4.510   3.882  0.4602  0.7820 -0.1448
 1263SOL     OW 4595   5.022   5.713   1.693 -0.0287 -0.4823  0.4837
 1263SOL    HW1 4596   4.976   5.797   1.695  0.8849  0.0261  2.2237
 1263SOL    HW2 4597   4.953   5.649   1.673 -0.8383  0.6001 -0.3362
 1264SOL     OW 4598   0.183   5.202   3.109 -0.4877 -0.4830  0.5075
 1264SOL    HW1 4599   0.245   5.250   3.164 -0.9530  1.7004 -0.7343
 1264SOL    HW2 4600   0.233   5.128   3.076  0.3049 -0.8726  2.4512
 1265SOL     OW 4601   4.137   2.487   4.916 -0.0551 -0.5684  0.5531
 1265SOL    HW1 4602   4.072   2.503   4.983  1.6482  2.4892  1.6474
 1265SOL    HW2 4603   4.170   2.573   4.892  2.2416 -1.8286 -1.3254
 1266SOL     OW 4604   4.193   3.777   0.175  0.1246  0.4204  0.4393
 1266SOL    HW1 4605   4.274   3.751   0.220  1.0223 -0.0953 -1.3780
 1266SOL    HW2 4606   4.141   3.697   0.172  0.3829  0.2650 -0.0504
 1267SOL     OW 4607   6.463   0.164   1.785  0.4531 -0.5618  0.3906
 1267SOL    HW1 4608   6.545   0.127   1.752  0.6614 -0.0808  0.3610
 1267SOL    HW2 4609   6.487   0.251   1.816 -0.0078 -0.4991  0.5776
 1268SOL     OW 4610   3.359   6.575   6.938 -0.7145  0.1254 -0.0618
 1268SOL    HW1 4611   3.384   6.509   7.002  0.8306  1.3847  0.7063
 1268SOL    HW2 4612   3.268   6.554   6.916 -0.2123 -2.4020 -0.0851
 1269SOL     OW 4613   5.322   3.518   3.330 -0.4165 -0.0561 -0.6630
 1269SOL    HW1 4614   5.243   3.572   3.327 -1.6551 -1.6414  0.9736
 1269SOL    HW2 4615   5.380   3.564   3.391 -1.0376 -0.0321 -0.0791
 1270SOL     OW 4616   6.287   1.022   1.876 -0.0223  0.0894 -0.4211
 1270SOL    HW1 4617   6.234   0.942   1.886 -1.9263  1.3401  0.0721
 1270SOL    HW2 4618   6.288   1.061   1.964 -0.3617  1.3432 -0.9588
 1271SOL     OW 4619   6.032   3.397   6.174  0.0160 -0.3587 -0.0051
 1271SOL    HW1 4620   6.116   3.408   6.219 -0.4366 -0.7930  0.9809
 1271SOL    HW2 4621   6.012   3.304   6.184 -0.0548 -0.4947 -1.2153
 1272SOL     OW 4622   4.701   2.807   1.115 -0.1823  1.0681 -0.0518
 1272SOL    HW1 4623   4.790   2.833   1.091 -0.0940  0.9748  0.1645
 1272SOL    HW2 4624   4.698   2.819   1.210  0.2403 -0.7667  0.2315
 1273SOL     OW 4625   6.044   5.573   0.592  0.4827 -0.0237 -0.3421
 1273SOL    HW1 4626   5.955   5.603   0.574  0.8266  1.9249  0.8937
 1273SOL    HW2 4627   6.037   5.522   0.673  0.5887  0.8669  0.2422
 1274SOL     OW 4628   3.659   5.211   2.822  0.0554  0.1453  0.1657
 1274SOL    HW1 4629   3.618   5.124   2.817  0.9164 -0.3704  1.3728
 1274SOL    HW2 4630   3.717   5.215   2.746 -0.0248 -0.3247  0.0734
 1275SOL     OW 4631   5.269   2.635   3.308  0.2369  0.5330  0.2012
 1275SOL    HW1 4632   5.184   2.677   3.293  0.6736  1.7144  0.9088
 1275SOL    HW2 4633   5.248   2.543   3.326 -0.9644  0.9656  1.1110
 1276SOL     OW 4634   0.654   4.561   7.513 -0.0022  0.0355  0.4013
 1276SOL    HW1 4635   0.656   4.543   7.419 -0.4865 -1.8580  0.7166
 1276SOL    HW2 4636   0.649   4.475   7.554 -0.5817  0.8559  2.1477
 1277SOL     OW 4637   0.809   2.515   4.785 -0.3401  0.0581  0.3219
 1277SOL    HW1 4638   0.715   2.511   4.768 -1.0860 -0.1691  3.8599
 1277SOL    HW2 4639   0.820   2.588   4.845  1.8093  0.1262 -0.0426
 1278SOL     OW 4640   3.557   0.498   3.321 -0.1235  0.1170  0.1606
 1278SOL    HW1 4641   3.587   0.574   3.271  0.4384  0.5029  1.0666
 1278SOL    HW2 4642   3.578   0.423   3.265  0.9815  0.5030  0.0306
 1279SOL     OW 4643   4.362   1.700   0.212  0.1279 -0.4278 -0.4115
 1279SOL    HW1 4644   4.317   1.772   0.258  0.2271  0.1578 -1.2083
 1279SOL    HW2 4645   4.330   1.621   0.255  0.1200  0.0996  0.5770
 1280SOL     OW 4646   2.363   5.870   7.884  0.2584 -0.0258 -0.7898
 1280SOL    HW1 4647   2.335   5.949   7.838  0.6182  1.1709  0.9575
 1280SOL    HW2 4648   2.458   5.870   7.874  0.4041  0.5847  0.4191
 1281SOL     OW 4649   0.565   5.610   2.209  0.4065  0.5505  0.1253
 1281SOL    HW1 4650   0.498   5.666   2.249  0.0262  0.1949  0.0032
 1281SOL    HW2 4651   0.585   5.652   2.125 -2.0738 -1.0069 -1.4013
 1282SOL     OW 4652   1.045   0.683   3.520 -0.3599 -0.0261 -0.0783
 1282SOL    HW1 4653   1.096   0.603   3.509  1.3469  1.2004 -1.7996
 1282SOL    HW2 4654   1.016   0.705   3.431 -2.1671  0.4398  0.5819
 1283SOL     OW 4655   6.349   0.164   7.889 -0.9766 -0.3552  0.3035
 1283SOL    HW1 4656   6.379   0.145   7.978  0.3107 -0.7248 -0.1905
 1283SOL    HW2 4657   6.335   0.078   7.850 -0.0416 -0.2298 -0.3294
 1284SOL     OW 4658   2.558   3.229   1.187 -0.4968 -0.2416  0.1120
 1284SOL    HW1 4659   2.583   3.306   1.238  0.3985  0.0813 -0.7867
 1284SOL    HW2 4660   2.516   3.264   1.109 -0.4564 -0.6854 -0.1112
 1285SOL     OW 4661   2.916   3.341   4.456 -0.0636 -0.5246  0.2467
 1285SOL    HW1 4662   2.972   3.384   4.392 -2.9220  2.8393 -0.3406
 1285SOL    HW2 4663   2.967   3.267   4.489  3.2733  0.3276 -2.5518
 1286SOL     OW 4664   6.228   5.306   0.122 -0.3982  0.1192  0.3694
 1286SOL    HW1 4665   6.302   5.319   0.181 -0.0876  0.0449  0.0001
 1286SOL    HW2 4666   6.157   5.276   0.179  0.3050 -1.3810  0.5119
 1287SOL     OW 4667   1.456   2.796   6.512  0.4702  0.3503 -0.1755
 1287SOL    HW1 4668   1.459   2.708   6.551 -1.1471 -0.5975 -1.9972
 1287SOL    HW2 4669   1.455   2.855   6.586 -0.3697 -1.2748  1.1828
 1288SOL     OW 4670   2.442   6.532   2.018  0.4856 -0.8950 -0.1113
 1288SOL    HW1 4671   2.529   6.543   1.979 -0.2852  1.7145 -1.3269
 1288SOL    HW2 4672   2.392   6.484   1.952  0.0238  0.8656 -1.0910
 1289SOL     OW 4673   1.543   4.289   3.104 -0.1569 -0.7460 -0.1247
 1289SOL    HW1 4674   1.513   4.202   3.134  1.7321 -1.1898  0.6076
 1289SOL    HW2 4675   1.477   4.349   3.138 -2.2557 -1.9482 -1.7621
 1290SOL     OW 4676   0.102   4.080   2.375  0.0058 -0.5991  0.4234
 1290SOL    HW1 4677   0.096   3.985   2.362  0.8685 -0.5055 -0.8566
 1290SOL    HW2 4678   0.174   4.090   2.438  0.0481 -0.7942  0.4092
 1291SOL     OW 4679   2.150   0.127   0.645 -0.4675  0.0668  0.5464
 1291SOL    HW1 4680   2.102   0.182   0.583 -1.9943 -1.3482  0.3858
 1291SOL    HW2 4681   2.236   0.115   0.605 -0.5592  1.2609 -0.0437
 1292SOL     OW 4682   5.501   0.101   3.394  0.5917  0.2010 -0.4266
 1292SOL    HW1 4683   5.410   0.128   3.393  0.3683 -0.2476  1.8322
 1292SOL    HW2 4684   5.532   0.117   3.305 -2.4318 -2.2437 -2.1613
 1293SOL     OW 4685   1.666   0.273   4.229 -0.3025 -0.3922 -0.2154
 1293SOL    HW1 4686   1.761   0.287   4.227 -0.2664  0.1421  2.2647
 1293SOL    HW2 4687   1.629   0.353   4.193  0.1457 -0.7470 -1.5417
 1294SOL     OW 4688   3.587   5.870   5.460  0.2836 -0.2565 -0.3108
 1294SOL    HW1 4689   3.642   5.946   5.442 -1.1981  0.8319 -0.4300
 1294SOL    HW2 4690   3.533   5.896   5.534 -0.2409 -1.1952 -0.3440
 1295SOL     OW 4691   6.108   0.284   3.284  0.5498 -0.0451 -0.2617
 1295SOL    HW1 4692   6.050   0.230   3.231  1.2855  0.2743 -1.4202
 1295SOL    HW2 4693   6.194   0.275   3.243  1.1599  0.1380  0.9409
 1296SOL     OW 4694   0.923   3.322   1.975 -0.2303 -0.5754 -0.6990
 1296SOL    HW1 4695   0.881   3.389   1.921 -1.0914 -2.1153 -2.0245
 1296SOL    HW2 4696   0.868   3.245   1.964  0.1014 -1.2229  1.6858
 1297SOL     OW 4697   1.625   3.166   7.278  0.0377 -0.2199  0.2748
 1297SOL    HW1 4698   1.653   3.093   7.334 -0.3416 -1.1927 -0.7778
 1297SOL    HW2 4699   1.617   3.240   7.339  3.5800 -0.1745  0.8763
 1298SOL     OW 4700   3.557   0.275   3.163 -0.0692 -0.9731  0.4965
 1298SOL    HW1 4701   3.602   0.201   3.123 -0.0597 -1.6411  1.6827
 1298SOL    HW2 4702   3.466   0.249   3.168  0.0152 -1.1352  1.3828
 1299SOL     OW 4703   1.683   4.562   5.291 -0.3149  0.0805 -0.3002
 1299SOL    HW1 4704   1.777   4.575   5.283 -0.1180 -1.2659 -0.3174
 1299SOL    HW2 4705   1.671   4.524   5.378 -0.7140 -0.8118 -0.7360
 1300SOL     OW 4706   5.511   4.997   7.437 -0.3588 -0.4825  0.3578
 1300SOL    HW1 4707   5.423   4.974   7.409 -0.1717  0.0762 -0.7464
 1300SOL    HW2 4708   5.502   5.084   7.476 -0.5447 -1.0800  1.7032
 1301SOL     OW 4709   4.519   3.610   0.649  0.0039  0.3344  0.1090
 1301SOL    HW1 4710   4.599   3.558   0.637 -0.2883  0.1134 -1.0252
 1301SOL    HW2 4711   4.550   3.701   0.655  0.3518  0.2529 -0.3438
 1302SOL     OW 4712   1.676   6.473   6.399 -0.3295  0.2923 -0.2330
 1302SOL    HW1 4713   1.589   6.451   6.367 -0.4852 -0.1059  0.4419
 1302SOL    HW2 4714   1.666   6.559   6.439 -0.0501  0.9622 -1.5632
 1303SOL     OW 4715   2.330   3.991   5.931 -0.0737  0.3526 -0.2593
 1303SOL    HW1 4716   2.261   4.010   5.995 -1.6844 -1.6568 -1.2688
 1303SOL    HW2 4717   2.385   3.925   5.974 -1.6217 -1.5992 -1.1370
 1304SOL     OW 4718   2.480   1.167   7.618 -0.0333  0.0164  0.6100
 1304SOL    HW1 4719   2.519   1.200   7.537  0.2417 -0.9852  0.3140
 1304SOL    HW2 4720   2.524   1.216   7.687 -0.1889  0.8045  0.1589
 1305SOL     OW 4721   4.210   4.459   6.953  0.4470 -0.1465 -0.0394
 1305SOL    HW1 4722   4.280   4.430   7.012  0.3722  0.2289  0.2381
 1305SOL    HW2 4723   4.212   4.397   6.880 -0.4695 -1.5568  1.0846
 1306SOL     OW 4724   2.593   1.450   5.926  0.4129 -0.7088 -0.3243
 1306SOL    HW1 4725   2.682   1.427   5.898  0.6776 -0.9778  0.6792
 1306SOL    HW2 4726   2.537   1.386   5.881  0.4410  0.8348 -2.7479
 1307SOL     OW 4727   6.343   5.777   7.490  0.1457 -0.3292  0.0631
 1307SOL    HW1 4728   6.374   5.693   7.456 -0.4303 -0.6199  0.2482
 1307SOL    HW2 4729   6.321   5.759   7.581  1.5153  0.4015  0.5673
 1308SOL     OW 4730   0.628   6.081   6.229 -0.5134  0.5973 -0.0287
 1308SOL    HW1 4731   0.541   6.120   6.221 -0.6001  0.4451  0.1611
 1308SOL    HW2 4732   0.612   5.988   6.244 -0.3673  0.7885  1.4999
 1309SOL     OW 4733   1.325   0.195   5.705  0.4845 -0.1474 -0.0681
 1309SOL    HW1 4734   1.317   0.160   5.616  0.2663 -0.8195  0.2027
 1309SOL    HW2 4735   1.237   0.227   5.725  0.9528  1.6733 -0.7415
 1310SOL     OW 4736   0.745   0.694   5.722  0.3762 -0.2374 -0.4009
 1310SOL    HW1 4737   0.748   0.761   5.654 -1.3934  2.4731  1.9385
 1310SOL    HW2 4738   0.655   0.697   5.755  0.6024 -2.8986  0.7048
 1311SOL     OW 4739   2.809   3.860   1.460 -0.2101 -0.0317 -0.2613
 1311SOL    HW1 4740   2.814   3.945   1.504 -0.3354  0.3138 -0.9014
 1311SOL    HW2 4741   2.741   3.872   1.393 -1.9034 -1.3200  1.1050
 1312SOL     OW 4742   2.954   0.447   6.264  0.0822  0.0333 -0.0874
 1312SOL    HW1 4743   3.027   0.493   6.305  0.4279  0.3536 -1.0409
 1312SOL    HW2 4744   2.897   0.516   6.230 -0.1470 -0.2313 -0.2461
 1313SOL     OW 4745   2.291   4.662   0.547  0.0949  0.1959 -0.9166
 1313SOL    HW1 4746   2.216   4.675   0.606 -1.6725 -1.0196 -2.7643
 1313SOL    HW2 4747   2.288   4.738   0.489  2.1730  1.6877  0.7425
 1314SOL     OW 4748   6.502   6.230   6.915 -0.2453 -0.2359 -0.2580
 1314SOL    HW1 4749   6.486   6.179   6.835  0.3362  0.0834 -0.5841
 1314SOL    HW2 4750   6.524   6.318   6.884 -0.9505  0.1454  0.2936
 1315SOL     OW 4751   4.065   5.824   4.726  0.2377  0.7364 -0.5661
 1315SOL    HW1 4752   4.118   5.772   4.786 -1.6841 -2.0115 -1.0666
 1315SOL    HW2 4753   4.076   5.782   4.641 -1.6947  0.8837 -0.9365
 1316SOL     OW 4754   3.337   6.330   7.327 -1.3007 -0.0150 -0.0483
 1316SOL    HW1 4755   3.368   6.331   7.236  0.1404  2.5904  0.3753
 1316SOL    HW2 4756   3.259   6.386   7.325 -0.9332  0.5200  0.3961
 1317SOL     OW 4757   5.907   1.132   6.428  0.9008 -0.1172 -0.0375
 1317SOL    HW1 4758   5.956   1.213   6.414  1.4536 -0.4695 -0.1737
 1317SOL    HW2 4759   5.882   1.104   6.340 -0.1944  0.4470  0.0792
 1318SOL     OW 4760   5.251   1.993   1.929  0.1581 -0.1203 -0.1532
 1318SOL    HW1 4761   5.257   2.047   2.008  2.1595 -0.7633  0.2010
 1318SOL    HW2 4762   5.243   2.056   1.857  1.7916  0.6487  0.3009
 1319SOL     OW 4763   0.284   3.190   1.225  0.5606  0.0787 -0.2105
 1319SOL    HW1 4764   0.304   3.280   1.252  2.3392  0.1636 -1.5767
 1319SOL    HW2 4765   0.284   3.140   1.307  0.1573  1.2100  0.5044
 1320SOL     OW 4766   4.100   3.687   4.825  1.0036 -0.2177 -0.0209
 1320SOL    HW1 4767   4.036   3.754   4.852  1.6690 -0.0679  1.2281
 1320SOL    HW2 4768   4.181   3.713   4.868  1.7876 -0.7316 -1.1339
 1321SOL     OW 4769   2.665   5.640   1.580 -0.0977  0.0691  0.0349
 1321SOL    HW1 4770   2.613   5.695   1.522  0.9335 -0.7645 -1.7925
 1321SOL    HW2 4771   2.603   5.575   1.614 -0.4761 -0.3691 -1.3944
 1322SOL     OW 4772   5.104   3.385   6.710 -1.3216  0.7968  0.1391
 1322SOL    HW1 4773   5.183   3.395   6.762 -1.4827  2.3204  0.1576
 1322SOL    HW2 4774   5.033   3.415   6.768 -1.5722  1.9537 -0.7290
 1323SOL     OW 4775   3.507   1.480   5.234  0.2851 -0.1664 -0.3998
 1323SOL    HW1 4776   3.452   1.464   5.310 -0.5237  1.8551 -0.4918
 1323SOL    HW2 4777   3.545   1.567   5.250 -0.1065  0.4259 -2.3808
 1324SOL     OW 4778   3.611   3.852   1.204  0.4565  0.0681  0.1235
 1324SOL    HW1 4779   3.683   3.911   1.226  0.7818  0.5114 -1.8929
 1324SOL    HW2 4780   3.654   3.775   1.166 -0.0756  0.8399 -2.2452
 1325SOL     OW 4781   6.369   1.249   5.508 -0.0733  0.0868 -0.8603
 1325SOL    HW1 4782   6.321   1.226   5.428 -0.1175  2.0463 -1.4492
 1325SOL    HW2 4783   6.309   1.226   5.579 -1.1215  0.7576 -1.5108
 1326SOL     OW 4784   2.451   5.409   5.877 -0.1260  0.0220  0.4740
 1326SOL    HW1 4785   2.541   5.379   5.871 -0.8597 -2.2056 -0.4533
 1326SOL    HW2 4786   2.435   5.419   5.971  1.0572  0.4445  0.6467
 1327SOL     OW 4787   5.837   5.371   5.688 -0.5330  0.4067 -0.0162
 1327SOL    HW1 4788   5.799   5.287   5.665 -0.8817 -0.0155  1.9859
 1327SOL    HW2 4789   5.766   5.434   5.675 -0.7051  0.1952 -0.1031
 1328SOL     OW 4790   3.439   6.473   7.543  0.0518  0.0637 -0.7230
 1328SOL    HW1 4791   3.402   6.403   7.490 -0.0592 -0.4257 -0.0117
 1328SOL    HW2 4792   3.513   6.432   7.589 -0.8227  0.0414  0.7199
 1329SOL     OW 4793   6.213   5.809   0.915  0.3573 -0.1071  0.0837
 1329SOL    HW1 4794   6.165   5.854   0.984 -0.8709  0.5966 -1.1674
 1329SOL    HW2 4795   6.275   5.753   0.961  0.6030  1.4251  1.7121
 1330SOL     OW 4796   3.635   6.274   6.421  0.0852 -0.1005 -0.2003
 1330SOL    HW1 4797   3.716   6.228   6.443 -0.2233 -1.2269 -1.3260
 1330SOL    HW2 4798   3.634   6.349   6.481  0.7464 -1.3755  1.4971
 1331SOL     OW 4799   6.450   2.151   1.789  0.0406 -0.0278 -0.4109
 1331SOL    HW1 4800   6.492   2.065   1.788 -0.5456 -0.3892  1.4949
 1331SOL    HW2 4801   6.390   2.149   1.714  0.4653 -1.0559 -0.7437
 1332SOL     OW 4802   0.257   2.378   4.694  0.2483  0.2942 -0.0292
 1332SOL    HW1 4803   0.293   2.298   4.732 -0.8662 -0.0809  0.2513
 1332SOL    HW2 4804   0.322   2.404   4.628  0.6229 -0.8285 -0.1212
 1333SOL     OW 4805   4.140   1.972   2.080  0.0498  0.5094 -0.1057
 1333SOL    HW1 4806   4.073   1.919   2.124 -2.2203  1.7392 -1.8723
 1333SOL    HW2 4807   4.155   2.045   2.139 -0.0414  0.1364  0.3875
 1334SOL     OW 4808   4.506   0.804   3.836 -0.2548 -0.2018 -0.0645
 1334SOL    HW1 4809   4.525   0.801   3.930 -2.2552 -0.7713  0.3707
 1334SOL    HW2 4810   4.458   0.886   3.823  0.1835 -0.0275 -0.6405
 1335SOL     OW 4811   3.507   4.446   7.749 -0.1628 -0.3273 -0.3121
 1335SOL    HW1 4812   3.520   4.407   7.663 -0.3949  2.2552 -1.6195
 1335SOL    HW2 4813   3.460   4.380   7.799 -0.1463 -1.8452 -2.1864
 1336SOL     OW 4814   6.054   6.326   4.282  0.0993 -0.3992 -0.3426
 1336SOL    HW1 4815   6.102   6.243   4.278 -0.3688 -0.6959  0.0771
 1336SOL    HW2 4816   5.990   6.320   4.210  2.6177  1.2607 -2.9211
 1337SOL     OW 4817   0.538   6.036   7.064 -0.3344 -0.5798  0.2428
 1337SOL    HW1 4818   0.592   6.110   7.093 -3.2095  0.9783  2.1051
 1337SOL    HW2 4819   0.516   5.989   7.144 -2.7300 -0.3621 -0.2104
 1338SOL     OW 4820   3.142   6.264   3.675 -0.2025  0.2232  0.0233
 1338SOL    HW1 4821   3.175   6.238   3.589  0.1834  0.9371 -0.0477
 1338SOL    HW2 4822   3.173   6.195   3.735  0.2860  0.1951 -0.2593
 1339SOL     OW 4823   0.008   4.096   5.956  0.5841 -0.3185 -0.2233
 1339SOL    HW1 4824   0.096   4.116   5.989  1.3019 -1.3549 -1.4276
 1339SOL    HW2 4825   0.005   4.000   5.952 -1.2281 -0.4091  1.3846
 1340SOL     OW 4826   2.508   4.922   5.154 -0.1652  0.3867 -0.0010
 1340SOL    HW1 4827   2.435   4.955   5.205 -1.5360 -1.2031 -0.8512
 1340SOL    HW2 4828   2.586   4.957   5.198 -1.3941  4.1280 -0.4424
 1341SOL     OW 4829   3.608   3.747   2.025  0.1095  0.0836 -0.1334
 1341SOL    HW1 4830   3.648   3.765   2.110 -0.5454  1.8104 -0.1528
 1341SOL    HW2 4831   3.596   3.652   2.023 -1.7426  0.1447  2.5976
 1342SOL     OW 4832   6.374   3.215   2.991 -0.1304  0.1652  0.3123
 1342SOL    HW1 4833   6.392   3.290   3.048 -0.7064  0.7755 -0.2956
 1342SOL    HW2 4834   6.459   3.192   2.954  0.0908  0.3562  0.6921
 1343SOL     OW 4835   2.106   4.872   2.132 -0.0761  0.1400  0.4535
 1343SOL    HW1 4836   2.184   4.843   2.179  1.0389 -0.6301 -1.7035
 1343SOL    HW2 4837   2.088   4.801   2.070 -1.0447  1.3526 -0.7087
 1344SOL     OW 4838   3.635   5.608   3.692 -0.3587  0.5107 -0.2345
 1344SOL    HW1 4839   3.635   5.546   3.619  0.1859 -2.9347  2.4232
 1344SOL    HW2 4840   3.728   5.614   3.718 -0.6574  0.6693  0.8665
 1345SOL     OW 4841   6.318   6.224   2.021 -0.1490  0.9846  0.1049
 1345SOL    HW1 4842   6.344   6.143   2.065 -1.6924  0.4177  0.0550
 1345SOL    HW2 4843   6.228   6.240   2.051 -0.0443  2.4151 -0.2672
 1346SOL     OW 4844   3.864   6.518   7.077  0.1160 -0.0149 -0.0217
 1346SOL    HW1 4845   3.937   6.463   7.049 -0.1581  1.1286 -3.4010
 1346SOL    HW2 4846   3.904   6.581   7.137  1.5053 -0.5567 -0.3351
 1347SOL     OW 4847   1.037   4.731   3.882 -0.5349  0.1633  0.3268
 1347SOL    HW1 4848   1.039   4.674   3.959 -0.1865 -0.0618  0.1511
 1347SOL    HW2 4849   0.985   4.807   3.910  2.8469  2.0619  2.2062
 1348SOL     OW 4850   5.558   4.608   3.662  0.4684  0.0887 -0.8130
 1348SOL    HW1 4851   5.557   4.521   3.622 -0.9450  0.0697 -0.7799
 1348SOL    HW2 4852   5.490   4.604   3.729  1.0279  0.9368 -0.1766
 1349SOL     OW 4853   1.461   6.060   2.818 -0.2650 -0.3203  0.3395
 1349SOL    HW1 4854   1.375   6.017   2.828 -0.3729  0.0310  1.0062
 1349SOL    HW2 4855   1.506   6.041   2.900  0.1722 -0.2193  0.1239
 1350SOL     OW 4856   0.497   5.459   2.619 -0.2188 -0.2477 -0.4341
 1350SOL    HW1 4857   0.578   5.507   2.637 -0.4770 -0.1846  0.6164
 1350SOL    HW2 4858   0.507   5.430   2.529  0.9870 -0.2563 -0.3249
 1351SOL     OW 4859   4.934   2.293   1.645  0.4823  0.1429 -0.4906
 1351SOL    HW1 4860   4.847   2.257   1.660  0.5729  0.2789  0.4249
 1351SOL    HW2 4861   4.925   2.347   1.567 -0.3246  0.3992 -0.2264
 1352SOL     OW 4862   0.863   0.718   1.761  0.3479 -0.1480  0.2818
 1352SOL    HW1 4863   0.933   0.653   1.757  0.3956 -0.2473  1.8882
 1352SOL    HW2 4864   0.873   0.770   1.682  0.9006 -1.4955 -0.5641
 1353SOL     OW 4865   1.327   2.016   3.917 -0.1168  0.7284  0.3352
 1353SOL    HW1 4866   1.318   2.059   4.002 -0.0960 -2.3403  2.0710
 1353SOL    HW2 4867   1.407   1.964   3.924 -1.2195 -1.2440 -0.7042
 1354SOL     OW 4868   5.755   1.798   6.020  0.3812 -0.1025  0.1171
 1354SOL    HW1 4869   5.760   1.706   5.996  1.5158 -0.5906  1.9818
 1354SOL    HW2 4870   5.664   1.812   6.045  0.0782 -0.5615 -0.7062
 1355SOL     OW 4871   0.430   1.554   7.686 -0.3711  0.4751  0.3566
 1355SOL    HW1 4872   0.475   1.504   7.754  0.0410 -0.0346 -0.2721
 1355SOL    HW2 4873   0.500   1.601   7.641 -0.4182 -0.4996 -0.7726
 1356SOL     OW 4874   3.332   1.286   3.357 -0.3522 -0.1854  0.3712
 1356SOL    HW1 4875   3.341   1.222   3.427 -1.1914  0.5085  1.1344
 1356SOL    HW2 4876   3.237   1.292   3.342 -0.1518 -1.2133 -1.6820
 1357SOL     OW 4877   0.833   3.350   4.632  0.3055 -0.1837 -0.3695
 1357SOL    HW1 4878   0.876   3.370   4.550 -1.4939  1.9451 -0.8874
 1357SOL    HW2 4879   0.806   3.258   4.623  0.3921 -0.0696 -2.0388
 1358SOL     OW 4880   3.945   0.827   0.618  0.1679 -0.7096  0.7667
 1358SOL    HW1 4881   3.978   0.753   0.568 -1.0636 -1.7047  1.3830
 1358SOL    HW2 4882   3.867   0.794   0.662 -1.0927  1.2679  0.1560
 1359SOL     OW 4883   2.056   2.215   4.113  0.2859  0.2975 -0.3032
 1359SOL    HW1 4884   2.064   2.250   4.024  0.9495 -1.4620 -0.9996
 1359SOL    HW2 4885   1.964   2.190   4.121  0.2257  0.4487 -0.5038
 1360SOL     OW 4886   1.905   0.166   7.802  0.7381  0.0663 -0.5260
 1360SOL    HW1 4887   1.927   0.259   7.791 -1.2232  0.5499 -0.7064
 1360SOL    HW2 4888   1.928   0.126   7.718  1.1965  0.4761 -0.6019
 1361SOL     OW 4889   4.846   2.714   4.406 -0.1320 -0.1736 -0.5633
 1361SOL    HW1 4890   4.786   2.653   4.363 -0.9065  0.3135 -0.1992
 1361SOL    HW2 4891   4.818   2.800   4.376 -0.9788  0.2189  1.2240
 1362SOL     OW 4892   1.569   4.071   3.798  0.5022 -0.0164 -0.6809
 1362SOL    HW1 4893   1.659   4.097   3.777  0.6253 -0.1212 -0.3059
 1362SOL    HW2 4894   1.517   4.149   3.784  0.4767 -0.2566 -1.9836
 1363SOL     OW 4895   4.902   4.695   5.950  0.3290 -0.6728 -0.0047
 1363SOL    HW1 4896   4.900   4.622   5.887 -1.4373  0.0463 -0.8637
 1363SOL    HW2 4897   4.938   4.768   5.900 -0.8724 -0.1594 -0.1526
 1364SOL     OW 4898   6.345   1.026   0.554  0.3175 -0.4264  0.3515
 1364SOL    HW1 4899   6.370   0.956   0.494  0.7013  0.3102 -0.3771
 1364SOL    HW2 4900   6.301   0.982   0.626  0.1413 -1.3681 -0.3143
 1365SOL     OW 4901   3.277   1.056   3.815 -0.3467 -0.5503 -0.3776
 1365SOL    HW1 4902   3.276   0.962   3.796  0.8733 -0.7934  0.5946
 1365SOL    HW2 4903   3.353   1.068   3.873 -1.5162  0.7450  0.9834
 1366SOL     OW 4904   2.752   1.662   5.695  0.4004  0.1384 -0.2189
 1366SOL    HW1 4905   2.689   1.727   5.727  0.7300  0.8713 -1.0352
 1366SOL    HW2 4906   2.798   1.705   5.623  0.4586 -1.0765 -0.9489
 1367SOL     OW 4907   3.613   2.399   6.757 -0.1116 -0.1905 -0.0163
 1367SOL    HW1 4908   3.670   2.457   6.706  0.1964 -1.2713 -0.9533
 1367SOL    HW2 4909   3.631   2.421   6.848 -0.1101  1.2664 -0.3438
 1368SOL     OW 4910   1.027  -0.014   7.028  0.1785 -0.0351  0.0156
 1368SOL    HW1 4911   1.052   0.078   7.038 -0.2098  0.1256 -0.4176
 1368SOL    HW2 4912   0.990  -0.019   6.939 -2.1478 -0.0451  0.9055
 1369SOL     OW 4913   2.601   3.411   6.647  0.1708 -0.3648  0.2308
 1369SOL    HW1 4914   2.507   3.416   6.632  0.2295 -0.9039 -0.3853
 1369SOL    HW2 4915   2.610   3.390   6.740 -0.3436 -1.1963  0.1018
 1370SOL     OW 4916   2.974   3.637   6.678  0.3411 -0.5873 -0.0360
 1370SOL    HW1 4917   3.051   3.580   6.677 -0.1762 -1.3663  1.4313
 1370SOL    HW2 4918   2.916   3.600   6.612  0.2368 -1.4900  0.5301
 1371SOL     OW 4919   4.992   5.467   2.824 -0.1013  0.2879  0.2425
 1371SOL    HW1 4920   5.022   5.378   2.808 -0.2371 -0.1497  2.1419
 1371SOL    HW2 4921   4.918   5.479   2.766 -0.1996 -0.9206  0.1060
 1372SOL     OW 4922   0.544   4.446   5.670  0.2361 -0.5338 -0.6509
 1372SOL    HW1 4923   0.452   4.437   5.646  0.7843 -1.6102 -2.5875
 1372SOL    HW2 4924   0.554   4.393   5.750 -1.3636  1.9499  1.3303
 1373SOL     OW 4925   0.108   0.090   0.413  0.1979  0.0318  0.3363
 1373SOL    HW1 4926   0.042   0.138   0.463  0.0183  0.1314  0.0046
 1373SOL    HW2 4927   0.086  -0.002   0.425 -0.0338  0.0661  0.1840
 1374SOL     OW 4928   2.360   0.002   6.788  0.4540 -0.0550 -0.0941
 1374SOL    HW1 4929   2.265   0.012   6.788  0.4584  0.4505  1.8284
 1374SOL    HW2 4930   2.392   0.078   6.836  1.8743 -0.0365 -1.0124
 1375SOL     OW 4931   4.807   2.927   6.826  0.0246  0.0487 -0.2733
 1375SOL    HW1 4932   4.862   2.894   6.755  0.6621 -0.0496  0.2527
 1375SOL    HW2 4933   4.724   2.880   6.816  0.2824 -0.3367 -0.6427
 1376SOL     OW 4934   6.618   4.831   2.575  0.0356 -0.4630 -0.0579
 1376SOL    HW1 4935   6.639   4.826   2.668 -1.9472 -1.5380  0.3779
 1376SOL    HW2 4936   6.590   4.921   2.561 -0.6551 -0.5693  0.6238
 1377SOL     OW 4937   6.321   1.070   6.623  0.0902  0.0464 -0.5603
 1377SOL    HW1 4938   6.265   1.131   6.575  1.4871  1.4158 -0.5289
 1377SOL    HW2 4939   6.336   0.998   6.562 -1.2340 -0.0785 -0.7640
 1378SOL     OW 4940   3.797   3.442   6.118 -0.1136  0.1022 -0.2149
 1378SOL    HW1 4941   3.723   3.420   6.060  1.0927 -1.1054 -1.3708
 1378SOL    HW2 4942   3.764   3.424   6.206 -1.2617 -0.2608 -0.6939
 1379SOL     OW 4943   4.066   5.126   7.759  0.2477 -0.1111 -0.0991
 1379SOL    HW1 4944   4.014   5.047   7.773  1.1327 -1.1805 -2.2724
 1379SOL    HW2 4945   4.018   5.195   7.805 -3.4575 -0.9092 -2.3407
 1380SOL     OW 4946   1.048   3.148   7.298  0.0518  0.0906 -0.2467
 1380SOL    HW1 4947   1.024   3.063   7.335  0.0971  0.8890  1.7070
 1380SOL    HW2 4948   0.997   3.211   7.348  2.2145  1.4334  0.3704
 1381SOL     OW 4949   2.544   6.268   4.974 -0.2674  0.0814 -0.5573
 1381SOL    HW1 4950   2.467   6.284   4.920  0.0154  0.4958 -0.8393
 1381SOL    HW2 4951   2.517   6.198   5.033 -0.8073  0.1086 -0.7636
 1382SOL     OW 4952   4.386   3.547   2.074 -0.4115  0.1132 -0.3308
 1382SOL    HW1 4953   4.389   3.640   2.094 -0.7075  0.2093 -0.7087
 1382SOL    HW2 4954   4.469   3.529   2.030 -0.0239  0.0300  0.4299
 1383SOL     OW 4955   1.659   0.684   0.824 -0.0917  0.8529 -0.1284
 1383SOL    HW1 4956   1.638   0.609   0.880  0.2484 -0.9095 -2.2538
 1383SOL    HW2 4957   1.575   0.723   0.802 -0.1923  2.2568  2.3688
 1384SOL     OW 4958   0.718   3.749   2.908  0.4030  0.2778  0.6046
 1384SOL    HW1 4959   0.692   3.818   2.848 -1.0464  0.6792  1.6253
 1384SOL    HW2 4960   0.635   3.707   2.933  1.2120 -1.6434  0.2548
 1385SOL     OW 4961   3.070   3.171   6.120 -0.0011  0.2564 -0.8075
 1385SOL    HW1 4962   2.986   3.134   6.150  0.0917  1.0237  0.4882
 1385SOL    HW2 4963   3.136   3.109   6.152  0.0932  1.0438  0.6434
 1386SOL     OW 4964   6.611   2.792   0.130  0.6171 -0.3149 -0.0796
 1386SOL    HW1 4965   6.645   2.859   0.069 -0.5820  0.0352 -0.3928
 1386SOL    HW2 4966   6.615   2.834   0.216  0.1457  0.0729 -0.2380
 1387SOL     OW 4967   1.558   1.124   0.756  0.6792  0.3625 -0.1692
 1387SOL    HW1 4968   1.511   1.174   0.689  0.0812 -0.3648 -0.3044
 1387SOL    HW2 4969   1.517   1.038   0.755  1.3116  0.0432  0.4661
 1388SOL     OW 4970   5.636   0.525   1.935 -0.2461 -0.2230  0.5174
 1388SOL    HW1 4971   5.685   0.506   1.855 -1.2267  0.0298 -0.1607
 1388SOL    HW2 4972   5.677   0.603   1.971  1.4137 -1.3989  1.3061
 1389SOL     OW 4973   3.667   3.374   6.362 -0.2220 -0.5369  0.5982
 1389SOL    HW1 4974   3.687   3.391   6.454  0.7604 -0.3665  0.3644
 1389SOL    HW2 4975   3.730   3.306   6.336  0.0224 -0.0405 -0.1414
 1390SOL     OW 4976   2.265   5.289   4.458 -0.3017  0.0255  0.2518
 1390SOL    HW1 4977   2.277   5.236   4.379 -3.9820  0.7770 -1.0128
 1390SOL    HW2 4978   2.278   5.227   4.531 -0.7191 -1.6849 -1.0591
 1391SOL     OW 4979   5.882   6.026   3.564 -0.2250  0.0656 -0.2008
 1391SOL    HW1 4980   5.964   6.051   3.520 -0.9114  2.3795 -0.3088
 1391SOL    HW2 4981   5.829   5.987   3.496 -0.2484  1.1327 -0.8098
 1392SOL     OW 4982   3.293   4.247   1.717 -0.6352  1.0161 -0.1748
 1392SOL    HW1 4983   3.280   4.155   1.696  1.8441  0.5253  0.1223
 1392SOL    HW2 4984   3.284   4.252   1.813 -0.8751  1.0972 -0.2019
 1393SOL     OW 4985   5.264   3.342   5.761  0.1162 -0.3300 -0.2135
 1393SOL    HW1 4986   5.217   3.296   5.830 -0.8860  0.4191 -0.3650
 1393SOL    HW2 4987   5.290   3.273   5.699  2.3455 -1.2242  1.5815
 1394SOL     OW 4988   6.307   3.269   6.601  0.2949 -0.7932 -0.1771
 1394SOL    HW1 4989   6.321   3.185   6.556 -1.8606 -1.2568 -0.0643
 1394SOL    HW2 4990   6.363   3.265   6.678  2.2421 -0.9764 -1.5121
 1395SOL     OW 4991   5.825   5.617   7.761 -0.0882 -0.3692 -0.5604
 1395SOL    HW1 4992   5.882   5.612   7.837 -1.3306  1.0048  0.5359
 1395SOL    HW2 4993   5.833   5.532   7.719  0.9513 -1.0143  0.8690
 1396SOL     OW 4994   6.384   3.051   1.305  0.3787 -0.2416  0.0866
 1396SOL    HW1 4995   6.331   3.024   1.230 -0.2152 -2.7733  1.3130
 1396SOL    HW2 4996   6.471   3.066   1.268  0.2599 -2.0834 -1.0537
 1397SOL     OW 4997   0.066   3.910   7.221 -0.3410 -0.1583 -0.3052
 1397SOL    HW1 4998   0.112   3.827   7.235 -0.1338 -0.4792 -2.5713
 1397SOL    HW2 4999  -0.015   3.886   7.177 -0.3642  0.8007 -0.8360
 1398SOL     OW 5000   3.043   1.905   7.530  0.1857 -0.2855  0.0257
 1398SOL    HW1 5001   3.050   1.835   7.594 -1.4920  1.6082  2.4793
 1398SOL    HW2 5002   3.098   1.976   7.566 -0.9589  0.8944 -0.4752
 1399SOL     OW 5003   5.394   6.472   6.436  0.3445  0.2996  0.4637
 1399SOL    HW1 5004   5.476   6.446   6.477  1.7187  0.5848 -1.9125
 1399SOL    HW2 5005   5.384   6.564   6.461  1.5578  0.6895 -0.3579
 1400SOL     OW 5006   2.718   6.219   0.457 -0.0058 -0.1765 -0.1797
 1400SOL    HW1 5007   2.796   6.177   0.419  0.6362  0.7270  0.1095
 1400SOL    HW2 5008   2.737   6.224   0.551 -1.6243 -2.4840  0.3492
 1401SOL     OW 5009   3.194   0.159   4.371 -0.5493  0.4778  0.9308
 1401SOL    HW1 5010   3.165   0.090   4.311  0.0924  1.9460 -1.2230
 1401SOL    HW2 5011   3.134   0.232   4.354  1.2868  1.8614 -0.0153
 1402SOL     OW 5012   5.623   5.145   2.447 -0.2319 -0.0174 -0.7382
 1402SOL    HW1 5013   5.537   5.166   2.409  0.2740 -1.6597 -3.0018
 1402SOL    HW2 5014   5.655   5.072   2.395  2.0900 -0.1764  0.7716
 1403SOL     OW 5015   3.389   2.973   5.436  0.0839 -0.0705 -0.0338
 1403SOL    HW1 5016   3.353   2.983   5.348 -1.4182  0.4773  0.6128
 1403SOL    HW2 5017   3.322   2.925   5.484  0.8600 -0.3028  0.8297
 1404SOL     OW 5018   5.552   3.509   2.263 -0.6399  0.2397 -0.4011
 1404SOL    HW1 5019   5.467   3.469   2.283 -1.1662  1.3684 -0.3486
 1404SOL    HW2 5020   5.596   3.444   2.208 -0.8494 -1.0757  0.9187
 1405SOL     OW 5021   0.684   0.856   7.333  0.3144 -0.0646  0.2779
 1405SOL    HW1 5022   0.625   0.844   7.407  0.5768  1.1052  0.6838
 1405SOL    HW2 5023   0.772   0.843   7.369  0.4425  0.4830  0.1706
 1406SOL     OW 5024   4.933   5.106   2.952  0.2304 -0.1130  0.1667
 1406SOL    HW1 5025   4.850   5.087   2.908  0.7428 -0.4728 -0.6908
 1406SOL    HW2 5026   4.991   5.034   2.924  0.7080 -0.1059  1.0944
 1407SOL     OW 5027   5.220   1.693   4.622  0.0772 -0.2726  0.3320
 1407SOL    HW1 5028   5.125   1.694   4.610 -0.1080 -1.3546  1.5079
 1407SOL    HW2 5029   5.235   1.627   4.689  1.5095  1.1951  1.5460
 1408SOL     OW 5030   2.831   0.234   1.918 -0.0664 -0.2886 -0.0758
 1408SOL    HW1 5031   2.882   0.169   1.967  1.4515  1.0263  0.1669
 1408SOL    HW2 5032   2.778   0.278   1.984  1.3355  0.8906  0.3270
 1409SOL     OW 5033   0.629   4.579   2.137  1.0953  0.0488 -0.0099
 1409SOL    HW1 5034   0.677   4.660   2.153 -0.9633  1.2767  0.2725
 1409SOL    HW2 5035   0.656   4.521   2.209  0.2606  1.6308  1.6741
 1410SOL     OW 5036   1.725   2.076   2.626  0.5488 -0.0274 -0.0795
 1410SOL    HW1 5037   1.642   2.028   2.628  2.0629 -2.8496  2.5995
 1410SOL    HW2 5038   1.700   2.165   2.600 -3.0221 -1.1570 -1.1242
 1411SOL     OW 5039   6.183   6.389   5.079 -0.8577  0.0142 -0.3156
 1411SOL    HW1 5040   6.217   6.375   5.168 -1.1506  1.7370  0.1033
 1411SOL    HW2 5041   6.105   6.334   5.074 -0.4648 -0.6107  0.2495
 1412SOL     OW 5042   4.926   6.456   4.309  0.2394 -0.5310 -0.1311
 1412SOL    HW1 5043   4.881   6.372   4.311 -0.1123 -0.3424 -0.0249
 1412SOL    HW2 5044   4.867   6.516   4.354 -0.2462  0.1383 -1.5888
 1413SOL     OW 5045   4.585   1.379   2.261  0.1232  0.1863 -0.6474
 1413SOL    HW1 5046   4.582   1.439   2.335  0.0292  0.4148 -0.8371
 1413SOL    HW2 5047   4.620   1.431   2.189  2.5714 -0.6440 -0.1757
 1414SOL     OW 5048   6.565   2.336   2.350 -0.6529 -0.0106 -0.0255
 1414SOL    HW1 5049   6.571   2.371   2.261 -2.1991  2.1491  0.6201
 1414SOL    HW2 5050   6.529   2.409   2.402  2.3242 -0.3721  2.8900
 1415SOL     OW 5051   4.034   0.182   5.275  0.2900  0.2677 -0.2964
 1415SOL    HW1 5052   4.036   0.157   5.367  1.4639  0.9639 -0.1077
 1415SOL    HW2 5053   3.946   0.218   5.262  0.0052 -0.1293  0.4683
 1416SOL     OW 5054   1.647  -0.002   6.679  0.4919  0.3659  0.5116
 1416SOL    HW1 5055   1.647   0.045   6.596  1.4361 -0.4672  0.0188
 1416SOL    HW2 5056   1.557   0.005   6.711  0.0795  0.5645 -0.6537
 1417SOL     OW 5057   1.733   5.488   4.337  0.3442  0.0277  0.5636
 1417SOL    HW1 5058   1.676   5.565   4.334 -0.6537 -0.6724  1.0382
 1417SOL    HW2 5059   1.821   5.524   4.348  0.1150  1.1546 -1.0632
 1418SOL     OW 5060   3.849   2.915   5.985 -0.1509 -0.0890  0.3117
 1418SOL    HW1 5061   3.780   2.882   6.043 -0.4073 -0.4914 -0.2076
 1418SOL    HW2 5062   3.876   2.838   5.935 -0.5068  0.4190 -0.6810
 1419SOL     OW 5063   6.274   5.163   1.314 -0.6307  0.2608  0.2047
 1419SOL    HW1 5064   6.330   5.162   1.391  1.1158  0.4641 -1.0025
 1419SOL    HW2 5065   6.217   5.239   1.326  1.7819  2.2452 -0.1117
 1420SOL     OW 5066   4.021   5.062   7.130 -0.1494  0.0873  0.3237
 1420SOL    HW1 5067   4.062   5.121   7.067  0.4833 -1.2639 -0.5843
 1420SOL    HW2 5068   3.933   5.097   7.143 -0.5816 -0.0130 -1.9414
 1421SOL     OW 5069   6.307   0.875   6.421 -0.3075  0.5915 -0.0451
 1421SOL    HW1 5070   6.212   0.871   6.421 -0.3525  0.9414  1.1681
 1421SOL    HW2 5071   6.334   0.807   6.483  0.2696  0.0052 -0.9323
 1422SOL     OW 5072   0.179   2.939   4.451 -0.4520 -0.0077 -0.5674
 1422SOL    HW1 5073   0.155   3.022   4.490  0.4662 -0.2809  0.6110
 1422SOL    HW2 5074   0.095   2.893   4.439 -1.0497  1.3642 -1.9840
 1423SOL     OW 5075   0.270   4.436   4.131  0.1421  0.3566 -0.8207
 1423SOL    HW1 5076   0.355   4.396   4.151 -1.4898 -1.9091  2.3581
 1423SOL    HW2 5077   0.277   4.525   4.166  0.4541 -0.6662  2.0275
 1424SOL     OW 5078   6.395   0.648   6.570  0.1558  0.2237  0.3450
 1424SOL    HW1 5079   6.457   0.580   6.598  0.3692  0.8783  1.5461
 1424SOL    HW2 5080   6.335   0.603   6.510  1.7781 -0.4156 -0.8451
 1425SOL     OW 5081   5.304   3.081   0.278  0.0857  0.2544  0.1912
 1425SOL    HW1 5082   5.330   3.043   0.361 -0.8634  1.6902  1.1955
 1425SOL    HW2 5083   5.215   3.050   0.264  0.7326 -1.1497 -1.0535
 1426SOL     OW 5084   3.856   0.391   1.213  0.2032  0.4891 -0.4799
 1426SOL    HW1 5085   3.764   0.369   1.228  0.2674  0.1219 -0.6202
 1426SOL    HW2 5086   3.899   0.307   1.199  0.5590  0.6603 -0.4312
 1427SOL     OW 5087   2.137   0.357   2.449  0.2624  0.3626  0.4020
 1427SOL    HW1 5088   2.076   0.327   2.381 -0.9118  0.4875  1.3591
 1427SOL    HW2 5089   2.208   0.293   2.448 -0.3241 -0.3002 -0.1488
 1428SOL     OW 5090   5.911   6.598   6.378 -0.5345  0.0333 -0.3217
 1428SOL    HW1 5091   5.990   6.647   6.402  2.1388 -3.3319 -1.5441
 1428SOL    HW2 5092   5.865   6.585   6.461  0.9297  0.8713  0.6779
 1429SOL     OW 5093   4.348   6.556   0.271  0.5849  0.2885 -0.5030
 1429SOL    HW1 5094   4.254   6.539   0.266  0.2684  0.8632  2.1589
 1429SOL    HW2 5095   4.364   6.624   0.206 -0.8388  0.2037 -0.9682
 1430SOL     OW 5096   4.686   6.028   6.262 -0.5181  0.4952  0.3348
 1430SOL    HW1 5097   4.696   6.086   6.186  1.5665 -0.1247  0.0761
 1430SOL    HW2 5098   4.709   6.082   6.337  0.7029  0.2535  0.1632
 1431SOL     OW 5099   4.954   6.411   3.250  0.0647 -0.1653 -0.1577
 1431SOL    HW1 5100   4.900   6.408   3.171 -1.9071 -1.5196  1.1207
 1431SOL    HW2 5101   4.984   6.501   3.256 -1.1750  0.3771 -1.5519
 1432SOL     OW 5102   4.626   2.102   2.780  0.2282  0.2229  0.1269
 1432SOL    HW1 5103   4.617   2.110   2.875 -1.7986  0.4088 -0.0390
 1432SOL    HW2 5104   4.556   2.157   2.745  0.5686 -0.3174 -1.4702
 1433SOL     OW 5105   1.489   5.578   6.278  0.1260 -0.1313 -0.7889
 1433SOL    HW1 5106   1.507   5.653   6.335 -0.1131  0.6441 -1.7266
 1433SOL    HW2 5107   1.418   5.531   6.323  0.3524  0.1352 -0.1418
 1434SOL     OW 5108   3.223   2.411   0.872  0.2233  0.1532 -0.1674
 1434SOL    HW1 5109   3.275   2.355   0.930 -0.1238 -0.3723 -0.3676
 1434SOL    HW2 5110   3.142   2.426   0.920  0.8511  1.6423  0.5079
 1435SOL     OW 5111   2.018   1.332   0.376  0.1632  0.6846 -0.4914
 1435SOL    HW1 5112   2.095   1.325   0.319  0.3240  1.8976 -0.4390
 1435SOL    HW2 5113   1.947   1.359   0.318 -0.6616 -1.9925 -0.8611
 1436SOL     OW 5114   4.787   0.556   3.402 -0.2521  0.4298  0.0657
 1436SOL    HW1 5115   4.815   0.646   3.385  0.5423  0.6628  2.3508
 1436SOL    HW2 5116   4.693   0.563   3.419 -0.0900  0.9226  0.7850
 1437SOL     OW 5117   4.467   3.515   2.404 -0.5954  0.0107 -0.4278
 1437SOL    HW1 5118   4.407   3.571   2.354  0.1871 -0.6728 -2.2252
 1437SOL    HW2 5119   4.553   3.554   2.389 -0.3648 -0.0752  0.6212
 1438SOL     OW 5120   4.860   0.273   5.046 -0.2581  0.5612  0.4668
 1438SOL    HW1 5121   4.943   0.249   5.087 -0.7165 -0.6580  0.7145
 1438SOL    HW2 5122   4.793   0.234   5.102 -0.9558  0.4365 -0.4367
 1439SOL     OW 5123   2.021   2.997   4.946  0.2050  0.0397  0.3500
 1439SOL    HW1 5124   1.947   3.056   4.961 -0.0405 -0.3181  0.5776
 1439SOL    HW2 5125   2.052   3.019   4.858  0.1406  0.5268  0.4428
 1440SOL     OW 5126   0.796   1.004   6.935  0.0029  1.0976  0.1203
 1440SOL    HW1 5127   0.825   0.974   7.021 -3.6945  1.6471  1.7584
 1440SOL    HW2 5128   0.782   0.924   6.885 -0.9380  0.5373  1.2360
 1441SOL     OW 5129   6.293   3.091   6.086  1.0104 -0.3523  0.0802
 1441SOL    HW1 5130   6.370   3.081   6.141  0.5065  0.7679  1.0468
 1441SOL    HW2 5131   6.307   3.174   6.039  1.0444 -0.8663 -0.8436
 1442SOL     OW 5132   6.270   4.108   6.824  0.0372 -0.1154  0.1088
 1442SOL    HW1 5133   6.249   4.059   6.904  1.1586 -1.1850 -0.2181
 1442SOL    HW2 5134   6.215   4.186   6.829 -0.2175 -0.3589  1.7214
 1443SOL     OW 5135   0.736   1.320   3.707 -0.4655 -0.3838  0.0082
 1443SOL    HW1 5136   0.701   1.408   3.718  1.1921  0.2786  0.2476
 1443SOL    HW2 5137   0.660   1.262   3.714 -1.7983  1.0883 -1.5070
 1444SOL     OW 5138   2.402   0.995   5.961 -0.2187 -0.4072  0.1098
 1444SOL    HW1 5139   2.351   1.077   5.962 -1.9032 -1.4030  1.9105
 1444SOL    HW2 5140   2.346   0.933   5.915  0.6831 -0.7954 -0.4838
 1445SOL     OW 5141   5.963   3.174   2.617 -0.2915 -0.1622  0.1278
 1445SOL    HW1 5142   5.964   3.256   2.567 -0.6971 -0.7598 -0.8949
 1445SOL    HW2 5143   6.024   3.189   2.689  0.8091  0.5144 -0.9105
 1446SOL     OW 5144   0.554   6.500   6.662  0.9086 -0.1616 -0.0268
 1446SOL    HW1 5145   0.516   6.432   6.718 -0.1294 -0.0420 -0.5667
 1446SOL    HW2 5146   0.541   6.581   6.710 -0.1736 -0.0317 -0.5137
 1447SOL     OW 5147   3.882   5.153   6.357  0.0278  0.2562 -0.6200
 1447SOL    HW1 5148   3.859   5.244   6.377  0.7990  0.1109  1.1797
 1447SOL    HW2 5149   3.810   5.102   6.392  0.2810  0.1120 -0.3010
 1448SOL     OW 5150   4.818   2.095   4.507  0.2087 -0.5957  0.1472
 1448SOL    HW1 5151   4.832   2.188   4.489  0.0208 -0.6244 -0.1569
 1448SOL    HW2 5152   4.906   2.061   4.526  0.0645  0.0443  2.2491
 1449SOL     OW 5153   2.058   1.952   1.061 -0.6489 -0.0747 -0.1324
 1449SOL    HW1 5154   1.979   1.940   1.114  0.2922 -0.0028  1.3683
 1449SOL    HW2 5155   2.107   2.020   1.107 -0.1556  0.5783 -1.5803
 1450SOL     OW 5156   2.009   1.560   5.587  0.2008 -0.3911 -0.1915
 1450SOL    HW1 5157   1.966   1.577   5.671  2.6964  1.7135  0.7922
 1450SOL    HW2 5158   2.043   1.645   5.560 -0.4619 -1.0241 -3.3795
 1451SOL     OW 5159   0.813   4.139   5.642  0.0538  0.0637 -0.2886
 1451SOL    HW1 5160   0.723   4.122   5.670  1.2536 -2.0160  2.8684
 1451SOL    HW2 5161   0.829   4.073   5.574 -0.6457  0.1662 -0.5642
 1452SOL     OW 5162   0.535   4.730   2.804 -0.2901 -0.0865 -0.1932
 1452SOL    HW1 5163   0.564   4.745   2.714 -0.5106 -2.0498 -0.6371
 1452SOL    HW2 5164   0.522   4.635   2.809 -0.7090  0.0439  1.7875
 1453SOL     OW 5165   5.237   4.181   6.568 -0.1637 -0.2580  0.1038
 1453SOL    HW1 5166   5.193   4.109   6.523  1.3342 -1.1921  0.0549
 1453SOL    HW2 5167   5.205   4.260   6.524 -1.8753 -0.8623  0.1932
 1454SOL     OW 5168   4.351   0.240   5.448 -0.1655  0.0427 -0.2226
 1454SOL    HW1 5169   4.386   0.321   5.411  1.4171 -0.5201 -0.0067
 1454SOL    HW2 5170   4.284   0.269   5.510  2.1213  1.3558  1.7540
 1455SOL     OW 5171   5.192   0.563   0.229 -0.0763  0.0330  0.5391
 1455SOL    HW1 5172   5.197   0.481   0.180  0.2994  1.4555 -1.9920
 1455SOL    HW2 5173   5.282   0.579   0.260 -0.0342 -0.2426  0.5557
 1456SOL     OW 5174   3.260   0.197   1.238 -0.3176  0.4230 -0.2138
 1456SOL    HW1 5175   3.347   0.219   1.271 -0.0673  1.4874 -1.5393
 1456SOL    HW2 5176   3.200   0.228   1.306  0.2736  0.7660  0.1588
 1457SOL     OW 5177   0.221   3.966   2.632 -0.0561 -0.0513  0.8206
 1457SOL    HW1 5178   0.256   3.879   2.615 -0.3934 -0.0381  0.0272
 1457SOL    HW2 5179   0.238   3.981   2.725  1.3437 -0.3522  0.6320
 1458SOL     OW 5180   0.467   1.961   1.940  0.3225  0.4189  0.1338
 1458SOL    HW1 5181   0.509   1.920   1.864 -0.2096 -0.6118  0.3762
 1458SOL    HW2 5182   0.397   2.014   1.903  0.7972  0.8388 -0.1661
 1459SOL     OW 5183   3.986   2.341   7.773 -0.9651 -0.3491 -0.4124
 1459SOL    HW1 5184   4.039   2.420   7.762 -0.8638  0.2014  2.9361
 1459SOL    HW2 5185   3.909   2.370   7.821 -0.8741 -2.2570  1.0014
 1460SOL     OW 5186   0.819   6.021   1.528  0.3831  0.0185  0.0352
 1460SOL    HW1 5187   0.839   6.005   1.436  2.8841  1.4674  0.2293
 1460SOL    HW2 5188   0.749   5.960   1.549  0.3388 -0.9377 -2.5946
 1461SOL     OW 5189   4.358   1.386   5.481 -0.1775 -1.2690 -0.5946
 1461SOL    HW1 5190   4.439   1.436   5.492  0.6450 -2.1961 -2.0073
 1461SOL    HW2 5191   4.319   1.383   5.568  0.2720  0.9153 -0.2692
 1462SOL     OW 5192   5.450   6.562   0.339 -0.2145  0.0653 -0.3459
 1462SOL    HW1 5193   5.488   6.636   0.291 -1.7342  1.2376  0.1926
 1462SOL    HW2 5194   5.369   6.542   0.293  0.1775 -1.3020 -0.4858
 1463SOL     OW 5195   5.357   1.316   2.834 -0.3401  0.3199  0.2502
 1463SOL    HW1 5196   5.393   1.385   2.890  0.8566 -0.3539  0.3485
 1463SOL    HW2 5197   5.430   1.257   2.818 -0.8175  0.1357 -1.5098
 1464SOL     OW 5198   5.683   5.588   4.622 -0.0444  0.1545  0.7754
 1464SOL    HW1 5199   5.661   5.510   4.673 -0.9523  0.5554  1.0097
 1464SOL    HW2 5200   5.676   5.559   4.531 -0.5028 -0.0094  0.8593
 1465SOL     OW 5201   5.635   0.614   5.356  0.1733 -0.0781 -0.2477
 1465SOL    HW1 5202   5.700   0.640   5.421 -0.3015  0.3535  0.0586
 1465SOL    HW2 5203   5.626   0.519   5.369 -1.3930  0.2830  1.7091
 1466SOL     OW 5204   4.982   2.135   0.660 -0.2559 -0.2578 -0.1065
 1466SOL    HW1 5205   5.073   2.120   0.637  0.1215  0.3421  0.9722
 1466SOL    HW2 5206   4.981   2.219   0.705 -1.5402  0.4125 -1.2645
 1467SOL     OW 5207   6.344   6.136   4.792  0.1910 -0.1717 -0.6514
 1467SOL    HW1 5208   6.282   6.105   4.858  2.2380  2.1987  2.7203
 1467SOL    HW2 5209   6.301   6.212   4.753  0.2616  0.4283  0.4152
 1468SOL     OW 5210   4.825   0.428   3.162 -0.2981  0.6683  0.0410
 1468SOL    HW1 5211   4.840   0.479   3.241 -0.8077  2.5127 -0.9998
 1468SOL    HW2 5212   4.762   0.479   3.112 -0.1995 -0.5911 -1.4480
 1469SOL     OW 5213   6.097   3.863   1.913  0.0844 -0.1780  0.1446
 1469SOL    HW1 5214   6.029   3.928   1.895  0.7891  0.1856 -1.3604
 1469SOL    HW2 5215   6.064   3.782   1.874  1.1774  0.3811 -2.1096
 1470SOL     OW 5216   6.433   3.288   4.264 -0.2027  0.4793  0.1620
 1470SOL    HW1 5217   6.358   3.348   4.263 -0.1084  0.6728  1.6757
 1470SOL    HW2 5218   6.395   3.202   4.281 -0.1297  0.4848  0.3524
 1471SOL     OW 5219   5.346   6.043   7.505  0.6124  0.0229 -0.1068
 1471SOL    HW1 5220   5.357   6.056   7.599 -0.2914 -2.4719  0.4029
 1471SOL    HW2 5221   5.258   6.074   7.487  0.9549  0.9435 -0.2482
 1472SOL     OW 5222   5.851   1.479   0.807 -0.6342 -0.0640  0.3905
 1472SOL    HW1 5223   5.848   1.453   0.899 -0.4255 -1.5462  0.0194
 1472SOL    HW2 5224   5.766   1.519   0.790 -1.8588 -2.4482  0.5207
 1473SOL     OW 5225   4.275   4.094   2.643  0.0066  0.0532  0.5723
 1473SOL    HW1 5226   4.274   4.013   2.592 -1.2200  0.4862 -0.1545
 1473SOL    HW2 5227   4.351   4.142   2.610 -0.5767  0.1802 -0.6477
 1474SOL     OW 5228   1.705   2.620   0.896 -0.2119  0.2462 -0.0859
 1474SOL    HW1 5229   1.673   2.671   0.971  1.0041  1.1618 -0.1555
 1474SOL    HW2 5230   1.707   2.683   0.824  0.0867 -0.2404 -0.5082
 1475SOL     OW 5231   2.083   2.654   4.769 -0.0417 -0.2616  0.3376
 1475SOL    HW1 5232   2.096   2.604   4.689  0.4413 -0.6705  0.6624
 1475SOL    HW2 5233   2.167   2.650   4.815 -0.2013  0.2726  0.6938
 1476SOL     OW 5234   3.226   1.892   6.166 -0.6365  0.2269  0.2903
 1476SOL    HW1 5235   3.159   1.877   6.232 -0.4021  1.6880  0.8943
 1476SOL    HW2 5236   3.182   1.878   6.082 -1.3133 -0.2189  0.7185
 1477SOL     OW 5237   1.714   1.006   4.413 -0.4320  0.4557  0.0784
 1477SOL    HW1 5238   1.691   0.941   4.346  0.4932  0.5036 -0.3013
 1477SOL    HW2 5239   1.779   0.962   4.468 -0.9850  0.5150  0.7884
 1478SOL     OW 5240   0.123   0.893   2.330  0.2974 -0.0156 -0.0836
 1478SOL    HW1 5241   0.198   0.863   2.278  0.0767 -0.1195 -0.3420
 1478SOL    HW2 5242   0.146   0.983   2.354  0.2214  0.1780 -0.7063
 1479SOL     OW 5243   1.859   1.631   1.114 -0.0266 -0.0064 -0.0427
 1479SOL    HW1 5244   1.854   1.603   1.023 -0.5227 -1.4620  0.4110
 1479SOL    HW2 5245   1.809   1.713   1.117  1.5296  1.0660 -1.4187
 1480SOL     OW 5246   5.923   1.509   3.225 -0.1376  0.3283  0.2149
 1480SOL    HW1 5247   5.852   1.466   3.177  0.3657 -1.0101  0.6190
 1480SOL    HW2 5248   5.942   1.449   3.298  2.9605 -0.5754 -1.1842
 1481SOL     OW 5249   0.715   0.394   1.530  0.3539 -0.4463  0.5824
 1481SOL    HW1 5250   0.638   0.406   1.586  0.5439 -1.4255  1.0751
 1481SOL    HW2 5251   0.729   0.480   1.490  0.4267  0.3972  2.3100
 1482SOL     OW 5252   3.145   4.398   4.060  0.0609 -0.3355 -0.4936
 1482SOL    HW1 5253   3.121   4.306   4.044 -0.2923 -0.2739 -0.3374
 1482SOL    HW2 5254   3.075   4.431   4.116  1.3140 -0.5554  1.2618
 1483SOL     OW 5255   4.032   5.541   1.490  0.1489 -0.8479 -0.1415
 1483SOL    HW1 5256   3.944   5.539   1.451 -0.3947 -0.4426  1.0230
 1483SOL    HW2 5257   4.016   5.558   1.583  1.5019  0.0728 -0.0510
 1484SOL     OW 5258   0.810   6.067   0.687 -0.0676  0.0915  0.7201
 1484SOL    HW1 5259   0.898   6.049   0.654 -0.5996  0.2421 -0.8795
 1484SOL    HW2 5260   0.819   6.063   0.782  1.4863 -0.7083  0.5787
 1485SOL     OW 5261   4.037   6.419   3.501  0.2027 -0.3304 -0.8065
 1485SOL    HW1 5262   4.043   6.474   3.578  0.8850 -1.1403 -0.2642
 1485SOL    HW2 5263   3.950   6.437   3.464 -1.1603 -1.6987  1.5095
 1486SOL     OW 5264   2.825   5.000   6.061  0.1836  0.8055 -0.7665
 1486SOL    HW1 5265   2.785   4.984   6.146 -2.5269  1.2820 -1.8375
 1486SOL    HW2 5266   2.841   4.913   6.025 -1.6492  0.5062 -0.9940
 1487SOL     OW 5267   3.071   2.964   0.498 -0.3443 -0.1797  0.2932
 1487SOL    HW1 5268   3.034   3.019   0.567  0.1652  2.4889 -1.4157
 1487SOL    HW2 5269   3.049   3.009   0.417  1.6983 -1.5228 -1.1094
 1488SOL     OW 5270   5.120   1.187   7.012 -0.3973 -0.3182  0.3186
 1488SOL    HW1 5271   5.062   1.191   6.936 -0.7828  0.2941  0.6359
 1488SOL    HW2 5272   5.060   1.183   7.087 -0.0220 -1.0355  0.5925
 1489SOL     OW 5273   1.414   1.055   1.692 -0.3338 -0.3986 -0.4362
 1489SOL    HW1 5274   1.397   1.120   1.760 -1.2079  0.1537 -1.1538
 1489SOL    HW2 5275   1.441   0.976   1.740 -0.9303 -0.0242  0.5463
 1490SOL     OW 5276   5.130   2.176   4.824  0.7645 -0.3709 -0.7197
 1490SOL    HW1 5277   5.044   2.199   4.860  0.5056 -0.4188 -1.3021
 1490SOL    HW2 5278   5.134   2.080   4.830  0.5979 -0.4033 -1.0841
 1491SOL     OW 5279   0.596   5.083   7.240  0.2940  0.1921  0.2787
 1491SOL    HW1 5280   0.636   5.098   7.326 -0.3028 -0.4701  0.6853
 1491SOL    HW2 5281   0.587   5.170   7.202  0.3816  0.5080  0.9731
 1492SOL     OW 5282   6.159   4.151   5.743  0.2412 -0.2978  0.2519
 1492SOL    HW1 5283   6.094   4.090   5.708 -0.5547  0.2762  0.6908
 1492SOL    HW2 5284   6.133   4.236   5.706  0.1511  0.1014  1.2026
 1493SOL     OW 5285   2.468   1.566   3.718  0.5405 -0.1956  0.0597
 1493SOL    HW1 5286   2.439   1.657   3.725  1.0403  0.1484 -1.9600
 1493SOL    HW2 5287   2.559   1.572   3.691  0.7403 -1.3142  0.4395
 1494SOL     OW 5288   1.329   4.939   5.390 -0.4916 -0.0444  0.4737
 1494SOL    HW1 5289   1.303   4.849   5.412 -0.3037  0.0854  1.2640
 1494SOL    HW2 5290   1.337   4.939   5.295  1.7577 -1.4921  0.5940
 1495SOL     OW 5291   4.005   0.188   7.614  0.1244  0.0371 -0.1888
 1495SOL    HW1 5292   4.059   0.120   7.574  1.1291  0.5173  0.3044
 1495SOL    HW2 5293   3.916   0.154   7.609  0.2787 -0.1948 -2.2235
 1496SOL     OW 5294   6.047   2.516   3.589  0.1337 -0.2530 -0.0784
 1496SOL    HW1 5295   6.048   2.611   3.586  5.1208  0.1142  2.8420
 1496SOL    HW2 5296   6.082   2.489   3.504  1.9993  0.7980  0.3146
 1497SOL     OW 5297   0.458   1.303   3.761 -0.1078  0.1554 -0.3566
 1497SOL    HW1 5298   0.429   1.382   3.716  2.7124  2.5709  1.6185
 1497SOL    HW2 5299   0.432   1.317   3.853  1.4054 -0.6213  0.2235
 1498SOL     OW 5300   3.946   3.920   4.906 -0.4385  0.0867  0.6077
 1498SOL    HW1 5301   3.884   3.920   4.833  1.8671 -2.1434 -1.5290
 1498SOL    HW2 5302   3.991   4.004   4.899 -0.8996  0.2992  0.0829
 1499SOL     OW 5303   2.861   1.302   4.913 -0.3245 -0.3125  0.0637
 1499SOL    HW1 5304   2.913   1.377   4.944 -1.3186  1.1938 -1.7184
 1499SOL    HW2 5305   2.922   1.228   4.917  1.5425  1.0954 -0.5827
 1500SOL     OW 5306   3.582   4.256   1.266 -0.1207 -0.5944 -0.3677
 1500SOL    HW1 5307   3.488   4.257   1.283 -0.3208 -0.2363 -1.3920
 1500SOL    HW2 5308   3.623   4.245   1.352 -0.9312  3.5344  0.7592
 1501SOL     OW 5309   1.904   6.204   6.866 -0.0914  0.4145 -0.0121
 1501SOL    HW1 5310   1.887   6.282   6.813 -0.2318 -0.2821 -1.0336
 1501SOL    HW2 5311   2.000   6.198   6.869 -0.0805  0.2832 -0.4742
 1502SOL     OW 5312   3.173   0.311   5.993 -0.1514 -0.2169 -0.3115
 1502SOL    HW1 5313   3.116   0.304   6.069 -2.6310 -0.8818 -2.1087
 1502SOL    HW2 5314   3.215   0.225   5.986  1.5588  0.4055  1.2615
 1503SOL     OW 5315   6.024   3.750   2.260  0.6669 -0.2092 -0.2033
 1503SOL    HW1 5316   6.103   3.748   2.314 -0.6410  1.1034  1.8859
 1503SOL    HW2 5317   6.027   3.668   2.210  2.0627 -1.3898  1.6985
 1504SOL     OW 5318   0.798   4.755   1.586  0.1072 -0.2910  0.2393
 1504SOL    HW1 5319   0.725   4.809   1.554  0.9191 -0.7785 -2.7848
 1504SOL    HW2 5320   0.756   4.685   1.636 -1.4380  0.0626 -0.5030
 1505SOL     OW 5321   6.599   2.318   3.123 -0.0373 -0.1877  0.3958
 1505SOL    HW1 5322   6.633   2.334   3.211 -0.6951 -2.0389  1.0479
 1505SOL    HW2 5323   6.677   2.295   3.072  0.2337 -0.0627  0.7447
 1506SOL     OW 5324   1.050   1.113   5.013 -0.1845  0.4343 -0.4112
 1506SOL    HW1 5325   1.132   1.160   4.997  0.1994  0.2071  0.7876
 1506SOL    HW2 5326   1.049   1.044   4.947  1.6330 -0.8543  0.8135
 1507SOL     OW 5327   3.497   3.610   6.311  0.6447  0.5075  0.2739
 1507SOL    HW1 5328   3.495   3.594   6.405 -0.0872  0.1844  0.2167
 1507SOL    HW2 5329   3.553   3.541   6.276  1.0118  0.6968  0.4774
 1508SOL     OW 5330   3.465   3.889   6.289  0.6071 -0.0515 -0.2091
 1508SOL    HW1 5331   3.478   3.795   6.275 -2.4539 -1.0038  2.1088
 1508SOL    HW2 5332   3.371   3.902   6.276  1.1060  2.9276 -1.3691
 1509SOL     OW 5333   4.855   1.327   3.667 -0.9827  0.0396 -0.7772
 1509SOL    HW1 5334   4.793   1.399   3.656 -1.1786  0.1359  0.8334
 1509SOL    HW2 5335   4.913   1.355   3.737 -0.5096 -1.0095 -0.7254
 1510SOL     OW 5336   2.422   6.369   0.998  0.5990  0.0064  0.5788
 1510SOL    HW1 5337   2.410   6.349   0.906  2.1561 -0.8352  0.5227
 1510SOL    HW2 5338   2.346   6.422   1.022  1.0333  1.7678 -1.6175
 1511SOL     OW 5339   4.352   6.490   5.506 -0.1793  0.0113  0.0252
 1511SOL    HW1 5340   4.296   6.492   5.584  1.3241 -0.2091  1.1564
 1511SOL    HW2 5341   4.438   6.518   5.538  0.4722 -0.1145 -1.5601
 1512SOL     OW 5342   1.701   1.842   1.195 -0.1006  0.0998 -0.0220
 1512SOL    HW1 5343   1.715   1.915   1.134  0.6635 -1.2044 -1.4689
 1512SOL    HW2 5344   1.761   1.859   1.268 -0.0147  0.9634 -0.2834
 1513SOL     OW 5345   4.856   0.257   0.804 -0.0464  0.4474  0.4168
 1513SOL    HW1 5346   4.946   0.288   0.795 -0.5403  1.7559 -0.3463
 1513SOL    HW2 5347   4.837   0.265   0.897  0.4595  0.6805  0.5015
 1514SOL     OW 5348   5.373   6.569   5.080  0.1232 -0.0552  0.0493
 1514SOL    HW1 5349   5.390   6.617   5.161  0.6495 -0.1378 -0.0077
 1514SOL    HW2 5350   5.414   6.484   5.093  0.6921  0.1247 -0.5128
 1515SOL     OW 5351   2.032   4.591   2.313 -0.4363 -0.3922 -0.4839
 1515SOL    HW1 5352   1.980   4.520   2.350 -1.7924  1.2738  0.9889
 1515SOL    HW2 5353   2.104   4.547   2.268 -0.7743 -2.6574  1.0168
 1516SOL     OW 5354   3.782   5.860   0.271 -0.6519  0.8075 -0.6671
 1516SOL    HW1 5355   3.787   5.799   0.345 -1.0745  1.9562  0.3275
 1516SOL    HW2 5356   3.859   5.916   0.280 -0.7636  1.0287 -1.0370
 1517SOL     OW 5357   0.080   5.242   2.083  0.1245 -0.1981 -0.5261
 1517SOL    HW1 5358   0.104   5.170   2.026  1.7817 -0.4814  0.4819
 1517SOL    HW2 5359   0.019   5.204   2.146  1.6200 -0.9429  0.5005
 1518SOL     OW 5360   1.457   2.163   3.199  0.0421  0.5161 -0.7155
 1518SOL    HW1 5361   1.374   2.117   3.206 -0.5611  1.7150  0.4724
 1518SOL    HW2 5362   1.508   2.112   3.137 -1.0235 -1.0738 -0.3373
 1519SOL     OW 5363   6.349   1.888   5.432 -0.0092  0.4419  0.1188
 1519SOL    HW1 5364   6.442   1.867   5.437 -0.3415 -1.7417 -1.3485
 1519SOL    HW2 5365   6.309   1.843   5.506 -0.3069 -1.7907 -1.2991
 1520SOL     OW 5366   2.964   6.030   6.393  0.2105  0.4445  0.1901
 1520SOL    HW1 5367   2.871   6.039   6.373  0.8256  0.1892 -3.6779
 1520SOL    HW2 5368   2.975   5.938   6.416 -0.3636  0.2217 -0.4008
 1521SOL     OW 5369   1.461   5.769   3.204  0.2422 -0.9333  0.3675
 1521SOL    HW1 5370   1.431   5.832   3.269  2.0368  0.0481  0.3037
 1521SOL    HW2 5371   1.391   5.704   3.200 -4.0348  3.1305 -2.7796
 1522SOL     OW 5372   1.972   5.418   3.600 -0.6191  0.7584  0.0476
 1522SOL    HW1 5373   1.992   5.349   3.535  1.0740  0.1118  1.1955
 1522SOL    HW2 5374   1.984   5.500   3.552  0.3729  0.2914 -0.5238
 1523SOL     OW 5375   3.221   5.973   6.491 -0.2374 -0.3391  0.2320
 1523SOL    HW1 5376   3.140   6.015   6.464  0.0859 -0.4002 -0.8730
 1523SOL    HW2 5377   3.288   6.039   6.479 -0.0085 -0.5495  0.3454
 1524SOL     OW 5378   3.976   2.980   0.720 -0.2306 -0.2454 -0.4167
 1524SOL    HW1 5379   3.968   3.074   0.738 -0.5631 -0.2554 -0.5083
 1524SOL    HW2 5380   4.056   2.972   0.669  0.0260 -0.0619 -0.0525
 1525SOL     OW 5381   1.602   0.116   7.656 -0.3396 -0.1195  0.0881
 1525SOL    HW1 5382   1.599   0.029   7.698  0.1381 -0.7108 -1.0571
 1525SOL    HW2 5383   1.644   0.172   7.720 -1.7104 -0.4464  1.3261
 1526SOL     OW 5384   3.872   1.369   6.271 -0.0704 -0.7667  0.1383
 1526SOL    HW1 5385   3.843   1.338   6.357 -0.6489  0.6955  0.5062
 1526SOL    HW2 5386   3.921   1.450   6.290  0.4286 -0.8176 -0.8563
 1527SOL     OW 5387   1.142   4.033   6.044  0.2660 -0.6349  0.1435
 1527SOL    HW1 5388   1.126   4.050   5.951  0.5669 -1.2960 -0.0353
 1527SOL    HW2 5389   1.237   4.022   6.050  0.5576  1.6805  0.9237
 1528SOL     OW 5390   2.839   2.152   4.013  0.3488  0.4086  0.2674
 1528SOL    HW1 5391   2.881   2.214   3.952  0.8940  1.0556  1.2700
 1528SOL    HW2 5392   2.905   2.084   4.027  0.1885  0.2111  0.0723
 1529SOL     OW 5393   2.920   3.827   6.261  0.0469  0.1632  0.7858
 1529SOL    HW1 5394   2.903   3.913   6.222 -1.6137 -1.1996 -1.8127
 1529SOL    HW2 5395   2.833   3.791   6.278  0.5676 -1.9599 -0.6140
 1530SOL     OW 5396   2.165   6.266   6.949 -0.3109  0.1550  0.2232
 1530SOL    HW1 5397   2.238   6.299   7.001  2.0227  0.3613 -2.9075
 1530SOL    HW2 5398   2.196   6.181   6.917 -1.8376 -0.1653 -0.4743
 1531SOL     OW 5399   5.348   2.796   5.795  0.2997 -0.3573  0.3103
 1531SOL    HW1 5400   5.407   2.798   5.719 -2.6280 -0.2829 -2.1551
 1531SOL    HW2 5401   5.309   2.709   5.792 -1.4942  0.4063  0.3216
 1532SOL     OW 5402   5.393   3.764   1.385 -0.0594 -0.4655  0.2541
 1532SOL    HW1 5403   5.319   3.704   1.372 -1.1205  1.0090 -0.9278
 1532SOL    HW2 5404   5.441   3.761   1.302  1.6584 -1.9272  1.2522
 1533SOL     OW 5405   6.452   3.872   6.081  0.1016 -0.5419 -0.9522
 1533SOL    HW1 5406   6.496   3.924   6.149 -0.3014  0.9652 -1.7989
 1533SOL    HW2 5407   6.385   3.931   6.046 -0.6605 -1.7986 -1.6795
 1534SOL     OW 5408   1.666   5.108   1.127 -0.4372  0.1123  0.0278
 1534SOL    HW1 5409   1.715   5.183   1.160  0.1810 -0.6908  1.0005
 1534SOL    HW2 5410   1.686   5.037   1.188 -1.5049 -0.6858 -0.5043
 1535SOL     OW 5411   3.665   4.660   1.530  0.0036 -0.4029 -0.0387
 1535SOL    HW1 5412   3.681   4.641   1.623  2.0354  1.0925 -0.0047
 1535SOL    HW2 5413   3.694   4.751   1.519  0.4051 -0.7483 -2.2720
 1536SOL     OW 5414   1.925   6.293   3.121  0.4137 -0.4348  0.0296
 1536SOL    HW1 5415   1.966   6.377   3.101  0.3559 -0.2245  0.7670
 1536SOL    HW2 5416   1.904   6.298   3.214 -1.4628 -0.4462 -0.3501
 1537SOL     OW 5417   5.085   6.304   3.517 -0.3281 -0.2837  0.6670
 1537SOL    HW1 5418   5.031   6.347   3.452 -1.4633 -1.8966  0.4690
 1537SOL    HW2 5419   5.161   6.361   3.528 -1.7995  1.7749  0.5569
 1538SOL     OW 5420   3.045   2.117   7.357  0.2563  0.5541  0.4667
 1538SOL    HW1 5421   3.066   2.078   7.272  1.0598  0.5533  0.6534
 1538SOL    HW2 5422   3.036   2.042   7.416  0.5217  0.5897  0.5537
 1539SOL     OW 5423   4.597   3.506   4.163  0.6260 -0.1327  0.7262
 1539SOL    HW1 5424   4.532   3.490   4.232 -0.2760 -2.6038 -0.5722
 1539SOL    HW2 5425   4.672   3.542   4.210 -0.4192 -0.4735  2.8044
 1540SOL     OW 5426   4.910   0.680   6.051  0.0165  0.1298 -0.1568
 1540SOL    HW1 5427   4.910   0.730   5.969 -0.1746 -0.6032 -0.6158
 1540SOL    HW2 5428   4.839   0.719   6.102 -0.1196  0.3400 -0.4976
 1541SOL     OW 5429   6.017   4.696   5.025 -0.2298  0.0224  0.1320
 1541SOL    HW1 5430   5.950   4.756   5.058 -0.3672 -0.1811  0.2271
 1541SOL    HW2 5431   6.024   4.629   5.093  1.5618  1.1495  1.1268
 1542SOL     OW 5432   3.932   4.675   1.003  0.4085  0.6153  0.0771
 1542SOL    HW1 5433   3.941   4.654   1.096  1.0798 -4.5433 -0.8504
 1542SOL    HW2 5434   3.844   4.711   0.994 -0.6579 -1.1483  2.4612
 1543SOL     OW 5435   2.356   1.625   4.221  0.1667  0.0556 -0.3725
 1543SOL    HW1 5436   2.383   1.700   4.168 -0.3336  1.4276  1.2478
 1543SOL    HW2 5437   2.430   1.607   4.278  0.0630 -0.3376 -0.3517
 1544SOL     OW 5438   1.263   1.404   2.401  0.7608  0.0011 -0.2098
 1544SOL    HW1 5439   1.189   1.404   2.461  1.2731  0.2131  0.4347
 1544SOL    HW2 5440   1.339   1.389   2.456  1.1863 -0.4562 -0.8937
 1545SOL     OW 5441   5.136   0.811   5.622  0.2686 -0.0874  0.2276
 1545SOL    HW1 5442   5.201   0.758   5.575 -1.9495 -1.2801 -1.7384
 1545SOL    HW2 5443   5.106   0.755   5.693 -0.4820 -0.6448 -0.5049
 1546SOL     OW 5444   6.278   3.445   2.000  0.0080 -0.1262 -0.3353
 1546SOL    HW1 5445   6.301   3.535   1.975  1.6787 -0.9193 -1.9724
 1546SOL    HW2 5446   6.345   3.421   2.064 -2.0051  0.5934  2.2266
 1547SOL     OW 5447   3.570   1.046   3.820 -0.1856 -0.3324  0.5048
 1547SOL    HW1 5448   3.560   0.950   3.815 -1.4503 -0.1542 -2.7080
 1547SOL    HW2 5449   3.650   1.064   3.771 -1.0080  0.3441 -0.6340
 1548SOL     OW 5450   2.340   6.477   3.986 -0.1635 -0.0902 -0.2080
 1548SOL    HW1 5451   2.315   6.424   3.910  0.6540 -0.2439 -0.3752
 1548SOL    HW2 5452   2.429   6.506   3.967 -0.0415  0.0755  0.5813
 1549SOL     OW 5453   2.654   3.641   5.304 -0.2551 -0.0076 -0.0837
 1549SOL    HW1 5454   2.587   3.698   5.341 -0.8525  0.1026 -1.2783
 1549SOL    HW2 5455   2.707   3.614   5.379 -0.9194  0.8458  0.7178
 1550SOL     OW 5456   6.117   1.350   5.869 -0.0090  0.5462 -0.6117
 1550SOL    HW1 5457   6.039   1.328   5.921  0.7234  1.8289  1.1485
 1550SOL    HW2 5458   6.083   1.370   5.782 -1.5108 -0.0404 -0.1949
 1551SOL     OW 5459   5.735   4.840   7.543  0.8926  0.3540  0.6279
 1551SOL    HW1 5460   5.655   4.885   7.517  2.0453  1.6293 -0.9163
 1551SOL    HW2 5461   5.714   4.747   7.534 -0.8591  0.5895  1.7742
 1552SOL     OW 5462   2.562   4.241   5.809 -0.3293  0.0154 -0.3244
 1552SOL    HW1 5463   2.508   4.161   5.812 -0.0683 -0.1888 -0.8436
 1552SOL    HW2 5464   2.531   4.294   5.882  0.1183 -0.9645  0.6052
 1553SOL     OW 5465   0.075   3.415   7.056  0.4612  0.5389  0.3351
 1553SOL    HW1 5466   0.008   3.426   7.123  1.0581 -1.1368  1.2656
 1553SOL    HW2 5467   0.148   3.470   7.086 -0.2777  1.9956 -0.4407
 1554SOL     OW 5468   2.171   1.775   5.552 -0.1115  0.1471  0.7031
 1554SOL    HW1 5469   2.258   1.767   5.590 -0.3632 -0.5855  1.1459
 1554SOL    HW2 5470   2.168   1.863   5.515  0.3159  0.6916  1.9418
 1555SOL     OW 5471   2.560   2.764   4.010 -0.1008 -0.3872 -0.2621
 1555SOL    HW1 5472   2.611   2.712   3.947  0.2708 -0.5463  0.1660
 1555SOL    HW2 5473   2.589   2.854   3.995  0.3007 -0.4744 -0.0346
 1556SOL     OW 5474   4.816   5.622   1.291  0.0438  0.6055 -0.2648
 1556SOL    HW1 5475   4.846   5.551   1.234 -1.2595 -0.4090  0.2523
 1556SOL    HW2 5476   4.722   5.628   1.273  0.1606  2.3564 -0.4339
 1557SOL     OW 5477   6.478   1.383   7.597 -0.1356  0.7281 -0.5466
 1557SOL    HW1 5478   6.509   1.461   7.551 -0.3096  1.1636  0.0560
 1557SOL    HW2 5479   6.402   1.413   7.646 -1.7545 -0.3900 -2.2506
 1558SOL     OW 5480   4.186   1.067   1.294  0.0705  0.1078  0.3536
 1558SOL    HW1 5481   4.191   0.992   1.235 -0.3082  0.5749 -0.2841
 1558SOL    HW2 5482   4.104   1.111   1.271  0.1635  0.5750  0.8878
 1559SOL     OW 5483   5.577   3.308   4.311 -0.7503  0.0422 -0.0732
 1559SOL    HW1 5484   5.656   3.255   4.297 -0.2656  0.3410  1.3436
 1559SOL    HW2 5485   5.505   3.246   4.305 -0.2157 -0.7688  1.2533
 1560SOL     OW 5486   2.438   1.101   3.790  0.4462  0.1815  0.0340
 1560SOL    HW1 5487   2.455   1.076   3.881  2.3053 -1.4160 -0.6696
 1560SOL    HW2 5488   2.455   1.021   3.740  0.4863  1.2905 -1.8156
 1561SOL     OW 5489   0.806   2.421   5.913 -0.0116 -0.0593 -0.8715
 1561SOL    HW1 5490   0.877   2.465   5.866  0.8098  0.8930  1.1621
 1561SOL    HW2 5491   0.827   2.328   5.907  2.0235  0.2556  0.5488
 1562SOL     OW 5492   4.325   0.599   1.931 -0.0489  0.2034  0.3389
 1562SOL    HW1 5493   4.363   0.677   1.891  2.0887 -2.7259 -4.1504
 1562SOL    HW2 5494   4.393   0.564   1.987  0.6906 -0.5499 -0.9824
 1563SOL     OW 5495   4.382   3.149   0.415  0.4615  0.6185 -0.3255
 1563SOL    HW1 5496   4.346   3.195   0.491  0.2807 -2.3036  1.5161
 1563SOL    HW2 5497   4.307   3.135   0.358 -0.1123 -0.0316  0.5634
 1564SOL     OW 5498   3.467   4.323   5.256  0.3589 -0.4311 -0.3650
 1564SOL    HW1 5499   3.544   4.290   5.210 -0.0734 -0.1944 -1.2893
 1564SOL    HW2 5500   3.401   4.254   5.244 -0.3065  0.3791 -1.6446
 1565SOL     OW 5501   1.834   6.302   5.119  0.4121 -0.2440 -0.3706
 1565SOL    HW1 5502   1.863   6.234   5.058  0.7912  0.6156 -1.1710
 1565SOL    HW2 5503   1.834   6.259   5.205  0.8784 -1.1784 -0.8233
 1566SOL     OW 5504   5.604   3.342   3.459  0.3104 -0.3191 -0.1651
 1566SOL    HW1 5505   5.587   3.422   3.408 -0.9442  0.4930  1.3972
 1566SOL    HW2 5506   5.676   3.299   3.414  2.7320  2.9438  0.2633
 1567SOL     OW 5507   2.762   3.239   3.766  0.2931 -0.3533  1.1385
 1567SOL    HW1 5508   2.781   3.322   3.722 -1.9870  0.5586  1.7061
 1567SOL    HW2 5509   2.756   3.263   3.859 -3.2341 -0.4665  1.0542
 1568SOL     OW 5510   6.160   4.512   3.024  0.0210 -0.0012  0.0589
 1568SOL    HW1 5511   6.214   4.436   3.007 -0.3833  0.2421 -2.9710
 1568SOL    HW2 5512   6.214   4.570   3.078  1.3488 -1.2802  0.1323
 1569SOL     OW 5513   1.123   1.059   6.773  0.5192  0.1112  0.4368
 1569SOL    HW1 5514   1.125   0.972   6.732  1.5441  0.4255 -0.2054
 1569SOL    HW2 5515   1.097   1.042   6.864  2.7810 -1.1391  0.9298
 1570SOL     OW 5516   3.552   6.016   0.274 -0.1895  0.3312 -0.6500
 1570SOL    HW1 5517   3.565   6.110   0.262 -1.5899  0.8026  1.0912
 1570SOL    HW2 5518   3.640   5.980   0.278  0.3771  1.5759 -1.1674
 1571SOL     OW 5519   5.146   5.013   1.114 -0.4730  0.0226  0.2539
 1571SOL    HW1 5520   5.063   4.969   1.131 -1.1254  0.9078 -0.5472
 1571SOL    HW2 5521   5.140   5.041   1.023  1.2849 -1.1058 -0.2587
 1572SOL     OW 5522   1.343   3.002   3.442  0.8738  0.0994  0.4052
 1572SOL    HW1 5523   1.302   3.070   3.496  1.8089  0.8561  0.2112
 1572SOL    HW2 5524   1.289   2.925   3.454  0.2907  0.6370  1.3552
 1573SOL     OW 5525   2.996   4.496   1.451 -0.6793 -0.0645  0.1400
 1573SOL    HW1 5526   3.054   4.493   1.375 -0.3056  0.1310  0.4126
 1573SOL    HW2 5527   2.908   4.509   1.414 -0.3473  1.3842 -0.1910
 1574SOL     OW 5528   1.038   0.197   2.828 -0.5526 -0.2984  0.4496
 1574SOL    HW1 5529   0.957   0.151   2.851  0.5963 -2.1614  0.9869
 1574SOL    HW2 5530   1.086   0.135   2.773  1.0171  0.2663  1.1128
 1575SOL     OW 5531   0.519   2.025   1.006 -0.2357 -0.4106  0.4562
 1575SOL    HW1 5532   0.557   2.084   0.941 -0.1394 -0.6123  0.3260
 1575SOL    HW2 5533   0.443   2.071   1.040  0.0546 -0.0505  0.6311
 1576SOL     OW 5534   5.357   3.740   7.558  0.6280 -0.4306  0.0783
 1576SOL    HW1 5535   5.382   3.810   7.498 -0.3908  0.5870  0.8107
 1576SOL    HW2 5536   5.337   3.784   7.640 -0.3167 -1.5450  0.4716
 1577SOL     OW 5537   5.366   3.504   4.542  0.4979 -0.0537  0.2991
 1577SOL    HW1 5538   5.391   3.474   4.629  1.0621  0.2835  0.2557
 1577SOL    HW2 5539   5.316   3.431   4.505 -1.1167  0.3911  1.4847
 1578SOL     OW 5540   5.002   2.032   1.153  0.0517 -0.4190 -0.2089
 1578SOL    HW1 5541   4.975   1.968   1.220  1.1958  0.0381  0.7274
 1578SOL    HW2 5542   5.036   1.978   1.081 -0.5438 -0.9044 -0.1338
 1579SOL     OW 5543   2.096   3.101   6.479 -0.2212 -0.3029  0.1570
 1579SOL    HW1 5544   2.166   3.123   6.417 -1.0630 -3.7759 -2.3864
 1579SOL    HW2 5545   2.142   3.067   6.556  0.9315 -1.1400 -0.8651
 1580SOL     OW 5546   2.653   6.098   2.466 -0.2180  0.8274 -0.0834
 1580SOL    HW1 5547   2.696   6.090   2.381  1.1351 -3.1187  0.7522
 1580SOL    HW2 5548   2.711   6.052   2.526 -2.0697  1.8320  2.6297
 1581SOL     OW 5549   4.491   6.152   4.309 -0.0780 -0.0496  0.1975
 1581SOL    HW1 5550   4.415   6.193   4.269 -0.6294  0.5396  1.7862
 1581SOL    HW2 5551   4.515   6.211   4.381  0.9062 -1.0333  0.7018
 1582SOL     OW 5552   3.159   5.395   3.262 -0.3598 -0.3682 -0.1284
 1582SOL    HW1 5553   3.153   5.404   3.167  1.4262  1.4487 -0.1305
 1582SOL    HW2 5554   3.140   5.483   3.295  1.1631 -0.4484  1.0418
 1583SOL     OW 5555   3.101   6.411   4.852 -0.5744 -0.5997 -0.6320
 1583SOL    HW1 5556   3.178   6.368   4.888 -1.1414 -1.5079 -0.4389
 1583SOL    HW2 5557   3.035   6.341   4.849 -0.6737 -0.4784 -3.0864
 1584SOL     OW 5558   3.197   1.329   6.831  0.6419  0.4763  0.6422
 1584SOL    HW1 5559   3.217   1.265   6.762 -1.3275  1.5746 -1.0690
 1584SOL    HW2 5560   3.172   1.276   6.906  0.0929 -0.7784 -0.3829
 1585SOL     OW 5561   4.937   0.272   6.630 -0.5199 -0.2599  0.0959
 1585SOL    HW1 5562   4.910   0.338   6.694 -1.9440 -0.2281 -0.5034
 1585SOL    HW2 5563   4.995   0.319   6.570 -0.1392  0.0078  0.6680
 1586SOL     OW 5564   5.268   1.892   4.057 -0.2608  0.3642  0.1718
 1586SOL    HW1 5565   5.294   1.977   4.093 -0.7261  0.8990 -0.7290
 1586SOL    HW2 5566   5.208   1.856   4.122  0.4046  0.4502  0.8467
 1587SOL     OW 5567   6.252   1.926   4.602  0.4029  0.5556 -0.2565
 1587SOL    HW1 5568   6.179   1.974   4.640 -0.6386 -0.9811 -0.2197
 1587SOL    HW2 5569   6.313   1.913   4.675  0.0709  0.6684  0.0425
 1588SOL     OW 5570   1.838   1.288   2.949  0.4033  0.1969  0.7189
 1588SOL    HW1 5571   1.886   1.252   2.874  0.7710 -3.2137  2.3724
 1588SOL    HW2 5572   1.886   1.366   2.974  2.6912 -0.8302 -0.1998
 1589SOL     OW 5573   1.978   4.480   2.637 -0.7668  0.0100  0.2305
 1589SOL    HW1 5574   2.010   4.428   2.710  1.5981  1.5273  0.3968
 1589SOL    HW2 5575   1.910   4.536   2.675 -0.4211 -0.0719  0.9793
 1590SOL     OW 5576   2.325   5.434   7.386 -0.2162 -0.1728  0.4704
 1590SOL    HW1 5577   2.415   5.464   7.399 -0.2034 -0.7678  1.9341
 1590SOL    HW2 5578   2.330   5.339   7.400 -1.1554 -0.1372  1.1355
 1591SOL     OW 5579   4.469   1.961   1.059 -0.5138 -0.3203  0.2274
 1591SOL    HW1 5580   4.506   2.007   1.135  1.3468 -0.0972 -0.7616
 1591SOL    HW2 5581   4.503   2.008   0.983 -2.9454 -0.0618 -0.8164
 1592SOL     OW 5582   1.428   4.595   5.208 -0.4076  0.4262  0.0293
 1592SOL    HW1 5583   1.518   4.563   5.213 -0.3367  0.6929  0.4532
 1592SOL    HW2 5584   1.399   4.569   5.120  0.8422  2.3281 -1.0185
 1593SOL     OW 5585   1.518   0.048   4.306  0.2864  0.2496 -0.6005
 1593SOL    HW1 5586   1.553  -0.019   4.247  0.4122  1.4728 -1.9624
 1593SOL    HW2 5587   1.559   0.129   4.277  0.8421  0.8090  1.6087
 1594SOL     OW 5588   0.862   5.075   4.384 -0.3098  0.3247 -0.1689
 1594SOL    HW1 5589   0.938   5.029   4.418 -1.1646 -1.1592 -0.2003
 1594SOL    HW2 5590   0.890   5.107   4.298  0.3473 -0.0228 -0.0903
 1595SOL     OW 5591   1.459   2.945   1.835  0.1382  0.6655  0.5654
 1595SOL    HW1 5592   1.504   3.027   1.855  0.2738  1.3311 -2.0576
 1595SOL    HW2 5593   1.367   2.963   1.852 -0.0092  1.8829 -1.2898
 1596SOL     OW 5594   6.004   0.677   1.037 -0.1442 -0.1855  0.0642
 1596SOL    HW1 5595   5.990   0.611   1.104  2.2750 -2.6652 -1.6717
 1596SOL    HW2 5596   6.070   0.640   0.979  1.3324  3.7199 -1.1298
 1597SOL     OW 5597   5.501   5.221   6.417  0.3825 -0.0046  0.5752
 1597SOL    HW1 5598   5.440   5.295   6.416  1.3806  0.8969  2.1524
 1597SOL    HW2 5599   5.456   5.152   6.368 -0.3206  1.8160 -1.5220
 1598SOL     OW 5600   5.360   1.933   0.823  0.0987 -0.5736 -0.6661
 1598SOL    HW1 5601   5.444   1.955   0.783  0.1491 -2.1298 -1.5032
 1598SOL    HW2 5602   5.329   1.858   0.772 -2.0322  0.2580 -0.6797
 1599SOL     OW 5603   3.814   6.688   4.986 -0.1149  0.7618 -0.5198
 1599SOL    HW1 5604   3.870   6.625   5.032 -1.1040  0.6797  0.6165
 1599SOL    HW2 5605   3.740   6.636   4.955 -0.1385  1.0813 -1.0181
 1600SOL     OW 5606   3.369   3.092   7.555  0.0368 -0.6379  0.0901
 1600SOL    HW1 5607   3.279   3.120   7.537  0.6717  1.8885  0.5890
 1600SOL    HW2 5608   3.402   3.153   7.620  2.4417 -0.9090 -0.7519
 1601SOL     OW 5609   0.183   1.286   1.543  0.1890  0.0365 -0.2715
 1601SOL    HW1 5610   0.231   1.323   1.470  0.6823  1.1756  0.5920
 1601SOL    HW2 5611   0.224   1.201   1.558  1.3560  0.5996 -0.1297
 1602SOL     OW 5612   2.554   6.330   1.648  0.0039  0.6689 -0.5397
 1602SOL    HW1 5613   2.545   6.254   1.705 -0.3345  1.0539 -0.0768
 1602SOL    HW2 5614   2.465   6.364   1.638  0.3863  2.2695  1.0041
 1603SOL     OW 5615   2.544   5.633   5.177  0.5910 -0.3928 -0.8792
 1603SOL    HW1 5616   2.640   5.639   5.178  0.6267 -0.7964 -1.3865
 1603SOL    HW2 5617   2.523   5.573   5.248  0.8934 -2.3610 -2.3796
 1604SOL     OW 5618   4.700   0.660   0.767 -0.3248 -0.0273 -0.4090
 1604SOL    HW1 5619   4.657   0.745   0.767 -1.8514 -0.7525  1.0046
 1604SOL    HW2 5620   4.666   0.616   0.689 -3.5559 -1.1729  1.4531
 1605SOL     OW 5621   0.650   2.962   1.179 -0.0788  0.3621  0.0949
 1605SOL    HW1 5622   0.710   3.011   1.123  0.1530  0.7803  0.6899
 1605SOL    HW2 5623   0.609   3.030   1.234 -0.6965  0.0226  0.0645
 1606SOL     OW 5624   4.455   3.786   0.337  0.4501  0.3125 -0.2076
 1606SOL    HW1 5625   4.477   3.808   0.247  0.4316 -0.9987 -0.5667
 1606SOL    HW2 5626   4.507   3.708   0.356 -0.5146 -0.1957  0.4549
 1607SOL     OW 5627   6.435   4.414   1.823 -0.3233  0.5299 -0.0085
 1607SOL    HW1 5628   6.355   4.363   1.833  0.0304  0.2510  1.5556
 1607SOL    HW2 5629   6.425   4.457   1.738 -1.5857 -0.4414 -0.3825
 1608SOL     OW 5630   2.547   5.089   6.532 -0.8229 -0.1929  0.2880
 1608SOL    HW1 5631   2.576   5.000   6.550 -3.3647 -0.6887  2.4635
 1608SOL    HW2 5632   2.603   5.144   6.586  1.5479 -0.2414 -1.9389
 1609SOL     OW 5633   5.219   6.388   1.602 -0.3432  0.0168 -0.2897
 1609SOL    HW1 5634   5.172   6.386   1.519 -3.5163 -0.9811  1.3630
 1609SOL    HW2 5635   5.239   6.296   1.621  1.6671  0.3467 -0.5301
 1610SOL     OW 5636   0.733   5.985   1.240 -0.0775  0.5214  0.9523
 1610SOL    HW1 5637   0.658   5.996   1.181  1.2705  0.0605 -0.9543
 1610SOL    HW2 5638   0.725   5.895   1.273 -0.0702  0.2709  0.2886
 1611SOL     OW 5639   0.767   4.219   3.423  0.0837  0.1639 -0.3198
 1611SOL    HW1 5640   0.815   4.137   3.428 -0.5099 -0.2716 -1.4002
 1611SOL    HW2 5641   0.682   4.200   3.463  0.1259  0.3987 -0.1140
 1612SOL     OW 5642   4.892   2.605   0.332  0.4074  0.1708  0.6739
 1612SOL    HW1 5643   4.854   2.524   0.298  1.7848 -0.8686  1.4894
 1612SOL    HW2 5644   4.828   2.635   0.397 -0.0478 -0.3468  0.4782
 1613SOL     OW 5645   0.901   6.065   2.467 -0.1095  0.5930  0.1585
 1613SOL    HW1 5646   0.839   6.032   2.402  1.6524  0.0383 -1.3142
 1613SOL    HW2 5647   0.866   6.150   2.493 -0.2510  1.4039 -2.4540
 1614SOL     OW 5648   0.290   5.157   6.599 -0.2010 -0.3612 -0.3985
 1614SOL    HW1 5649   0.321   5.142   6.688 -0.5285 -0.9101 -0.3720
 1614SOL    HW2 5650   0.252   5.073   6.572  0.1903 -0.3052 -1.1749
 1615SOL     OW 5651   5.747   2.929   3.350 -0.1576  0.3323  0.1468
 1615SOL    HW1 5652   5.766   2.864   3.418 -1.5291  1.2748  1.4920
 1615SOL    HW2 5653   5.651   2.928   3.342 -0.1022  1.2031 -0.8032
 1616SOL     OW 5654   3.680   4.563   4.380 -0.5472  0.5993  0.0043
 1616SOL    HW1 5655   3.642   4.604   4.303  0.5339  1.7908  0.0843
 1616SOL    HW2 5656   3.650   4.618   4.453  1.1027  1.4332  0.0871
 1617SOL     OW 5657   3.810   5.475   4.972  0.8143 -0.4505 -0.3964
 1617SOL    HW1 5658   3.880   5.409   4.972  0.6907 -0.6054 -1.5874
 1617SOL    HW2 5659   3.828   5.529   4.895 -0.2159 -0.3299 -0.5617
 1618SOL     OW 5660   2.021   4.381   6.089 -0.1077  0.3656  0.1155
 1618SOL    HW1 5661   2.097   4.434   6.114  2.8180 -2.9767 -0.8620
 1618SOL    HW2 5662   2.033   4.299   6.137 -1.4873 -1.3530 -2.2906
 1619SOL     OW 5663   1.538   4.998   5.561 -0.1794  0.7100 -0.3820
 1619SOL    HW1 5664   1.513   4.981   5.470 -1.6564 -0.9235  0.2877
 1619SOL    HW2 5665   1.493   4.932   5.612  0.3581  1.7872  1.6176
 1620SOL     OW 5666   5.155   0.744   1.107 -0.1088  0.5126 -0.2909
 1620SOL    HW1 5667   5.104   0.714   1.032  1.5412  1.8954 -2.0661
 1620SOL    HW2 5668   5.124   0.832   1.125 -0.4815  0.2018  0.6847
 1621SOL     OW 5669   2.990   3.297   6.845 -0.0512 -0.2889 -0.3043
 1621SOL    HW1 5670   2.924   3.256   6.789 -1.2339  0.9313  0.1529
 1621SOL    HW2 5671   3.073   3.275   6.804 -0.7792 -1.1528 -1.3729
 1622SOL     OW 5672   3.853   6.222   4.405 -0.2489  0.2661  0.2916
 1622SOL    HW1 5673   3.896   6.244   4.323  0.0272 -1.4655 -0.0691
 1622SOL    HW2 5674   3.915   6.163   4.449 -0.5132  0.9402  1.6357
 1623SOL     OW 5675   5.558   5.056   0.821  0.3728  0.0654  0.3869
 1623SOL    HW1 5676   5.612   5.099   0.755 -0.1314 -1.0393 -0.7888
 1623SOL    HW2 5677   5.553   4.965   0.792  0.6087 -0.5962  2.2782
 1624SOL     OW 5678   0.363   4.632   3.712  0.5628 -0.0120 -0.0601
 1624SOL    HW1 5679   0.308   4.580   3.771  0.6915 -1.1611 -0.9294
 1624SOL    HW2 5680   0.311   4.644   3.633  0.8721  0.4549 -0.2021
 1625SOL     OW 5681   5.539   1.533   6.381  0.0384  0.3995 -0.0426
 1625SOL    HW1 5682   5.621   1.490   6.355 -0.3419 -0.4107  0.0805
 1625SOL    HW2 5683   5.565   1.598   6.446  0.6187  0.3670 -0.2356
 1626SOL     OW 5684   0.527   6.204   2.944  0.3264 -0.3304 -0.8249
 1626SOL    HW1 5685   0.605   6.164   2.905  2.4826  1.6274  1.0876
 1626SOL    HW2 5686   0.517   6.287   2.896  1.6703  1.0566  1.1045
 1627SOL     OW 5687   4.084   1.045   6.731 -0.4909 -0.1622  0.2463
 1627SOL    HW1 5688   4.062   0.952   6.737 -0.7477 -0.1178  0.0116
 1627SOL    HW2 5689   4.163   1.048   6.677  0.6067 -0.3922  1.7556
 1628SOL     OW 5690   4.646   6.461   5.855  0.2583 -0.3231 -0.1408
 1628SOL    HW1 5691   4.561   6.419   5.858  0.5615 -1.0706  3.7733
 1628SOL    HW2 5692   4.632   6.546   5.897  1.0897  0.4638 -1.3774
 1629SOL     OW 5693   1.346   0.871   6.012  0.2850 -0.4708 -0.5957
 1629SOL    HW1 5694   1.362   0.801   6.075  0.0105 -1.3827 -1.4955
 1629SOL    HW2 5695   1.334   0.950   6.065  0.3455 -1.1525  0.4616
 1630SOL     OW 5696   6.290   3.205  -0.000  0.3483 -0.0733 -0.3104
 1630SOL    HW1 5697   6.366   3.246   0.042 -1.4841  3.5156 -0.1557
 1630SOL    HW2 5698   6.237   3.173   0.073  0.7410 -0.7525 -0.3178
 1631SOL     OW 5699   2.148   0.866   5.145  0.2485  0.0083 -0.1599
 1631SOL    HW1 5700   2.168   0.958   5.131 -2.7866  0.5958 -1.2401
 1631SOL    HW2 5701   2.185   0.821   5.069  3.6778 -0.1245  1.4004
 1632SOL     OW 5702   1.636   0.788   4.212 -0.0150 -0.4208  0.3688
 1632SOL    HW1 5703   1.703   0.761   4.149  0.8201  0.4784  0.8392
 1632SOL    HW2 5704   1.557   0.799   4.160  0.1088 -1.7753 -0.1554
 1633SOL     OW 5705   6.464   1.991   4.291  0.0246 -0.8103 -0.6246
 1633SOL    HW1 5706   6.523   2.064   4.310 -1.0239  0.0050 -0.3927
 1633SOL    HW2 5707   6.522   1.916   4.274  1.0842 -0.4004  1.0521
 1634SOL     OW 5708   1.597   5.580   5.463 -0.1087  0.3288 -0.5605
 1634SOL    HW1 5709   1.569   5.669   5.484  0.8813  1.0279 -2.0527
 1634SOL    HW2 5710   1.600   5.535   5.548 -1.5905  1.4149  0.0984
 1635SOL     OW 5711   2.766   6.321   1.466  0.3272 -0.0719  0.5842
 1635SOL    HW1 5712   2.715   6.355   1.540 -0.1114  0.3632  0.0913
 1635SOL    HW2 5713   2.790   6.232   1.492 -0.0179 -0.0045  1.1510
 1636SOL     OW 5714   3.758   3.345   1.067 -0.1576 -0.0275  0.0747
 1636SOL    HW1 5715   3.752   3.392   0.984 -1.9921 -0.3782 -0.0447
 1636SOL    HW2 5716   3.789   3.258   1.044  1.7519  0.6118  0.1014
 1637SOL     OW 5717   2.477   0.118   6.387 -0.5742  0.1908 -0.2403
 1637SOL    HW1 5718   2.565   0.155   6.376 -0.0181 -1.3410 -1.3309
 1637SOL    HW2 5719   2.476   0.082   6.475  0.1395 -0.3780 -0.4596
 1638SOL     OW 5720   3.010   0.659   6.707  0.4874  0.2668 -0.3561
 1638SOL    HW1 5721   3.049   0.608   6.637 -1.4669  0.7429 -1.8410
 1638SOL    HW2 5722   2.958   0.597   6.757  0.8873  0.1711 -0.0490
 1639SOL     OW 5723   4.477   0.158   6.022  0.0636  0.2938 -0.3818
 1639SOL    HW1 5724   4.391   0.119   6.007  1.0896 -2.6007  0.5336
 1639SOL    HW2 5725   4.474   0.186   6.114 -0.2071  1.1221 -0.6366
 1640SOL     OW 5726   6.326   5.371   0.604  0.4776 -0.0069 -0.6976
 1640SOL    HW1 5727   6.374   5.325   0.674 -2.3367 -1.2572  0.5811
 1640SOL    HW2 5728   6.310   5.458   0.640 -1.2468 -0.7472  0.5035
 1641SOL     OW 5729   2.414   2.027   4.369  0.5241 -0.2284  0.2311
 1641SOL    HW1 5730   2.497   2.010   4.326  1.7808 -2.6269  3.2735
 1641SOL    HW2 5731   2.414   2.122   4.383  3.1411 -0.2447  0.8430
 1642SOL     OW 5732   2.520   4.895   0.758 -0.1753 -0.1459  0.7663
 1642SOL    HW1 5733   2.457   4.837   0.800 -0.3247 -0.0975  0.6143
 1642SOL    HW2 5734   2.594   4.839   0.736  0.1126 -0.0754  1.5245
 1643SOL     OW 5735   0.114   0.052   0.114  0.1383 -0.5428 -0.3620
 1643SOL    HW1 5736   0.128   0.070   0.207 -0.4377 -2.2820  0.0999
 1643SOL    HW2 5737   0.119   0.138   0.071 -1.8402  0.6366  1.5661
 1644SOL     OW 5738   0.776   3.772   6.641 -0.0013  0.5155 -0.0177
 1644SOL    HW1 5739   0.869   3.771   6.618  0.1517 -0.6199  0.5836
 1644SOL    HW2 5740   0.757   3.683   6.670 -0.7108  1.2879  2.0764
 1645SOL     OW 5741   2.170   3.151   4.223 -0.6108  0.4072  0.7012
 1645SOL    HW1 5742   2.229   3.081   4.251 -0.6428  0.3767  0.6921
 1645SOL    HW2 5743   2.086   3.130   4.265 -0.7695  0.1410  0.2646
 1646SOL     OW 5744   2.730   4.621   7.084  0.0948  0.5344 -0.1708
 1646SOL    HW1 5745   2.663   4.660   7.028  0.0556  0.7123 -0.0036
 1646SOL    HW2 5746   2.813   4.650   7.046  0.0885 -0.1093 -0.6779
 1647SOL     OW 5747   3.092   1.933   7.121 -0.0196 -0.2416  0.6436
 1647SOL    HW1 5748   3.005   1.962   7.093  0.2325  1.9814  1.9104
 1647SOL    HW2 5749   3.075   1.857   7.177 -1.3281  0.9002  1.8971
 1648SOL     OW 5750   1.821   1.178   2.197  0.2393  1.0824  0.1624
 1648SOL    HW1 5751   1.788   1.102   2.149  1.6070  0.9121 -0.5730
 1648SOL    HW2 5752   1.855   1.236   2.129  2.9218  0.5075  0.8749
 1649SOL     OW 5753   3.762   2.242   3.474  0.0426  0.8751 -0.1358
 1649SOL    HW1 5754   3.712   2.279   3.547  1.1843  0.6700  0.7717
 1649SOL    HW2 5755   3.705   2.172   3.439  0.6078 -0.9737  2.3792
 1650SOL     OW 5756   0.896   4.682   7.713 -0.3166  0.2804 -0.5119
 1650SOL    HW1 5757   0.883   4.653   7.804 -0.1813  0.2120 -0.5126
 1650SOL    HW2 5758   0.902   4.600   7.663 -0.8622  0.3233 -0.6527
 1651SOL     OW 5759   5.823   0.641   7.031  0.4275  0.3110 -0.2322
 1651SOL    HW1 5760   5.747   0.666   7.083 -1.1673 -1.4376 -1.5675
 1651SOL    HW2 5761   5.887   0.611   7.095 -0.2911  1.0540  0.8799
 1652SOL     OW 5762   6.536   1.576   1.295 -1.2028  0.1226  0.2176
 1652SOL    HW1 5763   6.548   1.483   1.316  0.8959  0.1951 -0.4221
 1652SOL    HW2 5764   6.472   1.607   1.360  0.4845 -1.0524  2.6119
 1653SOL     OW 5765   6.030   4.775   0.679  0.4780 -0.1992  0.0769
 1653SOL    HW1 5766   6.105   4.735   0.723  1.0258  0.1409 -0.5216
 1653SOL    HW2 5767   6.017   4.722   0.600 -1.6323 -1.9103  1.4713
 1654SOL     OW 5768   1.741   1.572   4.506  0.6589 -0.4044  0.2335
 1654SOL    HW1 5769   1.685   1.629   4.453  1.0096 -0.7935 -0.5848
 1654SOL    HW2 5770   1.687   1.546   4.580  0.0771 -0.0252 -0.0549
 1655SOL     OW 5771   4.128   2.260   2.874  0.2414  0.1505 -0.4468
 1655SOL    HW1 5772   4.091   2.302   2.797  0.4044  2.0234  0.4307
 1655SOL    HW2 5773   4.053   2.223   2.920  0.2390 -1.9065 -1.9440
 1656SOL     OW 5774   2.967   0.361   1.736 -0.1202 -0.2383 -0.1434
 1656SOL    HW1 5775   2.916   0.341   1.815  2.2396 -0.2074  1.4762
 1656SOL    HW2 5776   3.032   0.291   1.731  0.0481 -0.0107 -1.8737
 1657SOL     OW 5777   4.207   5.956   4.972 -0.1975 -0.8292  0.0193
 1657SOL    HW1 5778   4.195   6.022   5.040 -3.4957 -2.4241  1.2146
 1657SOL    HW2 5779   4.260   5.888   5.015  0.8111 -0.2407 -0.2700
 1658SOL     OW 5780   3.563   2.712   5.780  0.3628 -0.0470 -0.2165
 1658SOL    HW1 5781   3.606   2.634   5.743  0.4536  0.4277 -1.1444
 1658SOL    HW2 5782   3.512   2.678   5.853  0.1095 -1.0404 -0.8258
 1659SOL     OW 5783   2.914   1.951   5.736  0.4515 -0.4321  0.2604
 1659SOL    HW1 5784   2.870   1.937   5.820  1.3141 -3.6825  0.3039
 1659SOL    HW2 5785   2.925   2.046   5.730 -3.1070  0.2628  1.9567
 1660SOL     OW 5786   2.816   1.244   2.763 -0.1995 -0.2384 -0.5960
 1660SOL    HW1 5787   2.830   1.153   2.736 -0.8601 -0.3335 -0.6464
 1660SOL    HW2 5788   2.741   1.273   2.711  0.7875  0.7492 -1.5202
 1661SOL     OW 5789   2.962   5.114   5.822  0.2788 -0.0884  0.3767
 1661SOL    HW1 5790   3.038   5.167   5.848 -0.4719  1.7595 -0.9242
 1661SOL    HW2 5791   2.904   5.117   5.898  0.2455  1.0233  0.3348
 1662SOL     OW 5792   2.775   4.510   1.294 -0.0412 -0.1896 -0.3848
 1662SOL    HW1 5793   2.681   4.510   1.314  0.2604  0.1594  1.1618
 1662SOL    HW2 5794   2.786   4.577   1.227 -0.7665  0.5024  0.1699
 1663SOL     OW 5795   6.168   3.532   1.428  0.6785 -0.1725  0.0214
 1663SOL    HW1 5796   6.084   3.506   1.391  0.6094 -1.3948  0.9755
[truncated: 2,041,811 more chars]
