# Supplementary material for: Best Practices in Constant pH MD Simulations: Accuracy and Sampling
Source: J Chem Theory Comput. 2022 Sep 15;18(10):6134–47. doi: 10.1021/acs.jctc.2c00517 (PMC9558372; doi:10.1021/acs.jctc.2c00517)
Supplement: Supplementary file 1 — ct2c00517_si_001.zip [file ct2c00517_si_001.zip › best_practices_simulations/buffer_param/membrane/MD.pdb]

TITLE     Membrane in water with buffers
REMARK    THIS IS A SIMULATION BOX
CRYST1   59.568   59.568   72.449  90.00  90.00  90.00 P 1           1
MODEL        1
ATOM      1  N   POPC    1       2.519  19.288  59.333  1.00  0.00           N
ATOM      2  C12 POPC    1       1.144  19.833  58.790  1.00  0.00           C
ATOM      3 H12A POPC    1       1.255  20.227  57.791  1.00  0.00           H
ATOM      4 H12B POPC    1       0.921  20.756  59.305  1.00  0.00           H
ATOM      5  C13 POPC    1       3.031  18.061  58.667  1.00  0.00           C
ATOM      6 H13A POPC    1       3.954  17.669  59.067  1.00  0.00           H
ATOM      7 H13B POPC    1       2.352  17.222  58.630  1.00  0.00           H
ATOM      8 H13C POPC    1       3.273  18.281  57.638  1.00  0.00           H
ATOM      9  C14 POPC    1       3.592  20.295  59.188  1.00  0.00           C
ATOM     10 H14A POPC    1       4.476  19.724  59.432  1.00  0.00           H
ATOM     11 H14B POPC    1       3.648  20.490  58.127  1.00  0.00           H
ATOM     12 H14C POPC    1       3.536  21.191  59.788  1.00  0.00           H
ATOM     13  C15 POPC    1       2.443  18.904  60.796  1.00  0.00           C
ATOM     14 H15A POPC    1       2.249  19.785  61.390  1.00  0.00           H
ATOM     15 H15B POPC    1       3.383  18.448  61.071  1.00  0.00           H
ATOM     16 H15C POPC    1       1.644  18.189  60.928  1.00  0.00           H
ATOM     17  C11 POPC    1      -0.186  18.962  58.926  1.00  0.00           C
ATOM     18 H11A POPC    1      -0.950  19.582  58.411  1.00  0.00           H
ATOM     19 H11B POPC    1      -0.392  19.003  60.017  1.00  0.00           H
ATOM     20  P   POPC    1      -0.261  17.432  56.909  1.00  0.00           P
ATOM     21  O13 POPC    1      -1.622  16.989  56.633  1.00  0.00           O
ATOM     22  O14 POPC    1       0.815  16.521  56.447  1.00  0.00           O
ATOM     23  O12 POPC    1      -0.092  17.609  58.464  1.00  0.00           O
ATOM     24  O11 POPC    1       0.050  18.770  56.241  1.00  0.00           O
ATOM     25  C1  POPC    1      -0.906  19.194  55.277  1.00  0.00           C
ATOM     26  HA  POPC    1      -0.502  20.197  55.019  1.00  0.00           H
ATOM     27  HB  POPC    1      -1.911  19.337  55.728  1.00  0.00           H
ATOM     28  C2  POPC    1      -0.945  18.373  53.947  1.00  0.00           C
ATOM     29  HS  POPC    1      -1.371  17.390  54.240  1.00  0.00           H
ATOM     30  O21 POPC    1       0.391  18.320  53.416  1.00  0.00           O
ATOM     31  C21 POPC    1       0.659  17.142  52.812  1.00  0.00           C
ATOM     32  O22 POPC    1      -0.041  16.168  52.937  1.00  0.00           O
ATOM     33  C22 POPC    1       1.967  17.151  52.060  1.00  0.00           C
ATOM     34  H2R POPC    1       2.112  16.151  51.597  1.00  0.00           H
ATOM     35  H2S POPC    1       2.835  17.223  52.749  1.00  0.00           H
ATOM     36  C3  POPC    1      -2.007  19.031  52.904  1.00  0.00           C
ATOM     37  HX  POPC    1      -1.516  20.021  52.796  1.00  0.00           H
ATOM     38  HY  POPC    1      -2.975  19.137  53.440  1.00  0.00           H
ATOM     39  O31 POPC    1      -2.148  18.250  51.690  1.00  0.00           O
ATOM     40  C31 POPC    1      -1.789  18.778  50.519  1.00  0.00           C
ATOM     41  O32 POPC    1      -1.380  19.909  50.361  1.00  0.00           O
ATOM     42  C32 POPC    1      -2.050  17.760  49.463  1.00  0.00           C
ATOM     43  H2X POPC    1      -2.972  17.243  49.805  1.00  0.00           H
ATOM     44  H2Y POPC    1      -1.216  17.030  49.379  1.00  0.00           H
ATOM     45  C23 POPC    1       2.062  18.301  50.974  1.00  0.00           C
ATOM     46  H3R POPC    1       2.020  19.196  51.630  1.00  0.00           H
ATOM     47  H3S POPC    1       1.188  18.201  50.295  1.00  0.00           H
ATOM     48  C24 POPC    1       3.440  18.282  50.173  1.00  0.00           C
ATOM     49  H4R POPC    1       3.582  17.349  49.585  1.00  0.00           H
ATOM     50  H4S POPC    1       4.269  18.495  50.881  1.00  0.00           H
ATOM     51  C25 POPC    1       3.506  19.523  49.308  1.00  0.00           C
ATOM     52  H5R POPC    1       3.280  20.395  49.958  1.00  0.00           H
ATOM     53  H5S POPC    1       2.720  19.499  48.523  1.00  0.00           H
ATOM     54  C26 POPC    1       4.864  19.671  48.703  1.00  0.00           C
ATOM     55  H6R POPC    1       5.222  18.716  48.263  1.00  0.00           H
ATOM     56  H6S POPC    1       5.496  19.850  49.599  1.00  0.00           H
ATOM     57  C27 POPC    1       5.032  20.816  47.643  1.00  0.00           C
ATOM     58  H7R POPC    1       6.066  20.752  47.241  1.00  0.00           H
ATOM     59  H7S POPC    1       4.854  21.833  48.053  1.00  0.00           H
ATOM     60  C28 POPC    1       4.166  20.674  46.405  1.00  0.00           C
ATOM     61  H8R POPC    1       3.112  20.756  46.747  1.00  0.00           H
ATOM     62  H8S POPC    1       4.402  19.685  45.958  1.00  0.00           H
ATOM     63  C29 POPC    1       4.372  21.755  45.447  1.00  0.00           C
ATOM     64  H91 POPC    1       3.674  22.598  45.563  1.00  0.00           H
ATOM     65 C210 POPC    1       5.223  21.658  44.413  1.00  0.00           C
ATOM     66 H101 POPC    1       5.216  22.502  43.708  1.00  0.00           H
ATOM     67 C211 POPC    1       6.173  20.481  44.129  1.00  0.00           C
ATOM     68 H11R POPC    1       5.826  19.505  44.529  1.00  0.00           H
ATOM     69 H11S POPC    1       7.096  20.726  44.697  1.00  0.00           H
ATOM     70 C212 POPC    1       6.479  20.312  42.596  1.00  0.00           C
ATOM     71 H12R POPC    1       7.567  20.091  42.626  1.00  0.00           H
ATOM     72 H12S POPC    1       6.361  21.231  41.983  1.00  0.00           H
ATOM     73 C213 POPC    1       5.773  19.093  41.958  1.00  0.00           C
ATOM     74 H13R POPC    1       4.669  19.192  42.042  1.00  0.00           H
ATOM     75 H13S POPC    1       6.080  18.162  42.481  1.00  0.00           H
ATOM     76 C214 POPC    1       6.149  19.120  40.477  1.00  0.00           C
ATOM     77 H14R POPC    1       6.156  20.104  39.961  1.00  0.00           H
ATOM     78 H14S POPC    1       5.395  18.494  39.952  1.00  0.00           H
ATOM     79 C215 POPC    1       7.403  18.315  40.246  1.00  0.00           C
ATOM     80 H15R POPC    1       7.431  17.434  40.922  1.00  0.00           H
ATOM     81 H15S POPC    1       8.280  18.965  40.457  1.00  0.00           H
ATOM     82 C216 POPC    1       7.692  17.925  38.800  1.00  0.00           C
ATOM     83 H16R POPC    1       7.687  18.941  38.349  1.00  0.00           H
ATOM     84 H16S POPC    1       6.884  17.217  38.520  1.00  0.00           H
ATOM     85 C217 POPC    1       9.064  17.387  38.496  1.00  0.00           C
ATOM     86 H17R POPC    1       9.102  16.349  38.891  1.00  0.00           H
ATOM     87 H17S POPC    1       9.856  17.987  38.993  1.00  0.00           H
ATOM     88 C218 POPC    1       9.249  17.328  36.987  1.00  0.00           C
ATOM     89 H18R POPC    1      10.297  17.036  36.761  1.00  0.00           H
ATOM     90 H18S POPC    1       9.088  18.345  36.570  1.00  0.00           H
ATOM     91 H18T POPC    1       8.518  16.632  36.523  1.00  0.00           H
ATOM     92  C33 POPC    1      -2.299  18.322  48.018  1.00  0.00           C
ATOM     93  H3X POPC    1      -2.085  17.533  47.265  1.00  0.00           H
ATOM     94  H3Y POPC    1      -1.577  19.127  47.761  1.00  0.00           H
ATOM     95  C34 POPC    1      -3.697  18.774  47.716  1.00  0.00           C
ATOM     96  H4X POPC    1      -4.392  18.024  48.151  1.00  0.00           H
ATOM     97  H4Y POPC    1      -3.846  18.734  46.615  1.00  0.00           H
ATOM     98  C35 POPC    1      -4.206  20.178  48.207  1.00  0.00           C
ATOM     99  H5X POPC    1      -3.577  21.066  47.985  1.00  0.00           H
ATOM    100  H5Y POPC    1      -4.077  20.094  49.308  1.00  0.00           H
ATOM    101  C36 POPC    1      -5.758  20.368  47.892  1.00  0.00           C
ATOM    102  H6X POPC    1      -6.336  21.125  48.463  1.00  0.00           H
ATOM    103  H6Y POPC    1      -6.254  19.375  47.917  1.00  0.00           H
ATOM    104  C37 POPC    1      -6.011  20.713  46.333  1.00  0.00           C
ATOM    105  H7X POPC    1      -7.098  20.512  46.214  1.00  0.00           H
ATOM    106  H7Y POPC    1      -5.371  19.989  45.785  1.00  0.00           H
ATOM    107  C38 POPC    1      -5.664  22.232  46.035  1.00  0.00           C
ATOM    108  H8X POPC    1      -4.569  22.344  46.191  1.00  0.00           H
ATOM    109  H8Y POPC    1      -6.203  22.967  46.671  1.00  0.00           H
ATOM    110  C39 POPC    1      -6.011  22.428  44.560  1.00  0.00           C
ATOM    111  H9X POPC    1      -7.080  22.711  44.454  1.00  0.00           H
ATOM    112  H9Y POPC    1      -5.884  21.435  44.079  1.00  0.00           H
ATOM    113 C310 POPC    1      -5.125  23.484  43.836  1.00  0.00           C
ATOM    114 H10X POPC    1      -4.039  23.279  43.947  1.00  0.00           H
ATOM    115 H10Y POPC    1      -5.332  24.384  44.453  1.00  0.00           H
ATOM    116 C311 POPC    1      -5.452  23.626  42.379  1.00  0.00           C
ATOM    117 H11X POPC    1      -6.553  23.623  42.231  1.00  0.00           H
ATOM    118 H11Y POPC    1      -5.003  22.771  41.830  1.00  0.00           H
ATOM    119 C312 POPC    1      -4.671  24.883  41.904  1.00  0.00           C
ATOM    120 H12X POPC    1      -3.602  24.807  42.197  1.00  0.00           H
ATOM    121 H12Y POPC    1      -5.169  25.788  42.314  1.00  0.00           H
ATOM    122 C313 POPC    1      -4.831  24.970  40.381  1.00  0.00           C
ATOM    123 H13X POPC    1      -4.654  24.007  39.856  1.00  0.00           H
ATOM    124 H13Y POPC    1      -4.142  25.742  39.977  1.00  0.00           H
ATOM    125 C314 POPC    1      -6.281  25.466  40.041  1.00  0.00           C
ATOM    126 H14X POPC    1      -6.512  26.449  40.504  1.00  0.00           H
ATOM    127 H14Y POPC    1      -6.965  24.682  40.431  1.00  0.00           H
ATOM    128 C315 POPC    1      -6.443  25.644  38.541  1.00  0.00           C
ATOM    129 H15X POPC    1      -5.712  26.449  38.315  1.00  0.00           H
ATOM    130 H15Y POPC    1      -7.459  26.091  38.509  1.00  0.00           H
ATOM    131 C316 POPC    1      -6.295  24.451  37.601  1.00  0.00           C
ATOM    132 H16X POPC    1      -6.351  25.032  36.656  1.00  0.00           H
ATOM    133 H16Y POPC    1      -7.168  23.770  37.688  1.00  0.00           H
ATOM    134 H16Z POPC    1      -5.349  23.871  37.663  1.00  0.00           H
ATOM    135  N   POPC    2       6.034   7.621  55.824  1.00  0.00           N
ATOM    136  C12 POPC    2       6.151   7.414  54.327  1.00  0.00           C
ATOM    137 H12A POPC    2       5.990   6.365  54.125  1.00  0.00           H
ATOM    138 H12B POPC    2       7.163   7.619  54.010  1.00  0.00           H
ATOM    139  C13 POPC    2       4.604   7.304  56.244  1.00  0.00           C
ATOM    140 H13A POPC    2       4.237   6.376  55.831  1.00  0.00           H
ATOM    141 H13B POPC    2       4.468   7.302  57.315  1.00  0.00           H
ATOM    142 H13C POPC    2       3.938   8.063  55.860  1.00  0.00           H
ATOM    143  C14 POPC    2       6.913   6.727  56.576  1.00  0.00           C
ATOM    144 H14A POPC    2       7.902   6.648  56.150  1.00  0.00           H
ATOM    145 H14B POPC    2       6.976   7.039  57.608  1.00  0.00           H
ATOM    146 H14C POPC    2       6.495   5.732  56.539  1.00  0.00           H
ATOM    147  C15 POPC    2       6.290   9.073  56.212  1.00  0.00           C
ATOM    148 H15A POPC    2       5.811   9.326  57.147  1.00  0.00           H
ATOM    149 H15B POPC    2       5.809   9.743  55.515  1.00  0.00           H
ATOM    150 H15C POPC    2       7.329   9.346  56.326  1.00  0.00           H
ATOM    151  C11 POPC    2       5.215   8.220  53.419  1.00  0.00           C
ATOM    152 H11A POPC    2       4.178   7.902  53.663  1.00  0.00           H
ATOM    153 H11B POPC    2       5.192   7.937  52.345  1.00  0.00           H
ATOM    154  P   POPC    2       6.299  10.362  52.552  1.00  0.00           P
ATOM    155  O13 POPC    2       7.658   9.857  52.755  1.00  0.00           O
ATOM    156  O14 POPC    2       6.055  11.817  52.769  1.00  0.00           O
ATOM    157  O12 POPC    2       5.408   9.653  53.566  1.00  0.00           O
ATOM    158  O11 POPC    2       5.725   9.871  51.217  1.00  0.00           O
ATOM    159  C1  POPC    2       4.325   9.990  50.859  1.00  0.00           C
ATOM    160  HA  POPC    2       3.641  10.007  51.734  1.00  0.00           H
ATOM    161  HB  POPC    2       4.106   9.094  50.239  1.00  0.00           H
ATOM    162  C2  POPC    2       4.170  11.239  49.977  1.00  0.00           C
ATOM    163  HS  POPC    2       4.546  12.124  50.534  1.00  0.00           H
ATOM    164  O21 POPC    2       2.810  11.481  49.563  1.00  0.00           O
ATOM    165  C21 POPC    2       2.029  12.043  50.432  1.00  0.00           C
ATOM    166  O22 POPC    2       2.282  12.242  51.593  1.00  0.00           O
ATOM    167  C22 POPC    2       0.648  12.225  49.785  1.00  0.00           C
ATOM    168  H2R POPC    2      -0.129  12.279  50.578  1.00  0.00           H
ATOM    169  H2S POPC    2       0.390  11.315  49.203  1.00  0.00           H
ATOM    170  C3  POPC    2       5.161  11.166  48.692  1.00  0.00           C
ATOM    171  HX  POPC    2       5.053  10.164  48.225  1.00  0.00           H
ATOM    172  HY  POPC    2       6.179  11.117  49.133  1.00  0.00           H
ATOM    173  O31 POPC    2       4.982  12.267  47.858  1.00  0.00           O
ATOM    174  C31 POPC    2       5.270  13.541  48.109  1.00  0.00           C
ATOM    175  O32 POPC    2       5.866  13.908  49.130  1.00  0.00           O
ATOM    176  C32 POPC    2       4.678  14.458  46.996  1.00  0.00           C
ATOM    177  H2X POPC    2       3.742  14.922  47.374  1.00  0.00           H
ATOM    178  H2Y POPC    2       4.379  13.861  46.108  1.00  0.00           H
ATOM    179  C23 POPC    2       0.681  13.446  48.893  1.00  0.00           C
ATOM    180  H3R POPC    2       1.620  13.431  48.299  1.00  0.00           H
ATOM    181  H3S POPC    2       0.686  14.214  49.696  1.00  0.00           H
ATOM    182  C24 POPC    2      -0.493  13.632  47.944  1.00  0.00           C
ATOM    183  H4R POPC    2      -1.354  13.532  48.639  1.00  0.00           H
ATOM    184  H4S POPC    2      -0.448  12.677  47.380  1.00  0.00           H
ATOM    185  C25 POPC    2      -0.351  14.920  47.142  1.00  0.00           C
ATOM    186  H5R POPC    2       0.479  14.883  46.404  1.00  0.00           H
ATOM    187  H5S POPC    2      -0.082  15.656  47.929  1.00  0.00           H
ATOM    188  C26 POPC    2      -1.603  15.168  46.357  1.00  0.00           C
ATOM    189  H6R POPC    2      -1.532  16.222  46.013  1.00  0.00           H
ATOM    190  H6S POPC    2      -2.596  15.221  46.852  1.00  0.00           H
ATOM    191  C27 POPC    2      -1.756  14.303  45.092  1.00  0.00           C
ATOM    192  H7R POPC    2      -1.904  13.233  45.352  1.00  0.00           H
ATOM    193  H7S POPC    2      -0.735  14.395  44.663  1.00  0.00           H
ATOM    194  C28 POPC    2      -2.851  14.754  44.061  1.00  0.00           C
ATOM    195  H8R POPC    2      -2.691  14.115  43.166  1.00  0.00           H
ATOM    196  H8S POPC    2      -2.617  15.815  43.831  1.00  0.00           H
ATOM    197  C29 POPC    2      -4.293  14.636  44.499  1.00  0.00           C
ATOM    198  H91 POPC    2      -4.490  13.862  45.255  1.00  0.00           H
ATOM    199 C210 POPC    2      -5.368  15.406  44.116  1.00  0.00           C
ATOM    200 H101 POPC    2      -6.299  15.183  44.657  1.00  0.00           H
ATOM    201 C211 POPC    2      -5.303  16.680  43.332  1.00  0.00           C
ATOM    202 H11R POPC    2      -4.257  16.887  43.022  1.00  0.00           H
ATOM    203 H11S POPC    2      -5.662  17.555  43.915  1.00  0.00           H
ATOM    204 C212 POPC    2      -6.082  16.499  41.980  1.00  0.00           C
ATOM    205 H12R POPC    2      -6.987  15.943  42.305  1.00  0.00           H
ATOM    206 H12S POPC    2      -5.510  15.789  41.344  1.00  0.00           H
ATOM    207 C213 POPC    2      -6.272  17.829  41.262  1.00  0.00           C
ATOM    208 H13R POPC    2      -6.620  17.499  40.259  1.00  0.00           H
ATOM    209 H13S POPC    2      -5.327  18.369  41.040  1.00  0.00           H
ATOM    210 C214 POPC    2      -7.241  18.672  42.018  1.00  0.00           C
ATOM    211 H14R POPC    2      -6.692  18.905  42.955  1.00  0.00           H
ATOM    212 H14S POPC    2      -8.013  17.950  42.360  1.00  0.00           H
ATOM    213 C215 POPC    2      -7.785  19.783  41.164  1.00  0.00           C
ATOM    214 H15R POPC    2      -8.396  19.320  40.360  1.00  0.00           H
ATOM    215 H15S POPC    2      -6.945  20.377  40.745  1.00  0.00           H
ATOM    216 C216 POPC    2      -8.629  20.884  41.986  1.00  0.00           C
ATOM    217 H16R POPC    2      -8.130  21.643  42.626  1.00  0.00           H
ATOM    218 H16S POPC    2      -9.158  20.268  42.745  1.00  0.00           H
ATOM    219 C217 POPC    2      -9.591  21.613  41.043  1.00  0.00           C
ATOM    220 H17R POPC    2     -10.041  22.388  41.699  1.00  0.00           H
ATOM    221 H17S POPC    2     -10.420  20.944  40.725  1.00  0.00           H
ATOM    222 C218 POPC    2      -9.008  22.348  39.843  1.00  0.00           C
ATOM    223 H18R POPC    2      -9.763  22.804  39.166  1.00  0.00           H
ATOM    224 H18S POPC    2      -8.255  21.826  39.215  1.00  0.00           H
ATOM    225 H18T POPC    2      -8.441  23.239  40.188  1.00  0.00           H
ATOM    226  C33 POPC    2       5.734  15.420  46.465  1.00  0.00           C
ATOM    227  H3X POPC    2       6.718  14.966  46.222  1.00  0.00           H
ATOM    228  H3Y POPC    2       5.996  16.110  47.295  1.00  0.00           H
ATOM    229  C34 POPC    2       5.230  16.359  45.369  1.00  0.00           C
ATOM    230  H4X POPC    2       5.796  17.315  45.374  1.00  0.00           H
ATOM    231  H4Y POPC    2       4.207  16.614  45.719  1.00  0.00           H
ATOM    232  C35 POPC    2       5.100  15.744  43.989  1.00  0.00           C
ATOM    233  H5X POPC    2       4.833  16.580  43.308  1.00  0.00           H
ATOM    234  H5Y POPC    2       4.324  14.950  43.937  1.00  0.00           H
ATOM    235  C36 POPC    2       6.384  15.105  43.468  1.00  0.00           C
ATOM    236  H6X POPC    2       6.555  14.119  43.950  1.00  0.00           H
ATOM    237  H6Y POPC    2       7.271  15.768  43.567  1.00  0.00           H
ATOM    238  C37 POPC    2       6.251  14.758  41.980  1.00  0.00           C
ATOM    239  H7X POPC    2       6.126  15.742  41.480  1.00  0.00           H
ATOM    240  H7Y POPC    2       5.369  14.096  41.844  1.00  0.00           H
ATOM    241  C38 POPC    2       7.388  13.950  41.451  1.00  0.00           C
ATOM    242  H8X POPC    2       7.298  13.009  42.035  1.00  0.00           H
ATOM    243  H8Y POPC    2       8.428  14.277  41.665  1.00  0.00           H
ATOM    244  C39 POPC    2       7.310  13.557  39.942  1.00  0.00           C
ATOM    245  H9X POPC    2       8.134  12.816  39.863  1.00  0.00           H
ATOM    246  H9Y POPC    2       7.598  14.430  39.317  1.00  0.00           H
ATOM    247 C310 POPC    2       5.956  13.086  39.390  1.00  0.00           C
ATOM    248 H10X POPC    2       5.208  13.906  39.343  1.00  0.00           H
ATOM    249 H10Y POPC    2       5.524  12.447  40.189  1.00  0.00           H
ATOM    250 C311 POPC    2       5.949  12.303  38.134  1.00  0.00           C
ATOM    251 H11X POPC    2       6.835  11.634  38.186  1.00  0.00           H
ATOM    252 H11Y POPC    2       6.092  13.082  37.355  1.00  0.00           H
ATOM    253 C312 POPC    2       4.600  11.579  37.879  1.00  0.00           C
ATOM    254 H12X POPC    2       4.661  11.232  36.825  1.00  0.00           H
ATOM    255 H12Y POPC    2       3.850  12.366  38.111  1.00  0.00           H
ATOM    256 C313 POPC    2       4.409  10.277  38.729  1.00  0.00           C
ATOM    257 H13X POPC    2       4.521  10.360  39.831  1.00  0.00           H
ATOM    258 H13Y POPC    2       5.115   9.476  38.420  1.00  0.00           H
ATOM    259 C314 POPC    2       3.065   9.639  38.535  1.00  0.00           C
ATOM    260 H14X POPC    2       3.009   9.536  37.430  1.00  0.00           H
ATOM    261 H14Y POPC    2       2.197  10.294  38.763  1.00  0.00           H
ATOM    262 C315 POPC    2       3.003   8.165  39.162  1.00  0.00           C
ATOM    263 H15X POPC    2       2.434   8.235  40.114  1.00  0.00           H
ATOM    264 H15Y POPC    2       4.042   7.813  39.340  1.00  0.00           H
ATOM    265 C316 POPC    2       2.181   7.187  38.298  1.00  0.00           C
ATOM    266 H16X POPC    2       2.110   6.194  38.791  1.00  0.00           H
ATOM    267 H16Y POPC    2       2.713   7.061  37.331  1.00  0.00           H
ATOM    268 H16Z POPC    2       1.219   7.703  38.090  1.00  0.00           H
ATOM    269  N   POPC    3      58.949  12.767  54.955  1.00  0.00           N
ATOM    270  C12 POPC    3      57.503  13.291  55.164  1.00  0.00           C
ATOM    271 H12A POPC    3      57.479  14.370  55.211  1.00  0.00           H
ATOM    272 H12B POPC    3      57.168  13.092  56.171  1.00  0.00           H
ATOM    273  C13 POPC    3      59.197  12.689  53.469  1.00  0.00           C
ATOM    274 H13A POPC    3      59.391  13.669  53.058  1.00  0.00           H
ATOM    275 H13B POPC    3      60.079  12.083  53.322  1.00  0.00           H
ATOM    276 H13C POPC    3      58.396  12.152  52.983  1.00  0.00           H
ATOM    277  C14 POPC    3      59.842  13.696  55.706  1.00  0.00           C
ATOM    278 H14A POPC    3      60.841  13.299  55.804  1.00  0.00           H
ATOM    279 H14B POPC    3      59.831  14.696  55.299  1.00  0.00           H
ATOM    280 H14C POPC    3      59.450  13.848  56.701  1.00  0.00           H
ATOM    281  C15 POPC    3      59.099  11.367  55.437  1.00  0.00           C
ATOM    282 H15A POPC    3      58.908  11.231  56.491  1.00  0.00           H
ATOM    283 H15B POPC    3      60.145  11.120  55.325  1.00  0.00           H
ATOM    284 H15C POPC    3      58.579  10.646  54.824  1.00  0.00           H
ATOM    285  C11 POPC    3      56.392  12.903  54.128  1.00  0.00           C
ATOM    286 H11A POPC    3      56.683  13.238  53.109  1.00  0.00           H
ATOM    287 H11B POPC    3      55.482  13.463  54.429  1.00  0.00           H
ATOM    288  P   POPC    3      55.905  10.628  52.965  1.00  0.00           P
ATOM    289  O13 POPC    3      54.442  10.750  52.709  1.00  0.00           O
ATOM    290  O14 POPC    3      56.426   9.316  53.355  1.00  0.00           O
ATOM    291  O12 POPC    3      56.132  11.545  54.278  1.00  0.00           O
ATOM    292  O11 POPC    3      56.821  11.209  51.828  1.00  0.00           O
ATOM    293  C1  POPC    3      56.319  12.087  50.759  1.00  0.00           C
ATOM    294  HA  POPC    3      57.288  12.367  50.295  1.00  0.00           H
ATOM    295  HB  POPC    3      55.767  12.952  51.185  1.00  0.00           H
ATOM    296  C2  POPC    3      55.403  11.512  49.595  1.00  0.00           C
ATOM    297  HS  POPC    3      54.461  11.154  50.062  1.00  0.00           H
ATOM    298  O21 POPC    3      56.145  10.381  49.070  1.00  0.00           O
ATOM    299  C21 POPC    3      55.545   9.249  48.937  1.00  0.00           C
ATOM    300  O22 POPC    3      54.387   9.079  49.156  1.00  0.00           O
ATOM    301  C22 POPC    3      56.498   8.192  48.329  1.00  0.00           C
ATOM    302  H2R POPC    3      55.878   7.302  48.086  1.00  0.00           H
ATOM    303  H2S POPC    3      57.156   7.916  49.181  1.00  0.00           H
ATOM    304  C3  POPC    3      55.061  12.464  48.391  1.00  0.00           C
ATOM    305  HX  POPC    3      56.073  12.641  47.968  1.00  0.00           H
ATOM    306  HY  POPC    3      54.602  13.408  48.755  1.00  0.00           H
ATOM    307  O31 POPC    3      54.391  11.882  47.202  1.00  0.00           O
ATOM    308  C31 POPC    3      53.063  11.905  47.388  1.00  0.00           C
ATOM    309  O32 POPC    3      52.485  12.528  48.293  1.00  0.00           O
ATOM    310  C32 POPC    3      52.296  11.086  46.363  1.00  0.00           C
ATOM    311  H2X POPC    3      51.288  10.843  46.763  1.00  0.00           H
ATOM    312  H2Y POPC    3      52.879  10.152  46.218  1.00  0.00           H
ATOM    313  C23 POPC    3      57.325   8.551  47.025  1.00  0.00           C
ATOM    314  H3R POPC    3      57.821   7.579  46.820  1.00  0.00           H
ATOM    315  H3S POPC    3      57.981   9.362  47.409  1.00  0.00           H
ATOM    316  C24 POPC    3      56.382   8.819  45.836  1.00  0.00           C
ATOM    317  H4R POPC    3      55.634   9.575  46.161  1.00  0.00           H
ATOM    318  H4S POPC    3      55.862   7.877  45.560  1.00  0.00           H
ATOM    319  C25 POPC    3      57.143   9.156  44.546  1.00  0.00           C
ATOM    320  H5R POPC    3      58.086   9.697  44.774  1.00  0.00           H
ATOM    321  H5S POPC    3      56.538   9.777  43.851  1.00  0.00           H
ATOM    322  C26 POPC    3      57.543   7.914  43.726  1.00  0.00           C
ATOM    323  H6R POPC    3      56.599   7.548  43.269  1.00  0.00           H
ATOM    324  H6S POPC    3      58.023   7.154  44.378  1.00  0.00           H
ATOM    325  C27 POPC    3      58.405   8.262  42.528  1.00  0.00           C
ATOM    326  H7R POPC    3      58.887   7.321  42.187  1.00  0.00           H
ATOM    327  H7S POPC    3      59.136   8.979  42.960  1.00  0.00           H
ATOM    328  C28 POPC    3      57.517   8.855  41.379  1.00  0.00           C
ATOM    329  H8R POPC    3      57.181   9.890  41.603  1.00  0.00           H
ATOM    330  H8S POPC    3      56.607   8.247  41.186  1.00  0.00           H
ATOM    331  C29 POPC    3      58.417   8.934  40.224  1.00  0.00           C
ATOM    332  H91 POPC    3      59.389   9.364  40.509  1.00  0.00           H
ATOM    333 C210 POPC    3      58.113   8.680  38.923  1.00  0.00           C
ATOM    334 H101 POPC    3      58.978   8.620  38.247  1.00  0.00           H
ATOM    335 C211 POPC    3      56.756   8.310  38.469  1.00  0.00           C
ATOM    336 H11R POPC    3      56.069   9.177  38.574  1.00  0.00           H
ATOM    337 H11S POPC    3      56.248   7.433  38.926  1.00  0.00           H
ATOM    338 C212 POPC    3      56.804   8.088  36.969  1.00  0.00           C
ATOM    339 H12R POPC    3      57.280   8.880  36.351  1.00  0.00           H
ATOM    340 H12S POPC    3      55.751   8.145  36.621  1.00  0.00           H
ATOM    341 C213 POPC    3      57.522   6.786  36.667  1.00  0.00           C
ATOM    342 H13R POPC    3      57.104   5.985  37.312  1.00  0.00           H
ATOM    343 H13S POPC    3      58.568   6.951  37.001  1.00  0.00           H
ATOM    344 C214 POPC    3      57.489   6.186  35.268  1.00  0.00           C
ATOM    345 H14R POPC    3      57.825   6.851  34.445  1.00  0.00           H
ATOM    346 H14S POPC    3      56.412   5.952  35.125  1.00  0.00           H
ATOM    347 C215 POPC    3      58.388   4.931  35.288  1.00  0.00           C
ATOM    348 H15R POPC    3      57.783   4.248  35.923  1.00  0.00           H
ATOM    349 H15S POPC    3      59.425   5.004  35.681  1.00  0.00           H
ATOM    350 C216 POPC    3      58.308   4.218  33.913  1.00  0.00           C
ATOM    351 H16R POPC    3      58.830   4.825  33.143  1.00  0.00           H
ATOM    352 H16S POPC    3      57.248   4.148  33.588  1.00  0.00           H
ATOM    353 C217 POPC    3      58.802   2.742  33.966  1.00  0.00           C
ATOM    354 H17R POPC    3      58.159   2.154  34.655  1.00  0.00           H
ATOM    355 H17S POPC    3      59.846   2.813  34.337  1.00  0.00           H
ATOM    356 C218 POPC    3      58.865   1.907  32.729  1.00  0.00           C
ATOM    357 H18R POPC    3      59.327   0.897  32.765  1.00  0.00           H
ATOM    358 H18S POPC    3      59.478   2.488  32.007  1.00  0.00           H
ATOM    359 H18T POPC    3      57.882   1.834  32.216  1.00  0.00           H
ATOM    360  C33 POPC    3      52.208  11.761  44.950  1.00  0.00           C
ATOM    361  H3X POPC    3      52.057  12.855  45.067  1.00  0.00           H
ATOM    362  H3Y POPC    3      51.239  11.455  44.501  1.00  0.00           H
ATOM    363  C34 POPC    3      53.362  11.433  44.043  1.00  0.00           C
ATOM    364  H4X POPC    3      53.359  10.360  43.755  1.00  0.00           H
ATOM    365  H4Y POPC    3      54.287  11.555  44.646  1.00  0.00           H
ATOM    366  C35 POPC    3      53.239  12.110  42.689  1.00  0.00           C
ATOM    367  H5X POPC    3      53.018  13.191  42.820  1.00  0.00           H
ATOM    368  H5Y POPC    3      52.349  11.622  42.238  1.00  0.00           H
ATOM    369  C36 POPC    3      54.452  12.039  41.756  1.00  0.00           C
ATOM    370  H6X POPC    3      55.196  11.242  41.966  1.00  0.00           H
ATOM    371  H6Y POPC    3      55.056  12.952  41.944  1.00  0.00           H
ATOM    372  C37 POPC    3      54.152  11.871  40.258  1.00  0.00           C
ATOM    373  H7X POPC    3      53.481  12.706  39.961  1.00  0.00           H
ATOM    374  H7Y POPC    3      53.674  10.884  40.082  1.00  0.00           H
ATOM    375  C38 POPC    3      55.438  12.010  39.450  1.00  0.00           C
ATOM    376  H8X POPC    3      56.042  11.088  39.582  1.00  0.00           H
ATOM    377  H8Y POPC    3      56.074  12.842  39.823  1.00  0.00           H
ATOM    378  C39 POPC    3      55.098  12.530  38.051  1.00  0.00           C
ATOM    379  H9X POPC    3      54.342  13.333  38.187  1.00  0.00           H
ATOM    380  H9Y POPC    3      54.506  11.873  37.378  1.00  0.00           H
ATOM    381 C310 POPC    3      56.242  13.209  37.345  1.00  0.00           C
ATOM    382 H10X POPC    3      57.102  12.507  37.387  1.00  0.00           H
ATOM    383 H10Y POPC    3      56.484  14.155  37.875  1.00  0.00           H
ATOM    384 C311 POPC    3      55.818  13.526  35.890  1.00  0.00           C
ATOM    385 H11X POPC    3      55.549  12.600  35.337  1.00  0.00           H
ATOM    386 H11Y POPC    3      56.717  13.925  35.374  1.00  0.00           H
ATOM    387 C312 POPC    3      54.763  14.593  35.711  1.00  0.00           C
ATOM    388 H12X POPC    3      53.929  14.242  36.356  1.00  0.00           H
ATOM    389 H12Y POPC    3      54.404  14.680  34.663  1.00  0.00           H
ATOM    390 C313 POPC    3      55.182  16.014  36.229  1.00  0.00           C
ATOM    391 H13X POPC    3      55.595  16.567  35.359  1.00  0.00           H
ATOM    392 H13Y POPC    3      55.841  16.011  37.123  1.00  0.00           H
ATOM    393 C314 POPC    3      54.035  16.896  36.804  1.00  0.00           C
ATOM    394 H14X POPC    3      53.521  16.370  37.636  1.00  0.00           H
ATOM    395 H14Y POPC    3      53.317  17.129  35.989  1.00  0.00           H
ATOM    396 C315 POPC    3      54.538  18.152  37.414  1.00  0.00           C
ATOM    397 H15X POPC    3      55.089  18.806  36.705  1.00  0.00           H
ATOM    398 H15Y POPC    3      55.146  17.939  38.320  1.00  0.00           H
ATOM    399 C316 POPC    3      53.351  19.029  37.774  1.00  0.00           C
ATOM    400 H16X POPC    3      52.997  18.829  38.808  1.00  0.00           H
ATOM    401 H16Y POPC    3      52.606  18.903  36.959  1.00  0.00           H
ATOM    402 H16Z POPC    3      53.598  20.111  37.724  1.00  0.00           H
ATOM    403  N   POPC    4      51.195  59.167  52.940  1.00  0.00           N
ATOM    404  C12 POPC    4      52.455  59.152  52.123  1.00  0.00           C
ATOM    405 H12A POPC    4      52.273  59.556  51.138  1.00  0.00           H
ATOM    406 H12B POPC    4      52.752  58.124  51.975  1.00  0.00           H
ATOM    407  C13 POPC    4      50.931  60.550  53.336  1.00  0.00           C
ATOM    408 H13A POPC    4      50.057  60.499  53.967  1.00  0.00           H
ATOM    409 H13B POPC    4      51.739  60.935  53.940  1.00  0.00           H
ATOM    410 H13C POPC    4      50.809  61.201  52.482  1.00  0.00           H
ATOM    411  C14 POPC    4      50.036  58.595  52.196  1.00  0.00           C
ATOM    412 H14A POPC    4      49.873  59.073  51.242  1.00  0.00           H
ATOM    413 H14B POPC    4      50.303  57.592  51.898  1.00  0.00           H
ATOM    414 H14C POPC    4      49.138  58.518  52.792  1.00  0.00           H
ATOM    415  C15 POPC    4      51.338  58.334  54.197  1.00  0.00           C
ATOM    416 H15A POPC    4      52.035  58.864  54.828  1.00  0.00           H
ATOM    417 H15B POPC    4      51.730  57.348  53.997  1.00  0.00           H
ATOM    418 H15C POPC    4      50.394  58.247  54.714  1.00  0.00           H
ATOM    419  C11 POPC    4      53.666  60.015  52.594  1.00  0.00           C
ATOM    420 H11A POPC    4      53.462  61.097  52.448  1.00  0.00           H
ATOM    421 H11B POPC    4      54.598  59.905  52.000  1.00  0.00           H
ATOM    422  P   POPC    4      54.922  58.389  54.336  1.00  0.00           P
ATOM    423  O13 POPC    4      54.262  57.747  55.500  1.00  0.00           O
ATOM    424  O14 POPC    4      56.341  58.841  54.479  1.00  0.00           O
ATOM    425  O12 POPC    4      54.070  59.661  53.943  1.00  0.00           O
ATOM    426  O11 POPC    4      54.793  57.305  53.137  1.00  0.00           O
ATOM    427  C1  POPC    4      55.516  56.084  53.128  1.00  0.00           C
ATOM    428  HA  POPC    4      54.764  55.448  52.613  1.00  0.00           H
ATOM    429  HB  POPC    4      55.807  55.607  54.088  1.00  0.00           H
ATOM    430  C2  POPC    4      56.693  56.240  52.098  1.00  0.00           C
ATOM    431  HS  POPC    4      57.541  56.673  52.670  1.00  0.00           H
ATOM    432  O21 POPC    4      56.306  57.088  51.005  1.00  0.00           O
ATOM    433  C21 POPC    4      57.305  57.436  50.260  1.00  0.00           C
ATOM    434  O22 POPC    4      58.484  57.251  50.470  1.00  0.00           O
ATOM    435  C22 POPC    4      56.753  58.119  48.995  1.00  0.00           C
ATOM    436  H2R POPC    4      56.728  59.218  49.158  1.00  0.00           H
ATOM    437  H2S POPC    4      55.739  57.691  48.847  1.00  0.00           H
ATOM    438  C3  POPC    4      57.274  54.842  51.778  1.00  0.00           C
ATOM    439  HX  POPC    4      57.668  54.414  52.725  1.00  0.00           H
ATOM    440  HY  POPC    4      58.153  54.878  51.099  1.00  0.00           H
ATOM    441  O31 POPC    4      56.253  53.992  51.302  1.00  0.00           O
ATOM    442  C31 POPC    4      56.150  53.905  49.973  1.00  0.00           C
ATOM    443  O32 POPC    4      56.999  54.287  49.197  1.00  0.00           O
ATOM    444  C32 POPC    4      54.841  53.250  49.508  1.00  0.00           C
ATOM    445  H2X POPC    4      54.200  53.007  50.383  1.00  0.00           H
ATOM    446  H2Y POPC    4      55.105  52.259  49.080  1.00  0.00           H
ATOM    447  C23 POPC    4      57.638  57.791  47.717  1.00  0.00           C
ATOM    448  H3R POPC    4      57.954  56.727  47.675  1.00  0.00           H
ATOM    449  H3S POPC    4      58.618  58.313  47.740  1.00  0.00           H
ATOM    450  C24 POPC    4      56.900  58.160  46.417  1.00  0.00           C
ATOM    451  H4R POPC    4      55.854  57.785  46.437  1.00  0.00           H
ATOM    452  H4S POPC    4      57.414  57.795  45.503  1.00  0.00           H
ATOM    453  C25 POPC    4      56.804  59.708  46.245  1.00  0.00           C
ATOM    454  H5R POPC    4      57.869  60.023  46.255  1.00  0.00           H
ATOM    455  H5S POPC    4      56.286  60.041  47.170  1.00  0.00           H
ATOM    456  C26 POPC    4      56.096  60.214  44.966  1.00  0.00           C
ATOM    457  H6R POPC    4      56.246  61.313  44.909  1.00  0.00           H
ATOM    458  H6S POPC    4      55.020  59.941  45.010  1.00  0.00           H
ATOM    459  C27 POPC    4      56.630  59.609  43.665  1.00  0.00           C
ATOM    460  H7R POPC    4      56.346  58.535  43.642  1.00  0.00           H
ATOM    461  H7S POPC    4      57.731  59.481  43.740  1.00  0.00           H
ATOM    462  C28 POPC    4      56.213  60.451  42.444  1.00  0.00           C
ATOM    463  H8R POPC    4      56.570  61.480  42.664  1.00  0.00           H
ATOM    464  H8S POPC    4      55.112  60.573  42.367  1.00  0.00           H
ATOM    465  C29 POPC    4      56.658  59.877  41.092  1.00  0.00           C
ATOM    466  H91 POPC    4      57.596  59.325  41.250  1.00  0.00           H
ATOM    467 C210 POPC    4      56.118  59.927  39.864  1.00  0.00           C
ATOM    468 H101 POPC    4      56.513  59.361  39.008  1.00  0.00           H
ATOM    469 C211 POPC    4      54.806  60.576  39.553  1.00  0.00           C
ATOM    470 H11R POPC    4      55.124  61.454  38.951  1.00  0.00           H
ATOM    471 H11S POPC    4      54.258  60.953  40.443  1.00  0.00           H
ATOM    472 C212 POPC    4      53.809  59.728  38.766  1.00  0.00           C
ATOM    473 H12R POPC    4      54.269  59.217  37.894  1.00  0.00           H
ATOM    474 H12S POPC    4      53.034  60.341  38.258  1.00  0.00           H
ATOM    475 C213 POPC    4      53.176  58.667  39.578  1.00  0.00           C
ATOM    476 H13R POPC    4      52.444  59.091  40.297  1.00  0.00           H
ATOM    477 H13S POPC    4      53.974  58.133  40.138  1.00  0.00           H
ATOM    478 C214 POPC    4      52.311  57.707  38.751  1.00  0.00           C
ATOM    479 H14R POPC    4      52.822  57.292  37.857  1.00  0.00           H
ATOM    480 H14S POPC    4      51.418  58.277  38.416  1.00  0.00           H
ATOM    481 C215 POPC    4      51.719  56.622  39.729  1.00  0.00           C
ATOM    482 H15R POPC    4      51.113  56.034  39.006  1.00  0.00           H
ATOM    483 H15S POPC    4      51.104  57.140  40.496  1.00  0.00           H
ATOM    484 C216 POPC    4      52.772  55.571  40.310  1.00  0.00           C
ATOM    485 H16R POPC    4      53.553  56.117  40.880  1.00  0.00           H
ATOM    486 H16S POPC    4      53.122  55.062  39.387  1.00  0.00           H
ATOM    487 C217 POPC    4      52.225  54.503  41.287  1.00  0.00           C
ATOM    488 H17R POPC    4      51.187  54.260  40.975  1.00  0.00           H
ATOM    489 H17S POPC    4      52.136  55.042  42.255  1.00  0.00           H
ATOM    490 C218 POPC    4      53.171  53.353  41.490  1.00  0.00           C
ATOM    491 H18R POPC    4      54.138  53.668  41.939  1.00  0.00           H
ATOM    492 H18S POPC    4      53.458  52.805  40.567  1.00  0.00           H
ATOM    493 H18T POPC    4      52.699  52.665  42.224  1.00  0.00           H
ATOM    494  C33 POPC    4      54.016  54.030  48.432  1.00  0.00           C
ATOM    495  H3X POPC    4      53.778  55.052  48.795  1.00  0.00           H
ATOM    496  H3Y POPC    4      53.122  53.398  48.243  1.00  0.00           H
ATOM    497  C34 POPC    4      54.730  54.096  47.088  1.00  0.00           C
ATOM    498  H4X POPC    4      54.943  53.038  46.826  1.00  0.00           H
ATOM    499  H4Y POPC    4      55.582  54.787  47.270  1.00  0.00           H
ATOM    500  C35 POPC    4      53.785  54.573  45.969  1.00  0.00           C
ATOM    501  H5X POPC    4      53.165  55.308  46.526  1.00  0.00           H
ATOM    502  H5Y POPC    4      53.083  53.728  45.807  1.00  0.00           H
ATOM    503  C36 POPC    4      54.563  55.054  44.714  1.00  0.00           C
ATOM    504  H6X POPC    4      55.028  56.000  45.064  1.00  0.00           H
ATOM    505  H6Y POPC    4      53.768  55.312  43.983  1.00  0.00           H
ATOM    506  C37 POPC    4      55.578  54.048  44.229  1.00  0.00           C
ATOM    507  H7X POPC    4      55.028  53.116  43.978  1.00  0.00           H
ATOM    508  H7Y POPC    4      56.274  53.691  45.018  1.00  0.00           H
ATOM    509  C38 POPC    4      56.384  54.608  43.027  1.00  0.00           C
ATOM    510  H8X POPC    4      56.764  55.595  43.366  1.00  0.00           H
ATOM    511  H8Y POPC    4      55.691  54.852  42.194  1.00  0.00           H
ATOM    512  C39 POPC    4      57.476  53.657  42.643  1.00  0.00           C
ATOM    513  H9X POPC    4      57.156  52.612  42.445  1.00  0.00           H
ATOM    514  H9Y POPC    4      58.168  53.434  43.484  1.00  0.00           H
ATOM    515 C310 POPC    4      58.252  53.985  41.360  1.00  0.00           C
ATOM    516 H10X POPC    4      59.196  53.413  41.487  1.00  0.00           H
ATOM    517 H10Y POPC    4      58.548  55.056  41.385  1.00  0.00           H
ATOM    518 C311 POPC    4      57.578  53.592  39.997  1.00  0.00           C
ATOM    519 H11X POPC    4      56.963  52.696  40.228  1.00  0.00           H
ATOM    520 H11Y POPC    4      58.421  53.365  39.309  1.00  0.00           H
ATOM    521 C312 POPC    4      56.923  54.833  39.363  1.00  0.00           C
ATOM    522 H12X POPC    4      57.677  55.565  39.000  1.00  0.00           H
ATOM    523 H12Y POPC    4      56.188  55.369  40.001  1.00  0.00           H
ATOM    524 C313 POPC    4      56.120  54.254  38.139  1.00  0.00           C
ATOM    525 H13X POPC    4      55.399  53.481  38.481  1.00  0.00           H
ATOM    526 H13Y POPC    4      56.831  53.878  37.372  1.00  0.00           H
ATOM    527 C314 POPC    4      55.259  55.269  37.348  1.00  0.00           C
ATOM    528 H14X POPC    4      55.990  55.920  36.821  1.00  0.00           H
ATOM    529 H14Y POPC    4      54.463  55.762  37.946  1.00  0.00           H
ATOM    530 C315 POPC    4      54.581  54.562  36.218  1.00  0.00           C
ATOM    531 H15X POPC    4      54.939  53.514  36.120  1.00  0.00           H
ATOM    532 H15Y POPC    4      54.781  55.100  35.267  1.00  0.00           H
ATOM    533 C316 POPC    4      53.071  54.444  36.447  1.00  0.00           C
ATOM    534 H16X POPC    4      52.913  53.838  37.364  1.00  0.00           H
ATOM    535 H16Y POPC    4      52.533  54.038  35.564  1.00  0.00           H
ATOM    536 H16Z POPC    4      52.643  55.431  36.724  1.00  0.00           H
ATOM    537  N   POPC    5       6.077  37.540  58.136  1.00  0.00           N
ATOM    538  C12 POPC    5       5.714  38.443  56.967  1.00  0.00           C
ATOM    539 H12A POPC    5       6.597  38.904  56.549  1.00  0.00           H
ATOM    540 H12B POPC    5       5.033  39.239  57.229  1.00  0.00           H
ATOM    541  C13 POPC    5       6.722  36.244  57.841  1.00  0.00           C
ATOM    542 H13A POPC    5       6.864  35.640  58.725  1.00  0.00           H
ATOM    543 H13B POPC    5       6.163  35.578  57.201  1.00  0.00           H
ATOM    544 H13C POPC    5       7.601  36.413  57.236  1.00  0.00           H
ATOM    545  C14 POPC    5       6.929  38.270  59.135  1.00  0.00           C
ATOM    546 H14A POPC    5       6.488  39.191  59.486  1.00  0.00           H
ATOM    547 H14B POPC    5       7.128  37.592  59.953  1.00  0.00           H
ATOM    548 H14C POPC    5       7.850  38.523  58.631  1.00  0.00           H
ATOM    549  C15 POPC    5       4.746  37.312  58.713  1.00  0.00           C
ATOM    550 H15A POPC    5       4.093  37.029  57.902  1.00  0.00           H
ATOM    551 H15B POPC    5       4.202  38.138  59.147  1.00  0.00           H
ATOM    552 H15C POPC    5       4.800  36.482  59.402  1.00  0.00           H
ATOM    553  C11 POPC    5       5.046  37.725  55.763  1.00  0.00           C
ATOM    554 H11A POPC    5       5.528  36.774  55.450  1.00  0.00           H
ATOM    555 H11B POPC    5       5.172  38.442  54.924  1.00  0.00           H
ATOM    556  P   POPC    5       3.024  36.172  55.577  1.00  0.00           P
ATOM    557  O13 POPC    5       1.548  36.354  55.544  1.00  0.00           O
ATOM    558  O14 POPC    5       3.501  35.201  56.550  1.00  0.00           O
ATOM    559  O12 POPC    5       3.684  37.569  55.900  1.00  0.00           O
ATOM    560  O11 POPC    5       3.438  35.791  54.095  1.00  0.00           O
ATOM    561  C1  POPC    5       2.784  36.541  53.063  1.00  0.00           C
ATOM    562  HA  POPC    5       2.947  37.635  53.176  1.00  0.00           H
ATOM    563  HB  POPC    5       1.694  36.327  53.053  1.00  0.00           H
ATOM    564  C2  POPC    5       3.403  36.131  51.702  1.00  0.00           C
ATOM    565  HS  POPC    5       3.088  36.865  50.929  1.00  0.00           H
ATOM    566  O21 POPC    5       2.825  34.899  51.285  1.00  0.00           O
ATOM    567  C21 POPC    5       2.780  34.628  50.004  1.00  0.00           C
ATOM    568  O22 POPC    5       3.108  35.385  49.057  1.00  0.00           O
ATOM    569  C22 POPC    5       2.315  33.205  49.830  1.00  0.00           C
ATOM    570  H2R POPC    5       1.323  33.025  50.298  1.00  0.00           H
ATOM    571  H2S POPC    5       2.934  32.567  50.496  1.00  0.00           H
ATOM    572  C3  POPC    5       4.919  35.950  51.792  1.00  0.00           C
ATOM    573  HX  POPC    5       5.114  35.020  52.368  1.00  0.00           H
ATOM    574  HY  POPC    5       5.234  36.745  52.501  1.00  0.00           H
ATOM    575  O31 POPC    5       5.633  35.962  50.460  1.00  0.00           O
ATOM    576  C31 POPC    5       6.991  35.967  50.548  1.00  0.00           C
ATOM    577  O32 POPC    5       7.649  35.637  51.510  1.00  0.00           O
ATOM    578  C32 POPC    5       7.568  36.546  49.305  1.00  0.00           C
ATOM    579  H2X POPC    5       8.489  37.069  49.642  1.00  0.00           H
ATOM    580  H2Y POPC    5       6.807  37.284  48.971  1.00  0.00           H
ATOM    581  C23 POPC    5       2.510  32.602  48.377  1.00  0.00           C
ATOM    582  H3R POPC    5       2.477  31.506  48.553  1.00  0.00           H
ATOM    583  H3S POPC    5       3.534  32.863  48.033  1.00  0.00           H
ATOM    584  C24 POPC    5       1.528  33.039  47.331  1.00  0.00           C
ATOM    585  H4R POPC    5       1.619  34.145  47.390  1.00  0.00           H
ATOM    586  H4S POPC    5       0.484  32.709  47.516  1.00  0.00           H
ATOM    587  C25 POPC    5       1.974  32.718  45.946  1.00  0.00           C
ATOM    588  H5R POPC    5       2.264  31.648  45.866  1.00  0.00           H
ATOM    589  H5S POPC    5       2.933  33.192  45.646  1.00  0.00           H
ATOM    590  C26 POPC    5       0.905  32.976  44.889  1.00  0.00           C
ATOM    591  H6R POPC    5      -0.088  32.606  45.222  1.00  0.00           H
ATOM    592  H6S POPC    5       1.191  32.469  43.942  1.00  0.00           H
ATOM    593  C27 POPC    5       0.848  34.541  44.576  1.00  0.00           C
ATOM    594  H7R POPC    5       1.885  34.847  44.321  1.00  0.00           H
ATOM    595  H7S POPC    5       0.472  35.191  45.394  1.00  0.00           H
ATOM    596  C28 POPC    5      -0.083  34.736  43.300  1.00  0.00           C
ATOM    597  H8R POPC    5       0.451  34.223  42.472  1.00  0.00           H
ATOM    598  H8S POPC    5       0.105  35.807  43.075  1.00  0.00           H
ATOM    599  C29 POPC    5      -1.563  34.416  43.567  1.00  0.00           C
ATOM    600  H91 POPC    5      -2.033  35.244  44.118  1.00  0.00           H
ATOM    601 C210 POPC    5      -2.248  33.367  43.169  1.00  0.00           C
ATOM    602 H101 POPC    5      -3.322  33.331  43.406  1.00  0.00           H
ATOM    603 C211 POPC    5      -1.753  32.268  42.290  1.00  0.00           C
ATOM    604 H11R POPC    5      -1.906  31.331  42.867  1.00  0.00           H
ATOM    605 H11S POPC    5      -0.691  32.386  41.985  1.00  0.00           H
ATOM    606 C212 POPC    5      -2.586  32.177  41.020  1.00  0.00           C
ATOM    607 H12R POPC    5      -1.898  31.683  40.302  1.00  0.00           H
ATOM    608 H12S POPC    5      -2.939  33.144  40.601  1.00  0.00           H
ATOM    609 C213 POPC    5      -3.742  31.132  41.130  1.00  0.00           C
ATOM    610 H13R POPC    5      -4.538  31.497  41.814  1.00  0.00           H
ATOM    611 H13S POPC    5      -3.311  30.230  41.615  1.00  0.00           H
ATOM    612 C214 POPC    5      -4.464  30.933  39.817  1.00  0.00           C
ATOM    613 H14R POPC    5      -3.858  30.423  39.037  1.00  0.00           H
ATOM    614 H14S POPC    5      -4.655  31.956  39.428  1.00  0.00           H
ATOM    615 C215 POPC    5      -5.761  30.167  40.049  1.00  0.00           C
ATOM    616 H15R POPC    5      -6.475  30.802  40.615  1.00  0.00           H
ATOM    617 H15S POPC    5      -5.641  29.197  40.577  1.00  0.00           H
ATOM    618 C216 POPC    5      -6.462  29.806  38.659  1.00  0.00           C
ATOM    619 H16R POPC    5      -7.377  29.185  38.763  1.00  0.00           H
ATOM    620 H16S POPC    5      -5.779  29.128  38.105  1.00  0.00           H
ATOM    621 C217 POPC    5      -6.783  30.957  37.728  1.00  0.00           C
ATOM    622 H17R POPC    5      -5.911  31.633  37.605  1.00  0.00           H
ATOM    623 H17S POPC    5      -7.597  31.636  38.060  1.00  0.00           H
ATOM    624 C218 POPC    5      -7.197  30.457  36.315  1.00  0.00           C
ATOM    625 H18R POPC    5      -8.155  29.895  36.338  1.00  0.00           H
ATOM    626 H18S POPC    5      -6.351  29.889  35.874  1.00  0.00           H
ATOM    627 H18T POPC    5      -7.417  31.226  35.545  1.00  0.00           H
ATOM    628  C33 POPC    5       7.917  35.480  48.245  1.00  0.00           C
ATOM    629  H3X POPC    5       8.553  34.680  48.682  1.00  0.00           H
ATOM    630  H3Y POPC    5       8.361  35.958  47.346  1.00  0.00           H
ATOM    631  C34 POPC    5       6.745  34.556  47.796  1.00  0.00           C
ATOM    632  H4X POPC    5       6.165  34.217  48.681  1.00  0.00           H
ATOM    633  H4Y POPC    5       7.169  33.693  47.239  1.00  0.00           H
ATOM    634  C35 POPC    5       5.576  35.104  46.871  1.00  0.00           C
ATOM    635  H5X POPC    5       5.113  35.994  47.348  1.00  0.00           H
ATOM    636  H5Y POPC    5       4.792  34.343  46.668  1.00  0.00           H
ATOM    637  C36 POPC    5       6.055  35.603  45.460  1.00  0.00           C
ATOM    638  H6X POPC    5       6.762  34.867  45.020  1.00  0.00           H
ATOM    639  H6Y POPC    5       6.513  36.607  45.590  1.00  0.00           H
ATOM    640  C37 POPC    5       4.956  35.747  44.440  1.00  0.00           C
ATOM    641  H7X POPC    5       4.052  36.196  44.905  1.00  0.00           H
ATOM    642  H7Y POPC    5       4.632  34.719  44.174  1.00  0.00           H
ATOM    643  C38 POPC    5       5.434  36.329  43.093  1.00  0.00           C
ATOM    644  H8X POPC    5       6.273  35.657  42.812  1.00  0.00           H
ATOM    645  H8Y POPC    5       5.869  37.339  43.252  1.00  0.00           H
ATOM    646  C39 POPC    5       4.364  36.422  42.031  1.00  0.00           C
ATOM    647  H9X POPC    5       4.614  37.129  41.212  1.00  0.00           H
ATOM    648  H9Y POPC    5       3.387  36.740  42.454  1.00  0.00           H
ATOM    649 C310 POPC    5       4.052  35.095  41.340  1.00  0.00           C
ATOM    650 H10X POPC    5       4.213  34.245  42.038  1.00  0.00           H
ATOM    651 H10Y POPC    5       4.794  34.901  40.537  1.00  0.00           H
ATOM    652 C311 POPC    5       2.702  35.120  40.598  1.00  0.00           C
ATOM    653 H11X POPC    5       2.767  35.846  39.760  1.00  0.00           H
ATOM    654 H11Y POPC    5       1.951  35.524  41.311  1.00  0.00           H
ATOM    655 C312 POPC    5       2.224  33.677  40.103  1.00  0.00           C
ATOM    656 H12X POPC    5       2.043  33.029  40.987  1.00  0.00           H
ATOM    657 H12Y POPC    5       3.129  33.399  39.521  1.00  0.00           H
ATOM    658 C313 POPC    5       1.067  33.679  39.080  1.00  0.00           C
ATOM    659 H13X POPC    5       1.310  34.239  38.152  1.00  0.00           H
ATOM    660 H13Y POPC    5       0.170  34.111  39.573  1.00  0.00           H
ATOM    661 C314 POPC    5       0.826  32.214  38.615  1.00  0.00           C
ATOM    662 H14X POPC    5       0.313  31.661  39.430  1.00  0.00           H
ATOM    663 H14Y POPC    5       1.766  31.629  38.520  1.00  0.00           H
ATOM    664 C315 POPC    5      -0.054  32.092  37.387  1.00  0.00           C
ATOM    665 H15X POPC    5       0.548  32.523  36.558  1.00  0.00           H
ATOM    666 H15Y POPC    5      -0.980  32.703  37.442  1.00  0.00           H
ATOM    667 C316 POPC    5      -0.428  30.719  37.022  1.00  0.00           C
ATOM    668 H16X POPC    5      -1.228  30.580  36.264  1.00  0.00           H
ATOM    669 H16Y POPC    5      -0.744  30.253  37.980  1.00  0.00           H
ATOM    670 H16Z POPC    5       0.512  30.238  36.677  1.00  0.00           H
ATOM    671  N   POPC    6      54.485  25.382  56.591  1.00  0.00           N
ATOM    672  C12 POPC    6      53.022  25.229  56.143  1.00  0.00           C
ATOM    673 H12A POPC    6      52.903  24.247  55.711  1.00  0.00           H
ATOM    674 H12B POPC    6      52.929  25.891  55.295  1.00  0.00           H
ATOM    675  C13 POPC    6      54.901  24.496  57.649  1.00  0.00           C
ATOM    676 H13A POPC    6      54.253  24.474  58.512  1.00  0.00           H
ATOM    677 H13B POPC    6      54.951  23.448  57.393  1.00  0.00           H
ATOM    678 H13C POPC    6      55.832  24.781  58.115  1.00  0.00           H
ATOM    679  C14 POPC    6      55.485  25.259  55.457  1.00  0.00           C
ATOM    680 H14A POPC    6      56.482  25.484  55.807  1.00  0.00           H
ATOM    681 H14B POPC    6      55.491  24.222  55.155  1.00  0.00           H
ATOM    682 H14C POPC    6      55.311  25.854  54.573  1.00  0.00           H
ATOM    683  C15 POPC    6      54.711  26.801  57.028  1.00  0.00           C
ATOM    684 H15A POPC    6      55.710  26.867  57.433  1.00  0.00           H
ATOM    685 H15B POPC    6      53.943  27.015  57.756  1.00  0.00           H
ATOM    686 H15C POPC    6      54.409  27.471  56.236  1.00  0.00           H
ATOM    687  C11 POPC    6      51.874  25.415  57.203  1.00  0.00           C
ATOM    688 H11A POPC    6      50.879  25.248  56.737  1.00  0.00           H
ATOM    689 H11B POPC    6      51.946  26.419  57.673  1.00  0.00           H
ATOM    690  P   POPC    6      51.329  22.943  57.959  1.00  0.00           P
ATOM    691  O13 POPC    6      49.945  23.157  58.327  1.00  0.00           O
ATOM    692  O14 POPC    6      52.060  21.850  58.640  1.00  0.00           O
ATOM    693  O12 POPC    6      52.007  24.362  58.215  1.00  0.00           O
ATOM    694  O11 POPC    6      51.295  22.818  56.326  1.00  0.00           O
ATOM    695  C1  POPC    6      51.951  21.748  55.723  1.00  0.00           C
ATOM    696  HA  POPC    6      51.366  20.835  55.966  1.00  0.00           H
ATOM    697  HB  POPC    6      53.016  21.706  56.037  1.00  0.00           H
ATOM    698  C2  POPC    6      51.875  22.051  54.158  1.00  0.00           C
ATOM    699  HS  POPC    6      52.111  21.079  53.673  1.00  0.00           H
ATOM    700  O21 POPC    6      52.777  23.130  53.788  1.00  0.00           O
ATOM    701  C21 POPC    6      53.500  22.926  52.682  1.00  0.00           C
ATOM    702  O22 POPC    6      53.310  21.982  51.923  1.00  0.00           O
ATOM    703  C22 POPC    6      54.334  24.098  52.392  1.00  0.00           C
ATOM    704  H2R POPC    6      55.109  24.170  53.185  1.00  0.00           H
ATOM    705  H2S POPC    6      53.679  24.958  52.648  1.00  0.00           H
ATOM    706  C3  POPC    6      50.485  22.510  53.740  1.00  0.00           C
ATOM    707  HX  POPC    6      50.406  23.604  53.912  1.00  0.00           H
ATOM    708  HY  POPC    6      49.816  22.038  54.491  1.00  0.00           H
ATOM    709  O31 POPC    6      50.024  22.160  52.443  1.00  0.00           O
ATOM    710  C31 POPC    6      49.969  23.126  51.479  1.00  0.00           C
ATOM    711  O32 POPC    6      50.312  24.277  51.626  1.00  0.00           O
ATOM    712  C32 POPC    6      49.336  22.496  50.219  1.00  0.00           C
ATOM    713  H2X POPC    6      48.615  23.305  49.973  1.00  0.00           H
ATOM    714  H2Y POPC    6      48.764  21.566  50.424  1.00  0.00           H
ATOM    715  C23 POPC    6      54.966  24.363  50.990  1.00  0.00           C
ATOM    716  H3R POPC    6      55.319  23.447  50.469  1.00  0.00           H
ATOM    717  H3S POPC    6      55.879  24.958  51.206  1.00  0.00           H
ATOM    718  C24 POPC    6      54.015  25.049  50.001  1.00  0.00           C
ATOM    719  H4R POPC    6      53.469  25.875  50.505  1.00  0.00           H
ATOM    720  H4S POPC    6      53.373  24.179  49.746  1.00  0.00           H
ATOM    721  C25 POPC    6      54.777  25.505  48.667  1.00  0.00           C
ATOM    722  H5R POPC    6      55.321  26.431  48.950  1.00  0.00           H
ATOM    723  H5S POPC    6      54.048  25.794  47.880  1.00  0.00           H
ATOM    724  C26 POPC    6      55.833  24.584  48.243  1.00  0.00           C
ATOM    725  H6R POPC    6      55.423  23.552  48.208  1.00  0.00           H
ATOM    726  H6S POPC    6      56.554  24.404  49.069  1.00  0.00           H
ATOM    727  C27 POPC    6      56.607  25.031  46.931  1.00  0.00           C
ATOM    728  H7R POPC    6      56.891  26.105  46.942  1.00  0.00           H
ATOM    729  H7S POPC    6      55.805  24.949  46.166  1.00  0.00           H
ATOM    730  C28 POPC    6      57.828  24.088  46.494  1.00  0.00           C
ATOM    731  H8R POPC    6      58.043  24.401  45.450  1.00  0.00           H
ATOM    732  H8S POPC    6      57.464  23.040  46.441  1.00  0.00           H
ATOM    733  C29 POPC    6      59.014  24.375  47.360  1.00  0.00           C
ATOM    734  H91 POPC    6      59.143  25.413  47.700  1.00  0.00           H
ATOM    735 C210 POPC    6      59.734  23.342  47.955  1.00  0.00           C
ATOM    736 H101 POPC    6      60.483  23.630  48.707  1.00  0.00           H
ATOM    737 C211 POPC    6      59.587  21.869  47.609  1.00  0.00           C
ATOM    738 H11R POPC    6      58.572  21.431  47.721  1.00  0.00           H
ATOM    739 H11S POPC    6      60.287  21.189  48.140  1.00  0.00           H
ATOM    740 C212 POPC    6      59.877  21.515  46.119  1.00  0.00           C
ATOM    741 H12R POPC    6      60.865  21.914  45.802  1.00  0.00           H
ATOM    742 H12S POPC    6      59.218  21.992  45.362  1.00  0.00           H
ATOM    743 C213 POPC    6      60.009  19.960  45.943  1.00  0.00           C
ATOM    744 H13R POPC    6      58.980  19.548  46.019  1.00  0.00           H
ATOM    745 H13S POPC    6      60.565  19.456  46.762  1.00  0.00           H
ATOM    746 C214 POPC    6      60.661  19.582  44.538  1.00  0.00           C
ATOM    747 H14R POPC    6      61.633  20.100  44.393  1.00  0.00           H
ATOM    748 H14S POPC    6      60.043  19.859  43.657  1.00  0.00           H
ATOM    749 C215 POPC    6      60.763  18.072  44.490  1.00  0.00           C
ATOM    750 H15R POPC    6      59.740  17.656  44.364  1.00  0.00           H
ATOM    751 H15S POPC    6      61.182  17.849  45.494  1.00  0.00           H
ATOM    752 C216 POPC    6      61.729  17.415  43.535  1.00  0.00           C
ATOM    753 H16R POPC    6      61.767  16.328  43.760  1.00  0.00           H
ATOM    754 H16S POPC    6      62.721  17.822  43.827  1.00  0.00           H
ATOM    755 C217 POPC    6      61.291  17.597  42.105  1.00  0.00           C
ATOM    756 H17R POPC    6      60.972  18.648  41.938  1.00  0.00           H
ATOM    757 H17S POPC    6      60.323  17.053  42.072  1.00  0.00           H
ATOM    758 C218 POPC    6      62.240  17.199  40.935  1.00  0.00           C
ATOM    759 H18R POPC    6      61.731  17.302  39.953  1.00  0.00           H
ATOM    760 H18S POPC    6      62.632  16.160  40.972  1.00  0.00           H
ATOM    761 H18T POPC    6      63.116  17.882  40.909  1.00  0.00           H
ATOM    762  C33 POPC    6      50.402  22.386  49.012  1.00  0.00           C
ATOM    763  H3X POPC    6      50.955  21.423  49.050  1.00  0.00           H
ATOM    764  H3Y POPC    6      51.275  23.071  49.072  1.00  0.00           H
ATOM    765  C34 POPC    6      49.640  22.591  47.671  1.00  0.00           C
ATOM    766  H4X POPC    6      50.331  22.878  46.850  1.00  0.00           H
ATOM    767  H4Y POPC    6      48.903  23.418  47.744  1.00  0.00           H
ATOM    768  C35 POPC    6      48.768  21.340  47.249  1.00  0.00           C
ATOM    769  H5X POPC    6      48.229  20.954  48.140  1.00  0.00           H
ATOM    770  H5Y POPC    6      49.479  20.560  46.900  1.00  0.00           H
ATOM    771  C36 POPC    6      47.755  21.582  46.158  1.00  0.00           C
ATOM    772  H6X POPC    6      46.866  22.080  46.601  1.00  0.00           H
ATOM    773  H6Y POPC    6      47.422  20.552  45.909  1.00  0.00           H
ATOM    774  C37 POPC    6      48.244  22.085  44.826  1.00  0.00           C
ATOM    775  H7X POPC    6      49.178  21.598  44.473  1.00  0.00           H
ATOM    776  H7Y POPC    6      48.462  23.174  44.841  1.00  0.00           H
ATOM    777  C38 POPC    6      47.287  21.886  43.681  1.00  0.00           C
ATOM    778  H8X POPC    6      47.705  22.643  42.983  1.00  0.00           H
ATOM    779  H8Y POPC    6      46.306  22.162  44.122  1.00  0.00           H
ATOM    780  C39 POPC    6      47.086  20.486  43.134  1.00  0.00           C
ATOM    781  H9X POPC    6      46.787  19.685  43.844  1.00  0.00           H
ATOM    782  H9Y POPC    6      48.021  20.061  42.708  1.00  0.00           H
ATOM    783 C310 POPC    6      45.989  20.507  42.014  1.00  0.00           C
ATOM    784 H10X POPC    6      46.211  21.375  41.357  1.00  0.00           H
ATOM    785 H10Y POPC    6      44.988  20.656  42.473  1.00  0.00           H
ATOM    786 C311 POPC    6      45.947  19.197  41.166  1.00  0.00           C
ATOM    787 H11X POPC    6      46.229  18.434  41.923  1.00  0.00           H
ATOM    788 H11Y POPC    6      46.801  19.177  40.456  1.00  0.00           H
ATOM    789 C312 POPC    6      44.602  18.955  40.412  1.00  0.00           C
ATOM    790 H12X POPC    6      44.537  19.639  39.539  1.00  0.00           H
ATOM    791 H12Y POPC    6      43.792  19.163  41.142  1.00  0.00           H
ATOM    792 C313 POPC    6      44.544  17.539  39.929  1.00  0.00           C
ATOM    793 H13X POPC    6      44.743  16.808  40.742  1.00  0.00           H
ATOM    794 H13Y POPC    6      45.338  17.417  39.161  1.00  0.00           H
ATOM    795 C314 POPC    6      43.135  17.213  39.369  1.00  0.00           C
ATOM    796 H14X POPC    6      42.494  16.918  40.227  1.00  0.00           H
ATOM    797 H14Y POPC    6      43.269  16.293  38.760  1.00  0.00           H
ATOM    798 C315 POPC    6      42.567  18.313  38.505  1.00  0.00           C
ATOM    799 H15X POPC    6      43.222  18.505  37.628  1.00  0.00           H
ATOM    800 H15Y POPC    6      42.499  19.214  39.151  1.00  0.00           H
ATOM    801 C316 POPC    6      41.130  17.979  38.088  1.00  0.00           C
ATOM    802 H16X POPC    6      41.064  16.988  37.590  1.00  0.00           H
ATOM    803 H16Y POPC    6      40.784  18.650  37.273  1.00  0.00           H
ATOM    804 H16Z POPC    6      40.348  18.081  38.870  1.00  0.00           H
ATOM    805  N   POPC    7       4.038  27.744  58.510  1.00  0.00           N
ATOM    806  C12 POPC    7       4.959  27.597  57.374  1.00  0.00           C
ATOM    807 H12A POPC    7       4.836  28.422  56.687  1.00  0.00           H
ATOM    808 H12B POPC    7       4.616  26.762  56.781  1.00  0.00           H
ATOM    809  C13 POPC    7       4.334  29.047  59.194  1.00  0.00           C
ATOM    810 H13A POPC    7       4.134  29.916  58.584  1.00  0.00           H
ATOM    811 H13B POPC    7       3.810  29.059  60.138  1.00  0.00           H
ATOM    812 H13C POPC    7       5.395  29.082  59.392  1.00  0.00           H
ATOM    813  C14 POPC    7       2.602  27.775  58.132  1.00  0.00           C
ATOM    814 H14A POPC    7       2.438  28.553  57.401  1.00  0.00           H
ATOM    815 H14B POPC    7       2.475  26.861  57.571  1.00  0.00           H
ATOM    816 H14C POPC    7       1.924  27.849  58.969  1.00  0.00           H
ATOM    817  C15 POPC    7       4.150  26.581  59.484  1.00  0.00           C
ATOM    818 H15A POPC    7       5.158  26.632  59.868  1.00  0.00           H
ATOM    819 H15B POPC    7       4.048  25.627  58.989  1.00  0.00           H
ATOM    820 H15C POPC    7       3.623  26.656  60.423  1.00  0.00           H
ATOM    821  C11 POPC    7       6.446  27.245  57.633  1.00  0.00           C
ATOM    822 H11A POPC    7       6.923  27.022  56.655  1.00  0.00           H
ATOM    823 H11B POPC    7       6.442  26.286  58.194  1.00  0.00           H
ATOM    824  P   POPC    7       7.732  29.620  57.862  1.00  0.00           P
ATOM    825  O13 POPC    7       8.636  30.119  58.930  1.00  0.00           O
ATOM    826  O14 POPC    7       6.617  30.472  57.490  1.00  0.00           O
ATOM    827  O12 POPC    7       7.113  28.310  58.381  1.00  0.00           O
ATOM    828  O11 POPC    7       8.585  29.269  56.622  1.00  0.00           O
ATOM    829  C1  POPC    7       9.792  29.904  56.145  1.00  0.00           C
ATOM    830  HA  POPC    7      10.456  29.136  55.694  1.00  0.00           H
ATOM    831  HB  POPC    7      10.335  30.431  56.958  1.00  0.00           H
ATOM    832  C2  POPC    7       9.520  30.979  55.126  1.00  0.00           C
ATOM    833  HS  POPC    7       8.741  31.667  55.518  1.00  0.00           H
ATOM    834  O21 POPC    7       9.203  30.283  53.909  1.00  0.00           O
ATOM    835  C21 POPC    7       8.362  30.883  53.120  1.00  0.00           C
ATOM    836  O22 POPC    7       7.560  31.763  53.481  1.00  0.00           O
ATOM    837  C22 POPC    7       8.634  30.566  51.696  1.00  0.00           C
ATOM    838  H2R POPC    7       9.193  29.607  51.705  1.00  0.00           H
ATOM    839  H2S POPC    7       9.233  31.381  51.236  1.00  0.00           H
ATOM    840  C3  POPC    7      10.763  31.848  54.932  1.00  0.00           C
ATOM    841  HX  POPC    7      11.563  31.127  54.659  1.00  0.00           H
ATOM    842  HY  POPC    7      10.990  32.276  55.931  1.00  0.00           H
ATOM    843  O31 POPC    7      10.613  32.909  53.916  1.00  0.00           O
ATOM    844  C31 POPC    7      11.446  33.896  53.935  1.00  0.00           C
ATOM    845  O32 POPC    7      12.407  33.974  54.689  1.00  0.00           O
ATOM    846  C32 POPC    7      11.089  34.937  52.802  1.00  0.00           C
ATOM    847  H2X POPC    7      10.580  35.857  53.161  1.00  0.00           H
ATOM    848  H2Y POPC    7      10.390  34.595  52.009  1.00  0.00           H
ATOM    849  C23 POPC    7       7.230  30.366  51.029  1.00  0.00           C
ATOM    850  H3R POPC    7       6.588  31.237  51.283  1.00  0.00           H
ATOM    851  H3S POPC    7       6.785  29.520  51.596  1.00  0.00           H
ATOM    852  C24 POPC    7       7.208  29.999  49.590  1.00  0.00           C
ATOM    853  H4R POPC    7       7.627  28.976  49.472  1.00  0.00           H
ATOM    854  H4S POPC    7       7.924  30.655  49.050  1.00  0.00           H
ATOM    855  C25 POPC    7       5.814  30.233  48.913  1.00  0.00           C
ATOM    856  H5R POPC    7       5.569  31.270  49.228  1.00  0.00           H
ATOM    857  H5S POPC    7       5.057  29.548  49.353  1.00  0.00           H
ATOM    858  C26 POPC    7       5.856  30.293  47.361  1.00  0.00           C
ATOM    859  H6R POPC    7       6.638  31.032  47.085  1.00  0.00           H
ATOM    860  H6S POPC    7       4.897  30.673  46.947  1.00  0.00           H
ATOM    861  C27 POPC    7       5.961  28.884  46.633  1.00  0.00           C
ATOM    862  H7R POPC    7       5.175  28.191  47.002  1.00  0.00           H
ATOM    863  H7S POPC    7       6.970  28.493  46.885  1.00  0.00           H
ATOM    864  C28 POPC    7       5.752  28.929  45.138  1.00  0.00           C
ATOM    865  H8R POPC    7       6.069  27.956  44.705  1.00  0.00           H
ATOM    866  H8S POPC    7       6.508  29.626  44.718  1.00  0.00           H
ATOM    867  C29 POPC    7       4.341  29.302  44.771  1.00  0.00           C
ATOM    868  H91 POPC    7       3.633  28.723  45.382  1.00  0.00           H
ATOM    869 C210 POPC    7       3.924  30.184  43.783  1.00  0.00           C
ATOM    870 H101 POPC    7       2.858  30.345  43.564  1.00  0.00           H
ATOM    871 C211 POPC    7       4.682  31.068  42.850  1.00  0.00           C
ATOM    872 H11R POPC    7       5.769  31.023  43.077  1.00  0.00           H
ATOM    873 H11S POPC    7       4.321  32.115  42.945  1.00  0.00           H
ATOM    874 C212 POPC    7       4.512  30.691  41.362  1.00  0.00           C
ATOM    875 H12R POPC    7       4.986  31.435  40.687  1.00  0.00           H
ATOM    876 H12S POPC    7       3.487  30.919  41.002  1.00  0.00           H
ATOM    877 C213 POPC    7       4.803  29.206  41.040  1.00  0.00           C
ATOM    878 H13R POPC    7       4.631  28.977  39.967  1.00  0.00           H
ATOM    879 H13S POPC    7       4.255  28.501  41.702  1.00  0.00           H
ATOM    880 C214 POPC    7       6.314  28.903  41.282  1.00  0.00           C
ATOM    881 H14R POPC    7       6.566  28.789  42.358  1.00  0.00           H
ATOM    882 H14S POPC    7       6.875  29.828  41.029  1.00  0.00           H
ATOM    883 C215 POPC    7       6.796  27.713  40.421  1.00  0.00           C
ATOM    884 H15R POPC    7       7.903  27.671  40.493  1.00  0.00           H
ATOM    885 H15S POPC    7       6.411  27.847  39.387  1.00  0.00           H
ATOM    886 C216 POPC    7       6.299  26.300  40.875  1.00  0.00           C
ATOM    887 H16R POPC    7       5.191  26.308  40.796  1.00  0.00           H
ATOM    888 H16S POPC    7       6.407  26.230  41.978  1.00  0.00           H
ATOM    889 C217 POPC    7       6.936  25.119  40.243  1.00  0.00           C
ATOM    890 H17R POPC    7       8.033  25.295  40.260  1.00  0.00           H
ATOM    891 H17S POPC    7       6.553  24.991  39.208  1.00  0.00           H
ATOM    892 C218 POPC    7       6.689  23.827  40.987  1.00  0.00           C
ATOM    893 H18R POPC    7       5.651  23.509  40.751  1.00  0.00           H
ATOM    894 H18S POPC    7       6.775  23.942  42.088  1.00  0.00           H
ATOM    895 H18T POPC    7       7.330  23.044  40.528  1.00  0.00           H
ATOM    896  C33 POPC    7      12.332  35.423  52.042  1.00  0.00           C
ATOM    897  H3X POPC    7      12.902  34.539  51.683  1.00  0.00           H
ATOM    898  H3Y POPC    7      13.024  36.060  52.634  1.00  0.00           H
ATOM    899  C34 POPC    7      11.982  36.191  50.745  1.00  0.00           C
ATOM    900  H4X POPC    7      11.278  37.008  51.013  1.00  0.00           H
ATOM    901  H4Y POPC    7      11.459  35.506  50.044  1.00  0.00           H
ATOM    902  C35 POPC    7      13.245  36.785  50.022  1.00  0.00           C
ATOM    903  H5X POPC    7      13.947  36.020  49.627  1.00  0.00           H
ATOM    904  H5Y POPC    7      13.813  37.214  50.875  1.00  0.00           H
ATOM    905  C36 POPC    7      13.096  38.055  49.070  1.00  0.00           C
ATOM    906  H6X POPC    7      14.090  38.394  48.709  1.00  0.00           H
ATOM    907  H6Y POPC    7      12.485  38.838  49.569  1.00  0.00           H
ATOM    908  C37 POPC    7      12.380  37.649  47.727  1.00  0.00           C
ATOM    909  H7X POPC    7      11.393  37.388  48.164  1.00  0.00           H
ATOM    910  H7Y POPC    7      12.789  36.681  47.367  1.00  0.00           H
ATOM    911  C38 POPC    7      12.331  38.665  46.542  1.00  0.00           C
ATOM    912  H8X POPC    7      13.295  39.144  46.268  1.00  0.00           H
ATOM    913  H8Y POPC    7      11.691  39.520  46.849  1.00  0.00           H
ATOM    914  C39 POPC    7      11.674  38.176  45.171  1.00  0.00           C
ATOM    915  H9X POPC    7      11.895  38.906  44.364  1.00  0.00           H
ATOM    916  H9Y POPC    7      10.582  38.037  45.317  1.00  0.00           H
ATOM    917 C310 POPC    7      12.154  36.747  44.814  1.00  0.00           C
ATOM    918 H10X POPC    7      11.875  36.070  45.650  1.00  0.00           H
ATOM    919 H10Y POPC    7      13.241  36.732  44.586  1.00  0.00           H
ATOM    920 C311 POPC    7      11.575  36.237  43.452  1.00  0.00           C
ATOM    921 H11X POPC    7      10.495  36.020  43.597  1.00  0.00           H
ATOM    922 H11Y POPC    7      12.093  35.300  43.157  1.00  0.00           H
ATOM    923 C312 POPC    7      11.934  37.212  42.307  1.00  0.00           C
ATOM    924 H12X POPC    7      13.025  37.407  42.383  1.00  0.00           H
ATOM    925 H12Y POPC    7      11.507  38.236  42.346  1.00  0.00           H
ATOM    926 C313 POPC    7      11.581  36.844  40.819  1.00  0.00           C
ATOM    927 H13X POPC    7      10.481  36.744  40.693  1.00  0.00           H
ATOM    928 H13Y POPC    7      12.018  35.901  40.428  1.00  0.00           H
ATOM    929 C314 POPC    7      12.279  37.844  39.855  1.00  0.00           C
ATOM    930 H14X POPC    7      13.255  38.023  40.355  1.00  0.00           H
ATOM    931 H14Y POPC    7      11.773  38.826  39.979  1.00  0.00           H
ATOM    932 C315 POPC    7      12.417  37.461  38.342  1.00  0.00           C
ATOM    933 H15X POPC    7      12.938  36.496  38.164  1.00  0.00           H
ATOM    934 H15Y POPC    7      13.075  38.202  37.839  1.00  0.00           H
ATOM    935 C316 POPC    7      11.047  37.382  37.697  1.00  0.00           C
ATOM    936 H16X POPC    7      10.489  36.429  37.820  1.00  0.00           H
ATOM    937 H16Y POPC    7      11.084  37.298  36.590  1.00  0.00           H
ATOM    938 H16Z POPC    7      10.260  38.154  37.835  1.00  0.00           H
ATOM    939  N   POPC    8      51.217   5.486  53.610  1.00  0.00           N
ATOM    940  C12 POPC    8      49.977   6.158  53.231  1.00  0.00           C
ATOM    941 H12A POPC    8      50.245   7.190  53.060  1.00  0.00           H
ATOM    942 H12B POPC    8      49.350   6.173  54.111  1.00  0.00           H
ATOM    943  C13 POPC    8      52.256   5.280  52.499  1.00  0.00           C
ATOM    944 H13A POPC    8      52.363   6.180  51.912  1.00  0.00           H
ATOM    945 H13B POPC    8      53.242   4.983  52.826  1.00  0.00           H
ATOM    946 H13C POPC    8      51.809   4.500  51.901  1.00  0.00           H
ATOM    947  C14 POPC    8      51.651   6.129  54.824  1.00  0.00           C
ATOM    948 H14A POPC    8      51.056   5.848  55.680  1.00  0.00           H
ATOM    949 H14B POPC    8      52.611   5.767  55.162  1.00  0.00           H
ATOM    950 H14C POPC    8      51.802   7.195  54.731  1.00  0.00           H
ATOM    951  C15 POPC    8      50.916   4.078  54.100  1.00  0.00           C
ATOM    952 H15A POPC    8      50.006   4.232  54.661  1.00  0.00           H
ATOM    953 H15B POPC    8      51.618   3.572  54.746  1.00  0.00           H
ATOM    954 H15C POPC    8      50.729   3.513  53.198  1.00  0.00           H
ATOM    955  C11 POPC    8      49.095   5.641  52.034  1.00  0.00           C
ATOM    956 H11A POPC    8      49.741   5.570  51.133  1.00  0.00           H
ATOM    957 H11B POPC    8      48.290   6.407  52.036  1.00  0.00           H
ATOM    958  P   POPC    8      48.495   3.132  51.335  1.00  0.00           P
ATOM    959  O13 POPC    8      47.767   1.960  51.845  1.00  0.00           O
ATOM    960  O14 POPC    8      49.912   2.896  51.153  1.00  0.00           O
ATOM    961  O12 POPC    8      48.508   4.347  52.422  1.00  0.00           O
ATOM    962  O11 POPC    8      47.874   3.805  50.015  1.00  0.00           O
ATOM    963  C1  POPC    8      48.064   3.266  48.659  1.00  0.00           C
ATOM    964  HA  POPC    8      47.114   3.438  48.111  1.00  0.00           H
ATOM    965  HB  POPC    8      48.194   2.164  48.723  1.00  0.00           H
ATOM    966  C2  POPC    8      49.200   4.077  47.950  1.00  0.00           C
ATOM    967  HS  POPC    8      50.111   3.978  48.579  1.00  0.00           H
ATOM    968  O21 POPC    8      48.806   5.412  47.851  1.00  0.00           O
ATOM    969  C21 POPC    8      49.810   6.311  47.764  1.00  0.00           C
ATOM    970  O22 POPC    8      50.997   6.117  48.035  1.00  0.00           O
ATOM    971  C22 POPC    8      49.217   7.651  47.335  1.00  0.00           C
ATOM    972  H2R POPC    8      49.033   8.253  48.251  1.00  0.00           H
ATOM    973  H2S POPC    8      48.311   7.372  46.757  1.00  0.00           H
ATOM    974  C3  POPC    8      49.546   3.312  46.659  1.00  0.00           C
ATOM    975  HX  POPC    8      48.569   3.336  46.130  1.00  0.00           H
ATOM    976  HY  POPC    8      49.829   2.292  46.995  1.00  0.00           H
ATOM    977  O31 POPC    8      50.619   3.852  45.893  1.00  0.00           O
ATOM    978  C31 POPC    8      51.873   3.610  46.351  1.00  0.00           C
ATOM    979  O32 POPC    8      52.139   2.858  47.285  1.00  0.00           O
ATOM    980  C32 POPC    8      52.863   4.360  45.465  1.00  0.00           C
ATOM    981  H2X POPC    8      52.541   5.357  45.095  1.00  0.00           H
ATOM    982  H2Y POPC    8      52.975   3.743  44.547  1.00  0.00           H
ATOM    983  C23 POPC    8      50.085   8.270  46.263  1.00  0.00           C
ATOM    984  H3R POPC    8      51.148   8.162  46.568  1.00  0.00           H
ATOM    985  H3S POPC    8      49.823   9.348  46.198  1.00  0.00           H
ATOM    986  C24 POPC    8      49.955   7.511  44.938  1.00  0.00           C
ATOM    987  H4R POPC    8      48.871   7.588  44.707  1.00  0.00           H
ATOM    988  H4S POPC    8      50.133   6.414  44.944  1.00  0.00           H
ATOM    989  C25 POPC    8      50.823   7.961  43.785  1.00  0.00           C
ATOM    990  H5R POPC    8      51.777   7.436  44.009  1.00  0.00           H
ATOM    991  H5S POPC    8      51.080   9.040  43.850  1.00  0.00           H
ATOM    992  C26 POPC    8      50.284   7.742  42.368  1.00  0.00           C
ATOM    993  H6R POPC    8      50.326   8.720  41.842  1.00  0.00           H
ATOM    994  H6S POPC    8      49.221   7.450  42.238  1.00  0.00           H
ATOM    995  C27 POPC    8      51.141   6.845  41.557  1.00  0.00           C
ATOM    996  H7R POPC    8      52.202   7.172  41.499  1.00  0.00           H
ATOM    997  H7S POPC    8      50.689   6.887  40.543  1.00  0.00           H
ATOM    998  C28 POPC    8      51.186   5.385  42.003  1.00  0.00           C
ATOM    999  H8R POPC    8      50.181   5.043  42.331  1.00  0.00           H
ATOM   1000  H8S POPC    8      51.807   5.259  42.915  1.00  0.00           H
ATOM   1001  C29 POPC    8      51.771   4.542  40.857  1.00  0.00           C
ATOM   1002  H91 POPC    8      52.845   4.770  40.782  1.00  0.00           H
ATOM   1003 C210 POPC    8      51.097   3.610  40.187  1.00  0.00           C
ATOM   1004 H101 POPC    8      51.519   3.208  39.254  1.00  0.00           H
ATOM   1005 C211 POPC    8      49.663   3.231  40.483  1.00  0.00           C
ATOM   1006 H11R POPC    8      49.039   3.808  39.767  1.00  0.00           H
ATOM   1007 H11S POPC    8      49.333   3.501  41.509  1.00  0.00           H
ATOM   1008 C212 POPC    8      49.393   1.750  40.238  1.00  0.00           C
ATOM   1009 H12R POPC    8      50.158   1.213  40.838  1.00  0.00           H
ATOM   1010 H12S POPC    8      49.643   1.428  39.205  1.00  0.00           H
ATOM   1011 C213 POPC    8      47.958   1.285  40.589  1.00  0.00           C
ATOM   1012 H13R POPC    8      47.624   1.834  41.495  1.00  0.00           H
ATOM   1013 H13S POPC    8      47.970   0.193  40.790  1.00  0.00           H
ATOM   1014 C214 POPC    8      46.891   1.699  39.520  1.00  0.00           C
ATOM   1015 H14R POPC    8      47.308   1.272  38.583  1.00  0.00           H
ATOM   1016 H14S POPC    8      46.889   2.809  39.471  1.00  0.00           H
ATOM   1017 C215 POPC    8      45.507   1.306  40.001  1.00  0.00           C
ATOM   1018 H15R POPC    8      45.248   1.691  41.010  1.00  0.00           H
ATOM   1019 H15S POPC    8      45.215   0.235  40.024  1.00  0.00           H
ATOM   1020 C216 POPC    8      44.400   1.877  39.050  1.00  0.00           C
ATOM   1021 H16R POPC    8      44.622   1.771  37.967  1.00  0.00           H
ATOM   1022 H16S POPC    8      44.593   2.966  39.156  1.00  0.00           H
ATOM   1023 C217 POPC    8      42.957   1.538  39.317  1.00  0.00           C
ATOM   1024 H17R POPC    8      42.278   2.234  38.779  1.00  0.00           H
ATOM   1025 H17S POPC    8      42.874   1.750  40.405  1.00  0.00           H
ATOM   1026 C218 POPC    8      42.537   0.082  39.005  1.00  0.00           C
ATOM   1027 H18R POPC    8      42.647  -0.235  37.946  1.00  0.00           H
ATOM   1028 H18S POPC    8      41.496  -0.121  39.335  1.00  0.00           H
ATOM   1029 H18T POPC    8      43.234  -0.526  39.621  1.00  0.00           H
ATOM   1030  C33 POPC    8      54.292   4.410  46.033  1.00  0.00           C
ATOM   1031  H3X POPC    8      54.542   3.377  46.356  1.00  0.00           H
ATOM   1032  H3Y POPC    8      54.312   5.132  46.877  1.00  0.00           H
ATOM   1033  C34 POPC    8      55.334   4.898  45.009  1.00  0.00           C
ATOM   1034  H4X POPC    8      55.212   5.949  44.673  1.00  0.00           H
ATOM   1035  H4Y POPC    8      55.213   4.263  44.105  1.00  0.00           H
ATOM   1036  C35 POPC    8      56.785   4.611  45.493  1.00  0.00           C
ATOM   1037  H5X POPC    8      56.834   3.739  46.179  1.00  0.00           H
ATOM   1038  H5Y POPC    8      57.109   5.520  46.043  1.00  0.00           H
ATOM   1039  C36 POPC    8      57.768   4.338  44.343  1.00  0.00           C
ATOM   1040  H6X POPC    8      57.932   5.175  43.632  1.00  0.00           H
ATOM   1041  H6Y POPC    8      57.454   3.493  43.693  1.00  0.00           H
ATOM   1042  C37 POPC    8      59.146   3.900  44.891  1.00  0.00           C
ATOM   1043  H7X POPC    8      58.974   3.120  45.663  1.00  0.00           H
ATOM   1044  H7Y POPC    8      59.741   4.705  45.373  1.00  0.00           H
ATOM   1045  C38 POPC    8      60.141   3.416  43.851  1.00  0.00           C
ATOM   1046  H8X POPC    8      59.591   2.718  43.185  1.00  0.00           H
ATOM   1047  H8Y POPC    8      61.033   2.900  44.266  1.00  0.00           H
ATOM   1048  C39 POPC    8      60.817   4.473  42.930  1.00  0.00           C
ATOM   1049  H9X POPC    8      60.114   5.330  42.865  1.00  0.00           H
ATOM   1050  H9Y POPC    8      61.016   4.032  41.929  1.00  0.00           H
ATOM   1051 C310 POPC    8      62.129   5.035  43.503  1.00  0.00           C
ATOM   1052 H10X POPC    8      62.941   4.280  43.429  1.00  0.00           H
ATOM   1053 H10Y POPC    8      61.957   5.329  44.561  1.00  0.00           H
ATOM   1054 C311 POPC    8      62.653   6.319  42.785  1.00  0.00           C
ATOM   1055 H11X POPC    8      61.832   7.060  42.685  1.00  0.00           H
ATOM   1056 H11Y POPC    8      63.061   6.027  41.793  1.00  0.00           H
ATOM   1057 C312 POPC    8      63.787   7.087  43.636  1.00  0.00           C
ATOM   1058 H12X POPC    8      64.614   6.350  43.716  1.00  0.00           H
ATOM   1059 H12Y POPC    8      63.416   7.485  44.605  1.00  0.00           H
ATOM   1060 C313 POPC    8      64.290   8.372  42.823  1.00  0.00           C
ATOM   1061 H13X POPC    8      63.488   9.140  42.850  1.00  0.00           H
ATOM   1062 H13Y POPC    8      64.430   8.041  41.771  1.00  0.00           H
ATOM   1063 C314 POPC    8      65.737   8.782  43.370  1.00  0.00           C
ATOM   1064 H14X POPC    8      66.367   9.339  42.644  1.00  0.00           H
ATOM   1065 H14Y POPC    8      66.147   7.779  43.617  1.00  0.00           H
ATOM   1066 C315 POPC    8      65.583   9.518  44.684  1.00  0.00           C
ATOM   1067 H15X POPC    8      66.533   9.419  45.252  1.00  0.00           H
ATOM   1068 H15Y POPC    8      64.811   8.912  45.204  1.00  0.00           H
ATOM   1069 C316 POPC    8      65.245  11.020  44.529  1.00  0.00           C
ATOM   1070 H16X POPC    8      65.925  11.570  43.843  1.00  0.00           H
ATOM   1071 H16Y POPC    8      65.151  11.564  45.493  1.00  0.00           H
ATOM   1072 H16Z POPC    8      64.212  11.050  44.122  1.00  0.00           H
ATOM   1073  N   POPC    9      55.455  38.587  53.145  1.00  0.00           N
ATOM   1074  C12 POPC    9      55.496  37.360  52.289  1.00  0.00           C
ATOM   1075 H12A POPC    9      54.486  37.002  52.154  1.00  0.00           H
ATOM   1076 H12B POPC    9      56.145  36.669  52.806  1.00  0.00           H
ATOM   1077  C13 POPC    9      54.536  38.608  54.294  1.00  0.00           C
ATOM   1078 H13A POPC    9      54.892  37.876  55.004  1.00  0.00           H
ATOM   1079 H13B POPC    9      54.300  39.542  54.783  1.00  0.00           H
ATOM   1080 H13C POPC    9      53.604  38.194  53.939  1.00  0.00           H
ATOM   1081  C14 POPC    9      56.811  38.987  53.635  1.00  0.00           C
ATOM   1082 H14A POPC    9      57.171  38.404  54.470  1.00  0.00           H
ATOM   1083 H14B POPC    9      57.504  38.930  52.809  1.00  0.00           H
ATOM   1084 H14C POPC    9      56.753  40.045  53.844  1.00  0.00           H
ATOM   1085  C15 POPC    9      54.801  39.641  52.323  1.00  0.00           C
ATOM   1086 H15A POPC    9      55.411  39.913  51.474  1.00  0.00           H
ATOM   1087 H15B POPC    9      54.675  40.564  52.870  1.00  0.00           H
ATOM   1088 H15C POPC    9      53.847  39.285  51.963  1.00  0.00           H
ATOM   1089  C11 POPC    9      56.175  37.353  50.903  1.00  0.00           C
ATOM   1090 H11A POPC    9      55.634  38.088  50.268  1.00  0.00           H
ATOM   1091 H11B POPC    9      56.150  36.313  50.512  1.00  0.00           H
ATOM   1092  P   POPC    9      58.688  36.948  51.284  1.00  0.00           P
ATOM   1093  O13 POPC    9      58.547  36.263  52.588  1.00  0.00           O
ATOM   1094  O14 POPC    9      59.805  37.894  51.207  1.00  0.00           O
ATOM   1095  O12 POPC    9      57.466  37.828  50.976  1.00  0.00           O
ATOM   1096  O11 POPC    9      58.740  35.885  50.078  1.00  0.00           O
ATOM   1097  C1  POPC    9      58.991  36.240  48.717  1.00  0.00           C
ATOM   1098  HA  POPC    9      59.544  35.484  48.120  1.00  0.00           H
ATOM   1099  HB  POPC    9      59.623  37.151  48.647  1.00  0.00           H
ATOM   1100  C2  POPC    9      57.698  36.644  47.899  1.00  0.00           C
ATOM   1101  HS  POPC    9      57.131  37.364  48.528  1.00  0.00           H
ATOM   1102  O21 POPC    9      56.970  35.456  47.530  1.00  0.00           O
ATOM   1103  C21 POPC    9      55.635  35.766  47.473  1.00  0.00           C
ATOM   1104  O22 POPC    9      55.130  36.858  47.698  1.00  0.00           O
ATOM   1105  C22 POPC    9      54.905  34.481  47.203  1.00  0.00           C
ATOM   1106  H2R POPC    9      54.412  33.994  48.072  1.00  0.00           H
ATOM   1107  H2S POPC    9      55.730  33.871  46.777  1.00  0.00           H
ATOM   1108  C3  POPC    9      58.147  37.388  46.592  1.00  0.00           C
ATOM   1109  HX  POPC    9      58.691  36.577  46.063  1.00  0.00           H
ATOM   1110  HY  POPC    9      58.812  38.222  46.902  1.00  0.00           H
ATOM   1111  O31 POPC    9      57.052  37.866  45.803  1.00  0.00           O
ATOM   1112  C31 POPC    9      56.443  39.037  45.999  1.00  0.00           C
ATOM   1113  O32 POPC    9      56.698  39.880  46.834  1.00  0.00           O
ATOM   1114  C32 POPC    9      55.371  39.191  44.865  1.00  0.00           C
ATOM   1115  H2X POPC    9      54.466  38.577  45.064  1.00  0.00           H
ATOM   1116  H2Y POPC    9      55.852  38.857  43.921  1.00  0.00           H
ATOM   1117  C23 POPC    9      53.714  34.784  46.327  1.00  0.00           C
ATOM   1118  H3R POPC    9      52.909  35.350  46.842  1.00  0.00           H
ATOM   1119  H3S POPC    9      53.217  33.826  46.063  1.00  0.00           H
ATOM   1120  C24 POPC    9      53.965  35.454  44.970  1.00  0.00           C
ATOM   1121  H4R POPC    9      54.581  34.825  44.292  1.00  0.00           H
ATOM   1122  H4S POPC    9      54.550  36.398  44.963  1.00  0.00           H
ATOM   1123  C25 POPC    9      52.668  35.871  44.290  1.00  0.00           C
ATOM   1124  H5R POPC    9      52.273  36.768  44.813  1.00  0.00           H
ATOM   1125  H5S POPC    9      51.917  35.054  44.346  1.00  0.00           H
ATOM   1126  C26 POPC    9      52.884  36.386  42.867  1.00  0.00           C
ATOM   1127  H6R POPC    9      53.677  37.162  42.928  1.00  0.00           H
ATOM   1128  H6S POPC    9      51.934  36.839  42.511  1.00  0.00           H
ATOM   1129  C27 POPC    9      53.227  35.297  41.853  1.00  0.00           C
ATOM   1130  H7R POPC    9      52.498  34.461  41.789  1.00  0.00           H
ATOM   1131  H7S POPC    9      54.138  34.924  42.367  1.00  0.00           H
ATOM   1132  C28 POPC    9      53.379  35.763  40.442  1.00  0.00           C
ATOM   1133  H8R POPC    9      54.154  36.558  40.426  1.00  0.00           H
ATOM   1134  H8S POPC    9      52.438  36.242  40.095  1.00  0.00           H
ATOM   1135  C29 POPC    9      53.800  34.781  39.423  1.00  0.00           C
ATOM   1136  H91 POPC    9      54.167  33.823  39.820  1.00  0.00           H
ATOM   1137 C210 POPC    9      53.616  35.010  38.129  1.00  0.00           C
ATOM   1138 H101 POPC    9      53.920  34.273  37.370  1.00  0.00           H
ATOM   1139 C211 POPC    9      53.048  36.287  37.614  1.00  0.00           C
ATOM   1140 H11R POPC    9      53.850  37.055  37.580  1.00  0.00           H
ATOM   1141 H11S POPC    9      52.118  36.592  38.139  1.00  0.00           H
ATOM   1142 C212 POPC    9      52.519  36.025  36.215  1.00  0.00           C
ATOM   1143 H12R POPC    9      51.999  35.055  36.061  1.00  0.00           H
ATOM   1144 H12S POPC    9      53.334  36.188  35.478  1.00  0.00           H
ATOM   1145 C213 POPC    9      51.439  37.076  35.900  1.00  0.00           C
ATOM   1146 H13R POPC    9      51.607  38.052  36.403  1.00  0.00           H
ATOM   1147 H13S POPC    9      50.500  36.655  36.321  1.00  0.00           H
ATOM   1148 C214 POPC    9      51.274  37.412  34.391  1.00  0.00           C
ATOM   1149 H14R POPC    9      51.144  36.442  33.864  1.00  0.00           H
ATOM   1150 H14S POPC    9      52.247  37.807  34.028  1.00  0.00           H
ATOM   1151 C215 POPC    9      50.190  38.395  33.992  1.00  0.00           C
ATOM   1152 H15R POPC    9      50.586  39.421  34.145  1.00  0.00           H
ATOM   1153 H15S POPC    9      49.257  38.320  34.590  1.00  0.00           H
ATOM   1154 C216 POPC    9      49.758  38.214  32.480  1.00  0.00           C
ATOM   1155 H16R POPC    9      49.104  39.090  32.280  1.00  0.00           H
ATOM   1156 H16S POPC    9      49.147  37.300  32.317  1.00  0.00           H
ATOM   1157 C217 POPC    9      50.947  38.288  31.522  1.00  0.00           C
ATOM   1158 H17R POPC    9      51.707  37.516  31.768  1.00  0.00           H
ATOM   1159 H17S POPC    9      51.523  39.226  31.674  1.00  0.00           H
ATOM   1160 C218 POPC    9      50.540  38.238  30.060  1.00  0.00           C
ATOM   1161 H18R POPC    9      49.699  37.560  29.800  1.00  0.00           H
ATOM   1162 H18S POPC    9      51.417  37.844  29.504  1.00  0.00           H
ATOM   1163 H18T POPC    9      50.257  39.200  29.582  1.00  0.00           H
ATOM   1164  C33 POPC    9      54.885  40.684  44.608  1.00  0.00           C
ATOM   1165  H3X POPC    9      55.650  41.386  44.212  1.00  0.00           H
ATOM   1166  H3Y POPC    9      54.548  40.988  45.623  1.00  0.00           H
ATOM   1167  C34 POPC    9      53.642  40.805  43.599  1.00  0.00           C
ATOM   1168  H4X POPC    9      53.129  41.764  43.826  1.00  0.00           H
ATOM   1169  H4Y POPC    9      52.873  40.053  43.878  1.00  0.00           H
ATOM   1170  C35 POPC    9      53.962  40.772  42.100  1.00  0.00           C
ATOM   1171  H5X POPC    9      54.557  39.869  41.844  1.00  0.00           H
ATOM   1172  H5Y POPC    9      54.501  41.728  41.926  1.00  0.00           H
ATOM   1173  C36 POPC    9      52.673  40.850  41.297  1.00  0.00           C
ATOM   1174  H6X POPC    9      52.132  41.787  41.549  1.00  0.00           H
ATOM   1175  H6Y POPC    9      52.097  39.928  41.525  1.00  0.00           H
ATOM   1176  C37 POPC    9      52.898  40.868  39.748  1.00  0.00           C
ATOM   1177  H7X POPC    9      53.569  40.013  39.518  1.00  0.00           H
ATOM   1178  H7Y POPC    9      53.464  41.768  39.427  1.00  0.00           H
ATOM   1179  C38 POPC    9      51.577  40.595  39.003  1.00  0.00           C
ATOM   1180  H8X POPC    9      50.802  41.343  39.278  1.00  0.00           H
ATOM   1181  H8Y POPC    9      51.374  39.621  39.497  1.00  0.00           H
ATOM   1182  C39 POPC    9      51.732  40.492  37.463  1.00  0.00           C
ATOM   1183  H9X POPC    9      50.751  40.138  37.081  1.00  0.00           H
ATOM   1184  H9Y POPC    9      52.500  39.729  37.211  1.00  0.00           H
ATOM   1185 C310 POPC    9      52.159  41.753  36.749  1.00  0.00           C
ATOM   1186 H10X POPC    9      53.265  41.825  36.815  1.00  0.00           H
ATOM   1187 H10Y POPC    9      51.857  42.562  37.448  1.00  0.00           H
ATOM   1188 C311 POPC    9      51.658  41.924  35.312  1.00  0.00           C
ATOM   1189 H11X POPC    9      50.569  41.711  35.244  1.00  0.00           H
ATOM   1190 H11Y POPC    9      52.082  41.145  34.643  1.00  0.00           H
ATOM   1191 C312 POPC    9      51.822  43.381  34.833  1.00  0.00           C
ATOM   1192 H12X POPC    9      52.858  43.700  35.079  1.00  0.00           H
ATOM   1193 H12Y POPC    9      51.157  44.068  35.400  1.00  0.00           H
ATOM   1194 C313 POPC    9      51.506  43.567  33.329  1.00  0.00           C
ATOM   1195 H13X POPC    9      52.301  43.043  32.756  1.00  0.00           H
ATOM   1196 H13Y POPC    9      51.315  44.646  33.142  1.00  0.00           H
ATOM   1197 C314 POPC    9      50.185  42.962  32.788  1.00  0.00           C
ATOM   1198 H14X POPC    9      49.240  43.248  33.296  1.00  0.00           H
ATOM   1199 H14Y POPC    9      50.254  41.855  32.726  1.00  0.00           H
ATOM   1200 C315 POPC    9      49.922  43.501  31.329  1.00  0.00           C
ATOM   1201 H15X POPC    9      49.168  42.795  30.921  1.00  0.00           H
ATOM   1202 H15Y POPC    9      50.842  43.348  30.725  1.00  0.00           H
ATOM   1203 C316 POPC    9      49.428  44.931  31.186  1.00  0.00           C
ATOM   1204 H16X POPC    9      48.895  44.992  30.213  1.00  0.00           H
ATOM   1205 H16Y POPC    9      50.252  45.672  31.266  1.00  0.00           H
ATOM   1206 H16Z POPC    9      48.686  45.206  31.966  1.00  0.00           H
ATOM   1207  N   POPC   10      58.405  32.435  54.390  1.00  0.00           N
ATOM   1208  C12 POPC   10      57.514  32.471  53.194  1.00  0.00           C
ATOM   1209 H12A POPC   10      58.019  32.395  52.243  1.00  0.00           H
ATOM   1210 H12B POPC   10      57.059  33.447  53.104  1.00  0.00           H
ATOM   1211  C13 POPC   10      59.160  31.117  54.421  1.00  0.00           C
ATOM   1212 H13A POPC   10      59.840  31.220  55.254  1.00  0.00           H
ATOM   1213 H13B POPC   10      58.478  30.290  54.554  1.00  0.00           H
ATOM   1214 H13C POPC   10      59.713  30.826  53.541  1.00  0.00           H
ATOM   1215  C14 POPC   10      59.480  33.504  54.162  1.00  0.00           C
ATOM   1216 H14A POPC   10      60.190  33.237  53.394  1.00  0.00           H
ATOM   1217 H14B POPC   10      59.061  34.458  53.878  1.00  0.00           H
ATOM   1218 H14C POPC   10      59.927  33.783  55.105  1.00  0.00           H
ATOM   1219  C15 POPC   10      57.685  32.653  55.653  1.00  0.00           C
ATOM   1220 H15A POPC   10      56.879  31.935  55.685  1.00  0.00           H
ATOM   1221 H15B POPC   10      57.135  33.581  55.596  1.00  0.00           H
ATOM   1222 H15C POPC   10      58.301  32.640  56.540  1.00  0.00           H
ATOM   1223  C11 POPC   10      56.328  31.419  53.103  1.00  0.00           C
ATOM   1224 H11A POPC   10      56.782  30.431  53.331  1.00  0.00           H
ATOM   1225 H11B POPC   10      55.852  31.546  52.107  1.00  0.00           H
ATOM   1226  P   POPC   10      54.326  30.585  54.622  1.00  0.00           P
ATOM   1227  O13 POPC   10      53.418  31.210  55.645  1.00  0.00           O
ATOM   1228  O14 POPC   10      55.108  29.403  55.039  1.00  0.00           O
ATOM   1229  O12 POPC   10      55.340  31.735  54.067  1.00  0.00           O
ATOM   1230  O11 POPC   10      53.434  30.189  53.350  1.00  0.00           O
ATOM   1231  C1  POPC   10      52.648  31.073  52.559  1.00  0.00           C
ATOM   1232  HA  POPC   10      53.203  31.921  52.103  1.00  0.00           H
ATOM   1233  HB  POPC   10      51.820  31.518  53.151  1.00  0.00           H
ATOM   1234  C2  POPC   10      52.175  30.386  51.247  1.00  0.00           C
ATOM   1235  HS  POPC   10      51.847  31.089  50.451  1.00  0.00           H
ATOM   1236  O21 POPC   10      53.261  29.528  50.794  1.00  0.00           O
ATOM   1237  C21 POPC   10      54.288  30.283  50.267  1.00  0.00           C
ATOM   1238  O22 POPC   10      54.255  31.519  50.189  1.00  0.00           O
ATOM   1239  C22 POPC   10      55.544  29.470  49.907  1.00  0.00           C
ATOM   1240  H2R POPC   10      56.258  29.389  50.755  1.00  0.00           H
ATOM   1241  H2S POPC   10      55.197  28.444  49.660  1.00  0.00           H
ATOM   1242  C3  POPC   10      50.972  29.451  51.568  1.00  0.00           C
ATOM   1243  HX  POPC   10      50.097  30.067  51.870  1.00  0.00           H
ATOM   1244  HY  POPC   10      51.347  28.892  52.452  1.00  0.00           H
ATOM   1245  O31 POPC   10      50.764  28.482  50.517  1.00  0.00           O
ATOM   1246  C31 POPC   10      49.744  27.655  50.700  1.00  0.00           C
ATOM   1247  O32 POPC   10      49.067  27.591  51.681  1.00  0.00           O
ATOM   1248  C32 POPC   10      49.675  26.759  49.451  1.00  0.00           C
ATOM   1249  H2X POPC   10      48.773  26.131  49.613  1.00  0.00           H
ATOM   1250  H2Y POPC   10      50.545  26.089  49.616  1.00  0.00           H
ATOM   1251  C23 POPC   10      56.329  30.027  48.713  1.00  0.00           C
ATOM   1252  H3R POPC   10      57.267  29.459  48.535  1.00  0.00           H
ATOM   1253  H3S POPC   10      56.709  31.003  49.084  1.00  0.00           H
ATOM   1254  C24 POPC   10      55.467  30.321  47.507  1.00  0.00           C
ATOM   1255  H4R POPC   10      56.027  30.969  46.800  1.00  0.00           H
ATOM   1256  H4S POPC   10      54.552  30.911  47.726  1.00  0.00           H
ATOM   1257  C25 POPC   10      54.906  29.015  46.829  1.00  0.00           C
ATOM   1258  H5R POPC   10      54.079  28.605  47.447  1.00  0.00           H
ATOM   1259  H5S POPC   10      55.688  28.226  46.858  1.00  0.00           H
ATOM   1260  C26 POPC   10      54.458  29.161  45.415  1.00  0.00           C
ATOM   1261  H6R POPC   10      54.177  28.192  44.948  1.00  0.00           H
ATOM   1262  H6S POPC   10      55.309  29.482  44.777  1.00  0.00           H
ATOM   1263  C27 POPC   10      53.399  30.313  45.193  1.00  0.00           C
ATOM   1264  H7R POPC   10      53.867  31.278  45.482  1.00  0.00           H
ATOM   1265  H7S POPC   10      52.555  30.160  45.900  1.00  0.00           H
ATOM   1266  C28 POPC   10      52.986  30.448  43.706  1.00  0.00           C
ATOM   1267  H8R POPC   10      52.510  29.491  43.403  1.00  0.00           H
ATOM   1268  H8S POPC   10      53.809  30.597  42.974  1.00  0.00           H
ATOM   1269  C29 POPC   10      51.932  31.503  43.479  1.00  0.00           C
ATOM   1270  H91 POPC   10      52.167  32.486  43.046  1.00  0.00           H
ATOM   1271 C210 POPC   10      50.618  31.209  43.613  1.00  0.00           C
ATOM   1272 H101 POPC   10      49.928  32.018  43.329  1.00  0.00           H
ATOM   1273 C211 POPC   10      49.979  29.925  44.091  1.00  0.00           C
ATOM   1274 H11R POPC   10      50.682  29.527  44.855  1.00  0.00           H
ATOM   1275 H11S POPC   10      50.049  29.182  43.269  1.00  0.00           H
ATOM   1276 C212 POPC   10      48.639  30.038  44.763  1.00  0.00           C
ATOM   1277 H12R POPC   10      48.871  30.870  45.461  1.00  0.00           H
ATOM   1278 H12S POPC   10      48.426  29.075  45.275  1.00  0.00           H
ATOM   1279 C213 POPC   10      47.642  30.432  43.659  1.00  0.00           C
ATOM   1280 H13R POPC   10      47.672  29.596  42.929  1.00  0.00           H
ATOM   1281 H13S POPC   10      47.946  31.349  43.110  1.00  0.00           H
ATOM   1282 C214 POPC   10      46.191  30.759  44.132  1.00  0.00           C
ATOM   1283 H14R POPC   10      46.415  31.741  44.602  1.00  0.00           H
ATOM   1284 H14S POPC   10      45.876  30.075  44.948  1.00  0.00           H
ATOM   1285 C215 POPC   10      45.114  30.827  43.022  1.00  0.00           C
ATOM   1286 H15R POPC   10      45.415  29.987  42.359  1.00  0.00           H
ATOM   1287 H15S POPC   10      45.236  31.841  42.584  1.00  0.00           H
ATOM   1288 C216 POPC   10      43.655  30.643  43.454  1.00  0.00           C
ATOM   1289 H16R POPC   10      43.362  31.459  44.148  1.00  0.00           H
ATOM   1290 H16S POPC   10      43.401  29.709  44.001  1.00  0.00           H
ATOM   1291 C217 POPC   10      42.743  30.633  42.231  1.00  0.00           C
ATOM   1292 H17R POPC   10      42.905  31.578  41.671  1.00  0.00           H
ATOM   1293 H17S POPC   10      41.698  30.649  42.609  1.00  0.00           H
ATOM   1294 C218 POPC   10      42.722  29.400  41.200  1.00  0.00           C
ATOM   1295 H18R POPC   10      41.922  29.550  40.444  1.00  0.00           H
ATOM   1296 H18S POPC   10      42.481  28.551  41.875  1.00  0.00           H
ATOM   1297 H18T POPC   10      43.712  29.361  40.697  1.00  0.00           H
ATOM   1298  C33 POPC   10      49.610  27.528  48.067  1.00  0.00           C
ATOM   1299  H3X POPC   10      50.553  28.110  47.984  1.00  0.00           H
ATOM   1300  H3Y POPC   10      48.778  28.255  47.951  1.00  0.00           H
ATOM   1301  C34 POPC   10      49.397  26.522  46.897  1.00  0.00           C
ATOM   1302  H4X POPC   10      48.661  26.988  46.207  1.00  0.00           H
ATOM   1303  H4Y POPC   10      48.886  25.598  47.242  1.00  0.00           H
ATOM   1304  C35 POPC   10      50.823  26.229  46.202  1.00  0.00           C
ATOM   1305  H5X POPC   10      51.484  25.784  46.976  1.00  0.00           H
ATOM   1306  H5Y POPC   10      51.269  27.202  45.903  1.00  0.00           H
ATOM   1307  C36 POPC   10      50.769  25.338  44.979  1.00  0.00           C
ATOM   1308  H6X POPC   10      50.537  24.303  45.311  1.00  0.00           H
ATOM   1309  H6Y POPC   10      51.762  25.210  44.498  1.00  0.00           H
ATOM   1310  C37 POPC   10      49.822  25.870  43.857  1.00  0.00           C
ATOM   1311  H7X POPC   10      49.550  26.946  43.801  1.00  0.00           H
ATOM   1312  H7Y POPC   10      48.845  25.342  43.861  1.00  0.00           H
ATOM   1313  C38 POPC   10      50.406  25.493  42.488  1.00  0.00           C
ATOM   1314  H8X POPC   10      50.685  24.418  42.496  1.00  0.00           H
ATOM   1315  H8Y POPC   10      51.334  26.028  42.192  1.00  0.00           H
ATOM   1316  C39 POPC   10      49.379  25.638  41.267  1.00  0.00           C
ATOM   1317  H9X POPC   10      48.483  25.030  41.518  1.00  0.00           H
ATOM   1318  H9Y POPC   10      49.988  25.323  40.393  1.00  0.00           H
ATOM   1319 C310 POPC   10      49.128  27.088  41.012  1.00  0.00           C
ATOM   1320 H10X POPC   10      50.107  27.614  40.996  1.00  0.00           H
ATOM   1321 H10Y POPC   10      48.632  27.453  41.937  1.00  0.00           H
ATOM   1322 C311 POPC   10      48.115  27.414  39.922  1.00  0.00           C
ATOM   1323 H11X POPC   10      47.192  26.847  40.165  1.00  0.00           H
ATOM   1324 H11Y POPC   10      48.625  27.145  38.972  1.00  0.00           H
ATOM   1325 C312 POPC   10      47.824  28.916  39.986  1.00  0.00           C
ATOM   1326 H12X POPC   10      48.828  29.392  39.985  1.00  0.00           H
ATOM   1327 H12Y POPC   10      47.286  29.244  40.901  1.00  0.00           H
ATOM   1328 C313 POPC   10      47.121  29.309  38.652  1.00  0.00           C
ATOM   1329 H13X POPC   10      46.176  28.794  38.375  1.00  0.00           H
ATOM   1330 H13Y POPC   10      47.758  28.935  37.823  1.00  0.00           H
ATOM   1331 C314 POPC   10      46.896  30.865  38.479  1.00  0.00           C
ATOM   1332 H14X POPC   10      47.113  31.245  37.458  1.00  0.00           H
ATOM   1333 H14Y POPC   10      47.803  31.189  39.033  1.00  0.00           H
ATOM   1334 C315 POPC   10      45.617  31.514  39.087  1.00  0.00           C
ATOM   1335 H15X POPC   10      45.796  32.608  39.157  1.00  0.00           H
ATOM   1336 H15Y POPC   10      45.451  31.056  40.085  1.00  0.00           H
ATOM   1337 C316 POPC   10      44.360  31.239  38.238  1.00  0.00           C
ATOM   1338 H16X POPC   10      44.380  31.864  37.320  1.00  0.00           H
ATOM   1339 H16Y POPC   10      43.481  31.457  38.881  1.00  0.00           H
ATOM   1340 H16Z POPC   10      44.361  30.173  37.924  1.00  0.00           H
ATOM   1341  N   POPC   11      47.697  13.856  56.169  1.00  0.00           N
ATOM   1342  C12 POPC   11      46.972  14.861  55.261  1.00  0.00           C
ATOM   1343 H12A POPC   11      47.639  15.121  54.452  1.00  0.00           H
ATOM   1344 H12B POPC   11      46.872  15.768  55.839  1.00  0.00           H
ATOM   1345  C13 POPC   11      48.850  14.468  56.935  1.00  0.00           C
ATOM   1346 H13A POPC   11      49.416  13.812  57.581  1.00  0.00           H
ATOM   1347 H13B POPC   11      49.599  14.915  56.299  1.00  0.00           H
ATOM   1348 H13C POPC   11      48.477  15.294  57.522  1.00  0.00           H
ATOM   1349  C14 POPC   11      46.793  13.334  57.320  1.00  0.00           C
ATOM   1350 H14A POPC   11      46.379  14.135  57.915  1.00  0.00           H
ATOM   1351 H14B POPC   11      45.970  12.835  56.831  1.00  0.00           H
ATOM   1352 H14C POPC   11      47.336  12.610  57.910  1.00  0.00           H
ATOM   1353  C15 POPC   11      48.196  12.729  55.427  1.00  0.00           C
ATOM   1354 H15A POPC   11      47.352  12.342  54.876  1.00  0.00           H
ATOM   1355 H15B POPC   11      48.689  12.004  56.057  1.00  0.00           H
ATOM   1356 H15C POPC   11      48.897  13.022  54.659  1.00  0.00           H
ATOM   1357  C11 POPC   11      45.563  14.448  54.705  1.00  0.00           C
ATOM   1358 H11A POPC   11      45.012  15.283  54.221  1.00  0.00           H
ATOM   1359 H11B POPC   11      44.915  14.223  55.579  1.00  0.00           H
ATOM   1360  P   POPC   11      46.234  13.310  52.483  1.00  0.00           P
ATOM   1361  O13 POPC   11      47.173  12.162  52.430  1.00  0.00           O
ATOM   1362  O14 POPC   11      46.817  14.689  52.190  1.00  0.00           O
ATOM   1363  O12 POPC   11      45.685  13.290  53.924  1.00  0.00           O
ATOM   1364  O11 POPC   11      44.980  13.117  51.527  1.00  0.00           O
ATOM   1365  C1  POPC   11      44.002  14.117  51.311  1.00  0.00           C
ATOM   1366  HA  POPC   11      44.543  15.080  51.192  1.00  0.00           H
ATOM   1367  HB  POPC   11      43.297  14.257  52.158  1.00  0.00           H
ATOM   1368  C2  POPC   11      43.097  13.756  50.065  1.00  0.00           C
ATOM   1369  HS  POPC   11      42.568  12.835  50.392  1.00  0.00           H
ATOM   1370  O21 POPC   11      43.744  13.685  48.769  1.00  0.00           O
ATOM   1371  C21 POPC   11      44.240  12.464  48.522  1.00  0.00           C
ATOM   1372  O22 POPC   11      44.074  11.504  49.265  1.00  0.00           O
ATOM   1373  C22 POPC   11      44.738  12.519  47.055  1.00  0.00           C
ATOM   1374  H2R POPC   11      44.018  13.088  46.428  1.00  0.00           H
ATOM   1375  H2S POPC   11      44.811  11.487  46.652  1.00  0.00           H
ATOM   1376  C3  POPC   11      42.045  14.921  50.120  1.00  0.00           C
ATOM   1377  HX  POPC   11      41.610  14.712  51.120  1.00  0.00           H
ATOM   1378  HY  POPC   11      41.314  14.711  49.310  1.00  0.00           H
ATOM   1379  O31 POPC   11      42.660  16.167  49.881  1.00  0.00           O
ATOM   1380  C31 POPC   11      42.207  17.282  50.469  1.00  0.00           C
ATOM   1381  O32 POPC   11      41.262  17.296  51.228  1.00  0.00           O
ATOM   1382  C32 POPC   11      42.924  18.568  49.918  1.00  0.00           C
ATOM   1383  H2X POPC   11      43.528  18.128  49.096  1.00  0.00           H
ATOM   1384  H2Y POPC   11      43.502  18.978  50.774  1.00  0.00           H
ATOM   1385  C23 POPC   11      46.050  13.365  46.970  1.00  0.00           C
ATOM   1386  H3R POPC   11      46.838  12.837  47.548  1.00  0.00           H
ATOM   1387  H3S POPC   11      45.950  14.383  47.402  1.00  0.00           H
ATOM   1388  C24 POPC   11      46.517  13.396  45.519  1.00  0.00           C
ATOM   1389  H4R POPC   11      47.343  14.138  45.481  1.00  0.00           H
ATOM   1390  H4S POPC   11      45.711  13.724  44.829  1.00  0.00           H
ATOM   1391  C25 POPC   11      47.278  12.182  44.950  1.00  0.00           C
ATOM   1392  H5R POPC   11      46.565  11.331  44.916  1.00  0.00           H
ATOM   1393  H5S POPC   11      48.076  11.979  45.695  1.00  0.00           H
ATOM   1394  C26 POPC   11      47.754  12.409  43.490  1.00  0.00           C
ATOM   1395  H6R POPC   11      48.706  12.979  43.535  1.00  0.00           H
ATOM   1396  H6S POPC   11      47.100  13.127  42.951  1.00  0.00           H
ATOM   1397  C27 POPC   11      47.921  11.009  42.749  1.00  0.00           C
ATOM   1398  H7R POPC   11      46.884  10.631  42.620  1.00  0.00           H
ATOM   1399  H7S POPC   11      48.398  10.309  43.467  1.00  0.00           H
ATOM   1400  C28 POPC   11      48.598  10.956  41.368  1.00  0.00           C
ATOM   1401  H8R POPC   11      48.569   9.860  41.191  1.00  0.00           H
ATOM   1402  H8S POPC   11      49.635  11.321  41.530  1.00  0.00           H
ATOM   1403  C29 POPC   11      48.000  11.739  40.259  1.00  0.00           C
ATOM   1404  H91 POPC   11      47.621  12.716  40.594  1.00  0.00           H
ATOM   1405 C210 POPC   11      47.627  11.318  39.053  1.00  0.00           C
ATOM   1406 H101 POPC   11      47.218  11.975  38.272  1.00  0.00           H
ATOM   1407 C211 POPC   11      47.853   9.967  38.487  1.00  0.00           C
ATOM   1408 H11R POPC   11      47.181   9.997  37.603  1.00  0.00           H
ATOM   1409 H11S POPC   11      47.499   9.179  39.186  1.00  0.00           H
ATOM   1410 C212 POPC   11      49.286   9.475  38.191  1.00  0.00           C
ATOM   1411 H12R POPC   11      49.918   9.618  39.093  1.00  0.00           H
ATOM   1412 H12S POPC   11      49.688  10.163  37.417  1.00  0.00           H
ATOM   1413 C213 POPC   11      49.351   8.036  37.663  1.00  0.00           C
ATOM   1414 H13R POPC   11      48.826   7.993  36.685  1.00  0.00           H
ATOM   1415 H13S POPC   11      48.733   7.419  38.351  1.00  0.00           H
ATOM   1416 C214 POPC   11      50.820   7.597  37.624  1.00  0.00           C
ATOM   1417 H14R POPC   11      51.468   7.888  38.478  1.00  0.00           H
ATOM   1418 H14S POPC   11      51.323   8.081  36.760  1.00  0.00           H
ATOM   1419 C215 POPC   11      51.049   6.067  37.147  1.00  0.00           C
ATOM   1420 H15R POPC   11      50.447   5.838  36.241  1.00  0.00           H
ATOM   1421 H15S POPC   11      50.614   5.443  37.957  1.00  0.00           H
ATOM   1422 C216 POPC   11      52.475   5.839  36.846  1.00  0.00           C
ATOM   1423 H16R POPC   11      53.181   5.973  37.693  1.00  0.00           H
ATOM   1424 H16S POPC   11      52.922   6.366  35.976  1.00  0.00           H
ATOM   1425 C217 POPC   11      52.778   4.371  36.409  1.00  0.00           C
ATOM   1426 H17R POPC   11      52.237   4.217  35.451  1.00  0.00           H
ATOM   1427 H17S POPC   11      52.380   3.708  37.207  1.00  0.00           H
ATOM   1428 C218 POPC   11      54.242   4.145  36.325  1.00  0.00           C
ATOM   1429 H18R POPC   11      54.465   3.057  36.333  1.00  0.00           H
ATOM   1430 H18S POPC   11      54.789   4.776  37.059  1.00  0.00           H
ATOM   1431 H18T POPC   11      54.612   4.469  35.329  1.00  0.00           H
ATOM   1432  C33 POPC   11      42.022  19.565  49.178  1.00  0.00           C
ATOM   1433  H3X POPC   11      41.557  20.198  49.964  1.00  0.00           H
ATOM   1434  H3Y POPC   11      41.144  19.077  48.703  1.00  0.00           H
ATOM   1435  C34 POPC   11      42.685  20.385  48.023  1.00  0.00           C
ATOM   1436  H4X POPC   11      43.075  19.684  47.254  1.00  0.00           H
ATOM   1437  H4Y POPC   11      43.536  20.937  48.477  1.00  0.00           H
ATOM   1438  C35 POPC   11      41.656  21.257  47.195  1.00  0.00           C
ATOM   1439  H5X POPC   11      40.938  21.942  47.695  1.00  0.00           H
ATOM   1440  H5Y POPC   11      40.914  20.590  46.708  1.00  0.00           H
ATOM   1441  C36 POPC   11      42.403  21.945  46.012  1.00  0.00           C
ATOM   1442  H6X POPC   11      42.858  21.233  45.290  1.00  0.00           H
ATOM   1443  H6Y POPC   11      43.250  22.580  46.350  1.00  0.00           H
ATOM   1444  C37 POPC   11      41.487  22.904  45.189  1.00  0.00           C
ATOM   1445  H7X POPC   11      42.038  23.778  44.779  1.00  0.00           H
ATOM   1446  H7Y POPC   11      40.711  23.316  45.871  1.00  0.00           H
ATOM   1447  C38 POPC   11      40.853  22.220  44.032  1.00  0.00           C
ATOM   1448  H8X POPC   11      39.827  22.630  43.920  1.00  0.00           H
ATOM   1449  H8Y POPC   11      40.585  21.173  44.291  1.00  0.00           H
ATOM   1450  C39 POPC   11      41.602  22.364  42.746  1.00  0.00           C
ATOM   1451  H9X POPC   11      42.442  21.637  42.752  1.00  0.00           H
ATOM   1452  H9Y POPC   11      41.958  23.414  42.666  1.00  0.00           H
ATOM   1453 C310 POPC   11      40.775  22.318  41.370  1.00  0.00           C
ATOM   1454 H10X POPC   11      41.429  22.520  40.494  1.00  0.00           H
ATOM   1455 H10Y POPC   11      40.024  23.136  41.397  1.00  0.00           H
ATOM   1456 C311 POPC   11      39.959  20.996  41.014  1.00  0.00           C
ATOM   1457 H11X POPC   11      39.201  20.786  41.799  1.00  0.00           H
ATOM   1458 H11Y POPC   11      40.695  20.165  40.957  1.00  0.00           H
ATOM   1459 C312 POPC   11      39.137  21.200  39.725  1.00  0.00           C
ATOM   1460 H12X POPC   11      38.262  21.860  39.908  1.00  0.00           H
ATOM   1461 H12Y POPC   11      38.745  20.219  39.381  1.00  0.00           H
ATOM   1462 C313 POPC   11      39.950  21.776  38.592  1.00  0.00           C
ATOM   1463 H13X POPC   11      40.794  21.056  38.524  1.00  0.00           H
ATOM   1464 H13Y POPC   11      40.319  22.770  38.923  1.00  0.00           H
ATOM   1465 C314 POPC   11      39.198  21.954  37.297  1.00  0.00           C
ATOM   1466 H14X POPC   11      38.544  22.834  37.477  1.00  0.00           H
ATOM   1467 H14Y POPC   11      38.596  21.081  36.969  1.00  0.00           H
ATOM   1468 C315 POPC   11      40.102  22.251  36.095  1.00  0.00           C
ATOM   1469 H15X POPC   11      40.758  21.375  35.905  1.00  0.00           H
ATOM   1470 H15Y POPC   11      40.819  23.076  36.291  1.00  0.00           H
ATOM   1471 C316 POPC   11      39.334  22.590  34.848  1.00  0.00           C
ATOM   1472 H16X POPC   11      40.078  23.033  34.152  1.00  0.00           H
ATOM   1473 H16Y POPC   11      38.497  23.293  35.047  1.00  0.00           H
ATOM   1474 H16Z POPC   11      38.909  21.654  34.427  1.00  0.00           H
ATOM   1475  N   POPC   12      29.113  15.236  59.700  1.00  0.00           N
ATOM   1476  C12 POPC   12      29.003  15.143  58.186  1.00  0.00           C
ATOM   1477 H12A POPC   12      29.965  14.769  57.868  1.00  0.00           H
ATOM   1478 H12B POPC   12      28.944  16.121  57.733  1.00  0.00           H
ATOM   1479  C13 POPC   12      29.518  13.956  60.247  1.00  0.00           C
ATOM   1480 H13A POPC   12      28.930  13.093  59.973  1.00  0.00           H
ATOM   1481 H13B POPC   12      30.471  13.647  59.844  1.00  0.00           H
ATOM   1482 H13C POPC   12      29.448  13.834  61.318  1.00  0.00           H
ATOM   1483  C14 POPC   12      30.256  16.177  60.066  1.00  0.00           C
ATOM   1484 H14A POPC   12      30.084  17.175  59.690  1.00  0.00           H
ATOM   1485 H14B POPC   12      30.216  16.242  61.143  1.00  0.00           H
ATOM   1486 H14C POPC   12      31.218  15.793  59.763  1.00  0.00           H
ATOM   1487  C15 POPC   12      27.918  15.683  60.380  1.00  0.00           C
ATOM   1488 H15A POPC   12      27.618  16.640  59.981  1.00  0.00           H
ATOM   1489 H15B POPC   12      28.133  15.755  61.436  1.00  0.00           H
ATOM   1490 H15C POPC   12      27.112  14.976  60.249  1.00  0.00           H
ATOM   1491  C11 POPC   12      27.996  14.161  57.535  1.00  0.00           C
ATOM   1492 H11A POPC   12      28.194  14.382  56.465  1.00  0.00           H
ATOM   1493 H11B POPC   12      26.963  14.466  57.807  1.00  0.00           H
ATOM   1494  P   POPC   12      26.961  11.779  57.737  1.00  0.00           P
ATOM   1495  O13 POPC   12      25.663  12.445  58.024  1.00  0.00           O
ATOM   1496  O14 POPC   12      27.422  10.698  58.659  1.00  0.00           O
ATOM   1497  O12 POPC   12      28.223  12.766  57.682  1.00  0.00           O
ATOM   1498  O11 POPC   12      26.850  11.062  56.366  1.00  0.00           O
ATOM   1499  C1  POPC   12      27.923  10.634  55.630  1.00  0.00           C
ATOM   1500  HA  POPC   12      27.601   9.689  55.144  1.00  0.00           H
ATOM   1501  HB  POPC   12      28.747  10.346  56.316  1.00  0.00           H
ATOM   1502  C2  POPC   12      28.330  11.556  54.500  1.00  0.00           C
ATOM   1503  HS  POPC   12      28.152  12.539  54.987  1.00  0.00           H
ATOM   1504  O21 POPC   12      27.452  11.334  53.350  1.00  0.00           O
ATOM   1505  C21 POPC   12      27.314  12.505  52.645  1.00  0.00           C
ATOM   1506  O22 POPC   12      27.595  13.591  53.089  1.00  0.00           O
ATOM   1507  C22 POPC   12      26.549  12.168  51.320  1.00  0.00           C
ATOM   1508  H2R POPC   12      25.473  12.382  51.492  1.00  0.00           H
ATOM   1509  H2S POPC   12      26.478  11.074  51.137  1.00  0.00           H
ATOM   1510  C3  POPC   12      29.824  11.368  54.102  1.00  0.00           C
ATOM   1511  HX  POPC   12      29.790  10.348  53.662  1.00  0.00           H
ATOM   1512  HY  POPC   12      30.420  11.379  55.039  1.00  0.00           H
ATOM   1513  O31 POPC   12      30.250  12.413  53.184  1.00  0.00           O
ATOM   1514  C31 POPC   12      31.469  12.966  53.348  1.00  0.00           C
ATOM   1515  O32 POPC   12      32.374  12.592  53.975  1.00  0.00           O
ATOM   1516  C32 POPC   12      31.398  14.221  52.505  1.00  0.00           C
ATOM   1517  H2X POPC   12      30.469  14.825  52.582  1.00  0.00           H
ATOM   1518  H2Y POPC   12      31.422  13.835  51.463  1.00  0.00           H
ATOM   1519  C23 POPC   12      26.983  12.971  50.131  1.00  0.00           C
ATOM   1520  H3R POPC   12      27.023  14.035  50.449  1.00  0.00           H
ATOM   1521  H3S POPC   12      26.290  12.762  49.288  1.00  0.00           H
ATOM   1522  C24 POPC   12      28.383  12.539  49.627  1.00  0.00           C
ATOM   1523  H4R POPC   12      28.639  11.460  49.558  1.00  0.00           H
ATOM   1524  H4S POPC   12      29.045  12.759  50.492  1.00  0.00           H
ATOM   1525  C25 POPC   12      28.831  13.209  48.323  1.00  0.00           C
ATOM   1526  H5R POPC   12      28.719  14.314  48.363  1.00  0.00           H
ATOM   1527  H5S POPC   12      28.189  12.855  47.488  1.00  0.00           H
ATOM   1528  C26 POPC   12      30.254  12.867  47.841  1.00  0.00           C
ATOM   1529  H6R POPC   12      30.278  11.756  47.841  1.00  0.00           H
ATOM   1530  H6S POPC   12      30.945  13.189  48.649  1.00  0.00           H
ATOM   1531  C27 POPC   12      30.694  13.574  46.575  1.00  0.00           C
ATOM   1532  H7R POPC   12      30.002  13.590  45.706  1.00  0.00           H
ATOM   1533  H7S POPC   12      31.569  13.103  46.078  1.00  0.00           H
ATOM   1534  C28 POPC   12      31.170  15.036  46.932  1.00  0.00           C
ATOM   1535  H8R POPC   12      32.126  14.993  47.497  1.00  0.00           H
ATOM   1536  H8S POPC   12      30.389  15.427  47.617  1.00  0.00           H
ATOM   1537  C29 POPC   12      31.313  15.821  45.631  1.00  0.00           C
ATOM   1538  H91 POPC   12      30.300  16.064  45.277  1.00  0.00           H
ATOM   1539 C210 POPC   12      32.413  16.303  44.948  1.00  0.00           C
ATOM   1540 H101 POPC   12      32.323  16.706  43.928  1.00  0.00           H
ATOM   1541 C211 POPC   12      33.874  16.075  45.389  1.00  0.00           C
ATOM   1542 H11R POPC   12      33.890  15.775  46.458  1.00  0.00           H
ATOM   1543 H11S POPC   12      34.495  16.996  45.403  1.00  0.00           H
ATOM   1544 C212 POPC   12      34.507  14.850  44.717  1.00  0.00           C
ATOM   1545 H12R POPC   12      34.647  14.983  43.623  1.00  0.00           H
ATOM   1546 H12S POPC   12      33.914  13.912  44.778  1.00  0.00           H
ATOM   1547 C213 POPC   12      35.927  14.678  45.199  1.00  0.00           C
ATOM   1548 H13R POPC   12      35.970  14.666  46.310  1.00  0.00           H
ATOM   1549 H13S POPC   12      36.432  15.629  44.928  1.00  0.00           H
ATOM   1550 C214 POPC   12      36.747  13.488  44.799  1.00  0.00           C
ATOM   1551 H14R POPC   12      36.825  13.483  43.690  1.00  0.00           H
ATOM   1552 H14S POPC   12      36.364  12.492  45.107  1.00  0.00           H
ATOM   1553 C215 POPC   12      38.175  13.503  45.381  1.00  0.00           C
ATOM   1554 H15R POPC   12      38.049  13.675  46.471  1.00  0.00           H
ATOM   1555 H15S POPC   12      38.777  14.364  45.020  1.00  0.00           H
ATOM   1556 C216 POPC   12      39.097  12.303  45.051  1.00  0.00           C
ATOM   1557 H16R POPC   12      39.369  12.242  43.975  1.00  0.00           H
ATOM   1558 H16S POPC   12      38.616  11.357  45.378  1.00  0.00           H
ATOM   1559 C217 POPC   12      40.488  12.332  45.752  1.00  0.00           C
ATOM   1560 H17R POPC   12      41.004  13.247  45.393  1.00  0.00           H
ATOM   1561 H17S POPC   12      40.988  11.460  45.279  1.00  0.00           H
ATOM   1562 C218 POPC   12      40.670  12.180  47.220  1.00  0.00           C
ATOM   1563 H18R POPC   12      40.088  12.888  47.848  1.00  0.00           H
ATOM   1564 H18S POPC   12      41.711  12.392  47.546  1.00  0.00           H
ATOM   1565 H18T POPC   12      40.464  11.154  47.595  1.00  0.00           H
ATOM   1566  C33 POPC   12      32.574  15.160  52.747  1.00  0.00           C
ATOM   1567  H3X POPC   12      33.486  14.588  52.474  1.00  0.00           H
ATOM   1568  H3Y POPC   12      32.634  15.419  53.826  1.00  0.00           H
ATOM   1569  C34 POPC   12      32.629  16.442  51.876  1.00  0.00           C
ATOM   1570  H4X POPC   12      33.704  16.722  51.880  1.00  0.00           H
ATOM   1571  H4Y POPC   12      32.143  17.315  52.361  1.00  0.00           H
ATOM   1572  C35 POPC   12      32.158  16.249  50.440  1.00  0.00           C
ATOM   1573  H5X POPC   12      31.084  15.968  50.493  1.00  0.00           H
ATOM   1574  H5Y POPC   12      32.795  15.418  50.069  1.00  0.00           H
ATOM   1575  C36 POPC   12      32.171  17.516  49.546  1.00  0.00           C
ATOM   1576  H6X POPC   12      31.722  18.313  50.176  1.00  0.00           H
ATOM   1577  H6Y POPC   12      31.445  17.309  48.730  1.00  0.00           H
ATOM   1578  C37 POPC   12      33.528  18.004  49.061  1.00  0.00           C
ATOM   1579  H7X POPC   12      34.052  17.302  48.378  1.00  0.00           H
ATOM   1580  H7Y POPC   12      34.167  18.061  49.968  1.00  0.00           H
ATOM   1581  C38 POPC   12      33.371  19.362  48.314  1.00  0.00           C
ATOM   1582  H8X POPC   12      34.261  19.978  48.563  1.00  0.00           H
ATOM   1583  H8Y POPC   12      32.534  19.926  48.778  1.00  0.00           H
ATOM   1584  C39 POPC   12      33.081  19.319  46.851  1.00  0.00           C
ATOM   1585  H9X POPC   12      32.319  18.547  46.609  1.00  0.00           H
ATOM   1586  H9Y POPC   12      33.988  18.935  46.338  1.00  0.00           H
ATOM   1587 C310 POPC   12      32.554  20.671  46.328  1.00  0.00           C
ATOM   1588 H10X POPC   12      33.169  21.489  46.760  1.00  0.00           H
ATOM   1589 H10Y POPC   12      31.529  20.875  46.706  1.00  0.00           H
ATOM   1590 C311 POPC   12      32.423  20.840  44.811  1.00  0.00           C
ATOM   1591 H11X POPC   12      31.673  20.121  44.416  1.00  0.00           H
ATOM   1592 H11Y POPC   12      33.371  20.627  44.272  1.00  0.00           H
ATOM   1593 C312 POPC   12      32.045  22.271  44.426  1.00  0.00           C
ATOM   1594 H12X POPC   12      32.812  23.072  44.503  1.00  0.00           H
ATOM   1595 H12Y POPC   12      31.123  22.642  44.923  1.00  0.00           H
ATOM   1596 C313 POPC   12      31.815  22.247  42.873  1.00  0.00           C
ATOM   1597 H13X POPC   12      32.558  21.568  42.403  1.00  0.00           H
ATOM   1598 H13Y POPC   12      31.998  23.268  42.474  1.00  0.00           H
ATOM   1599 C314 POPC   12      30.329  21.843  42.520  1.00  0.00           C
ATOM   1600 H14X POPC   12      29.579  22.636  42.726  1.00  0.00           H
ATOM   1601 H14Y POPC   12      30.064  21.058  43.260  1.00  0.00           H
ATOM   1602 C315 POPC   12      30.171  21.278  41.011  1.00  0.00           C
ATOM   1603 H15X POPC   12      29.234  20.740  40.753  1.00  0.00           H
ATOM   1604 H15Y POPC   12      31.048  20.598  40.960  1.00  0.00           H
ATOM   1605 C316 POPC   12      30.377  22.364  39.984  1.00  0.00           C
ATOM   1606 H16X POPC   12      31.317  22.953  40.044  1.00  0.00           H
ATOM   1607 H16Y POPC   12      29.519  23.055  40.129  1.00  0.00           H
ATOM   1608 H16Z POPC   12      30.300  22.012  38.933  1.00  0.00           H
ATOM   1609  N   POPC   13       9.274  19.007  55.490  1.00  0.00           N
ATOM   1610  C12 POPC   13       8.514  19.793  54.425  1.00  0.00           C
ATOM   1611 H12A POPC   13       8.199  18.968  53.804  1.00  0.00           H
ATOM   1612 H12B POPC   13       9.115  20.467  53.833  1.00  0.00           H
ATOM   1613  C13 POPC   13       8.385  17.892  56.064  1.00  0.00           C
ATOM   1614 H13A POPC   13       8.141  17.147  55.321  1.00  0.00           H
ATOM   1615 H13B POPC   13       8.882  17.373  56.870  1.00  0.00           H
ATOM   1616 H13C POPC   13       7.456  18.268  56.468  1.00  0.00           H
ATOM   1617  C14 POPC   13      10.480  18.528  54.715  1.00  0.00           C
ATOM   1618 H14A POPC   13      11.058  19.287  54.209  1.00  0.00           H
ATOM   1619 H14B POPC   13      11.065  17.953  55.417  1.00  0.00           H
ATOM   1620 H14C POPC   13      10.049  17.818  54.025  1.00  0.00           H
ATOM   1621  C15 POPC   13       9.786  19.844  56.592  1.00  0.00           C
ATOM   1622 H15A POPC   13       9.063  20.400  57.170  1.00  0.00           H
ATOM   1623 H15B POPC   13      10.462  20.486  56.048  1.00  0.00           H
ATOM   1624 H15C POPC   13      10.341  19.263  57.313  1.00  0.00           H
ATOM   1625  C11 POPC   13       7.277  20.612  54.856  1.00  0.00           C
ATOM   1626 H11A POPC   13       6.896  21.149  53.961  1.00  0.00           H
ATOM   1627 H11B POPC   13       7.604  21.454  55.504  1.00  0.00           H
ATOM   1628  P   POPC   13       5.123  19.214  54.723  1.00  0.00           P
ATOM   1629  O13 POPC   13       4.130  18.601  55.631  1.00  0.00           O
ATOM   1630  O14 POPC   13       5.703  18.390  53.630  1.00  0.00           O
ATOM   1631  O12 POPC   13       6.346  19.813  55.558  1.00  0.00           O
ATOM   1632  O11 POPC   13       4.423  20.440  54.093  1.00  0.00           O
ATOM   1633  C1  POPC   13       4.620  20.748  52.735  1.00  0.00           C
ATOM   1634  HA  POPC   13       3.978  20.067  52.136  1.00  0.00           H
ATOM   1635  HB  POPC   13       5.662  20.648  52.362  1.00  0.00           H
ATOM   1636  C2  POPC   13       4.044  22.171  52.373  1.00  0.00           C
ATOM   1637  HS  POPC   13       3.886  22.048  51.280  1.00  0.00           H
ATOM   1638  O21 POPC   13       4.837  23.311  52.748  1.00  0.00           O
ATOM   1639  C21 POPC   13       5.878  23.403  51.967  1.00  0.00           C
ATOM   1640  O22 POPC   13       6.338  22.562  51.275  1.00  0.00           O
ATOM   1641  C22 POPC   13       6.423  24.928  51.999  1.00  0.00           C
ATOM   1642  H2R POPC   13       7.283  24.915  52.702  1.00  0.00           H
ATOM   1643  H2S POPC   13       5.670  25.569  52.505  1.00  0.00           H
ATOM   1644  C3  POPC   13       2.543  22.318  52.822  1.00  0.00           C
ATOM   1645  HX  POPC   13       2.626  22.716  53.856  1.00  0.00           H
ATOM   1646  HY  POPC   13       2.116  21.293  52.840  1.00  0.00           H
ATOM   1647  O31 POPC   13       1.702  23.142  51.992  1.00  0.00           O
ATOM   1648  C31 POPC   13       1.691  24.383  52.386  1.00  0.00           C
ATOM   1649  O32 POPC   13       2.193  24.835  53.367  1.00  0.00           O
ATOM   1650  C32 POPC   13       0.963  25.266  51.411  1.00  0.00           C
ATOM   1651  H2X POPC   13      -0.027  25.623  51.768  1.00  0.00           H
ATOM   1652  H2Y POPC   13       0.635  24.688  50.522  1.00  0.00           H
ATOM   1653  C23 POPC   13       6.759  25.556  50.659  1.00  0.00           C
ATOM   1654  H3R POPC   13       7.585  25.121  50.057  1.00  0.00           H
ATOM   1655  H3S POPC   13       7.159  26.562  50.908  1.00  0.00           H
ATOM   1656  C24 POPC   13       5.466  25.668  49.797  1.00  0.00           C
ATOM   1657  H4R POPC   13       4.976  26.641  50.013  1.00  0.00           H
ATOM   1658  H4S POPC   13       4.783  24.841  50.088  1.00  0.00           H
ATOM   1659  C25 POPC   13       5.830  25.582  48.320  1.00  0.00           C
ATOM   1660  H5R POPC   13       6.616  24.818  48.138  1.00  0.00           H
ATOM   1661  H5S POPC   13       6.236  26.569  48.011  1.00  0.00           H
ATOM   1662  C26 POPC   13       4.582  25.214  47.483  1.00  0.00           C
ATOM   1663  H6R POPC   13       3.884  26.058  47.669  1.00  0.00           H
ATOM   1664  H6S POPC   13       4.143  24.268  47.865  1.00  0.00           H
ATOM   1665  C27 POPC   13       4.814  25.141  45.939  1.00  0.00           C
ATOM   1666  H7R POPC   13       5.310  24.193  45.640  1.00  0.00           H
ATOM   1667  H7S POPC   13       5.468  25.971  45.595  1.00  0.00           H
ATOM   1668  C28 POPC   13       3.479  25.344  45.064  1.00  0.00           C
ATOM   1669  H8R POPC   13       2.985  26.250  45.476  1.00  0.00           H
ATOM   1670  H8S POPC   13       2.889  24.431  45.294  1.00  0.00           H
ATOM   1671  C29 POPC   13       3.792  25.409  43.562  1.00  0.00           C
ATOM   1672  H91 POPC   13       4.810  25.686  43.252  1.00  0.00           H
ATOM   1673 C210 POPC   13       2.954  24.986  42.569  1.00  0.00           C
ATOM   1674 H101 POPC   13       3.181  25.109  41.500  1.00  0.00           H
ATOM   1675 C211 POPC   13       1.579  24.455  42.924  1.00  0.00           C
ATOM   1676 H11R POPC   13       1.120  24.973  43.793  1.00  0.00           H
ATOM   1677 H11S POPC   13       1.670  23.425  43.332  1.00  0.00           H
ATOM   1678 C212 POPC   13       0.481  24.270  41.864  1.00  0.00           C
ATOM   1679 H12R POPC   13       0.417  25.229  41.308  1.00  0.00           H
ATOM   1680 H12S POPC   13      -0.498  24.204  42.385  1.00  0.00           H
ATOM   1681 C213 POPC   13       0.748  23.107  40.979  1.00  0.00           C
ATOM   1682 H13R POPC   13       0.959  22.213  41.603  1.00  0.00           H
ATOM   1683 H13S POPC   13       1.593  23.365  40.305  1.00  0.00           H
ATOM   1684 C214 POPC   13      -0.593  22.706  40.070  1.00  0.00           C
ATOM   1685 H14R POPC   13      -0.122  21.993  39.359  1.00  0.00           H
ATOM   1686 H14S POPC   13      -0.943  23.544  39.430  1.00  0.00           H
ATOM   1687 C215 POPC   13      -1.786  22.170  40.924  1.00  0.00           C
ATOM   1688 H15R POPC   13      -2.607  21.908  40.224  1.00  0.00           H
ATOM   1689 H15S POPC   13      -2.299  22.997  41.460  1.00  0.00           H
ATOM   1690 C216 POPC   13      -1.552  21.039  41.936  1.00  0.00           C
ATOM   1691 H16R POPC   13      -0.961  21.336  42.828  1.00  0.00           H
ATOM   1692 H16S POPC   13      -0.940  20.263  41.428  1.00  0.00           H
ATOM   1693 C217 POPC   13      -2.806  20.362  42.402  1.00  0.00           C
ATOM   1694 H17R POPC   13      -3.346  19.993  41.504  1.00  0.00           H
ATOM   1695 H17S POPC   13      -3.427  21.196  42.795  1.00  0.00           H
ATOM   1696 C218 POPC   13      -2.724  19.237  43.365  1.00  0.00           C
ATOM   1697 H18R POPC   13      -3.729  18.798  43.538  1.00  0.00           H
ATOM   1698 H18S POPC   13      -2.341  19.625  44.333  1.00  0.00           H
ATOM   1699 H18T POPC   13      -1.997  18.455  43.057  1.00  0.00           H
ATOM   1700  C33 POPC   13       1.730  26.468  50.868  1.00  0.00           C
ATOM   1701  H3X POPC   13       2.806  26.195  50.875  1.00  0.00           H
ATOM   1702  H3Y POPC   13       1.637  27.293  51.606  1.00  0.00           H
ATOM   1703  C34 POPC   13       1.287  26.943  49.502  1.00  0.00           C
ATOM   1704  H4X POPC   13       0.178  26.881  49.527  1.00  0.00           H
ATOM   1705  H4Y POPC   13       1.609  26.181  48.761  1.00  0.00           H
ATOM   1706  C35 POPC   13       1.899  28.281  49.170  1.00  0.00           C
ATOM   1707  H5X POPC   13       3.004  28.181  49.228  1.00  0.00           H
ATOM   1708  H5Y POPC   13       1.577  29.033  49.922  1.00  0.00           H
ATOM   1709  C36 POPC   13       1.520  28.733  47.792  1.00  0.00           C
ATOM   1710  H6X POPC   13       1.976  28.029  47.063  1.00  0.00           H
ATOM   1711  H6Y POPC   13       1.903  29.749  47.560  1.00  0.00           H
ATOM   1712  C37 POPC   13       0.076  28.974  47.453  1.00  0.00           C
ATOM   1713  H7X POPC   13      -0.241  29.812  48.111  1.00  0.00           H
ATOM   1714  H7Y POPC   13      -0.580  28.119  47.723  1.00  0.00           H
ATOM   1715  C38 POPC   13      -0.238  29.459  46.066  1.00  0.00           C
ATOM   1716  H8X POPC   13       0.172  30.472  45.861  1.00  0.00           H
ATOM   1717  H8Y POPC   13      -1.336  29.542  45.920  1.00  0.00           H
ATOM   1718  C39 POPC   13       0.084  28.440  44.915  1.00  0.00           C
ATOM   1719  H9X POPC   13      -0.569  27.553  45.061  1.00  0.00           H
ATOM   1720  H9Y POPC   13       1.143  28.138  45.065  1.00  0.00           H
ATOM   1721 C310 POPC   13       0.042  29.072  43.507  1.00  0.00           C
ATOM   1722 H10X POPC   13       0.790  29.890  43.425  1.00  0.00           H
ATOM   1723 H10Y POPC   13      -0.961  29.541  43.416  1.00  0.00           H
ATOM   1724 C311 POPC   13       0.219  28.074  42.311  1.00  0.00           C
ATOM   1725 H11X POPC   13      -0.578  27.313  42.456  1.00  0.00           H
ATOM   1726 H11Y POPC   13       1.202  27.568  42.422  1.00  0.00           H
ATOM   1727 C312 POPC   13       0.056  28.874  40.978  1.00  0.00           C
ATOM   1728 H12X POPC   13       0.859  29.639  40.914  1.00  0.00           H
ATOM   1729 H12Y POPC   13      -0.982  29.270  40.982  1.00  0.00           H
ATOM   1730 C313 POPC   13       0.266  27.971  39.792  1.00  0.00           C
ATOM   1731 H13X POPC   13      -0.374  28.296  38.943  1.00  0.00           H
ATOM   1732 H13Y POPC   13      -0.154  26.968  40.020  1.00  0.00           H
ATOM   1733 C314 POPC   13       1.815  27.812  39.433  1.00  0.00           C
ATOM   1734 H14X POPC   13       2.375  27.502  40.341  1.00  0.00           H
ATOM   1735 H14Y POPC   13       2.202  28.708  38.900  1.00  0.00           H
ATOM   1736 C315 POPC   13       2.022  26.670  38.370  1.00  0.00           C
ATOM   1737 H15X POPC   13       1.307  26.795  37.529  1.00  0.00           H
ATOM   1738 H15Y POPC   13       1.644  25.746  38.857  1.00  0.00           H
ATOM   1739 C316 POPC   13       3.517  26.510  37.893  1.00  0.00           C
ATOM   1740 H16X POPC   13       3.880  27.504  37.555  1.00  0.00           H
ATOM   1741 H16Y POPC   13       3.485  25.827  37.017  1.00  0.00           H
ATOM   1742 H16Z POPC   13       4.227  26.182  38.683  1.00  0.00           H
ATOM   1743  N   POPC   14       0.013  42.452  57.671  1.00  0.00           N
ATOM   1744  C12 POPC   14      -1.538  42.126  57.880  1.00  0.00           C
ATOM   1745 H12A POPC   14      -1.871  42.404  58.869  1.00  0.00           H
ATOM   1746 H12B POPC   14      -1.625  41.050  57.852  1.00  0.00           H
ATOM   1747  C13 POPC   14       0.888  41.631  58.556  1.00  0.00           C
ATOM   1748 H13A POPC   14       0.629  41.805  59.590  1.00  0.00           H
ATOM   1749 H13B POPC   14       0.804  40.565  58.408  1.00  0.00           H
ATOM   1750 H13C POPC   14       1.935  41.883  58.478  1.00  0.00           H
ATOM   1751  C14 POPC   14       0.455  42.248  56.298  1.00  0.00           C
ATOM   1752 H14A POPC   14       1.531  42.261  56.390  1.00  0.00           H
ATOM   1753 H14B POPC   14       0.184  41.221  56.099  1.00  0.00           H
ATOM   1754 H14C POPC   14       0.057  42.967  55.598  1.00  0.00           H
ATOM   1755  C15 POPC   14       0.156  43.989  57.916  1.00  0.00           C
ATOM   1756 H15A POPC   14       1.119  44.261  57.509  1.00  0.00           H
ATOM   1757 H15B POPC   14       0.033  44.355  58.925  1.00  0.00           H
ATOM   1758 H15C POPC   14      -0.559  44.512  57.298  1.00  0.00           H
ATOM   1759  C11 POPC   14      -2.424  42.769  56.757  1.00  0.00           C
ATOM   1760 H11A POPC   14      -3.441  42.320  56.771  1.00  0.00           H
ATOM   1761 H11B POPC   14      -1.992  42.354  55.821  1.00  0.00           H
ATOM   1762  P   POPC   14      -3.229  45.044  55.734  1.00  0.00           P
ATOM   1763  O13 POPC   14      -2.776  46.454  55.816  1.00  0.00           O
ATOM   1764  O14 POPC   14      -4.674  44.756  55.700  1.00  0.00           O
ATOM   1765  O12 POPC   14      -2.580  44.194  56.891  1.00  0.00           O
ATOM   1766  O11 POPC   14      -2.513  44.416  54.435  1.00  0.00           O
ATOM   1767  C1  POPC   14      -1.113  44.616  54.134  1.00  0.00           C
ATOM   1768  HA  POPC   14      -0.557  43.658  54.220  1.00  0.00           H
ATOM   1769  HB  POPC   14      -0.518  45.339  54.732  1.00  0.00           H
ATOM   1770  C2  POPC   14      -0.821  45.138  52.639  1.00  0.00           C
ATOM   1771  HS  POPC   14      -1.151  46.190  52.776  1.00  0.00           H
ATOM   1772  O21 POPC   14      -1.569  44.354  51.669  1.00  0.00           O
ATOM   1773  C21 POPC   14      -2.107  45.079  50.722  1.00  0.00           C
ATOM   1774  O22 POPC   14      -1.838  46.263  50.587  1.00  0.00           O
ATOM   1775  C22 POPC   14      -3.007  44.235  49.894  1.00  0.00           C
ATOM   1776  H2R POPC   14      -3.883  43.910  50.494  1.00  0.00           H
ATOM   1777  H2S POPC   14      -2.461  43.373  49.453  1.00  0.00           H
ATOM   1778  C3  POPC   14       0.712  45.149  52.280  1.00  0.00           C
ATOM   1779  HX  POPC   14       1.027  44.084  52.322  1.00  0.00           H
ATOM   1780  HY  POPC   14       1.406  45.623  53.007  1.00  0.00           H
ATOM   1781  O31 POPC   14       0.983  45.640  50.983  1.00  0.00           O
ATOM   1782  C31 POPC   14       1.277  46.942  50.896  1.00  0.00           C
ATOM   1783  O32 POPC   14       1.511  47.655  51.862  1.00  0.00           O
ATOM   1784  C32 POPC   14       1.434  47.431  49.442  1.00  0.00           C
ATOM   1785  H2X POPC   14       0.402  47.498  49.037  1.00  0.00           H
ATOM   1786  H2Y POPC   14       2.009  46.605  48.972  1.00  0.00           H
ATOM   1787  C23 POPC   14      -3.677  45.086  48.765  1.00  0.00           C
ATOM   1788  H3R POPC   14      -2.848  45.490  48.145  1.00  0.00           H
ATOM   1789  H3S POPC   14      -4.279  45.926  49.174  1.00  0.00           H
ATOM   1790  C24 POPC   14      -4.633  44.267  47.879  1.00  0.00           C
ATOM   1791  H4R POPC   14      -5.269  43.808  48.666  1.00  0.00           H
ATOM   1792  H4S POPC   14      -4.159  43.416  47.345  1.00  0.00           H
ATOM   1793  C25 POPC   14      -5.481  45.049  46.822  1.00  0.00           C
ATOM   1794  H5R POPC   14      -4.847  45.496  46.027  1.00  0.00           H
ATOM   1795  H5S POPC   14      -6.067  45.869  47.290  1.00  0.00           H
ATOM   1796  C26 POPC   14      -6.467  44.100  46.149  1.00  0.00           C
ATOM   1797  H6R POPC   14      -6.945  43.380  46.847  1.00  0.00           H
ATOM   1798  H6S POPC   14      -5.800  43.368  45.644  1.00  0.00           H
ATOM   1799  C27 POPC   14      -7.410  44.838  45.353  1.00  0.00           C
ATOM   1800  H7R POPC   14      -7.885  45.640  45.957  1.00  0.00           H
ATOM   1801  H7S POPC   14      -8.271  44.192  45.079  1.00  0.00           H
ATOM   1802  C28 POPC   14      -6.865  45.495  44.030  1.00  0.00           C
ATOM   1803  H8R POPC   14      -6.182  44.686  43.694  1.00  0.00           H
ATOM   1804  H8S POPC   14      -6.226  46.354  44.326  1.00  0.00           H
ATOM   1805  C29 POPC   14      -7.870  45.855  42.998  1.00  0.00           C
ATOM   1806  H91 POPC   14      -8.741  46.333  43.468  1.00  0.00           H
ATOM   1807 C210 POPC   14      -7.997  45.536  41.679  1.00  0.00           C
ATOM   1808 H101 POPC   14      -9.052  45.567  41.369  1.00  0.00           H
ATOM   1809 C211 POPC   14      -7.071  44.708  40.760  1.00  0.00           C
ATOM   1810 H11R POPC   14      -7.573  43.920  40.159  1.00  0.00           H
ATOM   1811 H11S POPC   14      -6.355  44.125  41.377  1.00  0.00           H
ATOM   1812 C212 POPC   14      -6.316  45.601  39.735  1.00  0.00           C
ATOM   1813 H12R POPC   14      -5.717  46.307  40.349  1.00  0.00           H
ATOM   1814 H12S POPC   14      -6.997  46.283  39.183  1.00  0.00           H
ATOM   1815 C213 POPC   14      -5.457  44.655  38.788  1.00  0.00           C
ATOM   1816 H13R POPC   14      -6.051  43.973  38.144  1.00  0.00           H
ATOM   1817 H13S POPC   14      -4.774  44.152  39.506  1.00  0.00           H
ATOM   1818 C214 POPC   14      -4.739  45.576  37.783  1.00  0.00           C
ATOM   1819 H14R POPC   14      -4.066  46.196  38.412  1.00  0.00           H
ATOM   1820 H14S POPC   14      -5.418  46.377  37.420  1.00  0.00           H
ATOM   1821 C215 POPC   14      -4.081  44.836  36.649  1.00  0.00           C
ATOM   1822 H15R POPC   14      -4.922  44.348  36.111  1.00  0.00           H
ATOM   1823 H15S POPC   14      -3.503  44.055  37.188  1.00  0.00           H
ATOM   1824 C216 POPC   14      -3.265  45.721  35.622  1.00  0.00           C
ATOM   1825 H16R POPC   14      -2.582  44.982  35.152  1.00  0.00           H
ATOM   1826 H16S POPC   14      -2.657  46.408  36.249  1.00  0.00           H
ATOM   1827 C217 POPC   14      -4.060  46.466  34.571  1.00  0.00           C
ATOM   1828 H17R POPC   14      -4.867  46.944  35.167  1.00  0.00           H
ATOM   1829 H17S POPC   14      -4.515  45.688  33.921  1.00  0.00           H
ATOM   1830 C218 POPC   14      -3.180  47.459  33.782  1.00  0.00           C
ATOM   1831 H18R POPC   14      -3.863  48.052  33.137  1.00  0.00           H
ATOM   1832 H18S POPC   14      -2.428  46.994  33.109  1.00  0.00           H
ATOM   1833 H18T POPC   14      -2.649  48.164  34.456  1.00  0.00           H
ATOM   1834  C33 POPC   14       2.020  48.824  49.246  1.00  0.00           C
ATOM   1835  H3X POPC   14       1.365  49.548  49.775  1.00  0.00           H
ATOM   1836  H3Y POPC   14       1.928  49.038  48.160  1.00  0.00           H
ATOM   1837  C34 POPC   14       3.526  48.904  49.537  1.00  0.00           C
ATOM   1838  H4X POPC   14       4.106  48.080  49.068  1.00  0.00           H
ATOM   1839  H4Y POPC   14       3.733  48.851  50.628  1.00  0.00           H
ATOM   1840  C35 POPC   14       4.159  50.271  48.975  1.00  0.00           C
ATOM   1841  H5X POPC   14       3.555  51.124  49.353  1.00  0.00           H
ATOM   1842  H5Y POPC   14       4.146  50.375  47.869  1.00  0.00           H
ATOM   1843  C36 POPC   14       5.622  50.392  49.561  1.00  0.00           C
ATOM   1844  H6X POPC   14       6.252  49.652  49.022  1.00  0.00           H
ATOM   1845  H6Y POPC   14       5.653  50.064  50.622  1.00  0.00           H
ATOM   1846  C37 POPC   14       6.299  51.779  49.433  1.00  0.00           C
ATOM   1847  H7X POPC   14       7.319  51.621  49.844  1.00  0.00           H
ATOM   1848  H7Y POPC   14       5.795  52.630  49.940  1.00  0.00           H
ATOM   1849  C38 POPC   14       6.447  52.274  48.001  1.00  0.00           C
ATOM   1850  H8X POPC   14       5.431  52.209  47.557  1.00  0.00           H
ATOM   1851  H8Y POPC   14       7.164  51.842  47.271  1.00  0.00           H
ATOM   1852  C39 POPC   14       6.756  53.804  47.962  1.00  0.00           C
ATOM   1853  H9X POPC   14       7.736  53.960  48.463  1.00  0.00           H
ATOM   1854  H9Y POPC   14       5.970  54.316  48.557  1.00  0.00           H
ATOM   1855 C310 POPC   14       6.875  54.384  46.517  1.00  0.00           C
ATOM   1856 H10X POPC   14       7.556  53.745  45.915  1.00  0.00           H
ATOM   1857 H10Y POPC   14       7.403  55.358  46.598  1.00  0.00           H
ATOM   1858 C311 POPC   14       5.556  54.306  45.795  1.00  0.00           C
ATOM   1859 H11X POPC   14       5.293  55.354  45.533  1.00  0.00           H
ATOM   1860 H11Y POPC   14       4.774  54.000  46.523  1.00  0.00           H
ATOM   1861 C312 POPC   14       5.557  53.512  44.486  1.00  0.00           C
ATOM   1862 H12X POPC   14       5.861  52.456  44.650  1.00  0.00           H
ATOM   1863 H12Y POPC   14       6.318  53.971  43.819  1.00  0.00           H
ATOM   1864 C313 POPC   14       4.185  53.602  43.787  1.00  0.00           C
ATOM   1865 H13X POPC   14       3.721  54.609  43.717  1.00  0.00           H
ATOM   1866 H13Y POPC   14       3.521  52.939  44.382  1.00  0.00           H
ATOM   1867 C314 POPC   14       4.228  53.136  42.308  1.00  0.00           C
ATOM   1868 H14X POPC   14       4.651  52.115  42.199  1.00  0.00           H
ATOM   1869 H14Y POPC   14       4.945  53.797  41.775  1.00  0.00           H
ATOM   1870 C315 POPC   14       2.864  53.194  41.637  1.00  0.00           C
ATOM   1871 H15X POPC   14       2.398  54.199  41.724  1.00  0.00           H
ATOM   1872 H15Y POPC   14       2.205  52.576  42.283  1.00  0.00           H
ATOM   1873 C316 POPC   14       2.812  52.724  40.164  1.00  0.00           C
ATOM   1874 H16X POPC   14       3.267  53.416  39.424  1.00  0.00           H
ATOM   1875 H16Y POPC   14       1.748  52.732  39.846  1.00  0.00           H
ATOM   1876 H16Z POPC   14       3.185  51.687  40.024  1.00  0.00           H
ATOM   1877  N   POPC   15      48.148  37.819  51.965  1.00  0.00           N
ATOM   1878  C12 POPC   15      47.925  39.319  51.892  1.00  0.00           C
ATOM   1879 H12A POPC   15      48.434  39.722  52.755  1.00  0.00           H
ATOM   1880 H12B POPC   15      46.862  39.382  52.075  1.00  0.00           H
ATOM   1881  C13 POPC   15      47.678  37.104  50.747  1.00  0.00           C
ATOM   1882 H13A POPC   15      46.612  36.936  50.712  1.00  0.00           H
ATOM   1883 H13B POPC   15      47.902  37.695  49.872  1.00  0.00           H
ATOM   1884 H13C POPC   15      48.279  36.212  50.641  1.00  0.00           H
ATOM   1885  C14 POPC   15      49.600  37.452  52.070  1.00  0.00           C
ATOM   1886 H14A POPC   15      50.057  37.883  51.191  1.00  0.00           H
ATOM   1887 H14B POPC   15      50.042  37.857  52.968  1.00  0.00           H
ATOM   1888 H14C POPC   15      49.645  36.378  52.175  1.00  0.00           H
ATOM   1889  C15 POPC   15      47.562  37.199  53.138  1.00  0.00           C
ATOM   1890 H15A POPC   15      47.934  37.522  54.099  1.00  0.00           H
ATOM   1891 H15B POPC   15      47.700  36.132  53.037  1.00  0.00           H
ATOM   1892 H15C POPC   15      46.496  37.373  53.132  1.00  0.00           H
ATOM   1893  C11 POPC   15      48.286  40.062  50.603  1.00  0.00           C
ATOM   1894 H11A POPC   15      48.002  41.130  50.712  1.00  0.00           H
ATOM   1895 H11B POPC   15      47.663  39.684  49.764  1.00  0.00           H
ATOM   1896  P   POPC   15      50.690  40.864  51.052  1.00  0.00           P
ATOM   1897  O13 POPC   15      52.033  40.340  51.086  1.00  0.00           O
ATOM   1898  O14 POPC   15      50.120  41.276  52.344  1.00  0.00           O
ATOM   1899  O12 POPC   15      49.665  39.868  50.410  1.00  0.00           O
ATOM   1900  O11 POPC   15      50.640  41.977  49.924  1.00  0.00           O
ATOM   1901  C1  POPC   15      50.851  41.746  48.559  1.00  0.00           C
ATOM   1902  HA  POPC   15      51.212  40.712  48.370  1.00  0.00           H
ATOM   1903  HB  POPC   15      51.725  42.370  48.273  1.00  0.00           H
ATOM   1904  C2  POPC   15      49.602  41.969  47.656  1.00  0.00           C
ATOM   1905  HS  POPC   15      48.842  41.168  47.781  1.00  0.00           H
ATOM   1906  O21 POPC   15      50.069  41.988  46.310  1.00  0.00           O
ATOM   1907  C21 POPC   15      49.280  41.364  45.399  1.00  0.00           C
ATOM   1908  O22 POPC   15      48.199  40.879  45.629  1.00  0.00           O
ATOM   1909  C22 POPC   15      49.904  41.448  44.023  1.00  0.00           C
ATOM   1910  H2R POPC   15      50.920  40.997  44.002  1.00  0.00           H
ATOM   1911  H2S POPC   15      50.013  42.539  43.844  1.00  0.00           H
ATOM   1912  C3  POPC   15      48.789  43.278  47.818  1.00  0.00           C
ATOM   1913  HX  POPC   15      49.365  44.169  47.487  1.00  0.00           H
ATOM   1914  HY  POPC   15      48.651  43.541  48.888  1.00  0.00           H
ATOM   1915  O31 POPC   15      47.528  43.212  47.097  1.00  0.00           O
ATOM   1916  C31 POPC   15      46.491  42.895  47.948  1.00  0.00           C
ATOM   1917  O32 POPC   15      46.613  42.609  49.129  1.00  0.00           O
ATOM   1918  C32 POPC   15      45.164  43.157  47.227  1.00  0.00           C
ATOM   1919  H2X POPC   15      44.956  44.238  47.076  1.00  0.00           H
ATOM   1920  H2Y POPC   15      44.356  42.763  47.880  1.00  0.00           H
ATOM   1921  C23 POPC   15      48.995  40.886  42.852  1.00  0.00           C
ATOM   1922  H3R POPC   15      49.377  41.189  41.854  1.00  0.00           H
ATOM   1923  H3S POPC   15      47.966  41.303  42.819  1.00  0.00           H
ATOM   1924  C24 POPC   15      48.811  39.304  42.867  1.00  0.00           C
ATOM   1925  H4R POPC   15      48.443  39.045  43.883  1.00  0.00           H
ATOM   1926  H4S POPC   15      49.820  38.839  42.878  1.00  0.00           H
ATOM   1927  C25 POPC   15      47.973  38.823  41.651  1.00  0.00           C
ATOM   1928  H5R POPC   15      46.891  39.066  41.714  1.00  0.00           H
ATOM   1929  H5S POPC   15      47.850  37.723  41.746  1.00  0.00           H
ATOM   1930  C26 POPC   15      48.481  39.064  40.205  1.00  0.00           C
ATOM   1931  H6R POPC   15      49.468  38.602  39.991  1.00  0.00           H
ATOM   1932  H6S POPC   15      48.574  40.167  40.103  1.00  0.00           H
ATOM   1933  C27 POPC   15      47.490  38.444  39.155  1.00  0.00           C
ATOM   1934  H7R POPC   15      46.507  38.961  39.203  1.00  0.00           H
ATOM   1935  H7S POPC   15      47.095  37.452  39.462  1.00  0.00           H
ATOM   1936  C28 POPC   15      48.101  38.589  37.716  1.00  0.00           C
ATOM   1937  H8R POPC   15      49.191  38.391  37.636  1.00  0.00           H
ATOM   1938  H8S POPC   15      47.899  39.630  37.384  1.00  0.00           H
ATOM   1939  C29 POPC   15      47.290  37.689  36.841  1.00  0.00           C
ATOM   1940  H91 POPC   15      47.489  36.639  37.102  1.00  0.00           H
ATOM   1941 C210 POPC   15      46.367  38.078  35.914  1.00  0.00           C
ATOM   1942 H101 POPC   15      45.798  37.271  35.430  1.00  0.00           H
ATOM   1943 C211 POPC   15      45.989  39.440  35.459  1.00  0.00           C
ATOM   1944 H11R POPC   15      46.564  40.206  36.021  1.00  0.00           H
ATOM   1945 H11S POPC   15      44.894  39.617  35.526  1.00  0.00           H
ATOM   1946 C212 POPC   15      46.488  39.514  33.954  1.00  0.00           C
ATOM   1947 H12R POPC   15      46.277  38.552  33.441  1.00  0.00           H
ATOM   1948 H12S POPC   15      47.591  39.647  33.974  1.00  0.00           H
ATOM   1949 C213 POPC   15      45.858  40.709  33.150  1.00  0.00           C
ATOM   1950 H13R POPC   15      44.774  40.531  32.986  1.00  0.00           H
ATOM   1951 H13S POPC   15      46.358  40.507  32.179  1.00  0.00           H
ATOM   1952 C214 POPC   15      46.231  42.030  33.813  1.00  0.00           C
ATOM   1953 H14R POPC   15      47.328  42.092  33.651  1.00  0.00           H
ATOM   1954 H14S POPC   15      46.064  42.050  34.911  1.00  0.00           H
ATOM   1955 C215 POPC   15      45.615  43.310  33.124  1.00  0.00           C
ATOM   1956 H15R POPC   15      46.059  44.269  33.466  1.00  0.00           H
ATOM   1957 H15S POPC   15      44.552  43.245  33.441  1.00  0.00           H
ATOM   1958 C216 POPC   15      45.682  43.175  31.619  1.00  0.00           C
ATOM   1959 H16R POPC   15      44.971  42.357  31.376  1.00  0.00           H
ATOM   1960 H16S POPC   15      46.716  42.933  31.294  1.00  0.00           H
ATOM   1961 C217 POPC   15      45.263  44.396  30.763  1.00  0.00           C
ATOM   1962 H17R POPC   15      44.943  44.128  29.733  1.00  0.00           H
ATOM   1963 H17S POPC   15      46.187  45.009  30.830  1.00  0.00           H
ATOM   1964 C218 POPC   15      44.118  45.252  31.443  1.00  0.00           C
ATOM   1965 H18R POPC   15      43.472  44.408  31.766  1.00  0.00           H
ATOM   1966 H18S POPC   15      43.574  45.824  30.662  1.00  0.00           H
ATOM   1967 H18T POPC   15      44.420  45.867  32.317  1.00  0.00           H
ATOM   1968  C33 POPC   15      45.107  42.524  45.861  1.00  0.00           C
ATOM   1969  H3X POPC   15      45.761  41.638  45.715  1.00  0.00           H
ATOM   1970  H3Y POPC   15      45.560  43.214  45.118  1.00  0.00           H
ATOM   1971  C34 POPC   15      43.651  42.030  45.525  1.00  0.00           C
ATOM   1972  H4X POPC   15      42.938  42.876  45.424  1.00  0.00           H
ATOM   1973  H4Y POPC   15      43.252  41.456  46.389  1.00  0.00           H
ATOM   1974  C35 POPC   15      43.554  41.318  44.202  1.00  0.00           C
ATOM   1975  H5X POPC   15      44.254  40.468  44.350  1.00  0.00           H
ATOM   1976  H5Y POPC   15      43.928  41.985  43.397  1.00  0.00           H
ATOM   1977  C36 POPC   15      42.123  40.802  43.874  1.00  0.00           C
ATOM   1978  H6X POPC   15      41.431  41.657  43.723  1.00  0.00           H
ATOM   1979  H6Y POPC   15      41.783  40.180  44.729  1.00  0.00           H
ATOM   1980  C37 POPC   15      42.193  40.058  42.616  1.00  0.00           C
ATOM   1981  H7X POPC   15      42.838  39.155  42.574  1.00  0.00           H
ATOM   1982  H7Y POPC   15      42.729  40.706  41.890  1.00  0.00           H
ATOM   1983  C38 POPC   15      40.794  39.657  42.032  1.00  0.00           C
ATOM   1984  H8X POPC   15      40.039  40.470  41.974  1.00  0.00           H
ATOM   1985  H8Y POPC   15      40.331  38.940  42.742  1.00  0.00           H
ATOM   1986  C39 POPC   15      41.104  39.100  40.653  1.00  0.00           C
ATOM   1987  H9X POPC   15      41.421  38.036  40.671  1.00  0.00           H
ATOM   1988  H9Y POPC   15      41.881  39.762  40.215  1.00  0.00           H
ATOM   1989 C310 POPC   15      39.911  39.299  39.677  1.00  0.00           C
ATOM   1990 H10X POPC   15      39.572  40.342  39.856  1.00  0.00           H
ATOM   1991 H10Y POPC   15      39.021  38.660  39.858  1.00  0.00           H
ATOM   1992 C311 POPC   15      40.206  39.250  38.085  1.00  0.00           C
ATOM   1993 H11X POPC   15      40.828  38.393  37.747  1.00  0.00           H
ATOM   1994 H11Y POPC   15      40.748  40.195  37.866  1.00  0.00           H
ATOM   1995 C312 POPC   15      39.005  39.404  37.144  1.00  0.00           C
ATOM   1996 H12X POPC   15      39.305  39.706  36.118  1.00  0.00           H
ATOM   1997 H12Y POPC   15      38.304  40.194  37.490  1.00  0.00           H
ATOM   1998 C313 POPC   15      38.267  38.077  37.001  1.00  0.00           C
ATOM   1999 H13X POPC   15      38.235  37.531  37.968  1.00  0.00           H
ATOM   2000 H13Y POPC   15      38.789  37.472  36.229  1.00  0.00           H
ATOM   2001 C314 POPC   15      36.894  38.405  36.499  1.00  0.00           C
ATOM   2002 H14X POPC   15      37.101  38.852  35.504  1.00  0.00           H
ATOM   2003 H14Y POPC   15      36.531  39.280  37.080  1.00  0.00           H
ATOM   2004 C315 POPC   15      36.027  37.254  36.456  1.00  0.00           C
ATOM   2005 H15X POPC   15      35.831  36.935  37.502  1.00  0.00           H
ATOM   2006 H15Y POPC   15      36.447  36.362  35.945  1.00  0.00           H
ATOM   2007 C316 POPC   15      34.590  37.530  35.924  1.00  0.00           C
ATOM   2008 H16X POPC   15      34.149  36.588  35.533  1.00  0.00           H
ATOM   2009 H16Y POPC   15      34.688  38.069  34.957  1.00  0.00           H
ATOM   2010 H16Z POPC   15      33.864  38.058  36.578  1.00  0.00           H
ATOM   2011  N   POPC   16      10.294  43.363  56.887  1.00  0.00           N
ATOM   2012  C12 POPC   16       9.941  44.323  55.685  1.00  0.00           C
ATOM   2013 H12A POPC   16      10.373  43.951  54.768  1.00  0.00           H
ATOM   2014 H12B POPC   16      10.239  45.327  55.949  1.00  0.00           H
ATOM   2015  C13 POPC   16      11.809  43.003  56.811  1.00  0.00           C
ATOM   2016 H13A POPC   16      12.158  42.432  57.659  1.00  0.00           H
ATOM   2017 H13B POPC   16      12.102  42.507  55.898  1.00  0.00           H
ATOM   2018 H13C POPC   16      12.303  43.958  56.713  1.00  0.00           H
ATOM   2019  C14 POPC   16       9.955  44.051  58.049  1.00  0.00           C
ATOM   2020 H14A POPC   16      10.391  43.746  58.988  1.00  0.00           H
ATOM   2021 H14B POPC   16      10.269  45.083  57.988  1.00  0.00           H
ATOM   2022 H14C POPC   16       8.877  43.995  58.046  1.00  0.00           H
ATOM   2023  C15 POPC   16       9.439  42.047  56.780  1.00  0.00           C
ATOM   2024 H15A POPC   16       9.898  41.463  55.996  1.00  0.00           H
ATOM   2025 H15B POPC   16       8.421  42.102  56.423  1.00  0.00           H
ATOM   2026 H15C POPC   16       9.479  41.539  57.732  1.00  0.00           H
ATOM   2027  C11 POPC   16       8.425  44.437  55.376  1.00  0.00           C
ATOM   2028 H11A POPC   16       8.078  43.460  54.976  1.00  0.00           H
ATOM   2029 H11B POPC   16       8.244  45.043  54.462  1.00  0.00           H
ATOM   2030  P   POPC   16       7.478  46.588  56.542  1.00  0.00           P
ATOM   2031  O13 POPC   16       8.800  47.285  56.743  1.00  0.00           O
ATOM   2032  O14 POPC   16       6.474  46.927  57.544  1.00  0.00           O
ATOM   2033  O12 POPC   16       7.641  45.035  56.402  1.00  0.00           O
ATOM   2034  O11 POPC   16       6.951  46.927  55.106  1.00  0.00           O
ATOM   2035  C1  POPC   16       5.751  46.406  54.531  1.00  0.00           C
ATOM   2036  HA  POPC   16       5.082  47.291  54.471  1.00  0.00           H
ATOM   2037  HB  POPC   16       5.251  45.666  55.190  1.00  0.00           H
ATOM   2038  C2  POPC   16       5.789  45.808  53.118  1.00  0.00           C
ATOM   2039  HS  POPC   16       6.297  44.826  53.224  1.00  0.00           H
ATOM   2040  O21 POPC   16       6.593  46.741  52.370  1.00  0.00           O
ATOM   2041  C21 POPC   16       7.434  46.241  51.453  1.00  0.00           C
ATOM   2042  O22 POPC   16       7.742  45.077  51.340  1.00  0.00           O
ATOM   2043  C22 POPC   16       8.073  47.328  50.568  1.00  0.00           C
ATOM   2044  H2R POPC   16       9.178  47.215  50.537  1.00  0.00           H
ATOM   2045  H2S POPC   16       7.751  48.311  50.974  1.00  0.00           H
ATOM   2046  C3  POPC   16       4.324  45.505  52.508  1.00  0.00           C
ATOM   2047  HX  POPC   16       3.651  46.384  52.406  1.00  0.00           H
ATOM   2048  HY  POPC   16       3.780  44.694  53.039  1.00  0.00           H
ATOM   2049  O31 POPC   16       4.568  45.083  51.156  1.00  0.00           O
ATOM   2050  C31 POPC   16       4.943  43.808  51.029  1.00  0.00           C
ATOM   2051  O32 POPC   16       5.175  43.004  51.970  1.00  0.00           O
ATOM   2052  C32 POPC   16       5.160  43.490  49.522  1.00  0.00           C
ATOM   2053  H2X POPC   16       6.154  42.999  49.454  1.00  0.00           H
ATOM   2054  H2Y POPC   16       5.336  44.465  49.020  1.00  0.00           H
ATOM   2055  C23 POPC   16       7.656  47.054  49.116  1.00  0.00           C
ATOM   2056  H3R POPC   16       7.860  47.938  48.474  1.00  0.00           H
ATOM   2057  H3S POPC   16       6.548  46.968  49.136  1.00  0.00           H
ATOM   2058  C24 POPC   16       8.412  45.850  48.467  1.00  0.00           C
ATOM   2059  H4R POPC   16       8.323  44.868  48.980  1.00  0.00           H
ATOM   2060  H4S POPC   16       9.452  46.231  48.380  1.00  0.00           H
ATOM   2061  C25 POPC   16       7.900  45.620  47.031  1.00  0.00           C
ATOM   2062  H5R POPC   16       7.973  46.638  46.590  1.00  0.00           H
ATOM   2063  H5S POPC   16       6.819  45.430  47.198  1.00  0.00           H
ATOM   2064  C26 POPC   16       8.584  44.498  46.172  1.00  0.00           C
ATOM   2065  H6R POPC   16       8.012  44.228  45.259  1.00  0.00           H
ATOM   2066  H6S POPC   16       8.622  43.616  46.846  1.00  0.00           H
ATOM   2067  C27 POPC   16      10.114  44.746  45.734  1.00  0.00           C
ATOM   2068  H7R POPC   16      10.769  44.937  46.611  1.00  0.00           H
ATOM   2069  H7S POPC   16       9.955  45.692  45.174  1.00  0.00           H
ATOM   2070  C28 POPC   16      10.707  43.699  44.719  1.00  0.00           C
ATOM   2071  H8R POPC   16      11.735  43.996  44.418  1.00  0.00           H
ATOM   2072  H8S POPC   16      10.013  43.890  43.873  1.00  0.00           H
ATOM   2073  C29 POPC   16      10.685  42.359  45.402  1.00  0.00           C
ATOM   2074  H91 POPC   16      11.241  42.248  46.345  1.00  0.00           H
ATOM   2075 C210 POPC   16       9.950  41.327  44.988  1.00  0.00           C
ATOM   2076 H101 POPC   16       9.797  40.481  45.674  1.00  0.00           H
ATOM   2077 C211 POPC   16       9.103  41.325  43.748  1.00  0.00           C
ATOM   2078 H11R POPC   16       9.805  41.530  42.911  1.00  0.00           H
ATOM   2079 H11S POPC   16       8.128  41.858  43.782  1.00  0.00           H
ATOM   2080 C212 POPC   16       8.699  39.837  43.480  1.00  0.00           C
ATOM   2081 H12R POPC   16       8.083  39.454  44.322  1.00  0.00           H
ATOM   2082 H12S POPC   16       9.552  39.126  43.439  1.00  0.00           H
ATOM   2083 C213 POPC   16       7.812  39.659  42.156  1.00  0.00           C
ATOM   2084 H13R POPC   16       6.957  40.369  42.198  1.00  0.00           H
ATOM   2085 H13S POPC   16       7.347  38.650  42.170  1.00  0.00           H
ATOM   2086 C214 POPC   16       8.626  39.736  40.903  1.00  0.00           C
ATOM   2087 H14R POPC   16       9.490  39.053  41.048  1.00  0.00           H
ATOM   2088 H14S POPC   16       8.998  40.783  40.891  1.00  0.00           H
ATOM   2089 C215 POPC   16       7.856  39.376  39.603  1.00  0.00           C
ATOM   2090 H15R POPC   16       8.398  39.821  38.741  1.00  0.00           H
ATOM   2091 H15S POPC   16       6.929  39.978  39.492  1.00  0.00           H
ATOM   2092 C216 POPC   16       7.677  37.895  39.380  1.00  0.00           C
ATOM   2093 H16R POPC   16       6.925  37.479  40.085  1.00  0.00           H
ATOM   2094 H16S POPC   16       8.661  37.395  39.504  1.00  0.00           H
ATOM   2095 C217 POPC   16       7.144  37.663  37.940  1.00  0.00           C
ATOM   2096 H17R POPC   16       7.956  37.936  37.233  1.00  0.00           H
ATOM   2097 H17S POPC   16       6.252  38.297  37.747  1.00  0.00           H
ATOM   2098 C218 POPC   16       6.831  36.180  37.836  1.00  0.00           C
ATOM   2099 H18R POPC   16       6.374  35.965  36.846  1.00  0.00           H
ATOM   2100 H18S POPC   16       6.118  35.935  38.652  1.00  0.00           H
ATOM   2101 H18T POPC   16       7.791  35.631  37.944  1.00  0.00           H
ATOM   2102  C33 POPC   16       4.079  42.734  48.828  1.00  0.00           C
ATOM   2103  H3X POPC   16       3.790  41.732  49.212  1.00  0.00           H
ATOM   2104  H3Y POPC   16       4.373  42.621  47.763  1.00  0.00           H
ATOM   2105  C34 POPC   16       2.781  43.547  48.854  1.00  0.00           C
ATOM   2106  H4X POPC   16       3.071  44.596  48.633  1.00  0.00           H
ATOM   2107  H4Y POPC   16       2.374  43.579  49.887  1.00  0.00           H
ATOM   2108  C35 POPC   16       1.666  43.018  47.993  1.00  0.00           C
ATOM   2109  H5X POPC   16       1.489  41.937  48.178  1.00  0.00           H
ATOM   2110  H5Y POPC   16       2.043  43.026  46.948  1.00  0.00           H
ATOM   2111  C36 POPC   16       0.429  43.828  48.126  1.00  0.00           C
ATOM   2112  H6X POPC   16       0.706  44.902  48.187  1.00  0.00           H
ATOM   2113  H6Y POPC   16       0.085  43.791  49.182  1.00  0.00           H
ATOM   2114  C37 POPC   16      -0.671  43.563  47.088  1.00  0.00           C
ATOM   2115  H7X POPC   16      -1.410  44.386  47.190  1.00  0.00           H
ATOM   2116  H7Y POPC   16      -1.244  42.632  47.284  1.00  0.00           H
ATOM   2117  C38 POPC   16      -0.096  43.481  45.632  1.00  0.00           C
ATOM   2118  H8X POPC   16       0.570  42.596  45.534  1.00  0.00           H
ATOM   2119  H8Y POPC   16       0.577  44.353  45.484  1.00  0.00           H
ATOM   2120  C39 POPC   16      -1.229  43.436  44.601  1.00  0.00           C
ATOM   2121  H9X POPC   16      -2.140  44.041  44.797  1.00  0.00           H
ATOM   2122  H9Y POPC   16      -1.522  42.373  44.466  1.00  0.00           H
ATOM   2123 C310 POPC   16      -0.839  43.900  43.186  1.00  0.00           C
ATOM   2124 H10X POPC   16      -1.690  43.805  42.479  1.00  0.00           H
ATOM   2125 H10Y POPC   16       0.015  43.396  42.687  1.00  0.00           H
ATOM   2126 C311 POPC   16      -0.475  45.399  43.033  1.00  0.00           C
ATOM   2127 H11X POPC   16       0.616  45.433  42.824  1.00  0.00           H
ATOM   2128 H11Y POPC   16      -0.579  45.997  43.964  1.00  0.00           H
ATOM   2129 C312 POPC   16      -0.988  46.091  41.750  1.00  0.00           C
ATOM   2130 H12X POPC   16      -2.074  45.858  41.736  1.00  0.00           H
ATOM   2131 H12Y POPC   16      -0.442  45.727  40.853  1.00  0.00           H
ATOM   2132 C313 POPC   16      -0.741  47.593  41.623  1.00  0.00           C
ATOM   2133 H13X POPC   16       0.353  47.774  41.687  1.00  0.00           H
ATOM   2134 H13Y POPC   16      -1.017  48.025  42.609  1.00  0.00           H
ATOM   2135 C314 POPC   16      -1.395  48.212  40.400  1.00  0.00           C
ATOM   2136 H14X POPC   16      -2.458  47.887  40.391  1.00  0.00           H
ATOM   2137 H14Y POPC   16      -0.846  47.822  39.517  1.00  0.00           H
ATOM   2138 C315 POPC   16      -1.263  49.739  40.461  1.00  0.00           C
ATOM   2139 H15X POPC   16      -1.621  50.084  41.454  1.00  0.00           H
ATOM   2140 H15Y POPC   16      -2.005  50.004  39.677  1.00  0.00           H
ATOM   2141 C316 POPC   16       0.105  50.282  40.159  1.00  0.00           C
ATOM   2142 H16X POPC   16      -0.067  51.363  39.970  1.00  0.00           H
ATOM   2143 H16Y POPC   16       0.685  49.795  39.345  1.00  0.00           H
ATOM   2144 H16Z POPC   16       0.727  50.200  41.076  1.00  0.00           H
ATOM   2145  N   POPC   17       1.612  54.160  58.558  1.00  0.00           N
ATOM   2146  C12 POPC   17       2.509  54.629  57.509  1.00  0.00           C
ATOM   2147 H12A POPC   17       3.508  54.562  57.914  1.00  0.00           H
ATOM   2148 H12B POPC   17       2.401  55.702  57.442  1.00  0.00           H
ATOM   2149  C13 POPC   17       1.462  52.717  58.750  1.00  0.00           C
ATOM   2150 H13A POPC   17       1.009  52.244  57.891  1.00  0.00           H
ATOM   2151 H13B POPC   17       2.392  52.222  58.990  1.00  0.00           H
ATOM   2152 H13C POPC   17       0.754  52.522  59.542  1.00  0.00           H
ATOM   2153  C14 POPC   17       2.077  54.585  59.882  1.00  0.00           C
ATOM   2154 H14A POPC   17       2.929  53.983  60.161  1.00  0.00           H
ATOM   2155 H14B POPC   17       2.273  55.644  59.966  1.00  0.00           H
ATOM   2156 H14C POPC   17       1.316  54.326  60.603  1.00  0.00           H
ATOM   2157  C15 POPC   17       0.270  54.773  58.323  1.00  0.00           C
ATOM   2158 H15A POPC   17      -0.468  54.533  59.074  1.00  0.00           H
ATOM   2159 H15B POPC   17      -0.124  54.582  57.336  1.00  0.00           H
ATOM   2160 H15C POPC   17       0.351  55.835  58.501  1.00  0.00           H
ATOM   2161  C11 POPC   17       2.530  53.952  56.146  1.00  0.00           C
ATOM   2162 H11A POPC   17       2.846  52.902  56.324  1.00  0.00           H
ATOM   2163 H11B POPC   17       3.399  54.291  55.543  1.00  0.00           H
ATOM   2164  P   POPC   17       0.865  55.347  54.589  1.00  0.00           P
ATOM   2165  O13 POPC   17       1.840  56.452  54.781  1.00  0.00           O
ATOM   2166  O14 POPC   17      -0.601  55.601  54.821  1.00  0.00           O
ATOM   2167  O12 POPC   17       1.266  54.066  55.488  1.00  0.00           O
ATOM   2168  O11 POPC   17       1.036  54.777  53.087  1.00  0.00           O
ATOM   2169  C1  POPC   17       2.163  53.963  52.708  1.00  0.00           C
ATOM   2170  HA  POPC   17       2.528  53.390  53.587  1.00  0.00           H
ATOM   2171  HB  POPC   17       2.973  54.585  52.269  1.00  0.00           H
ATOM   2172  C2  POPC   17       1.736  52.886  51.703  1.00  0.00           C
ATOM   2173  HS  POPC   17       2.663  52.412  51.315  1.00  0.00           H
ATOM   2174  O21 POPC   17       0.853  53.332  50.551  1.00  0.00           O
ATOM   2175  C21 POPC   17       1.500  54.019  49.670  1.00  0.00           C
ATOM   2176  O22 POPC   17       2.731  54.223  49.654  1.00  0.00           O
ATOM   2177  C22 POPC   17       0.601  54.564  48.606  1.00  0.00           C
ATOM   2178  H2R POPC   17       0.371  55.599  48.937  1.00  0.00           H
ATOM   2179  H2S POPC   17      -0.342  53.975  48.588  1.00  0.00           H
ATOM   2180  C3  POPC   17       1.024  51.701  52.506  1.00  0.00           C
ATOM   2181  HX  POPC   17       0.408  52.339  53.175  1.00  0.00           H
ATOM   2182  HY  POPC   17       1.770  51.109  53.078  1.00  0.00           H
ATOM   2183  O31 POPC   17       0.259  50.910  51.552  1.00  0.00           O
ATOM   2184  C31 POPC   17      -0.845  50.294  52.048  1.00  0.00           C
ATOM   2185  O32 POPC   17      -1.168  50.293  53.201  1.00  0.00           O
ATOM   2186  C32 POPC   17      -1.570  49.631  50.836  1.00  0.00           C
ATOM   2187  H2X POPC   17      -2.613  49.375  51.119  1.00  0.00           H
ATOM   2188  H2Y POPC   17      -1.057  48.657  50.688  1.00  0.00           H
ATOM   2189  C23 POPC   17       1.340  54.553  47.233  1.00  0.00           C
ATOM   2190  H3R POPC   17       2.309  55.096  47.206  1.00  0.00           H
ATOM   2191  H3S POPC   17       0.747  55.063  46.444  1.00  0.00           H
ATOM   2192  C24 POPC   17       1.561  53.274  46.553  1.00  0.00           C
ATOM   2193  H4R POPC   17       2.352  52.770  47.149  1.00  0.00           H
ATOM   2194  H4S POPC   17       1.894  53.366  45.497  1.00  0.00           H
ATOM   2195  C25 POPC   17       0.418  52.294  46.619  1.00  0.00           C
ATOM   2196  H5R POPC   17      -0.288  52.728  45.880  1.00  0.00           H
ATOM   2197  H5S POPC   17      -0.031  52.175  47.629  1.00  0.00           H
ATOM   2198  C26 POPC   17       0.680  50.852  45.969  1.00  0.00           C
ATOM   2199  H6R POPC   17      -0.029  50.103  46.383  1.00  0.00           H
ATOM   2200  H6S POPC   17       1.660  50.555  46.398  1.00  0.00           H
ATOM   2201  C27 POPC   17       0.744  50.672  44.419  1.00  0.00           C
ATOM   2202  H7R POPC   17       1.368  51.532  44.095  1.00  0.00           H
ATOM   2203  H7S POPC   17      -0.270  50.838  43.994  1.00  0.00           H
ATOM   2204  C28 POPC   17       1.307  49.372  43.914  1.00  0.00           C
ATOM   2205  H8R POPC   17       1.291  49.353  42.804  1.00  0.00           H
ATOM   2206  H8S POPC   17       0.695  48.466  44.113  1.00  0.00           H
ATOM   2207  C29 POPC   17       2.652  49.364  44.473  1.00  0.00           C
ATOM   2208  H91 POPC   17       3.425  50.080  44.157  1.00  0.00           H
ATOM   2209 C210 POPC   17       3.042  48.503  45.431  1.00  0.00           C
ATOM   2210 H101 POPC   17       4.072  48.732  45.742  1.00  0.00           H
ATOM   2211 C211 POPC   17       2.387  47.257  45.960  1.00  0.00           C
ATOM   2212 H11R POPC   17       1.471  47.133  45.344  1.00  0.00           H
ATOM   2213 H11S POPC   17       1.947  47.289  46.980  1.00  0.00           H
ATOM   2214 C212 POPC   17       3.212  45.961  45.855  1.00  0.00           C
ATOM   2215 H12R POPC   17       2.629  45.061  46.146  1.00  0.00           H
ATOM   2216 H12S POPC   17       4.076  45.946  46.553  1.00  0.00           H
ATOM   2217 C213 POPC   17       3.607  45.661  44.413  1.00  0.00           C
ATOM   2218 H13R POPC   17       4.302  46.453  44.060  1.00  0.00           H
ATOM   2219 H13S POPC   17       2.782  45.717  43.670  1.00  0.00           H
ATOM   2220 C214 POPC   17       4.222  44.211  44.348  1.00  0.00           C
ATOM   2221 H14R POPC   17       3.292  43.633  44.536  1.00  0.00           H
ATOM   2222 H14S POPC   17       4.898  44.132  45.226  1.00  0.00           H
ATOM   2223 C215 POPC   17       4.885  43.758  43.042  1.00  0.00           C
ATOM   2224 H15R POPC   17       4.066  43.715  42.292  1.00  0.00           H
ATOM   2225 H15S POPC   17       5.248  42.722  43.210  1.00  0.00           H
ATOM   2226 C216 POPC   17       6.010  44.779  42.664  1.00  0.00           C
ATOM   2227 H16R POPC   17       6.748  44.863  43.490  1.00  0.00           H
ATOM   2228 H16S POPC   17       5.637  45.817  42.535  1.00  0.00           H
ATOM   2229 C217 POPC   17       6.850  44.637  41.346  1.00  0.00           C
ATOM   2230 H17R POPC   17       7.531  45.514  41.334  1.00  0.00           H
ATOM   2231 H17S POPC   17       6.123  44.641  40.506  1.00  0.00           H
ATOM   2232 C218 POPC   17       7.740  43.425  41.247  1.00  0.00           C
ATOM   2233 H18R POPC   17       8.332  43.575  40.319  1.00  0.00           H
ATOM   2234 H18S POPC   17       7.223  42.449  41.129  1.00  0.00           H
ATOM   2235 H18T POPC   17       8.416  43.273  42.116  1.00  0.00           H
ATOM   2236  C33 POPC   17      -1.508  50.493  49.555  1.00  0.00           C
ATOM   2237  H3X POPC   17      -0.432  50.581  49.292  1.00  0.00           H
ATOM   2238  H3Y POPC   17      -1.818  51.548  49.710  1.00  0.00           H
ATOM   2239  C34 POPC   17      -2.490  49.921  48.503  1.00  0.00           C
ATOM   2240  H4X POPC   17      -2.241  50.550  47.622  1.00  0.00           H
ATOM   2241  H4Y POPC   17      -3.527  50.048  48.880  1.00  0.00           H
ATOM   2242  C35 POPC   17      -2.243  48.509  47.995  1.00  0.00           C
ATOM   2243  H5X POPC   17      -2.450  47.775  48.802  1.00  0.00           H
ATOM   2244  H5Y POPC   17      -1.172  48.399  47.718  1.00  0.00           H
ATOM   2245  C36 POPC   17      -3.152  48.111  46.832  1.00  0.00           C
ATOM   2246  H6X POPC   17      -4.220  48.015  47.123  1.00  0.00           H
ATOM   2247  H6Y POPC   17      -2.838  47.104  46.484  1.00  0.00           H
ATOM   2248  C37 POPC   17      -3.091  49.029  45.602  1.00  0.00           C
ATOM   2249  H7X POPC   17      -2.064  49.441  45.505  1.00  0.00           H
ATOM   2250  H7Y POPC   17      -3.763  49.845  45.945  1.00  0.00           H
ATOM   2251  C38 POPC   17      -3.918  48.442  44.407  1.00  0.00           C
ATOM   2252  H8X POPC   17      -4.901  48.094  44.792  1.00  0.00           H
ATOM   2253  H8Y POPC   17      -3.372  47.561  44.009  1.00  0.00           H
ATOM   2254  C39 POPC   17      -4.061  49.384  43.209  1.00  0.00           C
ATOM   2255  H9X POPC   17      -3.060  49.612  42.785  1.00  0.00           H
ATOM   2256  H9Y POPC   17      -4.589  50.338  43.425  1.00  0.00           H
ATOM   2257 C310 POPC   17      -4.903  48.719  42.104  1.00  0.00           C
ATOM   2258 H10X POPC   17      -5.902  48.385  42.458  1.00  0.00           H
ATOM   2259 H10Y POPC   17      -4.451  47.755  41.789  1.00  0.00           H
ATOM   2260 C311 POPC   17      -5.092  49.672  40.862  1.00  0.00           C
ATOM   2261 H11X POPC   17      -4.103  49.977  40.457  1.00  0.00           H
ATOM   2262 H11Y POPC   17      -5.704  50.553  41.150  1.00  0.00           H
ATOM   2263 C312 POPC   17      -5.843  49.111  39.621  1.00  0.00           C
ATOM   2264 H12X POPC   17      -6.872  48.786  39.885  1.00  0.00           H
ATOM   2265 H12Y POPC   17      -5.279  48.284  39.140  1.00  0.00           H
ATOM   2266 C313 POPC   17      -5.850  50.241  38.532  1.00  0.00           C
ATOM   2267 H13X POPC   17      -4.802  50.610  38.520  1.00  0.00           H
ATOM   2268 H13Y POPC   17      -6.581  51.022  38.833  1.00  0.00           H
ATOM   2269 C314 POPC   17      -6.181  49.716  37.142  1.00  0.00           C
ATOM   2270 H14X POPC   17      -7.275  49.533  37.085  1.00  0.00           H
ATOM   2271 H14Y POPC   17      -5.486  48.856  37.034  1.00  0.00           H
ATOM   2272 C315 POPC   17      -5.857  50.717  36.053  1.00  0.00           C
ATOM   2273 H15X POPC   17      -4.908  51.286  36.158  1.00  0.00           H
ATOM   2274 H15Y POPC   17      -6.652  51.492  36.098  1.00  0.00           H
ATOM   2275 C316 POPC   17      -5.981  50.094  34.623  1.00  0.00           C
ATOM   2276 H16X POPC   17      -6.919  49.543  34.400  1.00  0.00           H
ATOM   2277 H16Y POPC   17      -5.168  49.347  34.496  1.00  0.00           H
ATOM   2278 H16Z POPC   17      -5.789  50.809  33.796  1.00  0.00           H
ATOM   2279  N   POPC   18      46.711  22.374  56.035  1.00  0.00           N
ATOM   2280  C12 POPC   18      48.055  21.856  56.454  1.00  0.00           C
ATOM   2281 H12A POPC   18      48.181  22.267  57.445  1.00  0.00           H
ATOM   2282 H12B POPC   18      48.891  22.288  55.926  1.00  0.00           H
ATOM   2283  C13 POPC   18      45.797  22.032  57.122  1.00  0.00           C
ATOM   2284 H13A POPC   18      44.798  22.398  56.935  1.00  0.00           H
ATOM   2285 H13B POPC   18      45.798  20.973  57.332  1.00  0.00           H
ATOM   2286 H13C POPC   18      46.203  22.450  58.032  1.00  0.00           H
ATOM   2287  C14 POPC   18      46.798  23.852  55.902  1.00  0.00           C
ATOM   2288 H14A POPC   18      47.343  24.443  56.622  1.00  0.00           H
ATOM   2289 H14B POPC   18      47.150  24.108  54.913  1.00  0.00           H
ATOM   2290 H14C POPC   18      45.814  24.255  55.710  1.00  0.00           H
ATOM   2291  C15 POPC   18      46.230  21.747  54.773  1.00  0.00           C
ATOM   2292 H15A POPC   18      46.243  20.673  54.877  1.00  0.00           H
ATOM   2293 H15B POPC   18      46.843  22.004  53.921  1.00  0.00           H
ATOM   2294 H15C POPC   18      45.205  22.035  54.588  1.00  0.00           H
ATOM   2295  C11 POPC   18      48.316  20.302  56.523  1.00  0.00           C
ATOM   2296 H11A POPC   18      47.543  19.775  57.122  1.00  0.00           H
ATOM   2297 H11B POPC   18      49.276  20.244  57.078  1.00  0.00           H
ATOM   2298  P   POPC   18      48.557  18.319  54.926  1.00  0.00           P
ATOM   2299  O13 POPC   18      47.402  17.635  55.540  1.00  0.00           O
ATOM   2300  O14 POPC   18      49.852  17.841  55.456  1.00  0.00           O
ATOM   2301  O12 POPC   18      48.461  19.813  55.171  1.00  0.00           O
ATOM   2302  O11 POPC   18      48.343  18.256  53.360  1.00  0.00           O
ATOM   2303  C1  POPC   18      48.960  19.154  52.474  1.00  0.00           C
ATOM   2304  HA  POPC   18      49.881  19.506  52.986  1.00  0.00           H
ATOM   2305  HB  POPC   18      48.314  20.038  52.290  1.00  0.00           H
ATOM   2306  C2  POPC   18      49.412  18.431  51.114  1.00  0.00           C
ATOM   2307  HS  POPC   18      49.719  19.261  50.443  1.00  0.00           H
ATOM   2308  O21 POPC   18      48.357  17.759  50.401  1.00  0.00           O
ATOM   2309  C21 POPC   18      47.347  18.469  49.878  1.00  0.00           C
ATOM   2310  O22 POPC   18      47.230  19.675  49.994  1.00  0.00           O
ATOM   2311  C22 POPC   18      46.468  17.565  49.010  1.00  0.00           C
ATOM   2312  H2R POPC   18      45.573  17.339  49.628  1.00  0.00           H
ATOM   2313  H2S POPC   18      47.034  16.629  48.815  1.00  0.00           H
ATOM   2314  C3  POPC   18      50.446  17.360  51.423  1.00  0.00           C
ATOM   2315  HX  POPC   18      49.965  16.679  52.158  1.00  0.00           H
ATOM   2316  HY  POPC   18      51.341  17.758  51.948  1.00  0.00           H
ATOM   2317  O31 POPC   18      50.749  16.587  50.285  1.00  0.00           O
ATOM   2318  C31 POPC   18      51.536  17.273  49.488  1.00  0.00           C
ATOM   2319  O32 POPC   18      52.065  18.339  49.802  1.00  0.00           O
ATOM   2320  C32 POPC   18      51.600  16.624  48.135  1.00  0.00           C
ATOM   2321  H2X POPC   18      51.423  15.529  48.183  1.00  0.00           H
ATOM   2322  H2Y POPC   18      52.585  16.923  47.717  1.00  0.00           H
ATOM   2323  C23 POPC   18      46.062  18.108  47.590  1.00  0.00           C
ATOM   2324  H3R POPC   18      46.925  18.400  46.954  1.00  0.00           H
ATOM   2325  H3S POPC   18      45.398  18.989  47.723  1.00  0.00           H
ATOM   2326  C24 POPC   18      45.360  17.108  46.773  1.00  0.00           C
ATOM   2327  H4R POPC   18      44.564  16.668  47.411  1.00  0.00           H
ATOM   2328  H4S POPC   18      46.053  16.306  46.440  1.00  0.00           H
ATOM   2329  C25 POPC   18      44.674  17.633  45.523  1.00  0.00           C
ATOM   2330  H5R POPC   18      45.383  18.062  44.783  1.00  0.00           H
ATOM   2331  H5S POPC   18      43.930  18.392  45.846  1.00  0.00           H
ATOM   2332  C26 POPC   18      43.900  16.498  44.855  1.00  0.00           C
ATOM   2333  H6R POPC   18      44.246  15.593  45.399  1.00  0.00           H
ATOM   2334  H6S POPC   18      44.178  16.390  43.785  1.00  0.00           H
ATOM   2335  C27 POPC   18      42.368  16.619  44.985  1.00  0.00           C
ATOM   2336  H7R POPC   18      42.161  16.758  46.068  1.00  0.00           H
ATOM   2337  H7S POPC   18      41.826  15.702  44.671  1.00  0.00           H
ATOM   2338  C28 POPC   18      41.714  17.883  44.362  1.00  0.00           C
ATOM   2339  H8R POPC   18      42.334  18.790  44.524  1.00  0.00           H
ATOM   2340  H8S POPC   18      40.759  18.142  44.868  1.00  0.00           H
ATOM   2341  C29 POPC   18      41.455  17.699  42.860  1.00  0.00           C
ATOM   2342  H91 POPC   18      42.393  17.730  42.287  1.00  0.00           H
ATOM   2343 C210 POPC   18      40.329  17.702  42.202  1.00  0.00           C
ATOM   2344 H101 POPC   18      40.348  17.606  41.106  1.00  0.00           H
ATOM   2345 C211 POPC   18      38.946  17.569  42.893  1.00  0.00           C
ATOM   2346 H11R POPC   18      38.789  18.385  43.630  1.00  0.00           H
ATOM   2347 H11S POPC   18      38.796  16.681  43.545  1.00  0.00           H
ATOM   2348 C212 POPC   18      37.769  17.644  41.811  1.00  0.00           C
ATOM   2349 H12R POPC   18      37.878  16.813  41.083  1.00  0.00           H
ATOM   2350 H12S POPC   18      37.768  18.592  41.232  1.00  0.00           H
ATOM   2351 C213 POPC   18      36.353  17.444  42.455  1.00  0.00           C
ATOM   2352 H13R POPC   18      36.334  18.155  43.309  1.00  0.00           H
ATOM   2353 H13S POPC   18      36.266  16.479  42.998  1.00  0.00           H
ATOM   2354 C214 POPC   18      35.084  17.367  41.522  1.00  0.00           C
ATOM   2355 H14R POPC   18      34.262  16.996  42.170  1.00  0.00           H
ATOM   2356 H14S POPC   18      35.250  16.551  40.786  1.00  0.00           H
ATOM   2357 C215 POPC   18      34.733  18.655  40.761  1.00  0.00           C
ATOM   2358 H15R POPC   18      35.548  19.004  40.091  1.00  0.00           H
ATOM   2359 H15S POPC   18      34.669  19.477  41.506  1.00  0.00           H
ATOM   2360 C216 POPC   18      33.465  18.598  39.912  1.00  0.00           C
ATOM   2361 H16R POPC   18      32.547  18.240  40.426  1.00  0.00           H
ATOM   2362 H16S POPC   18      33.569  17.789  39.158  1.00  0.00           H
ATOM   2363 C217 POPC   18      33.288  19.951  39.231  1.00  0.00           C
ATOM   2364 H17R POPC   18      34.211  20.129  38.638  1.00  0.00           H
ATOM   2365 H17S POPC   18      33.152  20.762  39.978  1.00  0.00           H
ATOM   2366 C218 POPC   18      32.123  19.898  38.229  1.00  0.00           C
ATOM   2367 H18R POPC   18      31.179  19.649  38.759  1.00  0.00           H
ATOM   2368 H18S POPC   18      32.260  19.222  37.358  1.00  0.00           H
ATOM   2369 H18T POPC   18      32.071  20.919  37.795  1.00  0.00           H
ATOM   2370  C33 POPC   18      50.535  17.208  47.188  1.00  0.00           C
ATOM   2371  H3X POPC   18      50.839  18.252  46.958  1.00  0.00           H
ATOM   2372  H3Y POPC   18      49.525  17.196  47.651  1.00  0.00           H
ATOM   2373  C34 POPC   18      50.489  16.359  45.855  1.00  0.00           C
ATOM   2374  H4X POPC   18      50.185  15.330  46.143  1.00  0.00           H
ATOM   2375  H4Y POPC   18      51.518  16.313  45.438  1.00  0.00           H
ATOM   2376  C35 POPC   18      49.595  16.971  44.717  1.00  0.00           C
ATOM   2377  H5X POPC   18      50.111  17.932  44.505  1.00  0.00           H
ATOM   2378  H5Y POPC   18      48.573  17.192  45.091  1.00  0.00           H
ATOM   2379  C36 POPC   18      49.427  16.175  43.442  1.00  0.00           C
ATOM   2380  H6X POPC   18      48.989  15.167  43.603  1.00  0.00           H
ATOM   2381  H6Y POPC   18      50.465  16.050  43.066  1.00  0.00           H
ATOM   2382  C37 POPC   18      48.566  16.950  42.377  1.00  0.00           C
ATOM   2383  H7X POPC   18      49.047  17.932  42.183  1.00  0.00           H
ATOM   2384  H7Y POPC   18      47.543  17.022  42.803  1.00  0.00           H
ATOM   2385  C38 POPC   18      48.469  16.162  41.067  1.00  0.00           C
ATOM   2386  H8X POPC   18      47.857  16.622  40.262  1.00  0.00           H
ATOM   2387  H8Y POPC   18      47.858  15.236  41.133  1.00  0.00           H
ATOM   2388  C39 POPC   18      49.723  15.769  40.347  1.00  0.00           C
ATOM   2389  H9X POPC   18      50.340  15.196  41.072  1.00  0.00           H
ATOM   2390  H9Y POPC   18      50.369  16.614  40.027  1.00  0.00           H
ATOM   2391 C310 POPC   18      49.526  14.816  39.126  1.00  0.00           C
ATOM   2392 H10X POPC   18      48.796  15.321  38.459  1.00  0.00           H
ATOM   2393 H10Y POPC   18      49.029  13.873  39.441  1.00  0.00           H
ATOM   2394 C311 POPC   18      50.783  14.429  38.265  1.00  0.00           C
ATOM   2395 H11X POPC   18      51.312  13.605  38.790  1.00  0.00           H
ATOM   2396 H11Y POPC   18      51.410  15.337  38.388  1.00  0.00           H
ATOM   2397 C312 POPC   18      50.575  13.894  36.839  1.00  0.00           C
ATOM   2398 H12X POPC   18      49.711  13.196  36.812  1.00  0.00           H
ATOM   2399 H12Y POPC   18      51.498  13.356  36.532  1.00  0.00           H
ATOM   2400 C313 POPC   18      50.435  14.915  35.732  1.00  0.00           C
ATOM   2401 H13X POPC   18      51.120  15.748  35.997  1.00  0.00           H
ATOM   2402 H13Y POPC   18      49.428  15.377  35.654  1.00  0.00           H
ATOM   2403 C314 POPC   18      50.791  14.408  34.327  1.00  0.00           C
ATOM   2404 H14X POPC   18      50.227  13.470  34.136  1.00  0.00           H
ATOM   2405 H14Y POPC   18      51.890  14.267  34.246  1.00  0.00           H
ATOM   2406 C315 POPC   18      50.440  15.314  33.081  1.00  0.00           C
ATOM   2407 H15X POPC   18      49.331  15.313  33.017  1.00  0.00           H
ATOM   2408 H15Y POPC   18      50.806  14.796  32.169  1.00  0.00           H
ATOM   2409 C316 POPC   18      51.031  16.739  33.128  1.00  0.00           C
ATOM   2410 H16X POPC   18      50.755  17.150  34.123  1.00  0.00           H
ATOM   2411 H16Y POPC   18      50.667  17.415  32.325  1.00  0.00           H
ATOM   2412 H16Z POPC   18      52.139  16.766  33.058  1.00  0.00           H
ATOM   2413  N   POPC   19      20.256  34.572  59.663  1.00  0.00           N
ATOM   2414  C12 POPC   19      20.851  34.758  58.304  1.00  0.00           C
ATOM   2415 H12A POPC   19      21.661  34.045  58.255  1.00  0.00           H
ATOM   2416 H12B POPC   19      21.204  35.778  58.288  1.00  0.00           H
ATOM   2417  C13 POPC   19      19.723  33.181  59.790  1.00  0.00           C
ATOM   2418 H13A POPC   19      18.889  32.986  59.133  1.00  0.00           H
ATOM   2419 H13B POPC   19      20.394  32.439  59.383  1.00  0.00           H
ATOM   2420 H13C POPC   19      19.403  32.900  60.782  1.00  0.00           H
ATOM   2421  C14 POPC   19      21.289  34.756  60.686  1.00  0.00           C
ATOM   2422 H14A POPC   19      20.703  34.722  61.593  1.00  0.00           H
ATOM   2423 H14B POPC   19      22.075  34.018  60.754  1.00  0.00           H
ATOM   2424 H14C POPC   19      21.615  35.776  60.545  1.00  0.00           H
ATOM   2425  C15 POPC   19      19.067  35.485  59.825  1.00  0.00           C
ATOM   2426 H15A POPC   19      18.505  35.297  60.728  1.00  0.00           H
ATOM   2427 H15B POPC   19      18.515  35.398  58.901  1.00  0.00           H
ATOM   2428 H15C POPC   19      19.370  36.520  59.895  1.00  0.00           H
ATOM   2429  C11 POPC   19      20.054  34.438  56.996  1.00  0.00           C
ATOM   2430 H11A POPC   19      19.523  33.462  57.023  1.00  0.00           H
ATOM   2431 H11B POPC   19      20.699  34.389  56.092  1.00  0.00           H
ATOM   2432  P   POPC   19      19.050  36.854  56.471  1.00  0.00           P
ATOM   2433  O13 POPC   19      20.004  37.490  57.437  1.00  0.00           O
ATOM   2434  O14 POPC   19      17.668  37.323  56.505  1.00  0.00           O
ATOM   2435  O12 POPC   19      18.965  35.267  56.677  1.00  0.00           O
ATOM   2436  O11 POPC   19      19.560  37.072  54.934  1.00  0.00           O
ATOM   2437  C1  POPC   19      18.904  36.271  53.914  1.00  0.00           C
ATOM   2438  HA  POPC   19      17.846  36.573  53.758  1.00  0.00           H
ATOM   2439  HB  POPC   19      18.939  35.213  54.251  1.00  0.00           H
ATOM   2440  C2  POPC   19      19.742  36.397  52.625  1.00  0.00           C
ATOM   2441  HS  POPC   19      19.820  37.474  52.362  1.00  0.00           H
ATOM   2442  O21 POPC   19      19.085  35.788  51.492  1.00  0.00           O
ATOM   2443  C21 POPC   19      17.968  36.438  51.056  1.00  0.00           C
ATOM   2444  O22 POPC   19      17.563  37.504  51.493  1.00  0.00           O
ATOM   2445  C22 POPC   19      17.208  35.509  49.999  1.00  0.00           C
ATOM   2446  H2R POPC   19      16.348  35.029  50.512  1.00  0.00           H
ATOM   2447  H2S POPC   19      18.026  34.836  49.663  1.00  0.00           H
ATOM   2448  C3  POPC   19      21.130  35.739  52.895  1.00  0.00           C
ATOM   2449  HX  POPC   19      21.031  34.676  53.204  1.00  0.00           H
ATOM   2450  HY  POPC   19      21.705  36.312  53.653  1.00  0.00           H
ATOM   2451  O31 POPC   19      21.924  35.779  51.746  1.00  0.00           O
ATOM   2452  C31 POPC   19      22.297  36.938  51.269  1.00  0.00           C
ATOM   2453  O32 POPC   19      22.383  37.999  51.902  1.00  0.00           O
ATOM   2454  C32 POPC   19      22.855  36.756  49.821  1.00  0.00           C
ATOM   2455  H2X POPC   19      23.700  36.039  49.741  1.00  0.00           H
ATOM   2456  H2Y POPC   19      23.371  37.705  49.562  1.00  0.00           H
ATOM   2457  C23 POPC   19      16.580  36.276  48.767  1.00  0.00           C
ATOM   2458  H3R POPC   19      16.097  37.198  49.156  1.00  0.00           H
ATOM   2459  H3S POPC   19      15.836  35.593  48.306  1.00  0.00           H
ATOM   2460  C24 POPC   19      17.575  36.741  47.661  1.00  0.00           C
ATOM   2461  H4R POPC   19      18.134  35.835  47.344  1.00  0.00           H
ATOM   2462  H4S POPC   19      18.348  37.423  48.076  1.00  0.00           H
ATOM   2463  C25 POPC   19      16.738  37.390  46.555  1.00  0.00           C
ATOM   2464  H5R POPC   19      16.462  38.392  46.948  1.00  0.00           H
ATOM   2465  H5S POPC   19      15.827  36.757  46.504  1.00  0.00           H
ATOM   2466  C26 POPC   19      17.401  37.550  45.186  1.00  0.00           C
ATOM   2467  H6R POPC   19      17.832  36.586  44.839  1.00  0.00           H
ATOM   2468  H6S POPC   19      18.284  38.223  45.213  1.00  0.00           H
ATOM   2469  C27 POPC   19      16.473  38.145  44.221  1.00  0.00           C
ATOM   2470  H7R POPC   19      16.015  39.024  44.723  1.00  0.00           H
ATOM   2471  H7S POPC   19      15.597  37.502  43.988  1.00  0.00           H
ATOM   2472  C28 POPC   19      17.114  38.598  42.852  1.00  0.00           C
ATOM   2473  H8R POPC   19      17.422  37.656  42.350  1.00  0.00           H
ATOM   2474  H8S POPC   19      17.943  39.292  43.108  1.00  0.00           H
ATOM   2475  C29 POPC   19      16.188  39.303  41.905  1.00  0.00           C
ATOM   2476  H91 POPC   19      15.341  39.868  42.321  1.00  0.00           H
ATOM   2477 C210 POPC   19      16.257  39.196  40.595  1.00  0.00           C
ATOM   2478 H101 POPC   19      15.416  39.482  39.947  1.00  0.00           H
ATOM   2479 C211 POPC   19      17.325  38.573  39.736  1.00  0.00           C
ATOM   2480 H11R POPC   19      18.213  38.556  40.404  1.00  0.00           H
ATOM   2481 H11S POPC   19      17.537  39.331  38.952  1.00  0.00           H
ATOM   2482 C212 POPC   19      17.126  37.092  39.282  1.00  0.00           C
ATOM   2483 H12R POPC   19      16.691  36.463  40.088  1.00  0.00           H
ATOM   2484 H12S POPC   19      18.118  36.680  39.002  1.00  0.00           H
ATOM   2485 C213 POPC   19      16.077  36.940  38.128  1.00  0.00           C
ATOM   2486 H13R POPC   19      15.095  37.416  38.338  1.00  0.00           H
ATOM   2487 H13S POPC   19      15.939  35.859  37.912  1.00  0.00           H
ATOM   2488 C214 POPC   19      16.415  37.631  36.812  1.00  0.00           C
ATOM   2489 H14R POPC   19      16.640  38.714  36.912  1.00  0.00           H
ATOM   2490 H14S POPC   19      15.580  37.584  36.081  1.00  0.00           H
ATOM   2491 C215 POPC   19      17.590  36.876  36.109  1.00  0.00           C
ATOM   2492 H15R POPC   19      17.174  35.897  35.788  1.00  0.00           H
ATOM   2493 H15S POPC   19      18.432  36.607  36.782  1.00  0.00           H
ATOM   2494 C216 POPC   19      18.123  37.652  34.889  1.00  0.00           C
ATOM   2495 H16R POPC   19      17.283  38.271  34.506  1.00  0.00           H
ATOM   2496 H16S POPC   19      18.317  36.813  34.186  1.00  0.00           H
ATOM   2497 C217 POPC   19      19.419  38.474  35.064  1.00  0.00           C
ATOM   2498 H17R POPC   19      19.688  39.088  34.178  1.00  0.00           H
ATOM   2499 H17S POPC   19      20.196  37.698  35.233  1.00  0.00           H
ATOM   2500 C218 POPC   19      19.551  39.417  36.295  1.00  0.00           C
ATOM   2501 H18R POPC   19      20.438  40.083  36.223  1.00  0.00           H
ATOM   2502 H18S POPC   19      19.628  38.751  37.181  1.00  0.00           H
ATOM   2503 H18T POPC   19      18.674  40.099  36.308  1.00  0.00           H
ATOM   2504  C33 POPC   19      21.701  36.488  48.850  1.00  0.00           C
ATOM   2505  H3X POPC   19      21.244  37.472  48.610  1.00  0.00           H
ATOM   2506  H3Y POPC   19      20.914  35.836  49.284  1.00  0.00           H
ATOM   2507  C34 POPC   19      22.218  35.721  47.590  1.00  0.00           C
ATOM   2508  H4X POPC   19      22.402  34.723  48.040  1.00  0.00           H
ATOM   2509  H4Y POPC   19      23.138  36.178  47.165  1.00  0.00           H
ATOM   2510  C35 POPC   19      21.273  35.856  46.414  1.00  0.00           C
ATOM   2511  H5X POPC   19      21.438  36.781  45.821  1.00  0.00           H
ATOM   2512  H5Y POPC   19      20.263  35.795  46.872  1.00  0.00           H
ATOM   2513  C36 POPC   19      21.422  34.697  45.429  1.00  0.00           C
ATOM   2514  H6X POPC   19      21.405  33.687  45.893  1.00  0.00           H
ATOM   2515  H6Y POPC   19      22.430  34.810  44.976  1.00  0.00           H
ATOM   2516  C37 POPC   19      20.309  34.831  44.382  1.00  0.00           C
ATOM   2517  H7X POPC   19      20.634  35.700  43.770  1.00  0.00           H
ATOM   2518  H7Y POPC   19      19.279  34.942  44.783  1.00  0.00           H
ATOM   2519  C38 POPC   19      20.279  33.668  43.418  1.00  0.00           C
ATOM   2520  H8X POPC   19      19.792  32.784  43.882  1.00  0.00           H
ATOM   2521  H8Y POPC   19      21.305  33.327  43.161  1.00  0.00           H
ATOM   2522  C39 POPC   19      19.545  34.051  42.218  1.00  0.00           C
ATOM   2523  H9X POPC   19      19.934  34.981  41.752  1.00  0.00           H
ATOM   2524  H9Y POPC   19      18.458  34.115  42.441  1.00  0.00           H
ATOM   2525 C310 POPC   19      19.824  32.961  41.113  1.00  0.00           C
ATOM   2526 H10X POPC   19      19.389  31.967  41.355  1.00  0.00           H
ATOM   2527 H10Y POPC   19      20.925  32.935  40.967  1.00  0.00           H
ATOM   2528 C311 POPC   19      19.203  33.354  39.704  1.00  0.00           C
ATOM   2529 H11X POPC   19      19.533  34.338  39.309  1.00  0.00           H
ATOM   2530 H11Y POPC   19      18.099  33.461  39.771  1.00  0.00           H
ATOM   2531 C312 POPC   19      19.652  32.309  38.634  1.00  0.00           C
ATOM   2532 H12X POPC   19      19.208  31.314  38.852  1.00  0.00           H
ATOM   2533 H12Y POPC   19      20.743  32.153  38.772  1.00  0.00           H
ATOM   2534 C313 POPC   19      19.375  32.731  37.221  1.00  0.00           C
ATOM   2535 H13X POPC   19      19.931  32.029  36.564  1.00  0.00           H
ATOM   2536 H13Y POPC   19      19.792  33.727  36.960  1.00  0.00           H
ATOM   2537 C314 POPC   19      17.843  32.666  36.937  1.00  0.00           C
ATOM   2538 H14X POPC   19      17.373  33.512  37.483  1.00  0.00           H
ATOM   2539 H14Y POPC   19      17.412  31.770  37.433  1.00  0.00           H
ATOM   2540 C315 POPC   19      17.396  32.733  35.415  1.00  0.00           C
ATOM   2541 H15X POPC   19      17.930  32.150  34.634  1.00  0.00           H
ATOM   2542 H15Y POPC   19      17.756  33.728  35.077  1.00  0.00           H
ATOM   2543 C316 POPC   19      15.898  32.872  35.219  1.00  0.00           C
ATOM   2544 H16X POPC   19      15.542  31.830  35.070  1.00  0.00           H
ATOM   2545 H16Y POPC   19      15.680  33.488  34.320  1.00  0.00           H
ATOM   2546 H16Z POPC   19      15.439  33.365  36.102  1.00  0.00           H
ATOM   2547  N   POPC   20      44.103  54.749  54.439  1.00  0.00           N
ATOM   2548  C12 POPC   20      43.175  55.212  53.430  1.00  0.00           C
ATOM   2549 H12A POPC   20      42.840  56.238  53.462  1.00  0.00           H
ATOM   2550 H12B POPC   20      42.231  54.716  53.600  1.00  0.00           H
ATOM   2551  C13 POPC   20      44.180  53.317  54.355  1.00  0.00           C
ATOM   2552 H13A POPC   20      43.273  52.823  54.038  1.00  0.00           H
ATOM   2553 H13B POPC   20      44.851  53.050  53.552  1.00  0.00           H
ATOM   2554 H13C POPC   20      44.551  52.919  55.288  1.00  0.00           H
ATOM   2555  C14 POPC   20      45.397  55.403  54.295  1.00  0.00           C
ATOM   2556 H14A POPC   20      45.388  56.386  54.743  1.00  0.00           H
ATOM   2557 H14B POPC   20      46.103  54.721  54.745  1.00  0.00           H
ATOM   2558 H14C POPC   20      45.551  55.529  53.234  1.00  0.00           H
ATOM   2559  C15 POPC   20      43.629  55.037  55.816  1.00  0.00           C
ATOM   2560 H15A POPC   20      44.320  54.674  56.563  1.00  0.00           H
ATOM   2561 H15B POPC   20      42.718  54.470  55.940  1.00  0.00           H
ATOM   2562 H15C POPC   20      43.330  56.062  55.979  1.00  0.00           H
ATOM   2563  C11 POPC   20      43.685  55.104  51.986  1.00  0.00           C
ATOM   2564 H11A POPC   20      42.837  55.060  51.270  1.00  0.00           H
ATOM   2565 H11B POPC   20      44.191  54.127  51.835  1.00  0.00           H
ATOM   2566  P   POPC   20      44.365  57.504  51.089  1.00  0.00           P
ATOM   2567  O13 POPC   20      45.666  58.179  50.845  1.00  0.00           O
ATOM   2568  O14 POPC   20      43.391  58.156  52.018  1.00  0.00           O
ATOM   2569  O12 POPC   20      44.653  56.049  51.690  1.00  0.00           O
ATOM   2570  O11 POPC   20      43.439  57.188  49.780  1.00  0.00           O
ATOM   2571  C1  POPC   20      44.016  56.472  48.699  1.00  0.00           C
ATOM   2572  HA  POPC   20      43.158  56.036  48.144  1.00  0.00           H
ATOM   2573  HB  POPC   20      44.672  55.624  48.992  1.00  0.00           H
ATOM   2574  C2  POPC   20      44.852  57.408  47.732  1.00  0.00           C
ATOM   2575  HS  POPC   20      45.858  57.465  48.202  1.00  0.00           H
ATOM   2576  O21 POPC   20      44.144  58.615  47.450  1.00  0.00           O
ATOM   2577  C21 POPC   20      44.906  59.699  47.438  1.00  0.00           C
ATOM   2578  O22 POPC   20      46.116  59.798  47.675  1.00  0.00           O
ATOM   2579  C22 POPC   20      43.994  60.917  47.272  1.00  0.00           C
ATOM   2580  H2R POPC   20      44.180  61.676  48.062  1.00  0.00           H
ATOM   2581  H2S POPC   20      42.937  60.576  47.243  1.00  0.00           H
ATOM   2582  C3  POPC   20      45.026  56.668  46.373  1.00  0.00           C
ATOM   2583  HX  POPC   20      45.612  57.386  45.761  1.00  0.00           H
ATOM   2584  HY  POPC   20      44.022  56.629  45.898  1.00  0.00           H
ATOM   2585  O31 POPC   20      45.547  55.308  46.378  1.00  0.00           O
ATOM   2586  C31 POPC   20      46.825  55.286  46.647  1.00  0.00           C
ATOM   2587  O32 POPC   20      47.517  56.279  46.827  1.00  0.00           O
ATOM   2588  C32 POPC   20      47.276  53.833  46.899  1.00  0.00           C
ATOM   2589  H2X POPC   20      46.549  53.088  46.511  1.00  0.00           H
ATOM   2590  H2Y POPC   20      47.475  53.623  47.972  1.00  0.00           H
ATOM   2591  C23 POPC   20      44.138  61.676  45.897  1.00  0.00           C
ATOM   2592  H3R POPC   20      43.312  62.419  45.893  1.00  0.00           H
ATOM   2593  H3S POPC   20      44.073  60.896  45.108  1.00  0.00           H
ATOM   2594  C24 POPC   20      45.459  62.453  45.736  1.00  0.00           C
ATOM   2595  H4R POPC   20      46.299  61.726  45.722  1.00  0.00           H
ATOM   2596  H4S POPC   20      45.533  63.207  46.548  1.00  0.00           H
ATOM   2597  C25 POPC   20      45.391  63.204  44.367  1.00  0.00           C
ATOM   2598  H5R POPC   20      44.649  64.016  44.527  1.00  0.00           H
ATOM   2599  H5S POPC   20      45.116  62.505  43.549  1.00  0.00           H
ATOM   2600  C26 POPC   20      46.773  63.761  43.946  1.00  0.00           C
ATOM   2601  H6R POPC   20      47.416  62.859  43.873  1.00  0.00           H
ATOM   2602  H6S POPC   20      47.073  64.418  44.791  1.00  0.00           H
ATOM   2603  C27 POPC   20      46.907  64.490  42.565  1.00  0.00           C
ATOM   2604  H7R POPC   20      47.172  63.766  41.765  1.00  0.00           H
ATOM   2605  H7S POPC   20      47.723  65.242  42.607  1.00  0.00           H
ATOM   2606  C28 POPC   20      45.647  65.286  42.133  1.00  0.00           C
ATOM   2607  H8R POPC   20      45.173  65.601  43.087  1.00  0.00           H
ATOM   2608  H8S POPC   20      44.862  64.629  41.702  1.00  0.00           H
ATOM   2609  C29 POPC   20      45.994  66.440  41.149  1.00  0.00           C
ATOM   2610  H91 POPC   20      46.925  66.942  41.453  1.00  0.00           H
ATOM   2611 C210 POPC   20      45.501  66.647  39.967  1.00  0.00           C
ATOM   2612 H101 POPC   20      45.572  67.589  39.405  1.00  0.00           H
ATOM   2613 C211 POPC   20      44.369  65.900  39.361  1.00  0.00           C
ATOM   2614 H11R POPC   20      43.565  66.639  39.158  1.00  0.00           H
ATOM   2615 H11S POPC   20      43.875  65.072  39.912  1.00  0.00           H
ATOM   2616 C212 POPC   20      44.677  65.365  37.957  1.00  0.00           C
ATOM   2617 H12R POPC   20      44.346  66.119  37.210  1.00  0.00           H
ATOM   2618 H12S POPC   20      43.946  64.540  37.822  1.00  0.00           H
ATOM   2619 C213 POPC   20      46.127  64.967  37.648  1.00  0.00           C
ATOM   2620 H13R POPC   20      46.548  64.464  38.545  1.00  0.00           H
ATOM   2621 H13S POPC   20      46.625  65.952  37.513  1.00  0.00           H
ATOM   2622 C214 POPC   20      46.300  64.064  36.454  1.00  0.00           C
ATOM   2623 H14R POPC   20      45.764  64.457  35.563  1.00  0.00           H
ATOM   2624 H14S POPC   20      45.875  63.053  36.631  1.00  0.00           H
ATOM   2625 C215 POPC   20      47.797  63.843  36.062  1.00  0.00           C
ATOM   2626 H15R POPC   20      48.341  63.429  36.938  1.00  0.00           H
ATOM   2627 H15S POPC   20      48.236  64.847  35.875  1.00  0.00           H
ATOM   2628 C216 POPC   20      47.986  62.920  34.791  1.00  0.00           C
ATOM   2629 H16R POPC   20      47.701  61.915  35.171  1.00  0.00           H
ATOM   2630 H16S POPC   20      49.090  62.891  34.678  1.00  0.00           H
ATOM   2631 C217 POPC   20      47.171  63.436  33.583  1.00  0.00           C
ATOM   2632 H17R POPC   20      46.089  63.363  33.826  1.00  0.00           H
ATOM   2633 H17S POPC   20      47.357  62.733  32.742  1.00  0.00           H
ATOM   2634 C218 POPC   20      47.487  64.886  33.168  1.00  0.00           C
ATOM   2635 H18R POPC   20      46.982  65.535  33.915  1.00  0.00           H
ATOM   2636 H18S POPC   20      46.958  65.101  32.214  1.00  0.00           H
ATOM   2637 H18T POPC   20      48.581  65.074  33.111  1.00  0.00           H
ATOM   2638  C33 POPC   20      48.648  53.651  46.271  1.00  0.00           C
ATOM   2639  H3X POPC   20      49.135  52.882  46.909  1.00  0.00           H
ATOM   2640  H3Y POPC   20      49.300  54.537  46.424  1.00  0.00           H
ATOM   2641  C34 POPC   20      48.540  53.174  44.867  1.00  0.00           C
ATOM   2642  H4X POPC   20      47.804  52.342  44.890  1.00  0.00           H
ATOM   2643  H4Y POPC   20      49.511  52.711  44.590  1.00  0.00           H
ATOM   2644  C35 POPC   20      48.126  54.245  43.918  1.00  0.00           C
ATOM   2645  H5X POPC   20      48.851  55.048  44.170  1.00  0.00           H
ATOM   2646  H5Y POPC   20      47.048  54.481  44.046  1.00  0.00           H
ATOM   2647  C36 POPC   20      48.364  53.961  42.455  1.00  0.00           C
ATOM   2648  H6X POPC   20      47.917  53.035  42.035  1.00  0.00           H
ATOM   2649  H6Y POPC   20      49.467  53.823  42.445  1.00  0.00           H
ATOM   2650  C37 POPC   20      47.994  55.172  41.551  1.00  0.00           C
ATOM   2651  H7X POPC   20      48.601  56.059  41.831  1.00  0.00           H
ATOM   2652  H7Y POPC   20      46.902  55.356  41.645  1.00  0.00           H
ATOM   2653  C38 POPC   20      48.352  55.026  40.102  1.00  0.00           C
ATOM   2654  H8X POPC   20      47.796  54.192  39.623  1.00  0.00           H
ATOM   2655  H8Y POPC   20      49.437  54.797  40.040  1.00  0.00           H
ATOM   2656  C39 POPC   20      48.195  56.230  39.184  1.00  0.00           C
ATOM   2657  H9X POPC   20      48.862  56.125  38.302  1.00  0.00           H
ATOM   2658  H9Y POPC   20      48.561  57.091  39.782  1.00  0.00           H
ATOM   2659 C310 POPC   20      46.803  56.501  38.556  1.00  0.00           C
ATOM   2660 H10X POPC   20      45.978  56.597  39.293  1.00  0.00           H
ATOM   2661 H10Y POPC   20      46.459  55.698  37.869  1.00  0.00           H
ATOM   2662 C311 POPC   20      46.730  57.813  37.727  1.00  0.00           C
ATOM   2663 H11X POPC   20      47.411  57.693  36.857  1.00  0.00           H
ATOM   2664 H11Y POPC   20      47.123  58.608  38.396  1.00  0.00           H
ATOM   2665 C312 POPC   20      45.358  58.163  37.123  1.00  0.00           C
ATOM   2666 H12X POPC   20      44.713  58.609  37.910  1.00  0.00           H
ATOM   2667 H12Y POPC   20      44.743  57.325  36.730  1.00  0.00           H
ATOM   2668 C313 POPC   20      45.513  59.242  36.002  1.00  0.00           C
ATOM   2669 H13X POPC   20      46.321  58.946  35.300  1.00  0.00           H
ATOM   2670 H13Y POPC   20      45.896  60.188  36.441  1.00  0.00           H
ATOM   2671 C314 POPC   20      44.221  59.576  35.210  1.00  0.00           C
ATOM   2672 H14X POPC   20      43.425  59.866  35.928  1.00  0.00           H
ATOM   2673 H14Y POPC   20      43.856  58.690  34.648  1.00  0.00           H
ATOM   2674 C315 POPC   20      44.299  60.691  34.128  1.00  0.00           C
ATOM   2675 H15X POPC   20      44.666  61.591  34.667  1.00  0.00           H
ATOM   2676 H15Y POPC   20      43.347  60.977  33.633  1.00  0.00           H
ATOM   2677 C316 POPC   20      45.290  60.339  32.974  1.00  0.00           C
ATOM   2678 H16X POPC   20      44.866  59.456  32.449  1.00  0.00           H
ATOM   2679 H16Y POPC   20      46.278  60.062  33.400  1.00  0.00           H
ATOM   2680 H16Z POPC   20      45.389  61.187  32.262  1.00  0.00           H
ATOM   2681  N   POPC   21      10.795  25.811  59.679  1.00  0.00           N
ATOM   2682  C12 POPC   21      10.248  26.774  58.589  1.00  0.00           C
ATOM   2683 H12A POPC   21      10.832  27.680  58.529  1.00  0.00           H
ATOM   2684 H12B POPC   21       9.224  27.014  58.837  1.00  0.00           H
ATOM   2685  C13 POPC   21      12.297  25.635  59.519  1.00  0.00           C
ATOM   2686 H13A POPC   21      12.517  25.173  58.568  1.00  0.00           H
ATOM   2687 H13B POPC   21      12.840  26.563  59.413  1.00  0.00           H
ATOM   2688 H13C POPC   21      12.785  25.016  60.257  1.00  0.00           H
ATOM   2689  C14 POPC   21      10.697  26.586  60.980  1.00  0.00           C
ATOM   2690 H14A POPC   21      11.232  27.524  60.959  1.00  0.00           H
ATOM   2691 H14B POPC   21       9.678  26.673  61.325  1.00  0.00           H
ATOM   2692 H14C POPC   21      11.193  25.902  61.653  1.00  0.00           H
ATOM   2693  C15 POPC   21      10.079  24.525  59.649  1.00  0.00           C
ATOM   2694 H15A POPC   21       9.122  24.515  60.149  1.00  0.00           H
ATOM   2695 H15B POPC   21      10.660  23.692  60.016  1.00  0.00           H
ATOM   2696 H15C POPC   21       9.728  24.365  58.641  1.00  0.00           H
ATOM   2697  C11 POPC   21      10.250  26.149  57.157  1.00  0.00           C
ATOM   2698 H11A POPC   21      11.270  25.863  56.823  1.00  0.00           H
ATOM   2699 H11B POPC   21       9.956  27.066  56.602  1.00  0.00           H
ATOM   2700  P   POPC   21       8.921  24.346  55.670  1.00  0.00           P
ATOM   2701  O13 POPC   21       7.437  24.140  55.629  1.00  0.00           O
ATOM   2702  O14 POPC   21       9.777  23.157  55.460  1.00  0.00           O
ATOM   2703  O12 POPC   21       9.268  25.138  56.999  1.00  0.00           O
ATOM   2704  O11 POPC   21       9.268  25.389  54.516  1.00  0.00           O
ATOM   2705  C1  POPC   21      10.203  25.224  53.442  1.00  0.00           C
ATOM   2706  HA  POPC   21      10.040  26.070  52.740  1.00  0.00           H
ATOM   2707  HB  POPC   21       9.848  24.317  52.908  1.00  0.00           H
ATOM   2708  C2  POPC   21      11.735  25.212  53.805  1.00  0.00           C
ATOM   2709  HS  POPC   21      11.841  24.318  54.456  1.00  0.00           H
ATOM   2710  O21 POPC   21      12.032  26.433  54.490  1.00  0.00           O
ATOM   2711  C21 POPC   21      13.216  26.425  55.130  1.00  0.00           C
ATOM   2712  O22 POPC   21      13.987  25.491  55.230  1.00  0.00           O
ATOM   2713  C22 POPC   21      13.291  27.761  55.889  1.00  0.00           C
ATOM   2714  H2R POPC   21      14.078  27.611  56.658  1.00  0.00           H
ATOM   2715  H2S POPC   21      12.324  27.770  56.434  1.00  0.00           H
ATOM   2716  C3  POPC   21      12.649  24.930  52.606  1.00  0.00           C
ATOM   2717  HX  POPC   21      12.380  23.916  52.239  1.00  0.00           H
ATOM   2718  HY  POPC   21      13.724  24.854  52.874  1.00  0.00           H
ATOM   2719  O31 POPC   21      12.328  25.827  51.534  1.00  0.00           O
ATOM   2720  C31 POPC   21      13.129  26.808  51.376  1.00  0.00           C
ATOM   2721  O32 POPC   21      14.219  26.936  51.948  1.00  0.00           O
ATOM   2722  C32 POPC   21      12.605  27.844  50.382  1.00  0.00           C
ATOM   2723  H2X POPC   21      13.446  28.278  49.801  1.00  0.00           H
ATOM   2724  H2Y POPC   21      12.330  28.744  50.973  1.00  0.00           H
ATOM   2725  C23 POPC   21      13.428  29.030  55.044  1.00  0.00           C
ATOM   2726  H3R POPC   21      13.199  29.941  55.638  1.00  0.00           H
ATOM   2727  H3S POPC   21      12.556  29.108  54.360  1.00  0.00           H
ATOM   2728  C24 POPC   21      14.787  29.102  54.438  1.00  0.00           C
ATOM   2729  H4R POPC   21      14.990  28.193  53.832  1.00  0.00           H
ATOM   2730  H4S POPC   21      15.502  29.169  55.285  1.00  0.00           H
ATOM   2731  C25 POPC   21      15.176  30.371  53.712  1.00  0.00           C
ATOM   2732  H5R POPC   21      16.224  30.182  53.398  1.00  0.00           H
ATOM   2733  H5S POPC   21      15.108  31.301  54.317  1.00  0.00           H
ATOM   2734  C26 POPC   21      14.302  30.525  52.423  1.00  0.00           C
ATOM   2735  H6R POPC   21      13.223  30.428  52.669  1.00  0.00           H
ATOM   2736  H6S POPC   21      14.543  29.587  51.879  1.00  0.00           H
ATOM   2737  C27 POPC   21      14.748  31.756  51.633  1.00  0.00           C
ATOM   2738  H7R POPC   21      15.819  31.741  51.338  1.00  0.00           H
ATOM   2739  H7S POPC   21      14.757  32.623  52.327  1.00  0.00           H
ATOM   2740  C28 POPC   21      13.800  32.092  50.465  1.00  0.00           C
ATOM   2741  H8R POPC   21      13.945  33.149  50.155  1.00  0.00           H
ATOM   2742  H8S POPC   21      12.733  32.048  50.771  1.00  0.00           H
ATOM   2743  C29 POPC   21      14.059  31.187  49.251  1.00  0.00           C
ATOM   2744  H91 POPC   21      14.349  30.145  49.448  1.00  0.00           H
ATOM   2745 C210 POPC   21      14.074  31.648  47.993  1.00  0.00           C
ATOM   2746 H101 POPC   21      14.409  30.922  47.238  1.00  0.00           H
ATOM   2747 C211 POPC   21      13.728  33.072  47.510  1.00  0.00           C
ATOM   2748 H11R POPC   21      13.370  33.759  48.307  1.00  0.00           H
ATOM   2749 H11S POPC   21      12.952  33.051  46.716  1.00  0.00           H
ATOM   2750 C212 POPC   21      15.014  33.708  46.873  1.00  0.00           C
ATOM   2751 H12R POPC   21      15.821  33.589  47.627  1.00  0.00           H
ATOM   2752 H12S POPC   21      14.813  34.776  46.644  1.00  0.00           H
ATOM   2753 C213 POPC   21      15.416  33.049  45.503  1.00  0.00           C
ATOM   2754 H13R POPC   21      14.974  32.030  45.494  1.00  0.00           H
ATOM   2755 H13S POPC   21      16.495  32.812  45.621  1.00  0.00           H
ATOM   2756 C214 POPC   21      15.056  33.911  44.272  1.00  0.00           C
ATOM   2757 H14R POPC   21      15.581  34.882  44.403  1.00  0.00           H
ATOM   2758 H14S POPC   21      13.974  34.159  44.219  1.00  0.00           H
ATOM   2759 C215 POPC   21      15.529  33.262  42.950  1.00  0.00           C
ATOM   2760 H15R POPC   21      14.864  32.394  42.752  1.00  0.00           H
ATOM   2761 H15S POPC   21      16.590  32.975  43.111  1.00  0.00           H
ATOM   2762 C216 POPC   21      15.422  34.264  41.782  1.00  0.00           C
ATOM   2763 H16R POPC   21      16.249  35.001  41.694  1.00  0.00           H
ATOM   2764 H16S POPC   21      14.537  34.927  41.888  1.00  0.00           H
ATOM   2765 C217 POPC   21      15.289  33.458  40.437  1.00  0.00           C
ATOM   2766 H17R POPC   21      16.098  32.700  40.377  1.00  0.00           H
ATOM   2767 H17S POPC   21      15.314  34.276  39.685  1.00  0.00           H
ATOM   2768 C218 POPC   21      13.998  32.649  40.299  1.00  0.00           C
ATOM   2769 H18R POPC   21      13.958  32.267  39.257  1.00  0.00           H
ATOM   2770 H18S POPC   21      13.175  33.353  40.550  1.00  0.00           H
ATOM   2771 H18T POPC   21      13.881  31.854  41.066  1.00  0.00           H
ATOM   2772  C33 POPC   21      11.497  27.318  49.450  1.00  0.00           C
ATOM   2773  H3X POPC   21      10.494  27.199  49.913  1.00  0.00           H
ATOM   2774  H3Y POPC   21      11.782  26.344  48.998  1.00  0.00           H
ATOM   2775  C34 POPC   21      11.461  28.242  48.221  1.00  0.00           C
ATOM   2776  H4X POPC   21      10.878  27.713  47.437  1.00  0.00           H
ATOM   2777  H4Y POPC   21      12.481  28.184  47.783  1.00  0.00           H
ATOM   2778  C35 POPC   21      10.901  29.655  48.508  1.00  0.00           C
ATOM   2779  H5X POPC   21      11.518  30.249  49.215  1.00  0.00           H
ATOM   2780  H5Y POPC   21       9.970  29.593  49.110  1.00  0.00           H
ATOM   2781  C36 POPC   21      10.667  30.451  47.231  1.00  0.00           C
ATOM   2782  H6X POPC   21       9.998  29.762  46.673  1.00  0.00           H
ATOM   2783  H6Y POPC   21      11.609  30.336  46.653  1.00  0.00           H
ATOM   2784  C37 POPC   21      10.117  31.883  47.409  1.00  0.00           C
ATOM   2785  H7X POPC   21      10.680  32.410  48.208  1.00  0.00           H
ATOM   2786  H7Y POPC   21       9.120  31.709  47.866  1.00  0.00           H
ATOM   2787  C38 POPC   21       9.989  32.680  46.076  1.00  0.00           C
ATOM   2788  H8X POPC   21      10.908  32.628  45.454  1.00  0.00           H
ATOM   2789  H8Y POPC   21       9.890  33.746  46.371  1.00  0.00           H
ATOM   2790  C39 POPC   21       8.798  32.315  45.202  1.00  0.00           C
ATOM   2791  H9X POPC   21       7.834  32.543  45.707  1.00  0.00           H
ATOM   2792  H9Y POPC   21       8.677  31.213  45.134  1.00  0.00           H
ATOM   2793 C310 POPC   21       8.814  33.183  43.979  1.00  0.00           C
ATOM   2794 H10X POPC   21       9.848  33.185  43.571  1.00  0.00           H
ATOM   2795 H10Y POPC   21       8.601  34.243  44.235  1.00  0.00           H
ATOM   2796 C311 POPC   21       7.840  32.771  42.788  1.00  0.00           C
ATOM   2797 H11X POPC   21       6.801  32.928  43.149  1.00  0.00           H
ATOM   2798 H11Y POPC   21       7.987  31.676  42.670  1.00  0.00           H
ATOM   2799 C312 POPC   21       8.025  33.694  41.520  1.00  0.00           C
ATOM   2800 H12X POPC   21       7.899  34.744  41.859  1.00  0.00           H
ATOM   2801 H12Y POPC   21       7.189  33.373  40.863  1.00  0.00           H
ATOM   2802 C313 POPC   21       9.406  33.517  40.880  1.00  0.00           C
ATOM   2803 H13X POPC   21      10.278  33.731  41.534  1.00  0.00           H
ATOM   2804 H13Y POPC   21       9.412  34.231  40.028  1.00  0.00           H
ATOM   2805 C314 POPC   21       9.681  32.214  40.047  1.00  0.00           C
ATOM   2806 H14X POPC   21       9.707  31.290  40.664  1.00  0.00           H
ATOM   2807 H14Y POPC   21      10.730  32.315  39.697  1.00  0.00           H
ATOM   2808 C315 POPC   21       8.703  31.967  38.850  1.00  0.00           C
ATOM   2809 H15X POPC   21       8.658  32.930  38.299  1.00  0.00           H
ATOM   2810 H15Y POPC   21       7.767  31.656  39.361  1.00  0.00           H
ATOM   2811 C316 POPC   21       9.149  30.874  37.922  1.00  0.00           C
ATOM   2812 H16X POPC   21       9.436  29.984  38.521  1.00  0.00           H
ATOM   2813 H16Y POPC   21      10.050  31.164  37.340  1.00  0.00           H
ATOM   2814 H16Z POPC   21       8.450  30.582  37.110  1.00  0.00           H
ATOM   2815  N   POPC   22      32.885  19.855  55.494  1.00  0.00           N
ATOM   2816  C12 POPC   22      33.997  20.454  54.726  1.00  0.00           C
ATOM   2817 H12A POPC   22      33.771  21.455  54.388  1.00  0.00           H
ATOM   2818 H12B POPC   22      34.104  19.916  53.796  1.00  0.00           H
ATOM   2819  C13 POPC   22      31.639  19.466  54.686  1.00  0.00           C
ATOM   2820 H13A POPC   22      30.777  19.966  55.103  1.00  0.00           H
ATOM   2821 H13B POPC   22      31.760  19.724  53.644  1.00  0.00           H
ATOM   2822 H13C POPC   22      31.584  18.388  54.671  1.00  0.00           H
ATOM   2823  C14 POPC   22      33.266  18.509  56.040  1.00  0.00           C
ATOM   2824 H14A POPC   22      34.049  18.727  56.752  1.00  0.00           H
ATOM   2825 H14B POPC   22      32.407  18.028  56.484  1.00  0.00           H
ATOM   2826 H14C POPC   22      33.637  17.867  55.255  1.00  0.00           H
ATOM   2827  C15 POPC   22      32.450  20.717  56.558  1.00  0.00           C
ATOM   2828 H15A POPC   22      31.964  21.595  56.159  1.00  0.00           H
ATOM   2829 H15B POPC   22      33.355  21.044  57.049  1.00  0.00           H
ATOM   2830 H15C POPC   22      31.740  20.244  57.219  1.00  0.00           H
ATOM   2831  C11 POPC   22      35.383  20.640  55.380  1.00  0.00           C
ATOM   2832 H11A POPC   22      36.151  20.933  54.632  1.00  0.00           H
ATOM   2833 H11B POPC   22      35.641  19.684  55.885  1.00  0.00           H
ATOM   2834  P   POPC   22      36.543  22.574  56.835  1.00  0.00           P
ATOM   2835  O13 POPC   22      37.752  21.756  57.089  1.00  0.00           O
ATOM   2836  O14 POPC   22      36.115  23.334  58.003  1.00  0.00           O
ATOM   2837  O12 POPC   22      35.264  21.685  56.324  1.00  0.00           O
ATOM   2838  O11 POPC   22      36.940  23.635  55.652  1.00  0.00           O
ATOM   2839  C1  POPC   22      35.979  24.600  55.222  1.00  0.00           C
ATOM   2840  HA  POPC   22      36.503  25.572  55.100  1.00  0.00           H
ATOM   2841  HB  POPC   22      35.177  24.786  55.969  1.00  0.00           H
ATOM   2842  C2  POPC   22      35.169  24.198  53.903  1.00  0.00           C
ATOM   2843  HS  POPC   22      34.670  23.213  54.027  1.00  0.00           H
ATOM   2844  O21 POPC   22      36.067  24.219  52.827  1.00  0.00           O
ATOM   2845  C21 POPC   22      36.031  23.159  51.975  1.00  0.00           C
ATOM   2846  O22 POPC   22      35.100  22.330  51.968  1.00  0.00           O
ATOM   2847  C22 POPC   22      37.172  23.409  50.912  1.00  0.00           C
ATOM   2848  H2R POPC   22      37.427  22.432  50.448  1.00  0.00           H
ATOM   2849  H2S POPC   22      38.101  23.798  51.381  1.00  0.00           H
ATOM   2850  C3  POPC   22      34.023  25.207  53.559  1.00  0.00           C
ATOM   2851  HX  POPC   22      34.457  26.135  53.130  1.00  0.00           H
ATOM   2852  HY  POPC   22      33.466  25.598  54.438  1.00  0.00           H
ATOM   2853  O31 POPC   22      33.160  24.681  52.525  1.00  0.00           O
ATOM   2854  C31 POPC   22      32.367  23.732  52.893  1.00  0.00           C
ATOM   2855  O32 POPC   22      32.254  23.368  54.034  1.00  0.00           O
ATOM   2856  C32 POPC   22      31.698  23.074  51.680  1.00  0.00           C
ATOM   2857  H2X POPC   22      32.089  22.034  51.696  1.00  0.00           H
ATOM   2858  H2Y POPC   22      31.982  23.560  50.722  1.00  0.00           H
ATOM   2859  C23 POPC   22      36.709  24.326  49.845  1.00  0.00           C
ATOM   2860  H3R POPC   22      36.138  25.214  50.190  1.00  0.00           H
ATOM   2861  H3S POPC   22      36.064  23.687  49.205  1.00  0.00           H
ATOM   2862  C24 POPC   22      37.877  24.857  48.953  1.00  0.00           C
ATOM   2863  H4R POPC   22      38.609  24.091  48.618  1.00  0.00           H
ATOM   2864  H4S POPC   22      38.454  25.534  49.620  1.00  0.00           H
ATOM   2865  C25 POPC   22      37.295  25.697  47.755  1.00  0.00           C
ATOM   2866  H5R POPC   22      36.708  26.534  48.190  1.00  0.00           H
ATOM   2867  H5S POPC   22      36.624  25.033  47.168  1.00  0.00           H
ATOM   2868  C26 POPC   22      38.376  26.295  46.939  1.00  0.00           C
ATOM   2869  H6R POPC   22      39.188  25.583  46.678  1.00  0.00           H
ATOM   2870  H6S POPC   22      38.820  27.073  47.596  1.00  0.00           H
ATOM   2871  C27 POPC   22      37.817  26.893  45.609  1.00  0.00           C
ATOM   2872  H7R POPC   22      37.066  27.689  45.796  1.00  0.00           H
ATOM   2873  H7S POPC   22      37.238  26.052  45.171  1.00  0.00           H
ATOM   2874  C28 POPC   22      38.890  27.320  44.647  1.00  0.00           C
ATOM   2875  H8R POPC   22      39.677  26.550  44.503  1.00  0.00           H
ATOM   2876  H8S POPC   22      39.478  28.238  44.860  1.00  0.00           H
ATOM   2877  C29 POPC   22      38.244  27.748  43.381  1.00  0.00           C
ATOM   2878  H91 POPC   22      37.818  28.759  43.461  1.00  0.00           H
ATOM   2879 C210 POPC   22      38.265  27.166  42.171  1.00  0.00           C
ATOM   2880 H101 POPC   22      37.718  27.616  41.330  1.00  0.00           H
ATOM   2881 C211 POPC   22      38.809  25.868  41.845  1.00  0.00           C
ATOM   2882 H11R POPC   22      38.172  25.302  41.133  1.00  0.00           H
ATOM   2883 H11S POPC   22      38.830  25.219  42.746  1.00  0.00           H
ATOM   2884 C212 POPC   22      40.232  26.189  41.391  1.00  0.00           C
ATOM   2885 H12R POPC   22      40.716  25.189  41.385  1.00  0.00           H
ATOM   2886 H12S POPC   22      40.681  26.869  42.147  1.00  0.00           H
ATOM   2887 C213 POPC   22      40.470  26.698  39.922  1.00  0.00           C
ATOM   2888 H13R POPC   22      41.554  26.494  39.785  1.00  0.00           H
ATOM   2889 H13S POPC   22      40.269  27.790  39.883  1.00  0.00           H
ATOM   2890 C214 POPC   22      39.787  25.909  38.751  1.00  0.00           C
ATOM   2891 H14R POPC   22      38.722  25.730  39.011  1.00  0.00           H
ATOM   2892 H14S POPC   22      40.200  24.880  38.822  1.00  0.00           H
ATOM   2893 C215 POPC   22      40.010  26.570  37.377  1.00  0.00           C
ATOM   2894 H15R POPC   22      39.619  27.606  37.467  1.00  0.00           H
ATOM   2895 H15S POPC   22      39.529  26.177  36.456  1.00  0.00           H
ATOM   2896 C216 POPC   22      41.504  26.662  36.982  1.00  0.00           C
ATOM   2897 H16R POPC   22      42.093  25.731  37.128  1.00  0.00           H
ATOM   2898 H16S POPC   22      41.986  27.414  37.642  1.00  0.00           H
ATOM   2899 C217 POPC   22      41.643  26.970  35.537  1.00  0.00           C
ATOM   2900 H17R POPC   22      41.051  27.883  35.315  1.00  0.00           H
ATOM   2901 H17S POPC   22      41.315  26.073  34.970  1.00  0.00           H
ATOM   2902 C218 POPC   22      43.034  27.478  35.243  1.00  0.00           C
ATOM   2903 H18R POPC   22      43.096  27.634  34.145  1.00  0.00           H
ATOM   2904 H18S POPC   22      43.773  26.676  35.459  1.00  0.00           H
ATOM   2905 H18T POPC   22      43.308  28.413  35.776  1.00  0.00           H
ATOM   2906  C33 POPC   22      30.137  23.064  51.787  1.00  0.00           C
ATOM   2907  H3X POPC   22      29.754  24.042  51.424  1.00  0.00           H
ATOM   2908  H3Y POPC   22      29.740  22.927  52.815  1.00  0.00           H
ATOM   2909  C34 POPC   22      29.482  21.993  50.849  1.00  0.00           C
ATOM   2910  H4X POPC   22      28.444  21.769  51.174  1.00  0.00           H
ATOM   2911  H4Y POPC   22      30.137  21.095  50.848  1.00  0.00           H
ATOM   2912  C35 POPC   22      29.423  22.614  49.439  1.00  0.00           C
ATOM   2913  H5X POPC   22      30.362  23.118  49.125  1.00  0.00           H
ATOM   2914  H5Y POPC   22      28.584  23.342  49.435  1.00  0.00           H
ATOM   2915  C36 POPC   22      29.211  21.602  48.371  1.00  0.00           C
ATOM   2916  H6X POPC   22      28.418  20.851  48.574  1.00  0.00           H
ATOM   2917  H6Y POPC   22      30.179  21.074  48.229  1.00  0.00           H
ATOM   2918  C37 POPC   22      28.692  22.316  47.094  1.00  0.00           C
ATOM   2919  H7X POPC   22      29.431  23.043  46.694  1.00  0.00           H
ATOM   2920  H7Y POPC   22      27.774  22.889  47.348  1.00  0.00           H
ATOM   2921  C38 POPC   22      28.244  21.299  46.069  1.00  0.00           C
ATOM   2922  H8X POPC   22      27.538  20.650  46.629  1.00  0.00           H
ATOM   2923  H8Y POPC   22      29.131  20.682  45.809  1.00  0.00           H
ATOM   2924  C39 POPC   22      27.704  21.991  44.826  1.00  0.00           C
ATOM   2925  H9X POPC   22      28.543  22.562  44.374  1.00  0.00           H
ATOM   2926  H9Y POPC   22      26.852  22.667  45.052  1.00  0.00           H
ATOM   2927 C310 POPC   22      27.201  21.016  43.713  1.00  0.00           C
ATOM   2928 H10X POPC   22      26.423  20.342  44.131  1.00  0.00           H
ATOM   2929 H10Y POPC   22      28.086  20.388  43.476  1.00  0.00           H
ATOM   2930 C311 POPC   22      26.701  21.523  42.389  1.00  0.00           C
ATOM   2931 H11X POPC   22      27.402  22.336  42.101  1.00  0.00           H
ATOM   2932 H11Y POPC   22      25.774  22.108  42.569  1.00  0.00           H
ATOM   2933 C312 POPC   22      26.597  20.406  41.272  1.00  0.00           C
ATOM   2934 H12X POPC   22      25.804  19.638  41.398  1.00  0.00           H
ATOM   2935 H12Y POPC   22      27.517  19.784  41.303  1.00  0.00           H
ATOM   2936 C313 POPC   22      26.352  21.000  39.878  1.00  0.00           C
ATOM   2937 H13X POPC   22      27.218  21.671  39.689  1.00  0.00           H
ATOM   2938 H13Y POPC   22      25.453  21.653  39.891  1.00  0.00           H
ATOM   2939 C314 POPC   22      26.255  20.024  38.740  1.00  0.00           C
ATOM   2940 H14X POPC   22      26.125  20.526  37.758  1.00  0.00           H
ATOM   2941 H14Y POPC   22      25.388  19.360  38.945  1.00  0.00           H
ATOM   2942 C315 POPC   22      27.601  19.210  38.600  1.00  0.00           C
ATOM   2943 H15X POPC   22      27.721  18.553  39.488  1.00  0.00           H
ATOM   2944 H15Y POPC   22      28.380  19.986  38.441  1.00  0.00           H
ATOM   2945 C316 POPC   22      27.610  18.489  37.305  1.00  0.00           C
ATOM   2946 H16X POPC   22      26.980  17.581  37.417  1.00  0.00           H
ATOM   2947 H16Y POPC   22      28.649  18.239  37.004  1.00  0.00           H
ATOM   2948 H16Z POPC   22      27.268  19.120  36.457  1.00  0.00           H
ATOM   2949  N   POPC   23      47.903  30.988  54.719  1.00  0.00           N
ATOM   2950  C12 POPC   23      47.423  31.805  53.567  1.00  0.00           C
ATOM   2951 H12A POPC   23      47.507  32.847  53.839  1.00  0.00           H
ATOM   2952 H12B POPC   23      46.352  31.711  53.462  1.00  0.00           H
ATOM   2953  C13 POPC   23      47.596  29.606  54.601  1.00  0.00           C
ATOM   2954 H13A POPC   23      46.561  29.392  54.374  1.00  0.00           H
ATOM   2955 H13B POPC   23      48.113  29.158  53.766  1.00  0.00           H
ATOM   2956 H13C POPC   23      47.941  29.209  55.544  1.00  0.00           H
ATOM   2957  C14 POPC   23      49.413  31.121  54.891  1.00  0.00           C
ATOM   2958 H14A POPC   23      49.709  32.147  55.048  1.00  0.00           H
ATOM   2959 H14B POPC   23      49.692  30.532  55.753  1.00  0.00           H
ATOM   2960 H14C POPC   23      49.881  30.677  54.025  1.00  0.00           H
ATOM   2961  C15 POPC   23      47.280  31.479  56.032  1.00  0.00           C
ATOM   2962 H15A POPC   23      47.988  31.324  56.833  1.00  0.00           H
ATOM   2963 H15B POPC   23      46.406  30.942  56.370  1.00  0.00           H
ATOM   2964 H15C POPC   23      46.990  32.519  56.048  1.00  0.00           H
ATOM   2965  C11 POPC   23      48.011  31.569  52.124  1.00  0.00           C
ATOM   2966 H11A POPC   23      47.235  31.972  51.438  1.00  0.00           H
ATOM   2967 H11B POPC   23      48.057  30.491  51.859  1.00  0.00           H
ATOM   2968  P   POPC   23      49.531  33.810  52.188  1.00  0.00           P
ATOM   2969  O13 POPC   23      50.930  33.960  52.500  1.00  0.00           O
ATOM   2970  O14 POPC   23      48.618  34.423  53.168  1.00  0.00           O
ATOM   2971  O12 POPC   23      49.265  32.190  51.993  1.00  0.00           O
ATOM   2972  O11 POPC   23      49.185  34.389  50.776  1.00  0.00           O
ATOM   2973  C1  POPC   23      49.993  34.004  49.634  1.00  0.00           C
ATOM   2974  HA  POPC   23      50.507  33.029  49.775  1.00  0.00           H
ATOM   2975  HB  POPC   23      50.688  34.842  49.417  1.00  0.00           H
ATOM   2976  C2  POPC   23      49.083  34.030  48.312  1.00  0.00           C
ATOM   2977  HS  POPC   23      48.212  34.712  48.409  1.00  0.00           H
ATOM   2978  O21 POPC   23      48.698  32.640  47.926  1.00  0.00           O
ATOM   2979  C21 POPC   23      47.460  32.332  48.380  1.00  0.00           C
ATOM   2980  O22 POPC   23      46.616  33.160  48.702  1.00  0.00           O
ATOM   2981  C22 POPC   23      47.349  30.756  48.582  1.00  0.00           C
ATOM   2982  H2R POPC   23      48.206  30.540  49.256  1.00  0.00           H
ATOM   2983  H2S POPC   23      47.637  30.402  47.569  1.00  0.00           H
ATOM   2984  C3  POPC   23      50.023  34.560  47.202  1.00  0.00           C
ATOM   2985  HX  POPC   23      50.880  33.857  47.273  1.00  0.00           H
ATOM   2986  HY  POPC   23      50.584  35.498  47.402  1.00  0.00           H
ATOM   2987  O31 POPC   23      49.497  34.343  45.948  1.00  0.00           O
ATOM   2988  C31 POPC   23      48.683  35.372  45.486  1.00  0.00           C
ATOM   2989  O32 POPC   23      48.354  36.344  46.132  1.00  0.00           O
ATOM   2990  C32 POPC   23      48.044  34.865  44.198  1.00  0.00           C
ATOM   2991  H2X POPC   23      47.234  35.598  43.995  1.00  0.00           H
ATOM   2992  H2Y POPC   23      47.548  33.872  44.230  1.00  0.00           H
ATOM   2993  C23 POPC   23      45.988  30.361  49.168  1.00  0.00           C
ATOM   2994  H3R POPC   23      45.659  30.972  50.035  1.00  0.00           H
ATOM   2995  H3S POPC   23      46.099  29.349  49.611  1.00  0.00           H
ATOM   2996  C24 POPC   23      44.825  30.328  48.130  1.00  0.00           C
ATOM   2997  H4R POPC   23      45.052  29.609  47.314  1.00  0.00           H
ATOM   2998  H4S POPC   23      44.637  31.317  47.659  1.00  0.00           H
ATOM   2999  C25 POPC   23      43.585  29.807  48.846  1.00  0.00           C
ATOM   3000  H5R POPC   23      43.210  30.436  49.682  1.00  0.00           H
ATOM   3001  H5S POPC   23      43.856  28.772  49.145  1.00  0.00           H
ATOM   3002  C26 POPC   23      42.299  29.913  47.899  1.00  0.00           C
ATOM   3003  H6R POPC   23      41.507  29.257  48.319  1.00  0.00           H
ATOM   3004  H6S POPC   23      42.480  29.573  46.857  1.00  0.00           H
ATOM   3005  C27 POPC   23      41.672  31.327  47.892  1.00  0.00           C
ATOM   3006  H7R POPC   23      42.413  32.095  47.584  1.00  0.00           H
ATOM   3007  H7S POPC   23      41.361  31.564  48.932  1.00  0.00           H
ATOM   3008  C28 POPC   23      40.408  31.444  47.048  1.00  0.00           C
ATOM   3009  H8R POPC   23      39.786  30.529  47.146  1.00  0.00           H
ATOM   3010  H8S POPC   23      40.640  31.578  45.970  1.00  0.00           H
ATOM   3011  C29 POPC   23      39.517  32.645  47.432  1.00  0.00           C
ATOM   3012  H91 POPC   23      39.910  33.657  47.255  1.00  0.00           H
ATOM   3013 C210 POPC   23      38.261  32.631  47.990  1.00  0.00           C
ATOM   3014 H101 POPC   23      37.713  33.581  48.076  1.00  0.00           H
ATOM   3015 C211 POPC   23      37.362  31.393  48.327  1.00  0.00           C
ATOM   3016 H11R POPC   23      36.654  31.645  49.146  1.00  0.00           H
ATOM   3017 H11S POPC   23      38.014  30.582  48.716  1.00  0.00           H
ATOM   3018 C212 POPC   23      36.622  30.635  47.217  1.00  0.00           C
ATOM   3019 H12R POPC   23      36.270  29.637  47.557  1.00  0.00           H
ATOM   3020 H12S POPC   23      37.359  30.465  46.404  1.00  0.00           H
ATOM   3021 C213 POPC   23      35.359  31.299  46.607  1.00  0.00           C
ATOM   3022 H13R POPC   23      35.634  32.299  46.207  1.00  0.00           H
ATOM   3023 H13S POPC   23      34.609  31.391  47.421  1.00  0.00           H
ATOM   3024 C214 POPC   23      34.810  30.614  45.348  1.00  0.00           C
ATOM   3025 H14R POPC   23      33.770  30.924  45.111  1.00  0.00           H
ATOM   3026 H14S POPC   23      34.744  29.528  45.575  1.00  0.00           H
ATOM   3027 C215 POPC   23      35.604  30.860  43.990  1.00  0.00           C
ATOM   3028 H15R POPC   23      36.649  30.482  43.996  1.00  0.00           H
ATOM   3029 H15S POPC   23      35.710  31.957  43.855  1.00  0.00           H
ATOM   3030 C216 POPC   23      34.962  30.158  42.810  1.00  0.00           C
ATOM   3031 H16R POPC   23      33.852  30.177  42.854  1.00  0.00           H
ATOM   3032 H16S POPC   23      35.418  29.149  42.908  1.00  0.00           H
ATOM   3033 C217 POPC   23      35.443  30.671  41.424  1.00  0.00           C
ATOM   3034 H17R POPC   23      36.532  30.890  41.434  1.00  0.00           H
ATOM   3035 H17S POPC   23      34.919  31.594  41.097  1.00  0.00           H
ATOM   3036 C218 POPC   23      35.176  29.676  40.293  1.00  0.00           C
ATOM   3037 H18R POPC   23      35.676  28.687  40.367  1.00  0.00           H
ATOM   3038 H18S POPC   23      35.514  30.113  39.329  1.00  0.00           H
ATOM   3039 H18T POPC   23      34.091  29.532  40.103  1.00  0.00           H
ATOM   3040  C33 POPC   23      49.061  34.915  42.907  1.00  0.00           C
ATOM   3041  H3X POPC   23      49.909  34.218  43.078  1.00  0.00           H
ATOM   3042  H3Y POPC   23      49.469  35.941  42.788  1.00  0.00           H
ATOM   3043  C34 POPC   23      48.349  34.635  41.615  1.00  0.00           C
ATOM   3044  H4X POPC   23      47.460  35.295  41.513  1.00  0.00           H
ATOM   3045  H4Y POPC   23      47.883  33.627  41.654  1.00  0.00           H
ATOM   3046  C35 POPC   23      49.189  34.798  40.373  1.00  0.00           C
ATOM   3047  H5X POPC   23      49.938  33.978  40.426  1.00  0.00           H
ATOM   3048  H5Y POPC   23      49.707  35.780  40.319  1.00  0.00           H
ATOM   3049  C36 POPC   23      48.408  34.711  39.020  1.00  0.00           C
ATOM   3050  H6X POPC   23      47.858  35.674  38.948  1.00  0.00           H
ATOM   3051  H6Y POPC   23      47.581  34.004  39.243  1.00  0.00           H
ATOM   3052  C37 POPC   23      49.183  34.140  37.863  1.00  0.00           C
ATOM   3053  H7X POPC   23      49.685  33.194  38.159  1.00  0.00           H
ATOM   3054  H7Y POPC   23      49.904  34.868  37.433  1.00  0.00           H
ATOM   3055  C38 POPC   23      48.329  33.911  36.572  1.00  0.00           C
ATOM   3056  H8X POPC   23      47.611  34.751  36.458  1.00  0.00           H
ATOM   3057  H8Y POPC   23      47.713  32.988  36.536  1.00  0.00           H
ATOM   3058  C39 POPC   23      49.235  33.697  35.331  1.00  0.00           C
ATOM   3059  H9X POPC   23      49.896  32.828  35.536  1.00  0.00           H
ATOM   3060  H9Y POPC   23      49.822  34.599  35.055  1.00  0.00           H
ATOM   3061 C310 POPC   23      48.371  33.320  34.150  1.00  0.00           C
ATOM   3062 H10X POPC   23      47.641  32.502  34.335  1.00  0.00           H
ATOM   3063 H10Y POPC   23      49.090  33.180  33.316  1.00  0.00           H
ATOM   3064 C311 POPC   23      47.416  34.409  33.741  1.00  0.00           C
ATOM   3065 H11X POPC   23      47.944  35.363  33.528  1.00  0.00           H
ATOM   3066 H11Y POPC   23      46.761  34.602  34.617  1.00  0.00           H
ATOM   3067 C312 POPC   23      46.631  34.231  32.462  1.00  0.00           C
ATOM   3068 H12X POPC   23      45.708  34.848  32.441  1.00  0.00           H
ATOM   3069 H12Y POPC   23      46.284  33.177  32.523  1.00  0.00           H
ATOM   3070 C313 POPC   23      47.370  34.551  31.229  1.00  0.00           C
ATOM   3071 H13X POPC   23      48.241  33.861  31.246  1.00  0.00           H
ATOM   3072 H13Y POPC   23      47.830  35.563  31.241  1.00  0.00           H
ATOM   3073 C314 POPC   23      46.654  34.416  29.859  1.00  0.00           C
ATOM   3074 H14X POPC   23      46.178  33.428  29.682  1.00  0.00           H
ATOM   3075 H14Y POPC   23      47.455  34.606  29.113  1.00  0.00           H
ATOM   3076 C315 POPC   23      45.641  35.489  29.590  1.00  0.00           C
ATOM   3077 H15X POPC   23      46.267  36.388  29.401  1.00  0.00           H
ATOM   3078 H15Y POPC   23      45.082  35.635  30.539  1.00  0.00           H
ATOM   3079 C316 POPC   23      44.652  35.063  28.520  1.00  0.00           C
ATOM   3080 H16X POPC   23      45.301  34.836  27.647  1.00  0.00           H
ATOM   3081 H16Y POPC   23      43.976  35.902  28.250  1.00  0.00           H
ATOM   3082 H16Z POPC   23      44.195  34.122  28.895  1.00  0.00           H
ATOM   3083  N   POPC   24      16.107  46.695  53.688  1.00  0.00           N
ATOM   3084  C12 POPC   24      16.719  45.353  54.227  1.00  0.00           C
ATOM   3085 H12A POPC   24      17.251  45.477  55.159  1.00  0.00           H
ATOM   3086 H12B POPC   24      17.454  44.959  53.541  1.00  0.00           H
ATOM   3087  C13 POPC   24      15.586  46.604  52.317  1.00  0.00           C
ATOM   3088 H13A POPC   24      15.017  45.702  52.146  1.00  0.00           H
ATOM   3089 H13B POPC   24      14.995  47.440  51.972  1.00  0.00           H
ATOM   3090 H13C POPC   24      16.348  46.454  51.567  1.00  0.00           H
ATOM   3091  C14 POPC   24      14.971  46.971  54.538  1.00  0.00           C
ATOM   3092 H14A POPC   24      14.472  47.918  54.394  1.00  0.00           H
ATOM   3093 H14B POPC   24      14.189  46.227  54.508  1.00  0.00           H
ATOM   3094 H14C POPC   24      15.306  46.990  55.565  1.00  0.00           H
ATOM   3095  C15 POPC   24      17.150  47.720  53.760  1.00  0.00           C
ATOM   3096 H15A POPC   24      16.926  48.738  53.477  1.00  0.00           H
ATOM   3097 H15B POPC   24      17.842  47.514  52.956  1.00  0.00           H
ATOM   3098 H15C POPC   24      17.740  47.752  54.664  1.00  0.00           H
ATOM   3099  C11 POPC   24      15.737  44.202  54.577  1.00  0.00           C
ATOM   3100 H11A POPC   24      15.023  44.443  55.394  1.00  0.00           H
ATOM   3101 H11B POPC   24      16.307  43.352  55.009  1.00  0.00           H
ATOM   3102  P   POPC   24      13.510  43.552  53.293  1.00  0.00           P
ATOM   3103  O13 POPC   24      12.929  44.749  53.874  1.00  0.00           O
ATOM   3104  O14 POPC   24      13.102  42.242  53.837  1.00  0.00           O
ATOM   3105  O12 POPC   24      15.039  43.750  53.406  1.00  0.00           O
ATOM   3106  O11 POPC   24      13.227  43.494  51.715  1.00  0.00           O
ATOM   3107  C1  POPC   24      13.874  42.537  50.813  1.00  0.00           C
ATOM   3108  HA  POPC   24      14.275  41.675  51.388  1.00  0.00           H
ATOM   3109  HB  POPC   24      14.761  42.991  50.322  1.00  0.00           H
ATOM   3110  C2  POPC   24      12.890  41.998  49.691  1.00  0.00           C
ATOM   3111  HS  POPC   24      13.083  40.904  49.680  1.00  0.00           H
ATOM   3112  O21 POPC   24      13.416  42.622  48.492  1.00  0.00           O
ATOM   3113  C21 POPC   24      14.395  42.079  47.850  1.00  0.00           C
ATOM   3114  O22 POPC   24      14.910  41.007  48.023  1.00  0.00           O
ATOM   3115  C22 POPC   24      14.727  42.987  46.680  1.00  0.00           C
ATOM   3116  H2R POPC   24      14.662  44.020  47.082  1.00  0.00           H
ATOM   3117  H2S POPC   24      13.862  42.956  45.983  1.00  0.00           H
ATOM   3118  C3  POPC   24      11.382  42.256  49.948  1.00  0.00           C
ATOM   3119  HX  POPC   24      11.176  43.342  49.835  1.00  0.00           H
ATOM   3120  HY  POPC   24      11.175  41.993  51.007  1.00  0.00           H
ATOM   3121  O31 POPC   24      10.568  41.470  49.003  1.00  0.00           O
ATOM   3122  C31 POPC   24      10.007  40.388  49.530  1.00  0.00           C
ATOM   3123  O32 POPC   24      10.243  39.927  50.639  1.00  0.00           O
ATOM   3124  C32 POPC   24       9.153  39.786  48.428  1.00  0.00           C
ATOM   3125  H2X POPC   24       9.221  38.687  48.572  1.00  0.00           H
ATOM   3126  H2Y POPC   24       9.696  39.948  47.472  1.00  0.00           H
ATOM   3127  C23 POPC   24      16.091  42.498  46.130  1.00  0.00           C
ATOM   3128  H3R POPC   24      16.126  41.499  45.645  1.00  0.00           H
ATOM   3129  H3S POPC   24      16.874  42.524  46.919  1.00  0.00           H
ATOM   3130  C24 POPC   24      16.513  43.385  44.929  1.00  0.00           C
ATOM   3131  H4R POPC   24      17.575  43.231  44.638  1.00  0.00           H
ATOM   3132  H4S POPC   24      16.535  44.443  45.267  1.00  0.00           H
ATOM   3133  C25 POPC   24      15.537  43.310  43.719  1.00  0.00           C
ATOM   3134  H5R POPC   24      14.560  43.816  43.879  1.00  0.00           H
ATOM   3135  H5S POPC   24      15.294  42.297  43.333  1.00  0.00           H
ATOM   3136  C26 POPC   24      16.139  44.085  42.499  1.00  0.00           C
ATOM   3137  H6R POPC   24      15.520  43.954  41.586  1.00  0.00           H
ATOM   3138  H6S POPC   24      17.177  43.750  42.290  1.00  0.00           H
ATOM   3139  C27 POPC   24      16.195  45.665  42.636  1.00  0.00           C
ATOM   3140  H7R POPC   24      16.449  46.052  43.646  1.00  0.00           H
ATOM   3141  H7S POPC   24      15.194  46.124  42.489  1.00  0.00           H
ATOM   3142  C28 POPC   24      17.159  46.194  41.662  1.00  0.00           C
ATOM   3143  H8R POPC   24      17.079  45.581  40.739  1.00  0.00           H
ATOM   3144  H8S POPC   24      18.194  45.978  42.005  1.00  0.00           H
ATOM   3145  C29 POPC   24      17.068  47.632  41.355  1.00  0.00           C
ATOM   3146  H91 POPC   24      16.154  48.177  41.636  1.00  0.00           H
ATOM   3147 C210 POPC   24      17.888  48.187  40.451  1.00  0.00           C
ATOM   3148 H101 POPC   24      17.858  49.270  40.259  1.00  0.00           H
ATOM   3149 C211 POPC   24      18.983  47.428  39.764  1.00  0.00           C
ATOM   3150 H11R POPC   24      19.055  46.384  40.138  1.00  0.00           H
ATOM   3151 H11S POPC   24      20.020  47.791  39.932  1.00  0.00           H
ATOM   3152 C212 POPC   24      18.727  47.366  38.197  1.00  0.00           C
ATOM   3153 H12R POPC   24      17.644  47.146  38.084  1.00  0.00           H
ATOM   3154 H12S POPC   24      19.302  46.529  37.748  1.00  0.00           H
ATOM   3155 C213 POPC   24      19.064  48.642  37.423  1.00  0.00           C
ATOM   3156 H13R POPC   24      18.403  49.461  37.778  1.00  0.00           H
ATOM   3157 H13S POPC   24      18.830  48.346  36.378  1.00  0.00           H
ATOM   3158 C214 POPC   24      20.581  49.039  37.450  1.00  0.00           C
ATOM   3159 H14R POPC   24      21.298  48.217  37.241  1.00  0.00           H
ATOM   3160 H14S POPC   24      20.809  49.398  38.477  1.00  0.00           H
ATOM   3161 C215 POPC   24      20.982  50.148  36.443  1.00  0.00           C
ATOM   3162 H15R POPC   24      20.581  51.142  36.734  1.00  0.00           H
ATOM   3163 H15S POPC   24      20.562  49.894  35.446  1.00  0.00           H
ATOM   3164 C216 POPC   24      22.476  50.256  36.242  1.00  0.00           C
ATOM   3165 H16R POPC   24      22.886  49.305  35.838  1.00  0.00           H
ATOM   3166 H16S POPC   24      22.987  50.384  37.220  1.00  0.00           H
ATOM   3167 C217 POPC   24      22.938  51.344  35.202  1.00  0.00           C
ATOM   3168 H17R POPC   24      24.006  51.538  35.436  1.00  0.00           H
ATOM   3169 H17S POPC   24      22.444  52.330  35.337  1.00  0.00           H
ATOM   3170 C218 POPC   24      22.681  51.101  33.680  1.00  0.00           C
ATOM   3171 H18R POPC   24      22.927  50.031  33.507  1.00  0.00           H
ATOM   3172 H18S POPC   24      23.287  51.751  33.014  1.00  0.00           H
ATOM   3173 H18T POPC   24      21.623  51.257  33.381  1.00  0.00           H
ATOM   3174  C33 POPC   24       7.693  40.350  48.358  1.00  0.00           C
ATOM   3175  H3X POPC   24       7.708  41.455  48.245  1.00  0.00           H
ATOM   3176  H3Y POPC   24       7.101  40.184  49.283  1.00  0.00           H
ATOM   3177  C34 POPC   24       7.004  39.666  47.170  1.00  0.00           C
ATOM   3178  H4X POPC   24       6.831  38.594  47.405  1.00  0.00           H
ATOM   3179  H4Y POPC   24       7.685  39.705  46.292  1.00  0.00           H
ATOM   3180  C35 POPC   24       5.629  40.273  46.904  1.00  0.00           C
ATOM   3181  H5X POPC   24       5.808  41.349  46.691  1.00  0.00           H
ATOM   3182  H5Y POPC   24       4.928  40.106  47.750  1.00  0.00           H
ATOM   3183  C36 POPC   24       4.891  39.600  45.712  1.00  0.00           C
ATOM   3184  H6X POPC   24       4.872  38.500  45.862  1.00  0.00           H
ATOM   3185  H6Y POPC   24       5.431  39.831  44.769  1.00  0.00           H
ATOM   3186  C37 POPC   24       3.422  40.016  45.591  1.00  0.00           C
ATOM   3187  H7X POPC   24       3.379  41.115  45.434  1.00  0.00           H
ATOM   3188  H7Y POPC   24       2.837  39.929  46.532  1.00  0.00           H
ATOM   3189  C38 POPC   24       2.677  39.362  44.498  1.00  0.00           C
ATOM   3190  H8X POPC   24       2.769  38.270  44.681  1.00  0.00           H
ATOM   3191  H8Y POPC   24       3.223  39.604  43.561  1.00  0.00           H
ATOM   3192  C39 POPC   24       1.269  39.672  44.273  1.00  0.00           C
ATOM   3193  H9X POPC   24       1.186  40.753  44.030  1.00  0.00           H
ATOM   3194  H9Y POPC   24       0.554  39.378  45.071  1.00  0.00           H
ATOM   3195 C310 POPC   24       0.662  39.106  42.984  1.00  0.00           C
ATOM   3196 H10X POPC   24       0.910  38.029  42.871  1.00  0.00           H
ATOM   3197 H10Y POPC   24       1.111  39.672  42.140  1.00  0.00           H
ATOM   3198 C311 POPC   24      -0.823  39.362  42.912  1.00  0.00           C
ATOM   3199 H11X POPC   24      -0.966  40.440  43.139  1.00  0.00           H
ATOM   3200 H11Y POPC   24      -1.334  38.751  43.687  1.00  0.00           H
ATOM   3201 C312 POPC   24      -1.450  38.904  41.534  1.00  0.00           C
ATOM   3202 H12X POPC   24      -0.719  39.255  40.774  1.00  0.00           H
ATOM   3203 H12Y POPC   24      -2.408  39.439  41.360  1.00  0.00           H
ATOM   3204 C313 POPC   24      -1.765  37.444  41.299  1.00  0.00           C
ATOM   3205 H13X POPC   24      -2.202  37.030  42.233  1.00  0.00           H
ATOM   3206 H13Y POPC   24      -0.731  37.039  41.260  1.00  0.00           H
ATOM   3207 C314 POPC   24      -2.487  37.161  39.923  1.00  0.00           C
ATOM   3208 H14X POPC   24      -3.502  37.593  40.054  1.00  0.00           H
ATOM   3209 H14Y POPC   24      -2.547  36.052  39.878  1.00  0.00           H
ATOM   3210 C315 POPC   24      -1.769  37.845  38.720  1.00  0.00           C
ATOM   3211 H15X POPC   24      -0.698  37.634  38.931  1.00  0.00           H
ATOM   3212 H15Y POPC   24      -1.888  38.946  38.809  1.00  0.00           H
ATOM   3213 C316 POPC   24      -2.178  37.415  37.218  1.00  0.00           C
ATOM   3214 H16X POPC   24      -1.561  37.916  36.442  1.00  0.00           H
ATOM   3215 H16Y POPC   24      -3.239  37.695  37.044  1.00  0.00           H
ATOM   3216 H16Z POPC   24      -2.075  36.318  37.080  1.00  0.00           H
ATOM   3217  N   POPC   25      42.593  10.470  53.608  1.00  0.00           N
ATOM   3218  C12 POPC   25      41.183  10.097  54.126  1.00  0.00           C
ATOM   3219 H12A POPC   25      40.544   9.516  53.478  1.00  0.00           H
ATOM   3220 H12B POPC   25      40.622  11.012  54.247  1.00  0.00           H
ATOM   3221  C13 POPC   25      42.535  11.111  52.212  1.00  0.00           C
ATOM   3222 H13A POPC   25      43.538  11.244  51.835  1.00  0.00           H
ATOM   3223 H13B POPC   25      42.063  10.422  51.527  1.00  0.00           H
ATOM   3224 H13C POPC   25      42.034  12.067  52.233  1.00  0.00           H
ATOM   3225  C14 POPC   25      43.326  11.374  54.473  1.00  0.00           C
ATOM   3226 H14A POPC   25      43.444  10.922  55.446  1.00  0.00           H
ATOM   3227 H14B POPC   25      44.305  11.682  54.136  1.00  0.00           H
ATOM   3228 H14C POPC   25      42.770  12.299  54.528  1.00  0.00           H
ATOM   3229  C15 POPC   25      43.320   9.175  53.470  1.00  0.00           C
ATOM   3230 H15A POPC   25      42.719   8.481  52.901  1.00  0.00           H
ATOM   3231 H15B POPC   25      43.421   8.700  54.435  1.00  0.00           H
ATOM   3232 H15C POPC   25      44.290   9.367  53.038  1.00  0.00           H
ATOM   3233  C11 POPC   25      41.175   9.323  55.540  1.00  0.00           C
ATOM   3234 H11A POPC   25      40.151   9.448  55.953  1.00  0.00           H
ATOM   3235 H11B POPC   25      41.789   9.970  56.202  1.00  0.00           H
ATOM   3236  P   POPC   25      40.763   6.849  54.845  1.00  0.00           P
ATOM   3237  O13 POPC   25      39.405   6.792  55.485  1.00  0.00           O
ATOM   3238  O14 POPC   25      41.523   5.577  54.915  1.00  0.00           O
ATOM   3239  O12 POPC   25      41.634   8.016  55.412  1.00  0.00           O
ATOM   3240  O11 POPC   25      40.550   7.294  53.339  1.00  0.00           O
ATOM   3241  C1  POPC   25      41.037   6.436  52.233  1.00  0.00           C
ATOM   3242  HA  POPC   25      40.586   5.421  52.241  1.00  0.00           H
ATOM   3243  HB  POPC   25      42.141   6.323  52.282  1.00  0.00           H
ATOM   3244  C2  POPC   25      40.702   7.020  50.836  1.00  0.00           C
ATOM   3245  HS  POPC   25      41.293   7.930  50.595  1.00  0.00           H
ATOM   3246  O21 POPC   25      39.300   7.298  50.772  1.00  0.00           O
ATOM   3247  C21 POPC   25      38.955   8.528  51.065  1.00  0.00           C
ATOM   3248  O22 POPC   25      39.746   9.399  51.449  1.00  0.00           O
ATOM   3249  C22 POPC   25      37.429   8.782  50.886  1.00  0.00           C
ATOM   3250  H2R POPC   25      37.192   9.080  51.930  1.00  0.00           H
ATOM   3251  H2S POPC   25      37.005   7.785  50.644  1.00  0.00           H
ATOM   3252  C3  POPC   25      41.096   6.023  49.695  1.00  0.00           C
ATOM   3253  HX  POPC   25      40.246   5.308  49.697  1.00  0.00           H
ATOM   3254  HY  POPC   25      41.995   5.408  49.915  1.00  0.00           H
ATOM   3255  O31 POPC   25      41.205   6.489  48.333  1.00  0.00           O
ATOM   3256  C31 POPC   25      42.207   7.304  48.149  1.00  0.00           C
ATOM   3257  O32 POPC   25      42.995   7.709  48.958  1.00  0.00           O
ATOM   3258  C32 POPC   25      42.284   7.594  46.662  1.00  0.00           C
ATOM   3259  H2X POPC   25      41.609   8.453  46.460  1.00  0.00           H
ATOM   3260  H2Y POPC   25      41.905   6.702  46.118  1.00  0.00           H
ATOM   3261  C23 POPC   25      37.111   9.863  49.847  1.00  0.00           C
ATOM   3262  H3R POPC   25      37.500  10.772  50.352  1.00  0.00           H
ATOM   3263  H3S POPC   25      36.039  10.009  49.592  1.00  0.00           H
ATOM   3264  C24 POPC   25      37.727   9.634  48.447  1.00  0.00           C
ATOM   3265  H4R POPC   25      38.835   9.589  48.381  1.00  0.00           H
ATOM   3266  H4S POPC   25      37.320  10.396  47.748  1.00  0.00           H
ATOM   3267  C25 POPC   25      37.103   8.430  47.842  1.00  0.00           C
ATOM   3268  H5R POPC   25      36.022   8.534  48.077  1.00  0.00           H
ATOM   3269  H5S POPC   25      37.444   7.544  48.419  1.00  0.00           H
ATOM   3270  C26 POPC   25      37.399   8.282  46.341  1.00  0.00           C
ATOM   3271  H6R POPC   25      37.291   9.298  45.904  1.00  0.00           H
ATOM   3272  H6S POPC   25      36.631   7.662  45.830  1.00  0.00           H
ATOM   3273  C27 POPC   25      38.787   7.810  46.028  1.00  0.00           C
ATOM   3274  H7R POPC   25      38.924   6.807  46.486  1.00  0.00           H
ATOM   3275  H7S POPC   25      39.522   8.472  46.533  1.00  0.00           H
ATOM   3276  C28 POPC   25      39.089   7.725  44.542  1.00  0.00           C
ATOM   3277  H8R POPC   25      38.279   7.092  44.121  1.00  0.00           H
ATOM   3278  H8S POPC   25      40.029   7.135  44.501  1.00  0.00           H
ATOM   3279  C29 POPC   25      39.284   9.017  43.819  1.00  0.00           C
ATOM   3280  H91 POPC   25      40.206   9.533  44.126  1.00  0.00           H
ATOM   3281 C210 POPC   25      38.525   9.532  42.782  1.00  0.00           C
ATOM   3282 H101 POPC   25      38.671  10.604  42.583  1.00  0.00           H
ATOM   3283 C211 POPC   25      37.230   8.919  42.254  1.00  0.00           C
ATOM   3284 H11R POPC   25      36.982   8.021  42.860  1.00  0.00           H
ATOM   3285 H11S POPC   25      37.364   8.649  41.185  1.00  0.00           H
ATOM   3286 C212 POPC   25      36.130   9.886  42.442  1.00  0.00           C
ATOM   3287 H12R POPC   25      36.050  10.223  43.498  1.00  0.00           H
ATOM   3288 H12S POPC   25      35.203   9.314  42.223  1.00  0.00           H
ATOM   3289 C213 POPC   25      36.155  10.999  41.351  1.00  0.00           C
ATOM   3290 H13R POPC   25      36.218  10.476  40.373  1.00  0.00           H
ATOM   3291 H13S POPC   25      37.066  11.633  41.398  1.00  0.00           H
ATOM   3292 C214 POPC   25      35.016  12.034  41.432  1.00  0.00           C
ATOM   3293 H14R POPC   25      35.172  12.787  40.631  1.00  0.00           H
ATOM   3294 H14S POPC   25      35.143  12.602  42.378  1.00  0.00           H
ATOM   3295 C215 POPC   25      33.706  11.302  41.204  1.00  0.00           C
ATOM   3296 H15R POPC   25      33.488  10.835  42.188  1.00  0.00           H
ATOM   3297 H15S POPC   25      33.674  10.569  40.370  1.00  0.00           H
ATOM   3298 C216 POPC   25      32.565  12.326  40.729  1.00  0.00           C
ATOM   3299 H16R POPC   25      31.634  11.820  40.395  1.00  0.00           H
ATOM   3300 H16S POPC   25      33.000  12.773  39.810  1.00  0.00           H
ATOM   3301 C217 POPC   25      32.269  13.423  41.689  1.00  0.00           C
ATOM   3302 H17R POPC   25      31.916  14.332  41.158  1.00  0.00           H
ATOM   3303 H17S POPC   25      33.207  13.751  42.186  1.00  0.00           H
ATOM   3304 C218 POPC   25      31.350  12.905  42.828  1.00  0.00           C
ATOM   3305 H18R POPC   25      30.889  13.644  43.517  1.00  0.00           H
ATOM   3306 H18S POPC   25      30.453  12.403  42.405  1.00  0.00           H
ATOM   3307 H18T POPC   25      31.771  12.119  43.491  1.00  0.00           H
ATOM   3308  C33 POPC   25      43.764   7.825  46.256  1.00  0.00           C
ATOM   3309  H3X POPC   25      44.250   6.880  46.580  1.00  0.00           H
ATOM   3310  H3Y POPC   25      44.164   8.755  46.712  1.00  0.00           H
ATOM   3311  C34 POPC   25      43.905   7.901  44.742  1.00  0.00           C
ATOM   3312  H4X POPC   25      43.403   7.067  44.207  1.00  0.00           H
ATOM   3313  H4Y POPC   25      44.984   7.880  44.480  1.00  0.00           H
ATOM   3314  C35 POPC   25      43.301   9.202  44.274  1.00  0.00           C
ATOM   3315  H5X POPC   25      43.840   9.996  44.835  1.00  0.00           H
ATOM   3316  H5Y POPC   25      42.211   9.281  44.472  1.00  0.00           H
ATOM   3317  C36 POPC   25      43.690   9.601  42.814  1.00  0.00           C
ATOM   3318  H6X POPC   25      42.988   9.214  42.045  1.00  0.00           H
ATOM   3319  H6Y POPC   25      44.552   8.959  42.532  1.00  0.00           H
ATOM   3320  C37 POPC   25      44.003  11.054  42.512  1.00  0.00           C
ATOM   3321  H7X POPC   25      44.425  11.057  41.485  1.00  0.00           H
ATOM   3322  H7Y POPC   25      44.787  11.327  43.250  1.00  0.00           H
ATOM   3323  C38 POPC   25      42.808  11.945  42.572  1.00  0.00           C
ATOM   3324  H8X POPC   25      42.460  12.023  43.624  1.00  0.00           H
ATOM   3325  H8Y POPC   25      41.963  11.448  42.049  1.00  0.00           H
ATOM   3326  C39 POPC   25      42.952  13.236  41.869  1.00  0.00           C
ATOM   3327  H9X POPC   25      43.310  13.056  40.832  1.00  0.00           H
ATOM   3328  H9Y POPC   25      43.801  13.806  42.303  1.00  0.00           H
ATOM   3329 C310 POPC   25      41.634  14.044  41.758  1.00  0.00           C
ATOM   3330 H10X POPC   25      41.986  15.077  41.548  1.00  0.00           H
ATOM   3331 H10Y POPC   25      41.007  13.952  42.671  1.00  0.00           H
ATOM   3332 C311 POPC   25      40.737  13.741  40.482  1.00  0.00           C
ATOM   3333 H11X POPC   25      40.585  12.645  40.378  1.00  0.00           H
ATOM   3334 H11Y POPC   25      41.329  13.821  39.546  1.00  0.00           H
ATOM   3335 C312 POPC   25      39.430  14.419  40.396  1.00  0.00           C
ATOM   3336 H12X POPC   25      39.583  15.495  40.164  1.00  0.00           H
ATOM   3337 H12Y POPC   25      38.876  14.263  41.346  1.00  0.00           H
ATOM   3338 C313 POPC   25      38.606  13.925  39.182  1.00  0.00           C
ATOM   3339 H13X POPC   25      38.433  12.827  39.165  1.00  0.00           H
ATOM   3340 H13Y POPC   25      39.185  14.213  38.279  1.00  0.00           H
ATOM   3341 C314 POPC   25      37.270  14.594  39.031  1.00  0.00           C
ATOM   3342 H14X POPC   25      37.443  15.688  38.951  1.00  0.00           H
ATOM   3343 H14Y POPC   25      36.792  14.532  40.032  1.00  0.00           H
ATOM   3344 C315 POPC   25      36.300  14.127  37.923  1.00  0.00           C
ATOM   3345 H15X POPC   25      35.998  13.069  38.074  1.00  0.00           H
ATOM   3346 H15Y POPC   25      36.879  14.235  36.982  1.00  0.00           H
ATOM   3347 C316 POPC   25      35.035  15.009  37.785  1.00  0.00           C
ATOM   3348 H16X POPC   25      34.491  15.268  38.718  1.00  0.00           H
ATOM   3349 H16Y POPC   25      34.305  14.580  37.064  1.00  0.00           H
ATOM   3350 H16Z POPC   25      35.410  15.976  37.388  1.00  0.00           H
ATOM   3351  N   POPC   26      15.834  16.672  58.564  1.00  0.00           N
ATOM   3352  C12 POPC   26      16.172  15.792  57.428  1.00  0.00           C
ATOM   3353 H12A POPC   26      15.287  15.713  56.814  1.00  0.00           H
ATOM   3354 H12B POPC   26      16.431  14.789  57.733  1.00  0.00           H
ATOM   3355  C13 POPC   26      14.650  16.218  59.315  1.00  0.00           C
ATOM   3356 H13A POPC   26      13.947  15.618  58.756  1.00  0.00           H
ATOM   3357 H13B POPC   26      14.956  15.532  60.091  1.00  0.00           H
ATOM   3358 H13C POPC   26      14.029  17.037  59.648  1.00  0.00           H
ATOM   3359  C14 POPC   26      16.916  16.744  59.550  1.00  0.00           C
ATOM   3360 H14A POPC   26      16.868  17.583  60.230  1.00  0.00           H
ATOM   3361 H14B POPC   26      16.835  15.931  60.257  1.00  0.00           H
ATOM   3362 H14C POPC   26      17.875  16.767  59.054  1.00  0.00           H
ATOM   3363  C15 POPC   26      15.512  18.036  58.132  1.00  0.00           C
ATOM   3364 H15A POPC   26      16.328  18.415  57.534  1.00  0.00           H
ATOM   3365 H15B POPC   26      15.351  18.725  58.948  1.00  0.00           H
ATOM   3366 H15C POPC   26      14.600  18.056  57.554  1.00  0.00           H
ATOM   3367  C11 POPC   26      17.369  16.190  56.534  1.00  0.00           C
ATOM   3368 H11A POPC   26      17.091  17.116  55.986  1.00  0.00           H
ATOM   3369 H11B POPC   26      17.376  15.410  55.744  1.00  0.00           H
ATOM   3370  P   POPC   26      19.576  17.394  57.053  1.00  0.00           P
ATOM   3371  O13 POPC   26      20.852  16.918  57.697  1.00  0.00           O
ATOM   3372  O14 POPC   26      18.838  18.544  57.620  1.00  0.00           O
ATOM   3373  O12 POPC   26      18.581  16.135  57.159  1.00  0.00           O
ATOM   3374  O11 POPC   26      19.727  17.586  55.493  1.00  0.00           O
ATOM   3375  C1  POPC   26      20.777  18.119  54.827  1.00  0.00           C
ATOM   3376  HA  POPC   26      21.418  17.308  54.420  1.00  0.00           H
ATOM   3377  HB  POPC   26      21.340  18.872  55.419  1.00  0.00           H
ATOM   3378  C2  POPC   26      20.368  18.839  53.533  1.00  0.00           C
ATOM   3379  HS  POPC   26      19.869  19.816  53.702  1.00  0.00           H
ATOM   3380  O21 POPC   26      19.593  17.961  52.665  1.00  0.00           O
ATOM   3381  C21 POPC   26      18.242  18.016  52.713  1.00  0.00           C
ATOM   3382  O22 POPC   26      17.567  18.833  53.357  1.00  0.00           O
ATOM   3383  C22 POPC   26      17.631  16.911  51.845  1.00  0.00           C
ATOM   3384  H2R POPC   26      17.385  16.044  52.495  1.00  0.00           H
ATOM   3385  H2S POPC   26      18.314  16.738  50.986  1.00  0.00           H
ATOM   3386  C3  POPC   26      21.550  19.239  52.610  1.00  0.00           C
ATOM   3387  HX  POPC   26      22.084  18.265  52.634  1.00  0.00           H
ATOM   3388  HY  POPC   26      22.208  19.964  53.134  1.00  0.00           H
ATOM   3389  O31 POPC   26      21.111  19.667  51.299  1.00  0.00           O
ATOM   3390  C31 POPC   26      21.360  20.966  51.022  1.00  0.00           C
ATOM   3391  O32 POPC   26      21.736  21.832  51.800  1.00  0.00           O
ATOM   3392  C32 POPC   26      21.146  21.163  49.501  1.00  0.00           C
ATOM   3393  H2X POPC   26      21.814  20.449  48.974  1.00  0.00           H
ATOM   3394  H2Y POPC   26      21.341  22.232  49.271  1.00  0.00           H
ATOM   3395  C23 POPC   26      16.208  17.176  51.149  1.00  0.00           C
ATOM   3396  H3R POPC   26      15.539  17.757  51.818  1.00  0.00           H
ATOM   3397  H3S POPC   26      15.718  16.199  50.949  1.00  0.00           H
ATOM   3398  C24 POPC   26      16.404  17.694  49.709  1.00  0.00           C
ATOM   3399  H4R POPC   26      17.049  16.971  49.165  1.00  0.00           H
ATOM   3400  H4S POPC   26      16.945  18.661  49.782  1.00  0.00           H
ATOM   3401  C25 POPC   26      15.027  17.802  49.005  1.00  0.00           C
ATOM   3402  H5R POPC   26      14.515  16.850  49.261  1.00  0.00           H
ATOM   3403  H5S POPC   26      15.347  17.795  47.941  1.00  0.00           H
ATOM   3404  C26 POPC   26      14.171  19.047  49.326  1.00  0.00           C
ATOM   3405  H6R POPC   26      14.634  20.020  49.055  1.00  0.00           H
ATOM   3406  H6S POPC   26      14.006  19.191  50.415  1.00  0.00           H
ATOM   3407  C27 POPC   26      12.788  19.117  48.637  1.00  0.00           C
ATOM   3408  H7R POPC   26      12.418  18.072  48.580  1.00  0.00           H
ATOM   3409  H7S POPC   26      12.762  19.414  47.566  1.00  0.00           H
ATOM   3410  C28 POPC   26      11.741  19.951  49.309  1.00  0.00           C
ATOM   3411  H8R POPC   26      11.646  19.496  50.319  1.00  0.00           H
ATOM   3412  H8S POPC   26      10.765  19.894  48.782  1.00  0.00           H
ATOM   3413  C29 POPC   26      12.092  21.456  49.553  1.00  0.00           C
ATOM   3414  H91 POPC   26      12.769  21.553  50.415  1.00  0.00           H
ATOM   3415 C210 POPC   26      11.476  22.502  48.956  1.00  0.00           C
ATOM   3416 H101 POPC   26      11.995  23.448  49.171  1.00  0.00           H
ATOM   3417 C211 POPC   26      10.351  22.490  47.931  1.00  0.00           C
ATOM   3418 H11R POPC   26       9.489  21.997  48.430  1.00  0.00           H
ATOM   3419 H11S POPC   26      10.614  21.866  47.050  1.00  0.00           H
ATOM   3420 C212 POPC   26       9.911  23.868  47.477  1.00  0.00           C
ATOM   3421 H12R POPC   26      10.823  24.402  47.134  1.00  0.00           H
ATOM   3422 H12S POPC   26       9.490  24.551  48.246  1.00  0.00           H
ATOM   3423 C213 POPC   26       8.850  23.734  46.365  1.00  0.00           C
ATOM   3424 H13R POPC   26       7.956  23.376  46.919  1.00  0.00           H
ATOM   3425 H13S POPC   26       9.249  22.965  45.669  1.00  0.00           H
ATOM   3426 C214 POPC   26       8.564  25.077  45.652  1.00  0.00           C
ATOM   3427 H14R POPC   26       8.248  25.805  46.429  1.00  0.00           H
ATOM   3428 H14S POPC   26       7.661  24.976  45.013  1.00  0.00           H
ATOM   3429 C215 POPC   26       9.681  25.643  44.805  1.00  0.00           C
ATOM   3430 H15R POPC   26       9.855  24.905  43.993  1.00  0.00           H
ATOM   3431 H15S POPC   26      10.621  25.773  45.382  1.00  0.00           H
ATOM   3432 C216 POPC   26       9.244  27.031  44.239  1.00  0.00           C
ATOM   3433 H16R POPC   26       9.348  27.729  45.096  1.00  0.00           H
ATOM   3434 H16S POPC   26       8.237  27.093  43.773  1.00  0.00           H
ATOM   3435 C217 POPC   26      10.373  27.486  43.200  1.00  0.00           C
ATOM   3436 H17R POPC   26      10.486  26.812  42.324  1.00  0.00           H
ATOM   3437 H17S POPC   26      11.319  27.314  43.758  1.00  0.00           H
ATOM   3438 C218 POPC   26      10.385  28.973  42.787  1.00  0.00           C
ATOM   3439 H18R POPC   26      10.024  29.578  43.646  1.00  0.00           H
ATOM   3440 H18S POPC   26       9.742  29.195  41.909  1.00  0.00           H
ATOM   3441 H18T POPC   26      11.409  29.359  42.596  1.00  0.00           H
ATOM   3442  C33 POPC   26      19.762  20.809  49.003  1.00  0.00           C
ATOM   3443  H3X POPC   26      18.963  21.441  49.447  1.00  0.00           H
ATOM   3444  H3Y POPC   26      19.470  19.743  49.113  1.00  0.00           H
ATOM   3445  C34 POPC   26      19.647  21.003  47.510  1.00  0.00           C
ATOM   3446  H4X POPC   26      20.332  20.263  47.043  1.00  0.00           H
ATOM   3447  H4Y POPC   26      20.034  22.005  47.229  1.00  0.00           H
ATOM   3448  C35 POPC   26      18.205  20.990  46.903  1.00  0.00           C
ATOM   3449  H5X POPC   26      18.088  21.769  46.120  1.00  0.00           H
ATOM   3450  H5Y POPC   26      17.607  21.303  47.786  1.00  0.00           H
ATOM   3451  C36 POPC   26      17.855  19.566  46.402  1.00  0.00           C
ATOM   3452  H6X POPC   26      17.943  18.688  47.077  1.00  0.00           H
ATOM   3453  H6Y POPC   26      18.406  19.390  45.453  1.00  0.00           H
ATOM   3454  C37 POPC   26      16.396  19.537  45.976  1.00  0.00           C
ATOM   3455  H7X POPC   26      16.091  20.232  45.165  1.00  0.00           H
ATOM   3456  H7Y POPC   26      15.673  19.565  46.818  1.00  0.00           H
ATOM   3457  C38 POPC   26      16.069  18.215  45.337  1.00  0.00           C
ATOM   3458  H8X POPC   26      16.422  17.402  46.008  1.00  0.00           H
ATOM   3459  H8Y POPC   26      16.643  18.286  44.389  1.00  0.00           H
ATOM   3460  C39 POPC   26      14.566  18.039  45.149  1.00  0.00           C
ATOM   3461  H9X POPC   26      14.299  18.555  44.202  1.00  0.00           H
ATOM   3462  H9Y POPC   26      14.018  18.371  46.057  1.00  0.00           H
ATOM   3463 C310 POPC   26      14.127  16.594  44.821  1.00  0.00           C
ATOM   3464 H10X POPC   26      14.650  16.188  43.929  1.00  0.00           H
ATOM   3465 H10Y POPC   26      13.104  16.810  44.443  1.00  0.00           H
ATOM   3466 C311 POPC   26      14.291  15.604  45.956  1.00  0.00           C
ATOM   3467 H11X POPC   26      13.495  15.774  46.712  1.00  0.00           H
ATOM   3468 H11Y POPC   26      15.292  15.719  46.425  1.00  0.00           H
ATOM   3469 C312 POPC   26      14.121  14.151  45.501  1.00  0.00           C
ATOM   3470 H12X POPC   26      14.694  13.956  44.570  1.00  0.00           H
ATOM   3471 H12Y POPC   26      13.055  13.957  45.254  1.00  0.00           H
ATOM   3472 C313 POPC   26      14.543  13.077  46.502  1.00  0.00           C
ATOM   3473 H13X POPC   26      15.639  13.018  46.671  1.00  0.00           H
ATOM   3474 H13Y POPC   26      14.274  12.112  46.021  1.00  0.00           H
ATOM   3475 C314 POPC   26      13.744  13.147  47.876  1.00  0.00           C
ATOM   3476 H14X POPC   26      12.906  12.422  47.799  1.00  0.00           H
ATOM   3477 H14Y POPC   26      13.419  14.199  48.027  1.00  0.00           H
ATOM   3478 C315 POPC   26      14.413  12.761  49.225  1.00  0.00           C
ATOM   3479 H15X POPC   26      13.614  12.540  49.965  1.00  0.00           H
ATOM   3480 H15Y POPC   26      14.953  13.641  49.635  1.00  0.00           H
ATOM   3481 C316 POPC   26      15.267  11.531  49.178  1.00  0.00           C
ATOM   3482 H16X POPC   26      15.626  11.376  48.138  1.00  0.00           H
ATOM   3483 H16Y POPC   26      14.700  10.630  49.495  1.00  0.00           H
ATOM   3484 H16Z POPC   26      16.171  11.624  49.818  1.00  0.00           H
ATOM   3485  N   POPC   27      59.254   2.179  53.926  1.00  0.00           N
ATOM   3486  C12 POPC   27      60.574   2.488  53.368  1.00  0.00           C
ATOM   3487 H12A POPC   27      61.045   1.573  53.041  1.00  0.00           H
ATOM   3488 H12B POPC   27      61.277   2.761  54.141  1.00  0.00           H
ATOM   3489  C13 POPC   27      58.731   3.330  54.662  1.00  0.00           C
ATOM   3490 H13A POPC   27      58.947   4.246  54.132  1.00  0.00           H
ATOM   3491 H13B POPC   27      57.721   3.129  54.989  1.00  0.00           H
ATOM   3492 H13C POPC   27      59.283   3.395  55.588  1.00  0.00           H
ATOM   3493  C14 POPC   27      58.301   1.623  52.879  1.00  0.00           C
ATOM   3494 H14A POPC   27      57.411   1.258  53.370  1.00  0.00           H
ATOM   3495 H14B POPC   27      57.930   2.389  52.215  1.00  0.00           H
ATOM   3496 H14C POPC   27      58.916   0.970  52.278  1.00  0.00           H
ATOM   3497  C15 POPC   27      59.307   1.152  55.003  1.00  0.00           C
ATOM   3498 H15A POPC   27      58.359   0.787  55.371  1.00  0.00           H
ATOM   3499 H15B POPC   27      59.939   1.391  55.845  1.00  0.00           H
ATOM   3500 H15C POPC   27      59.787   0.265  54.618  1.00  0.00           H
ATOM   3501  C11 POPC   27      60.735   3.493  52.198  1.00  0.00           C
ATOM   3502 H11A POPC   27      60.103   3.167  51.343  1.00  0.00           H
ATOM   3503 H11B POPC   27      61.790   3.501  51.852  1.00  0.00           H
ATOM   3504  P   POPC   27      61.281   5.949  52.937  1.00  0.00           P
ATOM   3505  O13 POPC   27      62.361   5.514  53.861  1.00  0.00           O
ATOM   3506  O14 POPC   27      60.518   7.203  53.232  1.00  0.00           O
ATOM   3507  O12 POPC   27      60.331   4.779  52.532  1.00  0.00           O
ATOM   3508  O11 POPC   27      62.059   6.111  51.510  1.00  0.00           O
ATOM   3509  C1  POPC   27      61.516   6.736  50.408  1.00  0.00           C
ATOM   3510  HA  POPC   27      61.925   7.753  50.227  1.00  0.00           H
ATOM   3511  HB  POPC   27      60.412   6.821  50.498  1.00  0.00           H
ATOM   3512  C2  POPC   27      61.856   5.840  49.134  1.00  0.00           C
ATOM   3513  HS  POPC   27      61.508   4.837  49.460  1.00  0.00           H
ATOM   3514  O21 POPC   27      63.292   5.777  48.748  1.00  0.00           O
ATOM   3515  C21 POPC   27      63.547   4.991  47.747  1.00  0.00           C
ATOM   3516  O22 POPC   27      62.802   4.185  47.231  1.00  0.00           O
ATOM   3517  C22 POPC   27      65.001   5.061  47.401  1.00  0.00           C
ATOM   3518  H2R POPC   27      65.677   4.604  48.155  1.00  0.00           H
ATOM   3519  H2S POPC   27      65.424   6.075  47.233  1.00  0.00           H
ATOM   3520  C3  POPC   27      60.983   6.299  47.914  1.00  0.00           C
ATOM   3521  HX  POPC   27      59.945   6.420  48.291  1.00  0.00           H
ATOM   3522  HY  POPC   27      60.925   5.516  47.128  1.00  0.00           H
ATOM   3523  O31 POPC   27      61.551   7.440  47.182  1.00  0.00           O
ATOM   3524  C31 POPC   27      61.104   8.619  47.387  1.00  0.00           C
ATOM   3525  O32 POPC   27      60.370   8.937  48.318  1.00  0.00           O
ATOM   3526  C32 POPC   27      61.459   9.537  46.282  1.00  0.00           C
ATOM   3527  H2X POPC   27      61.119   9.068  45.334  1.00  0.00           H
ATOM   3528  H2Y POPC   27      62.556   9.686  46.186  1.00  0.00           H
ATOM   3529  C23 POPC   27      65.373   4.488  46.008  1.00  0.00           C
ATOM   3530  H3R POPC   27      64.584   4.764  45.276  1.00  0.00           H
ATOM   3531  H3S POPC   27      65.387   3.378  46.063  1.00  0.00           H
ATOM   3532  C24 POPC   27      66.743   5.016  45.492  1.00  0.00           C
ATOM   3533  H4R POPC   27      67.489   4.725  46.262  1.00  0.00           H
ATOM   3534  H4S POPC   27      66.714   6.126  45.449  1.00  0.00           H
ATOM   3535  C25 POPC   27      67.204   4.564  44.145  1.00  0.00           C
ATOM   3536  H5R POPC   27      66.402   4.840  43.428  1.00  0.00           H
ATOM   3537  H5S POPC   27      67.339   3.462  44.111  1.00  0.00           H
ATOM   3538  C26 POPC   27      68.567   5.192  43.807  1.00  0.00           C
ATOM   3539  H6R POPC   27      69.337   4.641  44.388  1.00  0.00           H
ATOM   3540  H6S POPC   27      68.660   6.210  44.242  1.00  0.00           H
ATOM   3541  C27 POPC   27      68.902   5.040  42.360  1.00  0.00           C
ATOM   3542  H7R POPC   27      68.235   5.717  41.785  1.00  0.00           H
ATOM   3543  H7S POPC   27      68.687   3.989  42.072  1.00  0.00           H
ATOM   3544  C28 POPC   27      70.343   5.385  41.917  1.00  0.00           C
ATOM   3545  H8R POPC   27      70.503   6.437  42.238  1.00  0.00           H
ATOM   3546  H8S POPC   27      70.302   5.494  40.812  1.00  0.00           H
ATOM   3547  C29 POPC   27      71.436   4.417  42.312  1.00  0.00           C
ATOM   3548  H91 POPC   27      71.898   4.766  43.248  1.00  0.00           H
ATOM   3549 C210 POPC   27      72.002   3.401  41.630  1.00  0.00           C
ATOM   3550 H101 POPC   27      72.823   2.921  42.183  1.00  0.00           H
ATOM   3551 C211 POPC   27      71.480   2.868  40.360  1.00  0.00           C
ATOM   3552 H11R POPC   27      72.291   2.556  39.668  1.00  0.00           H
ATOM   3553 H11S POPC   27      70.950   3.668  39.800  1.00  0.00           H
ATOM   3554 C212 POPC   27      70.446   1.722  40.641  1.00  0.00           C
ATOM   3555 H12R POPC   27      69.555   2.218  41.082  1.00  0.00           H
ATOM   3556 H12S POPC   27      70.796   1.021  41.429  1.00  0.00           H
ATOM   3557 C213 POPC   27      69.928   0.974  39.376  1.00  0.00           C
ATOM   3558 H13R POPC   27      69.254   0.150  39.696  1.00  0.00           H
ATOM   3559 H13S POPC   27      70.821   0.560  38.862  1.00  0.00           H
ATOM   3560 C214 POPC   27      69.256   1.864  38.320  1.00  0.00           C
ATOM   3561 H14R POPC   27      69.955   2.621  37.904  1.00  0.00           H
ATOM   3562 H14S POPC   27      68.417   2.405  38.807  1.00  0.00           H
ATOM   3563 C215 POPC   27      68.597   1.078  37.177  1.00  0.00           C
ATOM   3564 H15R POPC   27      67.769   1.678  36.744  1.00  0.00           H
ATOM   3565 H15S POPC   27      68.036   0.206  37.576  1.00  0.00           H
ATOM   3566 C216 POPC   27      69.593   0.577  36.116  1.00  0.00           C
ATOM   3567 H16R POPC   27      70.559   0.221  36.534  1.00  0.00           H
ATOM   3568 H16S POPC   27      69.906   1.412  35.453  1.00  0.00           H
ATOM   3569 C217 POPC   27      69.142  -0.602  35.334  1.00  0.00           C
ATOM   3570 H17R POPC   27      68.158  -0.442  34.843  1.00  0.00           H
ATOM   3571 H17S POPC   27      69.010  -1.452  36.036  1.00  0.00           H
ATOM   3572 C218 POPC   27      70.235  -1.120  34.284  1.00  0.00           C
ATOM   3573 H18R POPC   27      69.869  -2.049  33.798  1.00  0.00           H
ATOM   3574 H18S POPC   27      71.260  -1.239  34.695  1.00  0.00           H
ATOM   3575 H18T POPC   27      70.381  -0.325  33.522  1.00  0.00           H
ATOM   3576  C33 POPC   27      60.834  10.943  46.418  1.00  0.00           C
ATOM   3577  H3X POPC   27      60.994  11.341  47.443  1.00  0.00           H
ATOM   3578  H3Y POPC   27      59.752  10.812  46.201  1.00  0.00           H
ATOM   3579  C34 POPC   27      61.405  11.907  45.343  1.00  0.00           C
ATOM   3580  H4X POPC   27      62.452  12.234  45.519  1.00  0.00           H
ATOM   3581  H4Y POPC   27      60.871  12.864  45.526  1.00  0.00           H
ATOM   3582  C35 POPC   27      61.222  11.499  43.873  1.00  0.00           C
ATOM   3583  H5X POPC   27      60.140  11.403  43.642  1.00  0.00           H
ATOM   3584  H5Y POPC   27      61.801  10.581  43.633  1.00  0.00           H
ATOM   3585  C36 POPC   27      61.676  12.713  42.955  1.00  0.00           C
ATOM   3586  H6X POPC   27      62.735  12.941  43.200  1.00  0.00           H
ATOM   3587  H6Y POPC   27      61.047  13.578  43.255  1.00  0.00           H
ATOM   3588  C37 POPC   27      61.619  12.451  41.493  1.00  0.00           C
ATOM   3589  H7X POPC   27      62.095  11.458  41.344  1.00  0.00           H
ATOM   3590  H7Y POPC   27      62.150  13.224  40.897  1.00  0.00           H
ATOM   3591  C38 POPC   27      60.234  12.543  40.870  1.00  0.00           C
ATOM   3592  H8X POPC   27      59.578  11.944  41.537  1.00  0.00           H
ATOM   3593  H8Y POPC   27      60.115  12.056  39.879  1.00  0.00           H
ATOM   3594  C39 POPC   27      59.789  13.968  40.675  1.00  0.00           C
ATOM   3595  H9X POPC   27      60.567  14.430  40.029  1.00  0.00           H
ATOM   3596  H9Y POPC   27      59.813  14.402  41.698  1.00  0.00           H
ATOM   3597 C310 POPC   27      58.318  14.145  40.205  1.00  0.00           C
ATOM   3598 H10X POPC   27      57.650  13.545  40.860  1.00  0.00           H
ATOM   3599 H10Y POPC   27      58.252  13.807  39.148  1.00  0.00           H
ATOM   3600 C311 POPC   27      57.845  15.631  40.230  1.00  0.00           C
ATOM   3601 H11X POPC   27      57.872  15.926  41.301  1.00  0.00           H
ATOM   3602 H11Y POPC   27      56.797  15.649  39.863  1.00  0.00           H
ATOM   3603 C312 POPC   27      58.692  16.573  39.283  1.00  0.00           C
ATOM   3604 H12X POPC   27      58.370  16.168  38.300  1.00  0.00           H
ATOM   3605 H12Y POPC   27      59.753  16.325  39.497  1.00  0.00           H
ATOM   3606 C313 POPC   27      58.370  18.044  39.429  1.00  0.00           C
ATOM   3607 H13X POPC   27      58.748  18.403  40.410  1.00  0.00           H
ATOM   3608 H13Y POPC   27      57.260  18.053  39.391  1.00  0.00           H
ATOM   3609 C314 POPC   27      58.990  18.918  38.344  1.00  0.00           C
ATOM   3610 H14X POPC   27      60.026  18.520  38.308  1.00  0.00           H
ATOM   3611 H14Y POPC   27      59.013  19.941  38.777  1.00  0.00           H
ATOM   3612 C315 POPC   27      58.267  18.968  36.993  1.00  0.00           C
ATOM   3613 H15X POPC   27      57.569  18.108  36.906  1.00  0.00           H
ATOM   3614 H15Y POPC   27      58.994  19.066  36.159  1.00  0.00           H
ATOM   3615 C316 POPC   27      57.484  20.224  36.966  1.00  0.00           C
ATOM   3616 H16X POPC   27      58.282  20.992  36.874  1.00  0.00           H
ATOM   3617 H16Y POPC   27      56.809  20.376  37.836  1.00  0.00           H
ATOM   3618 H16Z POPC   27      56.773  20.184  36.114  1.00  0.00           H
ATOM   3619  N   POPC   28      40.676  19.511  56.858  1.00  0.00           N
ATOM   3620  C12 POPC   28      39.716  20.025  55.841  1.00  0.00           C
ATOM   3621 H12A POPC   28      40.255  20.188  54.919  1.00  0.00           H
ATOM   3622 H12B POPC   28      39.305  20.982  56.126  1.00  0.00           H
ATOM   3623  C13 POPC   28      41.457  20.591  57.412  1.00  0.00           C
ATOM   3624 H13A POPC   28      40.916  21.180  58.138  1.00  0.00           H
ATOM   3625 H13B POPC   28      42.296  20.184  57.957  1.00  0.00           H
ATOM   3626 H13C POPC   28      41.883  21.268  56.687  1.00  0.00           H
ATOM   3627  C14 POPC   28      39.992  18.593  57.810  1.00  0.00           C
ATOM   3628 H14A POPC   28      40.615  17.832  58.256  1.00  0.00           H
ATOM   3629 H14B POPC   28      39.386  19.147  58.511  1.00  0.00           H
ATOM   3630 H14C POPC   28      39.302  18.060  57.172  1.00  0.00           H
ATOM   3631  C15 POPC   28      41.605  18.674  56.096  1.00  0.00           C
ATOM   3632 H15A POPC   28      41.089  17.958  55.475  1.00  0.00           H
ATOM   3633 H15B POPC   28      42.326  18.147  56.703  1.00  0.00           H
ATOM   3634 H15C POPC   28      42.160  19.312  55.424  1.00  0.00           H
ATOM   3635  C11 POPC   28      38.627  19.044  55.347  1.00  0.00           C
ATOM   3636 H11A POPC   28      38.094  19.456  54.464  1.00  0.00           H
ATOM   3637 H11B POPC   28      37.857  18.868  56.129  1.00  0.00           H
ATOM   3638  P   POPC   28      38.381  16.447  54.957  1.00  0.00           P
ATOM   3639  O13 POPC   28      37.889  16.388  56.343  1.00  0.00           O
ATOM   3640  O14 POPC   28      39.253  15.332  54.447  1.00  0.00           O
ATOM   3641  O12 POPC   28      39.244  17.793  54.893  1.00  0.00           O
ATOM   3642  O11 POPC   28      37.145  16.797  53.997  1.00  0.00           O
ATOM   3643  C1  POPC   28      36.332  15.792  53.417  1.00  0.00           C
ATOM   3644  HA  POPC   28      35.259  15.977  53.638  1.00  0.00           H
ATOM   3645  HB  POPC   28      36.582  14.749  53.705  1.00  0.00           H
ATOM   3646  C2  POPC   28      36.450  15.829  51.828  1.00  0.00           C
ATOM   3647  HS  POPC   28      36.056  16.810  51.487  1.00  0.00           H
ATOM   3648  O21 POPC   28      35.726  14.663  51.321  1.00  0.00           O
ATOM   3649  C21 POPC   28      35.366  14.610  50.106  1.00  0.00           C
ATOM   3650  O22 POPC   28      35.573  15.407  49.204  1.00  0.00           O
ATOM   3651  C22 POPC   28      34.593  13.262  49.850  1.00  0.00           C
ATOM   3652  H2R POPC   28      33.553  13.414  50.210  1.00  0.00           H
ATOM   3653  H2S POPC   28      35.177  12.516  50.430  1.00  0.00           H
ATOM   3654  C3  POPC   28      37.933  15.739  51.282  1.00  0.00           C
ATOM   3655  HX  POPC   28      38.402  14.950  51.908  1.00  0.00           H
ATOM   3656  HY  POPC   28      38.452  16.647  51.656  1.00  0.00           H
ATOM   3657  O31 POPC   28      38.150  15.628  49.791  1.00  0.00           O
ATOM   3658  C31 POPC   28      38.065  16.756  49.128  1.00  0.00           C
ATOM   3659  O32 POPC   28      37.935  17.847  49.660  1.00  0.00           O
ATOM   3660  C32 POPC   28      38.262  16.594  47.576  1.00  0.00           C
ATOM   3661  H2X POPC   28      37.312  16.137  47.226  1.00  0.00           H
ATOM   3662  H2Y POPC   28      39.182  15.988  47.432  1.00  0.00           H
ATOM   3663  C23 POPC   28      34.674  12.871  48.394  1.00  0.00           C
ATOM   3664  H3R POPC   28      35.754  12.774  48.153  1.00  0.00           H
ATOM   3665  H3S POPC   28      34.083  13.497  47.692  1.00  0.00           H
ATOM   3666  C24 POPC   28      33.888  11.505  48.230  1.00  0.00           C
ATOM   3667  H4R POPC   28      32.803  11.737  48.289  1.00  0.00           H
ATOM   3668  H4S POPC   28      34.179  10.833  49.066  1.00  0.00           H
ATOM   3669  C25 POPC   28      34.183  10.893  46.857  1.00  0.00           C
ATOM   3670  H5R POPC   28      35.233  10.565  46.702  1.00  0.00           H
ATOM   3671  H5S POPC   28      34.030  11.611  46.023  1.00  0.00           H
ATOM   3672  C26 POPC   28      33.203   9.768  46.449  1.00  0.00           C
ATOM   3673  H6R POPC   28      32.168  10.156  46.556  1.00  0.00           H
ATOM   3674  H6S POPC   28      33.249   9.061  47.305  1.00  0.00           H
ATOM   3675  C27 POPC   28      33.602   9.155  45.073  1.00  0.00           C
ATOM   3676  H7R POPC   28      34.713   9.120  45.075  1.00  0.00           H
ATOM   3677  H7S POPC   28      33.356   9.884  44.272  1.00  0.00           H
ATOM   3678  C28 POPC   28      32.921   7.795  44.826  1.00  0.00           C
ATOM   3679  H8R POPC   28      31.837   8.012  44.715  1.00  0.00           H
ATOM   3680  H8S POPC   28      33.111   7.066  45.642  1.00  0.00           H
ATOM   3681  C29 POPC   28      33.424   7.282  43.490  1.00  0.00           C
ATOM   3682  H91 POPC   28      34.436   6.853  43.439  1.00  0.00           H
ATOM   3683 C210 POPC   28      32.723   7.193  42.328  1.00  0.00           C
ATOM   3684 H101 POPC   28      33.228   6.754  41.455  1.00  0.00           H
ATOM   3685 C211 POPC   28      31.231   7.625  42.080  1.00  0.00           C
ATOM   3686 H11R POPC   28      31.086   8.721  41.974  1.00  0.00           H
ATOM   3687 H11S POPC   28      30.657   7.368  42.996  1.00  0.00           H
ATOM   3688 C212 POPC   28      30.531   6.776  41.005  1.00  0.00           C
ATOM   3689 H12R POPC   28      29.426   6.800  41.115  1.00  0.00           H
ATOM   3690 H12S POPC   28      30.934   5.751  41.150  1.00  0.00           H
ATOM   3691 C213 POPC   28      30.808   7.204  39.531  1.00  0.00           C
ATOM   3692 H13R POPC   28      31.858   6.911  39.319  1.00  0.00           H
ATOM   3693 H13S POPC   28      30.843   8.314  39.550  1.00  0.00           H
ATOM   3694 C214 POPC   28      29.834   6.735  38.502  1.00  0.00           C
ATOM   3695 H14R POPC   28      28.824   7.192  38.566  1.00  0.00           H
ATOM   3696 H14S POPC   28      29.781   5.652  38.748  1.00  0.00           H
ATOM   3697 C215 POPC   28      30.359   6.622  37.038  1.00  0.00           C
ATOM   3698 H15R POPC   28      31.393   6.216  37.058  1.00  0.00           H
ATOM   3699 H15S POPC   28      30.347   7.631  36.571  1.00  0.00           H
ATOM   3700 C216 POPC   28      29.387   5.695  36.270  1.00  0.00           C
ATOM   3701 H16R POPC   28      28.394   6.172  36.416  1.00  0.00           H
ATOM   3702 H16S POPC   28      29.412   4.703  36.771  1.00  0.00           H
ATOM   3703 C217 POPC   28      29.742   5.589  34.823  1.00  0.00           C
ATOM   3704 H17R POPC   28      30.696   5.064  34.602  1.00  0.00           H
ATOM   3705 H17S POPC   28      29.932   6.600  34.402  1.00  0.00           H
ATOM   3706 C218 POPC   28      28.642   4.921  33.930  1.00  0.00           C
ATOM   3707 H18R POPC   28      27.691   5.493  33.977  1.00  0.00           H
ATOM   3708 H18S POPC   28      28.345   3.926  34.324  1.00  0.00           H
ATOM   3709 H18T POPC   28      28.878   4.930  32.844  1.00  0.00           H
ATOM   3710  C33 POPC   28      38.439  17.982  46.910  1.00  0.00           C
ATOM   3711  H3X POPC   28      38.847  17.949  45.877  1.00  0.00           H
ATOM   3712  H3Y POPC   28      38.936  18.714  47.582  1.00  0.00           H
ATOM   3713  C34 POPC   28      37.016  18.627  46.694  1.00  0.00           C
ATOM   3714  H4X POPC   28      36.531  19.065  47.592  1.00  0.00           H
ATOM   3715  H4Y POPC   28      36.339  17.790  46.419  1.00  0.00           H
ATOM   3716  C35 POPC   28      36.943  19.752  45.630  1.00  0.00           C
ATOM   3717  H5X POPC   28      35.895  20.114  45.690  1.00  0.00           H
ATOM   3718  H5Y POPC   28      37.150  19.427  44.588  1.00  0.00           H
ATOM   3719  C36 POPC   28      37.765  21.036  45.867  1.00  0.00           C
ATOM   3720  H6X POPC   28      38.754  20.845  45.398  1.00  0.00           H
ATOM   3721  H6Y POPC   28      37.947  21.263  46.939  1.00  0.00           H
ATOM   3722  C37 POPC   28      37.072  22.220  45.329  1.00  0.00           C
ATOM   3723  H7X POPC   28      37.733  23.109  45.411  1.00  0.00           H
ATOM   3724  H7Y POPC   28      36.158  22.529  45.878  1.00  0.00           H
ATOM   3725  C38 POPC   28      36.957  22.167  43.792  1.00  0.00           C
ATOM   3726  H8X POPC   28      36.231  21.343  43.623  1.00  0.00           H
ATOM   3727  H8Y POPC   28      37.910  21.980  43.253  1.00  0.00           H
ATOM   3728  C39 POPC   28      36.323  23.401  43.093  1.00  0.00           C
ATOM   3729  H9X POPC   28      36.876  24.325  43.364  1.00  0.00           H
ATOM   3730  H9Y POPC   28      35.351  23.657  43.567  1.00  0.00           H
ATOM   3731 C310 POPC   28      35.967  23.233  41.637  1.00  0.00           C
ATOM   3732 H10X POPC   28      35.126  22.508  41.625  1.00  0.00           H
ATOM   3733 H10Y POPC   28      36.842  22.814  41.095  1.00  0.00           H
ATOM   3734 C311 POPC   28      35.451  24.514  41.074  1.00  0.00           C
ATOM   3735 H11X POPC   28      36.181  25.341  41.210  1.00  0.00           H
ATOM   3736 H11Y POPC   28      34.494  24.847  41.530  1.00  0.00           H
ATOM   3737 C312 POPC   28      35.349  24.391  39.570  1.00  0.00           C
ATOM   3738 H12X POPC   28      34.488  23.731  39.330  1.00  0.00           H
ATOM   3739 H12Y POPC   28      36.304  24.016  39.144  1.00  0.00           H
ATOM   3740 C313 POPC   28      35.047  25.701  38.839  1.00  0.00           C
ATOM   3741 H13X POPC   28      35.807  26.460  39.125  1.00  0.00           H
ATOM   3742 H13Y POPC   28      34.062  26.100  39.164  1.00  0.00           H
ATOM   3743 C314 POPC   28      34.936  25.564  37.337  1.00  0.00           C
ATOM   3744 H14X POPC   28      34.601  24.545  37.048  1.00  0.00           H
ATOM   3745 H14Y POPC   28      35.961  25.836  37.006  1.00  0.00           H
ATOM   3746 C315 POPC   28      33.912  26.597  36.812  1.00  0.00           C
ATOM   3747 H15X POPC   28      34.418  27.564  37.019  1.00  0.00           H
ATOM   3748 H15Y POPC   28      32.926  26.554  37.321  1.00  0.00           H
ATOM   3749 C316 POPC   28      33.500  26.556  35.284  1.00  0.00           C
ATOM   3750 H16X POPC   28      32.697  27.315  35.167  1.00  0.00           H
ATOM   3751 H16Y POPC   28      33.196  25.521  35.017  1.00  0.00           H
ATOM   3752 H16Z POPC   28      34.385  26.761  34.645  1.00  0.00           H
ATOM   3753  N   POPC   29      36.728   8.624  57.959  1.00  0.00           N
ATOM   3754  C12 POPC   29      35.834   8.031  56.828  1.00  0.00           C
ATOM   3755 H12A POPC   29      36.437   7.916  55.939  1.00  0.00           H
ATOM   3756 H12B POPC   29      35.116   8.819  56.655  1.00  0.00           H
ATOM   3757  C13 POPC   29      37.887   7.778  58.271  1.00  0.00           C
ATOM   3758 H13A POPC   29      38.489   7.619  57.388  1.00  0.00           H
ATOM   3759 H13B POPC   29      38.499   8.044  59.120  1.00  0.00           H
ATOM   3760 H13C POPC   29      37.583   6.756  58.446  1.00  0.00           H
ATOM   3761  C14 POPC   29      37.201   9.929  57.467  1.00  0.00           C
ATOM   3762 H14A POPC   29      36.334  10.571  57.422  1.00  0.00           H
ATOM   3763 H14B POPC   29      37.898  10.444  58.112  1.00  0.00           H
ATOM   3764 H14C POPC   29      37.686   9.841  56.506  1.00  0.00           H
ATOM   3765  C15 POPC   29      35.958   8.833  59.219  1.00  0.00           C
ATOM   3766 H15A POPC   29      35.470   7.892  59.428  1.00  0.00           H
ATOM   3767 H15B POPC   29      35.211   9.531  58.873  1.00  0.00           H
ATOM   3768 H15C POPC   29      36.507   9.193  60.077  1.00  0.00           H
ATOM   3769  C11 POPC   29      35.162   6.674  56.984  1.00  0.00           C
ATOM   3770 H11A POPC   29      35.990   5.940  57.074  1.00  0.00           H
ATOM   3771 H11B POPC   29      34.549   6.372  56.107  1.00  0.00           H
ATOM   3772  P   POPC   29      32.854   7.139  58.273  1.00  0.00           P
ATOM   3773  O13 POPC   29      32.713   8.382  59.016  1.00  0.00           O
ATOM   3774  O14 POPC   29      32.074   6.014  58.862  1.00  0.00           O
ATOM   3775  O12 POPC   29      34.355   6.640  58.176  1.00  0.00           O
ATOM   3776  O11 POPC   29      32.246   7.357  56.773  1.00  0.00           O
ATOM   3777  C1  POPC   29      31.827   6.134  56.138  1.00  0.00           C
ATOM   3778  HA  POPC   29      31.054   5.563  56.695  1.00  0.00           H
ATOM   3779  HB  POPC   29      32.667   5.421  55.990  1.00  0.00           H
ATOM   3780  C2  POPC   29      31.323   6.465  54.766  1.00  0.00           C
ATOM   3781  HS  POPC   29      30.977   5.522  54.292  1.00  0.00           H
ATOM   3782  O21 POPC   29      32.272   7.197  53.920  1.00  0.00           O
ATOM   3783  C21 POPC   29      33.163   6.432  53.401  1.00  0.00           C
ATOM   3784  O22 POPC   29      33.354   5.240  53.604  1.00  0.00           O
ATOM   3785  C22 POPC   29      33.994   7.226  52.373  1.00  0.00           C
ATOM   3786  H2R POPC   29      34.978   7.500  52.809  1.00  0.00           H
ATOM   3787  H2S POPC   29      33.408   8.122  52.075  1.00  0.00           H
ATOM   3788  C3  POPC   29      30.007   7.388  54.781  1.00  0.00           C
ATOM   3789  HX  POPC   29      30.181   8.269  55.435  1.00  0.00           H
ATOM   3790  HY  POPC   29      29.272   6.788  55.359  1.00  0.00           H
ATOM   3791  O31 POPC   29      29.562   7.740  53.486  1.00  0.00           O
ATOM   3792  C31 POPC   29      28.693   6.982  52.878  1.00  0.00           C
ATOM   3793  O32 POPC   29      28.143   6.002  53.355  1.00  0.00           O
ATOM   3794  C32 POPC   29      28.319   7.553  51.561  1.00  0.00           C
ATOM   3795  H2X POPC   29      28.942   8.435  51.298  1.00  0.00           H
ATOM   3796  H2Y POPC   29      27.295   7.976  51.640  1.00  0.00           H
ATOM   3797  C23 POPC   29      34.105   6.380  51.055  1.00  0.00           C
ATOM   3798  H3R POPC   29      34.915   5.624  51.141  1.00  0.00           H
ATOM   3799  H3S POPC   29      34.438   7.110  50.286  1.00  0.00           H
ATOM   3800  C24 POPC   29      32.798   5.781  50.506  1.00  0.00           C
ATOM   3801  H4R POPC   29      31.822   6.308  50.574  1.00  0.00           H
ATOM   3802  H4S POPC   29      32.613   4.826  51.044  1.00  0.00           H
ATOM   3803  C25 POPC   29      32.755   5.428  49.035  1.00  0.00           C
ATOM   3804  H5R POPC   29      33.794   5.158  48.750  1.00  0.00           H
ATOM   3805  H5S POPC   29      32.433   6.265  48.378  1.00  0.00           H
ATOM   3806  C26 POPC   29      31.805   4.313  48.675  1.00  0.00           C
ATOM   3807  H6R POPC   29      30.819   4.557  49.126  1.00  0.00           H
ATOM   3808  H6S POPC   29      32.206   3.344  49.043  1.00  0.00           H
ATOM   3809  C27 POPC   29      31.584   4.173  47.154  1.00  0.00           C
ATOM   3810  H7R POPC   29      31.219   3.151  46.914  1.00  0.00           H
ATOM   3811  H7S POPC   29      32.543   4.132  46.596  1.00  0.00           H
ATOM   3812  C28 POPC   29      30.740   5.262  46.537  1.00  0.00           C
ATOM   3813  H8R POPC   29      31.212   6.214  46.864  1.00  0.00           H
ATOM   3814  H8S POPC   29      29.782   5.257  47.100  1.00  0.00           H
ATOM   3815  C29 POPC   29      30.463   5.132  45.094  1.00  0.00           C
ATOM   3816  H91 POPC   29      31.334   5.264  44.435  1.00  0.00           H
ATOM   3817 C210 POPC   29      29.254   4.888  44.571  1.00  0.00           C
ATOM   3818 H101 POPC   29      29.271   4.599  43.510  1.00  0.00           H
ATOM   3819 C211 POPC   29      27.898   4.769  45.179  1.00  0.00           C
ATOM   3820 H11R POPC   29      27.950   5.026  46.259  1.00  0.00           H
ATOM   3821 H11S POPC   29      27.431   3.763  45.116  1.00  0.00           H
ATOM   3822 C212 POPC   29      27.003   5.888  44.490  1.00  0.00           C
ATOM   3823 H12R POPC   29      27.620   6.804  44.365  1.00  0.00           H
ATOM   3824 H12S POPC   29      26.182   6.331  45.094  1.00  0.00           H
ATOM   3825 C213 POPC   29      26.340   5.448  43.115  1.00  0.00           C
ATOM   3826 H13R POPC   29      26.098   4.377  43.285  1.00  0.00           H
ATOM   3827 H13S POPC   29      27.182   5.497  42.391  1.00  0.00           H
ATOM   3828 C214 POPC   29      25.038   6.139  42.888  1.00  0.00           C
ATOM   3829 H14R POPC   29      24.446   6.019  43.820  1.00  0.00           H
ATOM   3830 H14S POPC   29      24.478   5.566  42.118  1.00  0.00           H
ATOM   3831 C215 POPC   29      25.200   7.636  42.485  1.00  0.00           C
ATOM   3832 H15R POPC   29      26.189   7.930  42.897  1.00  0.00           H
ATOM   3833 H15S POPC   29      24.386   8.256  42.919  1.00  0.00           H
ATOM   3834 C216 POPC   29      25.204   7.864  40.962  1.00  0.00           C
ATOM   3835 H16R POPC   29      25.689   8.838  40.736  1.00  0.00           H
ATOM   3836 H16S POPC   29      24.163   7.725  40.598  1.00  0.00           H
ATOM   3837 C217 POPC   29      26.086   6.879  40.145  1.00  0.00           C
ATOM   3838 H17R POPC   29      25.797   5.816  40.294  1.00  0.00           H
ATOM   3839 H17S POPC   29      27.110   6.946  40.571  1.00  0.00           H
ATOM   3840 C218 POPC   29      26.022   7.205  38.721  1.00  0.00           C
ATOM   3841 H18R POPC   29      26.613   6.622  37.982  1.00  0.00           H
ATOM   3842 H18S POPC   29      26.556   8.172  38.602  1.00  0.00           H
ATOM   3843 H18T POPC   29      25.002   7.380  38.316  1.00  0.00           H
ATOM   3844  C33 POPC   29      28.352   6.543  50.335  1.00  0.00           C
ATOM   3845  H3X POPC   29      27.514   5.831  50.494  1.00  0.00           H
ATOM   3846  H3Y POPC   29      29.267   5.935  50.174  1.00  0.00           H
ATOM   3847  C34 POPC   29      28.040   7.361  48.982  1.00  0.00           C
ATOM   3848  H4X POPC   29      27.004   7.752  49.069  1.00  0.00           H
ATOM   3849  H4Y POPC   29      28.033   6.617  48.157  1.00  0.00           H
ATOM   3850  C35 POPC   29      28.862   8.573  48.737  1.00  0.00           C
ATOM   3851  H5X POPC   29      29.833   8.259  49.175  1.00  0.00           H
ATOM   3852  H5Y POPC   29      28.483   9.447  49.308  1.00  0.00           H
ATOM   3853  C36 POPC   29      29.187   8.940  47.283  1.00  0.00           C
ATOM   3854  H6X POPC   29      29.476   8.062  46.668  1.00  0.00           H
ATOM   3855  H6Y POPC   29      30.031   9.663  47.260  1.00  0.00           H
ATOM   3856  C37 POPC   29      28.006   9.686  46.563  1.00  0.00           C
ATOM   3857  H7X POPC   29      27.740  10.621  47.101  1.00  0.00           H
ATOM   3858  H7Y POPC   29      27.091   9.056  46.596  1.00  0.00           H
ATOM   3859  C38 POPC   29      28.438  10.002  45.099  1.00  0.00           C
ATOM   3860  H8X POPC   29      28.671   9.055  44.567  1.00  0.00           H
ATOM   3861  H8Y POPC   29      29.396  10.557  45.193  1.00  0.00           H
ATOM   3862  C39 POPC   29      27.321  10.675  44.465  1.00  0.00           C
ATOM   3863  H9X POPC   29      27.176  11.615  45.039  1.00  0.00           H
ATOM   3864  H9Y POPC   29      26.408  10.043  44.437  1.00  0.00           H
ATOM   3865 C310 POPC   29      27.593  11.130  43.024  1.00  0.00           C
ATOM   3866 H10X POPC   29      27.971  10.231  42.492  1.00  0.00           H
ATOM   3867 H10Y POPC   29      28.418  11.870  43.097  1.00  0.00           H
ATOM   3868 C311 POPC   29      26.438  11.693  42.316  1.00  0.00           C
ATOM   3869 H11X POPC   29      26.124  12.680  42.718  1.00  0.00           H
ATOM   3870 H11Y POPC   29      25.504  11.098  42.406  1.00  0.00           H
ATOM   3871 C312 POPC   29      26.525  11.717  40.785  1.00  0.00           C
ATOM   3872 H12X POPC   29      25.513  11.986  40.413  1.00  0.00           H
ATOM   3873 H12Y POPC   29      26.736  10.703  40.382  1.00  0.00           H
ATOM   3874 C313 POPC   29      27.451  12.774  40.222  1.00  0.00           C
ATOM   3875 H13X POPC   29      28.448  12.632  40.691  1.00  0.00           H
ATOM   3876 H13Y POPC   29      27.051  13.757  40.550  1.00  0.00           H
ATOM   3877 C314 POPC   29      27.473  12.786  38.688  1.00  0.00           C
ATOM   3878 H14X POPC   29      26.412  12.900  38.378  1.00  0.00           H
ATOM   3879 H14Y POPC   29      28.015  11.864  38.387  1.00  0.00           H
ATOM   3880 C315 POPC   29      28.322  13.978  38.181  1.00  0.00           C
ATOM   3881 H15X POPC   29      29.350  13.864  38.585  1.00  0.00           H
ATOM   3882 H15Y POPC   29      28.018  15.002  38.487  1.00  0.00           H
ATOM   3883 C316 POPC   29      28.410  14.073  36.640  1.00  0.00           C
ATOM   3884 H16X POPC   29      27.442  14.512  36.319  1.00  0.00           H
ATOM   3885 H16Y POPC   29      28.597  13.064  36.214  1.00  0.00           H
ATOM   3886 H16Z POPC   29      29.154  14.809  36.265  1.00  0.00           H
ATOM   3887  N   POPC   30      17.502  26.707  63.540  1.00  0.00           N
ATOM   3888  C12 POPC   30      17.931  27.365  62.282  1.00  0.00           C
ATOM   3889 H12A POPC   30      18.273  26.666  61.533  1.00  0.00           H
ATOM   3890 H12B POPC   30      18.682  28.110  62.501  1.00  0.00           H
ATOM   3891  C13 POPC   30      16.548  25.614  63.273  1.00  0.00           C
ATOM   3892 H13A POPC   30      15.736  26.046  62.707  1.00  0.00           H
ATOM   3893 H13B POPC   30      17.085  24.863  62.713  1.00  0.00           H
ATOM   3894 H13C POPC   30      16.133  25.252  64.202  1.00  0.00           H
ATOM   3895  C14 POPC   30      18.642  26.145  64.203  1.00  0.00           C
ATOM   3896 H14A POPC   30      18.296  25.461  64.964  1.00  0.00           H
ATOM   3897 H14B POPC   30      19.197  25.511  63.527  1.00  0.00           H
ATOM   3898 H14C POPC   30      19.336  26.873  64.598  1.00  0.00           H
ATOM   3899  C15 POPC   30      16.924  27.661  64.468  1.00  0.00           C
ATOM   3900 H15A POPC   30      17.664  28.397  64.745  1.00  0.00           H
ATOM   3901 H15B POPC   30      16.504  27.242  65.371  1.00  0.00           H
ATOM   3902 H15C POPC   30      16.129  28.301  64.114  1.00  0.00           H
ATOM   3903  C11 POPC   30      16.819  27.999  61.474  1.00  0.00           C
ATOM   3904 H11A POPC   30      17.276  28.670  60.716  1.00  0.00           H
ATOM   3905 H11B POPC   30      16.229  28.673  62.131  1.00  0.00           H
ATOM   3906  P   POPC   30      16.547  26.226  59.597  1.00  0.00           P
ATOM   3907  O13 POPC   30      15.390  25.359  59.315  1.00  0.00           O
ATOM   3908  O14 POPC   30      17.764  25.550  60.002  1.00  0.00           O
ATOM   3909  O12 POPC   30      16.022  27.155  60.759  1.00  0.00           O
ATOM   3910  O11 POPC   30      16.936  27.123  58.374  1.00  0.00           O
ATOM   3911  C1  POPC   30      16.812  26.680  57.029  1.00  0.00           C
ATOM   3912  HA  POPC   30      16.752  27.563  56.358  1.00  0.00           H
ATOM   3913  HB  POPC   30      15.897  26.080  56.837  1.00  0.00           H
ATOM   3914  C2  POPC   30      18.054  25.845  56.644  1.00  0.00           C
ATOM   3915  HS  POPC   30      18.926  26.092  57.287  1.00  0.00           H
ATOM   3916  O21 POPC   30      18.429  26.181  55.347  1.00  0.00           O
ATOM   3917  C21 POPC   30      19.081  27.335  55.144  1.00  0.00           C
ATOM   3918  O22 POPC   30      19.238  28.204  55.984  1.00  0.00           O
ATOM   3919  C22 POPC   30      19.370  27.340  53.634  1.00  0.00           C
ATOM   3920  H2R POPC   30      19.445  26.272  53.336  1.00  0.00           H
ATOM   3921  H2S POPC   30      20.306  27.918  53.481  1.00  0.00           H
ATOM   3922  C3  POPC   30      17.873  24.269  56.817  1.00  0.00           C
ATOM   3923  HX  POPC   30      17.461  24.066  57.829  1.00  0.00           H
ATOM   3924  HY  POPC   30      18.877  23.795  56.791  1.00  0.00           H
ATOM   3925  O31 POPC   30      17.027  23.828  55.756  1.00  0.00           O
ATOM   3926  C31 POPC   30      17.673  23.235  54.719  1.00  0.00           C
ATOM   3927  O32 POPC   30      18.856  22.985  54.674  1.00  0.00           O
ATOM   3928  C32 POPC   30      16.608  22.794  53.625  1.00  0.00           C
ATOM   3929  H2X POPC   30      15.916  23.639  53.423  1.00  0.00           H
ATOM   3930  H2Y POPC   30      15.985  21.961  54.016  1.00  0.00           H
ATOM   3931  C23 POPC   30      18.262  27.995  52.836  1.00  0.00           C
ATOM   3932  H3R POPC   30      18.223  29.103  52.916  1.00  0.00           H
ATOM   3933  H3S POPC   30      17.292  27.560  53.158  1.00  0.00           H
ATOM   3934  C24 POPC   30      18.344  27.637  51.358  1.00  0.00           C
ATOM   3935  H4R POPC   30      18.211  26.544  51.206  1.00  0.00           H
ATOM   3936  H4S POPC   30      19.382  27.789  50.992  1.00  0.00           H
ATOM   3937  C25 POPC   30      17.253  28.356  50.493  1.00  0.00           C
ATOM   3938  H5R POPC   30      17.341  29.460  50.400  1.00  0.00           H
ATOM   3939  H5S POPC   30      16.220  28.172  50.859  1.00  0.00           H
ATOM   3940  C26 POPC   30      17.482  27.913  49.029  1.00  0.00           C
ATOM   3941  H6R POPC   30      17.331  26.824  48.863  1.00  0.00           H
ATOM   3942  H6S POPC   30      18.500  28.134  48.643  1.00  0.00           H
ATOM   3943  C27 POPC   30      16.445  28.522  48.099  1.00  0.00           C
ATOM   3944  H7R POPC   30      16.547  29.625  48.013  1.00  0.00           H
ATOM   3945  H7S POPC   30      15.473  28.217  48.543  1.00  0.00           H
ATOM   3946  C28 POPC   30      16.477  27.971  46.590  1.00  0.00           C
ATOM   3947  H8R POPC   30      16.679  26.880  46.545  1.00  0.00           H
ATOM   3948  H8S POPC   30      17.163  28.612  45.996  1.00  0.00           H
ATOM   3949  C29 POPC   30      15.156  28.033  45.908  1.00  0.00           C
ATOM   3950  H91 POPC   30      14.315  27.552  46.429  1.00  0.00           H
ATOM   3951 C210 POPC   30      14.838  28.828  44.825  1.00  0.00           C
ATOM   3952 H101 POPC   30      13.831  28.749  44.391  1.00  0.00           H
ATOM   3953 C211 POPC   30      15.770  29.662  44.017  1.00  0.00           C
ATOM   3954 H11R POPC   30      16.445  30.370  44.544  1.00  0.00           H
ATOM   3955 H11S POPC   30      15.123  30.334  43.415  1.00  0.00           H
ATOM   3956 C212 POPC   30      16.482  28.769  42.971  1.00  0.00           C
ATOM   3957 H12R POPC   30      15.726  28.004  42.696  1.00  0.00           H
ATOM   3958 H12S POPC   30      17.371  28.287  43.433  1.00  0.00           H
ATOM   3959 C213 POPC   30      16.803  29.553  41.670  1.00  0.00           C
ATOM   3960 H13R POPC   30      17.431  30.436  41.913  1.00  0.00           H
ATOM   3961 H13S POPC   30      15.829  29.970  41.335  1.00  0.00           H
ATOM   3962 C214 POPC   30      17.488  28.672  40.585  1.00  0.00           C
ATOM   3963 H14R POPC   30      17.352  29.024  39.539  1.00  0.00           H
ATOM   3964 H14S POPC   30      17.179  27.609  40.669  1.00  0.00           H
ATOM   3965 C215 POPC   30      19.023  28.469  40.848  1.00  0.00           C
ATOM   3966 H15R POPC   30      19.192  27.880  41.775  1.00  0.00           H
ATOM   3967 H15S POPC   30      19.429  29.500  40.931  1.00  0.00           H
ATOM   3968 C216 POPC   30      19.589  27.758  39.663  1.00  0.00           C
ATOM   3969 H16R POPC   30      19.436  28.269  38.688  1.00  0.00           H
ATOM   3970 H16S POPC   30      19.103  26.769  39.525  1.00  0.00           H
ATOM   3971 C217 POPC   30      21.060  27.618  39.716  1.00  0.00           C
ATOM   3972 H17R POPC   30      21.463  27.004  38.883  1.00  0.00           H
ATOM   3973 H17S POPC   30      21.183  27.047  40.662  1.00  0.00           H
ATOM   3974 C218 POPC   30      21.800  28.992  39.596  1.00  0.00           C
ATOM   3975 H18R POPC   30      22.876  28.744  39.716  1.00  0.00           H
ATOM   3976 H18S POPC   30      21.692  29.521  38.626  1.00  0.00           H
ATOM   3977 H18T POPC   30      21.497  29.645  40.442  1.00  0.00           H
ATOM   3978  C33 POPC   30      17.127  22.355  52.235  1.00  0.00           C
ATOM   3979  H3X POPC   30      16.385  21.777  51.645  1.00  0.00           H
ATOM   3980  H3Y POPC   30      17.947  21.630  52.429  1.00  0.00           H
ATOM   3981  C34 POPC   30      17.560  23.548  51.389  1.00  0.00           C
ATOM   3982  H4X POPC   30      18.284  23.211  50.616  1.00  0.00           H
ATOM   3983  H4Y POPC   30      18.002  24.324  52.049  1.00  0.00           H
ATOM   3984  C35 POPC   30      16.396  24.140  50.577  1.00  0.00           C
ATOM   3985  H5X POPC   30      16.441  25.240  50.425  1.00  0.00           H
ATOM   3986  H5Y POPC   30      15.452  23.990  51.144  1.00  0.00           H
ATOM   3987  C36 POPC   30      16.322  23.557  49.149  1.00  0.00           C
ATOM   3988  H6X POPC   30      16.113  22.516  49.477  1.00  0.00           H
ATOM   3989  H6Y POPC   30      17.254  23.751  48.577  1.00  0.00           H
ATOM   3990  C37 POPC   30      15.099  24.141  48.368  1.00  0.00           C
ATOM   3991  H7X POPC   30      15.231  25.243  48.423  1.00  0.00           H
ATOM   3992  H7Y POPC   30      14.200  24.001  49.006  1.00  0.00           H
ATOM   3993  C38 POPC   30      15.001  23.428  46.989  1.00  0.00           C
ATOM   3994  H8X POPC   30      14.777  22.340  46.983  1.00  0.00           H
ATOM   3995  H8Y POPC   30      15.921  23.552  46.379  1.00  0.00           H
ATOM   3996  C39 POPC   30      13.802  23.957  46.208  1.00  0.00           C
ATOM   3997  H9X POPC   30      14.021  24.946  45.752  1.00  0.00           H
ATOM   3998  H9Y POPC   30      12.843  23.910  46.767  1.00  0.00           H
ATOM   3999 C310 POPC   30      13.484  23.046  44.935  1.00  0.00           C
ATOM   4000 H10X POPC   30      13.514  21.972  45.218  1.00  0.00           H
ATOM   4001 H10Y POPC   30      14.291  23.146  44.178  1.00  0.00           H
ATOM   4002 C311 POPC   30      12.115  23.188  44.188  1.00  0.00           C
ATOM   4003 H11X POPC   30      11.911  24.206  43.792  1.00  0.00           H
ATOM   4004 H11Y POPC   30      11.386  23.097  45.021  1.00  0.00           H
ATOM   4005 C312 POPC   30      11.830  22.189  43.011  1.00  0.00           C
ATOM   4006 H12X POPC   30      12.101  21.147  43.285  1.00  0.00           H
ATOM   4007 H12Y POPC   30      12.571  22.439  42.222  1.00  0.00           H
ATOM   4008 C313 POPC   30      10.408  22.361  42.439  1.00  0.00           C
ATOM   4009 H13X POPC   30      10.284  23.416  42.113  1.00  0.00           H
ATOM   4010 H13Y POPC   30       9.705  22.102  43.259  1.00  0.00           H
ATOM   4011 C314 POPC   30       9.979  21.464  41.279  1.00  0.00           C
ATOM   4012 H14X POPC   30       8.869  21.433  41.275  1.00  0.00           H
ATOM   4013 H14Y POPC   30      10.375  20.448  41.492  1.00  0.00           H
ATOM   4014 C315 POPC   30      10.517  21.908  39.877  1.00  0.00           C
ATOM   4015 H15X POPC   30      11.625  21.976  39.910  1.00  0.00           H
ATOM   4016 H15Y POPC   30      10.086  22.845  39.461  1.00  0.00           H
ATOM   4017 C316 POPC   30      10.298  20.901  38.730  1.00  0.00           C
ATOM   4018 H16X POPC   30       9.234  20.606  38.606  1.00  0.00           H
ATOM   4019 H16Y POPC   30      10.775  19.969  39.102  1.00  0.00           H
ATOM   4020 H16Z POPC   30      10.819  21.290  37.829  1.00  0.00           H
ATOM   4021  N   POPC   31      50.405  49.359  57.044  1.00  0.00           N
ATOM   4022  C12 POPC   31      50.039  48.584  55.833  1.00  0.00           C
ATOM   4023 H12A POPC   31      49.691  47.630  56.200  1.00  0.00           H
ATOM   4024 H12B POPC   31      50.911  48.404  55.221  1.00  0.00           H
ATOM   4025  C13 POPC   31      51.718  48.859  57.677  1.00  0.00           C
ATOM   4026 H13A POPC   31      52.470  48.886  56.902  1.00  0.00           H
ATOM   4027 H13B POPC   31      52.060  49.463  58.504  1.00  0.00           H
ATOM   4028 H13C POPC   31      51.652  47.800  57.879  1.00  0.00           H
ATOM   4029  C14 POPC   31      50.623  50.829  56.697  1.00  0.00           C
ATOM   4030 H14A POPC   31      49.670  51.260  56.426  1.00  0.00           H
ATOM   4031 H14B POPC   31      50.959  51.373  57.567  1.00  0.00           H
ATOM   4032 H14C POPC   31      51.332  50.901  55.885  1.00  0.00           H
ATOM   4033  C15 POPC   31      49.302  49.321  58.046  1.00  0.00           C
ATOM   4034 H15A POPC   31      49.066  48.348  58.450  1.00  0.00           H
ATOM   4035 H15B POPC   31      48.418  49.631  57.508  1.00  0.00           H
ATOM   4036 H15C POPC   31      49.570  49.974  58.864  1.00  0.00           H
ATOM   4037  C11 POPC   31      48.945  49.147  54.835  1.00  0.00           C
ATOM   4038 H11A POPC   31      48.113  49.503  55.480  1.00  0.00           H
ATOM   4039 H11B POPC   31      48.520  48.407  54.124  1.00  0.00           H
ATOM   4040  P   POPC   31      50.427  49.871  52.866  1.00  0.00           P
ATOM   4041  O13 POPC   31      51.651  49.274  53.497  1.00  0.00           O
ATOM   4042  O14 POPC   31      50.560  50.973  51.961  1.00  0.00           O
ATOM   4043  O12 POPC   31      49.453  50.244  54.043  1.00  0.00           O
ATOM   4044  O11 POPC   31      49.677  48.720  52.095  1.00  0.00           O
ATOM   4045  C1  POPC   31      50.347  47.957  51.121  1.00  0.00           C
ATOM   4046  HA  POPC   31      49.662  47.100  50.949  1.00  0.00           H
ATOM   4047  HB  POPC   31      51.277  47.428  51.422  1.00  0.00           H
ATOM   4048  C2  POPC   31      50.393  48.634  49.698  1.00  0.00           C
ATOM   4049  HS  POPC   31      50.588  49.712  49.878  1.00  0.00           H
ATOM   4050  O21 POPC   31      49.112  48.503  48.949  1.00  0.00           O
ATOM   4051  C21 POPC   31      48.919  49.585  48.177  1.00  0.00           C
ATOM   4052  O22 POPC   31      49.670  50.553  48.066  1.00  0.00           O
ATOM   4053  C22 POPC   31      47.518  49.529  47.719  1.00  0.00           C
ATOM   4054  H2R POPC   31      47.309  50.501  47.223  1.00  0.00           H
ATOM   4055  H2S POPC   31      46.888  49.500  48.633  1.00  0.00           H
ATOM   4056  C3  POPC   31      51.442  47.902  48.845  1.00  0.00           C
ATOM   4057  HX  POPC   31      51.101  46.848  48.754  1.00  0.00           H
ATOM   4058  HY  POPC   31      52.391  47.758  49.405  1.00  0.00           H
ATOM   4059  O31 POPC   31      51.711  48.455  47.624  1.00  0.00           O
ATOM   4060  C31 POPC   31      52.428  49.552  47.630  1.00  0.00           C
ATOM   4061  O32 POPC   31      52.963  50.048  48.577  1.00  0.00           O
ATOM   4062  C32 POPC   31      52.513  50.134  46.211  1.00  0.00           C
ATOM   4063  H2X POPC   31      53.451  49.831  45.700  1.00  0.00           H
ATOM   4064  H2Y POPC   31      52.512  51.242  46.284  1.00  0.00           H
ATOM   4065  C23 POPC   31      47.101  48.322  46.842  1.00  0.00           C
ATOM   4066  H3R POPC   31      45.994  48.289  46.934  1.00  0.00           H
ATOM   4067  H3S POPC   31      47.626  47.424  47.234  1.00  0.00           H
ATOM   4068  C24 POPC   31      47.622  48.569  45.430  1.00  0.00           C
ATOM   4069  H4R POPC   31      48.704  48.325  45.385  1.00  0.00           H
ATOM   4070  H4S POPC   31      47.626  49.619  45.068  1.00  0.00           H
ATOM   4071  C25 POPC   31      46.955  47.772  44.324  1.00  0.00           C
ATOM   4072  H5R POPC   31      47.025  48.305  43.352  1.00  0.00           H
ATOM   4073  H5S POPC   31      45.888  47.630  44.600  1.00  0.00           H
ATOM   4074  C26 POPC   31      47.491  46.399  44.018  1.00  0.00           C
ATOM   4075  H6R POPC   31      47.214  45.838  44.936  1.00  0.00           H
ATOM   4076  H6S POPC   31      48.577  46.409  43.783  1.00  0.00           H
ATOM   4077  C27 POPC   31      46.823  45.914  42.709  1.00  0.00           C
ATOM   4078  H7R POPC   31      46.934  46.699  41.931  1.00  0.00           H
ATOM   4079  H7S POPC   31      45.729  45.903  42.900  1.00  0.00           H
ATOM   4080  C28 POPC   31      47.310  44.619  42.139  1.00  0.00           C
ATOM   4081  H8R POPC   31      47.358  43.865  42.954  1.00  0.00           H
ATOM   4082  H8S POPC   31      48.337  44.797  41.755  1.00  0.00           H
ATOM   4083  C29 POPC   31      46.390  44.008  41.115  1.00  0.00           C
ATOM   4084  H91 POPC   31      45.344  43.908  41.442  1.00  0.00           H
ATOM   4085 C210 POPC   31      46.727  43.413  39.940  1.00  0.00           C
ATOM   4086 H101 POPC   31      45.933  42.961  39.327  1.00  0.00           H
ATOM   4087 C211 POPC   31      48.083  43.293  39.353  1.00  0.00           C
ATOM   4088 H11R POPC   31      48.108  42.450  38.629  1.00  0.00           H
ATOM   4089 H11S POPC   31      48.773  42.896  40.129  1.00  0.00           H
ATOM   4090 C212 POPC   31      48.714  44.538  38.700  1.00  0.00           C
ATOM   4091 H12R POPC   31      49.794  44.368  38.499  1.00  0.00           H
ATOM   4092 H12S POPC   31      48.798  45.419  39.370  1.00  0.00           H
ATOM   4093 C213 POPC   31      48.047  44.788  37.268  1.00  0.00           C
ATOM   4094 H13R POPC   31      46.945  44.908  37.346  1.00  0.00           H
ATOM   4095 H13S POPC   31      48.282  43.894  36.652  1.00  0.00           H
ATOM   4096 C214 POPC   31      48.581  46.064  36.606  1.00  0.00           C
ATOM   4097 H14R POPC   31      49.612  45.870  36.241  1.00  0.00           H
ATOM   4098 H14S POPC   31      48.715  46.953  37.259  1.00  0.00           H
ATOM   4099 C215 POPC   31      47.702  46.459  35.441  1.00  0.00           C
ATOM   4100 H15R POPC   31      46.689  46.402  35.892  1.00  0.00           H
ATOM   4101 H15S POPC   31      47.840  45.607  34.741  1.00  0.00           H
ATOM   4102 C216 POPC   31      48.070  47.858  34.839  1.00  0.00           C
ATOM   4103 H16R POPC   31      48.682  48.485  35.522  1.00  0.00           H
ATOM   4104 H16S POPC   31      47.089  48.330  34.614  1.00  0.00           H
ATOM   4105 C217 POPC   31      48.875  47.758  33.513  1.00  0.00           C
ATOM   4106 H17R POPC   31      48.817  48.768  33.055  1.00  0.00           H
ATOM   4107 H17S POPC   31      48.359  47.010  32.874  1.00  0.00           H
ATOM   4108 C218 POPC   31      50.370  47.514  33.714  1.00  0.00           C
ATOM   4109 H18R POPC   31      50.886  47.415  32.735  1.00  0.00           H
ATOM   4110 H18S POPC   31      50.537  46.583  34.297  1.00  0.00           H
ATOM   4111 H18T POPC   31      50.754  48.262  34.440  1.00  0.00           H
ATOM   4112  C33 POPC   31      51.357  49.614  45.337  1.00  0.00           C
ATOM   4113  H3X POPC   31      50.338  49.958  45.614  1.00  0.00           H
ATOM   4114  H3Y POPC   31      51.532  48.517  45.314  1.00  0.00           H
ATOM   4115  C34 POPC   31      51.414  49.940  43.809  1.00  0.00           C
ATOM   4116  H4X POPC   31      52.209  49.373  43.280  1.00  0.00           H
ATOM   4117  H4Y POPC   31      51.732  51.002  43.730  1.00  0.00           H
ATOM   4118  C35 POPC   31      50.114  49.730  43.004  1.00  0.00           C
ATOM   4119  H5X POPC   31      49.312  50.353  43.453  1.00  0.00           H
ATOM   4120  H5Y POPC   31      49.692  48.713  43.148  1.00  0.00           H
ATOM   4121  C36 POPC   31      50.159  50.076  41.457  1.00  0.00           C
ATOM   4122  H6X POPC   31      50.838  49.279  41.087  1.00  0.00           H
ATOM   4123  H6Y POPC   31      50.521  51.116  41.310  1.00  0.00           H
ATOM   4124  C37 POPC   31      48.737  49.893  40.840  1.00  0.00           C
ATOM   4125  H7X POPC   31      48.165  50.798  41.139  1.00  0.00           H
ATOM   4126  H7Y POPC   31      48.095  49.061  41.201  1.00  0.00           H
ATOM   4127  C38 POPC   31      48.621  49.674  39.375  1.00  0.00           C
ATOM   4128  H8X POPC   31      49.083  48.696  39.119  1.00  0.00           H
ATOM   4129  H8Y POPC   31      49.238  50.439  38.856  1.00  0.00           H
ATOM   4130  C39 POPC   31      47.176  49.646  38.772  1.00  0.00           C
ATOM   4131  H9X POPC   31      47.215  49.640  37.661  1.00  0.00           H
ATOM   4132  H9Y POPC   31      46.547  50.484  39.142  1.00  0.00           H
ATOM   4133 C310 POPC   31      46.494  48.380  39.290  1.00  0.00           C
ATOM   4134 H10X POPC   31      46.500  48.398  40.401  1.00  0.00           H
ATOM   4135 H10Y POPC   31      47.197  47.545  39.082  1.00  0.00           H
ATOM   4136 C311 POPC   31      45.122  48.079  38.619  1.00  0.00           C
ATOM   4137 H11X POPC   31      45.178  48.000  37.512  1.00  0.00           H
ATOM   4138 H11Y POPC   31      44.402  48.848  38.971  1.00  0.00           H
ATOM   4139 C312 POPC   31      44.661  46.714  39.128  1.00  0.00           C
ATOM   4140 H12X POPC   31      44.430  46.688  40.214  1.00  0.00           H
ATOM   4141 H12Y POPC   31      45.464  45.952  39.034  1.00  0.00           H
ATOM   4142 C313 POPC   31      43.361  46.236  38.477  1.00  0.00           C
ATOM   4143 H13X POPC   31      42.697  47.123  38.395  1.00  0.00           H
ATOM   4144 H13Y POPC   31      42.898  45.499  39.168  1.00  0.00           H
ATOM   4145 C314 POPC   31      43.716  45.572  37.141  1.00  0.00           C
ATOM   4146 H14X POPC   31      44.384  44.753  37.483  1.00  0.00           H
ATOM   4147 H14Y POPC   31      44.320  46.261  36.512  1.00  0.00           H
ATOM   4148 C315 POPC   31      42.605  45.048  36.257  1.00  0.00           C
ATOM   4149 H15X POPC   31      43.072  44.664  35.325  1.00  0.00           H
ATOM   4150 H15Y POPC   31      41.942  45.876  35.927  1.00  0.00           H
ATOM   4151 C316 POPC   31      41.891  43.915  36.969  1.00  0.00           C
ATOM   4152 H16X POPC   31      42.619  43.388  37.623  1.00  0.00           H
ATOM   4153 H16Y POPC   31      41.385  43.159  36.331  1.00  0.00           H
ATOM   4154 H16Z POPC   31      41.136  44.337  37.666  1.00  0.00           H
ATOM   4155  N   POPC   32      41.929   1.600  53.889  1.00  0.00           N
ATOM   4156  C12 POPC   32      42.000   0.970  55.254  1.00  0.00           C
ATOM   4157 H12A POPC   32      42.385   1.695  55.957  1.00  0.00           H
ATOM   4158 H12B POPC   32      42.643   0.107  55.169  1.00  0.00           H
ATOM   4159  C13 POPC   32      43.265   1.901  53.476  1.00  0.00           C
ATOM   4160 H13A POPC   32      43.205   2.436  52.540  1.00  0.00           H
ATOM   4161 H13B POPC   32      43.775   2.587  54.136  1.00  0.00           H
ATOM   4162 H13C POPC   32      43.900   1.038  53.337  1.00  0.00           H
ATOM   4163  C14 POPC   32      41.371   0.574  52.946  1.00  0.00           C
ATOM   4164 H14A POPC   32      42.023  -0.286  52.905  1.00  0.00           H
ATOM   4165 H14B POPC   32      40.462   0.142  53.339  1.00  0.00           H
ATOM   4166 H14C POPC   32      41.301   0.888  51.915  1.00  0.00           H
ATOM   4167  C15 POPC   32      41.069   2.786  53.810  1.00  0.00           C
ATOM   4168 H15A POPC   32      41.384   3.643  54.387  1.00  0.00           H
ATOM   4169 H15B POPC   32      40.041   2.662  54.118  1.00  0.00           H
ATOM   4170 H15C POPC   32      40.877   2.960  52.762  1.00  0.00           H
ATOM   4171  C11 POPC   32      40.648   0.618  55.914  1.00  0.00           C
ATOM   4172 H11A POPC   32      40.025   1.533  56.006  1.00  0.00           H
ATOM   4173 H11B POPC   32      40.887   0.224  56.925  1.00  0.00           H
ATOM   4174  P   POPC   32      40.414  -1.845  55.244  1.00  0.00           P
ATOM   4175  O13 POPC   32      39.392  -2.550  56.025  1.00  0.00           O
ATOM   4176  O14 POPC   32      41.864  -1.938  55.620  1.00  0.00           O
ATOM   4177  O12 POPC   32      39.957  -0.301  55.097  1.00  0.00           O
ATOM   4178  O11 POPC   32      40.264  -2.304  53.729  1.00  0.00           O
ATOM   4179  C1  POPC   32      38.973  -2.747  53.204  1.00  0.00           C
ATOM   4180  HA  POPC   32      38.100  -2.203  53.623  1.00  0.00           H
ATOM   4181  HB  POPC   32      38.804  -3.816  53.453  1.00  0.00           H
ATOM   4182  C2  POPC   32      39.055  -2.622  51.657  1.00  0.00           C
ATOM   4183  HS  POPC   32      39.175  -1.549  51.396  1.00  0.00           H
ATOM   4184  O21 POPC   32      37.910  -3.319  51.002  1.00  0.00           O
ATOM   4185  C21 POPC   32      36.816  -2.637  51.042  1.00  0.00           C
ATOM   4186  O22 POPC   32      36.649  -1.616  51.662  1.00  0.00           O
ATOM   4187  C22 POPC   32      35.775  -3.331  50.202  1.00  0.00           C
ATOM   4188  H2R POPC   32      34.841  -2.735  50.288  1.00  0.00           H
ATOM   4189  H2S POPC   32      35.678  -4.307  50.725  1.00  0.00           H
ATOM   4190  C3  POPC   32      40.353  -3.194  51.032  1.00  0.00           C
ATOM   4191  HX  POPC   32      40.807  -3.935  51.724  1.00  0.00           H
ATOM   4192  HY  POPC   32      41.118  -2.402  51.185  1.00  0.00           H
ATOM   4193  O31 POPC   32      40.317  -3.686  49.629  1.00  0.00           O
ATOM   4194  C31 POPC   32      40.347  -2.774  48.700  1.00  0.00           C
ATOM   4195  O32 POPC   32      40.414  -1.568  48.889  1.00  0.00           O
ATOM   4196  C32 POPC   32      40.451  -3.508  47.352  1.00  0.00           C
ATOM   4197  H2X POPC   32      40.262  -4.588  47.528  1.00  0.00           H
ATOM   4198  H2Y POPC   32      41.492  -3.507  46.962  1.00  0.00           H
ATOM   4199  C23 POPC   32      36.339  -3.415  48.719  1.00  0.00           C
ATOM   4200  H3R POPC   32      37.410  -3.711  48.746  1.00  0.00           H
ATOM   4201  H3S POPC   32      36.254  -2.439  48.196  1.00  0.00           H
ATOM   4202  C24 POPC   32      35.432  -4.185  47.682  1.00  0.00           C
ATOM   4203  H4R POPC   32      34.347  -3.950  47.681  1.00  0.00           H
ATOM   4204  H4S POPC   32      35.423  -5.238  48.037  1.00  0.00           H
ATOM   4205  C25 POPC   32      35.822  -4.039  46.207  1.00  0.00           C
ATOM   4206  H5R POPC   32      35.358  -4.901  45.681  1.00  0.00           H
ATOM   4207  H5S POPC   32      36.926  -4.158  46.231  1.00  0.00           H
ATOM   4208  C26 POPC   32      35.593  -2.635  45.568  1.00  0.00           C
ATOM   4209  H6R POPC   32      36.054  -1.793  46.128  1.00  0.00           H
ATOM   4210  H6S POPC   32      34.491  -2.502  45.593  1.00  0.00           H
ATOM   4211  C27 POPC   32      36.063  -2.585  44.102  1.00  0.00           C
ATOM   4212  H7R POPC   32      35.532  -3.371  43.524  1.00  0.00           H
ATOM   4213  H7S POPC   32      37.114  -2.932  44.005  1.00  0.00           H
ATOM   4214  C28 POPC   32      35.901  -1.173  43.460  1.00  0.00           C
ATOM   4215  H8R POPC   32      34.796  -1.080  43.529  1.00  0.00           H
ATOM   4216  H8S POPC   32      36.145  -1.268  42.380  1.00  0.00           H
ATOM   4217  C29 POPC   32      36.674  -0.033  43.994  1.00  0.00           C
ATOM   4218  H91 POPC   32      36.611   0.071  45.088  1.00  0.00           H
ATOM   4219 C210 POPC   32      37.208   1.021  43.268  1.00  0.00           C
ATOM   4220 H101 POPC   32      37.649   1.801  43.905  1.00  0.00           H
ATOM   4221 C211 POPC   32      37.365   1.306  41.813  1.00  0.00           C
ATOM   4222 H11R POPC   32      36.964   0.469  41.202  1.00  0.00           H
ATOM   4223 H11S POPC   32      38.443   1.224  41.556  1.00  0.00           H
ATOM   4224 C212 POPC   32      36.855   2.617  41.240  1.00  0.00           C
ATOM   4225 H12R POPC   32      37.539   3.465  41.459  1.00  0.00           H
ATOM   4226 H12S POPC   32      35.790   2.684  41.549  1.00  0.00           H
ATOM   4227 C213 POPC   32      36.805   2.450  39.689  1.00  0.00           C
ATOM   4228 H13R POPC   32      36.423   3.428  39.326  1.00  0.00           H
ATOM   4229 H13S POPC   32      36.202   1.652  39.205  1.00  0.00           H
ATOM   4230 C214 POPC   32      38.246   2.353  39.047  1.00  0.00           C
ATOM   4231 H14R POPC   32      38.602   1.308  39.164  1.00  0.00           H
ATOM   4232 H14S POPC   32      38.942   2.934  39.689  1.00  0.00           H
ATOM   4233 C215 POPC   32      38.434   2.787  37.552  1.00  0.00           C
ATOM   4234 H15R POPC   32      37.993   3.797  37.410  1.00  0.00           H
ATOM   4235 H15S POPC   32      38.036   1.965  36.918  1.00  0.00           H
ATOM   4236 C216 POPC   32      39.904   3.010  37.184  1.00  0.00           C
ATOM   4237 H16R POPC   32      40.323   1.994  37.349  1.00  0.00           H
ATOM   4238 H16S POPC   32      40.301   3.647  38.002  1.00  0.00           H
ATOM   4239 C217 POPC   32      40.170   3.473  35.765  1.00  0.00           C
ATOM   4240 H17R POPC   32      41.216   3.832  35.872  1.00  0.00           H
ATOM   4241 H17S POPC   32      39.523   4.347  35.537  1.00  0.00           H
ATOM   4242 C218 POPC   32      40.083   2.361  34.721  1.00  0.00           C
ATOM   4243 H18R POPC   32      40.814   1.557  34.952  1.00  0.00           H
ATOM   4244 H18S POPC   32      40.345   2.827  33.748  1.00  0.00           H
ATOM   4245 H18T POPC   32      39.019   2.039  34.712  1.00  0.00           H
ATOM   4246  C33 POPC   32      39.420  -3.039  46.249  1.00  0.00           C
ATOM   4247  H3X POPC   32      38.462  -3.013  46.810  1.00  0.00           H
ATOM   4248  H3Y POPC   32      39.435  -3.836  45.475  1.00  0.00           H
ATOM   4249  C34 POPC   32      39.721  -1.669  45.617  1.00  0.00           C
ATOM   4250  H4X POPC   32      39.591  -0.928  46.434  1.00  0.00           H
ATOM   4251  H4Y POPC   32      38.991  -1.337  44.848  1.00  0.00           H
ATOM   4252  C35 POPC   32      41.126  -1.501  45.000  1.00  0.00           C
ATOM   4253  H5X POPC   32      41.776  -1.932  45.792  1.00  0.00           H
ATOM   4254  H5Y POPC   32      41.301  -0.404  44.965  1.00  0.00           H
ATOM   4255  C36 POPC   32      41.373  -2.223  43.698  1.00  0.00           C
ATOM   4256  H6X POPC   32      40.375  -2.089  43.229  1.00  0.00           H
ATOM   4257  H6Y POPC   32      41.469  -3.285  44.011  1.00  0.00           H
ATOM   4258  C37 POPC   32      42.421  -1.764  42.656  1.00  0.00           C
ATOM   4259  H7X POPC   32      42.158  -0.718  42.389  1.00  0.00           H
ATOM   4260  H7Y POPC   32      42.193  -2.248  41.683  1.00  0.00           H
ATOM   4261  C38 POPC   32      43.931  -1.882  43.086  1.00  0.00           C
ATOM   4262  H8X POPC   32      44.070  -2.945  43.377  1.00  0.00           H
ATOM   4263  H8Y POPC   32      44.093  -1.326  44.034  1.00  0.00           H
ATOM   4264  C39 POPC   32      45.017  -1.381  42.172  1.00  0.00           C
ATOM   4265  H9X POPC   32      44.766  -0.328  41.921  1.00  0.00           H
ATOM   4266  H9Y POPC   32      44.969  -1.995  41.248  1.00  0.00           H
ATOM   4267 C310 POPC   32      46.379  -1.429  42.811  1.00  0.00           C
ATOM   4268 H10X POPC   32      47.118  -1.400  41.981  1.00  0.00           H
ATOM   4269 H10Y POPC   32      46.571  -2.354  43.396  1.00  0.00           H
ATOM   4270 C311 POPC   32      46.498  -0.215  43.767  1.00  0.00           C
ATOM   4271 H11X POPC   32      45.553  -0.227  44.350  1.00  0.00           H
ATOM   4272 H11Y POPC   32      46.524   0.667  43.092  1.00  0.00           H
ATOM   4273 C312 POPC   32      47.649  -0.318  44.670  1.00  0.00           C
ATOM   4274 H12X POPC   32      47.586  -1.340  45.100  1.00  0.00           H
ATOM   4275 H12Y POPC   32      47.574   0.459  45.461  1.00  0.00           H
ATOM   4276 C313 POPC   32      49.013  -0.212  43.948  1.00  0.00           C
ATOM   4277 H13X POPC   32      49.292   0.818  43.640  1.00  0.00           H
ATOM   4278 H13Y POPC   32      49.018  -0.799  43.005  1.00  0.00           H
ATOM   4279 C314 POPC   32      50.064  -0.825  44.924  1.00  0.00           C
ATOM   4280 H14X POPC   32      49.825  -1.909  44.984  1.00  0.00           H
ATOM   4281 H14Y POPC   32      50.096  -0.370  45.937  1.00  0.00           H
ATOM   4282 C315 POPC   32      51.557  -0.606  44.427  1.00  0.00           C
ATOM   4283 H15X POPC   32      52.311  -0.957  45.164  1.00  0.00           H
ATOM   4284 H15Y POPC   32      51.714   0.493  44.377  1.00  0.00           H
ATOM   4285 C316 POPC   32      51.791  -1.217  43.052  1.00  0.00           C
ATOM   4286 H16X POPC   32      51.558  -2.303  43.082  1.00  0.00           H
ATOM   4287 H16Y POPC   32      52.849  -1.081  42.743  1.00  0.00           H
ATOM   4288 H16Z POPC   32      51.164  -0.792  42.239  1.00  0.00           H
ATOM   4289  N   POPC   33      34.872  55.314  61.469  1.00  0.00           N
ATOM   4290  C12 POPC   33      35.975  55.765  60.477  1.00  0.00           C
ATOM   4291 H12A POPC   33      36.814  55.118  60.687  1.00  0.00           H
ATOM   4292 H12B POPC   33      36.296  56.734  60.829  1.00  0.00           H
ATOM   4293  C13 POPC   33      35.399  55.233  62.945  1.00  0.00           C
ATOM   4294 H13A POPC   33      36.218  54.530  62.919  1.00  0.00           H
ATOM   4295 H13B POPC   33      35.812  56.214  63.126  1.00  0.00           H
ATOM   4296 H13C POPC   33      34.736  54.912  63.735  1.00  0.00           H
ATOM   4297  C14 POPC   33      33.695  56.243  61.450  1.00  0.00           C
ATOM   4298 H14A POPC   33      33.375  56.441  60.437  1.00  0.00           H
ATOM   4299 H14B POPC   33      32.829  55.815  61.934  1.00  0.00           H
ATOM   4300 H14C POPC   33      33.916  57.206  61.886  1.00  0.00           H
ATOM   4301  C15 POPC   33      34.353  53.869  61.097  1.00  0.00           C
ATOM   4302 H15A POPC   33      33.634  53.668  61.878  1.00  0.00           H
ATOM   4303 H15B POPC   33      35.106  53.095  61.085  1.00  0.00           H
ATOM   4304 H15C POPC   33      33.837  53.984  60.155  1.00  0.00           H
ATOM   4305  C11 POPC   33      35.628  55.949  59.006  1.00  0.00           C
ATOM   4306 H11A POPC   33      36.351  56.541  58.405  1.00  0.00           H
ATOM   4307 H11B POPC   33      34.714  56.560  58.850  1.00  0.00           H
ATOM   4308  P   POPC   33      36.346  53.753  57.844  1.00  0.00           P
ATOM   4309  O13 POPC   33      35.816  52.419  58.015  1.00  0.00           O
ATOM   4310  O14 POPC   33      37.591  53.939  58.546  1.00  0.00           O
ATOM   4311  O12 POPC   33      35.259  54.753  58.310  1.00  0.00           O
ATOM   4312  O11 POPC   33      36.558  54.160  56.291  1.00  0.00           O
ATOM   4313  C1  POPC   33      35.510  53.856  55.338  1.00  0.00           C
ATOM   4314  HA  POPC   33      35.443  54.742  54.670  1.00  0.00           H
ATOM   4315  HB  POPC   33      34.481  53.672  55.716  1.00  0.00           H
ATOM   4316  C2  POPC   33      35.944  52.658  54.513  1.00  0.00           C
ATOM   4317  HS  POPC   33      36.298  51.927  55.271  1.00  0.00           H
ATOM   4318  O21 POPC   33      36.861  53.134  53.521  1.00  0.00           O
ATOM   4319  C21 POPC   33      37.919  52.431  53.337  1.00  0.00           C
ATOM   4320  O22 POPC   33      38.278  51.477  54.092  1.00  0.00           O
ATOM   4321  C22 POPC   33      38.809  52.712  52.135  1.00  0.00           C
ATOM   4322  H2R POPC   33      39.701  52.051  52.149  1.00  0.00           H
ATOM   4323  H2S POPC   33      39.178  53.742  52.333  1.00  0.00           H
ATOM   4324  C3  POPC   33      34.731  52.030  53.729  1.00  0.00           C
ATOM   4325  HX  POPC   33      34.449  52.761  52.941  1.00  0.00           H
ATOM   4326  HY  POPC   33      33.815  51.933  54.349  1.00  0.00           H
ATOM   4327  O31 POPC   33      35.196  50.767  53.096  1.00  0.00           O
ATOM   4328  C31 POPC   33      35.211  49.736  54.006  1.00  0.00           C
ATOM   4329  O32 POPC   33      34.953  49.881  55.178  1.00  0.00           O
ATOM   4330  C32 POPC   33      35.620  48.420  53.320  1.00  0.00           C
ATOM   4331  H2X POPC   33      36.361  47.908  53.972  1.00  0.00           H
ATOM   4332  H2Y POPC   33      36.028  48.612  52.305  1.00  0.00           H
ATOM   4333  C23 POPC   33      38.071  52.728  50.779  1.00  0.00           C
ATOM   4334  H3R POPC   33      38.677  53.334  50.073  1.00  0.00           H
ATOM   4335  H3S POPC   33      37.063  53.174  50.924  1.00  0.00           H
ATOM   4336  C24 POPC   33      37.982  51.288  50.235  1.00  0.00           C
ATOM   4337  H4R POPC   33      37.409  50.571  50.861  1.00  0.00           H
ATOM   4338  H4S POPC   33      39.046  50.976  50.162  1.00  0.00           H
ATOM   4339  C25 POPC   33      37.336  51.216  48.863  1.00  0.00           C
ATOM   4340  H5R POPC   33      36.260  51.472  48.759  1.00  0.00           H
ATOM   4341  H5S POPC   33      37.431  50.155  48.547  1.00  0.00           H
ATOM   4342  C26 POPC   33      38.040  52.022  47.747  1.00  0.00           C
ATOM   4343  H6R POPC   33      39.126  52.021  47.982  1.00  0.00           H
ATOM   4344  H6S POPC   33      37.575  53.027  47.836  1.00  0.00           H
ATOM   4345  C27 POPC   33      37.866  51.436  46.292  1.00  0.00           C
ATOM   4346  H7R POPC   33      36.827  51.092  46.101  1.00  0.00           H
ATOM   4347  H7S POPC   33      38.364  50.444  46.322  1.00  0.00           H
ATOM   4348  C28 POPC   33      38.409  52.370  45.192  1.00  0.00           C
ATOM   4349  H8R POPC   33      39.359  52.860  45.496  1.00  0.00           H
ATOM   4350  H8S POPC   33      37.656  53.186  45.244  1.00  0.00           H
ATOM   4351  C29 POPC   33      38.737  51.783  43.844  1.00  0.00           C
ATOM   4352  H91 POPC   33      39.734  51.333  43.726  1.00  0.00           H
ATOM   4353 C210 POPC   33      37.825  51.650  42.867  1.00  0.00           C
ATOM   4354 H101 POPC   33      38.042  51.201  41.886  1.00  0.00           H
ATOM   4355 C211 POPC   33      36.389  52.190  42.915  1.00  0.00           C
ATOM   4356 H11R POPC   33      36.572  53.276  43.063  1.00  0.00           H
ATOM   4357 H11S POPC   33      35.850  51.683  43.744  1.00  0.00           H
ATOM   4358 C212 POPC   33      35.696  51.941  41.527  1.00  0.00           C
ATOM   4359 H12R POPC   33      35.829  50.868  41.275  1.00  0.00           H
ATOM   4360 H12S POPC   33      36.326  52.428  40.752  1.00  0.00           H
ATOM   4361 C213 POPC   33      34.198  52.375  41.323  1.00  0.00           C
ATOM   4362 H13R POPC   33      33.662  51.884  42.163  1.00  0.00           H
ATOM   4363 H13S POPC   33      33.882  51.989  40.330  1.00  0.00           H
ATOM   4364 C214 POPC   33      33.895  53.923  41.383  1.00  0.00           C
ATOM   4365 H14R POPC   33      34.347  54.229  42.351  1.00  0.00           H
ATOM   4366 H14S POPC   33      32.826  54.197  41.512  1.00  0.00           H
ATOM   4367 C215 POPC   33      34.489  54.748  40.275  1.00  0.00           C
ATOM   4368 H15R POPC   33      34.183  54.581  39.220  1.00  0.00           H
ATOM   4369 H15S POPC   33      35.581  54.570  40.375  1.00  0.00           H
ATOM   4370 C216 POPC   33      34.233  56.309  40.506  1.00  0.00           C
ATOM   4371 H16R POPC   33      34.645  56.589  41.499  1.00  0.00           H
ATOM   4372 H16S POPC   33      33.155  56.534  40.364  1.00  0.00           H
ATOM   4373 C217 POPC   33      34.845  57.298  39.503  1.00  0.00           C
ATOM   4374 H17R POPC   33      34.945  56.818  38.506  1.00  0.00           H
ATOM   4375 H17S POPC   33      35.869  57.571  39.838  1.00  0.00           H
ATOM   4376 C218 POPC   33      34.059  58.580  39.352  1.00  0.00           C
ATOM   4377 H18R POPC   33      33.216  58.527  38.630  1.00  0.00           H
ATOM   4378 H18S POPC   33      34.828  59.352  39.136  1.00  0.00           H
ATOM   4379 H18T POPC   33      33.601  58.782  40.345  1.00  0.00           H
ATOM   4380  C33 POPC   33      34.406  47.474  53.143  1.00  0.00           C
ATOM   4381  H3X POPC   33      34.064  47.189  54.161  1.00  0.00           H
ATOM   4382  H3Y POPC   33      34.836  46.575  52.651  1.00  0.00           H
ATOM   4383  C34 POPC   33      33.209  48.038  52.358  1.00  0.00           C
ATOM   4384  H4X POPC   33      32.696  48.848  52.920  1.00  0.00           H
ATOM   4385  H4Y POPC   33      32.510  47.174  52.379  1.00  0.00           H
ATOM   4386  C35 POPC   33      33.507  48.412  50.871  1.00  0.00           C
ATOM   4387  H5X POPC   33      34.242  47.686  50.465  1.00  0.00           H
ATOM   4388  H5Y POPC   33      34.039  49.388  50.877  1.00  0.00           H
ATOM   4389  C36 POPC   33      32.218  48.592  50.136  1.00  0.00           C
ATOM   4390  H6X POPC   33      31.643  49.358  50.700  1.00  0.00           H
ATOM   4391  H6Y POPC   33      31.637  47.647  50.198  1.00  0.00           H
ATOM   4392  C37 POPC   33      32.344  49.027  48.655  1.00  0.00           C
ATOM   4393  H7X POPC   33      33.185  49.752  48.616  1.00  0.00           H
ATOM   4394  H7Y POPC   33      31.340  49.409  48.370  1.00  0.00           H
ATOM   4395  C38 POPC   33      32.670  47.824  47.678  1.00  0.00           C
ATOM   4396  H8X POPC   33      31.900  47.029  47.783  1.00  0.00           H
ATOM   4397  H8Y POPC   33      33.697  47.430  47.830  1.00  0.00           H
ATOM   4398  C39 POPC   33      32.826  48.433  46.263  1.00  0.00           C
ATOM   4399  H9X POPC   33      32.892  47.521  45.631  1.00  0.00           H
ATOM   4400  H9Y POPC   33      33.805  48.958  46.271  1.00  0.00           H
ATOM   4401 C310 POPC   33      31.801  49.407  45.661  1.00  0.00           C
ATOM   4402 H10X POPC   33      31.715  50.376  46.198  1.00  0.00           H
ATOM   4403 H10Y POPC   33      30.831  48.866  45.664  1.00  0.00           H
ATOM   4404 C311 POPC   33      32.149  49.762  44.225  1.00  0.00           C
ATOM   4405 H11X POPC   33      32.332  48.822  43.662  1.00  0.00           H
ATOM   4406 H11Y POPC   33      33.102  50.333  44.248  1.00  0.00           H
ATOM   4407 C312 POPC   33      30.956  50.578  43.571  1.00  0.00           C
ATOM   4408 H12X POPC   33      31.241  50.842  42.530  1.00  0.00           H
ATOM   4409 H12Y POPC   33      30.699  51.538  44.067  1.00  0.00           H
ATOM   4410 C313 POPC   33      29.594  49.808  43.400  1.00  0.00           C
ATOM   4411 H13X POPC   33      28.914  50.016  44.254  1.00  0.00           H
ATOM   4412 H13Y POPC   33      30.002  48.777  43.476  1.00  0.00           H
ATOM   4413 C314 POPC   33      28.948  50.110  42.090  1.00  0.00           C
ATOM   4414 H14X POPC   33      27.976  49.578  42.008  1.00  0.00           H
ATOM   4415 H14Y POPC   33      29.569  49.721  41.255  1.00  0.00           H
ATOM   4416 C315 POPC   33      28.713  51.664  41.942  1.00  0.00           C
ATOM   4417 H15X POPC   33      29.730  52.103  41.847  1.00  0.00           H
ATOM   4418 H15Y POPC   33      28.310  52.062  42.898  1.00  0.00           H
ATOM   4419 C316 POPC   33      27.819  52.169  40.820  1.00  0.00           C
ATOM   4420 H16X POPC   33      26.778  51.810  40.967  1.00  0.00           H
ATOM   4421 H16Y POPC   33      28.148  51.733  39.853  1.00  0.00           H
ATOM   4422 H16Z POPC   33      27.892  53.276  40.751  1.00  0.00           H
ATOM   4423  N   POPC   34      41.881  48.391  59.224  1.00  0.00           N
ATOM   4424  C12 POPC   34      42.496  48.106  57.849  1.00  0.00           C
ATOM   4425 H12A POPC   34      42.927  47.116  57.889  1.00  0.00           H
ATOM   4426 H12B POPC   34      43.277  48.828  57.663  1.00  0.00           H
ATOM   4427  C13 POPC   34      40.938  47.369  59.564  1.00  0.00           C
ATOM   4428 H13A POPC   34      41.341  46.369  59.620  1.00  0.00           H
ATOM   4429 H13B POPC   34      40.397  47.501  60.490  1.00  0.00           H
ATOM   4430 H13C POPC   34      40.191  47.371  58.784  1.00  0.00           H
ATOM   4431  C14 POPC   34      42.946  48.525  60.269  1.00  0.00           C
ATOM   4432 H14A POPC   34      43.620  49.344  60.068  1.00  0.00           H
ATOM   4433 H14B POPC   34      42.575  48.717  61.264  1.00  0.00           H
ATOM   4434 H14C POPC   34      43.689  47.742  60.286  1.00  0.00           H
ATOM   4435  C15 POPC   34      41.096  49.685  59.117  1.00  0.00           C
ATOM   4436 H15A POPC   34      40.255  49.486  58.469  1.00  0.00           H
ATOM   4437 H15B POPC   34      41.577  50.426  58.497  1.00  0.00           H
ATOM   4438 H15C POPC   34      40.673  49.981  60.065  1.00  0.00           H
ATOM   4439  C11 POPC   34      41.510  48.005  56.686  1.00  0.00           C
ATOM   4440 H11A POPC   34      40.558  47.542  57.023  1.00  0.00           H
ATOM   4441 H11B POPC   34      41.900  47.226  55.997  1.00  0.00           H
ATOM   4442  P   POPC   34      42.237  49.913  54.934  1.00  0.00           P
ATOM   4443  O13 POPC   34      43.598  50.096  55.508  1.00  0.00           O
ATOM   4444  O14 POPC   34      41.643  51.140  54.399  1.00  0.00           O
ATOM   4445  O12 POPC   34      41.213  49.300  56.000  1.00  0.00           O
ATOM   4446  O11 POPC   34      42.236  48.799  53.813  1.00  0.00           O
ATOM   4447  C1  POPC   34      41.057  48.433  53.172  1.00  0.00           C
ATOM   4448  HA  POPC   34      40.154  48.976  53.523  1.00  0.00           H
ATOM   4449  HB  POPC   34      40.812  47.371  53.387  1.00  0.00           H
ATOM   4450  C2  POPC   34      41.100  48.631  51.597  1.00  0.00           C
ATOM   4451  HS  POPC   34      41.885  47.904  51.298  1.00  0.00           H
ATOM   4452  O21 POPC   34      41.383  50.019  51.185  1.00  0.00           O
ATOM   4453  C21 POPC   34      42.689  50.317  51.236  1.00  0.00           C
ATOM   4454  O22 POPC   34      43.571  49.458  51.273  1.00  0.00           O
ATOM   4455  C22 POPC   34      43.020  51.750  51.135  1.00  0.00           C
ATOM   4456  H2R POPC   34      44.112  51.942  51.066  1.00  0.00           H
ATOM   4457  H2S POPC   34      42.700  52.238  52.080  1.00  0.00           H
ATOM   4458  C3  POPC   34      39.630  48.197  51.006  1.00  0.00           C
ATOM   4459  HX  POPC   34      38.821  48.821  51.445  1.00  0.00           H
ATOM   4460  HY  POPC   34      39.479  47.173  51.410  1.00  0.00           H
ATOM   4461  O31 POPC   34      39.665  48.194  49.581  1.00  0.00           O
ATOM   4462  C31 POPC   34      38.794  47.425  49.054  1.00  0.00           C
ATOM   4463  O32 POPC   34      37.960  46.745  49.663  1.00  0.00           O
ATOM   4464  C32 POPC   34      38.977  47.600  47.499  1.00  0.00           C
ATOM   4465  H2X POPC   34      40.079  47.639  47.360  1.00  0.00           H
ATOM   4466  H2Y POPC   34      38.448  48.558  47.306  1.00  0.00           H
ATOM   4467  C23 POPC   34      42.299  52.313  49.874  1.00  0.00           C
ATOM   4468  H3R POPC   34      42.336  53.417  49.991  1.00  0.00           H
ATOM   4469  H3S POPC   34      41.208  52.103  49.904  1.00  0.00           H
ATOM   4470  C24 POPC   34      42.908  51.800  48.549  1.00  0.00           C
ATOM   4471  H4R POPC   34      43.025  50.697  48.491  1.00  0.00           H
ATOM   4472  H4S POPC   34      43.833  52.352  48.278  1.00  0.00           H
ATOM   4473  C25 POPC   34      41.913  52.212  47.441  1.00  0.00           C
ATOM   4474  H5R POPC   34      41.808  53.304  47.615  1.00  0.00           H
ATOM   4475  H5S POPC   34      40.954  51.672  47.591  1.00  0.00           H
ATOM   4476  C26 POPC   34      42.309  52.108  45.972  1.00  0.00           C
ATOM   4477  H6R POPC   34      41.364  52.154  45.390  1.00  0.00           H
ATOM   4478  H6S POPC   34      42.639  51.120  45.587  1.00  0.00           H
ATOM   4479  C27 POPC   34      43.286  53.198  45.574  1.00  0.00           C
ATOM   4480  H7R POPC   34      44.137  53.108  46.282  1.00  0.00           H
ATOM   4481  H7S POPC   34      42.689  54.128  45.692  1.00  0.00           H
ATOM   4482  C28 POPC   34      43.872  53.075  44.051  1.00  0.00           C
ATOM   4483  H8R POPC   34      44.487  53.995  43.954  1.00  0.00           H
ATOM   4484  H8S POPC   34      43.017  53.026  43.343  1.00  0.00           H
ATOM   4485  C29 POPC   34      44.757  51.909  43.825  1.00  0.00           C
ATOM   4486  H91 POPC   34      45.577  51.824  44.553  1.00  0.00           H
ATOM   4487 C210 POPC   34      44.579  50.937  42.911  1.00  0.00           C
ATOM   4488 H101 POPC   34      45.167  50.024  43.092  1.00  0.00           H
ATOM   4489 C211 POPC   34      43.464  50.771  41.935  1.00  0.00           C
ATOM   4490 H11R POPC   34      43.832  50.341  40.979  1.00  0.00           H
ATOM   4491 H11S POPC   34      42.879  51.708  41.818  1.00  0.00           H
ATOM   4492 C212 POPC   34      42.443  49.820  42.504  1.00  0.00           C
ATOM   4493 H12R POPC   34      41.907  50.184  43.407  1.00  0.00           H
ATOM   4494 H12S POPC   34      42.916  48.836  42.707  1.00  0.00           H
ATOM   4495 C213 POPC   34      41.407  49.615  41.342  1.00  0.00           C
ATOM   4496 H13R POPC   34      42.100  49.282  40.541  1.00  0.00           H
ATOM   4497 H13S POPC   34      40.995  50.530  40.865  1.00  0.00           H
ATOM   4498 C214 POPC   34      40.198  48.691  41.613  1.00  0.00           C
ATOM   4499 H14R POPC   34      39.489  49.061  42.385  1.00  0.00           H
ATOM   4500 H14S POPC   34      40.607  47.794  42.124  1.00  0.00           H
ATOM   4501 C215 POPC   34      39.475  48.196  40.329  1.00  0.00           C
ATOM   4502 H15R POPC   34      38.697  47.446  40.584  1.00  0.00           H
ATOM   4503 H15S POPC   34      40.337  47.680  39.855  1.00  0.00           H
ATOM   4504 C216 POPC   34      38.933  49.363  39.449  1.00  0.00           C
ATOM   4505 H16R POPC   34      39.810  50.014  39.246  1.00  0.00           H
ATOM   4506 H16S POPC   34      38.213  49.977  40.032  1.00  0.00           H
ATOM   4507 C217 POPC   34      38.302  48.918  38.093  1.00  0.00           C
ATOM   4508 H17R POPC   34      37.838  49.853  37.713  1.00  0.00           H
ATOM   4509 H17S POPC   34      37.515  48.201  38.409  1.00  0.00           H
ATOM   4510 C218 POPC   34      39.190  48.315  37.000  1.00  0.00           C
ATOM   4511 H18R POPC   34      39.713  47.393  37.333  1.00  0.00           H
ATOM   4512 H18S POPC   34      39.930  49.133  36.870  1.00  0.00           H
ATOM   4513 H18T POPC   34      38.544  48.204  36.103  1.00  0.00           H
ATOM   4514  C33 POPC   34      38.284  46.392  46.928  1.00  0.00           C
ATOM   4515  H3X POPC   34      37.220  46.565  47.196  1.00  0.00           H
ATOM   4516  H3Y POPC   34      38.687  45.443  47.341  1.00  0.00           H
ATOM   4517  C34 POPC   34      38.436  46.169  45.452  1.00  0.00           C
ATOM   4518  H4X POPC   34      38.012  45.179  45.179  1.00  0.00           H
ATOM   4519  H4Y POPC   34      39.523  46.024  45.271  1.00  0.00           H
ATOM   4520  C35 POPC   34      37.904  47.300  44.619  1.00  0.00           C
ATOM   4521  H5X POPC   34      38.318  47.054  43.617  1.00  0.00           H
ATOM   4522  H5Y POPC   34      38.397  48.210  45.023  1.00  0.00           H
ATOM   4523  C36 POPC   34      36.432  47.522  44.738  1.00  0.00           C
ATOM   4524  H6X POPC   34      36.000  48.094  45.587  1.00  0.00           H
ATOM   4525  H6Y POPC   34      35.855  46.574  44.798  1.00  0.00           H
ATOM   4526  C37 POPC   34      35.839  48.326  43.514  1.00  0.00           C
ATOM   4527  H7X POPC   34      36.236  49.362  43.448  1.00  0.00           H
ATOM   4528  H7Y POPC   34      34.740  48.490  43.504  1.00  0.00           H
ATOM   4529  C38 POPC   34      36.014  47.678  42.107  1.00  0.00           C
ATOM   4530  H8X POPC   34      36.014  46.567  42.148  1.00  0.00           H
ATOM   4531  H8Y POPC   34      37.011  48.044  41.781  1.00  0.00           H
ATOM   4532  C39 POPC   34      34.811  48.046  41.235  1.00  0.00           C
ATOM   4533  H9X POPC   34      34.901  49.153  41.253  1.00  0.00           H
ATOM   4534  H9Y POPC   34      33.832  47.801  41.698  1.00  0.00           H
ATOM   4535 C310 POPC   34      34.892  47.507  39.796  1.00  0.00           C
ATOM   4536 H10X POPC   34      35.019  46.404  39.758  1.00  0.00           H
ATOM   4537 H10Y POPC   34      35.778  48.062  39.421  1.00  0.00           H
ATOM   4538 C311 POPC   34      33.759  47.934  38.787  1.00  0.00           C
ATOM   4539 H11X POPC   34      33.614  49.019  38.976  1.00  0.00           H
ATOM   4540 H11Y POPC   34      32.884  47.436  39.258  1.00  0.00           H
ATOM   4541 C312 POPC   34      34.022  47.395  37.345  1.00  0.00           C
ATOM   4542 H12X POPC   34      33.045  47.012  36.982  1.00  0.00           H
ATOM   4543 H12Y POPC   34      34.611  46.471  37.532  1.00  0.00           H
ATOM   4544 C313 POPC   34      34.830  48.337  36.422  1.00  0.00           C
ATOM   4545 H13X POPC   34      35.753  48.706  36.917  1.00  0.00           H
ATOM   4546 H13Y POPC   34      34.164  49.184  36.153  1.00  0.00           H
ATOM   4547 C314 POPC   34      35.255  47.850  35.101  1.00  0.00           C
ATOM   4548 H14X POPC   34      35.417  46.756  35.207  1.00  0.00           H
ATOM   4549 H14Y POPC   34      36.222  48.283  34.766  1.00  0.00           H
ATOM   4550 C315 POPC   34      34.105  47.933  34.048  1.00  0.00           C
ATOM   4551 H15X POPC   34      34.273  48.584  33.163  1.00  0.00           H
ATOM   4552 H15Y POPC   34      33.118  48.191  34.486  1.00  0.00           H
ATOM   4553 C316 POPC   34      33.911  46.495  33.468  1.00  0.00           C
ATOM   4554 H16X POPC   34      33.433  45.843  34.230  1.00  0.00           H
ATOM   4555 H16Y POPC   34      34.920  46.114  33.202  1.00  0.00           H
ATOM   4556 H16Z POPC   34      33.336  46.603  32.524  1.00  0.00           H
ATOM   4557  N   POPC   35      39.189  26.194  56.880  1.00  0.00           N
ATOM   4558  C12 POPC   35      39.092  25.656  55.464  1.00  0.00           C
ATOM   4559 H12A POPC   35      38.602  26.352  54.799  1.00  0.00           H
ATOM   4560 H12B POPC   35      38.420  24.810  55.487  1.00  0.00           H
ATOM   4561  C13 POPC   35      40.008  25.266  57.758  1.00  0.00           C
ATOM   4562 H13A POPC   35      39.964  25.601  58.783  1.00  0.00           H
ATOM   4563 H13B POPC   35      39.688  24.237  57.674  1.00  0.00           H
ATOM   4564 H13C POPC   35      41.046  25.255  57.461  1.00  0.00           H
ATOM   4565  C14 POPC   35      39.935  27.489  56.899  1.00  0.00           C
ATOM   4566 H14A POPC   35      39.628  28.029  57.783  1.00  0.00           H
ATOM   4567 H14B POPC   35      41.006  27.356  56.903  1.00  0.00           H
ATOM   4568 H14C POPC   35      39.624  28.096  56.061  1.00  0.00           H
ATOM   4569  C15 POPC   35      37.886  26.366  57.489  1.00  0.00           C
ATOM   4570 H15A POPC   35      38.014  26.851  58.446  1.00  0.00           H
ATOM   4571 H15B POPC   35      37.403  25.400  57.505  1.00  0.00           H
ATOM   4572 H15C POPC   35      37.337  26.966  56.779  1.00  0.00           H
ATOM   4573  C11 POPC   35      40.317  25.111  54.641  1.00  0.00           C
ATOM   4574 H11A POPC   35      40.950  26.015  54.517  1.00  0.00           H
ATOM   4575 H11B POPC   35      39.894  24.823  53.655  1.00  0.00           H
ATOM   4576  P   POPC   35      42.452  23.853  55.383  1.00  0.00           P
ATOM   4577  O13 POPC   35      42.910  22.469  55.477  1.00  0.00           O
ATOM   4578  O14 POPC   35      42.772  24.777  56.470  1.00  0.00           O
ATOM   4579  O12 POPC   35      40.887  23.918  55.194  1.00  0.00           O
ATOM   4580  O11 POPC   35      42.984  24.508  54.100  1.00  0.00           O
ATOM   4581  C1  POPC   35      42.750  23.931  52.846  1.00  0.00           C
ATOM   4582  HA  POPC   35      41.820  23.325  52.807  1.00  0.00           H
ATOM   4583  HB  POPC   35      43.598  23.278  52.547  1.00  0.00           H
ATOM   4584  C2  POPC   35      42.482  25.051  51.724  1.00  0.00           C
ATOM   4585  HS  POPC   35      43.477  25.517  51.557  1.00  0.00           H
ATOM   4586  O21 POPC   35      41.518  26.034  52.131  1.00  0.00           O
ATOM   4587  C21 POPC   35      41.611  27.174  51.553  1.00  0.00           C
ATOM   4588  O22 POPC   35      42.475  27.571  50.785  1.00  0.00           O
ATOM   4589  C22 POPC   35      40.378  28.001  51.947  1.00  0.00           C
ATOM   4590  H2R POPC   35      40.400  28.122  53.051  1.00  0.00           H
ATOM   4591  H2S POPC   35      39.504  27.412  51.595  1.00  0.00           H
ATOM   4592  C3  POPC   35      41.978  24.273  50.517  1.00  0.00           C
ATOM   4593  HX  POPC   35      40.954  23.945  50.799  1.00  0.00           H
ATOM   4594  HY  POPC   35      42.526  23.309  50.446  1.00  0.00           H
ATOM   4595  O31 POPC   35      41.860  25.024  49.229  1.00  0.00           O
ATOM   4596  C31 POPC   35      43.018  25.141  48.657  1.00  0.00           C
ATOM   4597  O32 POPC   35      44.051  24.615  49.043  1.00  0.00           O
ATOM   4598  C32 POPC   35      42.799  25.963  47.426  1.00  0.00           C
ATOM   4599  H2X POPC   35      42.898  27.016  47.766  1.00  0.00           H
ATOM   4600  H2Y POPC   35      41.775  25.734  47.059  1.00  0.00           H
ATOM   4601  C23 POPC   35      40.166  29.407  51.182  1.00  0.00           C
ATOM   4602  H3R POPC   35      39.987  29.092  50.132  1.00  0.00           H
ATOM   4603  H3S POPC   35      41.093  30.017  51.238  1.00  0.00           H
ATOM   4604  C24 POPC   35      39.060  30.238  51.648  1.00  0.00           C
ATOM   4605  H4R POPC   35      39.084  31.221  51.132  1.00  0.00           H
ATOM   4606  H4S POPC   35      39.144  30.440  52.738  1.00  0.00           H
ATOM   4607  C25 POPC   35      37.669  29.642  51.496  1.00  0.00           C
ATOM   4608  H5R POPC   35      37.548  28.621  51.918  1.00  0.00           H
ATOM   4609  H5S POPC   35      37.549  29.502  50.401  1.00  0.00           H
ATOM   4610  C26 POPC   35      36.474  30.479  51.888  1.00  0.00           C
ATOM   4611  H6R POPC   35      36.418  31.278  51.118  1.00  0.00           H
ATOM   4612  H6S POPC   35      36.732  31.056  52.802  1.00  0.00           H
ATOM   4613  C27 POPC   35      35.260  29.605  52.220  1.00  0.00           C
ATOM   4614  H7R POPC   35      34.562  30.139  52.900  1.00  0.00           H
ATOM   4615  H7S POPC   35      35.576  28.716  52.806  1.00  0.00           H
ATOM   4616  C28 POPC   35      34.577  29.083  50.925  1.00  0.00           C
ATOM   4617  H8R POPC   35      35.344  28.410  50.485  1.00  0.00           H
ATOM   4618  H8S POPC   35      34.305  29.943  50.275  1.00  0.00           H
ATOM   4619  C29 POPC   35      33.377  28.264  51.245  1.00  0.00           C
ATOM   4620  H91 POPC   35      32.788  28.623  52.102  1.00  0.00           H
ATOM   4621 C210 POPC   35      33.029  27.194  50.458  1.00  0.00           C
ATOM   4622 H101 POPC   35      32.069  26.706  50.683  1.00  0.00           H
ATOM   4623 C211 POPC   35      33.756  26.673  49.215  1.00  0.00           C
ATOM   4624 H11R POPC   35      33.653  25.576  49.076  1.00  0.00           H
ATOM   4625 H11S POPC   35      34.837  26.924  49.259  1.00  0.00           H
ATOM   4626 C212 POPC   35      33.013  27.158  47.945  1.00  0.00           C
ATOM   4627 H12R POPC   35      33.152  28.259  47.886  1.00  0.00           H
ATOM   4628 H12S POPC   35      31.953  26.833  48.010  1.00  0.00           H
ATOM   4629 C213 POPC   35      33.676  26.633  46.667  1.00  0.00           C
ATOM   4630 H13R POPC   35      34.113  25.628  46.847  1.00  0.00           H
ATOM   4631 H13S POPC   35      34.544  27.242  46.335  1.00  0.00           H
ATOM   4632 C214 POPC   35      32.777  26.681  45.467  1.00  0.00           C
ATOM   4633 H14R POPC   35      33.323  26.299  44.578  1.00  0.00           H
ATOM   4634 H14S POPC   35      32.506  27.742  45.276  1.00  0.00           H
ATOM   4635 C215 POPC   35      31.433  25.907  45.615  1.00  0.00           C
ATOM   4636 H15R POPC   35      30.698  26.443  46.252  1.00  0.00           H
ATOM   4637 H15S POPC   35      31.764  24.943  46.056  1.00  0.00           H
ATOM   4638 C216 POPC   35      30.802  25.661  44.220  1.00  0.00           C
ATOM   4639 H16R POPC   35      29.851  25.134  44.450  1.00  0.00           H
ATOM   4640 H16S POPC   35      31.486  24.933  43.735  1.00  0.00           H
ATOM   4641 C217 POPC   35      30.579  26.863  43.348  1.00  0.00           C
ATOM   4642 H17R POPC   35      31.556  27.334  43.109  1.00  0.00           H
ATOM   4643 H17S POPC   35      30.052  27.656  43.922  1.00  0.00           H
ATOM   4644 C218 POPC   35      29.780  26.426  42.103  1.00  0.00           C
ATOM   4645 H18R POPC   35      28.795  25.943  42.280  1.00  0.00           H
ATOM   4646 H18S POPC   35      30.485  25.674  41.688  1.00  0.00           H
ATOM   4647 H18T POPC   35      29.650  27.350  41.500  1.00  0.00           H
ATOM   4648  C33 POPC   35      43.943  25.737  46.337  1.00  0.00           C
ATOM   4649  H3X POPC   35      43.912  24.764  45.802  1.00  0.00           H
ATOM   4650  H3Y POPC   35      44.938  25.795  46.827  1.00  0.00           H
ATOM   4651  C34 POPC   35      43.911  26.909  45.366  1.00  0.00           C
ATOM   4652  H4X POPC   35      43.776  27.864  45.917  1.00  0.00           H
ATOM   4653  H4Y POPC   35      43.043  26.855  44.675  1.00  0.00           H
ATOM   4654  C35 POPC   35      45.178  27.077  44.511  1.00  0.00           C
ATOM   4655  H5X POPC   35      45.857  27.501  45.281  1.00  0.00           H
ATOM   4656  H5Y POPC   35      45.102  27.850  43.716  1.00  0.00           H
ATOM   4657  C36 POPC   35      45.988  25.837  44.057  1.00  0.00           C
ATOM   4658  H6X POPC   35      46.309  25.262  44.952  1.00  0.00           H
ATOM   4659  H6Y POPC   35      46.940  26.237  43.649  1.00  0.00           H
ATOM   4660  C37 POPC   35      45.348  24.953  42.986  1.00  0.00           C
ATOM   4661  H7X POPC   35      44.473  24.503  43.501  1.00  0.00           H
ATOM   4662  H7Y POPC   35      46.054  24.225  42.531  1.00  0.00           H
ATOM   4663  C38 POPC   35      44.750  25.745  41.795  1.00  0.00           C
ATOM   4664  H8X POPC   35      45.507  26.412  41.331  1.00  0.00           H
ATOM   4665  H8Y POPC   35      44.060  26.458  42.295  1.00  0.00           H
ATOM   4666  C39 POPC   35      44.157  24.903  40.728  1.00  0.00           C
ATOM   4667  H9X POPC   35      43.786  25.616  39.961  1.00  0.00           H
ATOM   4668  H9Y POPC   35      43.296  24.307  41.100  1.00  0.00           H
ATOM   4669 C310 POPC   35      45.071  24.022  39.848  1.00  0.00           C
ATOM   4670 H10X POPC   35      45.709  23.365  40.478  1.00  0.00           H
ATOM   4671 H10Y POPC   35      45.725  24.732  39.299  1.00  0.00           H
ATOM   4672 C311 POPC   35      44.217  23.260  38.833  1.00  0.00           C
ATOM   4673 H11X POPC   35      43.696  23.879  38.071  1.00  0.00           H
ATOM   4674 H11Y POPC   35      43.476  22.624  39.362  1.00  0.00           H
ATOM   4675 C312 POPC   35      45.100  22.106  38.154  1.00  0.00           C
ATOM   4676 H12X POPC   35      44.466  21.458  37.513  1.00  0.00           H
ATOM   4677 H12Y POPC   35      45.636  21.497  38.914  1.00  0.00           H
ATOM   4678 C313 POPC   35      46.175  22.640  37.156  1.00  0.00           C
ATOM   4679 H13X POPC   35      46.537  21.815  36.507  1.00  0.00           H
ATOM   4680 H13Y POPC   35      47.010  23.116  37.713  1.00  0.00           H
ATOM   4681 C314 POPC   35      45.643  23.724  36.097  1.00  0.00           C
ATOM   4682 H14X POPC   35      45.518  24.714  36.585  1.00  0.00           H
ATOM   4683 H14Y POPC   35      44.685  23.381  35.652  1.00  0.00           H
ATOM   4684 C315 POPC   35      46.702  23.944  34.952  1.00  0.00           C
ATOM   4685 H15X POPC   35      47.071  23.039  34.423  1.00  0.00           H
ATOM   4686 H15Y POPC   35      47.513  24.452  35.517  1.00  0.00           H
ATOM   4687 C316 POPC   35      46.167  24.955  33.976  1.00  0.00           C
ATOM   4688 H16X POPC   35      47.038  25.482  33.532  1.00  0.00           H
ATOM   4689 H16Y POPC   35      45.365  25.605  34.388  1.00  0.00           H
ATOM   4690 H16Z POPC   35      45.719  24.325  33.177  1.00  0.00           H
ATOM   4691  N   POPC   36      11.125  53.956  56.395  1.00  0.00           N
ATOM   4692  C12 POPC   36      10.544  52.805  55.555  1.00  0.00           C
ATOM   4693 H12A POPC   36       9.653  53.167  55.065  1.00  0.00           H
ATOM   4694 H12B POPC   36      10.247  51.993  56.201  1.00  0.00           H
ATOM   4695  C13 POPC   36      11.630  54.984  55.430  1.00  0.00           C
ATOM   4696 H13A POPC   36      12.158  54.548  54.595  1.00  0.00           H
ATOM   4697 H13B POPC   36      10.874  55.546  54.901  1.00  0.00           H
ATOM   4698 H13C POPC   36      12.301  55.698  55.885  1.00  0.00           H
ATOM   4699  C14 POPC   36      10.029  54.419  57.349  1.00  0.00           C
ATOM   4700 H14A POPC   36       9.747  53.632  58.033  1.00  0.00           H
ATOM   4701 H14B POPC   36      10.211  55.285  57.968  1.00  0.00           H
ATOM   4702 H14C POPC   36       9.151  54.753  56.815  1.00  0.00           H
ATOM   4703  C15 POPC   36      12.237  53.511  57.315  1.00  0.00           C
ATOM   4704 H15A POPC   36      11.930  52.709  57.970  1.00  0.00           H
ATOM   4705 H15B POPC   36      12.557  54.432  57.780  1.00  0.00           H
ATOM   4706 H15C POPC   36      13.079  53.035  56.833  1.00  0.00           H
ATOM   4707  C11 POPC   36      11.461  52.171  54.450  1.00  0.00           C
ATOM   4708 H11A POPC   36      11.883  52.981  53.817  1.00  0.00           H
ATOM   4709 H11B POPC   36      10.819  51.482  53.860  1.00  0.00           H
ATOM   4710  P   POPC   36      12.678  50.020  55.573  1.00  0.00           P
ATOM   4711  O13 POPC   36      11.359  49.541  56.013  1.00  0.00           O
ATOM   4712  O14 POPC   36      13.780  49.888  56.538  1.00  0.00           O
ATOM   4713  O12 POPC   36      12.554  51.530  55.129  1.00  0.00           O
ATOM   4714  O11 POPC   36      13.069  49.234  54.260  1.00  0.00           O
ATOM   4715  C1  POPC   36      13.814  49.802  53.134  1.00  0.00           C
ATOM   4716  HA  POPC   36      14.824  49.341  53.113  1.00  0.00           H
ATOM   4717  HB  POPC   36      13.918  50.901  53.258  1.00  0.00           H
ATOM   4718  C2  POPC   36      13.135  49.433  51.756  1.00  0.00           C
ATOM   4719  HS  POPC   36      12.066  49.670  51.941  1.00  0.00           H
ATOM   4720  O21 POPC   36      13.276  48.096  51.351  1.00  0.00           O
ATOM   4721  C21 POPC   36      12.266  47.582  50.676  1.00  0.00           C
ATOM   4722  O22 POPC   36      11.264  48.237  50.410  1.00  0.00           O
ATOM   4723  C22 POPC   36      12.462  46.182  50.297  1.00  0.00           C
ATOM   4724  H2R POPC   36      11.567  45.605  50.615  1.00  0.00           H
ATOM   4725  H2S POPC   36      13.389  45.777  50.756  1.00  0.00           H
ATOM   4726  C3  POPC   36      13.669  50.364  50.561  1.00  0.00           C
ATOM   4727  HX  POPC   36      14.678  49.923  50.414  1.00  0.00           H
ATOM   4728  HY  POPC   36      13.702  51.425  50.888  1.00  0.00           H
ATOM   4729  O31 POPC   36      12.955  50.197  49.302  1.00  0.00           O
ATOM   4730  C31 POPC   36      11.775  50.842  49.146  1.00  0.00           C
ATOM   4731  O32 POPC   36      11.262  51.622  49.969  1.00  0.00           O
ATOM   4732  C32 POPC   36      11.165  50.452  47.784  1.00  0.00           C
ATOM   4733  H2X POPC   36      10.419  49.635  47.888  1.00  0.00           H
ATOM   4734  H2Y POPC   36      11.976  50.017  47.161  1.00  0.00           H
ATOM   4735  C23 POPC   36      12.563  46.171  48.756  1.00  0.00           C
ATOM   4736  H3R POPC   36      11.639  46.637  48.352  1.00  0.00           H
ATOM   4737  H3S POPC   36      12.396  45.082  48.608  1.00  0.00           H
ATOM   4738  C24 POPC   36      13.812  46.729  48.098  1.00  0.00           C
ATOM   4739  H4R POPC   36      14.740  46.148  48.288  1.00  0.00           H
ATOM   4740  H4S POPC   36      13.920  47.716  48.595  1.00  0.00           H
ATOM   4741  C25 POPC   36      13.715  46.823  46.561  1.00  0.00           C
ATOM   4742  H5R POPC   36      12.712  47.197  46.263  1.00  0.00           H
ATOM   4743  H5S POPC   36      13.910  45.841  46.080  1.00  0.00           H
ATOM   4744  C26 POPC   36      14.835  47.707  45.896  1.00  0.00           C
ATOM   4745  H6R POPC   36      14.840  47.638  44.788  1.00  0.00           H
ATOM   4746  H6S POPC   36      15.862  47.384  46.173  1.00  0.00           H
ATOM   4747  C27 POPC   36      14.798  49.234  46.244  1.00  0.00           C
ATOM   4748  H7R POPC   36      14.817  49.294  47.353  1.00  0.00           H
ATOM   4749  H7S POPC   36      13.813  49.651  45.941  1.00  0.00           H
ATOM   4750  C28 POPC   36      15.986  50.076  45.808  1.00  0.00           C
ATOM   4751  H8R POPC   36      16.907  49.809  46.371  1.00  0.00           H
ATOM   4752  H8S POPC   36      15.871  51.154  46.051  1.00  0.00           H
ATOM   4753  C29 POPC   36      16.433  49.882  44.325  1.00  0.00           C
ATOM   4754  H91 POPC   36      17.009  48.949  44.238  1.00  0.00           H
ATOM   4755 C210 POPC   36      16.243  50.698  43.243  1.00  0.00           C
ATOM   4756 H101 POPC   36      16.504  50.275  42.261  1.00  0.00           H
ATOM   4757 C211 POPC   36      15.471  51.949  43.179  1.00  0.00           C
ATOM   4758 H11R POPC   36      15.638  52.414  44.174  1.00  0.00           H
ATOM   4759 H11S POPC   36      14.380  51.774  43.060  1.00  0.00           H
ATOM   4760 C212 POPC   36      15.950  52.796  42.041  1.00  0.00           C
ATOM   4761 H12R POPC   36      15.995  52.173  41.121  1.00  0.00           H
ATOM   4762 H12S POPC   36      16.960  53.236  42.183  1.00  0.00           H
ATOM   4763 C213 POPC   36      15.035  54.003  41.850  1.00  0.00           C
ATOM   4764 H13R POPC   36      14.808  54.471  42.832  1.00  0.00           H
ATOM   4765 H13S POPC   36      14.102  53.549  41.454  1.00  0.00           H
ATOM   4766 C214 POPC   36      15.533  54.970  40.773  1.00  0.00           C
ATOM   4767 H14R POPC   36      15.617  54.383  39.834  1.00  0.00           H
ATOM   4768 H14S POPC   36      16.543  55.342  41.049  1.00  0.00           H
ATOM   4769 C215 POPC   36      14.514  56.105  40.478  1.00  0.00           C
ATOM   4770 H15R POPC   36      14.822  56.530  39.499  1.00  0.00           H
ATOM   4771 H15S POPC   36      14.605  56.642  41.447  1.00  0.00           H
ATOM   4772 C216 POPC   36      13.056  55.697  40.279  1.00  0.00           C
ATOM   4773 H16R POPC   36      12.629  55.442  41.273  1.00  0.00           H
ATOM   4774 H16S POPC   36      12.917  54.794  39.646  1.00  0.00           H
ATOM   4775 C217 POPC   36      12.224  56.917  39.674  1.00  0.00           C
ATOM   4776 H17R POPC   36      12.895  57.387  38.923  1.00  0.00           H
ATOM   4777 H17S POPC   36      12.030  57.581  40.544  1.00  0.00           H
ATOM   4778 C218 POPC   36      11.028  56.525  38.793  1.00  0.00           C
ATOM   4779 H18R POPC   36      11.331  56.031  37.846  1.00  0.00           H
ATOM   4780 H18S POPC   36      10.522  57.418  38.370  1.00  0.00           H
ATOM   4781 H18T POPC   36      10.176  55.971  39.244  1.00  0.00           H
ATOM   4782  C33 POPC   36      10.719  51.717  46.978  1.00  0.00           C
ATOM   4783  H3X POPC   36      11.476  52.514  47.142  1.00  0.00           H
ATOM   4784  H3Y POPC   36       9.750  52.076  47.385  1.00  0.00           H
ATOM   4785  C34 POPC   36      10.583  51.510  45.476  1.00  0.00           C
ATOM   4786  H4X POPC   36      11.554  51.187  45.043  1.00  0.00           H
ATOM   4787  H4Y POPC   36      10.210  52.396  44.920  1.00  0.00           H
ATOM   4788  C35 POPC   36       9.531  50.426  45.201  1.00  0.00           C
ATOM   4789  H5X POPC   36       8.680  50.759  45.832  1.00  0.00           H
ATOM   4790  H5Y POPC   36       9.825  49.429  45.594  1.00  0.00           H
ATOM   4791  C36 POPC   36       8.986  50.319  43.757  1.00  0.00           C
ATOM   4792  H6X POPC   36       9.778  49.810  43.166  1.00  0.00           H
ATOM   4793  H6Y POPC   36       8.941  51.307  43.252  1.00  0.00           H
ATOM   4794  C37 POPC   36       7.652  49.695  43.550  1.00  0.00           C
ATOM   4795  H7X POPC   36       6.947  50.445  43.968  1.00  0.00           H
ATOM   4796  H7Y POPC   36       7.535  48.727  44.082  1.00  0.00           H
ATOM   4797  C38 POPC   36       7.288  49.350  42.099  1.00  0.00           C
ATOM   4798  H8X POPC   36       7.926  48.506  41.760  1.00  0.00           H
ATOM   4799  H8Y POPC   36       7.531  50.229  41.464  1.00  0.00           H
ATOM   4800  C39 POPC   36       5.903  48.884  41.847  1.00  0.00           C
ATOM   4801  H9X POPC   36       5.175  49.610  42.267  1.00  0.00           H
ATOM   4802  H9Y POPC   36       5.715  47.906  42.339  1.00  0.00           H
ATOM   4803 C310 POPC   36       5.680  48.716  40.320  1.00  0.00           C
ATOM   4804 H10X POPC   36       6.470  48.061  39.893  1.00  0.00           H
ATOM   4805 H10Y POPC   36       5.846  49.685  39.801  1.00  0.00           H
ATOM   4806 C311 POPC   36       4.343  48.262  39.831  1.00  0.00           C
ATOM   4807 H11X POPC   36       4.336  48.675  38.800  1.00  0.00           H
ATOM   4808 H11Y POPC   36       3.485  48.733  40.357  1.00  0.00           H
ATOM   4809 C312 POPC   36       4.340  46.696  39.866  1.00  0.00           C
ATOM   4810 H12X POPC   36       4.606  46.512  40.929  1.00  0.00           H
ATOM   4811 H12Y POPC   36       5.129  46.329  39.176  1.00  0.00           H
ATOM   4812 C313 POPC   36       2.947  46.204  39.514  1.00  0.00           C
ATOM   4813 H13X POPC   36       2.283  46.522  40.346  1.00  0.00           H
ATOM   4814 H13Y POPC   36       2.834  45.099  39.542  1.00  0.00           H
ATOM   4815 C314 POPC   36       2.406  46.785  38.243  1.00  0.00           C
ATOM   4816 H14X POPC   36       3.065  46.483  37.401  1.00  0.00           H
ATOM   4817 H14Y POPC   36       2.247  47.885  38.224  1.00  0.00           H
ATOM   4818 C315 POPC   36       1.080  46.171  37.848  1.00  0.00           C
ATOM   4819 H15X POPC   36       0.170  46.410  38.438  1.00  0.00           H
ATOM   4820 H15Y POPC   36       1.139  45.067  37.736  1.00  0.00           H
ATOM   4821 C316 POPC   36       0.608  46.496  36.460  1.00  0.00           C
ATOM   4822 H16X POPC   36       1.093  45.821  35.723  1.00  0.00           H
ATOM   4823 H16Y POPC   36       0.992  47.497  36.168  1.00  0.00           H
ATOM   4824 H16Z POPC   36      -0.451  46.259  36.224  1.00  0.00           H
ATOM   4825  N   POPC   37      24.651  25.962  60.215  1.00  0.00           N
ATOM   4826  C12 POPC   37      24.866  26.739  58.957  1.00  0.00           C
ATOM   4827 H12A POPC   37      23.919  27.059  58.550  1.00  0.00           H
ATOM   4828 H12B POPC   37      25.258  26.105  58.175  1.00  0.00           H
ATOM   4829  C13 POPC   37      23.885  26.924  61.087  1.00  0.00           C
ATOM   4830 H13A POPC   37      24.248  27.941  61.059  1.00  0.00           H
ATOM   4831 H13B POPC   37      22.872  27.141  60.781  1.00  0.00           H
ATOM   4832 H13C POPC   37      23.904  26.575  62.109  1.00  0.00           H
ATOM   4833  C14 POPC   37      23.785  24.782  59.967  1.00  0.00           C
ATOM   4834 H14A POPC   37      23.924  24.145  60.828  1.00  0.00           H
ATOM   4835 H14B POPC   37      22.753  25.091  59.892  1.00  0.00           H
ATOM   4836 H14C POPC   37      23.951  24.224  59.057  1.00  0.00           H
ATOM   4837  C15 POPC   37      25.860  25.537  60.902  1.00  0.00           C
ATOM   4838 H15A POPC   37      26.546  26.351  61.082  1.00  0.00           H
ATOM   4839 H15B POPC   37      26.373  24.855  60.239  1.00  0.00           H
ATOM   4840 H15C POPC   37      25.597  25.060  61.834  1.00  0.00           H
ATOM   4841  C11 POPC   37      25.674  28.085  58.991  1.00  0.00           C
ATOM   4842 H11A POPC   37      25.823  28.417  57.941  1.00  0.00           H
ATOM   4843 H11B POPC   37      26.726  27.915  59.303  1.00  0.00           H
ATOM   4844  P   POPC   37      24.134  30.127  59.281  1.00  0.00           P
ATOM   4845  O13 POPC   37      24.555  31.441  59.734  1.00  0.00           O
ATOM   4846  O14 POPC   37      22.797  29.669  59.634  1.00  0.00           O
ATOM   4847  O12 POPC   37      25.180  29.117  59.851  1.00  0.00           O
ATOM   4848  O11 POPC   37      24.392  30.026  57.736  1.00  0.00           O
ATOM   4849  C1  POPC   37      24.902  31.150  57.064  1.00  0.00           C
ATOM   4850  HA  POPC   37      25.962  31.322  57.348  1.00  0.00           H
ATOM   4851  HB  POPC   37      24.287  32.028  57.358  1.00  0.00           H
ATOM   4852  C2  POPC   37      24.760  31.025  55.517  1.00  0.00           C
ATOM   4853  HS  POPC   37      24.916  31.993  54.994  1.00  0.00           H
ATOM   4854  O21 POPC   37      23.437  30.468  55.309  1.00  0.00           O
ATOM   4855  C21 POPC   37      22.494  31.391  55.510  1.00  0.00           C
ATOM   4856  O22 POPC   37      22.618  32.577  55.724  1.00  0.00           O
ATOM   4857  C22 POPC   37      21.093  30.745  55.343  1.00  0.00           C
ATOM   4858  H2R POPC   37      20.646  30.609  56.351  1.00  0.00           H
ATOM   4859  H2S POPC   37      21.169  29.671  55.071  1.00  0.00           H
ATOM   4860  C3  POPC   37      25.858  29.960  55.042  1.00  0.00           C
ATOM   4861  HX  POPC   37      25.964  29.208  55.854  1.00  0.00           H
ATOM   4862  HY  POPC   37      26.867  30.426  55.050  1.00  0.00           H
ATOM   4863  O31 POPC   37      25.566  29.392  53.729  1.00  0.00           O
ATOM   4864  C31 POPC   37      25.080  28.155  53.737  1.00  0.00           C
ATOM   4865  O32 POPC   37      25.143  27.459  54.694  1.00  0.00           O
ATOM   4866  C32 POPC   37      24.333  27.895  52.388  1.00  0.00           C
ATOM   4867  H2X POPC   37      25.100  27.816  51.587  1.00  0.00           H
ATOM   4868  H2Y POPC   37      23.606  28.679  52.088  1.00  0.00           H
ATOM   4869  C23 POPC   37      20.061  31.480  54.452  1.00  0.00           C
ATOM   4870  H3R POPC   37      19.873  32.474  54.911  1.00  0.00           H
ATOM   4871  H3S POPC   37      19.098  30.992  54.189  1.00  0.00           H
ATOM   4872  C24 POPC   37      20.603  31.876  53.082  1.00  0.00           C
ATOM   4873  H4R POPC   37      21.542  32.457  53.199  1.00  0.00           H
ATOM   4874  H4S POPC   37      19.788  32.397  52.537  1.00  0.00           H
ATOM   4875  C25 POPC   37      20.877  30.606  52.255  1.00  0.00           C
ATOM   4876  H5R POPC   37      20.016  29.935  52.053  1.00  0.00           H
ATOM   4877  H5S POPC   37      21.693  30.063  52.778  1.00  0.00           H
ATOM   4878  C26 POPC   37      21.417  30.899  50.852  1.00  0.00           C
ATOM   4879  H6R POPC   37      21.943  29.959  50.585  1.00  0.00           H
ATOM   4880  H6S POPC   37      22.125  31.755  50.831  1.00  0.00           H
ATOM   4881  C27 POPC   37      20.257  31.169  49.837  1.00  0.00           C
ATOM   4882  H7R POPC   37      19.980  32.243  49.893  1.00  0.00           H
ATOM   4883  H7S POPC   37      19.457  30.456  50.134  1.00  0.00           H
ATOM   4884  C28 POPC   37      20.639  30.834  48.401  1.00  0.00           C
ATOM   4885  H8R POPC   37      20.916  29.758  48.399  1.00  0.00           H
ATOM   4886  H8S POPC   37      21.509  31.432  48.053  1.00  0.00           H
ATOM   4887  C29 POPC   37      19.605  31.102  47.331  1.00  0.00           C
ATOM   4888  H91 POPC   37      18.945  31.959  47.533  1.00  0.00           H
ATOM   4889 C210 POPC   37      19.426  30.417  46.183  1.00  0.00           C
ATOM   4890 H101 POPC   37      18.677  30.821  45.485  1.00  0.00           H
ATOM   4891 C211 POPC   37      20.219  29.179  45.819  1.00  0.00           C
ATOM   4892 H11R POPC   37      19.482  28.349  45.779  1.00  0.00           H
ATOM   4893 H11S POPC   37      21.078  28.847  46.440  1.00  0.00           H
ATOM   4894 C212 POPC   37      20.768  29.318  44.381  1.00  0.00           C
ATOM   4895 H12R POPC   37      19.975  29.602  43.656  1.00  0.00           H
ATOM   4896 H12S POPC   37      21.038  28.287  44.066  1.00  0.00           H
ATOM   4897 C213 POPC   37      21.997  30.182  44.302  1.00  0.00           C
ATOM   4898 H13R POPC   37      22.664  29.932  45.155  1.00  0.00           H
ATOM   4899 H13S POPC   37      21.618  31.218  44.432  1.00  0.00           H
ATOM   4900 C214 POPC   37      22.767  30.161  42.989  1.00  0.00           C
ATOM   4901 H14R POPC   37      22.079  30.293  42.127  1.00  0.00           H
ATOM   4902 H14S POPC   37      23.239  29.156  42.938  1.00  0.00           H
ATOM   4903 C215 POPC   37      23.911  31.194  43.036  1.00  0.00           C
ATOM   4904 H15R POPC   37      24.442  30.914  43.970  1.00  0.00           H
ATOM   4905 H15S POPC   37      23.410  32.175  43.185  1.00  0.00           H
ATOM   4906 C216 POPC   37      24.856  31.287  41.783  1.00  0.00           C
ATOM   4907 H16R POPC   37      25.510  32.168  41.960  1.00  0.00           H
ATOM   4908 H16S POPC   37      24.110  31.466  40.980  1.00  0.00           H
ATOM   4909 C217 POPC   37      25.713  30.029  41.533  1.00  0.00           C
ATOM   4910 H17R POPC   37      26.238  30.217  40.572  1.00  0.00           H
ATOM   4911 H17S POPC   37      25.086  29.114  41.469  1.00  0.00           H
ATOM   4912 C218 POPC   37      26.853  29.957  42.570  1.00  0.00           C
ATOM   4913 H18R POPC   37      27.555  30.805  42.420  1.00  0.00           H
ATOM   4914 H18S POPC   37      27.446  29.020  42.503  1.00  0.00           H
ATOM   4915 H18T POPC   37      26.558  30.052  43.637  1.00  0.00           H
ATOM   4916  C33 POPC   37      23.549  26.579  52.338  1.00  0.00           C
ATOM   4917  H3X POPC   37      22.607  26.641  52.924  1.00  0.00           H
ATOM   4918  H3Y POPC   37      24.174  25.769  52.771  1.00  0.00           H
ATOM   4919  C34 POPC   37      23.250  26.012  50.932  1.00  0.00           C
ATOM   4920  H4X POPC   37      22.721  25.034  50.933  1.00  0.00           H
ATOM   4921  H4Y POPC   37      24.225  25.757  50.464  1.00  0.00           H
ATOM   4922  C35 POPC   37      22.402  27.085  50.150  1.00  0.00           C
ATOM   4923  H5X POPC   37      22.947  28.050  50.235  1.00  0.00           H
ATOM   4924  H5Y POPC   37      21.489  27.399  50.699  1.00  0.00           H
ATOM   4925  C36 POPC   37      22.149  26.733  48.664  1.00  0.00           C
ATOM   4926  H6X POPC   37      23.065  26.311  48.198  1.00  0.00           H
ATOM   4927  H6Y POPC   37      21.899  27.651  48.089  1.00  0.00           H
ATOM   4928  C37 POPC   37      20.932  25.948  48.517  1.00  0.00           C
ATOM   4929  H7X POPC   37      20.044  26.493  48.904  1.00  0.00           H
ATOM   4930  H7Y POPC   37      21.016  25.010  49.107  1.00  0.00           H
ATOM   4931  C38 POPC   37      20.648  25.549  47.038  1.00  0.00           C
ATOM   4932  H8X POPC   37      21.395  24.799  46.702  1.00  0.00           H
ATOM   4933  H8Y POPC   37      20.642  26.482  46.435  1.00  0.00           H
ATOM   4934  C39 POPC   37      19.333  24.826  46.923  1.00  0.00           C
ATOM   4935  H9X POPC   37      18.467  25.421  47.283  1.00  0.00           H
ATOM   4936  H9Y POPC   37      19.436  23.980  47.635  1.00  0.00           H
ATOM   4937 C310 POPC   37      19.057  24.295  45.455  1.00  0.00           C
ATOM   4938 H10X POPC   37      17.984  24.011  45.489  1.00  0.00           H
ATOM   4939 H10Y POPC   37      19.687  23.446  45.113  1.00  0.00           H
ATOM   4940 C311 POPC   37      19.024  25.374  44.399  1.00  0.00           C
ATOM   4941 H11X POPC   37      20.058  25.741  44.224  1.00  0.00           H
ATOM   4942 H11Y POPC   37      18.412  26.257  44.681  1.00  0.00           H
ATOM   4943 C312 POPC   37      18.589  24.761  43.040  1.00  0.00           C
ATOM   4944 H12X POPC   37      18.958  23.725  42.883  1.00  0.00           H
ATOM   4945 H12Y POPC   37      18.889  25.521  42.287  1.00  0.00           H
ATOM   4946 C313 POPC   37      16.987  24.477  42.894  1.00  0.00           C
ATOM   4947 H13X POPC   37      16.464  25.457  42.853  1.00  0.00           H
ATOM   4948 H13Y POPC   37      16.649  23.938  43.805  1.00  0.00           H
ATOM   4949 C314 POPC   37      16.654  23.810  41.581  1.00  0.00           C
ATOM   4950 H14X POPC   37      17.176  22.882  41.264  1.00  0.00           H
ATOM   4951 H14Y POPC   37      16.722  24.580  40.783  1.00  0.00           H
ATOM   4952 C315 POPC   37      15.131  23.406  41.451  1.00  0.00           C
ATOM   4953 H15X POPC   37      14.528  24.331  41.336  1.00  0.00           H
ATOM   4954 H15Y POPC   37      14.855  22.690  42.254  1.00  0.00           H
ATOM   4955 C316 POPC   37      14.899  22.504  40.191  1.00  0.00           C
ATOM   4956 H16X POPC   37      13.800  22.345  40.152  1.00  0.00           H
ATOM   4957 H16Y POPC   37      15.505  21.573  40.230  1.00  0.00           H
ATOM   4958 H16Z POPC   37      15.149  23.036  39.249  1.00  0.00           H
ATOM   4959  N   POPC   38      40.603  38.262  57.364  1.00  0.00           N
ATOM   4960  C12 POPC   38      39.759  37.299  56.483  1.00  0.00           C
ATOM   4961 H12A POPC   38      38.735  37.641  56.456  1.00  0.00           H
ATOM   4962 H12B POPC   38      39.697  36.323  56.943  1.00  0.00           H
ATOM   4963  C13 POPC   38      40.546  39.609  56.829  1.00  0.00           C
ATOM   4964 H13A POPC   38      39.533  39.982  56.853  1.00  0.00           H
ATOM   4965 H13B POPC   38      41.261  40.248  57.325  1.00  0.00           H
ATOM   4966 H13C POPC   38      40.767  39.668  55.773  1.00  0.00           H
ATOM   4967  C14 POPC   38      40.140  38.153  58.754  1.00  0.00           C
ATOM   4968 H14A POPC   38      39.067  38.229  58.666  1.00  0.00           H
ATOM   4969 H14B POPC   38      40.382  37.173  59.140  1.00  0.00           H
ATOM   4970 H14C POPC   38      40.497  38.969  59.366  1.00  0.00           H
ATOM   4971  C15 POPC   38      42.011  37.809  57.331  1.00  0.00           C
ATOM   4972 H15A POPC   38      42.688  38.505  57.803  1.00  0.00           H
ATOM   4973 H15B POPC   38      42.490  37.621  56.381  1.00  0.00           H
ATOM   4974 H15C POPC   38      42.121  36.871  57.854  1.00  0.00           H
ATOM   4975  C11 POPC   38      40.125  37.075  54.989  1.00  0.00           C
ATOM   4976 H11A POPC   38      40.100  38.042  54.442  1.00  0.00           H
ATOM   4977 H11B POPC   38      39.376  36.400  54.522  1.00  0.00           H
ATOM   4978  P   POPC   38      41.693  34.951  55.267  1.00  0.00           P
ATOM   4979  O13 POPC   38      40.734  34.530  56.319  1.00  0.00           O
ATOM   4980  O14 POPC   38      43.138  34.865  55.605  1.00  0.00           O
ATOM   4981  O12 POPC   38      41.406  36.527  54.799  1.00  0.00           O
ATOM   4982  O11 POPC   38      41.317  34.134  53.928  1.00  0.00           O
ATOM   4983  C1  POPC   38      41.739  34.706  52.655  1.00  0.00           C
ATOM   4984  HA  POPC   38      42.664  34.172  52.349  1.00  0.00           H
ATOM   4985  HB  POPC   38      41.997  35.786  52.671  1.00  0.00           H
ATOM   4986  C2  POPC   38      40.674  34.341  51.579  1.00  0.00           C
ATOM   4987  HS  POPC   38      40.604  33.236  51.489  1.00  0.00           H
ATOM   4988  O21 POPC   38      41.098  34.914  50.305  1.00  0.00           O
ATOM   4989  C21 POPC   38      42.161  34.423  49.787  1.00  0.00           C
ATOM   4990  O22 POPC   38      42.768  33.377  50.103  1.00  0.00           O
ATOM   4991  C22 POPC   38      42.429  35.280  48.610  1.00  0.00           C
ATOM   4992  H2R POPC   38      42.752  36.306  48.886  1.00  0.00           H
ATOM   4993  H2S POPC   38      41.490  35.305  48.016  1.00  0.00           H
ATOM   4994  C3  POPC   38      39.314  34.990  51.989  1.00  0.00           C
ATOM   4995  HX  POPC   38      39.395  36.098  52.009  1.00  0.00           H
ATOM   4996  HY  POPC   38      39.076  34.548  52.980  1.00  0.00           H
ATOM   4997  O31 POPC   38      38.272  34.647  51.048  1.00  0.00           O
ATOM   4998  C31 POPC   38      37.064  34.689  51.546  1.00  0.00           C
ATOM   4999  O32 POPC   38      36.805  34.929  52.688  1.00  0.00           O
ATOM   5000  C32 POPC   38      35.982  34.643  50.466  1.00  0.00           C
ATOM   5001  H2X POPC   38      36.313  33.990  49.631  1.00  0.00           H
ATOM   5002  H2Y POPC   38      35.965  35.666  50.031  1.00  0.00           H
ATOM   5003  C23 POPC   38      43.633  34.754  47.651  1.00  0.00           C
ATOM   5004  H3R POPC   38      43.658  33.648  47.759  1.00  0.00           H
ATOM   5005  H3S POPC   38      44.588  35.183  48.023  1.00  0.00           H
ATOM   5006  C24 POPC   38      43.475  35.227  46.210  1.00  0.00           C
ATOM   5007  H4R POPC   38      43.380  36.333  46.235  1.00  0.00           H
ATOM   5008  H4S POPC   38      42.462  34.856  45.945  1.00  0.00           H
ATOM   5009  C25 POPC   38      44.673  34.897  45.352  1.00  0.00           C
ATOM   5010  H5R POPC   38      45.100  33.891  45.558  1.00  0.00           H
ATOM   5011  H5S POPC   38      45.399  35.717  45.540  1.00  0.00           H
ATOM   5012  C26 POPC   38      44.247  34.988  43.893  1.00  0.00           C
ATOM   5013  H6R POPC   38      43.297  34.486  43.612  1.00  0.00           H
ATOM   5014  H6S POPC   38      45.006  34.467  43.271  1.00  0.00           H
ATOM   5015  C27 POPC   38      44.081  36.403  43.245  1.00  0.00           C
ATOM   5016  H7R POPC   38      44.936  36.963  43.679  1.00  0.00           H
ATOM   5017  H7S POPC   38      43.070  36.759  43.538  1.00  0.00           H
ATOM   5018  C28 POPC   38      44.278  36.438  41.656  1.00  0.00           C
ATOM   5019  H8R POPC   38      45.260  35.924  41.576  1.00  0.00           H
ATOM   5020  H8S POPC   38      44.290  37.474  41.256  1.00  0.00           H
ATOM   5021  C29 POPC   38      43.186  35.687  40.923  1.00  0.00           C
ATOM   5022  H91 POPC   38      42.223  35.649  41.453  1.00  0.00           H
ATOM   5023 C210 POPC   38      43.228  35.180  39.715  1.00  0.00           C
ATOM   5024 H101 POPC   38      42.273  34.740  39.391  1.00  0.00           H
ATOM   5025 C211 POPC   38      44.355  35.149  38.773  1.00  0.00           C
ATOM   5026 H11R POPC   38      45.016  34.409  39.272  1.00  0.00           H
ATOM   5027 H11S POPC   38      44.942  36.091  38.829  1.00  0.00           H
ATOM   5028 C212 POPC   38      44.025  34.721  37.336  1.00  0.00           C
ATOM   5029 H12R POPC   38      43.479  33.754  37.331  1.00  0.00           H
ATOM   5030 H12S POPC   38      44.925  34.466  36.737  1.00  0.00           H
ATOM   5031 C213 POPC   38      43.212  35.865  36.534  1.00  0.00           C
ATOM   5032 H13R POPC   38      43.992  36.374  35.928  1.00  0.00           H
ATOM   5033 H13S POPC   38      42.883  36.544  37.349  1.00  0.00           H
ATOM   5034 C214 POPC   38      42.086  35.167  35.765  1.00  0.00           C
ATOM   5035 H14R POPC   38      41.517  34.510  36.458  1.00  0.00           H
ATOM   5036 H14S POPC   38      42.355  34.369  35.040  1.00  0.00           H
ATOM   5037 C215 POPC   38      41.019  36.183  35.310  1.00  0.00           C
ATOM   5038 H15R POPC   38      40.685  36.716  36.227  1.00  0.00           H
ATOM   5039 H15S POPC   38      40.234  35.575  34.813  1.00  0.00           H
ATOM   5040 C216 POPC   38      41.525  37.220  34.256  1.00  0.00           C
ATOM   5041 H16R POPC   38      42.125  38.030  34.722  1.00  0.00           H
ATOM   5042 H16S POPC   38      40.619  37.684  33.813  1.00  0.00           H
ATOM   5043 C217 POPC   38      42.396  36.582  33.101  1.00  0.00           C
ATOM   5044 H17R POPC   38      41.857  35.774  32.563  1.00  0.00           H
ATOM   5045 H17S POPC   38      43.278  36.093  33.567  1.00  0.00           H
ATOM   5046 C218 POPC   38      42.847  37.521  31.981  1.00  0.00           C
ATOM   5047 H18R POPC   38      43.270  38.464  32.390  1.00  0.00           H
ATOM   5048 H18S POPC   38      42.000  37.817  31.325  1.00  0.00           H
ATOM   5049 H18T POPC   38      43.638  37.135  31.303  1.00  0.00           H
ATOM   5050  C33 POPC   38      34.546  34.156  50.836  1.00  0.00           C
ATOM   5051  H3X POPC   38      34.061  34.941  51.454  1.00  0.00           H
ATOM   5052  H3Y POPC   38      34.821  33.357  51.556  1.00  0.00           H
ATOM   5053  C34 POPC   38      33.680  33.645  49.628  1.00  0.00           C
ATOM   5054  H4X POPC   38      32.676  33.366  50.013  1.00  0.00           H
ATOM   5055  H4Y POPC   38      34.079  32.724  49.153  1.00  0.00           H
ATOM   5056  C35 POPC   38      33.397  34.686  48.534  1.00  0.00           C
ATOM   5057  H5X POPC   38      33.296  35.695  48.987  1.00  0.00           H
ATOM   5058  H5Y POPC   38      32.406  34.426  48.104  1.00  0.00           H
ATOM   5059  C36 POPC   38      34.460  34.739  47.480  1.00  0.00           C
ATOM   5060  H6X POPC   38      35.102  33.843  47.622  1.00  0.00           H
ATOM   5061  H6Y POPC   38      35.100  35.643  47.568  1.00  0.00           H
[truncated: 1,720,553 more chars]
