# Supplementary material for: Best Practices in Constant pH MD Simulations: Accuracy and Sampling
Source: J Chem Theory Comput. 2022 Sep 15;18(10):6134–47. doi: 10.1021/acs.jctc.2c00517 (PMC9558372; doi:10.1021/acs.jctc.2c00517)
Supplement: Supplementary file 1 — ct2c00517_si_001.zip [file ct2c00517_si_001.zip › best_practices_simulations/titration/modified_ff/mdout.mdp]

;
;	File 'mdout.mdp' was generated
;	By user: buslaevp (10006791)
;	On host: puhti-login2.bullx
;	At date: Tue Apr 19 00:42:39 2022
;
;	Created by:
;	    :-) GROMACS - gmx grompp, 2021-beta1-dev-20220315-891277f-unknown (-:
;	
;	Executable:   /projappl/project_2000996/mpi_test/edr/gromacs-constantph/build/bin/gmx_mpi
;	Data prefix:  /projappl/project_2000996/mpi_test/edr/gromacs-constantph (source tree)
;	Working dir:  /scratch/project_2000996/pbuslaev/220203_titration/modified_ff
;	Command line:
;	  gmx_mpi grompp -p /scratch/project_2000996/pbuslaev/220203_titration/modified_ff/topol.top -f tutorial_pH_8.00/r_2/md_cph.mdp -c /scratch/project_2000996/pbuslaev/220203_titration/modified_ff/8_npt.gro -n /scratch/project_2000996/pbuslaev/220203_titration/modified_ff/index.ndx -o tutorial_pH_8.00/r_2/run.tpr -r /scratch/project_2000996/pbuslaev/220203_titration/modified_ff/8_npt.gro

; VARIOUS PREPROCESSING OPTIONS
; Preprocessor information: use cpp syntax.
; e.g.: -I/home/joe/doe -I/home/mary/roe
include                  = 
; e.g.: -DPOSRES -DFLEXIBLE (note these variable names are case sensitive)
define                   = 

; RUN CONTROL PARAMETERS
integrator               = md
; Start time and timestep in ps
tinit                    = 0
dt                       = 0.002
nsteps                   = 50000000
; For exact run continuation or redoing part of a run
init-step                = 0
; Part index is updated automatically on checkpointing (keeps files separate)
simulation-part          = 1
; Multiple time-stepping
mts                      = no
; mode for center of mass motion removal
comm-mode                = Linear
; number of steps for center of mass motion removal
nstcomm                  = 100
; group(s) for center of mass motion removal
comm-grps                = System

; LANGEVIN DYNAMICS OPTIONS
; Friction coefficient (amu/ps) and random seed
bd-fric                  = 0
ld-seed                  = -1

; ENERGY MINIMIZATION OPTIONS
; Force tolerance and initial step-size
emtol                    = 10
emstep                   = 0.01
; Max number of iterations in relax-shells
niter                    = 20
; Step size (ps^2) for minimization of flexible constraints
fcstep                   = 0
; Frequency of steepest descents steps when doing CG
nstcgsteep               = 1000
nbfgscorr                = 10

; TEST PARTICLE INSERTION OPTIONS
rtpi                     = 0.05

; OUTPUT CONTROL OPTIONS
; Output frequency for coords (x), velocities (v) and forces (f)
nstxout                  = 0
nstvout                  = 0
nstfout                  = 0
; Output frequency for energies to log file and energy file
nstlog                   = 1000
nstcalcenergy            = 100
nstenergy                = 1000
; Output frequency and precision for .xtc file
nstxout-compressed       = 10000
compressed-x-precision   = 1000
; This selects the subset of atoms for the compressed
; trajectory file. You can select multiple groups. By
; default, all atoms will be written.
compressed-x-grps        = 
; Selection of energy groups
energygrps               = 

; NEIGHBORSEARCHING PARAMETERS
; cut-off scheme (Verlet: particle based cut-offs)
cutoff-scheme            = Verlet
; nblist update frequency
nstlist                  = 10
; Periodic boundary conditions: xyz, no, xy
pbc                      = xyz
periodic-molecules       = no
; Allowed energy error due to the Verlet buffer in kJ/mol/ps per atom,
; a value of -1 means: use rlist
verlet-buffer-tolerance  = 0.005
; nblist cut-off        
rlist                    = 1
; long-range cut-off for switched potentials

; OPTIONS FOR ELECTROSTATICS AND VDW
; Method for doing electrostatics
coulombtype              = PME
coulomb-modifier         = Potential-shift-Verlet
rcoulomb-switch          = 0
rcoulomb                 = 1.2
; Relative dielectric constant for the medium and the reaction field
epsilon-r                = 1
epsilon-rf               = 0
; Method for doing Van der Waals
vdwtype                  = cut-off
vdw-modifier             = force-switch
; cut-off lengths       
rvdw-switch              = 1.0
rvdw                     = 1.2
; Apply long range dispersion corrections for Energy and Pressure
DispCorr                 = No
; Extension of the potential lookup tables beyond the cut-off
table-extension          = 1
; Separate tables between energy group pairs
energygrp-table          = 
; Spacing for the PME/PPPM FFT grid
fourierspacing           = 0.14
; FFT grid size, when a value is 0 fourierspacing will be used
fourier-nx               = 0
fourier-ny               = 0
fourier-nz               = 0
; EWALD/PME/PPPM parameters
pme-order                = 4
ewald-rtol               = 1e-05
ewald-rtol-lj            = 0.001
lj-pme-comb-rule         = Geometric
ewald-geometry           = 3d
epsilon-surface          = 0
implicit-solvent         = no

; OPTIONS FOR WEAK COUPLING ALGORITHMS
; Temperature coupling  
tcoupl                   = v-rescale
nsttcouple               = -1
nh-chain-length          = 10
print-nose-hoover-chain-variables = no
; Groups to couple separately
tc-grps                  = SYSTEM
; Time constant (ps) and reference temperature (K)
tau-t                    = 0.5
ref-t                    = 300
; pressure coupling     
pcoupl                   = Parrinello-Rahman
pcoupltype               = isotropic
nstpcouple               = -1
; Time constant (ps), compressibility (1/bar) and reference P (bar)
tau_p                    = 5.0
compressibility          = 4.5e-05
ref_p                    = 1.0
; Scaling of reference coordinates, No, All or COM
refcoord_scaling         = all

; OPTIONS FOR QMMM calculations
QMMM                     = no
; Groups treated with MiMiC
QMMM-grps                = 

; SIMULATED ANNEALING  
; Type of annealing for each temperature group (no/single/periodic)
annealing                = 
; Number of time points to use for specifying annealing in each group
annealing-npoints        = 
; List of times at the annealing points for each group
annealing-time           = 
; Temp. at each annealing point, for each group.
annealing-temp           = 

; GENERATE VELOCITIES FOR STARTUP RUN
gen-vel                  = no
gen-temp                 = 300
gen-seed                 = -1

; OPTIONS FOR BONDS    
constraints              = h-bonds
; Type of constraint algorithm
constraint_algorithm     = lincs
; Do not constrain the start configuration
continuation             = no
; Use successive overrelaxation to reduce the number of shake iterations
Shake-SOR                = no
; Relative tolerance of shake
shake-tol                = 0.0001
; Highest order in the expansion of the constraint coupling matrix
lincs_order              = 4
; Number of iterations in the final step of LINCS. 1 is fine for
; normal simulations, but use 2 to conserve energy in NVE runs.
; For energy minimization with constraints it should be 4 to 8.
lincs_iter               = 1
; Lincs will write a warning to the stderr if in one step a bond
; rotates over more degrees than
lincs-warnangle          = 30
; Convert harmonic bonds to morse potentials
morse                    = no

; ENERGY GROUP EXCLUSIONS
; Pairs of energy groups for which all non-bonded interactions are excluded
energygrp-excl           = 

; WALLS                
; Number of walls, type, atom types, densities and box-z scale factor for Ewald
nwall                    = 0
wall-type                = 9-3
wall-r-linpot            = -1
wall-atomtype            = 
wall-density             = 
wall-ewald-zfac          = 3

; COM PULLING          
pull                     = no

; AWH biasing          
awh                      = no

; ENFORCED ROTATION    
; Enforced rotation: No or Yes
rotation                 = no

; Group to display and/or manipulate in interactive MD session
IMD-group                = 

; NMR refinement stuff 
; Distance restraints type: No, Simple or Ensemble
disre                    = No
; Force weighting of pairs in one distance restraint: Conservative or Equal
disre-weighting          = Conservative
; Use sqrt of the time averaged times the instantaneous violation
disre-mixed              = no
disre-fc                 = 1000
disre-tau                = 0
; Output frequency for pair distances to energy file
nstdisreout              = 100
; Orientation restraints: No or Yes
orire                    = no
; Orientation restraints force constant and tau for time averaging
orire-fc                 = 0
orire-tau                = 0
orire-fitgrp             = 
; Output frequency for trace(SD) and S to energy file
nstorireout              = 100

; Free energy variables
free-energy              = no
couple-moltype           = 
couple-lambda0           = vdw-q
couple-lambda1           = vdw-q
couple-intramol          = no
init-lambda              = -1
init-lambda-state        = -1
delta-lambda             = 0
nstdhdl                  = 50
fep-lambdas              = 
mass-lambdas             = 
coul-lambdas             = 
vdw-lambdas              = 
bonded-lambdas           = 
restraint-lambdas        = 
temperature-lambdas      = 
calc-lambda-neighbors    = 1
init-lambda-weights      = 
dhdl-print-energy        = no
sc-alpha                 = 0
sc-power                 = 1
sc-r-power               = 6
sc-sigma                 = 0.3
sc-coul                  = no
separate-dhdl-file       = yes
dhdl-derivatives         = yes
dh_hist_size             = 0
dh_hist_spacing          = 0.1

; Constant pH lambda dynamics
lambda-dynamics          = yes
; Simulation pH value to use
lambda-dynamics-simulation-ph = 8.00
; Thermostat being used for lambda particles
lambda-dynamics-themorstat = V-rescale
; Mass for the lambda particles
lambda-dynamics-lambda-particle-mass = 5.0
; Update interval for lambda
lambda-dynamics-update-nst = 500
; Tau for lambda        
lambda-dynamics-tau      = 2.0
; Are multi state constraints being used?
lambda-dynamics-multistate-constraints = yes
; Are charge constraints being used?
lambda-dynamics-charge-constraints = yes
; Is this a calibration run?
lambda-dynamics-calibration = no
; Number of different lambda dynamics residues
lambda-dynamics-number-lambda-group-types = 4
; Seed for velocity generation. -1 means generate seed
lambda-dynamics-random-seed = -1
; Seed for temperature coupling. -1 means generate seed
lambda-dynamics-random-vv-seed = -1
; The name for this group type.
lambda-dynamics-group-type1-name = ASP
; The number of states for this group type.
lambda-dynamics-group-type1-n-states = 1
; The dvdl references values for this group type
lambda-dynamics-group-type1-state-1-dvdl-coefficients = 487.794 -2123.99 3574.07 -3194.59 1539.43 -353.879 -555.935 45.9833
; Group type reference pKa
lambda-dynamics-group-type1-state-1-reference-pka = 3.65
; Atomic charges for state A
lambda-dynamics-group-type1-state-0-charges = -0.21 0.75 -0.55 -0.61 0.44
; Atomic charges for state B
lambda-dynamics-group-type1-state-1-charges = -0.28 0.62 -0.76 -0.76 0.0
lambda-dynamics-group-type2-name = GLU
lambda-dynamics-group-type2-n-states = 1
lambda-dynamics-group-type2-state-1-dvdl-coefficients = 247.368 -761.848 776.508 -557.542 393.084 -163.762 -556.75 25.8878
lambda-dynamics-group-type2-state-1-reference-pka = 4.25
lambda-dynamics-group-type2-state-0-charges = -0.21 0.75 -0.55 -0.61 0.44
lambda-dynamics-group-type2-state-1-charges = -0.28 0.62 -0.76 -0.76 0.0
lambda-dynamics-group-type3-state-1-dvdl-coefficients = 111.81 1664.17 4823.68 7652. 7275.68 5413.33 1032.96 -67.9617 -513.523 -5797.74 -13766. -17578. -14260.9 -4443.94 147.538 1052.93 8212.57 15507.5 15458.9 6961.06 103.793 -958.673 -5322.38 -7712.91 -4967.13 -370.456 86.3837 828.127 993.008 165.269 404.336 575.587 175.358 -452.864 -185.883 82.2376
lambda-dynamics-group-type3-state-1-reference-pka = 8.00
lambda-dynamics-group-type3-state-1-charges = -0.05 0.19 0.13 0.19 -0.51 0.44 -0.51 0.44 0.32 0.18
lambda-dynamics-group-type3-state-2-dvdl-coefficients = 405.453 1821.51 5606.96 8629.2 9300.07 5930.92 2288.67 83.0846 -1618.13 -6474.98 -15890.7 -20573. -16484.3 -7244.69 -391.848 2584.02 9057.04 17210.3 17341.3 9086.71 803.537 -1905.7 -5668.04 -8091.84 -5460.93 -793.444 383.372 960.913 1078.56 219.006 269.28 406.29 146.361 -130.936 -292.352 -28.6856
lambda-dynamics-group-type3-state-2-reference-pka = 6.53
lambda-dynamics-group-type3-state-2-charges = -0.08 -0.05 0.09 0.22 -0.36 0.32 -0.7 0.0 0.25 0.13
lambda-dynamics-group-type3-name = HIS
lambda-dynamics-group-type3-n-states = 3
lambda-dynamics-group-type3-state-3-dvdl-coefficients = 547.233 2656.63 7329.04 10522.1 9168.62 5334.47 834.145 -275.752 -1955.26 -7820.49 -17129.8 -19230.1 -13253.7 -3151.69 829.705 2464.2 7613.44 12620.3 10868.9 3724.88 -968.572 -1139.63 -2258.09 -2598. -1304.56 668.634 13.6195 -281.129 -249.034 -277.262 -17.2137 2.59824 -26.488 285.785 230.838 -171.027
lambda-dynamics-group-type3-state-3-reference-pka = 6.92
lambda-dynamics-group-type3-state-0-charges = 0.0 0.0 0.0 0.0 0.0 0.0 0.0 0.0 0.0 0.0
lambda-dynamics-group-type3-state-3-charges = -0.09 0.22 0.1 -0.05 -0.7 0.0 -0.36 0.32 0.25 0.13
lambda-dynamics-group-type4-name = BUF
lambda-dynamics-group-type4-n-states = 1
lambda-dynamics-group-type4-state-1-dvdl-coefficients = -2391.04 8581.51 -10755.2 4646.51 382.852 -103.978 -1254.42 575.647
lambda-dynamics-group-type4-state-1-reference-pka = 8.00
lambda-dynamics-group-type4-state-0-charges = -0.5
lambda-dynamics-group-type4-state-1-charges = 0.5
; Number of atom sets to apply lambda dynamics to
lambda-dynamics-number-atom-collections = 5
; Name for this collection
lambda-dynamics-atom-set1-name = ASP
; Charge restraint group index for this collection
lambda-dynamics-atom-set1-charge-restraint-group-index = 1
; Barrier between states
lambda-dynamics-atom-set1-barrier = 7.5
; Name of index group for this collection
lambda-dynamics-atom-set1-index-group-name = LAMBDA1
; If this residue is a buffer residue or not
lambda-dynamics-atom-set1-buffer-residue = no
; Initial value for the lambda of this collection
lambda-dynamics-atom-set1-initial-lambda = 0.0
lambda-dynamics-atom-set2-name = ASP
lambda-dynamics-atom-set2-charge-restraint-group-index = 1
lambda-dynamics-atom-set2-barrier = 7.5
lambda-dynamics-atom-set2-index-group-name = LAMBDA2
lambda-dynamics-atom-set2-buffer-residue = no
lambda-dynamics-atom-set2-initial-lambda = 0.0
lambda-dynamics-atom-set3-name = GLU
lambda-dynamics-atom-set3-charge-restraint-group-index = 1
lambda-dynamics-atom-set3-barrier = 7.5
lambda-dynamics-atom-set3-index-group-name = LAMBDA3
lambda-dynamics-atom-set3-buffer-residue = no
lambda-dynamics-atom-set3-initial-lambda = 0.0
lambda-dynamics-atom-set4-name = HIS
lambda-dynamics-atom-set4-charge-restraint-group-index = 1
lambda-dynamics-atom-set4-barrier = 5.0
lambda-dynamics-atom-set4-index-group-name = LAMBDA4
lambda-dynamics-atom-set4-buffer-residue = no
lambda-dynamics-atom-set4-initial-lambda = 1 0 0
lambda-dynamics-atom-set5-name = BUF
lambda-dynamics-atom-set5-charge-restraint-group-index = 1
lambda-dynamics-atom-set5-barrier = 0.0
lambda-dynamics-atom-set5-index-group-name = BUF
lambda-dynamics-atom-set5-buffer-residue = yes
lambda-dynamics-atom-set5-initial-lambda = 0.5
lambda-dynamics-atom-set5-buffer-residue-multiplier = 20

; Non-equilibrium MD stuff
acc-grps                 = 
accelerate               = 
freezegrps               = 
freezedim                = 
cos-acceleration         = 0
deform                   = 

; simulated tempering variables
simulated-tempering      = no
simulated-tempering-scaling = geometric
sim-temp-low             = 300
sim-temp-high            = 300

; Ion/water position swapping for computational electrophysiology setups
; Swap positions along direction: no, X, Y, Z
swapcoords               = no
adress                   = no

; User defined thingies
user1-grps               = 
user2-grps               = 
userint1                 = 0
userint2                 = 0
userint3                 = 0
userint4                 = 0
userreal1                = 0
userreal2                = 0
userreal3                = 0
userreal4                = 0
; Electric fields
; Format for electric-field-x, etc. is: four real variables:
; amplitude (V/nm), frequency omega (1/ps), time for the pulse peak (ps),
; and sigma (ps) width of the pulse. Omega = 0 means static field,
; sigma = 0 means no pulse, leaving the field to be a cosine function.
electric-field-x         = 0 0 0 0
electric-field-y         = 0 0 0 0
electric-field-z         = 0 0 0 0

; Density guided simulation
density-guided-simulation-active = false
