# Supplementary material for: Best Practices in Constant pH MD Simulations: Accuracy and Sampling
Source: J Chem Theory Comput. 2022 Sep 15;18(10):6134–47. doi: 10.1021/acs.jctc.2c00517 (PMC9558372; doi:10.1021/acs.jctc.2c00517)
Supplement: Supplementary file 1 — ct2c00517_si_001.zip [file ct2c00517_si_001.zip › best_practices_simulations/titration/modified_ff/8_npt.gro]

Protein in water
38300
    1LEU      N    1   3.688   5.049   2.503 -0.4133 -0.5683  0.1636
    1LEU     H1    2   3.644   5.110   2.575 -0.8288 -1.4346  0.6638
    1LEU     H2    3   3.790   5.058   2.487 -0.2748 -1.9957  0.1055
    1LEU     H3    4   3.653   5.074   2.409  3.1272  3.8020 -0.3288
    1LEU     CA    5   3.664   4.912   2.525 -0.2816  0.0850 -0.3508
    1LEU     HA    6   3.694   4.861   2.435  0.5404 -0.4180  0.1864
    1LEU     CB    7   3.759   4.867   2.644 -0.5358 -0.0639  0.4663
    1LEU    HB1    8   3.866   4.881   2.616 -0.4922 -1.3539 -0.0673
    1LEU    HB2    9   3.737   4.929   2.734 -2.3599  0.8206 -0.5412
    1LEU     CG   10   3.740   4.725   2.694 -0.6010 -0.2310  0.2827
    1LEU     HG   11   3.638   4.708   2.735 -0.9166 -2.2991 -1.1736
    1LEU    CD1   12   3.765   4.626   2.575 -0.0292  0.1389 -0.3363
    1LEU   HD11   13   3.859   4.644   2.517  0.5693 -2.0275 -0.1013
    1LEU   HD12   14   3.768   4.525   2.620  2.1783  0.0106 -0.6465
    1LEU   HD13   15   3.677   4.610   2.510 -1.0244 -2.9982  1.5406
    1LEU    CD2   16   3.833   4.694   2.812  0.1872  0.3325  0.0488
    1LEU   HD21   17   3.930   4.660   2.767 -0.2039  0.6057 -1.0291
    1LEU   HD22   18   3.846   4.785   2.873  2.4751  0.6877 -0.8346
    1LEU   HD23   19   3.796   4.606   2.869 -0.2979  1.0693  0.8848
    1LEU      C   20   3.524   4.867   2.545  0.3679  0.1064 -0.4535
    1LEU      O   21   3.465   4.890   2.650 -0.8453 -0.9230  0.5620
    2LYS      N   22   3.452   4.813   2.440  0.0467  0.2954  0.5292
    2LYS     HN   23   3.500   4.795   2.354 -1.2465  0.0680 -0.1714
    2LYS     CA   24   3.318   4.755   2.456 -0.2341  0.3719  0.6932
    2LYS     HA   25   3.275   4.804   2.542  2.1535 -0.9636  2.7879
    2LYS     CB   26   3.224   4.789   2.347 -0.3781  0.3133 -0.1528
    2LYS    HB1   27   3.123   4.746   2.358 -0.8815  1.4386 -0.2311
    2LYS    HB2   28   3.211   4.899   2.342  0.1201  0.3086 -3.4560
    2LYS     CG   29   3.268   4.758   2.203 -0.1742  0.4655  0.0637
    2LYS    HG1   30   3.379   4.760   2.197 -0.0604 -0.8451  1.2146
    2LYS    HG2   31   3.243   4.651   2.193 -2.8753  1.0766 -0.3052
    2LYS     CD   32   3.206   4.850   2.100  0.2538  0.2696 -0.6946
    2LYS    HD1   33   3.209   4.784   2.011  0.2071 -2.0707  0.9716
    2LYS    HD2   34   3.099   4.862   2.127  0.0235 -0.5576 -1.2025
    2LYS     CE   35   3.282   4.982   2.081  0.4084 -0.5250  0.2039
    2LYS    HE1   36   3.277   5.053   2.166  0.8162  0.7295 -0.7808
    2LYS    HE2   37   3.388   4.960   2.058  0.5053  1.1534 -1.1997
    2LYS     NZ   38   3.232   5.052   1.957 -0.1210  0.3642  0.5987
    2LYS    HZ1   39   3.294   5.134   1.941  2.9861 -1.8417  0.5738
    2LYS    HZ2   40   3.247   4.990   1.875 -1.9732 -1.1105  1.2918
    2LYS    HZ3   41   3.132   5.083   1.961 -0.5361 -0.5709 -1.3247
    2LYS      C   42   3.313   4.604   2.474  0.7713  0.3097  0.3253
    2LYS      O   43   3.379   4.530   2.399 -0.9066  0.7189 -0.5168
    3CYS      N   44   3.236   4.562   2.569 -0.2456 -0.2306  0.3782
    3CYS     HN   45   3.197   4.629   2.631 -1.7340 -0.7996  0.0853
    3CYS     CA   46   3.210   4.426   2.605  0.2937  0.1983  0.6986
    3CYS     HA   47   3.229   4.359   2.523 -1.5570 -0.5362  0.8200
    3CYS     CB   48   3.294   4.399   2.734  0.0731 -0.3942  0.7390
    3CYS    HB1   49   3.286   4.491   2.794 -1.5275  0.7965 -1.1668
    3CYS    HB2   50   3.256   4.317   2.799 -1.0024 -0.3980  0.1250
    3CYS     SG   51   3.467   4.353   2.692 -0.1692 -0.1981  0.0885
    3CYS      C   52   3.059   4.415   2.645 -0.5338  0.6359 -0.6182
    3CYS      O   53   2.983   4.514   2.670 -1.0635 -0.1657  0.8967
    4HSPT     N   54   3.014   4.286   2.648 -0.2301  0.3683 -0.4301
    4HSPT    HN   55   3.077   4.208   2.644 -1.6168 -0.8425  0.1739
    4HSPT    CA   56   2.879   4.245   2.683  0.0808  0.4384  0.1040
    4HSPT    HA   57   2.824   4.315   2.621  1.3086  1.0268 -0.3744
    4HSPT    CB   58   2.858   4.103   2.646 -0.1658  0.5109  0.2890
    4HSPT   HB1   59   2.933   4.035   2.692  0.2134 -0.1288 -1.2052
    4HSPT   HB2   60   2.762   4.065   2.687  0.4584  0.2099  1.5351
    4HSPT   CD2   61   2.910   3.988   2.418 -0.1308 -0.0751  0.0398
    4HSPT   HD2   62   2.993   3.921   2.435 -0.4210 -0.8272 -1.3629
    4HSPT    CG   63   2.850   4.080   2.499  1.0157  0.4045 -0.6118
    4HSPT   NE2   64   2.873   4.013   2.294  0.2216  0.1478 -0.0586
    4HSPT   HE2   65   2.926   3.975   2.218  1.1693 -0.8921  1.0702
    4HSPT   ND1   66   2.772   4.153   2.418  0.2076 -0.2711 -0.6383
    4HSPT   HD1   67   2.687   4.198   2.446  0.0433 -0.8510 -0.1833
    4HSPT   CE1   68   2.783   4.112   2.297 -0.0354  0.0033  0.8415
    4HSPT   HE1   69   2.738   4.146   2.206 -0.5132 -0.0820  1.0402
    4HSPT     C   70   2.851   4.254   2.834 -0.2956  0.4407 -0.0316
    4HSPT     O   71   2.875   4.160   2.906 -0.0922 -0.4950  0.2894
    5ASN      N   72   2.817   4.372   2.885  0.1589 -0.4646 -0.0963
    5ASN     HN   73   2.807   4.454   2.830 -0.3590  1.2544  2.3614
    5ASN     CA   74   2.793   4.405   3.022 -0.1516  0.2234 -0.8696
    5ASN     HA   75   2.874   4.364   3.081 -2.5450 -1.4902  1.4146
    5ASN     CB   76   2.787   4.557   3.039  0.4742  0.0226  0.6668
    5ASN    HB1   77   2.858   4.611   2.972 -0.1611 -0.3097 -0.3030
    5ASN    HB2   78   2.691   4.600   3.003 -0.7241 -1.8294  1.5254
    5ASN     CG   79   2.789   4.616   3.178  0.0679  0.0283  0.5337
    5ASN    OD1   80   2.700   4.693   3.216 -0.0363 -0.4679  0.3547
    5ASN    ND2   81   2.887   4.568   3.250  0.2329 -0.2293 -0.7425
    5ASN   HD21   82   2.967   4.535   3.199  2.4006  2.0871  0.9053
    5ASN   HD22   83   2.892   4.620   3.336 -1.3387  0.1200 -0.8353
    5ASN      C   84   2.671   4.344   3.087  0.0018  0.7684 -0.4729
    5ASN      O   85   2.676   4.284   3.193 -0.8967 -0.1065  0.0538
    6THR      N   86   2.553   4.342   3.025 -0.1281 -0.5520  0.3770
    6THR     HN   87   2.542   4.395   2.942  1.5779 -2.2987 -1.0728
    6THR     CA   88   2.437   4.277   3.081  0.1121 -0.4239  0.2887
    6THR     HA   89   2.440   4.282   3.189 -1.1177 -0.1547  0.3253
    6THR     CB   90   2.308   4.346   3.037  0.1404  0.2588 -0.2970
    6THR     HB   91   2.214   4.288   3.039 -0.6233  1.4749  0.0333
    6THR    OG1   92   2.315   4.379   2.897  0.0860  0.0904  0.2996
    6THR    HG1   93   2.271   4.312   2.843 -1.2251  1.3511 -0.2472
    6THR    CG2   94   2.271   4.475   3.117 -0.6194 -0.4962  0.2212
    6THR   HG21   95   2.179   4.532   3.090  0.5164  0.6992 -1.3175
    6THR   HG22   96   2.266   4.444   3.223  3.3913 -0.4250  0.5997
    6THR   HG23   97   2.357   4.544   3.107 -0.5954 -0.6188 -0.4708
    6THR      C   98   2.417   4.129   3.061  0.0922  0.0248 -0.5220
    6THR      O   99   2.348   4.061   3.137 -0.0501 -0.1189 -0.0819
    7GLN      N  100   2.468   4.070   2.951 -0.2599  0.1995  0.2992
    7GLN     HN  101   2.527   4.120   2.888  0.1678 -1.6281 -0.8013
    7GLN     CA  102   2.449   3.930   2.923 -0.6189 -0.1290  0.3375
    7GLN     HA  103   2.478   3.932   2.819  1.8852 -1.9140  0.8918
    7GLN     CB  104   2.564   3.845   2.989  0.7030  0.8842  0.0240
    7GLN    HB1  105   2.567   3.848   3.100  1.1044  0.1874  0.0405
    7GLN    HB2  106   2.574   3.744   2.944 -0.0124  0.1906  1.3643
    7GLN     CG  107   2.701   3.904   2.940 -0.1039  0.2840  0.0688
    7GLN    HG1  108   2.715   3.903   2.830  1.6179 -0.0769  0.2653
    7GLN    HG2  109   2.709   4.007   2.982 -2.4123 -0.4871  2.6697
    7GLN     CD  110   2.834   3.833   2.980 -0.4505  0.2976 -0.3322
    7GLN    OE1  111   2.839   3.736   3.059 -0.3120  0.0622 -0.2425
    7GLN    NE2  112   2.950   3.893   2.941 -0.7994  0.4630 -0.0757
    7GLN   HE21  113   2.949   3.984   2.900  0.3827  0.2681 -0.5854
    7GLN   HE22  114   3.035   3.839   2.936  0.6385  2.5808  0.2257
    7GLN      C  115   2.311   3.877   2.906  0.5246 -0.4037  0.1613
    7GLN      O  116   2.280   3.766   2.954 -0.2096  0.1459  0.1073
    8LEU      N  117   2.222   3.955   2.840  0.1410  0.6317 -0.1226
    8LEU     HN  118   2.259   4.035   2.793 -0.2573  0.0917 -1.4267
    8LEU     CA  119   2.076   3.936   2.822 -0.1054 -0.1742 -0.3225
    8LEU     HA  120   2.055   3.934   2.716 -0.6389  1.6958 -0.2905
    8LEU     CB  121   2.014   3.809   2.884  0.1037 -0.2456  0.1834
    8LEU    HB1  122   2.074   3.720   2.854  0.2679  0.5652 -2.0724
    8LEU    HB2  123   2.034   3.823   2.992  1.3034  3.4074 -0.3741
    8LEU     CG  124   1.864   3.783   2.878  0.4687 -0.7032  0.8052
    8LEU     HG  125   1.817   3.881   2.901  0.2014 -0.3710 -1.0215
    8LEU    CD1  126   1.804   3.746   2.744 -0.0661  0.2159 -1.3974
    8LEU   HD11  127   1.854   3.650   2.718 -1.1496 -1.1789  1.2461
    8LEU   HD12  128   1.694   3.739   2.756  0.2348 -2.5002  0.7415
    8LEU   HD13  129   1.824   3.831   2.676  1.5301 -1.3850 -3.0479
    8LEU    CD2  130   1.834   3.679   2.979 -0.0943  0.4805 -0.1116
    8LEU   HD21  131   1.726   3.654   2.989 -0.7860  3.7804  2.1722
    8LEU   HD22  132   1.897   3.589   2.958  0.6674  0.2073  2.8712
    8LEU   HD23  133   1.855   3.705   3.085 -0.7624 -1.1504  0.4626
    8LEU      C  134   2.013   4.065   2.888  0.5912 -0.3286 -0.1231
    8LEU      O  135   1.990   4.063   3.009 -0.4258 -0.0911 -0.1436
    9PRO      N  136   1.992   4.182   2.823  0.3134  0.5768 -0.3467
    9PRO     CD  137   1.920   4.284   2.886 -0.3537  0.5992 -0.1862
    9PRO    HD1  138   1.979   4.353   2.950 -0.9371  1.6627 -0.7659
    9PRO    HD2  139   1.840   4.243   2.952  0.0859  1.6277  1.0260
    9PRO     CA  140   2.026   4.216   2.685  0.4935  0.0508  0.0148
    9PRO     HA  141   1.961   4.151   2.629  0.4393  1.8361 -2.0967
    9PRO     CB  142   1.977   4.362   2.670 -0.6432  0.3214  0.6020
    9PRO    HB1  143   2.051   4.437   2.705 -0.3859  0.1313  0.4696
    9PRO    HB2  144   1.935   4.388   2.570  1.4586  2.8779  0.2618
    9PRO     CG  145   1.864   4.355   2.766 -0.0677 -1.2727 -0.2574
    9PRO    HG1  146   1.823   4.458   2.776  2.1158 -0.2906 -0.8152
    9PRO    HG2  147   1.784   4.288   2.728  0.7044 -2.1602 -0.3550
    9PRO      C  148   2.163   4.189   2.637  0.1283 -0.1536 -0.2222
    9PRO      O  149   2.259   4.219   2.716  0.1013 -0.0240  0.0517
   10PHE      N  150   2.172   4.125   2.524  0.6258 -0.0936 -0.5740
   10PHE     HN  151   2.089   4.109   2.470 -0.5993  0.1155  1.1781
   10PHE     CA  152   2.289   4.078   2.461  0.7352 -0.4850  0.2539
   10PHE     HA  153   2.334   4.022   2.542 -0.4685 -1.0143  0.5755
   10PHE     CB  154   2.261   3.962   2.358  0.4335 -0.4002 -0.6865
   10PHE    HB1  155   2.208   3.878   2.407  2.0058 -0.9497  0.1595
   10PHE    HB2  156   2.202   3.998   2.271  0.2522 -0.7155 -0.6932
   10PHE     CG  157   2.393   3.894   2.305 -0.2008 -0.0932 -0.0002
   10PHE    CD1  158   2.459   3.962   2.198 -0.3819  0.5538 -0.5299
   10PHE    HD1  159   2.420   4.059   2.169  1.4309  0.9309 -1.9244
   10PHE    CE1  160   2.579   3.898   2.145 -0.2729 -0.3217  0.2425
   10PHE    HE1  161   2.636   3.944   2.066 -0.6875 -0.0538  0.0977
   10PHE     CZ  162   2.635   3.782   2.196  0.7367 -0.1756 -0.6174
   10PHE     HZ  163   2.729   3.746   2.158  1.6169  1.0919  0.2600
   10PHE    CD2  164   2.439   3.772   2.352  0.2880 -0.8981  0.5485
   10PHE    HD2  165   2.376   3.714   2.418  1.0719 -1.0962  1.1338
   10PHE    CE2  166   2.549   3.712   2.291 -0.0952  0.8414 -0.4238
   10PHE    HE2  167   2.579   3.623   2.345 -0.2968  0.3913 -1.0331
   10PHE      C  168   2.388   4.184   2.421 -0.6718 -0.4501  0.0562
   10PHE      O  169   2.507   4.175   2.453  0.0638 -0.4672 -0.0286
   11ILE      N  170   2.330   4.290   2.355  0.1505 -0.3556 -0.0231
   11ILE     HN  171   2.233   4.303   2.337 -0.5435 -2.2593  1.8660
   11ILE     CA  172   2.402   4.412   2.316  0.6233  0.2475 -0.2856
   11ILE     HA  173   2.450   4.379   2.225 -2.0458 -1.3522 -1.2294
   11ILE     CB  174   2.304   4.517   2.277  0.7320  0.1907  0.3118
   11ILE     HB  175   2.243   4.482   2.191  0.4631  0.9623  0.1737
   11ILE    CG2  176   2.202   4.540   2.390 -1.0208 -0.0329  0.0143
   11ILE   HG21  177   2.252   4.576   2.483 -3.8334  1.5830  1.0358
   11ILE   HG22  178   2.127   4.616   2.356 -0.9211  0.0099 -0.1112
   11ILE   HG23  179   2.146   4.447   2.411  0.4915 -1.6891 -2.6818
   11ILE    CG1  180   2.356   4.661   2.234 -0.2013  0.3147  0.3658
   11ILE   HG11  181   2.275   4.731   2.204 -0.7358 -0.2531  0.4468
   11ILE   HG12  182   2.403   4.708   2.322  1.0043 -1.0855  0.5120
   11ILE     CD  183   2.452   4.652   2.115 -0.2702 -0.0144  0.1879
   11ILE    HD1  184   2.537   4.591   2.153 -1.2540 -0.9275  0.9954
   11ILE    HD2  185   2.396   4.621   2.025  0.2745  1.0269 -0.5370
   11ILE    HD3  186   2.488   4.756   2.098 -0.6810 -0.0142 -0.7159
   11ILE      C  187   2.511   4.461   2.408  0.0755 -0.8259  0.1696
   11ILE      O  188   2.495   4.472   2.529 -0.4732 -0.1166 -0.1643
   12TYR      N  189   2.628   4.489   2.355 -0.4906  0.2458 -0.3449
   12TYR     HN  190   2.644   4.470   2.259 -1.0708  0.0496 -0.4052
   12TYR     CA  191   2.743   4.544   2.429 -0.3942 -0.0520  0.4617
   12TYR     HA  192   2.749   4.491   2.523  0.8477  0.9476  0.9812
   12TYR     CB  193   2.879   4.519   2.358  0.0211  0.0312  0.4763
   12TYR    HB1  194   2.967   4.567   2.407  0.9617  0.2093 -1.3015
   12TYR    HB2  195   2.901   4.412   2.381 -0.2204  0.0291  0.7029
   12TYR     CG  196   2.894   4.537   2.210 -0.6010  0.7443  0.1142
   12TYR    CD1  197   2.843   4.656   2.152 -0.0757  0.1166 -0.3027
   12TYR    HD1  198   2.781   4.724   2.210 -1.7185 -0.5438 -1.2147
   12TYR    CE1  199   2.869   4.677   2.017 -0.3403  0.7639 -0.1994
   12TYR    HE1  200   2.834   4.762   1.959 -0.7938  0.1059 -0.9151
   12TYR     CZ  201   2.967   4.595   1.948  0.6077 -0.2670 -0.5345
   12TYR     OH  202   3.005   4.613   1.817 -0.0054  0.0991  0.1637
   12TYR     HH  203   3.060   4.537   1.797 -1.7082 -1.1044 -0.2619
   12TYR    CD2  204   2.980   4.449   2.139 -0.2188 -0.1123 -0.7769
   12TYR    HD2  205   3.033   4.372   2.193  0.3870  0.6661 -0.2412
   12TYR    CE2  206   3.026   4.484   2.013 -0.3013  0.2265  0.4157
   12TYR    HE2  207   3.093   4.420   1.958 -2.4497 -0.4206 -1.6364
   12TYR      C  208   2.750   4.688   2.461  0.0119 -0.1298 -0.1723
   12TYR      O  209   2.685   4.779   2.408 -0.1862 -0.3314 -0.5608
   13LYS      N  210   2.826   4.723   2.565  0.5534  1.2742  0.4184
   13LYS     HN  211   2.874   4.647   2.607 -0.7209 -1.6218 -2.8919
   13LYS     CA  212   2.848   4.854   2.617  0.0017  0.5564  0.3951
   13LYS     HA  213   2.823   4.926   2.540 -0.4430  0.5925  0.5683
   13LYS     CB  214   2.770   4.872   2.754  0.3986  0.3391  0.5018
   13LYS    HB1  215   2.789   4.783   2.818 -0.2366 -0.7213 -0.7319
   13LYS    HB2  216   2.811   4.966   2.795 -0.7112  1.7586 -1.4981
   13LYS     CG  217   2.621   4.894   2.731  0.0634  0.6289 -0.3107
   13LYS    HG1  218   2.613   4.994   2.681 -1.7292  0.9219  0.4979
   13LYS    HG2  219   2.577   4.818   2.663 -1.8364  1.9866 -0.7155
   13LYS     CD  220   2.551   4.911   2.872  0.1229  0.1531 -0.0316
   13LYS    HD1  221   2.453   4.959   2.850  0.7215  0.7009 -1.6550
   13LYS    HD2  222   2.545   4.810   2.918  0.7756  0.5365  0.9410
   13LYS     CE  223   2.630   5.004   2.965  0.1215 -0.2647 -0.6667
   13LYS    HE1  224   2.577   4.996   3.062  0.3603 -0.5422 -0.5572
   13LYS    HE2  225   2.736   4.983   2.991  1.2639  2.0255 -3.0841
   13LYS     NZ  226   2.628   5.142   2.916 -0.1336 -0.1174 -0.3198
   13LYS    HZ1  227   2.608   5.209   2.992 -1.0821 -1.4057  0.6072
   13LYS    HZ2  228   2.721   5.177   2.888  0.4797  0.3732  2.1715
   13LYS    HZ3  229   2.561   5.151   2.837 -1.5264 -0.0121  0.8323
   13LYS      C  230   2.996   4.875   2.649  0.6042  0.6625  0.8946
   13LYS      O  231   3.079   4.793   2.676 -0.2969  0.0624 -0.0139
   14THR      N  232   3.040   5.001   2.644 -0.7832 -0.6030 -0.1837
   14THR     HN  233   2.981   5.076   2.615 -0.0311 -0.5605 -1.7046
   14THR     CA  234   3.175   5.043   2.688 -0.2451 -0.7309 -0.6972
   14THR     HA  235   3.241   4.977   2.633  0.7114 -0.2201 -0.1850
   14THR     CB  236   3.207   5.194   2.656  0.0489 -0.6777 -0.2067
   14THR     HB  237   3.300   5.221   2.711  0.8029  1.7325 -2.4673
   14THR    OG1  238   3.094   5.263   2.695  0.1357  0.2864 -0.0677
   14THR    HG1  239   3.118   5.353   2.719 -1.9342  0.5688  1.2070
   14THR    CG2  240   3.214   5.222   2.504 -0.5145 -0.5649  0.0833
   14THR   HG21  241   3.242   5.328   2.487  0.7708 -0.8988  0.0416
   14THR   HG22  242   3.291   5.163   2.449 -0.9476 -0.2715 -0.8608
   14THR   HG23  243   3.120   5.203   2.448  0.1999 -0.0862 -1.3148
   14THR      C  244   3.199   5.021   2.841  0.4554  0.3717  0.8411
   14THR      O  245   3.108   5.047   2.920  0.6452  0.8581  0.1149
   15CYS      N  246   3.323   4.974   2.878  0.0976  0.0316  0.1109
   15CYS     HN  247   3.384   4.932   2.812 -0.6035 -1.4757  0.3783
   15CYS     CA  248   3.383   4.997   3.010 -0.4860  0.4177 -0.0963
   15CYS     HA  249   3.314   4.963   3.086  1.2440 -1.3280  0.7881
   15CYS     CB  250   3.516   4.914   3.030 -0.3601  0.2442 -0.4303
   15CYS    HB1  251   3.586   4.954   2.953  1.7085  1.5909  1.9976
   15CYS    HB2  252   3.577   4.949   3.116 -2.5372  1.8434  0.5316
   15CYS     SG  253   3.500   4.736   3.059 -0.4491 -0.9287 -0.2941
   15CYS      C  254   3.415   5.143   3.027  0.1390 -0.0187 -0.0622
   15CYS      O  255   3.440   5.215   2.926 -0.8735  0.9695  0.0995
   16PRO      N  256   3.402   5.199   3.147 -0.3247  0.9010  0.5589
   16PRO     CD  257   3.342   5.132   3.263  0.6874 -0.6161  0.4294
   16PRO    HD1  258   3.408   5.061   3.317  0.1016 -1.6566 -0.1839
   16PRO    HD2  259   3.256   5.070   3.231  1.2896 -1.0404 -0.4261
   16PRO     CA  260   3.450   5.335   3.177 -0.0626 -0.1464 -0.4236
   16PRO     HA  261   3.396   5.401   3.111  2.2485  0.9713 -1.2799
   16PRO     CB  262   3.414   5.358   3.322 -0.6338 -0.2088  0.5333
   16PRO    HB1  263   3.490   5.352   3.403 -1.5604  1.9324  1.6457
   16PRO    HB2  264   3.373   5.459   3.344  0.4919 -0.1461  2.5044
   16PRO     CG  265   3.310   5.254   3.353  0.6367  0.6385  0.4491
   16PRO    HG1  266   3.328   5.208   3.453  0.9071 -0.0382  0.1009
   16PRO    HG2  267   3.209   5.299   3.348  0.0878 -0.4588  1.1122
   16PRO      C  268   3.605   5.356   3.149 -0.2868  0.1031  0.0728
   16PRO      O  269   3.687   5.261   3.166  0.0049 -0.4823 -0.2765
   17GLUT     N  270   3.645   5.472   3.098  0.6393 -0.6870 -0.4082
   17GLUT    HN  271   3.579   5.545   3.082  1.7688  0.0485 -1.9530
   17GLUT    CA  272   3.783   5.508   3.083  0.1161 -0.1549 -0.0209
   17GLUT    HA  273   3.818   5.436   3.011  2.5472  0.1996  0.7228
   17GLUT    CB  274   3.806   5.650   3.031 -0.3824 -0.1140  0.0077
   17GLUT   HB1  275   3.764   5.721   3.105 -0.6268  0.6741 -0.8673
   17GLUT   HB2  276   3.912   5.676   3.011 -0.2157 -1.5913 -1.2563
   17GLUT    CG  277   3.720   5.679   2.899 -0.2041 -0.5855  0.3321
   17GLUT   HG1  278   3.611   5.674   2.918 -0.0500  1.5410  2.2069
   17GLUT   HG2  279   3.764   5.777   2.870  1.4207 -1.0926  0.9345
   17GLUT    CD  280   3.761   5.574   2.793  0.5819 -0.9154  0.7273
   17GLUT   OE1  281   3.700   5.475   2.761  0.2506  0.1385 -0.1360
   17GLUT   OE2  282   3.888   5.596   2.744 -0.1569  0.4053  0.5012
   17GLUT   HE2  283   3.899   5.531   2.675  1.4304 -0.8954  1.8827
   17GLUT     C  284   3.868   5.496   3.212  0.1064 -0.3297 -0.0758
   17GLUT     O  285   3.843   5.552   3.323  0.4622  0.4639 -0.1927
   18GLY      N  286   3.981   5.417   3.202 -0.2147  0.1629  0.1153
   18GLY     HN  287   4.005   5.362   3.122  0.1145 -0.2168  0.4753
   18GLY     CA  288   4.065   5.384   3.317  0.4642 -0.4169  1.1020
   18GLY    HA1  289   4.167   5.394   3.284 -0.2981 -0.0319 -1.3144
   18GLY    HA2  290   4.044   5.452   3.399  1.6085  2.1692 -0.6229
   18GLY      C  291   4.044   5.249   3.369  0.2588 -0.6146 -0.1577
   18GLY      O  292   4.132   5.195   3.431  0.1836 -0.1494  0.1091
   19LYS      N  293   3.926   5.193   3.340 -0.4458  0.3567 -0.2417
   19LYS     HN  294   3.864   5.240   3.278 -0.3118  1.4668  0.4323
   19LYS     CA  295   3.881   5.062   3.387  0.0465 -0.3761  0.0479
   19LYS     HA  296   3.945   5.023   3.465 -0.3484 -3.7682 -1.1663
   19LYS     CB  297   3.730   5.040   3.435  0.2700  0.6812  0.3564
   19LYS    HB1  298   3.682   5.053   3.336  0.6053  0.3758  0.1546
   19LYS    HB2  299   3.730   4.933   3.465  0.3206  0.4512 -0.4456
   19LYS     CG  300   3.678   5.129   3.544  0.1936 -0.7398 -0.3469
   19LYS    HG1  301   3.756   5.134   3.624  0.8775  1.2957 -1.0743
   19LYS    HG2  302   3.658   5.229   3.501 -0.7334 -0.3710  0.8836
   19LYS     CD  303   3.555   5.069   3.617 -0.7912  0.1703  0.5788
   19LYS    HD1  304   3.474   5.062   3.541  0.6070 -2.3485 -0.8201
   19LYS    HD2  305   3.583   4.969   3.656 -0.3593  1.8140  5.0312
   19LYS     CE  306   3.505   5.151   3.736 -0.0626 -0.7777  0.6066
   19LYS    HE1  307   3.590   5.180   3.802  0.9201 -1.6471 -0.2367
   19LYS    HE2  308   3.477   5.249   3.693 -0.3320 -0.5898  1.2074
   19LYS     NZ  309   3.398   5.085   3.815 -0.6345  0.2383 -0.2509
   19LYS    HZ1  310   3.360   5.147   3.890  1.6257 -0.6003  1.7040
   19LYS    HZ2  311   3.319   5.057   3.753 -1.3694  3.1280 -0.8076
   19LYS    HZ3  312   3.438   5.008   3.871 -2.3181  0.2220  1.0190
   19LYS      C  313   3.913   4.974   3.271  1.0662  0.1517 -0.4939
   19LYS      O  314   3.837   4.960   3.171 -0.0169  0.6682 -0.7319
   20ASN      N  315   4.029   4.908   3.271 -0.0937 -0.3000  0.0482
   20ASN     HN  316   4.089   4.913   3.350 -0.6243  0.3536  0.4162
   20ASN     CA  317   4.094   4.853   3.158 -0.4776 -0.9763 -0.1582
   20ASN     HA  318   4.075   4.918   3.073 -0.4277  0.2177  0.7197
   20ASN     CB  319   4.246   4.850   3.190 -0.5125 -0.5698  0.0472
   20ASN    HB1  320   4.272   4.798   3.285 -0.2054 -0.2059  0.1643
   20ASN    HB2  321   4.306   4.792   3.117 -0.7340 -2.2715  1.1521
   20ASN     CG  322   4.306   4.991   3.191  0.2737  0.0608 -0.0868
   20ASN    OD1  323   4.286   5.066   3.096 -0.2292  0.1342 -0.5099
   20ASN    ND2  324   4.369   5.031   3.311 -0.1738  0.4326  0.5310
   20ASN   HD21  325   4.387   4.955   3.373 -0.3035 -1.4920 -1.6296
   20ASN   HD22  326   4.417   5.118   3.316  0.7845 -0.0946  0.7880
   20ASN      C  327   4.046   4.709   3.115  0.1331  0.0780  0.1087
   20ASN      O  328   4.078   4.663   3.006 -0.5573  0.2635  0.4929
   21LEU      N  329   3.979   4.637   3.210  0.0282  0.1786 -0.1006
   21LEU     HN  330   3.963   4.654   3.306 -1.9059 -2.0196  0.0527
   21LEU     CA  331   3.952   4.494   3.186  0.1653  0.4688  0.6547
   21LEU     HA  332   3.980   4.476   3.083 -0.5661  0.4517  0.4571
   21LEU     CB  333   4.027   4.402   3.285  0.0489 -0.0543 -0.5107
   21LEU    HB1  334   3.987   4.430   3.384 -0.7771 -1.9691 -0.2674
   21LEU    HB2  335   3.998   4.295   3.282  0.8262 -0.3396  1.1482
   21LEU     CG  336   4.176   4.417   3.277  0.3408 -0.4670 -0.3366
   21LEU     HG  337   4.197   4.490   3.196  0.1613 -1.9756 -1.7907
   21LEU    CD1  338   4.226   4.467   3.409  0.4964  0.5948 -0.4567
   21LEU   HD11  339   4.187   4.398   3.486  0.9914 -0.6601 -1.3040
   21LEU   HD12  340   4.337   4.463   3.405  0.5120 -2.1709  0.9754
   21LEU   HD13  341   4.184   4.569   3.424 -1.1775 -0.0276 -0.6850
   21LEU    CD2  342   4.246   4.291   3.235 -0.6342  0.2012 -0.0710
   21LEU   HD21  343   4.353   4.322   3.231 -0.5874  0.0828  0.2226
   21LEU   HD22  344   4.226   4.204   3.302 -0.0768 -0.7491 -1.0996
   21LEU   HD23  345   4.228   4.256   3.131 -2.4822  0.9653 -0.0411
   21LEU      C  346   3.806   4.471   3.193  0.2061 -0.0133 -0.7767
   21LEU      O  347   3.737   4.509   3.286 -0.1101  0.2941 -0.3653
   22CYS      N  348   3.745   4.400   3.096  0.8213  0.3859 -0.2596
   22CYS     HN  349   3.791   4.370   3.013  3.0105 -1.7571  1.5717
   22CYS     CA  350   3.607   4.349   3.108 -0.2421  0.1623 -0.4397
   22CYS     HA  351   3.547   4.425   3.158 -0.1674  0.2522 -0.4871
   22CYS     CB  352   3.542   4.302   2.976 -0.2746 -0.2083  0.1099
   22CYS    HB1  353   3.553   4.197   2.942  2.4236 -0.1422  0.5640
   22CYS    HB2  354   3.437   4.320   3.004 -0.1623  1.3318 -0.3519
   22CYS     SG  355   3.578   4.421   2.839 -0.0858  0.0138 -0.1017
   22CYS      C  356   3.610   4.224   3.188  0.1344  0.4084  0.2832
   22CYS      O  357   3.690   4.135   3.158  0.0228  0.3358  0.2172
   23PHE      N  358   3.527   4.210   3.304 -0.1620 -0.0422 -0.3040
   23PHE     HN  359   3.464   4.283   3.330  1.8792  1.2565  1.2893
   23PHE     CA  360   3.530   4.093   3.390  0.0717  0.6634 -0.7673
   23PHE     HA  361   3.594   4.024   3.336 -0.0125  0.3926 -0.5212
   23PHE     CB  362   3.593   4.123   3.528  0.4572  0.5304  0.5240
   23PHE    HB1  363   3.619   4.025   3.572  1.5244 -0.1582 -1.5511
   23PHE    HB2  364   3.695   4.167   3.526  0.7344 -0.0816  0.8630
   23PHE     CG  365   3.504   4.197   3.625  0.6617  0.6046 -0.1247
   23PHE    CD1  366   3.530   4.332   3.646 -0.6148  0.0235 -0.2198
   23PHE    HD1  367   3.613   4.378   3.595  0.6929  0.6234  2.3017
   23PHE    CE1  368   3.452   4.401   3.738  0.3257 -0.1126 -0.1909
   23PHE    HE1  369   3.463   4.507   3.756  0.0974 -0.3550  1.4961
   23PHE     CZ  370   3.352   4.333   3.814 -0.2611  0.1471 -0.0854
   23PHE     HZ  371   3.307   4.390   3.893 -1.3436  0.6029 -1.0135
   23PHE    CD2  372   3.403   4.136   3.700  0.4205 -0.0503 -0.1771
   23PHE    HD2  373   3.405   4.028   3.698  1.1248 -0.0835  0.9318
   23PHE    CE2  374   3.328   4.204   3.795 -0.2318 -0.5123  0.0758
   23PHE    HE2  375   3.248   4.156   3.850 -1.3451  1.3447  0.1465
   23PHE      C  376   3.389   4.031   3.407 -0.6585 -0.0274  0.3970
   23PHE      O  377   3.284   4.095   3.387  0.3018 -0.0653 -0.1194
   24LYS      N  378   3.377   3.897   3.438  0.2298  0.1551 -0.3858
   24LYS     HN  379   3.456   3.837   3.452 -1.4299 -1.8252  1.2385
   24LYS     CA  380   3.254   3.844   3.488 -0.2462 -0.1622 -0.0956
   24LYS     HA  381   3.194   3.924   3.527 -0.5186  0.0419 -0.9217
   24LYS     CB  382   3.170   3.754   3.392  0.2476  0.5133  0.0526
   24LYS    HB1  383   3.080   3.724   3.449  0.5809  0.9768  0.8479
   24LYS    HB2  384   3.136   3.823   3.312 -0.8338  0.4551  0.4534
   24LYS     CG  385   3.245   3.634   3.333  0.2945 -0.2547  0.0645
   24LYS    HG1  386   3.339   3.672   3.287  1.1258 -0.7618  1.3033
   24LYS    HG2  387   3.267   3.560   3.412  1.3147  0.1361  0.1623
   24LYS     CD  388   3.150   3.567   3.236  0.0255 -0.0862 -0.3269
   24LYS    HD1  389   3.073   3.523   3.303  0.5637  0.3914  0.6411
   24LYS    HD2  390   3.099   3.639   3.169  1.9176  0.9571 -0.7305
   24LYS     CE  391   3.190   3.446   3.159  0.2732  0.7075 -0.3316
   24LYS    HE1  392   3.242   3.378   3.229  0.7896  0.9042 -0.5209
   24LYS    HE2  393   3.100   3.393   3.120 -0.2123  2.0125 -1.0784
   24LYS     NZ  394   3.274   3.502   3.055  0.0037  0.4945 -0.3516
   24LYS    HZ1  395   3.360   3.547   3.090 -1.6341  2.7501  1.0021
   24LYS    HZ2  396   3.309   3.433   2.985  2.9405  2.2419 -0.7566
   24LYS    HZ3  397   3.241   3.585   3.002  1.5201  0.9150 -0.6883
   24LYS      C  398   3.296   3.770   3.612 -0.8961  0.1209 -0.2211
   24LYS      O  399   3.415   3.739   3.633 -0.5394  0.4196  0.1440
   25ALA      N  400   3.196   3.748   3.703  0.4590 -0.2920  0.7471
   25ALA     HN  401   3.102   3.770   3.680  0.1377 -3.4415 -1.7065
   25ALA     CA  402   3.218   3.678   3.820  0.2400 -0.1051 -0.2625
   25ALA     HA  403   3.321   3.651   3.834  0.0873 -0.4295  0.2586
   25ALA     CB  404   3.182   3.770   3.938  0.3607  0.3784 -1.0258
   25ALA    HB1  405   3.074   3.793   3.924 -0.2925 -0.9935  1.2243
   25ALA    HB2  406   3.194   3.722   4.038  2.1398  1.3855 -0.7162
   25ALA    HB3  407   3.246   3.861   3.929  1.5809 -0.5441 -1.9404
   25ALA      C  408   3.138   3.550   3.831  0.3700  0.2673  0.0179
   25ALA      O  409   3.029   3.530   3.781  0.4625  0.1432 -0.2939
   26THR      N  410   3.202   3.452   3.887  0.3024  0.0565 -0.5471
   26THR     HN  411   3.292   3.478   3.921 -0.5836  0.4813  1.6465
   26THR     CA  412   3.146   3.315   3.893  0.2958  0.3047 -0.5796
   26THR     HA  413   3.041   3.332   3.872  0.3873 -0.3082 -1.6396
   26THR     CB  414   3.204   3.215   3.799 -0.2310  0.1674 -0.6068
   26THR     HB  415   3.158   3.208   3.698  1.3328  0.3514 -1.3568
   26THR    OG1  416   3.217   3.079   3.849 -0.4858 -0.2366  0.4869
   26THR    HG1  417   3.243   3.029   3.771 -1.7852  0.4153 -0.4028
   26THR    CG2  418   3.341   3.259   3.759 -0.1330 -0.3225 -0.1252
   26THR   HG21  419   3.330   3.351   3.698  1.7701  0.3069  0.4338
   26THR   HG22  420   3.402   3.283   3.848 -0.0603  0.7011 -0.4403
   26THR   HG23  421   3.404   3.185   3.705  0.7892 -1.0848  1.9306
   26THR      C  422   3.161   3.280   4.045 -0.5224 -1.0223  0.4106
   26THR      O  423   3.255   3.321   4.110 -0.0232  0.0453 -0.5460
   27LEU      N  424   3.062   3.215   4.099  0.1345  0.2672  0.7658
   27LEU     HN  425   2.998   3.173   4.035  1.2608 -0.4976  0.1120
   27LEU     CA  426   3.061   3.172   4.236  0.4760  0.8672 -0.6370
   27LEU     HA  427   3.150   3.208   4.284  0.1669  0.1247  0.5497
   27LEU     CB  428   2.928   3.213   4.306  0.9505 -0.4722 -0.1644
   27LEU    HB1  429   2.938   3.323   4.320  0.6576 -0.6073  1.2163
   27LEU    HB2  430   2.848   3.197   4.231 -1.7586 -0.2866  2.5018
   27LEU     CG  431   2.876   3.144   4.432  0.4636  1.0226  0.0103
   27LEU     HG  432   2.878   3.034   4.420  0.6709  0.9858  0.3873
   27LEU    CD1  433   2.972   3.188   4.543  1.8794 -0.5147  0.7083
   27LEU   HD11  434   3.072   3.141   4.532  1.6632 -1.0749  1.1187
   27LEU   HD12  435   2.983   3.298   4.532  0.3753 -0.4792 -0.9831
   27LEU   HD13  436   2.933   3.174   4.645 -0.0415  0.8098  0.2121
   27LEU    CD2  437   2.729   3.192   4.457 -0.7797 -0.3325  0.6945
   27LEU   HD21  438   2.722   3.302   4.456 -1.6957 -0.3520 -1.8167
   27LEU   HD22  439   2.657   3.169   4.376 -1.5005  1.7537  0.6995
   27LEU   HD23  440   2.684   3.153   4.551  1.2164 -0.9405  1.4686
   27LEU      C  441   3.077   3.021   4.236 -0.2471  0.1166  0.1765
   27LEU      O  442   3.013   2.949   4.161 -0.0361 -0.2968 -0.1299
   28LYS      N  443   3.164   2.964   4.322  0.0604  0.4457 -0.2501
   28LYS     HN  444   3.210   3.021   4.389 -1.9255  2.6792 -0.6598
   28LYS     CA  445   3.190   2.816   4.331 -0.9757 -0.5227 -0.1050
   28LYS     HA  446   3.163   2.778   4.234  2.1920 -0.7514 -0.9840
   28LYS     CB  447   3.340   2.796   4.373 -0.1384 -0.4972  0.0845
   28LYS    HB1  448   3.351   2.842   4.474  2.0811 -2.1285  0.6604
   28LYS    HB2  449   3.359   2.688   4.390  0.4817  0.0315  3.6646
   28LYS     CG  450   3.436   2.861   4.277  0.6376  0.1572 -0.0333
   28LYS    HG1  451   3.429   2.797   4.187  0.6749  0.0252  0.0574
   28LYS    HG2  452   3.400   2.960   4.241 -1.3778 -0.1678  0.9420
   28LYS     CD  453   3.585   2.864   4.315  0.2100  0.0398  0.7281
   28LYS    HD1  454   3.614   2.757   4.328  0.6148 -0.0111 -0.4960
   28LYS    HD2  455   3.635   2.910   4.228 -1.3583 -0.1086 -0.2905
   28LYS     CE  456   3.613   2.953   4.435 -0.1657 -0.7972 -0.4086
   28LYS    HE1  457   3.620   3.060   4.406  1.5899 -0.4020  1.2704
   28LYS    HE2  458   3.534   2.943   4.513 -0.8728  0.6085 -0.9253
   28LYS     NZ  459   3.743   2.929   4.496 -0.1226  0.4262 -0.1693
   28LYS    HZ1  460   3.815   2.942   4.421 -1.0476 -0.8173 -1.3418
   28LYS    HZ2  461   3.761   3.007   4.561  1.6148  0.6486 -0.8547
   28LYS    HZ3  462   3.771   2.842   4.546  0.6597  0.5354 -0.3952
   28LYS      C  463   3.093   2.740   4.415 -0.2039 -0.0114 -0.4841
   28LYS      O  464   3.097   2.618   4.427 -1.0980 -0.7398  0.3015
   29LYS      N  465   2.990   2.810   4.468  0.0736 -0.1887 -0.1820
   29LYS     HN  466   2.981   2.907   4.445  2.1246 -0.4085 -2.3134
   29LYS     CA  467   2.888   2.742   4.547 -0.6261  0.4280  0.4773
   29LYS     HA  468   2.913   2.638   4.536 -0.9577  0.4858 -1.0185
   29LYS     CB  469   2.880   2.784   4.695 -0.0289 -0.2823 -0.0961
   29LYS    HB1  470   2.884   2.893   4.715  0.6483 -0.2501 -0.3520
   29LYS    HB2  471   2.788   2.753   4.749 -1.6342  0.1592 -2.4261
   29LYS     CG  472   2.995   2.734   4.790 -0.9601  0.6064  0.2422
   29LYS    HG1  473   3.096   2.773   4.766 -0.1502 -1.0004  0.9076
   29LYS    HG2  474   2.967   2.763   4.893  1.9390 -1.1083  1.6459
   29LYS     CD  475   3.018   2.575   4.794  0.0029 -0.2903 -0.1991
   29LYS    HD1  476   3.045   2.542   4.692 -0.5965  0.6361 -0.6837
   29LYS    HD2  477   3.093   2.548   4.871  0.7171 -0.0320 -0.7996
   29LYS     CE  478   2.887   2.500   4.828 -0.0418 -0.0176 -0.3522
   29LYS    HE1  479   2.840   2.546   4.918  0.0032 -2.9256  1.2798
   29LYS    HE2  480   2.820   2.502   4.739  0.3525 -2.5572 -0.7920
   29LYS     NZ  481   2.901   2.353   4.858  0.3613 -1.2451  0.2522
   29LYS    HZ1  482   2.843   2.326   4.940  1.5998 -1.4201  1.1005
   29LYS    HZ2  483   2.883   2.302   4.769 -0.7226  0.4694 -0.5779
   29LYS    HZ3  484   3.000   2.341   4.887  0.5653  0.3065  0.2874
   29LYS      C  485   2.752   2.746   4.479 -0.4164 -0.1508 -0.0990
   29LYS      O  486   2.655   2.749   4.544  0.2613 -0.5129  0.3619
   30PHE      N  487   2.753   2.750   4.345  0.5329 -0.6656 -0.0383
   30PHE     HN  488   2.839   2.744   4.295  1.0732 -0.2592  0.8046
   30PHE     CA  489   2.633   2.776   4.266 -0.0515  0.0896 -0.3587
   30PHE     HA  490   2.552   2.813   4.328 -0.3310 -1.0543 -0.0106
   30PHE     CB  491   2.656   2.909   4.182 -0.3168 -0.0096 -1.3709
   30PHE    HB1  492   2.686   2.992   4.250  2.0189 -1.8558 -0.0101
   30PHE    HB2  493   2.733   2.897   4.103  1.6583  1.8579  0.1386
   30PHE     CG  494   2.527   2.958   4.125  0.0707 -0.3874 -0.6867
   30PHE    CD1  495   2.429   3.009   4.205  0.5752  0.2540  0.0262
   30PHE    HD1  496   2.438   3.000   4.313  1.0797 -0.9314 -0.0932
   30PHE    CE1  497   2.314   3.057   4.145  0.4927  0.1254  0.1191
   30PHE    HE1  498   2.244   3.109   4.208  1.3445  2.4793 -0.7823
   30PHE     CZ  499   2.306   3.081   4.006 -0.4728 -0.0939  0.6321
   30PHE     HZ  500   2.219   3.127   3.960  0.5827 -0.8290 -2.3081
   30PHE    CD2  501   2.512   2.967   3.984 -0.2098 -0.3258 -0.1909
   30PHE    HD2  502   2.592   2.927   3.923 -1.3954 -1.2746 -1.1594
   30PHE    CE2  503   2.403   3.025   3.927  0.0168 -0.6972 -0.4155
   30PHE    HE2  504   2.391   3.027   3.820 -0.7929 -0.4992 -0.3247
   30PHE      C  505   2.590   2.660   4.175 -0.2368 -0.6209 -0.4943
   30PHE      O  506   2.667   2.605   4.097  0.6178  0.0545  0.2103
   31PRO      N  507   2.465   2.614   4.187 -0.4379 -0.4073 -0.0421
   31PRO     CD  508   2.376   2.631   4.296 -0.2749 -0.5906 -0.3146
   31PRO    HD1  509   2.305   2.712   4.271  0.3595  0.4601  1.1686
   31PRO    HD2  510   2.426   2.646   4.395 -1.0230 -0.3609  0.0324
   31PRO     CA  511   2.426   2.494   4.112  0.3200  0.7106  0.1525
   31PRO     HA  512   2.506   2.422   4.126 -1.0862 -2.0190 -4.0068
   31PRO     CB  513   2.291   2.452   4.170 -0.1077 -0.0640 -0.0333
   31PRO    HB1  514   2.208   2.503   4.117  1.4853 -0.0208 -2.6375
   31PRO    HB2  515   2.280   2.342   4.158  1.6399 -0.4193  1.1543
   31PRO     CG  516   2.309   2.496   4.310  1.4080  0.2156 -0.4875
   31PRO    HG1  517   2.205   2.509   4.349  0.8001 -1.0634 -1.6084
   31PRO    HG2  518   2.377   2.443   4.380  0.4951  0.1166  0.3474
   31PRO      C  519   2.420   2.506   3.957 -0.7193 -0.5203  0.2122
   31PRO      O  520   2.457   2.404   3.895  0.0933 -0.4733 -0.2626
   32LEU      N  521   2.383   2.624   3.898  0.0573 -0.1923 -0.5498
   32LEU     HN  522   2.352   2.701   3.953  1.3501 -0.0152 -0.0343
   32LEU     CA  523   2.377   2.631   3.754 -0.1141  0.0429 -0.5244
   32LEU     HA  524   2.355   2.530   3.724 -1.4398 -0.1369  0.9167
   32LEU     CB  525   2.259   2.722   3.706  0.5837 -0.4154  0.7019
   32LEU    HB1  526   2.301   2.824   3.720  0.0682 -0.1262  0.1547
   32LEU    HB2  527   2.243   2.702   3.598 -2.5053 -2.2747  1.3920
   32LEU     CG  528   2.120   2.710   3.771 -0.0455 -0.2139 -0.3097
   32LEU     HG  529   2.056   2.777   3.710  0.7596 -1.0464 -2.1246
   32LEU    CD1  530   2.087   2.566   3.753  0.1496  0.6618  1.0882
   32LEU   HD11  531   1.995   2.537   3.808  0.4581  1.2250  1.9148
   32LEU   HD12  532   2.081   2.533   3.647 -1.4557  1.6360  0.8514
   32LEU   HD13  533   2.167   2.514   3.811 -0.2941 -2.0538 -0.5469
   32LEU    CD2  534   2.098   2.741   3.917  0.7369 -0.0503 -0.2438
   32LEU   HD21  535   2.145   2.667   3.985 -2.1100  0.6491  2.7966
   32LEU   HD22  536   2.136   2.844   3.936 -0.9738  0.6929 -0.5904
   32LEU   HD23  537   1.990   2.737   3.943  0.7753 -0.7869 -0.1907
   32LEU      C  538   2.508   2.657   3.680  0.7063  0.4936 -0.1045
   32LEU      O  539   2.514   2.646   3.560 -1.7312 -0.1758 -0.7753
   33LYS      N  540   2.619   2.677   3.748 -0.4231 -0.9806 -0.2672
   33LYS     HN  541   2.623   2.661   3.846  1.5932 -0.7717 -0.2720
   33LYS     CA  542   2.744   2.715   3.686 -0.3527  0.2830 -0.4544
   33LYS     HA  543   2.794   2.781   3.756  1.4260  0.2642 -1.6509
   33LYS     CB  544   2.844   2.595   3.661 -1.0256 -0.3818 -0.2350
   33LYS    HB1  545   2.942   2.646   3.649 -1.5947  0.5768 -0.9526
   33LYS    HB2  546   2.847   2.539   3.756 -1.9369  0.1367  0.1154
   33LYS     CG  547   2.788   2.500   3.553 -0.6071  0.3110 -0.1086
   33LYS    HG1  548   2.703   2.446   3.599  0.0238 -0.6299 -0.0353
   33LYS    HG2  549   2.759   2.567   3.469  2.0377  2.1520  0.3034
   33LYS     CD  550   2.889   2.388   3.512  0.0699 -0.0561 -0.2852
   33LYS    HD1  551   2.986   2.436   3.485  1.5620 -1.1637  2.5667
   33LYS    HD2  552   2.927   2.313   3.585  0.2358 -1.0077 -1.3281
   33LYS     CE  553   2.840   2.301   3.396  0.6457  0.2963  0.4667
   33LYS    HE1  554   2.843   2.350   3.296 -0.2853  0.3281  0.4457
   33LYS    HE2  555   2.894   2.205   3.388  0.2262  0.1592 -1.0491
   33LYS     NZ  556   2.694   2.256   3.412  0.8222 -0.2258 -0.3328
   33LYS    HZ1  557   2.659   2.205   3.328  1.0564  0.3691 -0.7940
   33LYS    HZ2  558   2.690   2.191   3.494  1.7320 -0.0202 -0.1154
   33LYS    HZ3  559   2.633   2.339   3.429 -0.1552 -0.8342 -0.7777
   33LYS      C  560   2.741   2.821   3.580 -0.1533  0.2711  0.4189
   33LYS      O  561   2.807   2.802   3.476 -0.2804 -0.1206  0.7444
   34PHE      N  562   2.666   2.928   3.598 -0.1322  0.2596 -0.3040
   34PHE     HN  563   2.605   2.942   3.676  0.6483  1.0940  0.1676
   34PHE     CA  564   2.642   3.019   3.491 -0.1173 -0.2502 -0.3588
   34PHE     HA  565   2.718   3.010   3.414 -0.4213  2.3817 -1.0788
   34PHE     CB  566   2.498   2.991   3.428 -0.0889  0.4903 -0.7413
   34PHE    HB1  567   2.495   2.881   3.415  0.2879  0.5058 -0.9829
   34PHE    HB2  568   2.429   3.010   3.513  1.6112 -2.0955  1.3598
   34PHE     CG  569   2.466   3.062   3.299  0.1318  0.0191 -0.1796
   34PHE    CD1  570   2.559   3.141   3.230  0.3756  0.1795  0.2800
   34PHE    HD1  571   2.662   3.147   3.263  0.2758 -0.9725  0.8213
   34PHE    CE1  572   2.516   3.217   3.123 -0.1020 -0.6814  0.2640
   34PHE    HE1  573   2.594   3.264   3.065 -0.9064  1.4174  0.7809
   34PHE     CZ  574   2.381   3.220   3.087  0.2867 -0.3981 -0.2778
   34PHE     HZ  575   2.346   3.279   3.004  1.6632  1.2301  0.2449
   34PHE    CD2  576   2.327   3.078   3.272 -0.9445  0.4176  0.0799
   34PHE    HD2  577   2.250   3.027   3.329 -2.4941  0.9923 -1.4137
   34PHE    CE2  578   2.287   3.162   3.163 -0.3731 -0.1262 -0.2610
   34PHE    HE2  579   2.181   3.170   3.143 -0.3412 -2.0326 -1.3944
   34PHE      C  580   2.653   3.158   3.555 -0.1962  0.1371 -0.3401
   34PHE      O  581   2.565   3.239   3.549 -0.1540 -1.0700 -0.4375
   35PRO      N  582   2.772   3.192   3.606  0.3169  0.0335  0.0254
   35PRO     CD  583   2.895   3.163   3.529  0.1190 -0.3216  0.2764
   35PRO    HD1  584   2.889   3.070   3.467 -0.4822 -1.7175  2.3299
   35PRO    HD2  585   2.983   3.146   3.594 -0.2283  0.7228  1.0387
   35PRO     CA  586   2.798   3.324   3.665 -0.6804  0.4503 -0.4946
   35PRO     HA  587   2.890   3.310   3.719 -0.6197  1.3110 -0.3675
   35PRO     CB  588   2.827   3.395   3.527  0.5062  0.0805  0.2837
   35PRO    HB1  589   2.728   3.419   3.483  0.5944 -1.5010 -0.8571
   35PRO    HB2  590   2.880   3.493   3.533 -0.2738  0.6995 -2.0006
   35PRO     CG  591   2.912   3.292   3.454 -0.4172  0.3649 -0.3154
   35PRO    HG1  592   2.891   3.280   3.345 -0.4432 -3.4155 -0.0220
   35PRO    HG2  593   3.018   3.323   3.463 -0.3172  0.2094 -0.9169
   35PRO      C  594   2.706   3.386   3.768  0.2999  0.4261 -0.0067
   35PRO      O  595   2.610   3.328   3.817 -0.4610 -0.0649  0.5921
   36VAL      N  596   2.740   3.508   3.810 -0.0650  0.1198  0.0046
   36VAL     HN  597   2.831   3.537   3.781 -0.0191 -0.1466 -0.1260
   36VAL     CA  598   2.658   3.578   3.912 -0.1100  0.1417  1.0427
   36VAL     HA  599   2.556   3.544   3.898  0.0535  0.7337 -2.2476
   36VAL     CB  600   2.699   3.550   4.055 -0.1564 -0.1243 -0.0023
   36VAL     HB  601   2.704   3.440   4.073 -0.6454 -0.2906 -0.8515
   36VAL    CG1  602   2.843   3.584   4.093  0.4411 -0.2851  0.6194
   36VAL   HG11  603   2.912   3.535   4.020 -0.7438 -1.8708  0.5160
   36VAL   HG12  604   2.851   3.693   4.113 -0.3547  0.1917 -1.4338
   36VAL   HG13  605   2.862   3.535   4.191 -0.5524 -2.6161 -0.2748
   36VAL    CG2  606   2.598   3.616   4.158  0.3528 -0.2227 -0.2555
   36VAL   HG21  607   2.622   3.587   4.262  2.2938  0.4064 -0.4758
   36VAL   HG22  608   2.593   3.726   4.141 -0.3379 -0.1498  0.3944
   36VAL   HG23  609   2.498   3.575   4.133 -0.5807  0.9962  1.2652
   36VAL      C  610   2.650   3.725   3.885  0.2337 -0.5198  1.1121
   36VAL      O  611   2.540   3.783   3.866 -0.2302  0.1879  0.2095
   37LYS      N  612   2.768   3.794   3.854  0.0348  0.1692 -0.3012
   37LYS     HN  613   2.853   3.742   3.858 -0.2095 -0.1636  1.2218
   37LYS     CA  614   2.775   3.937   3.823 -0.0895  0.9915  0.7417
   37LYS     HA  615   2.676   3.957   3.785 -0.1046  0.5029  0.5181
   37LYS     CB  616   2.808   4.026   3.947 -0.0408 -0.4347  0.6430
   37LYS    HB1  617   2.912   4.002   3.980 -0.3561 -3.2353 -0.1942
   37LYS    HB2  618   2.810   4.137   3.936 -1.7975 -0.2011  2.1329
   37LYS     CG  619   2.716   3.990   4.070  0.1184 -0.0648  0.0497
   37LYS    HG1  620   2.615   4.007   4.026  0.6360 -1.3715 -1.7797
   37LYS    HG2  621   2.733   3.883   4.094  1.9921  0.4723  1.3241
   37LYS     CD  622   2.751   4.081   4.188 -0.2306 -0.0191 -0.5662
   37LYS    HD1  623   2.685   4.045   4.270 -0.8684 -0.0164 -1.0669
   37LYS    HD2  624   2.856   4.059   4.215  0.2543  3.3851  0.8781
   37LYS     CE  625   2.754   4.236   4.159  0.6600  0.4153  0.2501
   37LYS    HE1  626   2.833   4.264   4.085 -0.8256  0.5115 -1.3566
   37LYS    HE2  627   2.659   4.268   4.111 -0.3980  1.7966  3.0713
   37LYS     NZ  628   2.768   4.319   4.275  0.4880 -0.2441 -0.2382
   37LYS    HZ1  629   2.713   4.288   4.358 -0.0704  3.4428  0.9310
   37LYS    HZ2  630   2.869   4.334   4.293  1.3685 -0.9172 -3.7680
   37LYS    HZ3  631   2.724   4.410   4.252 -0.2876 -0.6310 -0.3311
   37LYS      C  632   2.874   3.961   3.715 -0.3250 -0.0621 -0.2132
   37LYS      O  633   2.958   3.877   3.680 -0.2993  0.3304  0.3096
   38ARG      N  634   2.864   4.079   3.649  0.1724 -0.3009 -0.5970
   38ARG     HN  635   2.792   4.145   3.669 -0.0018 -0.6577 -0.0115
   38ARG     CA  636   2.959   4.120   3.542 -0.2570  0.3099  0.4022
   38ARG     HA  637   3.040   4.049   3.545 -0.0869  0.5262  3.3634
   38ARG     CB  638   2.891   4.116   3.398 -0.0735 -0.5964  0.2360
   38ARG    HB1  639   2.803   4.182   3.408  1.1682  1.0009  0.9679
   38ARG    HB2  640   2.966   4.158   3.328  0.6713 -0.0199  1.3509
   38ARG     CG  641   2.858   3.975   3.336 -0.0652  0.0958 -0.3494
   38ARG    HG1  642   2.830   3.991   3.230  1.1326 -1.5496 -0.9502
   38ARG    HG2  643   2.948   3.910   3.334 -1.0301 -1.3164 -3.4402
   38ARG     CD  644   2.739   3.895   3.392  0.0651  0.3209  0.0550
   38ARG    HD1  645   2.768   3.873   3.496  0.3965  1.5839  0.2445
   38ARG    HD2  646   2.642   3.949   3.396  0.0484  0.3832 -0.8164
   38ARG     NE  647   2.717   3.764   3.315 -0.3580 -0.6514 -0.9764
   38ARG     HE  648   2.758   3.749   3.225 -1.1813  2.0331 -1.9082
   38ARG     CZ  649   2.622   3.679   3.347 -0.2146 -0.3777  0.1356
   38ARG    NH1  650   2.526   3.704   3.438  0.0904 -0.2996  0.0650
   38ARG   HH11  651   2.526   3.794   3.481 -0.2619 -0.0989 -0.3439
   38ARG   HH12  652   2.461   3.634   3.466  0.5440 -1.9056 -2.5286
   38ARG    NH2  653   2.609   3.571   3.267 -0.1233  0.1024 -0.2585
   38ARG   HH21  654   2.669   3.558   3.188 -0.8177  0.9298 -0.9502
   38ARG   HH22  655   2.547   3.497   3.293  0.6883  0.0217  1.6116
   38ARG      C  656   3.001   4.265   3.564  0.2560 -0.2014  0.0938
   38ARG      O  657   2.951   4.336   3.649  0.5498  0.5511 -0.4287
   39GLY      N  658   3.103   4.312   3.491 -0.0865 -0.2772  0.4872
   39GLY     HN  659   3.145   4.270   3.411 -2.0407 -0.6579 -0.4182
   39GLY     CA  660   3.155   4.446   3.521  0.3644 -0.4713  0.1123
   39GLY    HA1  661   3.079   4.521   3.503  0.0585 -0.5650  0.9981
   39GLY    HA2  662   3.179   4.450   3.626 -0.6981  0.4392  0.3409
   39GLY      C  663   3.277   4.487   3.439 -0.0692 -0.5989 -0.3589
   39GLY      O  664   3.313   4.427   3.339 -0.4229 -0.1820  0.0528
   40CYS      N  665   3.343   4.586   3.491 -0.3704  0.0345  0.0368
   40CYS     HN  666   3.308   4.633   3.571 -0.9879 -0.7133  0.2131
   40CYS     CA  667   3.471   4.642   3.438 -0.6632  0.0857  0.4070
   40CYS     HA  668   3.515   4.560   3.383 -2.1090 -0.1970 -0.3842
   40CYS     CB  669   3.445   4.764   3.343 -0.5558  0.0815 -0.0501
   40CYS    HB1  670   3.393   4.842   3.403 -0.7843  0.1652 -0.3574
   40CYS    HB2  671   3.540   4.815   3.315  0.6729 -0.9299  2.0107
   40CYS     SG  672   3.356   4.726   3.198  0.2668  0.2013  0.0578
   40CYS      C  673   3.563   4.684   3.550 -0.6480  0.6354  0.1403
   40CYS      O  674   3.515   4.737   3.645 -0.0500  0.6554 -0.0880
   41ALA      N  675   3.702   4.666   3.547  0.4111  0.7238 -0.2357
   41ALA     HN  676   3.751   4.629   3.468  2.5012  0.5266  1.0876
   41ALA     CA  677   3.787   4.727   3.650  0.3919 -0.4138 -0.1280
   41ALA     HA  678   3.748   4.823   3.678 -1.2376 -0.3749 -2.2566
   41ALA     CB  679   3.782   4.649   3.785 -0.0641 -0.1396 -0.0060
   41ALA    HB1  680   3.679   4.650   3.828 -0.4319 -1.3586 -0.8101
   41ALA    HB2  681   3.824   4.546   3.790  0.7301  0.2234  1.0438
   41ALA    HB3  682   3.849   4.700   3.858  1.1707  0.3895 -1.4502
   41ALA      C  683   3.933   4.755   3.604  0.0339  0.2790  0.3908
   41ALA      O  684   3.977   4.709   3.495  0.2250 -0.3439  0.1204
   42ASPT     N  685   4.006   4.844   3.677 -0.0307  0.9334 -0.1982
   42ASPT    HN  686   3.962   4.882   3.758 -1.1702 -0.1142 -0.2950
   42ASPT    CA  687   4.148   4.873   3.646 -0.1085 -0.7439  0.1655
   42ASPT    HA  688   4.152   4.918   3.548  0.7294  2.2022  1.4460
   42ASPT    CB  689   4.202   4.989   3.737  0.1838 -0.5422 -0.0044
   42ASPT   HB1  690   4.124   5.068   3.730 -0.2569 -1.0804 -2.1484
   42ASPT   HB2  691   4.196   4.957   3.843 -0.4066  0.1731  0.1883
   42ASPT    CG  692   4.343   5.051   3.706  0.8674 -0.9722  0.6372
   42ASPT   OD1  693   4.404   5.054   3.602  0.6227  0.1932 -0.1756
   42ASPT   OD2  694   4.388   5.110   3.823  0.1015 -0.3344  0.3777
   42ASPT   HD2  695   4.479   5.138   3.809  0.0446  0.5991  1.6525
   42ASPT     C  696   4.243   4.753   3.659 -0.1624 -0.0227 -0.1634
   42ASPT     O  697   4.338   4.737   3.584  0.1089  0.6870  0.0683
   43ASN      N  698   4.222   4.669   3.767 -0.2662 -0.2271  0.6213
   43ASN     HN  699   4.160   4.699   3.839  0.8597 -0.2232  1.6163
   43ASN     CA  700   4.291   4.546   3.792 -0.5045 -0.2476  0.2638
   43ASN     HA  701   4.340   4.502   3.707  0.2235 -1.0136  1.0607
   43ASN     CB  702   4.394   4.558   3.909  0.5471  0.0627 -0.1182
   43ASN    HB1  703   4.361   4.638   3.978 -1.7171 -1.1434  0.2744
   43ASN    HB2  704   4.415   4.465   3.966  1.7174  0.9666  0.9916
   43ASN     CG  705   4.530   4.597   3.854 -0.0236  0.7029  0.2424
   43ASN    OD1  706   4.597   4.694   3.894 -0.4514  0.4426  0.2629
   43ASN    ND2  707   4.589   4.508   3.768 -0.2103  0.6233 -0.0936
   43ASN   HD21  708   4.538   4.426   3.739 -1.3245  0.2561  2.5335
   43ASN   HD22  709   4.683   4.536   3.749 -0.4126  2.3451  1.2459
   43ASN      C  710   4.190   4.457   3.838 -0.0138 -0.5167 -0.8841
   43ASN      O  711   4.083   4.494   3.882 -0.3483 -0.7392  0.1216
   44CYS      N  712   4.207   4.325   3.823 -0.3093  0.5063 -0.1342
   44CYS     HN  713   4.292   4.280   3.797  0.5761  0.8612  1.9695
   44CYS     CA  714   4.102   4.226   3.849 -0.5545 -0.3031 -0.1632
   44CYS     HA  715   4.014   4.269   3.804 -0.7327 -0.3206  0.1712
   44CYS     CB  716   4.117   4.103   3.764 -0.5832 -0.1446 -0.5037
   44CYS    HB1  717   4.199   4.039   3.804 -1.2197 -0.3873  0.4454
   44CYS    HB2  718   4.028   4.036   3.767  0.0351 -1.0036 -0.6796
   44CYS     SG  719   4.166   4.143   3.595 -0.1678  0.1589  0.3619
   44CYS      C  720   4.065   4.210   3.999 -0.0120  0.0277  0.0161
   44CYS      O  721   4.151   4.186   4.087 -0.2619 -0.4220 -0.3928
   45PRO      N  722   3.941   4.210   4.042  0.3964  0.4833  0.0016
   45PRO     CD  723   3.815   4.234   3.963 -0.2938  0.1142 -0.2630
   45PRO    HD1  724   3.793   4.138   3.912  0.3825 -0.9048  1.2678
   45PRO    HD2  725   3.838   4.313   3.888  2.8592 -0.2030  0.2248
   45PRO     CA  726   3.909   4.172   4.182  0.1929  0.4285  0.3661
   45PRO     HA  727   3.962   4.245   4.241  1.2787 -0.3174  0.3383
   45PRO     CB  728   3.756   4.178   4.192  0.2405 -0.5861  0.6381
   45PRO    HB1  729   3.711   4.077   4.195 -2.4217  0.5372  1.6995
   45PRO    HB2  730   3.724   4.234   4.283 -0.3274 -0.0134  0.0901
   45PRO     CG  731   3.713   4.262   4.071 -0.3160  0.3339 -0.2034
   45PRO    HG1  732   3.614   4.222   4.041  0.4321 -0.5867 -1.5911
   45PRO    HG2  733   3.710   4.372   4.081  0.7840  0.6198 -2.3162
   45PRO      C  734   3.959   4.033   4.218 -0.6446 -0.0323 -1.3537
   45PRO      O  735   3.956   3.940   4.137 -0.1667 -0.2264  1.0390
   46LYS      N  736   4.013   4.012   4.341  0.3858 -0.1544  0.5223
   46LYS     HN  737   4.013   4.084   4.410  2.1685 -0.9565  1.4270
   46LYS     CA  738   4.085   3.896   4.369  0.2747  1.3655 -0.2759
   46LYS     HA  739   4.133   3.855   4.281 -0.1511 -3.7322  1.5228
   46LYS     CB  740   4.202   3.919   4.468  0.2142  0.3801 -0.2396
   46LYS    HB1  741   4.155   3.982   4.548 -3.0936 -2.4509  0.3028
   46LYS    HB2  742   4.241   3.831   4.524  2.4811  1.0993 -0.6004
   46LYS     CG  743   4.324   3.992   4.417  0.7076 -0.0374 -0.2787
   46LYS    HG1  744   4.385   3.924   4.353  0.3097 -0.4201 -0.2573
   46LYS    HG2  745   4.290   4.079   4.358  4.0418  1.3794 -0.3415
   46LYS     CD  746   4.416   4.039   4.534  0.5038 -0.2092 -0.5053
   46LYS    HD1  747   4.369   4.128   4.582  0.5021  0.4132 -1.6289
   46LYS    HD2  748   4.433   3.951   4.600 -1.8313 -0.3852 -0.0608
   46LYS     CE  749   4.557   4.067   4.483 -0.7213 -0.6794  0.3197
   46LYS    HE1  750   4.600   3.974   4.441 -1.0129  0.0172 -1.6329
   46LYS    HE2  751   4.556   4.144   4.403 -2.6651 -1.2614 -0.2650
   46LYS     NZ  752   4.647   4.118   4.595  0.4849  0.0487 -0.6850
   46LYS    HZ1  753   4.739   4.146   4.556  1.4258  0.2168  1.5242
   46LYS    HZ2  754   4.608   4.197   4.651  0.5572  1.1798 -2.1833
   46LYS    HZ3  755   4.654   4.036   4.658 -0.1999  0.3351 -0.2179
   46LYS      C  756   4.003   3.774   4.417  0.0168  0.9492 -0.7600
   46LYS      O  757   3.943   3.783   4.525 -0.2649 -0.0716 -0.8598
   47ASN      N  758   4.015   3.655   4.349 -0.3200 -0.3529  0.4896
   47ASN     HN  759   4.076   3.656   4.269 -0.5191 -0.0114  0.3368
   47ASN     CA  760   3.948   3.531   4.379  0.2304  0.0495 -0.2160
   47ASN     HA  761   3.843   3.552   4.367 -0.0615  0.9985  3.0209
   47ASN     CB  762   4.000   3.416   4.283 -0.0428 -0.3364  0.0218
   47ASN    HB1  763   4.107   3.397   4.303  0.0334 -2.4622 -1.9798
   47ASN    HB2  764   3.940   3.326   4.309 -0.5697  0.1824  0.6473
   47ASN     CG  765   3.981   3.443   4.135  0.1801 -0.5899 -0.7069
   47ASN    OD1  766   3.907   3.528   4.078 -0.2606  0.4546  0.0786
   47ASN    ND2  767   4.064   3.372   4.057  0.4212  0.0402  0.6792
   47ASN   HD21  768   4.136   3.320   4.103 -0.3027 -0.2084  1.5582
   47ASN   HD22  769   4.061   3.395   3.960  0.5228 -1.1064  0.3902
   47ASN      C  770   3.948   3.485   4.534 -0.5642 -0.2706 -0.3585
   47ASN      O  771   4.045   3.514   4.611  0.3602  0.4871  0.1167
   48SER      N  772   3.846   3.414   4.583  0.4494 -0.3362 -0.4320
   48SER     HN  773   3.777   3.380   4.519 -0.0795  0.5533 -0.3488
   48SER     CA  774   3.807   3.396   4.724 -0.4471  0.5775 -0.2169
   48SER     HA  775   3.903   3.393   4.773  1.1524 -0.2673 -3.1563
   48SER     CB  776   3.718   3.510   4.774 -0.1133  0.1828  0.6588
   48SER    HB1  777   3.737   3.528   4.882  1.2137 -2.5131  0.9777
   48SER    HB2  778   3.748   3.605   4.726 -1.8185 -0.2004 -1.2535
   48SER     OG  779   3.576   3.491   4.750  0.0990  0.2061 -0.2608
   48SER    HG1  780   3.527   3.557   4.798 -0.8839 -0.1443 -0.7511
   48SER      C  781   3.749   3.260   4.742  0.3631 -0.7229  0.5896
   48SER      O  782   3.729   3.184   4.647  0.0531  0.1064 -0.3520
   49ALA      N  783   3.701   3.217   4.866 -0.3517  0.2072  0.2687
   49ALA     HN  784   3.709   3.270   4.950 -2.1812  0.1554  0.5092
   49ALA     CA  785   3.648   3.084   4.876 -0.3033  0.4736 -0.0555
   49ALA     HA  786   3.704   3.017   4.812 -1.2962  1.1310 -1.6816
   49ALA     CB  787   3.671   3.043   5.021 -0.2477  0.7290 -0.5131
   49ALA    HB1  788   3.616   3.110   5.090 -1.9581 -0.0150 -1.1047
   49ALA    HB2  789   3.636   2.940   5.043 -1.9904  1.8885  2.7079
   49ALA    HB3  790   3.779   3.055   5.045 -0.4414  0.5796  0.4718
   49ALA      C  791   3.497   3.070   4.846 -0.4886 -0.0253 -0.0905
   49ALA      O  792   3.435   2.964   4.846 -0.0754  0.2759 -0.6383
   50LEU      N  793   3.442   3.188   4.798  0.4567  0.0863 -0.2410
   50LEU     HN  794   3.504   3.266   4.793  1.0339 -0.3523 -0.0198
   50LEU     CA  795   3.311   3.202   4.733 -0.2062 -0.1294  0.4047
   50LEU     HA  796   3.256   3.109   4.732 -0.3330 -0.0794 -1.1768
   50LEU     CB  797   3.227   3.310   4.789  0.1201  0.4669  0.2640
   50LEU    HB1  798   3.290   3.401   4.793 -0.5801  1.2779 -3.2378
   50LEU    HB2  799   3.135   3.314   4.726 -0.4303 -3.1184  0.6312
   50LEU     CG  800   3.183   3.277   4.932  0.0421  0.2282 -0.3161
   50LEU     HG  801   3.198   3.170   4.955 -0.7205 -1.0121 -4.6666
   50LEU    CD1  802   3.267   3.358   5.033 -0.2935 -0.4222  0.7562
   50LEU   HD11  803   3.375   3.343   5.015 -0.6436  0.6096 -2.9331
   50LEU   HD12  804   3.247   3.467   5.031 -0.1665 -0.3521  2.0891
   50LEU   HD13  805   3.237   3.336   5.138 -1.5457  0.2451  0.5625
   50LEU    CD2  806   3.030   3.300   4.947 -0.2489 -0.4152  0.4592
   50LEU   HD21  807   3.011   3.404   4.912 -3.6238 -0.7452  1.0045
   50LEU   HD22  808   2.973   3.227   4.886 -1.3504 -0.9426  2.0547
   50LEU   HD23  809   3.004   3.306   5.055  0.4832  2.9779  0.5769
   50LEU      C  810   3.340   3.217   4.584 -0.3433 -0.2304  0.1781
   50LEU      O  811   3.304   3.127   4.505 -0.0910  0.5781 -0.8865
   51LEU      N  812   3.387   3.337   4.547 -0.4037 -0.1751  0.1043
   51LEU     HN  813   3.448   3.390   4.606  2.0834 -1.6033 -1.0188
   51LEU     CA  814   3.386   3.392   4.414  0.2452 -0.1664 -0.2558
   51LEU     HA  815   3.321   3.323   4.362  0.4847 -2.5775  2.3764
   51LEU     CB  816   3.333   3.539   4.403  0.0639 -0.1023 -0.5550
   51LEU    HB1  817   3.401   3.600   4.467  1.9092  0.9999 -3.3224
   51LEU    HB2  818   3.357   3.567   4.298  0.0938  1.3199 -0.1982
   51LEU     CG  819   3.181   3.557   4.434 -0.4257  0.1610  0.7435
   51LEU     HG  820   3.116   3.468   4.418 -1.9289  1.2805  0.2889
   51LEU    CD1  821   3.162   3.602   4.575  0.3811  0.0975  0.3632
   51LEU   HD11  822   3.215   3.698   4.595  0.4704 -0.4129  2.9283
   51LEU   HD12  823   3.057   3.621   4.607  0.6724  0.0249  1.3731
   51LEU   HD13  824   3.206   3.528   4.645 -2.1458 -1.6063  0.2830
   51LEU    CD2  825   3.136   3.664   4.338 -0.3571  0.2005 -0.2396
   51LEU   HD21  826   3.140   3.634   4.231 -0.4268  2.8592 -1.0615
   51LEU   HD22  827   3.028   3.689   4.352 -0.6239 -1.9963  2.3550
   51LEU   HD23  828   3.198   3.751   4.366 -2.2213  0.9531  1.8177
   51LEU      C  829   3.518   3.383   4.334  0.3520  0.2434 -0.2604
   51LEU      O  830   3.619   3.402   4.396 -0.0256 -0.0079  0.0262
   52LYS      N  831   3.502   3.368   4.201 -0.8049 -0.2863 -0.0093
   52LYS     HN  832   3.412   3.366   4.159 -0.1532  0.8650 -1.5811
   52LYS     CA  833   3.603   3.378   4.099  0.8408  0.3060  0.0903
   52LYS     HA  834   3.693   3.411   4.149 -1.2995  2.1687  3.0328
   52LYS     CB  835   3.614   3.232   4.045  0.3559  0.0685  0.6620
   52LYS    HB1  836   3.654   3.159   4.119  1.7423 -0.9130 -0.9691
   52LYS    HB2  837   3.512   3.193   4.025  0.4952  0.9507 -2.2733
   52LYS     CG  838   3.697   3.213   3.917 -0.1380 -0.2952  0.1532
   52LYS    HG1  839   3.650   3.271   3.835 -0.9800  0.8360  1.3883
   52LYS    HG2  840   3.800   3.253   3.926  0.3572 -0.7313 -2.7588
   52LYS     CD  841   3.706   3.069   3.875  0.1121  0.3383 -0.5129
   52LYS    HD1  842   3.772   3.020   3.949  0.0707  1.6572  0.4287
   52LYS    HD2  843   3.603   3.033   3.899  0.3475 -0.1937 -0.2785
   52LYS     CE  844   3.740   3.045   3.727  0.5452 -0.1812  0.4662
   52LYS    HE1  845   3.660   3.099   3.672  0.2890  0.0227  1.0305
   52LYS    HE2  846   3.845   3.073   3.701 -0.3703  3.2772  0.0305
   52LYS     NZ  847   3.739   2.905   3.692 -0.6353  0.0942  0.2668
   52LYS    HZ1  848   3.782   2.893   3.598  0.0887 -0.2916  0.6439
   52LYS    HZ2  849   3.803   2.860   3.760  0.8340  1.0527 -0.4120
   52LYS    HZ3  850   3.647   2.857   3.697 -1.2073  1.2349  1.8295
   52LYS      C  851   3.570   3.486   3.996  0.5923 -0.9472  0.3441
   52LYS      O  852   3.471   3.499   3.930 -0.2424 -0.2650 -0.5138
   53TYR      N  853   3.666   3.571   3.970 -0.0379 -0.5341  1.0101
   53TYR     HN  854   3.755   3.547   4.009  1.3378 -1.3517 -2.2881
   53TYR     CA  855   3.660   3.691   3.889  0.6913  0.5211  0.3995
   53TYR     HA  856   3.560   3.699   3.850  1.1861 -0.8036 -1.2648
   53TYR     CB  857   3.704   3.819   3.968 -0.5129  0.2799  0.3020
   53TYR    HB1  858   3.806   3.796   4.005 -0.9382 -2.2356  0.1008
   53TYR    HB2  859   3.718   3.914   3.913 -1.2225  0.0881 -0.2318
   53TYR     CG  860   3.609   3.830   4.089  0.1741 -0.0884  0.3469
   53TYR    CD1  861   3.666   3.803   4.216  0.3005 -0.3123  0.1617
   53TYR    HD1  862   3.767   3.766   4.216  0.6989  0.6666 -1.4181
   53TYR    CE1  863   3.579   3.818   4.328 -0.3413  0.7677 -1.0572
   53TYR    HE1  864   3.624   3.808   4.426 -1.2282 -1.5973 -0.8223
   53TYR     CZ  865   3.455   3.881   4.319  0.0192 -0.7146 -0.7686
   53TYR     OH  866   3.387   3.916   4.433  0.0823 -0.1884  0.4909
   53TYR     HH  867   3.449   3.898   4.504  1.6194  2.1909 -0.1183
   53TYR    CD2  868   3.478   3.881   4.073  0.9475  0.0808  0.1428
   53TYR    HD2  869   3.445   3.910   3.975  2.5159 -0.5922 -0.6231
   53TYR    CE2  870   3.399   3.904   4.190  0.4357  0.1188  0.7889
   53TYR    HE2  871   3.301   3.948   4.189 -0.1262 -1.0753  1.1527
   53TYR      C  872   3.749   3.663   3.772  0.2774  0.4907  0.2610
   53TYR      O  873   3.867   3.662   3.785 -0.0061  0.3841 -0.0225
   54VAL      N  874   3.686   3.646   3.653 -0.2790 -0.0826 -0.5238
   54VAL     HN  875   3.587   3.653   3.648 -0.2204  0.5405 -1.0747
   54VAL     CA  876   3.761   3.616   3.530 -0.0416 -0.3861 -0.8463
   54VAL     HA  877   3.862   3.598   3.562 -0.2385  0.1068  0.0875
   54VAL     CB  878   3.701   3.483   3.468 -0.2146 -0.1488 -0.9143
   54VAL     HB  879   3.752   3.464   3.372 -2.3112 -2.1027 -1.7354
   54VAL    CG1  880   3.746   3.373   3.574  0.3426  0.5096  0.4694
   54VAL   HG11  881   3.739   3.273   3.527 -0.9448  0.7160  0.1675
   54VAL   HG12  882   3.850   3.395   3.604  0.7323  0.9972 -1.1792
   54VAL   HG13  883   3.679   3.366   3.663  0.4027 -1.2337  0.3981
   54VAL    CG2  884   3.547   3.478   3.457 -0.7053  0.3745 -0.1740
   54VAL   HG21  885   3.508   3.565   3.399 -1.7374  0.4325  0.5771
   54VAL   HG22  886   3.512   3.391   3.398 -1.6065  1.2227 -0.9387
   54VAL   HG23  887   3.502   3.470   3.558 -2.6960  0.4685 -1.0021
   54VAL      C  888   3.758   3.741   3.433  0.0602  1.0848  0.3539
   54VAL      O  889   3.653   3.805   3.414  0.0634 -0.0233 -0.3376
   55CYS      N  890   3.874   3.777   3.379 -0.6017 -0.3169 -0.0235
   55CYS     HN  891   3.952   3.715   3.388 -0.4793 -0.1426  0.1223
   55CYS     CA  892   3.895   3.909   3.319 -0.1843  0.6981 -0.6194
   55CYS     HA  893   3.801   3.940   3.277  0.4646  1.6182 -1.4402
   55CYS     CB  894   3.944   4.007   3.426 -0.0106 -0.7555 -0.4730
   55CYS    HB1  895   3.933   4.111   3.390 -2.0539 -0.4491  0.8747
   55CYS    HB2  896   3.883   4.003   3.518 -0.1779 -0.0257 -0.5454
   55CYS     SG  897   4.116   3.974   3.490 -0.3759 -0.1107  0.2232
   55CYS      C  898   3.984   3.915   3.192  0.2344  0.3993 -0.3699
   55CYS      O  899   4.047   3.814   3.170 -0.6259  0.1169 -0.2850
   56CYS      N  900   3.989   4.031   3.122 -0.1538 -0.4299  0.6877
   56CYS     HN  901   3.931   4.109   3.147  2.7127  1.9867  0.3444
   56CYS     CA  902   4.038   4.025   2.988 -0.2704 -0.0114 -0.0655
   56CYS     HA  903   4.143   4.002   2.986 -0.3382 -1.1328  3.2314
   56CYS     CB  904   3.950   3.923   2.904 -0.0639  0.1102  0.7671
   56CYS    HB1  905   3.952   3.823   2.953 -0.4360  0.2035  0.9801
   56CYS    HB2  906   3.849   3.970   2.893 -1.2787 -2.5517 -0.3949
   56CYS     SG  907   4.013   3.910   2.732 -0.0855  0.1408  0.3085
   56CYS      C  908   4.021   4.171   2.929  0.4957  1.0706  0.2672
   56CYS      O  909   3.914   4.227   2.931 -0.6346  0.2338  0.2452
   57SER      N  910   4.127   4.224   2.869 -0.1547  0.1406 -0.1676
   57SER     HN  911   4.216   4.179   2.858 -0.1178  0.1811 -0.0273
   57SER     CA  912   4.115   4.358   2.800 -0.1644 -0.1014  0.0590
   57SER     HA  913   4.038   4.417   2.849  0.8892  1.1421  0.2802
   57SER     CB  914   4.250   4.442   2.810  0.3037 -0.8128  0.1255
   57SER    HB1  915   4.335   4.375   2.786  1.9836  0.8291  1.2462
   57SER    HB2  916   4.254   4.531   2.744  1.8849  1.2175  2.8019
   57SER     OG  917   4.252   4.492   2.945 -0.7250 -0.6999  0.3796
   57SER    HG1  918   4.192   4.567   2.940  1.4592  1.2385  1.5974
   57SER      C  919   4.081   4.360   2.656 -0.6782 -0.7587  0.2233
   57SER      O  920   4.076   4.464   2.585  0.3543  0.4267  0.1192
   58THR      N  921   4.069   4.244   2.589  0.0284  0.5734 -0.1598
   58THR     HN  922   4.097   4.158   2.630  1.1257  0.2781 -1.4689
   58THR     CA  923   4.035   4.241   2.447 -0.7579 -1.0845  0.5113
   58THR     HA  924   4.100   4.314   2.400  0.2142 -1.9359  0.5008
   58THR     CB  925   4.056   4.107   2.387 -0.3527  0.0747  0.0334
   58THR     HB  926   3.985   4.029   2.422 -0.7980  0.6551  0.4359
   58THR    OG1  927   4.170   4.047   2.441 -0.1717  0.1062  0.2231
   58THR    HG1  928   4.245   4.099   2.411 -1.0235  1.5036  0.4248
   58THR    CG2  929   4.080   4.115   2.237  0.1996  0.2977  0.0226
   58THR   HG21  930   4.097   4.013   2.196  1.0101  0.9957 -1.5070
   58THR   HG22  931   4.006   4.172   2.178  1.8956  3.5910  0.8239
   58THR   HG23  932   4.177   4.168   2.218  0.0706  0.8647  0.8937
   58THR      C  933   3.893   4.275   2.424  0.7323 -1.3263 -0.0331
   58THR      O  934   3.813   4.254   2.517  0.3966  0.4048 -0.4025
   59ASPT     N  935   3.858   4.339   2.312  0.4037  0.0534  0.0104
   59ASPT    HN  936   3.929   4.374   2.251 -0.1868 -1.4903 -1.6284
   59ASPT    CA  937   3.719   4.362   2.265  0.1062 -0.1134 -0.0806
   59ASPT    HA  938   3.686   4.441   2.330  1.2882 -0.3132  0.7943
   59ASPT    CB  939   3.718   4.418   2.119 -0.6100  0.1015  0.1254
   59ASPT   HB1  940   3.616   4.454   2.095  0.6059  2.9441 -1.3570
   59ASPT   HB2  941   3.785   4.507   2.120  1.8122 -1.5978 -1.3717
   59ASPT    CG  942   3.781   4.335   2.013 -0.4221  0.3676 -0.5279
   59ASPT   OD1  943   3.902   4.331   1.987 -0.4391 -0.5815  0.1450
   59ASPT   OD2  944   3.694   4.258   1.943  0.2299  0.0025  0.1616
   59ASPT   HD2  945   3.750   4.206   1.886  0.9040 -0.5654  1.2993
   59ASPT     C  946   3.624   4.250   2.286  0.5515 -0.2327 -0.4867
   59ASPT     O  947   3.651   4.130   2.264  0.1485  0.3724  0.3017
   60LYS      N  948   3.502   4.279   2.344 -0.1750 -0.4123  0.2151
   60LYS     HN  949   3.480   4.376   2.348  2.0097  0.1219  0.9151
   60LYS     CA  950   3.401   4.183   2.383  0.1568 -0.6469 -0.2559
   60LYS     HA  951   3.356   4.233   2.467 -0.3390 -2.0868  0.3609
   60LYS     CB  952   3.280   4.166   2.282 -0.0609 -0.0937 -0.4078
   60LYS    HB1  953   3.205   4.098   2.329  1.4913 -1.5909  0.0521
   60LYS    HB2  954   3.226   4.263   2.280 -3.1380 -1.6828 -1.1868
   60LYS     CG  955   3.308   4.118   2.144 -0.6405  0.3190 -0.7263
   60LYS    HG1  956   3.364   4.197   2.090 -0.0918  0.6092  0.2436
   60LYS    HG2  957   3.366   4.024   2.160  0.8699  1.2129 -0.7766
   60LYS     CD  958   3.180   4.107   2.064 -0.1477  0.1020  0.2337
   60LYS    HD1  959   3.098   4.061   2.123 -0.0480 -1.3762 -0.7350
   60LYS    HD2  960   3.137   4.204   2.030  1.3817  1.6767  2.5224
   60LYS     CE  961   3.193   4.009   1.948  0.4321  0.0112 -0.7324
   60LYS    HE1  962   3.201   3.908   1.992 -1.5815  0.6909  1.4288
   60LYS    HE2  963   3.095   4.006   1.895  0.2872 -1.1894 -0.4077
   60LYS     NZ  964   3.300   4.026   1.856 -0.1317  0.0836 -0.0527
   60LYS    HZ1  965   3.272   3.984   1.765  0.8181 -0.7286  0.0102
   60LYS    HZ2  966   3.321   4.127   1.854 -1.1541  0.3309  0.5648
   60LYS    HZ3  967   3.387   3.983   1.893 -1.1824 -1.8868  0.2766
   60LYS      C  968   3.438   4.048   2.446  0.2724  0.7083 -0.0442
   60LYS      O  969   3.394   3.942   2.401 -0.3813  0.0013  0.2296
   61CYS      N  970   3.525   4.042   2.544 -0.7554  0.3452 -0.2951
   61CYS     HN  971   3.552   4.134   2.569  0.7213  0.6342 -2.6055
   61CYS     CA  972   3.612   3.935   2.599  0.4162  0.2057  0.3091
   61CYS     HA  973   3.605   3.859   2.523 -1.4779 -0.4413  1.0646
   61CYS     CB  974   3.761   3.968   2.591 -0.1768 -0.8441  0.1446
   61CYS    HB1  975   3.771   4.003   2.486 -1.7620  0.8751  0.5168
   61CYS    HB2  976   3.784   4.056   2.655 -1.4174 -0.2792 -0.1527
   61CYS     SG  977   3.868   3.826   2.615 -0.3629  0.3735 -0.3111
   61CYS      C  978   3.574   3.889   2.741 -0.6174 -0.0456 -0.6933
   61CYS      O  979   3.642   3.801   2.802  0.6271 -0.5137 -0.0471
   62ASN      N  980   3.450   3.925   2.784 -0.2556 -0.5403  0.2210
   62ASN     HN  981   3.393   3.988   2.731  0.6834 -0.5288 -0.8079
   62ASN     CA  982   3.381   3.861   2.897 -1.2873  0.4060  0.6299
   62ASN     HA  983   3.432   3.769   2.921 -2.1035  0.0477  1.0419
   62ASN     CB  984   3.359   3.953   3.025  0.1676 -0.6702  0.4084
   62ASN    HB1  985   3.318   3.889   3.106 -3.7934 -2.4768 -2.6889
   62ASN    HB2  986   3.460   3.990   3.054 -0.9473  1.6991  1.4866
   62ASN     CG  987   3.265   4.072   3.003 -0.2395 -0.3134  0.6299
   62ASN    OD1  988   3.224   4.102   2.886  0.1700 -0.3131 -0.0620
   62ASN    ND2  989   3.230   4.145   3.111 -0.7590  0.5645 -0.6469
   62ASN   HD21  990   3.272   4.117   3.197 -0.6425  3.1390  0.2110
   62ASN   HD22  991   3.151   4.206   3.108 -1.9198 -0.9078 -2.1185
   62ASN      C  992   3.242   3.804   2.860 -0.2068  0.8128 -0.0618
   62ASN    OT1  993   3.186   3.837   2.753 -0.4510  0.4205 -0.6647
   62ASN    OT2  994   3.185   3.726   2.943 -0.6518  0.2025  0.2207
   63SOL     OW  995   5.535   7.124   4.870 -0.0689 -0.0745 -0.2586
   63SOL    HW1  996   5.628   7.102   4.867 -0.3066 -1.3730  0.7521
   63SOL    HW2  997   5.517   7.138   4.964 -0.8590  0.3353 -0.4617
   64SOL     OW  998   0.645   5.889   3.567 -0.3420  0.0336  0.0235
   64SOL    HW1  999   0.598   5.873   3.648  0.0395 -0.1111  0.2163
   64SOL    HW2 1000   0.618   5.819   3.508 -0.7871  0.2640 -0.0494
   65SOL     OW 1001   4.153  -0.014   0.757  0.7264 -0.3553  0.0868
   65SOL    HW1 1002   4.169   0.007   0.849 -0.8855  0.0106  0.3136
   65SOL    HW2 1003   4.163   0.070   0.711 -0.2197 -0.1594  0.2065
   66SOL     OW 1004   0.354   1.847   1.493  0.1264  0.7618  0.0319
   66SOL    HW1 1005   0.311   1.816   1.573 -0.5342  0.7588 -0.3234
   66SOL    HW2 1006   0.282   1.871   1.435  0.4320 -2.3330 -1.8628
   67SOL     OW 1007   1.030   0.141   7.023 -0.2016 -0.4599  0.0385
   67SOL    HW1 1008   1.114   0.188   7.024 -1.2099  1.4883 -1.6060
   67SOL    HW2 1009   1.049   0.060   6.976  0.7822 -0.0768 -0.2531
   68SOL     OW 1010   1.299   7.458   2.494 -0.0044 -0.2005  0.4023
   68SOL    HW1 1011   1.284   7.382   2.549 -1.2352  0.6727  1.3431
   68SOL    HW2 1012   1.349   7.518   2.550 -2.1975  1.1387  1.0417
   69SOL     OW 1013   6.028   3.513   1.910 -0.2346  0.3019 -0.3032
   69SOL    HW1 1014   6.044   3.470   1.994 -1.2824 -0.2216 -0.3617
   69SOL    HW2 1015   6.087   3.469   1.849  0.9862  1.1042  0.2637
   70SOL     OW 1016   0.837   1.424   0.609  0.1647  0.0165 -0.0694
   70SOL    HW1 1017   0.885   1.474   0.544  1.2772 -1.7628 -0.6860
   70SOL    HW2 1018   0.891   1.347   0.626 -0.7399 -0.2624  1.9607
   71SOL     OW 1019   2.442   1.829   1.050  0.2745  0.2648 -0.5955
   71SOL    HW1 1020   2.367   1.782   1.012  1.3515 -1.5861 -0.5644
   71SOL    HW2 1021   2.403   1.884   1.118 -1.1661  0.1055 -1.2494
   72SOL     OW 1022   1.331   1.004   5.918  0.5212  0.3092  0.2860
   72SOL    HW1 1023   1.249   1.015   5.966  0.7521 -1.6006  1.2225
   72SOL    HW2 1024   1.312   1.036   5.830 -1.0573  0.4289  0.6424
   73SOL     OW 1025   2.500   6.162   1.634 -0.1630 -0.2096  0.6871
   73SOL    HW1 1026   2.465   6.167   1.723 -1.8905  0.2347  0.0220
   73SOL    HW2 1027   2.557   6.086   1.635 -2.0701 -1.7206  1.5821
   74SOL     OW 1028   1.463   2.250   1.927 -0.1077  0.7590  0.0168
   74SOL    HW1 1029   1.510   2.167   1.923 -0.0667  0.7886 -0.1643
   74SOL    HW2 1030   1.467   2.276   2.019 -0.5938  0.2963  0.1677
   75SOL     OW 1031   3.062   2.350   0.571  0.3328  0.3004 -0.3975
   75SOL    HW1 1032   3.001   2.285   0.536 -1.8768  1.1804  1.5394
   75SOL    HW2 1033   3.074   2.324   0.663 -1.2356  2.9748  0.6587
   76SOL     OW 1034   6.315   6.783   3.005  0.5976  0.9017  0.6116
   76SOL    HW1 1035   6.319   6.788   2.909 -1.3448  0.4162  0.4557
   76SOL    HW2 1036   6.363   6.860   3.034  2.7472  0.1480 -0.6646
   77SOL     OW 1037   0.569   0.613   0.546 -0.0400  0.2894 -0.2134
   77SOL    HW1 1038   0.596   0.527   0.578  1.6902 -0.2432 -2.7341
   77SOL    HW2 1039   0.591   0.673   0.617  0.6715 -1.1120  0.8114
   78SOL     OW 1040   5.147   3.352   0.669  0.1492  0.1884 -0.5716
   78SOL    HW1 1041   5.089   3.319   0.600 -0.2971  0.4814 -0.3456
   78SOL    HW2 1042   5.210   3.407   0.625 -0.8862  1.3778 -0.6107
   79SOL     OW 1043   1.327   2.100   4.282 -0.6292 -0.5153 -0.0751
   79SOL    HW1 1044   1.288   2.017   4.256  0.5216 -1.1352  0.1001
   79SOL    HW2 1045   1.286   2.165   4.224 -0.5283 -1.3989 -1.1828
   80SOL     OW 1046   2.274   0.277   0.858  0.1232 -0.0406  0.0722
   80SOL    HW1 1047   2.193   0.252   0.814 -0.3417 -1.6394  1.7049
   80SOL    HW2 1048   2.296   0.363   0.821 -0.2537 -1.1987 -3.1104
   81SOL     OW 1049   0.300   2.022   5.921  0.7468  0.2089  0.0640
   81SOL    HW1 1050   0.343   1.947   5.963  0.1401  1.0439  2.3451
   81SOL    HW2 1051   0.216   1.987   5.891  1.2186 -0.4262 -0.5626
   82SOL     OW 1052   2.546   2.885   2.084  0.0286  0.5076 -0.2306
   82SOL    HW1 1053   2.523   2.868   2.175 -0.2953 -0.0333 -0.4048
   82SOL    HW2 1054   2.564   2.798   2.048  0.8712  0.7803 -0.4967
   83SOL     OW 1055   1.025   4.757   1.852  0.4149 -0.4542 -0.1162
   83SOL    HW1 1056   1.109   4.726   1.887  0.0955 -0.4303  0.6911
   83SOL    HW2 1057   1.040   4.766   1.757  1.3881 -0.2270  0.0484
   84SOL     OW 1058   1.885   1.779   1.326 -0.1328 -0.2705 -0.0312
   84SOL    HW1 1059   1.980   1.773   1.336  0.1039 -1.8633 -2.4833
   84SOL    HW2 1060   1.854   1.806   1.413  2.3991 -1.2447  1.2931
   85SOL     OW 1061   6.741   1.560   0.239 -0.0034 -0.0716  0.3650
   85SOL    HW1 1062   6.685   1.505   0.293 -0.7705  0.2204 -0.1313
   85SOL    HW2 1063   6.775   1.502   0.171 -1.7356  0.2933 -0.8604
   86SOL     OW 1064   2.976   1.325   0.254 -0.6556 -0.2034 -0.0132
   86SOL    HW1 1065   2.961   1.340   0.161  0.4692 -0.5633 -0.2772
   86SOL    HW2 1066   3.069   1.344   0.266 -0.7320 -0.4079  0.9840
   87SOL     OW 1067   0.107   3.060   2.501  0.0950 -0.3692  0.1694
   87SOL    HW1 1068   0.066   2.994   2.557 -1.1167  0.3984  0.2135
   87SOL    HW2 1069   0.189   3.081   2.545  0.3720 -1.6467  0.2951
   88SOL     OW 1070   0.948   1.933   0.196 -0.1421 -0.1633  0.0533
   88SOL    HW1 1071   0.856   1.953   0.178  0.1855  3.2286  1.3891
   88SOL    HW2 1072   0.949   1.909   0.289  0.1981 -1.3303 -0.2411
   89SOL     OW 1073   2.752   7.596   0.067  0.0245 -0.0074  0.0691
   89SOL    HW1 1074   2.821   7.661   0.080  0.5233 -0.2666 -1.1674
   89SOL    HW2 1075   2.671   7.643   0.087  0.2853  1.3137 -1.7426
   90SOL     OW 1076   1.260   1.270   1.237 -0.4055  0.7358  0.0934
   90SOL    HW1 1077   1.165   1.274   1.228 -0.3014  0.3055 -1.7696
   90SOL    HW2 1078   1.293   1.319   1.162  0.8125 -0.6780 -0.3516
   91SOL     OW 1079   1.372   1.991   1.813 -0.5222  0.3798 -0.3564
   91SOL    HW1 1080   1.314   2.066   1.800  0.4726  1.0601 -0.9657
   91SOL    HW2 1081   1.459   2.024   1.791  0.1578 -0.5209  0.9021
   92SOL     OW 1082   4.452   3.448   0.908  0.0032 -0.3802  0.7989
   92SOL    HW1 1083   4.425   3.359   0.931 -0.0959 -0.7602 -0.6868
   92SOL    HW2 1084   4.531   3.436   0.856 -0.1993  0.3827  0.3046
   93SOL     OW 1085   2.951   1.962   1.960 -0.3461 -0.3060 -0.3313
   93SOL    HW1 1086   2.891   1.909   1.908 -0.2191 -0.4589 -0.3232
   93SOL    HW2 1087   3.032   1.911   1.964 -0.8139 -0.9994  1.2448
   94SOL     OW 1088   4.165  -0.006   6.731  0.3605 -0.2015 -0.6069
   94SOL    HW1 1089   4.141   0.085   6.752  0.8620  0.2913 -2.0347
   94SOL    HW2 1090   4.196  -0.042   6.814  1.0017  1.2148 -0.1893
   95SOL     OW 1091   1.765   0.432   5.787 -0.4190 -0.2590  0.2636
   95SOL    HW1 1092   1.715   0.465   5.712 -0.8624 -0.6133  0.3965
   95SOL    HW2 1093   1.764   0.337   5.777 -0.4595 -0.3094  0.6980
   96SOL     OW 1094   6.450   0.593   6.030  0.0040  0.5024 -0.2631
   96SOL    HW1 1095   6.465   0.508   5.989 -0.6880 -0.6068  1.6662
   96SOL    HW2 1096   6.394   0.641   5.967 -0.6593 -0.9393 -0.8139
   97SOL     OW 1097   2.458   0.313   5.998  0.4775  0.0286  0.3200
   97SOL    HW1 1098   2.476   0.246   5.933 -0.8616  0.1132 -0.1586
   97SOL    HW2 1099   2.366   0.303   6.019  0.0653  2.1165 -0.2465
   98SOL     OW 1100   2.893   0.338   0.275  0.2041 -0.0043  0.4336
   98SOL    HW1 1101   2.931   0.320   0.361 -1.6880 -1.9285  0.9449
   98SOL    HW2 1102   2.964   0.319   0.213  0.8619 -0.9260  1.4388
   99SOL     OW 1103   2.059   2.600   5.268 -0.3309  0.1229  0.0494
   99SOL    HW1 1104   2.150   2.610   5.240 -0.4116  0.5405 -0.0782
   99SOL    HW2 1105   2.021   2.687   5.255 -1.1947 -0.4481 -1.4856
  100SOL     OW 1106   6.427   1.718   6.211 -0.1410  0.7954  0.3273
  100SOL    HW1 1107   6.403   1.809   6.192 -0.2153  0.1719 -3.1426
  100SOL    HW2 1108   6.520   1.713   6.190 -0.6064 -0.3499 -1.8026
  101SOL     OW 1109   0.958   6.230   1.911 -0.0450  0.1973 -0.1712
  101SOL    HW1 1110   0.966   6.285   1.989  0.4318 -0.4494  0.2482
  101SOL    HW2 1111   0.878   6.180   1.925 -0.8355  1.2312 -0.8556
  102SOL     OW 1112   1.045   2.031   1.937  0.2017  0.4674 -0.4138
  102SOL    HW1 1113   1.008   1.989   1.859  0.3264  0.0233 -0.2394
  102SOL    HW2 1114   0.973   2.084   1.973 -0.3848 -0.6352  0.1024
  103SOL     OW 1115   3.074   1.747   6.708  0.5289  0.2043  0.2503
  103SOL    HW1 1116   3.016   1.723   6.779 -0.9975  0.2583 -0.9266
  103SOL    HW2 1117   3.048   1.691   6.635  1.0867  1.1207 -0.6870
  104SOL     OW 1118   3.217   6.712   2.658  0.4858  0.6030 -0.2675
  104SOL    HW1 1119   3.126   6.718   2.686  0.2849 -1.8401 -0.1132
  104SOL    HW2 1120   3.222   6.628   2.613  2.7009  0.6008 -0.1215
  105SOL     OW 1121   1.789   2.298   0.310 -0.5421  0.1225 -0.0330
  105SOL    HW1 1122   1.716   2.338   0.262 -0.4279  0.1837 -0.1548
  105SOL    HW2 1123   1.748   2.226   0.359 -0.8805  0.8619  0.7939
  106SOL     OW 1124   0.769   7.477   1.882  0.4764 -0.2739  0.4715
  106SOL    HW1 1125   0.842   7.449   1.937 -0.9437 -0.6469  2.2364
  106SOL    HW2 1126   0.729   7.550   1.929 -2.2951 -2.1923  1.2957
  107SOL     OW 1127   5.945   6.809   1.431  0.0270 -0.2377 -0.0489
  107SOL    HW1 1128   5.956   6.804   1.336  1.2689 -0.0201  0.0556
  107SOL    HW2 1129   5.893   6.732   1.453  0.9832 -1.1251 -0.7563
  108SOL     OW 1130   2.017   7.587   0.957  0.7093 -0.3529  0.2163
  108SOL    HW1 1131   2.109   7.602   0.982  0.3313  0.4181  1.2504
  108SOL    HW2 1132   1.979   7.545   1.034  0.2317 -0.8141 -0.2738
  109SOL     OW 1133   0.688   1.987   6.784  0.1027 -0.2422  0.1875
  109SOL    HW1 1134   0.676   2.081   6.767 -1.1228  0.0770  2.4236
  109SOL    HW2 1135   0.600   1.950   6.775  0.0815 -0.6809  1.8852
  110SOL     OW 1136   1.326   6.679   1.187 -0.0405  0.2839 -0.2241
  110SOL    HW1 1137   1.337   6.666   1.093  2.4242  1.9669 -0.2670
  110SOL    HW2 1138   1.275   6.760   1.194  0.7747  0.8060 -0.1602
  111SOL     OW 1139   6.461   1.847   6.801 -0.1283 -0.0859  0.8336
  111SOL    HW1 1140   6.542   1.831   6.849  0.7106 -0.2455 -0.6046
  111SOL    HW2 1141   6.399   1.874   6.869  0.9010 -0.6909  2.0637
  112SOL     OW 1142   1.565   6.581   3.078  0.1881  0.8052 -0.0233
  112SOL    HW1 1143   1.639   6.524   3.055 -1.0912 -1.4390  1.0708
  112SOL    HW2 1144   1.525   6.539   3.154 -2.8117  1.3581 -1.1546
  113SOL     OW 1145   0.645   0.898   1.309 -0.4230 -0.2253 -0.3519
  113SOL    HW1 1146   0.626   0.835   1.379  0.0367 -1.1629 -1.0444
  113SOL    HW2 1147   0.594   0.866   1.235  0.1191 -0.0031 -0.8197
  114SOL     OW 1148   1.811   2.375   0.683  0.2511 -0.7238  0.0199
  114SOL    HW1 1149   1.781   2.284   0.693 -1.6591 -0.1715 -0.1753
  114SOL    HW2 1150   1.794   2.415   0.768  0.6899 -0.4297 -0.0278
  115SOL     OW 1151   6.463   0.756   0.022 -0.9559  0.3043 -0.1488
  115SOL    HW1 1152   6.486   0.798  -0.060 -1.7898  1.0551 -0.0141
  115SOL    HW2 1153   6.493   0.816   0.090  0.2017 -0.5557  0.1275
  116SOL     OW 1154   3.347   3.317   0.879  0.2606  0.0265  0.0879
  116SOL    HW1 1155   3.416   3.358   0.932 -0.8328  2.0078  0.0791
  116SOL    HW2 1156   3.390   3.293   0.797  0.3329  4.7706 -1.5670
  117SOL     OW 1157   0.038   2.612   1.790 -0.4951  0.2887 -0.3096
  117SOL    HW1 1158   0.061   2.702   1.766 -1.2199 -0.1532 -3.0776
  117SOL    HW2 1159   0.107   2.558   1.750 -0.5454 -0.4579  0.5589
  118SOL     OW 1160   3.216   7.335   1.281  0.1278  0.2665 -0.9859
  118SOL    HW1 1161   3.298   7.357   1.324 -0.2431 -0.2194 -0.0130
  118SOL    HW2 1162   3.235   7.343   1.187  2.0255 -2.2604 -0.9293
  119SOL     OW 1163   2.145   1.310   6.692 -0.1804 -0.3458 -0.1950
  119SOL    HW1 1164   2.206   1.237   6.678 -1.7047 -1.6483 -0.2571
  119SOL    HW2 1165   2.067   1.286   6.644 -1.1471  0.7973  0.7323
  120SOL     OW 1166   1.380   2.747   2.452 -0.2983 -0.1615 -0.0698
  120SOL    HW1 1167   1.396   2.783   2.364  3.1826 -1.5669 -0.1810
  120SOL    HW2 1168   1.345   2.659   2.436  1.5695 -0.9387 -0.2094
  121SOL     OW 1169   2.588   3.216   0.133 -0.5291 -0.2827  0.3199
  121SOL    HW1 1170   2.677   3.248   0.118 -0.9883  1.7390  1.4584
  121SOL    HW2 1171   2.588   3.187   0.224 -0.7051 -1.5680 -0.0726
  122SOL     OW 1172   5.259   5.703   0.125  0.4111 -0.2812  0.4635
  122SOL    HW1 1173   5.236   5.795   0.138  0.4441  0.4553 -3.5095
  122SOL    HW2 1174   5.175   5.659   0.114  0.3968 -0.8352  2.3394
  123SOL     OW 1175   0.553   2.593   1.657  0.3331 -0.6240 -0.0498
  123SOL    HW1 1176   0.642   2.596   1.621  0.1126  0.5008 -0.5321
  123SOL    HW2 1177   0.503   2.541   1.594  0.2216  0.3513 -0.7827
  124SOL     OW 1178   0.083   3.575   6.931 -0.6965  0.1417  0.5842
  124SOL    HW1 1179   0.139   3.593   6.855 -0.6044  0.3521  0.6988
  124SOL    HW2 1180   0.071   3.480   6.931 -0.1505  0.0686  0.6832
  125SOL     OW 1181   6.106   1.731   1.624 -0.0005 -0.3585 -0.1284
  125SOL    HW1 1182   6.173   1.782   1.578 -0.3290  1.0540  0.9019
  125SOL    HW2 1183   6.071   1.791   1.689 -0.4567 -1.8992  1.1033
  126SOL     OW 1184   6.591   2.794   0.903  0.0437 -0.0041  0.3036
  126SOL    HW1 1185   6.681   2.761   0.907 -0.6920 -2.0796  1.3668
  126SOL    HW2 1186   6.573   2.804   0.809  1.4566  0.7224  0.0887
  127SOL     OW 1187   1.012   0.539   1.881  0.1580 -0.0248  0.3948
  127SOL    HW1 1188   1.087   0.595   1.862 -0.9757  1.2254 -0.6674
  127SOL    HW2 1189   1.010   0.476   1.809  0.4514 -0.3522  0.6722
  128SOL     OW 1190   5.215   0.463   6.701  0.1026 -0.2272 -0.5329
  128SOL    HW1 1191   5.199   0.438   6.610 -0.3088  0.0887 -0.5538
  128SOL    HW2 1192   5.149   0.415   6.751  0.4800 -0.5809 -0.3757
  129SOL     OW 1193   2.437   6.843   4.221 -0.1005 -0.4812 -0.3715
  129SOL    HW1 1194   2.408   6.808   4.137 -0.2796  0.3354 -0.6611
  129SOL    HW2 1195   2.527   6.872   4.205  0.2722 -1.3620  0.0373
  130SOL     OW 1196   1.207   6.671   1.538 -0.2939  0.4564 -0.2224
  130SOL    HW1 1197   1.199   6.623   1.620  1.3739  1.9004  0.8510
  130SOL    HW2 1198   1.266   6.618   1.484 -1.3063 -0.4379 -0.4913
  131SOL     OW 1199   6.278   7.376   3.095  0.8131  0.1152  0.1548
  131SOL    HW1 1200   6.371   7.397   3.107  0.9845 -0.3667 -0.3193
  131SOL    HW2 1201   6.241   7.456   3.057  0.8893  0.5546  0.9786
  132SOL     OW 1202   5.882   0.576   1.390 -0.0308  0.1036 -0.0562
  132SOL    HW1 1203   5.812   0.525   1.348  1.0034 -0.5897 -0.9810
  132SOL    HW2 1204   5.835   0.638   1.447 -1.6832  2.4350 -3.5579
  133SOL     OW 1205   1.039   6.980   2.551  0.3515 -0.5457  0.0022
  133SOL    HW1 1206   1.048   7.067   2.513  0.1354 -1.1063 -1.3784
  133SOL    HW2 1207   1.120   6.967   2.601  1.0236 -0.1166 -0.9515
  134SOL     OW 1208   1.018   2.422   1.352 -0.3873 -0.0315 -0.0095
  134SOL    HW1 1209   1.073   2.344   1.347 -1.5608 -0.8465 -0.5407
  134SOL    HW2 1210   0.941   2.401   1.300  0.0159  2.1123 -1.6246
  135SOL     OW 1211   0.237   1.908   0.761  0.2056 -0.5201 -0.2069
  135SOL    HW1 1212   0.275   1.975   0.818  0.0030 -0.2631 -0.3697
  135SOL    HW2 1213   0.310   1.850   0.739  1.0032  1.1007 -2.1437
  136SOL     OW 1214   6.148   7.024   4.069 -0.2297 -0.3007 -0.5572
  136SOL    HW1 1215   6.235   7.004   4.036  0.7786  3.0808 -0.2585
  136SOL    HW2 1216   6.096   7.040   3.990 -0.5734 -1.9156 -0.7140
  137SOL     OW 1217   0.651   2.650   1.954  0.3520 -0.0744 -0.1551
  137SOL    HW1 1218   0.626   2.566   1.916  0.3569 -0.2648  0.2595
  137SOL    HW2 1219   0.675   2.705   1.878  1.7168 -0.8965 -0.3528
  138SOL     OW 1220   4.278   6.773   6.724  0.7560 -0.0973 -0.0104
  138SOL    HW1 1221   4.319   6.769   6.638  0.0315  1.1505 -0.4332
  138SOL    HW2 1222   4.249   6.863   6.733 -0.4974 -0.5652  0.9232
  139SOL     OW 1223   0.424   7.551   6.915 -0.0205 -0.3905  0.0222
  139SOL    HW1 1224   0.438   7.483   6.848  0.3350  0.7067 -1.0490
  139SOL    HW2 1225   0.503   7.604   6.912 -0.6652  0.6028  0.2024
  140SOL     OW 1226   1.212   0.156   1.338  0.0572 -0.5008  0.1675
  140SOL    HW1 1227   1.152   0.230   1.349 -0.2038 -0.4527 -1.3113
  140SOL    HW2 1228   1.264   0.179   1.261  0.5419 -1.4809  0.1835
  141SOL     OW 1229   3.647   1.702   1.759  0.0135 -0.6105  0.4310
  141SOL    HW1 1230   3.694   1.719   1.677 -1.0251 -0.0683 -0.0698
  141SOL    HW2 1231   3.564   1.662   1.731 -0.2742 -0.5814  1.2283
  142SOL     OW 1232   5.973   1.953   1.732 -0.4004 -0.1826  0.5335
  142SOL    HW1 1233   5.975   1.983   1.822 -0.1209 -0.2785  0.5601
  142SOL    HW2 1234   6.001   2.028   1.680 -1.6517  0.2309  0.4237
  143SOL     OW 1235   5.648   0.517   0.962  0.1473  0.4772  0.1943
  143SOL    HW1 1236   5.725   0.570   0.980  0.9614 -0.9528  1.1735
  143SOL    HW2 1237   5.661   0.437   1.013 -1.3578 -0.3719 -0.6513
  144SOL     OW 1238   4.480   0.923   0.175  0.1677 -0.0351 -0.1446
  144SOL    HW1 1239   4.524   0.848   0.134  0.9109  0.9653 -1.2150
  144SOL    HW2 1240   4.532   0.942   0.253 -0.0315 -0.6303  0.1397
  145SOL     OW 1241   6.336   0.238   1.215 -0.3038  0.1143  0.5414
  145SOL    HW1 1242   6.255   0.285   1.195 -1.1675 -1.6677 -0.3772
  145SOL    HW2 1243   6.318   0.194   1.299 -0.2450 -0.1821  0.3983
  146SOL     OW 1244   0.230   7.756   2.513 -0.5917 -0.3848 -0.3359
  146SOL    HW1 1245   0.257   7.666   2.533 -0.8906 -0.3630  0.1999
  146SOL    HW2 1246   0.311   7.801   2.489  0.3634  0.2865  3.4603
  147SOL     OW 1247   6.192   0.426   2.888 -0.0914 -0.4990 -0.1271
  147SOL    HW1 1248   6.223   0.511   2.920 -0.5699 -0.1768 -0.5125
  147SOL    HW2 1249   6.207   0.367   2.962  1.1560 -0.2965 -0.1846
  148SOL     OW 1250   1.146   7.159   5.449  1.0106 -0.1657 -0.1307
  148SOL    HW1 1251   1.179   7.247   5.468  0.4427  0.1000 -0.3624
  148SOL    HW2 1252   1.126   7.160   5.356 -1.6731  0.3885  0.3749
  149SOL     OW 1253   0.790   5.612   3.696  0.3384 -0.1513 -0.1151
  149SOL    HW1 1254   0.728   5.609   3.769 -0.7482  0.3897 -0.9793
  149SOL    HW2 1255   0.847   5.686   3.715  0.8489 -0.7590  0.7763
  150SOL     OW 1256   3.941   7.618   0.867  0.7026  0.3657 -0.3163
  150SOL    HW1 1257   3.940   7.676   0.790 -0.0808  1.1957  0.2858
  150SOL    HW2 1258   3.893   7.668   0.934  0.4284 -0.7945  0.3707
  151SOL     OW 1259   1.144   5.323   5.261  0.9715  0.0757  0.2001
  151SOL    HW1 1260   1.063   5.302   5.308  0.1259  1.8145 -0.4210
  151SOL    HW2 1261   1.181   5.397   5.309  0.4669  1.4115 -1.4000
  152SOL     OW 1262   2.004   0.173   6.604  0.2653 -0.4127  0.1588
  152SOL    HW1 1263   1.971   0.262   6.616  1.3600 -0.0455  0.5524
  152SOL    HW2 1264   2.098   0.180   6.623 -0.0068 -2.1090  2.6100
  153SOL     OW 1265   2.307   1.756   6.995 -0.1332  0.5490 -0.6513
  153SOL    HW1 1266   2.238   1.692   7.008  0.6122  0.0370  1.0287
  153SOL    HW2 1267   2.279   1.806   6.918 -1.0964 -1.2695 -1.5480
  154SOL     OW 1268   0.832   7.685   6.427  0.3815 -0.3455  0.2149
  154SOL    HW1 1269   0.792   7.752   6.371  0.5986 -0.4783 -0.1079
  154SOL    HW2 1270   0.892   7.638   6.368  0.2771 -0.7809  0.4538
  155SOL     OW 1271   1.716   6.123   2.019 -0.2803  0.1049 -0.3674
  155SOL    HW1 1272   1.662   6.201   2.007 -0.2199  0.0947 -0.7046
  155SOL    HW2 1273   1.722   6.113   2.114  0.1611  0.8193 -0.3109
  156SOL     OW 1274   1.877   6.998   3.085  0.8968  0.2853 -0.2644
  156SOL    HW1 1275   1.814   6.937   3.123  0.7536  0.8743  0.4628
  156SOL    HW2 1276   1.867   6.987   2.990 -0.1918  0.2506 -0.1546
  157SOL     OW 1277   2.912   7.013   3.977 -0.0499  0.3164  0.1698
  157SOL    HW1 1278   2.908   7.084   3.913 -1.2636  0.1195 -0.0018
  157SOL    HW2 1279   2.981   6.955   3.944 -0.6035  0.2603 -0.9400
  158SOL     OW 1280   6.663   1.094   1.931 -0.1218 -0.1430  0.6847
  158SOL    HW1 1281   6.618   1.029   1.985 -0.9527  0.3872  0.6613
  158SOL    HW2 1282   6.673   1.170   1.989  2.3407 -0.8271  1.2403
  159SOL     OW 1283   1.536   0.454   0.595 -0.2175  0.6236 -0.1183
  159SOL    HW1 1284   1.550   0.441   0.689 -0.4235 -0.5853 -0.2404
  159SOL    HW2 1285   1.479   0.382   0.569  0.9501  0.1268 -1.4383
  160SOL     OW 1286   2.363   6.811   3.217 -0.3964  0.1524  0.2516
  160SOL    HW1 1287   2.292   6.874   3.217 -1.0314 -0.5594  0.0750
  160SOL    HW2 1288   2.432   6.853   3.269 -1.9609 -0.2623  2.8333
  161SOL     OW 1289   2.045   5.894   0.166  0.0280  0.1314  0.0886
  161SOL    HW1 1290   1.983   5.829   0.133  1.5041 -0.8847 -0.8070
  161SOL    HW2 1291   2.111   5.843   0.213  0.7409  1.0788  0.1464
  162SOL     OW 1292   2.349   3.392   1.979  0.0821  0.4513 -0.4681
  162SOL    HW1 1293   2.355   3.387   2.074 -0.4288  0.8020 -0.4135
  162SOL    HW2 1294   2.419   3.335   1.947  0.9030  1.0991  0.1147
  163SOL     OW 1295   0.137   0.425   5.997  0.5595  0.0546 -0.1209
  163SOL    HW1 1296   0.124   0.368   5.921  0.7776 -1.5069  0.9687
  163SOL    HW2 1297   0.050   0.462   6.014  0.4127  0.0590 -0.8288
  164SOL     OW 1298   1.578   0.112   3.198 -0.6256 -0.3347  0.2518
  164SOL    HW1 1299   1.526   0.034   3.219 -0.7312  0.0726  1.5350
  164SOL    HW2 1300   1.636   0.124   3.273  0.1319  0.2295 -0.4012
  165SOL     OW 1301   3.228   3.014   0.142 -0.4094 -0.3942 -0.2326
  165SOL    HW1 1302   3.300   3.017   0.079 -0.1980 -0.2332  0.0163
  165SOL    HW2 1303   3.258   2.957   0.212 -1.2988 -1.9541 -1.0696
  166SOL     OW 1304   1.009   2.651   2.286 -0.0410 -0.1245 -0.5030
  166SOL    HW1 1305   0.930   2.640   2.339  1.8586 -1.9277  2.1983
  166SOL    HW2 1306   0.989   2.607   2.204 -1.7126 -0.8234  0.2224
  167SOL     OW 1307   0.520   7.617   1.050  0.3030  0.4358  0.2524
  167SOL    HW1 1308   0.565   7.562   0.986 -3.5104 -0.6867 -1.7906
  167SOL    HW2 1309   0.478   7.554   1.110 -0.0954  1.3264  0.9349
  168SOL     OW 1310   0.765   6.180   0.910 -0.9239  0.1274 -0.2357
  168SOL    HW1 1311   0.699   6.190   0.979  0.2338  0.8963  0.8125
  168SOL    HW2 1312   0.726   6.222   0.834 -0.2398  4.2507  1.3954
  169SOL     OW 1313   4.138   7.638   0.502  0.4058 -0.6074 -0.3169
  169SOL    HW1 1314   4.145   7.696   0.579 -1.0068  0.4365 -0.9219
  169SOL    HW2 1315   4.044   7.623   0.492  0.6474 -1.6884 -1.1692
  170SOL     OW 1316   2.542   1.630   0.439  0.0749  0.3153  0.0411
  170SOL    HW1 1317   2.481   1.598   0.372 -0.1323 -1.1767  0.9091
  170SOL    HW2 1318   2.629   1.609   0.405 -0.0566 -1.2293  0.5928
  171SOL     OW 1319   1.357   0.756   0.616 -0.4295 -0.4972  0.0810
  171SOL    HW1 1320   1.279   0.763   0.561 -0.6372  0.5271  0.4967
  171SOL    HW2 1321   1.381   0.663   0.612 -1.2387 -0.6811 -0.6326
  172SOL     OW 1322   1.469   0.979   0.058  0.4074  0.1430 -0.6609
  172SOL    HW1 1323   1.396   0.935   0.102  0.9785  0.2629  0.4102
  172SOL    HW2 1324   1.437   0.992  -0.032 -0.2973 -1.2085 -0.6422
  173SOL     OW 1325   6.274   5.775   5.857  0.2382  0.2233  0.0952
  173SOL    HW1 1326   6.215   5.768   5.782 -0.3190  2.0278  0.3329
  173SOL    HW2 1327   6.331   5.698   5.849 -0.1542  0.0831 -1.8527
  174SOL     OW 1328   3.868   2.664   1.706  0.2325 -0.0371 -0.1210
  174SOL    HW1 1329   3.865   2.569   1.694 -1.8131  0.0615 -0.8600
  174SOL    HW2 1330   3.790   2.684   1.758 -0.1518  1.3600 -1.1727
  175SOL     OW 1331   2.267   6.550   1.873 -0.2602 -0.1800  0.1998
  175SOL    HW1 1332   2.322   6.578   1.946  1.1701  1.3120 -1.3682
  175SOL    HW2 1333   2.235   6.632   1.834 -0.5962 -0.9243 -1.1440
  176SOL     OW 1334   6.210   7.232   1.398  0.0930 -0.4318 -0.0862
  176SOL    HW1 1335   6.203   7.139   1.375 -1.3177 -0.3708 -0.0022
  176SOL    HW2 1336   6.153   7.242   1.474  1.5298  0.1857  0.9440
  177SOL     OW 1337   6.228   1.752   0.072 -0.1414 -0.2822 -0.3614
  177SOL    HW1 1338   6.180   1.800   0.005 -0.5187 -1.5614 -1.0475
  177SOL    HW2 1339   6.235   1.663   0.037 -1.7354 -1.4228  1.9769
  178SOL     OW 1340   1.745   0.069   6.233 -0.2890 -0.0354 -0.3751
  178SOL    HW1 1341   1.671   0.095   6.287 -0.0723 -0.9515  0.3764
  178SOL    HW2 1342   1.815   0.050   6.296  1.1955  2.5026 -1.0847
  179SOL     OW 1343   0.576   7.272   4.437  0.3848  0.3595 -0.0050
  179SOL    HW1 1344   0.605   7.363   4.429  1.3866  0.1799  1.1712
  179SOL    HW2 1345   0.526   7.270   4.519 -0.3724  0.0168 -0.4627
  180SOL     OW 1346   3.173   7.212   1.901  0.3276 -0.0780 -0.1359
  180SOL    HW1 1347   3.192   7.222   1.808  0.8976  2.0628  0.1582
  180SOL    HW2 1348   3.121   7.132   1.906 -0.1247  0.0031 -2.3468
  181SOL     OW 1349   5.962   6.064   3.272  0.2473  0.0833 -0.1147
  181SOL    HW1 1350   6.039   6.117   3.290  0.3669 -0.6747  1.8244
  181SOL    HW2 1351   5.934   6.090   3.184  0.2864  3.3432  0.7393
  182SOL     OW 1352   0.277   5.948   0.184  0.5327 -0.8607 -0.0128
  182SOL    HW1 1353   0.296   6.016   0.119 -0.8518  0.0575  0.5097
  182SOL    HW2 1354   0.184   5.928   0.171  0.4675 -1.3259  1.0828
  183SOL     OW 1355   2.038   1.698   1.029  0.0014  0.4240 -0.2422
  183SOL    HW1 1356   2.023   1.757   0.955 -0.9312 -0.3366 -0.6818
  183SOL    HW2 1357   2.131   1.677   1.024  0.7723  3.1621  0.9500
  184SOL     OW 1358   3.269   0.117   3.863 -0.2322 -0.3019 -0.1530
  184SOL    HW1 1359   3.179   0.103   3.835 -0.4534  0.5075  0.1289
  184SOL    HW2 1360   3.272   0.208   3.891  0.5684 -0.4350  0.2429
  185SOL     OW 1361   3.013   2.176   0.805  0.1315  0.0921  0.2622
  185SOL    HW1 1362   2.996   2.129   0.724  1.6090  0.3827 -0.2497
  185SOL    HW2 1363   3.099   2.145   0.834 -0.4996 -0.2457  1.9051
  186SOL     OW 1364   1.546   1.386   0.597 -0.0938 -0.5660  0.2778
  186SOL    HW1 1365   1.525   1.339   0.516 -0.0565 -0.8988  0.4576
  186SOL    HW2 1366   1.487   1.348   0.662 -0.9108  0.4774  0.1684
  187SOL     OW 1367   0.185   2.056   6.407  0.6962 -0.2649  0.4546
  187SOL    HW1 1368   0.123   2.038   6.477  1.5326  1.0115  1.5647
  187SOL    HW2 1369   0.269   2.024   6.440  0.9707 -0.3499 -0.2948
  188SOL     OW 1370   0.340   2.670   2.652  0.2966 -0.3842 -0.1376
  188SOL    HW1 1371   0.328   2.645   2.743  0.5041 -0.8393 -0.2322
  188SOL    HW2 1372   0.276   2.617   2.604 -0.0146  0.0700 -0.2243
  189SOL     OW 1373   1.197   6.336   0.792  0.3708 -0.4150  0.1653
  189SOL    HW1 1374   1.184   6.270   0.724  0.1133  0.9473 -1.1620
  189SOL    HW2 1375   1.108   6.368   0.811  0.7110  1.9160 -1.7096
  190SOL     OW 1376   2.095   7.326   5.621 -0.0822  1.0721  0.1102
  190SOL    HW1 1377   2.084   7.307   5.714 -0.1757 -1.2334 -0.3290
  190SOL    HW2 1378   2.183   7.365   5.615  0.0333  0.9957  1.1113
  191SOL     OW 1379   6.269   7.406   1.767 -0.2798  0.0872 -0.0117
  191SOL    HW1 1380   6.278   7.465   1.842 -0.0295  0.7402 -0.5437
  191SOL    HW2 1381   6.215   7.454   1.705  0.3425 -0.0279 -0.6617
  192SOL     OW 1382   1.345   0.173   1.068  0.3025 -0.1173  0.4954
  192SOL    HW1 1383   1.439   0.189   1.064  0.1672  0.5617 -0.2229
  192SOL    HW2 1384   1.309   0.221   0.993 -0.6065 -0.4236  0.7201
  193SOL     OW 1385   2.031   0.078   6.030  0.8441 -0.2818  0.3856
  193SOL    HW1 1386   2.042   0.051   6.121  0.5721 -0.4314  0.3730
  193SOL    HW2 1387   2.112   0.049   5.987  1.4721  0.7771  0.8082
  194SOL     OW 1388   1.172   6.176   2.296 -1.0686 -0.8173  0.3908
  194SOL    HW1 1389   1.153   6.115   2.367 -0.9379 -0.3291  0.8565
  194SOL    HW2 1390   1.229   6.242   2.336 -0.3694 -0.9431 -0.3593
  195SOL     OW 1391   6.003   5.964   4.267  0.3490  0.3732 -0.2331
  195SOL    HW1 1392   5.965   5.879   4.244  0.9270 -0.0628  0.3836
  195SOL    HW2 1393   6.097   5.952   4.257  0.5931  0.3327  1.7458
  196SOL     OW 1394   2.653   1.237   6.204  0.1130 -0.7282 -0.1200
  196SOL    HW1 1395   2.663   1.289   6.124  0.5574 -1.0883 -0.2996
  196SOL    HW2 1396   2.560   1.248   6.228 -0.3862 -1.7583 -1.4737
  197SOL     OW 1397   4.566   2.728   6.084 -0.0148 -0.4666 -0.4917
  197SOL    HW1 1398   4.600   2.816   6.102  0.3739 -0.6334 -0.4081
  197SOL    HW2 1399   4.477   2.730   6.118  0.0607 -0.1645 -0.3087
  198SOL     OW 1400   1.216   7.567   0.368  0.1708 -0.8100  0.3584
  198SOL    HW1 1401   1.207   7.571   0.273  2.0619 -1.3881  0.1142
  198SOL    HW2 1402   1.171   7.486   0.393  1.1640 -1.5814 -0.2844
  199SOL     OW 1403   6.648   0.995   3.447  0.0552  0.3213 -0.1500
  199SOL    HW1 1404   6.705   1.061   3.407 -1.3654  1.5572 -0.2417
  199SOL    HW2 1405   6.689   0.976   3.531  0.3044  1.6337  0.0549
  200SOL     OW 1406   1.873   1.909   2.185  0.1611  0.1179 -0.6382
  200SOL    HW1 1407   1.855   1.922   2.092  0.4009  2.1843 -0.4610
  200SOL    HW2 1408   1.951   1.962   2.202  0.4721 -0.6964  0.6317
  201SOL     OW 1409   0.600   1.956   1.551  0.3754  0.2556 -0.2499
  201SOL    HW1 1410   0.550   2.012   1.491  0.4153  0.2998 -0.2419
  201SOL    HW2 1411   0.580   1.867   1.523  1.5018  0.2847 -1.2458
  202SOL     OW 1412   6.640   6.473   1.979  0.5215  0.2090 -0.1797
  202SOL    HW1 1413   6.575   6.434   2.038 -0.2203  0.3119 -0.9110
  202SOL    HW2 1414   6.677   6.546   2.030 -1.2016  1.2647 -0.3507
  203SOL     OW 1415   1.016   2.671   2.911  0.2672 -0.0853 -0.1001
  203SOL    HW1 1416   0.922   2.655   2.909  0.1690  0.5406 -0.6977
  203SOL    HW2 1417   1.044   2.665   2.820  0.9126 -0.8645  0.1422
  204SOL     OW 1418   1.844   0.085   1.000  1.2949  0.5195 -0.1990
  204SOL    HW1 1419   1.906   0.100   1.072  1.2445 -0.0553 -0.0345
  204SOL    HW2 1420   1.831  -0.010   0.999 -0.6294  0.7293  0.6594
  205SOL     OW 1421   4.063   2.448   2.065  0.0282 -0.3444  0.1665
  205SOL    HW1 1422   4.045   2.506   2.139 -0.3519  0.7040 -0.7202
  205SOL    HW2 1423   4.097   2.506   1.997 -1.0672 -1.0467 -1.0120
  206SOL     OW 1424   2.586   7.020   1.134  0.0322  0.0618 -0.2336
  206SOL    HW1 1425   2.577   7.030   1.039  0.2724  0.3961 -0.2225
  206SOL    HW2 1426   2.537   6.940   1.154  3.8911 -2.9431 -1.3384
  207SOL     OW 1427   0.503   0.743   1.886  0.1988 -0.2417 -0.1320
  207SOL    HW1 1428   0.496   0.837   1.868  0.6583  0.0244  0.9886
  207SOL    HW2 1429   0.536   0.739   1.976 -1.9934 -1.4838  0.6778
  208SOL     OW 1430   2.461   7.422   1.495 -0.1757 -0.4536 -0.3387
  208SOL    HW1 1431   2.541   7.373   1.480 -0.5563 -1.3272  0.4195
  208SOL    HW2 1432   2.424   7.385   1.575 -0.8464  0.5827 -0.1418
  209SOL     OW 1433   5.605   6.554   0.830 -0.1603  0.1827 -0.3825
  209SOL    HW1 1434   5.595   6.602   0.747  0.1689 -1.6610 -1.5376
  209SOL    HW2 1435   5.698   6.560   0.850 -0.3709  1.3564  0.3500
  210SOL     OW 1436   1.391   1.180   1.805  0.0025 -0.0653 -0.0547
  210SOL    HW1 1437   1.318   1.118   1.807  0.3663 -0.5217 -0.6285
  210SOL    HW2 1438   1.457   1.140   1.861 -0.2013  0.3721  0.5043
  211SOL     OW 1439   4.605   0.731   0.503  0.0789  0.2738  0.1781
  211SOL    HW1 1440   4.512   0.741   0.521  0.2249  1.0854  0.5056
  211SOL    HW2 1441   4.646   0.809   0.541  0.8176  0.2447 -0.5347
  212SOL     OW 1442   1.879   7.400   0.336  0.3433  0.3860 -0.1038
  212SOL    HW1 1443   1.802   7.344   0.348 -0.1303  0.8329 -0.9953
  212SOL    HW2 1444   1.946   7.340   0.303  1.4660 -0.7374  3.6626
  213SOL     OW 1445   1.266   6.281   2.063  0.0746 -0.3102 -0.4272
  213SOL    HW1 1446   1.181   6.319   2.083 -1.2720 -2.5954 -1.4295
  213SOL    HW2 1447   1.273   6.205   2.121  0.2685 -1.5790 -2.0367
  214SOL     OW 1448   2.058   6.252   0.334  0.2550 -0.6060  0.2666
  214SOL    HW1 1449   2.116   6.328   0.325  1.1848 -1.1610  1.3189
  214SOL    HW2 1450   2.108   6.180   0.297 -1.2339 -0.5039 -2.2003
  215SOL     OW 1451   6.403   2.681   2.452 -0.3282  0.0871 -0.1512
  215SOL    HW1 1452   6.409   2.586   2.443  0.8782  0.0709  0.5871
  215SOL    HW2 1453   6.466   2.716   2.390 -1.6704  0.4947 -1.3547
  216SOL     OW 1454   1.240   1.405   1.871 -0.1498  0.0456  0.4824
  216SOL    HW1 1455   1.290   1.328   1.843 -0.2716  0.5994 -1.4396
  216SOL    HW2 1456   1.295   1.479   1.844 -1.9360  0.6692 -1.7144
  217SOL     OW 1457   0.574   1.202   0.186  0.6192 -0.4357 -0.6576
  217SOL    HW1 1458   0.669   1.195   0.191  0.5816 -1.6301 -1.2563
  217SOL    HW2 1459   0.543   1.163   0.267  0.6614  1.4171  0.2921
  218SOL     OW 1460   1.661   7.231   0.665  0.0431 -0.0360 -0.0607
  218SOL    HW1 1461   1.580   7.191   0.635  0.7860 -0.6326 -1.3573
  218SOL    HW2 1462   1.676   7.304   0.604  0.5026  0.0442  0.1424
  219SOL     OW 1463   2.736   1.849   0.587  0.1550 -0.1355  0.1706
  219SOL    HW1 1464   2.757   1.874   0.497  0.3200 -2.0066 -0.3324
  219SOL    HW2 1465   2.652   1.805   0.580  1.2882 -2.5051  0.5070
  220SOL     OW 1466   5.667   2.066   6.910 -0.0330  0.0097  0.4218
  220SOL    HW1 1467   5.745   2.022   6.944 -0.0363 -0.1631  0.2010
  220SOL    HW2 1468   5.626   2.104   6.988  1.4212  1.9836  0.3097
  221SOL     OW 1469   1.207   0.828   6.625 -0.4204 -0.4643 -0.1195
  221SOL    HW1 1470   1.122   0.809   6.587  0.4995 -1.6638 -1.6959
  221SOL    HW2 1471   1.243   0.742   6.649  0.0602  0.0777  1.1813
  222SOL     OW 1472   2.284   1.631   0.923 -0.5397  0.0773  0.0381
  222SOL    HW1 1473   2.333   1.551   0.905  1.4765  1.1352  0.5969
  222SOL    HW2 1474   2.272   1.671   0.837  0.3317  0.2259 -0.0201
  223SOL     OW 1475   0.996   1.175   5.601  0.2379  0.0593  0.6970
  223SOL    HW1 1476   1.031   1.260   5.628  0.9505 -0.0764  0.2459
  223SOL    HW2 1477   1.028   1.165   5.511 -1.5237  0.2204  0.0245
  224SOL     OW 1478   1.829   3.310   2.095 -0.2580 -0.1826 -0.1882
  224SOL    HW1 1479   1.920   3.297   2.069 -0.7482  1.4200 -3.0351
  224SOL    HW2 1480   1.780   3.312   2.013 -2.5672  1.2185  1.1069
  225SOL     OW 1481   3.006   1.144   4.684 -0.6420  0.3337  0.3928
  225SOL    HW1 1482   3.011   1.138   4.589 -1.0826 -0.3199  0.4049
  225SOL    HW2 1483   3.041   1.231   4.704 -0.3743  0.4084 -0.3475
  226SOL     OW 1484   4.149   7.568   1.697  0.5632 -0.3074  0.1721
  226SOL    HW1 1485   4.159   7.616   1.614 -1.0776 -0.0644  0.0824
  226SOL    HW2 1486   4.132   7.478   1.670 -0.5443 -0.1266  0.1833
  227SOL     OW 1487   1.975   2.659   2.255 -0.1020  0.1372 -0.2382
  227SOL    HW1 1488   1.909   2.717   2.292  0.1771  0.2828  0.0401
  227SOL    HW2 1489   2.058   2.690   2.292  0.1813  0.2550 -0.9428
  228SOL     OW 1490   2.739   0.879   3.610 -0.3112 -0.1445  0.2738
  228SOL    HW1 1491   2.797   0.938   3.563 -1.1205  0.1347 -0.4130
  228SOL    HW2 1492   2.784   0.859   3.691 -0.0936  1.5529  0.5934
  229SOL     OW 1493   2.320   1.555   6.642 -0.0099 -0.2863  0.0148
  229SOL    HW1 1494   2.320   1.550   6.738 -0.9542 -1.3995 -0.0285
  229SOL    HW2 1495   2.295   1.468   6.613  1.1905 -0.2377 -1.2874
  230SOL     OW 1496   1.189   1.023   2.146 -0.4891 -0.3682 -0.2006
  230SOL    HW1 1497   1.194   0.957   2.077  0.2337  0.6950 -1.1904
  230SOL    HW2 1498   1.097   1.050   2.147 -1.5876 -3.4641  2.2904
  231SOL     OW 1499   0.427   0.055   0.565  0.7595 -0.1183  0.3521
  231SOL    HW1 1500   0.444   0.032   0.474  0.0263 -0.3668  0.2743
  231SOL    HW2 1501   0.348   0.006   0.588 -0.8575  2.2534  0.1987
  232SOL     OW 1502   1.323   1.052   3.320  0.6129  0.3023 -0.0877
  232SOL    HW1 1503   1.336   0.999   3.398  0.9666  0.0399 -0.3156
  232SOL    HW2 1504   1.399   1.031   3.265 -0.6759 -1.1287 -1.4071
  233SOL     OW 1505   1.439   4.101   0.692 -0.3248  0.7992 -0.6743
  233SOL    HW1 1506   1.387   4.021   0.700  1.6700 -0.6230 -1.3107
  233SOL    HW2 1507   1.378   4.171   0.716 -2.5114 -0.7608 -1.3423
  234SOL     OW 1508   1.804   0.376   6.250  0.0648  0.7771 -0.5613
  234SOL    HW1 1509   1.756   0.345   6.326  2.5099 -0.9353  0.4175
  234SOL    HW2 1510   1.844   0.458   6.279 -2.0242  2.1455 -1.3419
  235SOL     OW 1511   1.158   3.578   4.234  0.2611 -1.0277  0.3124
  235SOL    HW1 1512   1.213   3.527   4.294  1.1539  0.3225  0.7032
  235SOL    HW2 1513   1.148   3.663   4.277 -0.0860 -0.4224 -0.9068
  236SOL     OW 1514   4.095   7.210   0.419 -0.1617  0.1409 -0.1193
  236SOL    HW1 1515   4.040   7.163   0.356  0.4702  0.7490 -1.1470
  236SOL    HW2 1516   4.033   7.256   0.475 -0.7342  0.1255 -0.7217
  237SOL     OW 1517   6.167   2.203   6.322  0.1178 -0.0692 -0.3121
  237SOL    HW1 1518   6.076   2.200   6.294 -0.1353  0.2363  0.4624
  237SOL    HW2 1519   6.165   2.183   6.415  1.0305 -1.9285 -0.6362
  238SOL     OW 1520   0.094   7.680   6.669  0.3541  0.4439 -0.4455
  238SOL    HW1 1521   0.088   7.728   6.751  0.3813 -1.8187  0.9753
  238SOL    HW2 1522   0.037   7.727   6.609  0.0747  1.9724  0.9485
  239SOL     OW 1523   0.673   0.230   1.714 -0.3867 -0.1358 -0.1585
  239SOL    HW1 1524   0.716   0.204   1.632 -0.5850  0.6718 -0.5325
  239SOL    HW2 1525   0.617   0.156   1.736  2.3220 -1.9212  1.2109
  240SOL     OW 1526   4.743   7.639   6.340 -0.0837  0.0476  0.6005
  240SOL    HW1 1527   4.720   7.583   6.414  0.1357 -0.3161  0.4010
  240SOL    HW2 1528   4.722   7.586   6.263 -0.7660  0.6106  0.3924
  241SOL     OW 1529   1.337   0.107   2.233  0.1839 -0.2954 -0.1993
  241SOL    HW1 1530   1.276   0.069   2.170  0.3243 -0.5370 -0.1881
  241SOL    HW2 1531   1.308   0.073   2.318  0.9275 -1.1932 -0.2932
  242SOL     OW 1532   0.871   7.607   2.366  0.2570  0.9011 -0.4224
  242SOL    HW1 1533   0.921   7.595   2.286  1.5490 -1.7661  0.6548
  242SOL    HW2 1534   0.808   7.535   2.365  1.5927 -0.4161  1.7841
  243SOL     OW 1535   0.614   1.189   1.494  0.0359 -0.1378  0.8994
  243SOL    HW1 1536   0.628   1.157   1.583 -0.9857 -0.4105  0.9786
  243SOL    HW2 1537   0.701   1.191   1.455  0.6491  1.0477  2.2400
  244SOL     OW 1538   2.288   0.505   2.488 -0.2424  0.1378 -0.1880
  244SOL    HW1 1539   2.218   0.563   2.457 -0.4896  0.4458  0.9002
  244SOL    HW2 1540   2.366   0.560   2.488 -0.7223  0.9155  2.0953
  245SOL     OW 1541   2.709   2.084   2.374  0.4838 -0.0436  0.0395
  245SOL    HW1 1542   2.801   2.071   2.350  0.1986 -0.5999 -0.7759
  245SOL    HW2 1543   2.661   2.019   2.323 -0.5654  1.4536 -0.9401
  246SOL     OW 1544   1.462   0.503   3.210 -0.2779 -0.2919  0.3344
  246SOL    HW1 1545   1.416   0.449   3.274 -0.4973 -1.2171 -0.5769
  246SOL    HW2 1546   1.522   0.442   3.166 -0.3935  0.2445 -0.5848
  247SOL     OW 1547   6.718   3.617   1.916  0.3419  0.3500 -0.7036
  247SOL    HW1 1548   6.660   3.543   1.898 -0.6732  0.5560  1.4327
  247SOL    HW2 1549   6.662   3.682   1.959  1.9564  0.8569  0.7635
  248SOL     OW 1550   1.901   5.324   0.954  0.2573 -0.2817 -0.3324
  248SOL    HW1 1551   1.855   5.241   0.951 -0.1290 -0.0478 -1.0624
  248SOL    HW2 1552   1.990   5.304   0.923  0.2567 -0.4730 -0.2117
  249SOL     OW 1553   1.863   7.667   0.740  0.2493  0.1033  0.0698
  249SOL    HW1 1554   1.890   7.751   0.703 -0.0787 -0.5543 -1.7753
  249SOL    HW2 1555   1.925   7.650   0.811  2.3392  0.3823 -1.6199
  250SOL     OW 1556   2.095   6.940   2.247  0.1393 -0.7398 -0.2465
  250SOL    HW1 1557   2.013   6.972   2.211  0.3006  0.2323  0.2182
  250SOL    HW2 1558   2.114   6.999   2.321  1.6961 -0.3747 -0.8917
  251SOL     OW 1559   1.486   1.067   0.502 -0.2641 -0.0321  0.0386
  251SOL    HW1 1560   1.518   0.977   0.494 -0.0930 -0.1978  1.9556
  251SOL    HW2 1561   1.544   1.118   0.445 -0.5132 -1.1350 -1.2541
  252SOL     OW 1562   2.511   3.299   0.828  0.0961  0.6292 -0.6903
  252SOL    HW1 1563   2.577   3.263   0.769  0.0924  1.5794 -1.2900
  252SOL    HW2 1564   2.437   3.239   0.820  0.7904 -0.3186 -0.1795
  253SOL     OW 1565   0.507   3.764   6.929 -0.1241 -0.1316 -0.0461
  253SOL    HW1 1566   0.590   3.795   6.893  1.8414 -1.6346  2.8205
  253SOL    HW2 1567   0.495   3.813   7.010  0.0770 -2.5530  1.5683
  254SOL     OW 1568   0.285   1.205   0.563 -0.3358  0.5880 -0.0353
  254SOL    HW1 1569   0.275   1.298   0.543 -1.1021  0.3720 -0.7037
  254SOL    HW2 1570   0.216   1.187   0.626  0.2252  0.6092  0.5946
  255SOL     OW 1571   0.628   6.101   1.761 -0.0616  0.3838  0.2624
  255SOL    HW1 1572   0.677   6.021   1.742 -0.1535  0.7386 -1.6528
  255SOL    HW2 1573   0.642   6.115   1.854  0.0531 -1.7872  0.6383
  256SOL     OW 1574   0.692   0.826   3.521 -0.1664  0.0757  0.4032
  256SOL    HW1 1575   0.731   0.885   3.585 -1.0835 -0.7499  1.7518
  256SOL    HW2 1576   0.738   0.743   3.534 -1.1199 -0.4019  0.7552
  257SOL     OW 1577   0.775   2.171   0.861  0.4924 -0.0794  0.4321
  257SOL    HW1 1578   0.859   2.191   0.902  0.4777  0.0273  0.4096
  257SOL    HW2 1579   0.748   2.252   0.819  0.8890 -0.4187 -0.4824
  258SOL     OW 1580   0.082   7.819   2.763  0.0403  0.0682 -0.4383
  258SOL    HW1 1581   0.142   7.819   2.688  0.1379  1.8610 -0.4086
  258SOL    HW2 1582   0.052   7.728   2.769  0.4360 -0.2396 -2.3196
  259SOL     OW 1583   2.555   7.546   1.252  1.0879 -0.2404 -0.3563
  259SOL    HW1 1584   2.527   7.516   1.339  0.5874 -1.3586 -0.8882
  259SOL    HW2 1585   2.475   7.576   1.210  1.2453 -0.2208 -0.6457
  260SOL     OW 1586   2.772   6.889   1.932  0.2506  0.2391 -0.2126
  260SOL    HW1 1587   2.803   6.820   1.875 -1.0357 -1.4068  0.9904
  260SOL    HW2 1588   2.677   6.881   1.931  0.0436  2.1728 -0.2325
  261SOL     OW 1589   1.631   7.667   6.079  0.1814 -0.2822  0.2593
  261SOL    HW1 1590   1.693   7.729   6.116 -1.7430  1.2569  1.1300
  261SOL    HW2 1591   1.545   7.699   6.109 -1.1207 -1.6864 -1.7206
  262SOL     OW 1592   0.295   7.513   5.764  0.0075 -0.2443 -0.0952
  262SOL    HW1 1593   0.345   7.591   5.736 -0.5117 -0.2914 -1.2042
  262SOL    HW2 1594   0.204   7.542   5.763 -0.2499 -1.0297 -1.1462
  263SOL     OW 1595   0.068   1.692   2.342  0.7051  0.2691 -0.5823
  263SOL    HW1 1596   0.039   1.620   2.287  0.3914  1.5527 -2.1908
  263SOL    HW2 1597  -0.012   1.724   2.384  0.1101  1.9980 -2.8089
  264SOL     OW 1598   2.419   6.515   3.867  0.0773 -0.2903  0.5450
  264SOL    HW1 1599   2.375   6.533   3.950  1.7063  0.8609  1.1991
  264SOL    HW2 1600   2.355   6.538   3.800 -1.0566 -0.6958  1.4608
  265SOL     OW 1601   0.034   2.405   1.397  0.5282 -0.4636  0.3454
  265SOL    HW1 1602  -0.049   2.432   1.436  0.8493 -1.0368  1.4521
  265SOL    HW2 1603   0.034   2.448   1.311 -1.0828 -0.7661  0.1551
  266SOL     OW 1604   1.660   0.134   0.075 -0.0111 -0.1843 -0.0689
  266SOL    HW1 1605   1.649   0.126   0.170 -0.4016 -1.9738 -0.2154
  266SOL    HW2 1606   1.626   0.220   0.053 -0.0701  0.1809  1.3986
  267SOL     OW 1607   3.542   0.985   0.601  0.2376  0.4020  0.2421
  267SOL    HW1 1608   3.518   1.045   0.529  1.2813 -0.0489 -0.5045
  267SOL    HW2 1609   3.578   1.043   0.669 -0.6610  0.8235  0.3718
  268SOL     OW 1610   3.232   0.566   1.188 -0.1468  0.5900  0.2016
  268SOL    HW1 1611   3.171   0.589   1.118 -0.1998 -0.4364 -0.0923
  268SOL    HW2 1612   3.179   0.518   1.251  0.0634  0.8880  0.6101
  269SOL     OW 1613   0.644   0.523   1.199  0.0851  0.0425  0.8270
  269SOL    HW1 1614   0.702   0.537   1.274  0.2089 -2.3570  1.2387
  269SOL    HW2 1615   0.587   0.600   1.199  0.6568  0.5282  2.8290
  270SOL     OW 1616   6.650   6.414   0.903 -0.1543 -0.4925 -0.3611
  270SOL    HW1 1617   6.627   6.392   0.993 -0.5626  0.3164 -0.2631
  270SOL    HW2 1618   6.698   6.496   0.910 -3.5559  1.7414 -1.1731
  271SOL     OW 1619   5.929   0.081   5.546  0.3517 -0.3575 -0.2420
  271SOL    HW1 1620   6.013   0.128   5.555  0.6545 -0.9395  0.0105
  271SOL    HW2 1621   5.931   0.016   5.617 -0.6658  0.1532  0.2698
  272SOL     OW 1622   6.139   2.934   2.847  0.3445 -0.0787 -0.8504
  272SOL    HW1 1623   6.186   2.966   2.924 -1.2061 -2.0588  1.0431
  272SOL    HW2 1624   6.199   2.870   2.808  0.8894  0.4845 -0.9504
  273SOL     OW 1625   4.957   7.262   0.685 -0.0661  0.0941  0.5207
  273SOL    HW1 1626   5.008   7.284   0.608  1.5955 -1.4507  1.1204
  273SOL    HW2 1627   4.942   7.168   0.678 -0.6688  0.0934  1.6193
  274SOL     OW 1628   0.414   7.389   0.212 -0.0420 -0.0500  0.1948
  274SOL    HW1 1629   0.344   7.453   0.201  0.5257  0.4367 -0.6264
  274SOL    HW2 1630   0.472   7.428   0.277  0.8783  0.7955 -1.0924
  275SOL     OW 1631   1.566   1.367   6.585 -0.0720  0.0202  0.4756
  275SOL    HW1 1632   1.649   1.401   6.552 -0.1269  0.4773  0.7985
  275SOL    HW2 1633   1.509   1.364   6.508  0.4605 -0.9850  0.1129
  276SOL     OW 1634   0.455   1.288   2.681 -0.5700 -0.2097  0.4195
  276SOL    HW1 1635   0.380   1.242   2.644 -1.8760  1.0333  1.3898
  276SOL    HW2 1636   0.496   1.225   2.740 -1.5360 -0.5728  0.7269
  277SOL     OW 1637   0.720   7.306   3.539 -0.1504 -0.3749  0.1762
  277SOL    HW1 1638   0.809   7.287   3.507 -0.3541 -0.7628 -0.1698
  277SOL    HW2 1639   0.693   7.384   3.490  1.4259  2.1464  2.9665
  278SOL     OW 1640   0.295   1.484   5.301  0.0971 -0.0426 -0.3527
  278SOL    HW1 1641   0.322   1.403   5.345  1.6179  1.3861  1.5074
  278SOL    HW2 1642   0.374   1.514   5.256 -0.7459 -0.0991 -1.9306
  279SOL     OW 1643   2.025   4.232   2.250 -0.0241  0.0840 -0.2077
  279SOL    HW1 1644   1.938   4.207   2.282  0.8315 -0.7212  1.6809
  279SOL    HW2 1645   2.017   4.324   2.228 -1.0842  0.3300  1.0589
  280SOL     OW 1646   4.198   2.044   2.160 -0.0911 -0.0302 -0.3888
  280SOL    HW1 1647   4.269   1.982   2.141  0.1774  0.1961 -0.1317
  280SOL    HW2 1648   4.227   2.089   2.239  0.1165  1.0268 -1.0534
  281SOL     OW 1649   2.569   2.167   1.421  0.0401 -0.0531 -0.3704
  281SOL    HW1 1650   2.625   2.229   1.375  0.9047 -0.2878  0.3496
  281SOL    HW2 1651   2.614   2.083   1.413 -0.3851 -0.3131 -0.0960
  282SOL     OW 1652   2.516   0.880   2.370  0.1609  0.5919 -0.2640
  282SOL    HW1 1653   2.465   0.956   2.399 -0.5067 -0.2807  0.9555
  282SOL    HW2 1654   2.607   0.904   2.388 -0.1984  0.1715  2.5660
  283SOL     OW 1655   1.757   0.420   2.008 -0.0252  0.5664 -0.2744
  283SOL    HW1 1656   1.765   0.370   2.089  2.6344 -0.7723 -1.2765
  283SOL    HW2 1657   1.734   0.508   2.037 -2.2657 -0.5393  1.6859
  284SOL     OW 1658   0.293   0.221   0.345  0.2252 -0.6292  0.3375
  284SOL    HW1 1659   0.362   0.281   0.375  0.4562  0.4488 -2.0467
  284SOL    HW2 1660   0.340   0.140   0.325  0.3271 -0.8052  1.2304
  285SOL     OW 1661   2.137   0.162   2.670  0.2630  0.4807  0.1526
  285SOL    HW1 1662   2.179   0.076   2.660  0.7270  0.9037 -2.0853
  285SOL    HW2 1663   2.089   0.175   2.588 -1.8831  1.3130  1.4602
  286SOL     OW 1664   1.002   0.856   1.328 -0.0578 -0.6286 -0.0700
  286SOL    HW1 1665   1.007   0.883   1.236  0.6311  1.9577  0.6305
  286SOL    HW2 1666   0.929   0.794   1.332 -1.2070  0.5002 -2.0722
  287SOL     OW 1667   2.495   4.085   5.103  0.3637  0.0616  0.0450
  287SOL    HW1 1668   2.408   4.121   5.120 -0.6145 -1.6939 -0.8837
  287SOL    HW2 1669   2.496   4.069   5.009  1.2379 -1.0521  0.2196
  288SOL     OW 1670   1.111   0.948   4.717  0.6135 -0.1393 -0.2965
  288SOL    HW1 1671   1.138   0.986   4.800  0.8329  0.2270 -0.5363
  288SOL    HW2 1672   1.018   0.970   4.710  0.5344 -0.3743 -0.0417
  289SOL     OW 1673   1.608   0.814   3.598  0.2695 -0.5885 -0.6093
  289SOL    HW1 1674   1.703   0.813   3.610  0.3536  1.1950 -0.8768
  289SOL    HW2 1675   1.578   0.733   3.639  1.9927 -1.7131 -1.4229
  290SOL     OW 1676   0.748   6.771   2.646 -0.0666 -0.2527  0.4511
  290SOL    HW1 1677   0.666   6.820   2.643 -0.9280 -1.6725 -1.3781
  290SOL    HW2 1678   0.728   6.693   2.697  0.6616  0.1859  1.4446
  291SOL     OW 1679   2.069   0.179   4.319  0.4578  0.1701 -0.3229
  291SOL    HW1 1680   2.056   0.095   4.276  1.4194  0.2652 -0.8164
  291SOL    HW2 1681   2.058   0.160   4.412  0.9180 -0.5655 -0.4099
  292SOL     OW 1682   6.056   2.577   0.525 -0.1012 -0.2400  0.2961
  292SOL    HW1 1683   6.061   2.527   0.444  0.8248  0.3275 -0.0161
  292SOL    HW2 1684   6.111   2.528   0.586 -0.5378 -0.4920  0.4935
  293SOL     OW 1685   1.445   1.800   3.103 -0.0808  0.6225 -0.0906
  293SOL    HW1 1686   1.424   1.707   3.093  0.4099  0.6072 -1.0881
  293SOL    HW2 1687   1.360   1.844   3.096 -0.3144  0.2540  0.3684
  294SOL     OW 1688   2.009   0.627   2.419 -0.1250 -0.1364  0.1445
  294SOL    HW1 1689   1.972   0.677   2.492  0.0364  0.8803 -0.4494
  294SOL    HW2 1690   2.047   0.693   2.362  0.7066 -1.0028 -0.3329
  295SOL     OW 1691   2.769   6.916   4.665  0.3903 -0.1128 -0.5592
  295SOL    HW1 1692   2.799   6.957   4.746  2.5369  0.2453 -1.4893
  295SOL    HW2 1693   2.785   6.822   4.678 -0.7354 -0.2533 -0.0103
  296SOL     OW 1694   1.493   0.636   2.354 -0.0738  0.5159 -0.1950
  296SOL    HW1 1695   1.432   0.681   2.413 -0.5633 -0.1812 -0.1653
  296SOL    HW2 1696   1.467   0.544   2.358 -0.5396  0.5406 -2.0191
  297SOL     OW 1697   0.284   1.776   3.103 -0.0325 -0.3400  0.4736
  297SOL    HW1 1698   0.304   1.704   3.043  0.3806  0.2720 -0.1359
  297SOL    HW2 1699   0.241   1.841   3.048 -0.9257 -0.3457  1.1373
  298SOL     OW 1700   4.484   7.673   0.877 -0.3672 -0.2758 -0.0510
  298SOL    HW1 1701   4.419   7.621   0.829  0.0950 -0.6025 -0.3272
  298SOL    HW2 1702   4.536   7.609   0.925 -0.9249  0.0611  1.0370
  299SOL     OW 1703   2.369   0.889   2.123  0.1103 -0.6977 -0.1379
  299SOL    HW1 1704   2.330   0.976   2.125  1.0299 -0.2509 -0.6244
  299SOL    HW2 1705   2.411   0.879   2.208  0.6372 -0.3492 -0.3506
  300SOL     OW 1706   1.002   2.767   5.153 -0.3520 -0.4913  0.0867
  300SOL    HW1 1707   1.012   2.851   5.199 -1.9416  0.4729 -1.2025
  300SOL    HW2 1708   1.090   2.728   5.155  0.5999  1.5095  0.1450
  301SOL     OW 1709   2.405   2.000   4.241 -0.1255 -0.3906 -0.1547
  301SOL    HW1 1710   2.455   1.987   4.160 -1.5962  0.8995 -1.3268
  301SOL    HW2 1711   2.451   2.069   4.287  0.3581 -0.6839 -0.1902
  302SOL     OW 1712   6.686   0.215   0.965 -0.0191  0.2837 -0.3667
  302SOL    HW1 1713   6.729   0.283   1.018 -1.5659  1.1144 -0.1142
  302SOL    HW2 1714   6.593   0.234   0.974 -0.3936 -0.6992 -1.8994
  303SOL     OW 1715   1.358   2.291   3.434 -0.0684 -0.0597  0.2056
  303SOL    HW1 1716   1.448   2.292   3.466  0.2911  0.2733 -0.7929
  303SOL    HW2 1717   1.319   2.371   3.469 -0.2373 -0.6038  1.3181
  304SOL     OW 1718   5.538   0.565   6.948  0.4012 -0.0617 -0.6416
  304SOL    HW1 1719   5.591   0.506   6.895 -2.1543  0.1099 -3.7059
  304SOL    HW2 1720   5.462   0.512   6.974  0.3263  0.6242  0.5942
  305SOL     OW 1721   6.441   7.530   4.018  0.5833 -0.2552 -0.3959
  305SOL    HW1 1722   6.449   7.593   4.090 -0.0455  0.8078 -1.2272
  305SOL    HW2 1723   6.519   7.475   4.027  1.7924  1.3588 -0.2974
  306SOL     OW 1724   2.455   7.708   4.033 -0.0158  0.2059  0.0248
  306SOL    HW1 1725   2.441   7.718   4.128  1.5296 -2.2612  0.5885
  306SOL    HW2 1726   2.550   7.710   4.022 -0.1547 -0.0220 -1.4160
  307SOL     OW 1727   5.569   0.878   5.739  0.2138 -0.2990  0.1834
  307SOL    HW1 1728   5.482   0.840   5.747  0.7240 -1.6706 -0.4757
  307SOL    HW2 1729   5.554   0.971   5.721 -1.1732 -0.8184 -1.6647
  308SOL     OW 1730   5.393   1.556   1.152 -0.0892 -0.6581  0.1184
  308SOL    HW1 1731   5.394   1.636   1.204  1.8581  0.3853 -1.3620
  308SOL    HW2 1732   5.316   1.563   1.096  1.8416  2.0472 -2.5022
  309SOL     OW 1733   0.064   0.847   2.768  0.2429  0.5967 -0.1285
  309SOL    HW1 1734  -0.030   0.849   2.783  0.5410  0.3240  2.1605
  309SOL    HW2 1735   0.093   0.766   2.810  1.3953  0.1638 -1.6711
  310SOL     OW 1736   1.602   3.117   4.711  0.0546 -0.6814  0.2142
  310SOL    HW1 1737   1.681   3.168   4.731 -0.5258 -0.0161  0.8860
  310SOL    HW2 1738   1.630   3.026   4.720  0.9552 -0.4784 -0.3784
  311SOL     OW 1739   1.534   1.107   6.600 -0.4141  0.5331 -0.2105
  311SOL    HW1 1740   1.528   1.201   6.612 -0.1541  0.7421 -1.5147
  311SOL    HW2 1741   1.529   1.095   6.505  0.6229 -0.6743 -0.1431
  312SOL     OW 1742   1.474   1.435   4.554  0.0397  0.0731 -0.1800
  312SOL    HW1 1743   1.383   1.436   4.524  0.6447 -1.1181 -2.2750
  312SOL    HW2 1744   1.474   1.490   4.632 -2.3730  0.5093 -0.4057
  313SOL     OW 1745   0.164   7.375   1.514  0.4209 -0.1348  0.1567
  313SOL    HW1 1746   0.203   7.456   1.547 -1.0937  1.9433 -2.7720
  313SOL    HW2 1747   0.232   7.336   1.459 -0.4490  2.0382 -2.6939
  314SOL     OW 1748   1.970   1.004   4.231 -0.2152 -0.0959 -0.6751
  314SOL    HW1 1749   1.988   1.089   4.270 -2.5375  1.0348 -1.9086
  314SOL    HW2 1750   1.945   1.023   4.141 -2.4938 -1.8694 -0.5182
  315SOL     OW 1751   5.446   0.869   4.295  0.5928  0.3432 -0.3607
  315SOL    HW1 1752   5.445   0.773   4.291  1.8048  0.3345 -0.7720
  315SOL    HW2 1753   5.458   0.889   4.388  0.3029  0.1026 -0.2700
  316SOL     OW 1754   6.314   0.979   2.826 -0.0802 -0.3042  0.1297
  316SOL    HW1 1755   6.255   0.909   2.799  0.0746 -0.1825 -0.5426
  316SOL    HW2 1756   6.256   1.052   2.850 -0.2271 -0.5208  0.4387
  317SOL     OW 1757   1.714   7.536   1.949 -0.1543  0.0978 -0.2978
  317SOL    HW1 1758   1.762   7.618   1.958 -0.6429  0.5943 -1.7855
  317SOL    HW2 1759   1.629   7.553   1.989 -0.8462  0.9139 -1.9850
  318SOL     OW 1760   3.875   0.662   2.266 -0.3742 -0.1300 -0.5319
  318SOL    HW1 1761   3.822   0.582   2.269 -0.5864 -0.0208 -1.2293
  318SOL    HW2 1762   3.841   0.715   2.339 -1.5207  0.1082 -1.2055
  319SOL     OW 1763   2.934   7.765   4.340  0.2311 -0.9384 -0.3353
  319SOL    HW1 1764   2.992   7.819   4.394 -1.1001 -0.6002  0.7945
  319SOL    HW2 1765   2.927   7.682   4.386 -1.0565 -0.5846  0.1503
  320SOL     OW 1766   5.607   0.548   2.046  0.2421 -0.2232  0.0579
  320SOL    HW1 1767   5.650   0.482   1.991  0.9429 -1.2251  1.7214
  320SOL    HW2 1768   5.621   0.517   2.136 -0.9733  1.2750  0.8124
  321SOL     OW 1769   6.330   0.391   4.206 -0.2207 -0.6803 -0.0991
  321SOL    HW1 1770   6.251   0.443   4.191  0.1940 -0.7427 -3.0134
  321SOL    HW2 1771   6.395   0.428   4.146  0.6778 -3.2920 -0.8818
  322SOL     OW 1772   3.045   1.766   3.757 -0.5519  0.0240 -0.5062
  322SOL    HW1 1773   3.070   1.839   3.701 -0.1159  1.1539  1.0943
  322SOL    HW2 1774   3.116   1.758   3.820 -0.2390 -2.2902 -1.0540
  323SOL     OW 1775   1.950   2.928   0.267  0.5251  0.0330  0.2211
  323SOL    HW1 1776   2.010   2.868   0.311  0.8386 -0.7367 -1.1878
  323SOL    HW2 1777   1.876   2.874   0.240  1.1079  0.0688 -1.6363
  324SOL     OW 1778   6.823   7.497   2.480 -0.0130 -0.0728 -0.1505
  324SOL    HW1 1779   6.804   7.580   2.437 -0.6756 -0.4339 -0.5737
  324SOL    HW2 1780   6.812   7.515   2.573 -0.9241  0.1282 -0.2846
  325SOL     OW 1781   0.726   7.799   1.101  0.4702  0.1044  0.4192
  325SOL    HW1 1782   0.687   7.766   1.182  0.9197  0.5897  0.8351
  325SOL    HW2 1783   0.681   7.750   1.032  0.2389 -0.4734  0.9658
  326SOL     OW 1784   3.697   1.346   0.081  0.3926 -0.5985  0.0605
  326SOL    HW1 1785   3.721   1.304   0.164 -1.0490 -1.0317  0.2854
  326SOL    HW2 1786   3.749   1.427   0.079  1.2109 -1.0806  0.8835
  327SOL     OW 1787   1.185   1.414   4.494 -0.0872  0.2335  0.8318
  327SOL    HW1 1788   1.171   1.500   4.455  1.4800  0.8457  1.5197
  327SOL    HW2 1789   1.111   1.401   4.553 -0.8466  0.6571 -0.0208
  328SOL     OW 1790   5.227   1.202   1.691  0.1199 -0.1379  0.3994
  328SOL    HW1 1791   5.311   1.163   1.714  0.6877 -0.1532 -1.5333
  328SOL    HW2 1792   5.249   1.281   1.641 -1.0034  0.1643  0.3543
  329SOL     OW 1793   2.051   6.497   2.007  0.9050 -0.5050  0.5980
  329SOL    HW1 1794   2.114   6.510   1.936 -0.4341  0.1821 -0.5148
  329SOL    HW2 1795   2.071   6.567   2.069 -0.8853  2.0098 -1.4141
  330SOL     OW 1796   0.722   0.483   4.328  0.0383  0.0635 -0.0754
  330SOL    HW1 1797   0.717   0.475   4.424 -0.9477 -1.6564 -0.2258
  330SOL    HW2 1798   0.721   0.393   4.296  2.9217  0.4931 -1.6652
  331SOL     OW 1799   6.529   0.724   3.098 -0.1170 -0.0699  0.0674
  331SOL    HW1 1800   6.532   0.817   3.073 -1.5202 -0.0337 -0.0292
  331SOL    HW2 1801   6.448   0.692   3.061  1.2460 -1.8538 -1.5645
  332SOL     OW 1802   5.883   3.611   5.604  0.2411 -0.5208 -0.0458
  332SOL    HW1 1803   5.816   3.559   5.650 -0.3479  2.5798  2.9920
  332SOL    HW2 1804   5.958   3.611   5.663  0.2259  1.9506  0.0544
  333SOL     OW 1805   2.360   3.289   5.737 -0.2284  0.6893  0.1898
  333SOL    HW1 1806   2.417   3.366   5.730 -0.0587  0.5730  0.2675
  333SOL    HW2 1807   2.326   3.293   5.826 -1.7818  1.7501 -0.4076
  334SOL     OW 1808   1.147   6.473   1.180  0.3574 -0.3906  0.9714
  334SOL    HW1 1809   1.165   6.562   1.211  0.8712 -0.0465 -0.2442
  334SOL    HW2 1810   1.233   6.431   1.175  0.3803 -0.2337 -0.5035
  335SOL     OW 1811   6.809   2.811   2.588  0.3868 -0.2118  0.1716
  335SOL    HW1 1812   6.788   2.726   2.549 -1.9267  0.0939  0.5920
  335SOL    HW2 1813   6.829   2.792   2.679  2.1195 -0.5129 -0.2385
  336SOL     OW 1814   0.523   6.630   2.402  0.5203 -0.3639 -0.2635
  336SOL    HW1 1815   0.569   6.563   2.352 -0.7468 -0.9071 -0.7444
  336SOL    HW2 1816   0.564   6.712   2.375  1.9462 -0.9108  0.1671
  337SOL     OW 1817   0.431   1.091   1.293  0.5632  0.5812 -0.2078
  337SOL    HW1 1818   0.517   1.131   1.305  0.1577  0.9738  1.7331
  337SOL    HW2 1819   0.436   1.007   1.337 -0.3572  1.0880  0.9193
  338SOL     OW 1820   0.076   0.199   4.123  0.1350  0.2672  0.2596
  338SOL    HW1 1821   0.033   0.114   4.130 -1.2456  0.6777 -2.0390
  338SOL    HW2 1822   0.009   0.263   4.149 -0.0388  0.7932 -1.3243
  339SOL     OW 1823   6.539   1.494   5.022  0.2138 -0.1422  0.2998
  339SOL    HW1 1824   6.497   1.429   5.078  0.6857 -1.4206 -0.7808
  339SOL    HW2 1825   6.467   1.548   4.990 -0.4049 -1.1601 -0.0741
  340SOL     OW 1826   0.707   3.213   4.622  0.0725 -0.1489 -0.3988
  340SOL    HW1 1827   0.718   3.143   4.557 -0.6128 -1.0442  0.4180
  340SOL    HW2 1828   0.787   3.212   4.673 -0.6869 -1.6941  0.8545
  341SOL     OW 1829   5.028   1.270   2.128  0.1198  0.0652 -0.2849
  341SOL    HW1 1830   4.976   1.342   2.093  0.8285  1.7109  1.8136
  341SOL    HW2 1831   4.970   1.226   2.189  0.2045 -0.1242 -0.3405
  342SOL     OW 1832   6.217   0.282   2.158  0.2903 -0.1972 -0.0412
  342SOL    HW1 1833   6.125   0.307   2.160  1.0089  2.8910 -0.0038
  342SOL    HW2 1834   6.238   0.258   2.248 -0.7018 -2.1860 -0.2827
  343SOL     OW 1835   0.985   7.527   0.163  0.0540  0.0156  0.0774
  343SOL    HW1 1836   0.920   7.515   0.094  1.2284  0.2787 -1.1219
  343SOL    HW2 1837   1.051   7.459   0.146  1.3338  1.2895 -0.2703
  344SOL     OW 1838   0.488   0.057   4.690  0.2750  0.1553  0.0062
  344SOL    HW1 1839   0.463  -0.017   4.745  1.1916  0.1963  0.4905
  344SOL    HW2 1840   0.458   0.032   4.602 -1.1021  0.0449  0.4780
  345SOL     OW 1841   5.980   0.599   2.365  0.4111 -0.8999  0.5503
  345SOL    HW1 1842   5.961   0.680   2.413  1.7380  1.0005 -1.9022
  345SOL    HW2 1843   6.042   0.553   2.421  0.4836  0.3013  1.5190
  346SOL     OW 1844   3.030   2.371   2.749  0.3302 -0.0824  0.1224
  346SOL    HW1 1845   2.942   2.405   2.763  0.0210 -0.2056 -1.3717
  346SOL    HW2 1846   3.020   2.276   2.749  0.5471 -0.1087  0.3782
  347SOL     OW 1847   0.669   0.707   0.872  0.9710  0.6084 -0.8290
  347SOL    HW1 1848   0.589   0.746   0.837  0.0263  0.2391  0.8092
  347SOL    HW2 1849   0.639   0.635   0.928  2.4688  0.1863 -0.5046
  348SOL     OW 1850   2.724   3.186   1.033 -1.0839  0.0238 -0.5020
  348SOL    HW1 1851   2.681   3.160   0.952 -1.1459  0.1685 -0.5147
  348SOL    HW2 1852   2.684   3.270   1.056 -2.6483 -1.0172  0.8421
  349SOL     OW 1853   5.785   3.422   1.841 -0.5121  0.2108  0.1877
  349SOL    HW1 1854   5.827   3.342   1.871  1.5611  2.5870  4.7728
  349SOL    HW2 1855   5.855   3.488   1.843 -2.8150  2.8561  0.4343
  350SOL     OW 1856   2.105   1.368   1.160 -0.6435  0.7294 -0.1461
  350SOL    HW1 1857   2.084   1.360   1.253 -1.0886  2.7973 -0.0177
  350SOL    HW2 1858   2.031   1.415   1.122  0.2157  1.2801 -1.2222
  351SOL     OW 1859   1.759   7.228   5.523  0.9090 -0.4837  0.1483
  351SOL    HW1 1860   1.808   7.246   5.603  1.0202  0.1576 -0.0642
  351SOL    HW2 1861   1.810   7.268   5.453  0.5753 -0.6374 -0.1893
  352SOL     OW 1862   5.826   0.711   1.041 -0.2000  0.0973  0.2501
  352SOL    HW1 1863   5.887   0.769   1.086 -0.7006  0.4634  0.4599
  352SOL    HW2 1864   5.763   0.770   1.000 -0.9061 -0.3071  0.7387
  353SOL     OW 1865   1.245   6.007   2.983  0.0424  0.0977 -0.0476
  353SOL    HW1 1866   1.173   6.034   2.926 -0.9777 -0.1458  1.0915
  353SOL    HW2 1867   1.214   5.927   3.025  0.6230  0.4512  1.0989
  354SOL     OW 1868   2.140   0.516   2.721 -0.4939  0.0143 -0.4514
  354SOL    HW1 1869   2.200   0.543   2.790 -0.6471 -2.8704  0.9632
  354SOL    HW2 1870   2.193   0.517   2.641  0.8179 -0.2855  0.3858
  355SOL     OW 1871   4.833   1.161   2.293 -0.1420  0.1498 -0.1764
  355SOL    HW1 1872   4.844   1.255   2.309 -3.3796  0.5297  0.5074
  355SOL    HW2 1873   4.805   1.126   2.377 -3.2881 -0.5287 -1.3903
  356SOL     OW 1874   3.077   7.575   4.498 -0.0440 -0.3280  0.1883
  356SOL    HW1 1875   3.140   7.509   4.525 -0.1292  0.6396  3.1149
  356SOL    HW2 1876   3.115   7.658   4.526 -0.5250  0.8185 -2.2395
  357SOL     OW 1877   2.320   5.840   5.042 -0.0592 -0.0049 -0.1887
  357SOL    HW1 1878   2.268   5.802   5.113  0.1786 -2.0927 -1.0368
  357SOL    HW2 1879   2.403   5.863   5.082 -0.5289  0.4686  0.5409
  358SOL     OW 1880   1.594   0.209   1.907 -0.0922  0.5037 -0.9948
  358SOL    HW1 1881   1.639   0.141   1.858 -0.0230  0.6528 -1.1395
  358SOL    HW2 1882   1.660   0.276   1.923  0.4725 -0.4763  1.1765
  359SOL     OW 1883   1.033   0.446   1.299  0.6120 -0.1405 -0.7816
  359SOL    HW1 1884   0.987   0.399   1.230 -0.4522 -0.3491  0.0442
  359SOL    HW2 1885   1.121   0.461   1.263 -0.9013  3.0150 -3.7062
  360SOL     OW 1886   2.032   6.495   1.178  0.1518  0.4928 -0.5001
  360SOL    HW1 1887   2.028   6.442   1.258  0.2407  0.0111 -0.8088
  360SOL    HW2 1888   1.997   6.580   1.204 -1.5343 -0.1984 -0.3794
  361SOL     OW 1889   2.315   1.977   3.509  0.1768 -0.3213 -0.7438
  361SOL    HW1 1890   2.327   1.917   3.435  0.3554 -0.5243 -0.5520
  361SOL    HW2 1891   2.224   1.962   3.536 -0.1326  0.3000 -1.3934
  362SOL     OW 1892   5.026   0.832   2.441  0.3761  0.1061 -0.4178
  362SOL    HW1 1893   5.026   0.808   2.348  0.3960 -0.7389 -0.2026
  362SOL    HW2 1894   5.027   0.749   2.488 -0.4618  0.5120  0.3526
  363SOL     OW 1895   1.415   0.042   4.581 -0.4785 -0.1845  0.3239
  363SOL    HW1 1896   1.349   0.102   4.614  0.2726  1.7320 -1.4187
  363SOL    HW2 1897   1.474   0.027   4.655 -1.1699  0.5090  1.0300
  364SOL     OW 1898   3.868   4.838   4.767  0.8687  0.7458 -0.4939
  364SOL    HW1 1899   3.908   4.863   4.683  0.4319 -0.8129 -1.2246
  364SOL    HW2 1900   3.781   4.807   4.743 -0.2620  2.6572  0.8882
  365SOL     OW 1901   1.694   6.445   0.569  0.9308  0.6200  0.1544
  365SOL    HW1 1902   1.742   6.362   0.573 -1.1465 -0.8104 -2.0586
  365SOL    HW2 1903   1.629   6.439   0.638 -0.0990 -0.2411 -0.8637
  366SOL     OW 1904   2.171   2.672   2.454 -0.6924  0.4352  0.2140
  366SOL    HW1 1905   2.191   2.737   2.522 -0.0352  0.1627  0.2893
  366SOL    HW2 1906   2.095   2.624   2.487 -0.4316  0.3665  0.7171
  367SOL     OW 1907   0.234   0.973   3.849 -0.4022 -0.1595  0.5554
  367SOL    HW1 1908   0.231   1.067   3.831  1.3140 -0.0271  0.8358
  367SOL    HW2 1909   0.324   0.948   3.831 -1.0859 -1.9999 -0.5800
  368SOL     OW 1910   1.493   2.299   4.029 -0.1005  0.5629  0.4749
  368SOL    HW1 1911   1.420   2.248   4.064  0.9093 -1.2378  0.1198
  368SOL    HW2 1912   1.570   2.244   4.046  1.0770  2.0386  0.1334
  369SOL     OW 1913   6.389   1.576   1.544  0.0679 -0.1466  0.3513
  369SOL    HW1 1914   6.443   1.645   1.504 -1.9429  1.2588 -0.1253
  369SOL    HW2 1915   6.373   1.607   1.633 -0.8128  0.0153  0.1485
  370SOL     OW 1916   0.877   0.096   3.587 -0.0189 -0.0455  0.2595
  370SOL    HW1 1917   0.918   0.093   3.500  0.5448 -0.5602  0.5328
  370SOL    HW2 1918   0.821   0.173   3.585  0.0532 -0.0057 -0.5365
  371SOL     OW 1919   2.720   1.127   2.968 -0.5861 -0.2325 -0.7597
  371SOL    HW1 1920   2.718   1.210   2.921 -1.3029  0.4497  0.4079
  371SOL    HW2 1921   2.628   1.100   2.972 -0.5198 -0.3880  0.0013
  372SOL     OW 1922   5.069   1.243   0.023  0.1934 -0.4403 -0.6479
  372SOL    HW1 1923   5.141   1.302  -0.002  0.5882 -1.4824 -2.0748
  372SOL    HW2 1924   5.043   1.274   0.110  2.4573 -0.1019 -0.0051
  373SOL     OW 1925   1.140   0.928   2.832 -0.2206 -0.4849  0.4142
  373SOL    HW1 1926   1.115   0.903   2.743 -1.1112 -0.0401  0.5254
  373SOL    HW2 1927   1.108   0.856   2.887  1.4759 -1.3906  0.2635
  374SOL     OW 1928   4.303   1.790   4.303 -0.6070 -0.1907  0.5039
  374SOL    HW1 1929   4.235   1.858   4.295  1.7231  2.1769 -0.5942
  374SOL    HW2 1930   4.344   1.808   4.387  0.5847  0.3872 -0.1760
  375SOL     OW 1931   2.329   4.796   1.723  0.4222 -0.4694 -0.1713
  375SOL    HW1 1932   2.288   4.849   1.655  1.0828  1.3085  0.7680
  375SOL    HW2 1933   2.283   4.820   1.803 -0.1880 -2.3709  0.1217
  376SOL     OW 1934   6.338   0.478   3.256 -0.3257 -0.3768  0.1309
  376SOL    HW1 1935   6.323   0.538   3.183  1.4290  0.1759  0.1732
  376SOL    HW2 1936   6.378   0.401   3.215  1.3647  0.2401  0.5544
  377SOL     OW 1937   6.477   0.071   0.340 -0.2237 -0.0112  0.3657
  377SOL    HW1 1938   6.494   0.146   0.397  0.9071  0.8880 -1.0826
  377SOL    HW2 1939   6.557   0.063   0.288 -1.0044 -1.1540 -0.6870
  378SOL     OW 1940   6.430   5.072   2.379 -0.2413 -0.1851 -0.3112
  378SOL    HW1 1941   6.456   5.123   2.455  2.2551 -1.6390 -0.0565
  378SOL    HW2 1942   6.349   5.028   2.405 -0.0199  0.1897  1.0964
  379SOL     OW 1943   5.357   1.765   6.529 -0.8175 -0.3207  0.3248
  379SOL    HW1 1944   5.287   1.798   6.472 -0.4797  1.0495  0.6679
  379SOL    HW2 1945   5.407   1.843   6.553  0.5075 -1.1990  0.5332
  380SOL     OW 1946   5.848   1.947   4.498  0.0148  0.3262  0.2090
  380SOL    HW1 1947   5.824   1.917   4.585 -1.2862 -0.2582 -0.3256
  380SOL    HW2 1948   5.865   1.867   4.449 -0.2074  0.6120 -0.3395
  381SOL     OW 1949   1.503   1.718   2.766 -0.5331  0.2443 -0.4746
  381SOL    HW1 1950   1.443   1.771   2.714 -1.2349  0.3466  0.4298
  381SOL    HW2 1951   1.471   1.628   2.754 -0.3675  0.2076 -0.6468
  382SOL     OW 1952   6.781   0.192   1.897 -0.0801  0.0193 -0.3800
  382SOL    HW1 1953   6.685   0.195   1.896 -0.0941 -0.1424  0.2420
  382SOL    HW2 1954   6.805   0.159   1.810 -0.5009  2.0481 -1.3259
  383SOL     OW 1955   0.019   2.239   4.401  0.2880  0.5243  0.0591
  383SOL    HW1 1956   0.071   2.193   4.336  0.4058 -0.4377  0.8021
  383SOL    HW2 1957   0.030   2.188   4.481 -0.1174  1.4864  0.7538
  384SOL     OW 1958   1.349   2.127   4.560 -0.1988  0.0570 -0.0232
  384SOL    HW1 1959   1.400   2.051   4.587  1.2477  1.0826  0.2455
  384SOL    HW2 1960   1.364   2.134   4.466  0.3369  0.4529  0.0816
  385SOL     OW 1961   1.650   6.647   7.038 -0.2130 -0.6030 -0.5172
  385SOL    HW1 1962   1.658   6.552   7.045  0.3960 -0.6353 -1.4270
  385SOL    HW2 1963   1.732   6.675   6.998 -1.0417  0.1161 -1.8016
  386SOL     OW 1964   1.088   3.286   3.935 -0.2453  0.2304 -0.2829
  386SOL    HW1 1965   1.157   3.350   3.918 -1.0947  1.1079 -0.4419
  386SOL    HW2 1966   1.094   3.271   4.030  1.1277 -0.8363 -0.4980
  387SOL     OW 1967   1.449   0.383   5.112  0.5793 -0.0534  0.0400
  387SOL    HW1 1968   1.456   0.454   5.047  1.0746  1.3730  1.5775
  387SOL    HW2 1969   1.357   0.357   5.110  0.5595  0.0463 -1.1316
  388SOL     OW 1970   5.028   1.319   2.834 -0.1020  0.0911 -0.2590
  388SOL    HW1 1971   4.967   1.271   2.777 -1.3502  1.1245  0.1795
  388SOL    HW2 1972   5.024   1.273   2.918  1.0277 -0.8608 -0.7007
  389SOL     OW 1973   3.895   0.250   1.954  0.4919  0.5698  0.4022
  389SOL    HW1 1974   3.921   0.237   2.045 -0.6374  2.1503  1.0034
  389SOL    HW2 1975   3.813   0.202   1.945  1.3914 -0.9061 -0.2761
  390SOL     OW 1976   0.053   6.796   4.613 -0.5091  0.2973 -0.1185
  390SOL    HW1 1977   0.019   6.807   4.524 -0.3488  1.1603 -0.0840
  390SOL    HW2 1978   0.058   6.885   4.648 -2.5306 -0.1446  1.5087
  391SOL     OW 1979   5.954   5.132   2.039 -0.3188 -0.7849 -0.2780
  391SOL    HW1 1980   5.943   5.177   2.123  0.0763 -1.1745 -0.0132
  391SOL    HW2 1981   5.865   5.113   2.010 -0.4948  0.1607 -0.3935
  392SOL     OW 1982   1.257   0.669   3.724  0.3569  0.4848 -0.2545
  392SOL    HW1 1983   1.289   0.700   3.809 -1.3105 -2.0690  1.4348
  392SOL    HW2 1984   1.166   0.700   3.721  0.3367  0.3556 -1.0073
  393SOL     OW 1985   4.192   6.698   3.646  0.3479  0.4943  0.1107
  393SOL    HW1 1986   4.242   6.760   3.700  0.1449  0.0425  0.8372
  393SOL    HW2 1987   4.102   6.732   3.647  0.3554  0.5170  0.0096
  394SOL     OW 1988   2.271   1.819   2.278 -0.2350 -0.2486 -0.5466
  394SOL    HW1 1989   2.207   1.766   2.326 -0.2669 -0.8205 -1.1911
  394SOL    HW2 1990   2.352   1.769   2.284 -0.2109 -0.2665 -0.9701
  395SOL     OW 1991   1.884   0.848   2.225 -0.2178  0.5092  0.4161
  395SOL    HW1 1992   1.961   0.800   2.195  1.2368  1.0868  2.9634
  395SOL    HW2 1993   1.899   0.938   2.195  0.3634  0.7173  1.2944
  396SOL     OW 1994   6.168   7.684   3.264 -0.2096  0.2898 -0.2798
  396SOL    HW1 1995   6.239   7.746   3.250  0.0359  0.2722  0.7845
  396SOL    HW2 1996   6.127   7.674   3.178 -1.0944  2.9209 -0.2383
  397SOL     OW 1997   2.634   7.131   4.294  0.6716 -1.0479  0.0886
  397SOL    HW1 1998   2.572   7.103   4.361  0.0083  1.3546  0.5818
  397SOL    HW2 1999   2.713   7.156   4.343  0.9634 -1.3167 -0.2403
  398SOL     OW 2000   1.591   3.275   6.719  0.8162  0.1038  0.2618
  398SOL    HW1 2001   1.582   3.245   6.810 -0.0144  0.9640  0.4813
  398SOL    HW2 2002   1.685   3.269   6.701  0.9782 -0.1631  1.1505
  399SOL     OW 2003   1.872   1.225   4.493  0.1546  0.0344 -0.6496
  399SOL    HW1 2004   1.826   1.142   4.493 -0.0346  0.1326  0.2974
  399SOL    HW2 2005   1.808   1.288   4.460 -0.1537  0.0361 -0.0648
  400SOL     OW 2006   2.120   0.995   0.719  0.7166 -0.1858  0.5914
  400SOL    HW1 2007   2.072   1.036   0.791 -0.5949  1.1951 -0.9835
  400SOL    HW2 2008   2.186   1.059   0.693 -0.2777  0.3308 -0.8224
  401SOL     OW 2009   2.467   0.788   2.668 -0.1250  0.5467 -0.0487
  401SOL    HW1 2010   2.409   0.770   2.742  1.4997 -0.8313  0.9925
  401SOL    HW2 2011   2.412   0.833   2.604 -2.1376 -0.1037  1.1262
  402SOL     OW 2012   0.101   0.292   0.814  0.3337 -0.3716  0.0787
  402SOL    HW1 2013   0.102   0.388   0.823  1.7629 -0.5035  1.8506
  402SOL    HW2 2014   0.021   0.265   0.860  1.6482 -0.1946  2.6368
  403SOL     OW 2015   2.199   6.507   2.877 -0.2577 -0.1562 -0.2323
  403SOL    HW1 2016   2.261   6.564   2.831 -1.1008 -0.1468 -1.3721
  403SOL    HW2 2017   2.250   6.429   2.898  1.1933  1.2915  2.1719
  404SOL     OW 2018   1.511   7.072   4.582  0.3456 -0.4611  0.2915
  404SOL    HW1 2019   1.485   6.987   4.616  0.0280 -1.0407 -1.3224
  404SOL    HW2 2020   1.582   7.053   4.520  0.8140  0.5360  0.4976
  405SOL     OW 2021   1.768   2.216   1.572  0.3373 -0.9864 -0.7382
  405SOL    HW1 2022   1.681   2.226   1.534  0.8485 -0.1941 -1.7472
  405SOL    HW2 2023   1.754   2.224   1.667 -0.4878  0.7016 -0.9707
  406SOL     OW 2024   6.196   2.087   2.543 -0.7024  0.0517 -0.0180
  406SOL    HW1 2025   6.231   2.058   2.459 -0.9346  1.0168 -0.4635
  406SOL    HW2 2026   6.234   2.028   2.607  0.5344  0.1271 -0.6570
  407SOL     OW 2027   1.377   2.093   6.586 -0.1286  0.0705 -0.3361
  407SOL    HW1 2028   1.326   2.105   6.506 -0.6764 -2.7562 -0.5001
  407SOL    HW2 2029   1.468   2.096   6.556 -0.3176 -0.4118 -0.9992
  408SOL     OW 2030   0.211   2.388   2.373  0.1575  0.2823 -0.4752
  408SOL    HW1 2031   0.254   2.473   2.377 -0.9443  0.8169  1.1060
  408SOL    HW2 2032   0.119   2.408   2.361  0.0445 -0.7583 -1.5105
  409SOL     OW 2033   1.754   0.068   2.146  0.0310 -0.3905 -0.0532
  409SOL    HW1 2034   1.700   0.146   2.162  0.0601  0.1040 -2.0365
  409SOL    HW2 2035   1.691  -0.002   2.130 -0.0497 -0.0767 -1.2050
  410SOL     OW 2036   1.069   1.790   5.156 -0.4727 -0.3135 -0.2224
  410SOL    HW1 2037   1.090   1.697   5.168 -1.3162 -0.4602  0.1709
  410SOL    HW2 2038   1.154   1.832   5.141  0.1170 -0.8928  1.2988
  411SOL     OW 2039   1.787   0.738   3.930  0.4199 -0.7033  0.0854
  411SOL    HW1 2040   1.793   0.739   4.025 -1.0792  0.4942  0.2126
  411SOL    HW2 2041   1.849   0.805   3.902  1.2082 -1.3798  0.1633
  412SOL     OW 2042   0.340   0.455   1.985  0.2904  0.6668  0.2600
  412SOL    HW1 2043   0.432   0.431   1.982  0.0498 -0.2910  0.4519
  412SOL    HW2 2044   0.298   0.399   1.920 -0.2334  0.7630  0.5135
  413SOL     OW 2045   2.354   0.228   4.421  0.3432 -0.3876  0.1491
  413SOL    HW1 2046   2.281   0.201   4.478  0.7040  0.4113  1.0111
  413SOL    HW2 2047   2.312   0.252   4.338 -0.3329 -0.2788  0.5167
  414SOL     OW 2048   0.898   6.793   2.422 -0.2549 -0.6703  0.3115
  414SOL    HW1 2049   0.948   6.866   2.458 -0.5082 -0.0766 -0.5211
  414SOL    HW2 2050   0.829   6.777   2.487 -0.7642  0.4399  0.0705
  415SOL     OW 2051   6.113   7.278   6.224 -0.1825  0.0275 -0.4386
  415SOL    HW1 2052   6.100   7.334   6.300  3.2303 -1.0674  1.1575
  415SOL    HW2 2053   6.098   7.189   6.257  3.0596 -0.6213 -0.3685
  416SOL     OW 2054   0.570   0.990   2.692 -0.1742 -0.0881  0.0882
  416SOL    HW1 2055   0.481   0.967   2.718  0.3006 -0.4760  1.5160
  416SOL    HW2 2056   0.616   0.906   2.687  0.5840  0.2235  1.3578
  417SOL     OW 2057   0.387   7.527   5.164  0.3107 -0.6487 -0.2250
  417SOL    HW1 2058   0.437   7.527   5.082 -0.6927  0.3516 -0.8741
  417SOL    HW2 2059   0.361   7.619   5.176 -0.0847 -0.8925  0.8880
  418SOL     OW 2060   0.293   0.742   2.227 -0.1284 -0.1398 -0.0675
  418SOL    HW1 2061   0.376   0.776   2.261 -0.8529 -0.1632  1.8475
  418SOL    HW2 2062   0.240   0.821   2.211 -0.6522 -0.1972  1.2628
  419SOL     OW 2063   2.695   3.221   6.830  0.4968 -1.1926  0.0549
  419SOL    HW1 2064   2.726   3.246   6.917  0.5337 -1.3843  0.0972
  419SOL    HW2 2065   2.766   3.247   6.771 -0.0870  0.1940 -0.0887
  420SOL     OW 2066   6.203   1.161   1.536 -0.1611 -0.0108 -0.0806
  420SOL    HW1 2067   6.221   1.117   1.619  1.0011  1.8615  0.7114
  420SOL    HW2 2068   6.177   1.249   1.560 -1.4143  0.0954 -1.6798
  421SOL     OW 2069   1.650   2.724   4.309 -0.5315 -0.2696 -0.3311
  421SOL    HW1 2070   1.556   2.734   4.293 -0.4128  0.0974 -0.8317
  421SOL    HW2 2071   1.665   2.629   4.306 -1.5283 -0.7133  3.5932
  422SOL     OW 2072   1.385   0.384   1.871 -0.3499 -0.3031 -0.7060
  422SOL    HW1 2073   1.306   0.345   1.907 -1.9659  2.1422 -1.4186
  422SOL    HW2 2074   1.455   0.325   1.898 -2.0012 -0.9567  2.5381
  423SOL     OW 2075   1.871   1.829   2.517  0.0483 -0.0847 -0.5479
  423SOL    HW1 2076   1.789   1.783   2.535 -0.9812  1.8019 -0.1300
  423SOL    HW2 2077   1.863   1.856   2.425 -0.9273  2.1562  0.1421
  424SOL     OW 2078   0.147   3.024   1.642 -0.1051  0.2573  0.2504
  424SOL    HW1 2079   0.095   2.956   1.599 -0.5976  0.9886 -0.3370
  424SOL    HW2 2080   0.173   2.985   1.726  1.3213 -1.3945 -0.9060
  425SOL     OW 2081   6.214   1.448   3.317  0.4313 -0.2471  0.5081
  425SOL    HW1 2082   6.185   1.376   3.262  0.2169  0.0918  0.1677
  425SOL    HW2 2083   6.133   1.490   3.346  0.5576  0.5361 -0.2192
  426SOL     OW 2084   5.623   0.774   3.483  0.2593 -0.1065 -0.2616
  426SOL    HW1 2085   5.540   0.818   3.503  0.5327  0.3924 -0.2104
  426SOL    HW2 2086   5.604   0.722   3.404 -0.2942 -0.5700  0.1675
  427SOL     OW 2087   4.928   0.552   2.594 -0.4146 -0.0106 -0.3502
  427SOL    HW1 2088   4.879   0.480   2.633  0.4019 -0.7972 -0.7537
  427SOL    HW2 2089   4.866   0.592   2.532 -0.9361 -0.2345  0.0236
  428SOL     OW 2090   1.425   2.275   2.654  0.3086 -0.3618  0.5316
  428SOL    HW1 2091   1.384   2.236   2.731  0.7214 -1.7494  0.0795
  428SOL    HW2 2092   1.421   2.206   2.588  1.6927  0.1350 -0.0988
  429SOL     OW 2093   0.403   1.226   3.766  0.1329 -0.0944 -0.3218
  429SOL    HW1 2094   0.434   1.159   3.705 -0.6031  0.3526 -1.2221
  429SOL    HW2 2095   0.434   1.198   3.852  2.9413  0.2776 -1.1138
  430SOL     OW 2096   0.856   7.047   1.983 -0.2447 -0.2151 -0.1122
  430SOL    HW1 2097   0.898   7.044   1.897 -0.6929 -1.1935 -0.3087
  430SOL    HW2 2098   0.907   6.986   2.036 -0.6735 -0.4983 -0.0181
  431SOL     OW 2099   6.216   3.415   3.974  0.3953  0.2652 -0.2706
  431SOL    HW1 2100   6.128   3.410   3.937  0.0520  0.7634  0.4576
  431SOL    HW2 2101   6.203   3.408   4.069  1.1609  0.0884 -0.1689
  432SOL     OW 2102   6.173   2.699   6.857  0.3182  0.4679 -0.0002
  432SOL    HW1 2103   6.230   2.688   6.780 -0.6497 -1.3292 -0.5114
  432SOL    HW2 2104   6.228   2.674   6.931  0.6948  0.3130 -0.3265
  433SOL     OW 2105   0.690   2.827   3.756  0.0495 -0.3630  0.1952
  433SOL    HW1 2106   0.696   2.908   3.704  1.5128 -0.8867 -0.5086
  433SOL    HW2 2107   0.605   2.790   3.733 -1.6435  1.9842  2.1145
  434SOL     OW 2108   2.249   0.528   4.472  0.1123  0.1733  0.2089
  434SOL    HW1 2109   2.158   0.541   4.499 -0.4407 -3.0669  0.3414
  434SOL    HW2 2110   2.277   0.449   4.519  2.0003 -0.6353 -2.0874
  435SOL     OW 2111   6.270   7.784   3.945  0.6689 -0.2175 -0.4242
  435SOL    HW1 2112   6.213   7.710   3.923 -0.1404  0.6042 -1.1613
  435SOL    HW2 2113   6.307   7.761   4.030  1.1420 -1.8820 -1.0551
  436SOL     OW 2114   1.578   2.688   1.063  0.0708  0.2641  0.3152
  436SOL    HW1 2115   1.622   2.762   1.021 -0.6559  1.1295  1.0420
  436SOL    HW2 2116   1.485   2.703   1.046 -0.0501 -0.8231 -0.0502
  437SOL     OW 2117   1.763   6.798   4.767 -0.3000  0.4519 -0.2826
  437SOL    HW1 2118   1.790   6.744   4.842  0.5881  1.1184 -0.1159
  437SOL    HW2 2119   1.701   6.861   4.805 -0.9234 -0.0799 -0.3807
  438SOL     OW 2120   0.112   7.397   2.096 -0.1587 -0.4027 -0.3929
  438SOL    HW1 2121   0.172   7.347   2.040  0.0772 -0.2848 -0.2498
  438SOL    HW2 2122   0.141   7.488   2.087 -0.4192 -0.3230 -0.4466
  439SOL     OW 2123   1.612   7.298   1.102 -0.7069 -0.1108 -0.5828
  439SOL    HW1 2124   1.534   7.315   1.155  0.4041 -0.5182  1.2898
  439SOL    HW2 2125   1.629   7.381   1.057 -1.6221  0.3003 -0.1952
  440SOL     OW 2126   0.444   1.887   4.574 -0.1210 -0.5142 -0.1417
  440SOL    HW1 2127   0.535   1.916   4.574 -0.3047  0.0903 -0.7536
  440SOL    HW2 2128   0.419   1.886   4.666 -0.2692  1.8531 -0.1036
  441SOL     OW 2129   2.065   1.698   3.296  0.1550 -0.6545 -0.3788
  441SOL    HW1 2130   2.024   1.687   3.210  1.8329 -1.9972 -1.0730
  441SOL    HW2 2131   2.126   1.625   3.303  1.9453  0.8499  0.8431
  442SOL     OW 2132   2.329   6.378   3.267  0.1878 -0.2466 -0.3610
  442SOL    HW1 2133   2.324   6.351   3.359  0.0514  2.2027  0.4427
  442SOL    HW2 2134   2.316   6.473   3.270 -4.4258 -0.4919 -3.3322
  443SOL     OW 2135   6.756   1.731   4.506  0.0707  0.4238  0.0468
  443SOL    HW1 2136   6.802   1.754   4.587  0.8891  1.5053 -0.6857
  443SOL    HW2 2137   6.811   1.665   4.465  0.7046  1.2833 -0.5383
  444SOL     OW 2138   0.191   7.486   3.992 -0.4723  0.1846  0.7577
  444SOL    HW1 2139   0.173   7.451   3.904 -0.6306  1.5733  0.2237
  444SOL    HW2 2140   0.211   7.578   3.978  3.7286 -0.4036  1.7096
  445SOL     OW 2141   1.415   2.358   3.029 -0.2277 -0.2673 -0.4242
  445SOL    HW1 2142   1.508   2.333   3.033  0.1631  0.4449 -2.9106
  445SOL    HW2 2143   1.367   2.276   3.033  0.7020 -0.9314 -1.9188
  446SOL     OW 2144   1.906   7.151   2.736  0.1830 -0.1915 -0.2135
  446SOL    HW1 2145   1.818   7.177   2.761 -1.1802 -1.4478 -3.1321
  446SOL    HW2 2146   1.912   7.059   2.763 -0.4942 -0.9023 -2.2625
  447SOL     OW 2147   6.411   1.590   2.960 -0.2239  0.0120 -0.4430
  447SOL    HW1 2148   6.391   1.537   2.882  1.7883  0.3835 -1.2874
  447SOL    HW2 2149   6.339   1.652   2.966 -0.1570  0.3614 -2.4012
  448SOL     OW 2150   1.164   2.313   4.649 -0.1253  0.1582  0.0149
  448SOL    HW1 2151   1.181   2.404   4.624 -0.4553 -0.1141 -1.2833
  448SOL    HW2 2152   1.245   2.267   4.627 -0.6661 -0.2130 -1.2960
  449SOL     OW 2153   0.665   2.457   3.252  0.1649  0.7215 -0.0546
  449SOL    HW1 2154   0.701   2.469   3.164  0.8988  0.8963  0.2615
  449SOL    HW2 2155   0.576   2.424   3.237  0.6565 -0.3026 -0.8475
  450SOL     OW 2156   1.223   1.871   2.957 -0.3821 -0.3414  0.1021
  450SOL    HW1 2157   1.133   1.857   2.986 -0.3124 -0.1152  0.4337
  450SOL    HW2 2158   1.231   1.819   2.878 -0.6862 -0.6705  0.2870
  451SOL     OW 2159   5.422   4.924   0.378  0.2501 -0.1902 -0.1849
  451SOL    HW1 2160   5.380   4.857   0.324 -3.1681  2.4675 -1.1733
  451SOL    HW2 2161   5.353   4.953   0.437  2.2381  1.0775  1.6414
  452SOL     OW 2162   3.761   2.445   2.320 -0.4461  0.2762  0.6775
  452SOL    HW1 2163   3.840   2.449   2.266 -0.2195  1.4264  1.0777
  452SOL    HW2 2164   3.690   2.469   2.260 -0.4066 -0.0370  0.5008
  453SOL     OW 2165   6.739   1.122   2.919  0.0902  0.4143 -0.2897
  453SOL    HW1 2166   6.811   1.127   2.856 -0.5204  1.1736 -0.9607
  453SOL    HW2 2167   6.770   1.062   2.987  0.0534 -2.0151 -2.2700
  454SOL     OW 2168   4.410   6.053   1.737  0.3651 -0.2003  0.5667
  454SOL    HW1 2169   4.469   5.982   1.711  1.2253  0.5479  0.4264
  454SOL    HW2 2170   4.438   6.077   1.825  1.4103  1.2690 -0.1174
  455SOL     OW 2171   5.706   1.279   1.192 -0.2096  0.2024 -0.1312
  455SOL    HW1 2172   5.737   1.190   1.176  1.4238  0.7186 -0.1351
  455SOL    HW2 2173   5.671   1.278   1.281  3.6518  0.3986  1.6085
  456SOL     OW 2174   6.039   0.243   6.162 -0.2066  0.1477 -0.3895
  456SOL    HW1 2175   6.020   0.244   6.069 -0.2163  2.2635 -0.4004
  456SOL    HW2 2176   6.109   0.307   6.174 -1.0024  0.8038  1.1855
  457SOL     OW 2177   0.208   2.509   3.277  0.0538 -0.2943 -0.4402
  457SOL    HW1 2178   0.164   2.589   3.303  0.6317  0.0927 -0.6210
  457SOL    HW2 2179   0.150   2.439   3.305 -0.4139  0.1848 -0.1971
  458SOL     OW 2180   1.990   2.462   5.504  0.7295  0.1610  0.3622
  458SOL    HW1 2181   2.027   2.509   5.429 -0.3716 -1.9219 -1.5883
  458SOL    HW2 2182   1.895   2.470   5.493  0.5472 -0.9372  1.0254
  459SOL     OW 2183   3.219   0.189   6.083 -0.1550 -0.3458 -0.8726
  459SOL    HW1 2184   3.161   0.154   6.014 -1.8712 -3.6985  1.9482
  459SOL    HW2 2185   3.159   0.213   6.153  1.6889 -1.4943  1.1968
  460SOL     OW 2186   1.580   6.982   2.892  0.4210 -0.1394 -0.3456
  460SOL    HW1 2187   1.559   7.041   2.964 -0.5728  0.7608 -1.3325
  460SOL    HW2 2188   1.524   6.906   2.906  0.2402  0.0255 -0.1697
  461SOL     OW 2189   3.494   2.449   2.814  0.5893 -0.1955  0.0776
  461SOL    HW1 2190   3.493   2.375   2.754  1.2185 -1.1419  1.1790
  461SOL    HW2 2191   3.402   2.467   2.833  0.4405 -1.0530  0.1983
  462SOL     OW 2192   1.794   2.950   4.384  0.5161  0.2905  0.3563
  462SOL    HW1 2193   1.730   3.021   4.394 -0.5073 -0.7134  1.1270
  462SOL    HW2 2194   1.741   2.872   4.371  1.5892 -0.5587  0.9819
  463SOL     OW 2195   5.030   3.060   4.013  0.4589  0.8178 -0.7996
  463SOL    HW1 2196   4.950   3.106   3.988 -0.5313 -0.2464  0.2705
  463SOL    HW2 2197   5.010   2.968   3.999  0.4778  0.2885  2.0679
  464SOL     OW 2198   1.506   3.270   2.156  0.5508  0.1513  0.2854
  464SOL    HW1 2199   1.448   3.237   2.226  2.0394  0.1628  1.5856
  464SOL    HW2 2200   1.573   3.202   2.147  0.8102  0.5155 -0.6024
  465SOL     OW 2201   2.225   5.364   0.877 -0.3108  0.0926 -0.2824
  465SOL    HW1 2202   2.305   5.369   0.825 -1.2637  0.5004 -1.7757
  465SOL    HW2 2203   2.244   5.415   0.956  1.5215 -1.3868  0.3118
  466SOL     OW 2204   1.207   6.248   4.534 -0.5955 -0.3830 -0.4091
  466SOL    HW1 2205   1.192   6.189   4.607 -1.0268  0.7757  0.4602
  466SOL    HW2 2206   1.142   6.222   4.469  0.9374 -2.5946 -1.1790
  467SOL     OW 2207   1.972   0.209   1.563 -0.0492 -0.1435 -0.5692
  467SOL    HW1 2208   1.949   0.125   1.602  4.1591 -0.7668  1.0264
  467SOL    HW2 2209   1.941   0.274   1.626 -1.4294 -0.5825 -0.7688
  468SOL     OW 2210   6.667   6.942   3.257 -0.3194 -0.4571 -0.6802
  468SOL    HW1 2211   6.725   6.887   3.309 -0.6544 -0.6285 -0.4839
  468SOL    HW2 2212   6.689   7.031   3.284 -1.6693 -0.5921  1.0700
  469SOL     OW 2213   1.169   1.213   0.120  0.0343 -0.6124 -0.1157
  469SOL    HW1 2214   1.099   1.240   0.060  0.7208 -1.5771 -1.4106
  469SOL    HW2 2215   1.168   1.117   0.117  1.3058 -0.6494 -0.0555
  470SOL     OW 2216   1.199   2.572   4.596 -0.1496  1.0094 -0.0081
  470SOL    HW1 2217   1.155   2.650   4.564 -1.1494  0.8457  0.8838
  470SOL    HW2 2218   1.217   2.591   4.688  1.8129  1.1190 -0.3717
  471SOL     OW 2219   0.409   6.790   3.694 -0.0744 -0.1908 -0.0229
  471SOL    HW1 2220   0.330   6.737   3.686  0.0093 -0.5184  1.1487
  471SOL    HW2 2221   0.420   6.804   3.788  0.3565  1.2508 -0.2632
  472SOL     OW 2222   0.464   6.669   2.874 -0.1388  0.7472 -0.3404
  472SOL    HW1 2223   0.409   6.594   2.897 -0.7858  0.5161 -2.4815
  472SOL    HW2 2224   0.405   6.744   2.872  0.1249  0.9636 -0.1926
  473SOL     OW 2225   0.194   1.036   2.019  0.2114  0.3812  0.2304
  473SOL    HW1 2226   0.170   1.088   1.942  1.3935  0.3510 -0.1693
  473SOL    HW2 2227   0.274   1.076   2.051 -1.5793  2.0563  3.0383
  474SOL     OW 2228   6.201   2.426   3.589 -0.4816 -0.3368  0.8100
  474SOL    HW1 2229   6.179   2.403   3.499  0.7406 -1.4185  0.7570
  474SOL    HW2 2230   6.252   2.507   3.580 -0.3309 -0.4600  0.5195
  475SOL     OW 2231   0.982   0.383   1.659 -0.1151 -0.7435  0.1932
  475SOL    HW1 2232   0.935   0.360   1.579 -0.3201 -0.8826  0.3544
  475SOL    HW2 2233   0.994   0.300   1.704 -0.4097 -0.5985  0.5339
  476SOL     OW 2234   6.410   1.886   3.976  0.4643 -0.7112 -0.1514
  476SOL    HW1 2235   6.389   1.830   4.050  0.3612  0.0361  0.3979
  476SOL    HW2 2236   6.420   1.973   4.014  0.6917 -0.3671 -0.9761
  477SOL     OW 2237   0.976   6.463   3.362 -0.1060 -0.0518  0.3343
  477SOL    HW1 2238   0.926   6.412   3.297  1.5617  0.2365 -1.2791
  477SOL    HW2 2239   1.049   6.406   3.384 -0.1802  0.2281  1.3106
  478SOL     OW 2240   1.898   1.911   1.895  0.2121 -0.4716  0.1347
  478SOL    HW1 2241   1.924   1.994   1.856 -0.6257 -0.3908 -0.2703
  478SOL    HW2 2242   1.980   1.867   1.916  0.6621  0.1183 -0.3776
  479SOL     OW 2243   1.208   2.373   0.464  0.2980  0.2699  0.2718
  479SOL    HW1 2244   1.143   2.373   0.534  0.3339  1.2922  0.3238
  479SOL    HW2 2245   1.285   2.331   0.503  0.6491  1.6839  1.2073
  480SOL     OW 2246   1.909   2.231   5.155 -0.0344 -0.1547 -0.1193
  480SOL    HW1 2247   1.853   2.258   5.228  0.6491  0.8462  0.0633
  480SOL    HW2 2248   1.956   2.311   5.130  0.7080 -0.7824 -0.7983
  481SOL     OW 2249   1.197   1.116   4.931 -0.3633 -0.1237 -0.2769
  481SOL    HW1 2250   1.267   1.060   4.967 -0.3908  0.5170  0.8351
  481SOL    HW2 2251   1.242   1.197   4.909 -0.6975  0.1850  0.1677
  482SOL     OW 2252   3.350   5.948   1.139 -0.0410  0.1601  0.5580
  482SOL    HW1 2253   3.332   6.020   1.200 -0.8025  2.0049 -1.7249
  482SOL    HW2 2254   3.441   5.963   1.111  0.5261 -1.0549  1.6174
  483SOL     OW 2255   3.254   1.988   4.031  0.3251  0.0421 -0.3694
  483SOL    HW1 2256   3.273   2.059   3.971  2.2151 -0.3079 -0.2636
  483SOL    HW2 2257   3.296   1.911   3.992  0.4613 -0.4680  0.7316
  484SOL     OW 2258   0.145   2.810   0.517 -0.5239  0.1661  0.1394
  484SOL    HW1 2259   0.207   2.820   0.589 -0.6957 -0.6259  0.4053
  484SOL    HW2 2260   0.182   2.863   0.446  0.1441  0.1814  0.4919
  485SOL     OW 2261   1.597   2.563   3.229 -0.0646  0.4785  0.1143
  485SOL    HW1 2262   1.602   2.516   3.146  0.3309 -0.1902  0.5144
  485SOL    HW2 2263   1.687   2.585   3.250 -0.2645  1.6903 -0.2122
  486SOL     OW 2264   1.970   7.046   4.892  0.1908 -0.4097 -0.2979
  486SOL    HW1 2265   1.984   7.035   4.986 -0.8715  0.5024 -0.0041
  486SOL    HW2 2266   1.875   7.055   4.884  0.1335 -1.9609 -1.6372
  487SOL     OW 2267   0.970   0.134   4.060  0.0719  0.1572  0.5023
  487SOL    HW1 2268   0.984   0.054   4.008  0.6065  1.9966 -2.4316
  487SOL    HW2 2269   1.059   0.167   4.076 -0.1416  2.5150 -2.4566
  488SOL     OW 2270   1.779   1.760   2.851  0.6493  0.2328 -0.2998
  488SOL    HW1 2271   1.764   1.837   2.905  1.8818  0.6024 -0.4551
  488SOL    HW2 2272   1.695   1.745   2.806 -0.6036 -0.4480  2.0914
  489SOL     OW 2273   2.352   0.720   4.690  0.2096 -0.1944  0.0271
  489SOL    HW1 2274   2.432   0.757   4.652  1.4885 -0.5289  2.2307
  489SOL    HW2 2275   2.378   0.634   4.722 -0.8757 -0.0765  1.3196
  490SOL     OW 2276   2.923   0.316   2.066 -0.1588 -0.0547 -0.3916
  490SOL    HW1 2277   2.893   0.331   1.977 -1.1813  0.1663 -0.0222
  490SOL    HW2 2278   3.011   0.281   2.056  0.0059  0.6296 -1.4607
  491SOL     OW 2279   0.788   1.234   3.894 -0.6061 -0.5853 -0.5074
  491SOL    HW1 2280   0.823   1.277   3.816 -1.3604 -1.1848 -1.1963
  491SOL    HW2 2281   0.732   1.301   3.934 -2.0607 -0.9907 -1.7701
  492SOL     OW 2282   4.490   1.104   4.282  0.6629  0.3857 -0.0566
  492SOL    HW1 2283   4.425   1.134   4.346 -1.1533 -1.7800 -0.7855
  492SOL    HW2 2284   4.559   1.171   4.286 -0.9258  2.0607  1.7444
  493SOL     OW 2285   0.362   0.780   5.445 -0.5741 -0.2391  0.1401
  493SOL    HW1 2286   0.395   0.784   5.355 -2.2729 -0.0122 -0.5206
  493SOL    HW2 2287   0.283   0.726   5.439 -1.7391  1.2472  1.1291
  494SOL     OW 2288   1.449   1.040   5.009  0.5277  0.4313  0.1412
  494SOL    HW1 2289   1.539   1.027   5.040 -0.0432 -2.2092  0.9308
  494SOL    HW2 2290   1.459   1.067   4.917  2.1332 -0.2835  0.0687
  495SOL     OW 2291   3.596   1.407   4.913  0.2382 -0.4431 -0.3940
  495SOL    HW1 2292   3.582   1.401   4.819 -1.1443 -0.4189 -0.2236
  495SOL    HW2 2293   3.519   1.364   4.951 -0.6830  1.9734  0.7315
  496SOL     OW 2294   0.652   2.342   6.228  0.4663 -0.7034 -0.2918
  496SOL    HW1 2295   0.686   2.274   6.171  0.9944 -0.3849 -0.3660
  496SOL    HW2 2296   0.642   2.418   6.171 -0.8265 -0.9209 -0.3762
  497SOL     OW 2297   0.202   7.437   6.621  0.2025  0.8523 -0.5840
  497SOL    HW1 2298   0.185   7.461   6.530 -0.7616  1.5755 -0.2328
  497SOL    HW2 2299   0.161   7.507   6.672 -0.4432 -0.2289  0.4287
  498SOL     OW 2300   0.781   2.412   3.893 -0.3629  0.4442 -0.3581
  498SOL    HW1 2301   0.820   2.373   3.815  0.0130  0.1961 -0.0466
  498SOL    HW2 2302   0.849   2.471   3.926 -0.6889  0.8882 -0.4687
  499SOL     OW 2303   6.076   7.649   6.188  0.1732 -0.1310  0.1171
  499SOL    HW1 2304   6.118   7.673   6.105 -0.6704  1.5503  0.1247
  499SOL    HW2 2305   6.148   7.625   6.246  0.9092  0.3006 -0.6080
  500SOL     OW 2306   0.399   3.436   3.842  0.3944  0.0899 -0.0699
  500SOL    HW1 2307   0.352   3.442   3.925  1.5945 -0.9239  0.7019
  500SOL    HW2 2308   0.334   3.398   3.782 -0.7949  1.7234  0.1029
  501SOL     OW 2309   0.585   5.484   0.328 -0.2083 -0.4107  0.1550
  501SOL    HW1 2310   0.570   5.407   0.272 -0.6663 -0.0338 -0.2556
  501SOL    HW2 2311   0.503   5.533   0.323 -0.5051 -0.6848  1.6824
  502SOL     OW 2312   0.178   6.304   5.233  0.1227  0.7751 -0.4296
  502SOL    HW1 2313   0.086   6.282   5.218  0.3900 -0.6329 -0.1975
  502SOL    HW2 2314   0.222   6.279   5.151  0.5399 -0.1990  0.0822
  503SOL     OW 2315   0.471   1.595   5.808  0.0131 -0.5188  0.8063
  503SOL    HW1 2316   0.535   1.587   5.738  1.0342  4.3103  0.8446
  503SOL    HW2 2317   0.387   1.601   5.763  0.3714 -0.0465  0.1857
  504SOL     OW 2318   0.940   1.180   4.937  0.5960  0.1157  0.1449
  504SOL    HW1 2319   1.031   1.155   4.948  0.3630 -1.0743 -0.4032
  504SOL    HW2 2320   0.910   1.128   4.862 -0.8915 -0.5928  1.1666
  505SOL     OW 2321   0.320   2.114   3.267 -0.0425 -0.1173  0.2034
  505SOL    HW1 2322   0.224   2.110   3.267 -0.0959  0.8579 -0.4500
  505SOL    HW2 2323   0.347   2.040   3.323 -1.1707 -0.2484  0.6066
  506SOL     OW 2324   3.216   1.773   5.015 -0.1109  0.6593  0.1284
  506SOL    HW1 2325   3.162   1.696   5.031 -1.2465  1.4747  0.3725
  506SOL    HW2 2326   3.190   1.835   5.083 -0.8378  2.0660 -1.3366
  507SOL     OW 2327   5.365   2.241   3.674 -0.2016 -0.1234 -0.0006
  507SOL    HW1 2328   5.460   2.237   3.664 -0.3287 -1.1043 -1.0454
  507SOL    HW2 2329   5.332   2.172   3.617 -1.5711  0.4581  0.0447
  508SOL     OW 2330   2.388   1.675   5.136  0.0664  0.0636  0.3931
  508SOL    HW1 2331   2.380   1.624   5.055 -2.5377  0.2893  0.4335
  508SOL    HW2 2332   2.360   1.763   5.112 -2.7121 -0.3106  1.8681
  509SOL     OW 2333   5.520   1.065   4.507  0.5991  0.2329 -0.3022
  509SOL    HW1 2334   5.502   1.116   4.428 -1.3979  0.4115  0.2192
  509SOL    HW2 2335   5.610   1.087   4.529  0.8551  0.9900 -1.9326
  510SOL     OW 2336   6.522   6.396   3.753 -0.2279 -0.5368  0.1740
  510SOL    HW1 2337   6.498   6.486   3.775 -0.0125 -0.2477 -0.7290
  510SOL    HW2 2338   6.531   6.352   3.838  0.7782  0.5857  0.6832
  511SOL     OW 2339   3.562   1.875   2.900 -0.6645  0.1053  0.9582
  511SOL    HW1 2340   3.560   1.812   2.828 -0.3748  1.1140  0.0319
  511SOL    HW2 2341   3.648   1.916   2.892 -1.3857  1.6170  0.6331
  512SOL     OW 2342   4.015   2.247   4.623  0.4674 -0.6930  0.3703
  512SOL    HW1 2343   3.957   2.214   4.554 -0.3091  0.7683  0.2855
  512SOL    HW2 2344   4.029   2.339   4.601 -0.6388  0.1142  2.6639
  513SOL     OW 2345   0.785   1.332   5.789  0.3311 -0.7630  0.0225
  513SOL    HW1 2346   0.764   1.239   5.794  1.5055 -1.0572 -0.3073
  513SOL    HW2 2347   0.858   1.344   5.850 -1.6306  0.5382  2.3302
  514SOL     OW 2348   6.032   4.727   6.270 -0.0207 -0.2587 -0.4034
  514SOL    HW1 2349   6.107   4.762   6.223  0.2427 -2.2515 -1.5675
  514SOL    HW2 2350   5.956   4.769   6.228  0.3580  2.1746  1.1320
  515SOL     OW 2351   0.859   0.500   5.301  0.1302  0.3673 -0.0020
  515SOL    HW1 2352   0.913   0.509   5.222  0.0431  2.2179  0.1071
  515SOL    HW2 2353   0.918   0.466   5.368  0.2234 -1.1672 -0.8065
  516SOL     OW 2354   1.013   2.035   3.900  0.2875 -0.4661  0.0286
  516SOL    HW1 2355   0.999   2.024   3.806 -0.2811  1.0321 -0.0770
  516SOL    HW2 2356   0.928   2.061   3.935  0.6886 -0.2057  0.8409
  517SOL     OW 2357   2.782   7.247   1.915 -0.2183 -0.3785 -0.3752
  517SOL    HW1 2358   2.845   7.280   1.979 -0.9216  0.4019 -0.0564
  517SOL    HW2 2359   2.714   7.206   1.969  0.5783 -2.3207 -0.7552
  518SOL     OW 2360   2.004   3.536   4.602  0.0346  0.4399 -0.0419
  518SOL    HW1 2361   2.000   3.550   4.697 -1.3405  0.2504 -0.0535
  518SOL    HW2 2362   2.002   3.441   4.592 -0.4980  0.4691 -0.2675
  519SOL     OW 2363   0.120   6.519   4.602  0.1229 -0.3294 -0.2805
  519SOL    HW1 2364   0.077   6.601   4.626 -0.1259 -0.6319  0.3198
  519SOL    HW2 2365   0.067   6.484   4.530  0.7358  0.4625 -1.1473
  520SOL     OW 2366   3.065   7.007   6.429 -0.5425 -0.2128  0.3408
  520SOL    HW1 2367   3.061   7.047   6.342 -0.9578 -0.3081  0.3145
  520SOL    HW2 2368   3.112   6.925   6.415 -1.1517 -0.5273  0.0856
  521SOL     OW 2369   0.337   2.919   3.735  0.6181  0.7906  0.6119
  521SOL    HW1 2370   0.412   2.979   3.740  0.8871  0.6887 -1.2917
  521SOL    HW2 2371   0.274   2.964   3.678  1.3156 -1.1276 -1.8774
  522SOL     OW 2372   5.798   0.321   3.712 -0.0352  0.6926 -0.1563
  522SOL    HW1 2373   5.775   0.302   3.621 -1.1895 -0.3632  0.3275
  522SOL    HW2 2374   5.864   0.256   3.734 -1.6481 -0.7940  0.5168
  523SOL     OW 2375   1.634   1.671   2.505 -0.0136 -0.5644  0.3848
  523SOL    HW1 2376   1.632   1.579   2.532 -0.0586 -0.6106  0.2279
  523SOL    HW2 2377   1.556   1.709   2.545  0.8687 -0.1956  1.8250
  524SOL     OW 2378   5.959   6.014   1.394  0.1072 -0.0092  0.6265
  524SOL    HW1 2379   5.865   5.998   1.383 -0.0028 -0.7771  2.3828
  524SOL    HW2 2380   5.974   6.098   1.351 -1.6625  0.8264  1.5546
  525SOL     OW 2381   6.654   6.557   4.763 -0.3903  0.6592 -0.2905
  525SOL    HW1 2382   6.638   6.493   4.833 -1.2296  0.5079 -0.6184
  525SOL    HW2 2383   6.676   6.638   4.810 -1.0593  0.5881  0.1672
  526SOL     OW 2384   2.349   6.616   5.384 -0.1218  0.3661 -0.4645
  526SOL    HW1 2385   2.383   6.573   5.305 -2.0159 -0.4448 -0.9092
  526SOL    HW2 2386   2.287   6.553   5.420  0.3156  0.9429  1.4166
  527SOL     OW 2387   0.576   4.115   0.333 -0.0556  0.5140  0.1525
  527SOL    HW1 2388   0.485   4.089   0.321 -0.1017  0.5650  0.3909
  527SOL    HW2 2389   0.605   4.066   0.410  0.2439  0.1743 -0.1744
  528SOL     OW 2390   0.496   0.840   2.359 -0.4197  0.4756  0.3257
  528SOL    HW1 2391   0.500   0.933   2.382  0.1337  0.0273  2.2582
  528SOL    HW2 2392   0.504   0.794   2.443 -0.2161 -1.3253 -0.6210
  529SOL     OW 2393   6.665   0.285   4.500  0.4920  0.0292  0.6691
  529SOL    HW1 2394   6.622   0.201   4.516 -0.2042  0.3778  0.6603
  529SOL    HW2 2395   6.690   0.316   4.587  0.1807  0.1077  0.7318
  530SOL     OW 2396   0.765   1.145   5.145  0.1560 -0.8055  0.1130
  530SOL    HW1 2397   0.687   1.151   5.090 -0.0460 -1.4077  0.3310
  530SOL    HW2 2398   0.838   1.140   5.084  0.1522  1.1292 -0.1066
  531SOL     OW 2399   3.785   3.007   5.462 -0.2197  0.5217  0.3837
  531SOL    HW1 2400   3.832   3.063   5.400 -0.7613  1.0028  0.3958
  531SOL    HW2 2401   3.698   3.047   5.468  0.4931  1.8874  3.2406
  532SOL     OW 2402   2.629   6.795   5.063  0.0110 -0.1112  0.2999
  532SOL    HW1 2403   2.687   6.764   5.133  1.7779  1.4084 -0.4071
  532SOL    HW2 2404   2.623   6.721   5.003 -1.0485 -1.2293  1.6899
  533SOL     OW 2405   1.588   2.313   2.189 -0.4713  0.6570  0.0272
  533SOL    HW1 2406   1.663   2.257   2.171 -1.4740 -0.1750 -1.7786
  533SOL    HW2 2407   1.569   2.298   2.282 -0.0693 -1.1972 -0.1628
  534SOL     OW 2408   2.005   2.174   5.439 -0.2231 -0.4778 -0.2160
  534SOL    HW1 2409   2.067   2.139   5.375 -0.6293 -0.7123 -0.4855
  534SOL    HW2 2410   2.037   2.262   5.457  1.9042 -1.5634  1.8706
  535SOL     OW 2411   2.340   0.787   6.404  0.2054 -0.0144 -0.2699
  535SOL    HW1 2412   2.245   0.797   6.411  0.2725  2.1925 -1.6303
  535SOL    HW2 2413   2.354   0.693   6.394 -1.7201 -0.4998  1.1002
  536SOL     OW 2414   6.374   1.139   4.872 -0.3209 -0.4229 -0.4234
  536SOL    HW1 2415   6.374   1.234   4.865 -0.8130 -0.4013 -0.2085
  536SOL    HW2 2416   6.454   1.111   4.828  0.0803  0.1224 -0.0579
  537SOL     OW 2417   1.369   5.229   5.437 -0.1096  0.1612  0.0803
  537SOL    HW1 2418   1.416   5.256   5.358 -0.0313  0.6408  0.2877
  537SOL    HW2 2419   1.320   5.307   5.463 -0.0487  0.0381  0.5687
  538SOL     OW 2420   1.363   3.463   2.391 -0.5421  0.1622 -0.4134
  538SOL    HW1 2421   1.335   3.537   2.336  1.5249  0.6976 -0.8239
  538SOL    HW2 2422   1.342   3.385   2.339 -0.2641  0.5877 -1.1755
  539SOL     OW 2423   0.052   4.866   0.322 -0.5465  0.1770 -0.1477
  539SOL    HW1 2424   0.139   4.907   0.317 -1.1488  1.5462  0.1032
  539SOL    HW2 2425  -0.006   4.929   0.279 -1.6660  0.0222  1.1089
  540SOL     OW 2426   4.512   0.583   2.225 -0.7467  0.2770  0.2241
  540SOL    HW1 2427   4.445   0.596   2.292 -1.0886  3.1605 -0.5355
  540SOL    HW2 2428   4.465   0.592   2.142  0.2814  0.6903 -0.3411
  541SOL     OW 2429   0.640   7.574   3.635  1.0293 -0.1987  0.1761
  541SOL    HW1 2430   0.617   7.611   3.720 -0.4773  1.1313 -0.7651
  541SOL    HW2 2431   0.567   7.517   3.612  0.9547  0.2185 -0.6577
  542SOL     OW 2432   2.744   0.348   6.599 -0.1846 -0.3025 -0.1884
  542SOL    HW1 2433   2.672   0.306   6.553 -0.4472  0.3421 -0.3791
  542SOL    HW2 2434   2.796   0.390   6.531 -0.6247  0.7297  0.0808
  543SOL     OW 2435   1.994   1.377   7.032  0.0987  0.2512 -0.0057
  543SOL    HW1 2436   2.025   1.409   6.947  1.7911 -0.5400  0.2650
  543SOL    HW2 2437   1.960   1.289   7.013 -1.4176  0.8506 -0.1804
  544SOL     OW 2438   2.022   2.539   5.916  0.0194  0.1696 -0.5267
  544SOL    HW1 2439   1.988   2.610   5.970  0.7055  0.3989 -0.3795
  544SOL    HW2 2440   2.036   2.579   5.830  3.4388  1.1584  0.3421
  545SOL     OW 2441   2.340   3.914   5.418 -0.3885  0.7356  0.1074
  545SOL    HW1 2442   2.291   3.961   5.486  0.6959  4.2779 -1.3558
  545SOL    HW2 2443   2.282   3.915   5.342  0.2645  1.0785 -0.3862
  546SOL     OW 2444   6.114   0.566   4.200  0.2300 -0.0164 -0.2003
  546SOL    HW1 2445   6.113   0.542   4.292  3.0629  2.6320  0.6929
  546SOL    HW2 2446   6.027   0.602   4.183 -0.6639 -1.4301  1.0715
  547SOL     OW 2447   0.544   0.104   2.098  0.7412 -0.3932 -0.1164
  547SOL    HW1 2448   0.596   0.184   2.087  0.9671 -0.4481  0.5030
  547SOL    HW2 2449   0.507   0.087   2.011 -2.4442  2.5110  0.4500
  548SOL     OW 2450   5.892   0.475   5.730  0.5342 -0.3748  0.6055
  548SOL    HW1 2451   5.917   0.558   5.770  1.3052 -0.1533 -0.2958
  548SOL    HW2 2452   5.918   0.484   5.638 -0.4495 -1.1735  0.2313
  549SOL     OW 2453   5.954   3.418   3.881 -0.2182  0.4581  0.0669
  549SOL    HW1 2454   5.885   3.354   3.862  1.0798 -1.3063  1.0243
  549SOL    HW2 2455   5.907   3.501   3.891 -2.3745 -0.8473  1.8407
  550SOL     OW 2456   0.766   7.438   4.788 -0.6631  0.4077 -0.0962
  550SOL    HW1 2457   0.699   7.470   4.849 -0.5649 -0.4509  0.4833
  550SOL    HW2 2458   0.768   7.504   4.718 -0.7656  1.4293  0.8253
  551SOL     OW 2459   1.276   2.752   5.200  0.7401  0.2008 -0.2344
  551SOL    HW1 2460   1.317   2.688   5.257 -1.6022  0.8520  2.4237
  551SOL    HW2 2461   1.333   2.829   5.206  0.2381  0.4646  1.8247
  552SOL     OW 2462   2.146   2.389   4.991  0.3588 -0.2770 -0.0044
  552SOL    HW1 2463   2.100   2.465   5.026  1.4674  0.5116 -0.2076
  552SOL    HW2 2464   2.167   2.336   5.067 -1.4151 -0.9978  0.0476
  553SOL     OW 2465   1.340   1.633   5.497 -0.1095  0.0485 -0.3712
  553SOL    HW1 2466   1.368   1.554   5.451 -0.9159 -0.2612 -0.3569
  553SOL    HW2 2467   1.364   1.705   5.439 -0.2443 -0.2761 -0.8316
  554SOL     OW 2468   2.451   1.374   5.040  0.5163 -0.0025  0.0495
  554SOL    HW1 2469   2.457   1.440   4.971 -0.2832 -0.1051 -0.1193
  554SOL    HW2 2470   2.522   1.312   5.020  1.2955  0.8099  0.2273
  555SOL     OW 2471   1.213   2.155   1.677  0.1929 -0.0678 -1.0776
  555SOL    HW1 2472   1.214   2.229   1.616  1.8616 -1.5256 -2.9396
  555SOL    HW2 2473   1.184   2.081   1.624 -0.5479 -0.9707  0.5124
  556SOL     OW 2474   2.515   6.067   2.739  0.1132 -0.2573 -0.1165
  556SOL    HW1 2475   2.584   6.126   2.708  0.9990 -1.0919  0.2043
  556SOL    HW2 2476   2.493   6.013   2.663  1.8709 -1.9063  0.4422
  557SOL     OW 2477   1.560   2.363   5.428 -0.4081  0.2375 -0.0205
  557SOL    HW1 2478   1.590   2.350   5.518 -1.3760  0.3421  0.3297
  557SOL    HW2 2479   1.483   2.306   5.419 -1.6112  1.7933 -0.0815
  558SOL     OW 2480   4.711   0.263   2.400  0.0208  0.1699  0.0002
  558SOL    HW1 2481   4.677   0.325   2.466 -0.9894 -0.0791 -0.2600
  558SOL    HW2 2482   4.632   0.230   2.356  0.6172 -0.4934 -0.5940
  559SOL     OW 2483   2.422   1.602   4.385 -0.1072 -0.5701  0.1380
  559SOL    HW1 2484   2.360   1.674   4.393  0.2518  0.0605 -2.0799
  559SOL    HW2 2485   2.387   1.534   4.442 -2.4625  0.0341 -0.4636
  560SOL     OW 2486   2.197   6.331   6.071 -0.2845  0.0135 -0.3368
  560SOL    HW1 2487   2.273   6.332   6.014 -0.8483  0.1292 -1.0990
  560SOL    HW2 2488   2.145   6.257   6.039 -0.8191  0.3556 -0.2645
  561SOL     OW 2489   4.708   0.648   5.418 -0.2195 -0.0478  0.7808
  561SOL    HW1 2490   4.748   0.631   5.503  2.1213 -3.4203 -0.8045
  561SOL    HW2 2491   4.739   0.735   5.394  2.2395 -0.5794  1.7906
  562SOL     OW 2492   1.974   4.447   5.043 -0.6215  0.2820 -0.3265
  562SOL    HW1 2493   2.050   4.453   5.099 -0.9849  2.2933  0.0386
  562SOL    HW2 2494   1.940   4.359   5.056  1.4204 -0.5297 -0.2498
  563SOL     OW 2495   2.598   0.364   4.487  0.1111 -0.0762  0.2555
  563SOL    HW1 2496   2.587   0.452   4.523 -0.6017  0.6466 -1.6187
  563SOL    HW2 2497   2.520   0.350   4.433  0.1252 -1.9457  0.6735
  564SOL     OW 2498   6.210   2.384   7.032 -0.0408  0.1099  0.3853
  564SOL    HW1 2499   6.287   2.346   6.990 -1.0844  0.4559 -2.0666
  564SOL    HW2 2500   6.244   2.458   7.082  1.3119 -0.2646  0.0652
  565SOL     OW 2501   3.832   7.515   1.608  0.2371 -0.3525 -0.1388
  565SOL    HW1 2502   3.804   7.426   1.585 -0.0775 -0.3089  0.0784
  565SOL    HW2 2503   3.912   7.528   1.557  0.2222 -0.7178 -0.2607
  566SOL     OW 2504   0.765   7.477   6.605  0.1511 -0.2732 -0.1595
  566SOL    HW1 2505   0.858   7.461   6.619  0.1600 -0.5341 -0.4820
  566SOL    HW2 2506   0.761   7.560   6.558  0.1824  0.0549  0.4149
  567SOL     OW 2507   0.434   1.206   2.050  0.1123 -0.6722 -0.6367
  567SOL    HW1 2508   0.501   1.258   2.096  0.5808 -1.0508 -0.8781
  567SOL    HW2 2509   0.482   1.130   2.017 -0.1014 -0.1429 -2.2277
  568SOL     OW 2510   6.453   6.540   2.498 -0.1794  0.2917  0.2048
  568SOL    HW1 2511   6.380   6.489   2.463 -1.6821  0.7940  2.4232
  568SOL    HW2 2512   6.444   6.626   2.457 -1.2084  0.5191  0.8675
  569SOL     OW 2513   2.082   1.149   5.301  0.3381 -0.0392  0.1432
  569SOL    HW1 2514   2.034   1.105   5.231  2.1001 -0.4588 -0.8828
  569SOL    HW2 2515   2.142   1.209   5.255 -0.2106  1.5499  1.4204
  570SOL     OW 2516   3.577   1.932   4.151 -0.3826  0.1938  0.2786
  570SOL    HW1 2517   3.555   2.024   4.166  4.1453  1.7563 -1.0704
  570SOL    HW2 2518   3.641   1.911   4.220  1.5371 -0.5990 -1.6229
  571SOL     OW 2519   6.691   6.613   5.962  0.1752  0.6275  0.1689
  571SOL    HW1 2520   6.758   6.678   5.937 -1.8132  1.9905 -2.0377
  571SOL    HW2 2521   6.633   6.661   6.021 -0.1780  0.1958  0.1712
  572SOL     OW 2522   1.971   2.415   0.456  0.5047 -0.3966 -0.0902
  572SOL    HW1 2523   1.925   2.348   0.405  0.9165 -0.0944 -0.8725
  572SOL    HW2 2524   1.906   2.446   0.518  0.2245 -1.3308  0.1008
  573SOL     OW 2525   2.073   6.791   6.457  0.3281  0.3978  0.0481
  573SOL    HW1 2526   2.004   6.793   6.390 -0.6107  1.7564  1.0206
  573SOL    HW2 2527   2.032   6.827   6.535  1.8139  0.1134  0.9970
  574SOL     OW 2528   1.181   0.623   4.285  0.4043 -0.3382 -0.1105
  574SOL    HW1 2529   1.170   0.684   4.359 -1.1687 -0.6846 -0.0350
  574SOL    HW2 2530   1.164   0.537   4.323 -2.9990 -0.3307 -1.3219
  575SOL     OW 2531   6.656   0.652   0.637  0.2478 -0.2073  0.2113
  575SOL    HW1 2532   6.615   0.567   0.622 -1.2160  0.6156 -0.7078
  575SOL    HW2 2533   6.635   0.674   0.727  1.7164 -1.3437  0.8748
  576SOL     OW 2534   0.502   0.799   5.200  0.0093  0.4382  0.4382
  576SOL    HW1 2535   0.595   0.787   5.181  0.1391 -2.3439  2.1615
  576SOL    HW2 2536   0.458   0.784   5.116  1.0209 -1.2567  0.1547
  577SOL     OW 2537   2.932   0.873   3.808  0.1238  0.1633 -0.3451
  577SOL    HW1 2538   3.013   0.827   3.787 -0.2207 -0.7546  0.2955
  577SOL    HW2 2539   2.958   0.940   3.871  0.2966 -0.5508  0.3608
  578SOL     OW 2540   3.154   3.788   5.775 -0.1035 -0.1495 -0.1676
  578SOL    HW1 2541   3.111   3.870   5.798 -1.9235  0.0732 -3.6326
  578SOL    HW2 2542   3.225   3.813   5.716 -0.5277 -0.9664 -1.0736
  579SOL     OW 2543   2.846   2.462   5.428  0.0955  0.2084 -0.4795
  579SOL    HW1 2544   2.843   2.528   5.359  0.2882  0.6514 -0.0653
  579SOL    HW2 2545   2.939   2.442   5.438  0.4907  2.6073  1.9541
  580SOL     OW 2546   3.894   0.260   0.413 -0.2690 -0.2876 -0.0466
  580SOL    HW1 2547   3.827   0.299   0.357 -0.0791 -1.1956 -0.9195
  580SOL    HW2 2548   3.957   0.220   0.353  1.0259  0.4479  0.7563
  581SOL     OW 2549   2.329   7.552   3.830 -0.2374 -0.0221 -0.3030
  581SOL    HW1 2550   2.378   7.599   3.898 -1.2602 -0.1746  0.5543
  581SOL    HW2 2551   2.386   7.479   3.806  0.2720  0.2120  0.1534
  582SOL     OW 2552   1.789   1.079   0.622  0.1451 -0.7903 -0.5385
  582SOL    HW1 2553   1.858   1.064   0.557  2.1374  0.8813  1.0678
  582SOL    HW2 2554   1.760   0.991   0.646  0.6006 -1.4913 -2.3587
  583SOL     OW 2555   2.121   0.835   1.596  0.0279  0.8097  0.3081
  583SOL    HW1 2556   2.101   0.925   1.620  0.1231  1.0285 -0.4012
  583SOL    HW2 2557   2.216   0.835   1.581 -0.0185  0.6778 -0.0054
  584SOL     OW 2558   4.067   2.226   5.540 -0.0351  0.5404  0.8188
  584SOL    HW1 2559   4.009   2.294   5.504  0.8055  0.2619 -1.1858
  584SOL    HW2 2560   4.139   2.221   5.478  0.2836 -1.7168  1.2947
  585SOL     OW 2561   5.467   1.164   2.967 -0.2094 -0.4250 -0.2740
  585SOL    HW1 2562   5.475   1.174   3.062 -2.2347 -0.1843 -0.0970
  585SOL    HW2 2563   5.453   1.254   2.935  0.4848 -0.5019 -0.8134
  586SOL     OW 2564   1.293   0.295   3.282  0.1408  0.5198  0.5499
  586SOL    HW1 2565   1.241   0.355   3.229 -0.0856  0.9297  1.2252
  586SOL    HW2 2566   1.303   0.217   3.227  0.2629  1.0838 -0.2551
  587SOL     OW 2567   0.825   0.483   2.072 -0.4197  0.2913  0.3348
  587SOL    HW1 2568   0.882   0.508   2.000 -1.4333  0.2817 -0.5055
  587SOL    HW2 2569   0.816   0.563   2.125 -0.8814  0.7403 -0.4062
  588SOL     OW 2570   0.320   0.236   5.217  0.3248  0.6629 -0.2759
  588SOL    HW1 2571   0.289   0.301   5.153  1.0816  0.3413 -0.9923
  588SOL    HW2 2572   0.287   0.268   5.301 -0.4928  1.2287 -0.7877
  589SOL     OW 2573   0.907   3.345   2.226 -0.0409  0.1586 -0.3604
  589SOL    HW1 2574   0.838   3.305   2.173 -0.4582  1.4128 -0.7978
  589SOL    HW2 2575   0.940   3.273   2.281 -2.7245 -0.1855  0.9746
  590SOL     OW 2576   6.822   2.995   5.315 -0.2098  0.5025 -0.4544
  590SOL    HW1 2577   6.882   2.925   5.292  0.9257  0.4774  2.2528
  590SOL    HW2 2578   6.748   2.951   5.357  0.2538  0.8199  0.7556
  591SOL     OW 2579   0.425   1.483   3.618  0.3444  0.1631  0.1475
  591SOL    HW1 2580   0.377   1.479   3.535 -1.3658  0.1865  1.0783
  591SOL    HW2 2581   0.410   1.397   3.658  0.5931  0.3811  0.7233
  592SOL     OW 2582   0.376   4.955   5.752  0.6222  0.2025 -0.5604
  592SOL    HW1 2583   0.467   4.971   5.729  0.0631  2.4903 -1.4152
  592SOL    HW2 2584   0.380   4.915   5.839  2.4126  1.2673 -0.1001
  593SOL     OW 2585   3.270   6.855   3.404 -0.1762 -0.0127 -0.1541
  593SOL    HW1 2586   3.335   6.797   3.445  0.7960 -0.7165 -2.5499
  593SOL    HW2 2587   3.204   6.796   3.369 -0.1997  0.4536 -0.9157
  594SOL     OW 2588   1.528   0.207   4.873 -0.2761 -0.4405 -0.2156
  594SOL    HW1 2589   1.539   0.245   4.960  1.6162 -2.0443  0.3246
  594SOL    HW2 2590   1.608   0.228   4.826 -0.4366 -1.2325 -0.8902
  595SOL     OW 2591   1.789   0.967   5.801  0.5655  0.6529 -0.1017
  595SOL    HW1 2592   1.838   0.885   5.810 -1.5168 -0.5018  1.7038
  595SOL    HW2 2593   1.739   0.957   5.720  0.6806  0.3370 -0.1350
  596SOL     OW 2594   0.335   2.380   6.726  0.1873  0.1900 -0.1564
  596SOL    HW1 2595   0.389   2.376   6.647  2.5492  0.5756  1.3592
  596SOL    HW2 2596   0.366   2.457   6.773 -1.0398 -0.1174  1.2412
  597SOL     OW 2597   6.666   1.841   2.494 -0.0132 -0.7947 -0.1546
  597SOL    HW1 2598   6.595   1.777   2.489 -0.6319 -0.2830  1.4974
  597SOL    HW2 2599   6.659   1.878   2.581  2.7915 -1.2999  0.4008
  598SOL     OW 2600   1.153   7.598   3.391  0.3112  0.0601  0.6063
  598SOL    HW1 2601   1.124   7.677   3.344 -0.4143 -0.7374 -0.3390
  598SOL    HW2 2602   1.122   7.610   3.480 -1.3563  0.0766  0.0511
  599SOL     OW 2603   0.185   0.421   5.555  0.3685  0.7617 -0.4145
  599SOL    HW1 2604   0.191   0.504   5.508 -1.1220  0.2155 -1.6853
  599SOL    HW2 2605   0.140   0.363   5.494 -0.9742 -0.2189  1.4022
  600SOL     OW 2606   4.370   1.228   4.509  0.3961 -0.4966 -0.0307
  600SOL    HW1 2607   4.275   1.224   4.493 -0.1134 -0.8440  2.5903
  600SOL    HW2 2608   4.392   1.320   4.496 -0.6617 -0.0803  0.9222
  601SOL     OW 2609   6.509   7.314   5.751 -0.3963  0.0731  0.0558
  601SOL    HW1 2610   6.415   7.328   5.741 -0.2194  2.9013  1.2501
  601SOL    HW2 2611   6.549   7.375   5.688  0.6605 -0.8110 -0.1666
  602SOL     OW 2612   1.916   1.254   6.566 -0.3085  0.3035 -0.5075
  602SOL    HW1 2613   1.941   1.264   6.474 -0.6625 -0.3856 -0.6871
  602SOL    HW2 2614   1.863   1.332   6.585  0.3820  0.8163 -0.6670
  603SOL     OW 2615   6.232   1.217   2.978  0.0861 -0.6722 -0.0902
  603SOL    HW1 2616   6.259   1.273   2.905  0.4850 -0.3913  0.2710
  603SOL    HW2 2617   6.309   1.211   3.034 -0.2677 -0.7581  0.3948
  604SOL     OW 2618   2.127   6.966   3.250  0.5019  0.2889  1.0551
  604SOL    HW1 2619   2.062   7.018   3.298 -0.3114  0.7846 -0.5183
  604SOL    HW2 2620   2.074   6.904   3.199  1.4134 -3.5485  4.2493
  605SOL     OW 2621   1.725   2.857   6.416 -0.1413 -0.2829 -0.1214
  605SOL    HW1 2622   1.740   2.769   6.380 -0.3734 -0.8650  1.1377
  605SOL    HW2 2623   1.630   2.867   6.415 -0.0561  0.6168 -1.7245
  606SOL     OW 2624   2.579   0.006   4.768 -0.0960 -0.3755 -0.2434
  606SOL    HW1 2625   2.558   0.042   4.682 -0.3507  0.2080  0.0563
  606SOL    HW2 2626   2.609   0.082   4.818  1.3845 -0.9382 -0.2339
  607SOL     OW 2627   1.386   1.621   4.998 -0.4353  0.9100 -0.5405
  607SOL    HW1 2628   1.441   1.688   5.038 -1.6361  0.6433  1.7120
  607SOL    HW2 2629   1.296   1.648   5.018 -1.1346  0.5337 -2.8081
  608SOL     OW 2630   6.043   0.963   3.946 -0.3026  0.0523  0.0468
  608SOL    HW1 2631   6.093   1.021   3.889  0.7649  0.3493  1.2481
  608SOL    HW2 2632   5.959   0.952   3.901  0.2374  0.8491 -1.2106
  609SOL     OW 2633   3.199   0.709   2.834 -0.5036 -0.1639 -0.4302
  609SOL    HW1 2634   3.148   0.627   2.835  0.2125 -0.6886  2.3418
  609SOL    HW2 2635   3.157   0.763   2.768 -2.4719 -1.9100 -0.6977
  610SOL     OW 2636   6.357   1.639   1.839  0.2664  0.1108 -0.2092
  610SOL    HW1 2637   6.303   1.707   1.879  1.3347  1.3621 -0.8264
  610SOL    HW2 2638   6.300   1.562   1.837 -2.1086  1.7358 -2.1669
  611SOL     OW 2639   1.992   2.724   4.463 -0.5068  0.1328 -0.3687
  611SOL    HW1 2640   1.955   2.742   4.377  0.0068 -0.0627 -0.6297
  611SOL    HW2 2641   2.000   2.629   4.467 -0.0016  0.1746 -0.3257
  612SOL     OW 2642   1.465   1.659   4.728  0.1649  0.2435 -0.4225
  612SOL    HW1 2643   1.557   1.670   4.753  1.0730 -0.6241 -3.0795
  612SOL    HW2 2644   1.420   1.644   4.811  2.6595 -0.9224  0.8434
  613SOL     OW 2645   2.118   0.857   2.938 -0.3688 -0.0005 -0.2895
  613SOL    HW1 2646   2.037   0.845   2.988 -0.3806  2.1400  0.3192
  613SOL    HW2 2647   2.089   0.882   2.851 -0.3352 -1.4075 -0.7279
  614SOL     OW 2648   1.607   1.018   3.836 -0.2318  0.0048 -0.2098
  614SOL    HW1 2649   1.563   1.040   3.754 -0.9946  1.2010  0.4840
  614SOL    HW2 2650   1.568   0.935   3.863 -0.3989 -0.1013 -0.7689
  615SOL     OW 2651   1.220   0.620   6.364  0.0778 -0.0032  0.0603
  615SOL    HW1 2652   1.302   0.641   6.318 -0.4780 -0.8267 -1.3592
  615SOL    HW2 2653   1.177   0.705   6.377  0.1986  0.2422 -1.0563
  616SOL     OW 2654   0.242   1.804   2.093 -0.3739  0.1084 -0.2812
  616SOL    HW1 2655   0.168   1.835   2.145 -0.1534 -1.5412  1.1207
  616SOL    HW2 2656   0.208   1.799   2.003 -1.8694 -0.2549  0.2729
  617SOL     OW 2657   3.979   3.239   6.533  0.1891  0.5765  0.4077
  617SOL    HW1 2658   3.988   3.210   6.443 -0.5632  1.7044 -0.0557
  617SOL    HW2 2659   3.892   3.208   6.559  1.4104 -2.1198  1.7053
  618SOL     OW 2660   0.901   2.236   5.849 -0.2630  0.3881  0.0089
  618SOL    HW1 2661   0.824   2.293   5.840  0.4291  1.5979  1.2950
  618SOL    HW2 2662   0.948   2.246   5.765 -0.8173  0.6945 -0.2696
  619SOL     OW 2663   0.977   1.656   3.570 -0.0984 -0.0560  0.1136
  619SOL    HW1 2664   0.907   1.712   3.537 -1.2397 -1.7628 -0.5045
  619SOL    HW2 2665   1.016   1.706   3.642  1.5672  3.1936 -2.7841
  620SOL     OW 2666   5.236   0.467   5.043  0.2687  0.1942 -0.4365
  620SOL    HW1 2667   5.189   0.530   4.988  1.3092  1.3180 -0.0696
  620SOL    HW2 2668   5.324   0.463   5.005  0.7614  0.3909  0.6674
  621SOL     OW 2669   1.108   2.089   5.994  0.0068 -0.1361  0.9608
  621SOL    HW1 2670   1.178   2.145   6.027 -0.4225  0.4806  0.8380
  621SOL    HW2 2671   1.051   2.148   5.946 -0.2719 -0.7403  0.5350
  622SOL     OW 2672   5.191   4.320   4.803  0.3007  0.2383  0.1229
  622SOL    HW1 2673   5.135   4.295   4.729  1.5196  0.9714 -1.0803
  622SOL    HW2 2674   5.199   4.415   4.797  1.8268  0.1297  0.1592
  623SOL     OW 2675   5.958   0.345   2.137 -0.0946  0.1395  0.0453
  623SOL    HW1 2676   5.898   0.366   2.209  1.7376  0.4858  1.5296
  623SOL    HW2 2677   5.945   0.415   2.073 -0.1059  1.1054  1.0907
  624SOL     OW 2678   2.362   0.261   2.836  0.1501 -0.1886  0.0859
  624SOL    HW1 2679   2.337   0.230   2.924 -1.4842  3.4130  1.0632
  624SOL    HW2 2680   2.284   0.249   2.783 -0.0040  0.7710  0.0790
  625SOL     OW 2681   1.778   2.015   5.030 -0.3534  0.7202 -0.1109
  625SOL    HW1 2682   1.834   2.078   5.075 -0.3083 -0.1557  1.1086
  625SOL    HW2 2683   1.830   1.985   4.956  0.8952 -0.1840  1.0827
  626SOL     OW 2684   5.631   7.442   5.195  0.5978  0.0716 -0.1760
  626SOL    HW1 2685   5.672   7.358   5.216 -0.3910 -0.1789  0.8657
  626SOL    HW2 2686   5.540   7.432   5.223  0.3240  1.3065 -0.5520
  627SOL     OW 2687   6.637   0.638   6.643 -0.2404  0.5505 -0.6105
  627SOL    HW1 2688   6.665   0.694   6.715  2.1291 -0.1060 -0.9331
  627SOL    HW2 2689   6.668   0.683   6.564  0.5284 -0.5155 -0.9494
  628SOL     OW 2690   1.599   6.036   3.628 -0.5583 -0.3190  0.0576
  628SOL    HW1 2691   1.577   6.071   3.714 -0.2254 -1.5295  0.6473
  628SOL    HW2 2692   1.694   6.048   3.620 -0.5702 -0.3149 -0.0915
  629SOL     OW 2693   0.734   4.677   5.837  0.5278 -0.7898 -0.3176
  629SOL    HW1 2694   0.748   4.623   5.915 -1.9401 -0.2245  0.6120
  629SOL    HW2 2695   0.690   4.618   5.775  2.5402 -1.2555 -1.3711
  630SOL     OW 2696   2.863   1.459   4.528 -0.0567 -0.5813 -0.3550
  630SOL    HW1 2697   2.867   1.554   4.538 -0.9400 -0.7061  1.6857
  630SOL    HW2 2698   2.770   1.439   4.523 -0.1520 -1.5600  2.9453
  631SOL     OW 2699   2.790   1.009   3.226  0.0833  0.3070 -0.0129
  631SOL    HW1 2700   2.786   1.071   3.153  2.1651  1.3466  0.6757
  631SOL    HW2 2701   2.743   0.932   3.194  0.6172  0.8473 -2.3383
  632SOL     OW 2702   1.079   3.023   5.284 -0.1871 -0.5038  0.2899
  632SOL    HW1 2703   1.174   3.030   5.280 -0.2387  2.6427  1.5716
  632SOL    HW2 2704   1.047   3.107   5.253 -2.3710 -0.0649  3.2587
  633SOL     OW 2705   0.361   1.859   3.483  0.4106  0.8506  0.3954
  633SOL    HW1 2706   0.293   1.794   3.462  0.5073  1.5181 -2.4561
  633SOL    HW2 2707   0.440   1.825   3.440  1.2913  1.3125  1.5899
  634SOL     OW 2708   4.667   3.066   3.817 -0.1168  0.0404 -0.2574
  634SOL    HW1 2709   4.695   3.064   3.909 -1.7823  0.3680  0.2981
  634SOL    HW2 2710   4.730   3.124   3.774  0.5276  0.1098  0.7392
  635SOL     OW 2711   0.652   0.076   0.834  0.5607  0.2914  0.1822
  635SOL    HW1 2712   0.619   0.138   0.899  0.3944  0.5165 -0.1182
  635SOL    HW2 2713   0.575   0.054   0.780  1.1670  1.9498 -1.4575
  636SOL     OW 2714   5.907   2.405   6.556 -0.5970 -0.2292 -0.3807
  636SOL    HW1 2715   5.825   2.438   6.519 -1.4777 -1.0983  0.7246
  636SOL    HW2 2716   5.880   2.341   6.622  0.9361  0.5072  1.0469
  637SOL     OW 2717   1.478   3.319   2.621  0.4009 -0.0005 -0.9544
  637SOL    HW1 2718   1.568   3.346   2.604 -0.1491  1.6072 -1.5361
  637SOL    HW2 2719   1.425   3.374   2.563 -1.0971  0.7770  1.0291
  638SOL     OW 2720   0.358   1.253   6.609 -0.6111  0.5316 -0.1512
  638SOL    HW1 2721   0.327   1.266   6.519 -4.7493 -1.5695  0.7331
  638SOL    HW2 2722   0.341   1.337   6.653  0.3890  1.2035 -0.9903
  639SOL     OW 2723   6.383   0.049   3.327  0.1639  0.3150  0.0272
  639SOL    HW1 2724   6.458   0.035   3.269  0.8063  0.0316  0.8902
  639SOL    HW2 2725   6.417   0.109   3.394  0.4377 -1.7718  1.8639
  640SOL     OW 2726   1.669   2.464   4.815 -0.3277 -1.0323  0.1932
  640SOL    HW1 2727   1.677   2.537   4.754 -0.1519 -1.0851  0.1505
  640SOL    HW2 2728   1.584   2.476   4.857  0.8818  0.8857  2.3702
  641SOL     OW 2729   5.049   2.718   0.923 -0.1833  0.2378  0.2003
  641SOL    HW1 2730   5.088   2.637   0.957  0.1864 -0.0415 -0.8669
  641SOL    HW2 2731   5.099   2.788   0.965  0.1139 -0.0937  0.4024
  642SOL     OW 2732   6.336   1.716   4.215  1.0035  0.0574  0.3607
  642SOL    HW1 2733   6.276   1.646   4.190  1.4558 -0.0276 -0.5185
  642SOL    HW2 2734   6.280   1.782   4.256  0.4041 -0.2890  0.1144
  643SOL     OW 2735   4.386   6.561   5.195 -0.4269  0.2909  0.0179
  643SOL    HW1 2736   4.475   6.527   5.191 -1.2043 -1.8510 -1.2095
  643SOL    HW2 2737   4.389   6.643   5.147  1.2740  1.3685  1.8355
  644SOL     OW 2738   1.225   7.794   0.779 -0.6633  0.4238 -0.8349
  644SOL    HW1 2739   1.133   7.781   0.801 -0.5689 -0.6068 -1.0025
  644SOL    HW2 2740   1.266   7.709   0.797  0.1487  0.7111 -1.2800
  645SOL     OW 2741   0.505   1.779   3.258 -0.8115 -0.5120 -0.3442
  645SOL    HW1 2742   0.547   1.709   3.208 -0.2635  0.6328 -1.5451
  645SOL    HW2 2743   0.421   1.793   3.214 -0.8722 -0.3283 -0.1726
  646SOL     OW 2744   1.877   3.097   6.352 -0.4834  0.1536  0.5897
  646SOL    HW1 2745   1.833   3.012   6.353  0.4035 -0.3163  1.2389
  646SOL    HW2 2746   1.918   3.102   6.266  0.9909 -0.9171  1.1824
  647SOL     OW 2747   0.322   3.398   3.136  0.2124 -0.4292  0.3832
  647SOL    HW1 2748   0.339   3.388   3.042 -0.3237 -2.0727  0.4353
  647SOL    HW2 2749   0.384   3.465   3.164 -0.5952  1.1663 -1.4089
  648SOL     OW 2750   1.022   4.972   6.152 -0.2430  0.0526  0.4241
  648SOL    HW1 2751   0.941   4.935   6.187  0.8919 -1.0789  2.0121
  648SOL    HW2 2752   1.001   4.996   6.062 -2.8703  1.6163  1.3614
  649SOL     OW 2753   0.370   0.200   0.908 -0.8044 -0.0852 -0.0155
  649SOL    HW1 2754   0.332   0.148   0.978 -0.9840 -0.9287 -0.7269
  649SOL    HW2 2755   0.315   0.279   0.904 -1.5795 -0.6211 -0.0589
  650SOL     OW 2756   5.022   2.351   5.338  0.0498 -0.4893  1.1678
  650SOL    HW1 2757   4.939   2.389   5.366 -0.2508  0.5280 -0.9249
  650SOL    HW2 2758   5.073   2.426   5.306  0.9924 -1.3612  0.5626
  651SOL     OW 2759   0.457   1.120   5.162 -0.5530  0.4755  0.5663
  651SOL    HW1 2760   0.427   1.033   5.190 -1.4339  1.3838  2.6562
  651SOL    HW2 2761   0.380   1.159   5.120 -0.6842  0.8446  1.1399
  652SOL     OW 2762   0.927   0.845   5.334 -0.5712 -0.0537  0.0450
  652SOL    HW1 2763   0.930   0.772   5.272  1.0701 -2.1645  2.3902
  652SOL    HW2 2764   0.858   0.821   5.396 -0.0162  0.3748  0.8460
  653SOL     OW 2765   6.535   3.254   3.859  0.1869 -0.3677  0.4957
  653SOL    HW1 2766   6.626   3.262   3.885  0.3786 -0.0098 -0.2788
  653SOL    HW2 2767   6.513   3.162   3.876  1.1067 -0.8162 -0.6133
  654SOL     OW 2768   4.536   3.104   6.796 -0.3955 -0.3938 -0.3980
  654SOL    HW1 2769   4.586   3.066   6.723  0.5199  1.1045 -0.5970
  654SOL    HW2 2770   4.510   3.191   6.765  0.0466  0.2907  1.0537
  655SOL     OW 2771   1.531   1.393   4.924 -0.4866  0.1263  0.3208
  655SOL    HW1 2772   1.492   1.306   4.938 -1.2518  0.4117  0.0279
  655SOL    HW2 2773   1.459   1.454   4.941 -0.0070  0.6963  0.3161
  656SOL     OW 2774   5.291   0.573   4.685 -0.1491 -0.2712  0.2813
  656SOL    HW1 2775   5.354   0.597   4.752 -0.6359 -1.4971  1.2174
  656SOL    HW2 2776   5.278   0.653   4.634  0.2404  0.6928  1.6453
  657SOL     OW 2777   0.788   1.765   5.739 -0.1571  0.0174  0.1020
  657SOL    HW1 2778   0.803   1.682   5.784 -1.1844  1.5411  3.6509
  657SOL    HW2 2779   0.869   1.814   5.752 -0.8741  0.9070  1.5322
  658SOL     OW 2780   5.642   3.394   5.702 -0.4333 -0.2249  0.1817
  658SOL    HW1 2781   5.678   3.382   5.790 -1.1502 -0.8192  0.4090
  658SOL    HW2 2782   5.548   3.400   5.715 -0.4147  2.1426 -0.3244
  659SOL     OW 2783   4.140   0.839   3.285 -0.2667  0.1338  0.1096
  659SOL    HW1 2784   4.100   0.912   3.236  1.8678  0.7644 -0.8017
  659SOL    HW2 2785   4.115   0.761   3.236 -1.6306  0.3406  0.4411
  660SOL     OW 2786   5.597   7.482   3.250  0.6854 -0.2053 -0.2003
  660SOL    HW1 2787   5.638   7.422   3.187  0.5490  0.3557 -0.8282
  660SOL    HW2 2788   5.559   7.551   3.196 -2.7406 -1.6319  0.1556
  661SOL     OW 2789   1.466   5.631   3.232  0.5809 -0.6525 -0.3791
  661SOL    HW1 2790   1.436   5.667   3.148  1.0757  0.6460 -0.0298
  661SOL    HW2 2791   1.507   5.706   3.276 -1.6910 -0.6664  2.0047
  662SOL     OW 2792   6.215   1.953   6.918 -0.0776 -0.5939  1.0337
  662SOL    HW1 2793   6.283   2.013   6.949  0.0184 -0.0299 -0.2121
  662SOL    HW2 2794   6.133   1.997   6.940 -0.0257 -0.5834  1.2109
  663SOL     OW 2795   1.565   1.901   4.276 -0.0042 -0.1443  0.0552
  663SOL    HW1 2796   1.496   1.864   4.331  1.2534 -0.1431  1.7084
  663SOL    HW2 2797   1.626   1.828   4.264  1.0713  0.5800  0.9509
  664SOL     OW 2798   1.044   3.292   4.464 -0.2967 -0.2278  0.8288
  664SOL    HW1 2799   0.968   3.241   4.438 -1.5318  0.7605  2.2827
  664SOL    HW2 2800   1.070   3.256   4.549  0.6570 -0.3368  0.5027
  665SOL     OW 2801   0.404   2.730   6.134 -0.3944 -0.4899  0.5207
  665SOL    HW1 2802   0.382   2.770   6.218 -1.8697 -1.2665  0.5304
  665SOL    HW2 2803   0.491   2.692   6.148  0.1846  0.9499  1.1076
  666SOL     OW 2804   1.192   3.894   6.166 -0.1245  0.0210  0.4879
  666SOL    HW1 2805   1.143   3.872   6.245 -0.9260 -1.2506 -0.3375
  666SOL    HW2 2806   1.162   3.983   6.144 -0.9606 -0.1676  0.8132
  667SOL     OW 2807   2.158   0.691   6.612 -0.4422 -0.4561 -0.6089
  667SOL    HW1 2808   2.203   0.665   6.692 -0.7355 -1.5416 -0.7828
  667SOL    HW2 2809   2.141   0.785   6.623  0.4861 -0.3637  0.1162
  668SOL     OW 2810   3.586   1.967   5.046  0.0603  0.2162 -0.2800
  668SOL    HW1 2811   3.668   1.991   5.003  0.1503 -1.5013 -1.1623
  668SOL    HW2 2812   3.600   1.989   5.138  1.3679  0.3116 -0.4780
  669SOL     OW 2813   1.257   1.006   5.610 -0.2208  0.1593 -0.2255
  669SOL    HW1 2814   1.213   0.921   5.610  0.1535 -0.1200  2.1841
  669SOL    HW2 2815   1.218   1.053   5.537 -1.3015 -1.6552 -0.8917
  670SOL     OW 2816   5.966   2.860   6.975 -0.7909 -0.6831  0.2655
  670SOL    HW1 2817   5.987   2.938   6.923 -1.8817  0.2720  1.1849
  670SOL    HW2 2818   6.035   2.798   6.954 -0.6484  0.0264 -1.5448
  671SOL     OW 2819   2.852   1.879   3.975  0.0098 -1.1677  0.0746
  671SOL    HW1 2820   2.937   1.861   4.017  0.9220 -0.9278 -1.6012
  671SOL    HW2 2821   2.860   1.841   3.888 -0.7966  0.7434 -0.8818
  672SOL     OW 2822   0.847   3.154   4.374  0.2923 -0.1307  0.0510
  672SOL    HW1 2823   0.859   3.073   4.325 -0.5978 -0.0326 -0.3657
  672SOL    HW2 2824   0.783   3.203   4.323 -0.0562  0.3255  0.8989
  673SOL     OW 2825   2.088   0.361   4.104  0.5298  0.3607 -0.1455
  673SOL    HW1 2826   2.143   0.387   4.030  0.9014  1.0092  0.3428
  673SOL    HW2 2827   2.130   0.283   4.139  0.6478  0.3511 -0.3101
  674SOL     OW 2828   3.405   1.168   3.853 -0.0037 -0.1712 -0.5367
  674SOL    HW1 2829   3.324   1.147   3.899 -0.9093  0.9310 -1.5597
  674SOL    HW2 2830   3.460   1.208   3.921 -0.2252 -1.0756  0.2050
  675SOL     OW 2831   3.383   2.287   2.638 -0.3929  0.1389  0.3167
  675SOL    HW1 2832   3.356   2.228   2.708 -0.6332 -1.2512 -0.9006
  675SOL    HW2 2833   3.360   2.241   2.557 -1.3932  2.2786 -0.7065
  676SOL     OW 2834   6.033   2.408   0.297 -0.4083  0.2853  0.8733
  676SOL    HW1 2835   6.026   2.318   0.331 -2.0435 -0.1363 -0.4515
  676SOL    HW2 2836   6.092   2.401   0.222 -0.4264  0.3310  0.8546
  677SOL     OW 2837   4.073   1.317   3.642  0.1656  0.3314  0.1198
  677SOL    HW1 2838   4.138   1.304   3.712  1.7267  0.9891 -1.1493
  677SOL    HW2 2839   3.996   1.268   3.672  0.6695  0.7986  2.4125
  678SOL     OW 2840   0.573   2.816   5.675 -0.6391  0.0945 -0.8349
  678SOL    HW1 2841   0.516   2.868   5.618 -0.1627  1.5355 -0.0331
  678SOL    HW2 2842   0.660   2.851   5.660 -0.1043 -1.2905 -1.1521
  679SOL     OW 2843   2.577   1.107   3.426 -0.0263  0.2003 -0.3827
  679SOL    HW1 2844   2.606   1.094   3.335  0.0079 -0.2340 -0.3085
  679SOL    HW2 2845   2.581   1.020   3.465  2.1766  0.7088  0.6941
  680SOL     OW 2846   0.152   1.841   6.686  0.6569 -0.2235 -0.4555
  680SOL    HW1 2847   0.137   1.785   6.610 -2.0972  0.9572 -0.8941
  680SOL    HW2 2848   0.095   1.916   6.672  2.7235  1.7737  1.0818
  681SOL     OW 2849   0.633   6.665   4.779  0.3797 -0.1258 -0.1566
  681SOL    HW1 2850   0.700   6.732   4.766 -0.1386  0.3958 -0.1400
  681SOL    HW2 2851   0.665   6.613   4.854  1.2914 -0.5482 -0.8092
  682SOL     OW 2852   6.100   3.447   6.439  0.1303  1.1356 -0.3713
  682SOL    HW1 2853   6.020   3.400   6.462 -0.2299 -0.9237 -4.8106
  682SOL    HW2 2854   6.169   3.381   6.442  0.7364  1.7007 -1.2237
  683SOL     OW 2855   1.769   2.678   5.453 -0.1056 -0.1636 -0.2197
  683SOL    HW1 2856   1.836   2.742   5.428  0.4813 -0.7346 -0.1305
  683SOL    HW2 2857   1.692   2.731   5.474  0.3882  0.5179 -0.0859
  684SOL     OW 2858   0.749   2.119   6.075  0.2610  0.0569 -0.1163
  684SOL    HW1 2859   0.694   2.045   6.050  2.6798 -1.6948 -0.6516
  684SOL    HW2 2860   0.774   2.160   5.992 -1.2156  1.6776  0.1818
  685SOL     OW 2861   1.834  -0.018   6.514  0.2433  0.1415 -0.0385
  685SOL    HW1 2862   1.745   0.009   6.490  0.7300  0.7048 -1.3107
  685SOL    HW2 2863   1.880   0.064   6.531  0.7702 -0.0865 -0.3328
  686SOL     OW 2864   1.451   0.574   4.930 -0.0652 -0.3858  1.0489
  686SOL    HW1 2865   1.450   0.652   4.875  0.9033  0.8892  2.7166
  686SOL    HW2 2866   1.496   0.507   4.878 -0.7421  0.2014 -0.3399
  687SOL     OW 2867   4.532   0.738   3.928  1.1941 -0.8382 -0.7094
  687SOL    HW1 2868   4.514   0.648   3.954  0.5678 -1.2344 -2.3484
  687SOL    HW2 2869   4.507   0.742   3.835  1.7092  0.8816 -0.8254
  688SOL     OW 2870   1.206   0.641   5.336  0.1387  0.0137  0.3109
  688SOL    HW1 2871   1.281   0.678   5.290  0.0920  0.0093  0.2308
  688SOL    HW2 2872   1.197   0.694   5.415  0.9557 -0.7298  0.9160
  689SOL     OW 2873   1.163   0.844   6.156 -0.0573 -0.1239  0.0833
  689SOL    HW1 2874   1.126   0.915   6.104  0.9584 -0.3883 -1.0492
  689SOL    HW2 2875   1.177   0.881   6.243  0.0897  0.9304 -0.3854
  690SOL     OW 2876   2.922   0.516   3.490  0.4941  0.0195  0.0896
  690SOL    HW1 2877   2.972   0.594   3.511  0.7490 -0.2934  0.6830
  690SOL    HW2 2878   2.955   0.489   3.404 -0.7108  1.4348 -0.8648
  691SOL     OW 2879   6.297   1.125   5.769  0.2422 -0.6709  0.1555
  691SOL    HW1 2880   6.277   1.163   5.855  1.1939  0.3446 -0.0526
  691SOL    HW2 2881   6.246   1.045   5.767  2.4735 -2.3906  2.9690
  692SOL     OW 2882   3.752   2.670   2.927  0.2056  0.0448  0.0201
  692SOL    HW1 2883   3.793   2.752   2.897 -1.0130  0.6151 -0.1764
  692SOL    HW2 2884   3.701   2.641   2.852  0.3997 -0.7454  0.1932
  693SOL     OW 2885   6.708   0.627   3.900 -0.7006 -0.3684 -0.2819
  693SOL    HW1 2886   6.748   0.600   3.817 -0.5268 -0.4725 -0.1639
  693SOL    HW2 2887   6.720   0.722   3.903  0.3664 -0.5075  0.1884
  694SOL     OW 2888   0.477   1.149   5.706  0.1237 -0.1382 -0.3456
  694SOL    HW1 2889   0.564   1.126   5.672 -1.0707 -1.0671 -3.0981
  694SOL    HW2 2890   0.442   1.067   5.740  0.3956  0.2937  1.0151
  695SOL     OW 2891   6.280   0.096   0.608  0.1552 -0.2034 -0.3363
  695SOL    HW1 2892   6.227   0.017   0.617  1.9995 -1.3135  1.5543
  695SOL    HW2 2893   6.265   0.123   0.517 -1.1966 -2.2163 -0.8034
  696SOL     OW 2894   5.953   0.448   0.949  0.0821 -0.0518 -0.5694
  696SOL    HW1 2895   5.931   0.528   0.997 -1.2786 -1.5524  1.4568
  696SOL    HW2 2896   5.935   0.470   0.858  0.5989  2.2178 -0.1844
  697SOL     OW 2897   2.183   3.372   0.942  0.3648 -0.2436 -0.3007
  697SOL    HW1 2898   2.217   3.460   0.923  0.1341  0.2239  1.2596
  697SOL    HW2 2899   2.246   3.335   1.004 -0.0469 -0.8127 -0.2159
  698SOL     OW 2900   1.875   1.521   1.188 -0.9761 -0.1234  0.7092
  698SOL    HW1 2901   1.906   1.573   1.114 -2.1874 -1.1337 -0.5730
  698SOL    HW2 2902   1.843   1.585   1.252  0.2925  0.7720  0.4846
  699SOL     OW 2903   1.411   7.525   0.578 -0.0153  0.1167  0.2926
  699SOL    HW1 2904   1.381   7.534   0.487 -1.5615 -0.4178  0.7142
  699SOL    HW2 2905   1.506   7.525   0.572 -0.0728  1.2316 -1.2142
  700SOL     OW 2906   5.105   6.014   2.027 -0.2237  0.3710  0.2569
  700SOL    HW1 2907   5.084   5.941   1.969 -0.9111 -0.1001  1.0815
  700SOL    HW2 2908   5.176   6.061   1.982  1.0003 -1.4170  0.2308
  701SOL     OW 2909   6.602   3.251   5.837  0.0473  0.1821 -0.1820
  701SOL    HW1 2910   6.507   3.244   5.840 -0.1482  1.4243 -1.7847
  701SOL    HW2 2911   6.620   3.343   5.855  0.8945  0.1038 -0.5835
  702SOL     OW 2912   1.917   1.396   5.415 -0.3462  0.2476  0.0314
  702SOL    HW1 2913   1.986   1.462   5.402 -0.2151 -0.0924 -1.0643
  702SOL    HW2 2914   1.945   1.322   5.362 -0.1625 -0.9787  1.7438
  703SOL     OW 2915   1.431   3.868   1.030 -0.5734  0.0775 -0.1208
  703SOL    HW1 2916   1.502   3.805   1.018 -0.5715 -0.3476  1.7344
  703SOL    HW2 2917   1.372   3.853   0.957  0.9371  0.0272 -1.3821
  704SOL     OW 2918   0.672   0.857   5.445  0.2881  0.1580  0.3606
  704SOL    HW1 2919   0.612   0.869   5.371 -0.6175 -0.9756  0.8717
  704SOL    HW2 2920   0.682   0.945   5.482 -0.2827  0.5272 -0.3296
  705SOL     OW 2921   1.780   2.671   0.284 -0.6915  0.2584  0.5321
  705SOL    HW1 2922   1.789   2.710   0.371 -2.2304  0.4584  0.6239
  705SOL    HW2 2923   1.688   2.644   0.278 -0.3827 -0.6530 -0.6656
  706SOL     OW 2924   6.718   4.605   5.446  0.2503  0.2063  0.2758
  706SOL    HW1 2925   6.715   4.687   5.398 -0.7522  0.1640  0.2446
  706SOL    HW2 2926   6.776   4.549   5.395  1.2097  0.9940  0.4739
  707SOL     OW 2927   6.720   0.564   6.068 -0.2100  0.1947 -0.1380
  707SOL    HW1 2928   6.625   0.570   6.074 -0.3473 -0.0440 -1.7255
  707SOL    HW2 2929   6.749   0.653   6.050 -0.4747 -0.2338 -3.1160
  708SOL     OW 2930   5.291   1.394   6.970 -0.0183  0.2388  0.1169
  708SOL    HW1 2931   5.377   1.401   7.012  0.0397 -0.3275  0.0901
  708SOL    HW2 2932   5.297   1.452   6.894 -0.2800  1.6437  1.1319
  709SOL     OW 2933   0.909   4.791   0.247 -0.1766  0.3668  0.1157
  709SOL    HW1 2934   0.972   4.815   0.315  2.9691 -0.3438 -2.3182
  709SOL    HW2 2935   0.881   4.702   0.271 -0.5951  0.8276  1.4165
  710SOL     OW 2936   0.043   4.229   5.035 -0.3537  0.2030 -0.0980
  710SOL    HW1 2937   0.135   4.209   5.056 -0.6647 -1.3933 -0.0801
  710SOL    HW2 2938   0.016   4.289   5.104  0.2112 -0.6746  0.9336
  711SOL     OW 2939   1.190   2.925   6.498 -0.0732 -0.2638 -0.3124
  711SOL    HW1 2940   1.180   3.020   6.503 -1.5633 -0.3333 -1.2992
  711SOL    HW2 2941   1.283   2.911   6.483  0.4022  0.9595  1.1744
  712SOL     OW 2942   0.390   0.464   5.748  0.1845  0.0198  0.3217
  712SOL    HW1 2943   0.335   0.424   5.681 -1.1356 -1.4524  2.1654
  712SOL    HW2 2944   0.381   0.558   5.735  1.6115 -0.1589 -2.7667
  713SOL     OW 2945   0.564   0.141   4.994  0.3147  0.6423 -0.1579
  713SOL    HW1 2946   0.541   0.056   4.958  1.5260  0.4030 -0.3907
  713SOL    HW2 2947   0.557   0.129   5.089 -1.7565  0.9566 -0.2270
  714SOL     OW 2948   6.436   2.432   5.665  0.2286  0.1825 -0.1700
  714SOL    HW1 2949   6.355   2.481   5.683  0.3125  0.6407 -1.0091
  714SOL    HW2 2950   6.425   2.399   5.576  1.5365  1.3934 -0.8099
  715SOL     OW 2951   0.482   6.923   0.563  0.2216  0.1814 -0.2389
  715SOL    HW1 2952   0.411   6.861   0.548 -0.3503  1.0169 -1.1669
  715SOL    HW2 2953   0.534   6.919   0.482  0.4868  0.4970 -0.0872
  716SOL     OW 2954   2.857   5.145   6.226  0.0374 -0.1723  0.0830
  716SOL    HW1 2955   2.935   5.154   6.171  0.1888  0.7805  0.4400
  716SOL    HW2 2956   2.888   5.162   6.315 -0.7190  1.0771  0.1362
  717SOL     OW 2957   6.483   6.706   6.138 -0.3949 -0.0963  0.3663
  717SOL    HW1 2958   6.432   6.731   6.061  0.6103  0.7792 -0.0411
  717SOL    HW2 2959   6.422   6.655   6.192 -1.3635  0.0069 -0.5996
  718SOL     OW 2960   0.327   0.542   6.502  0.4656 -0.0874 -0.3145
  718SOL    HW1 2961   0.235   0.552   6.479  0.5463  3.6542  0.3481
  718SOL    HW2 2962   0.374   0.560   6.420  0.6032  2.0775  0.2033
  719SOL     OW 2963   0.480   2.594   5.319  0.0190  0.2487  0.0403
  719SOL    HW1 2964   0.404   2.597   5.262  0.8910 -0.1111 -1.1656
  719SOL    HW2 2965   0.555   2.588   5.260  0.8928 -1.2381  1.2113
  720SOL     OW 2966   1.903   7.736   5.330 -0.3181 -0.1293 -0.1411
  720SOL    HW1 2967   1.947   7.814   5.362 -3.2246  0.9743  1.5026
  720SOL    HW2 2968   1.959   7.663   5.358  0.6740  1.1893  1.4392
  721SOL     OW 2969   6.327   0.980   6.036  0.2150  0.1072  0.0319
  721SOL    HW1 2970   6.253   0.924   6.014  0.1940  0.2876 -0.3680
  721SOL    HW2 2971   6.292   1.069   6.032  1.0870  0.3996 -2.8976
  722SOL     OW 2972   4.243   7.681   3.897  0.2349 -0.0254  0.5829
  722SOL    HW1 2973   4.201   7.674   3.812  2.1563 -0.0408 -0.4359
  722SOL    HW2 2974   4.244   7.774   3.917  1.4589  0.1876 -0.3579
  723SOL     OW 2975   1.776   0.877   6.433  0.2463  0.1396 -0.1208
  723SOL    HW1 2976   1.794   0.905   6.523 -2.1885 -1.2833  0.9117
  723SOL    HW2 2977   1.726   0.796   6.442 -0.1122 -0.0395 -2.7762
  724SOL     OW 2978   0.691   2.377   4.685  0.4236  0.1403 -0.3636
  724SOL    HW1 2979   0.669   2.292   4.647  1.2871 -0.5770  0.6925
  724SOL    HW2 2980   0.728   2.427   4.612  1.0708 -0.8418 -0.7307
  725SOL     OW 2981   6.401   1.626   0.445  0.4637  0.3220  0.6813
  725SOL    HW1 2982   6.402   1.593   0.535 -0.3947  1.3844  1.1016
  725SOL    HW2 2983   6.394   1.547   0.391 -0.2685 -0.2621  1.5916
  726SOL     OW 2984   1.707   0.853   0.236 -0.1731  0.2845  0.6285
  726SOL    HW1 2985   1.709   0.949   0.231 -1.0855  0.2652 -0.5779
  726SOL    HW2 2986   1.630   0.833   0.288  0.3299  0.1923  1.3618
  727SOL     OW 2987   4.856   7.440   3.190 -0.3863  0.5829  0.5726
  727SOL    HW1 2988   4.807   7.510   3.232 -1.4554 -1.0886  2.2836
  727SOL    HW2 2989   4.921   7.413   3.255 -0.5478 -0.5264  0.3028
  728SOL     OW 2990   5.002   5.756   1.089  0.0344 -0.0880 -0.4272
  728SOL    HW1 2991   5.068   5.712   1.034 -0.2170  0.0840 -0.8708
  728SOL    HW2 2992   4.946   5.686   1.121  0.9496 -0.3487  0.6831
  729SOL     OW 2993   0.593   2.077   5.515 -0.3786  0.3054 -0.4087
  729SOL    HW1 2994   0.605   1.987   5.547 -0.4655  0.1181 -0.8868
  729SOL    HW2 2995   0.513   2.107   5.559 -0.3487  0.1515 -0.2440
  730SOL     OW 2996   6.397   7.189   3.924  0.0821  0.4430  0.5672
  730SOL    HW1 2997   6.404   7.094   3.936  0.1363  0.3722  0.0155
  730SOL    HW2 2998   6.368   7.199   3.834  0.9596  0.9786  0.3304
  731SOL     OW 2999   1.100   1.265   0.408  0.2667 -0.3206  0.3078
  731SOL    HW1 3000   1.093   1.337   0.346 -1.1245 -0.2388  0.5314
  731SOL    HW2 3001   1.158   1.202   0.365  2.2391  1.2763  0.4867
  732SOL     OW 3002   1.934   5.809   5.460 -0.2811 -0.0451 -0.1509
  732SOL    HW1 3003   1.987   5.769   5.529  1.0838  0.4201 -0.8775
  732SOL    HW2 3004   1.864   5.747   5.443 -1.0269  0.0969  2.0576
  733SOL     OW 3005   3.444   0.255   1.111  0.1131  0.2222 -0.4352
  733SOL    HW1 3006   3.483   0.204   1.040 -1.0277  1.0425 -1.7079
  733SOL    HW2 3007   3.518   0.276   1.168  0.5904 -3.2243  0.4793
  734SOL     OW 3008   2.311   1.690   5.570 -0.3854  0.4543 -0.4242
  734SOL    HW1 3009   2.402   1.683   5.598 -0.2429  0.8562 -0.7714
  734SOL    HW2 3010   2.279   1.770   5.612  0.2045  1.7797 -2.3515
  735SOL     OW 3011   0.657   6.870   5.438 -0.1281 -0.0614 -0.2463
  735SOL    HW1 3012   0.581   6.849   5.384  0.0226  2.1105 -1.4224
  735SOL    HW2 3013   0.732   6.849   5.383  0.0444  0.9303 -0.4121
  736SOL     OW 3014   0.611   1.336   5.346  0.2113 -0.2996  0.3355
  736SOL    HW1 3015   0.621   1.414   5.291  0.8226 -0.4185  0.2699
  736SOL    HW2 3016   0.623   1.262   5.287  1.4028 -0.4249  0.7087
  737SOL     OW 3017   2.284   1.813   6.092 -0.3100 -0.3404  0.3043
  737SOL    HW1 3018   2.351   1.804   6.160  0.0540  1.1583  0.1964
  737SOL    HW2 3019   2.330   1.853   6.018 -0.9683 -0.8374 -0.3906
  738SOL     OW 3020   6.755   1.803   5.628 -0.6125  0.1623  0.3570
  738SOL    HW1 3021   6.685   1.785   5.690 -1.0706 -0.5775 -0.3462
  738SOL    HW2 3022   6.741   1.740   5.557  1.2546 -0.5819  0.5887
  739SOL     OW 3023   1.824   2.390   6.025  0.0571 -0.6770 -0.0552
  739SOL    HW1 3024   1.912   2.427   6.015  0.1540 -0.4320  1.3878
  739SOL    HW2 3025   1.785   2.395   5.938  0.3286  2.1874 -0.0842
  740SOL     OW 3026   0.123   4.367   4.771 -0.0453 -0.3660  0.1247
  740SOL    HW1 3027   0.119   4.307   4.845  1.4236  0.3172  0.7959
  740SOL    HW2 3028   0.211   4.404   4.774 -0.0315 -0.1221 -1.8226
  741SOL     OW 3029   3.255   6.098   3.980  0.2352  0.2018 -0.4177
  741SOL    HW1 3030   3.319   6.026   3.976 -0.2820 -0.4267  1.6778
  741SOL    HW2 3031   3.296   6.168   3.929  0.8567 -1.4471 -2.3694
  742SOL     OW 3032   4.701   2.665   4.586  0.7460  0.0742 -0.2469
  742SOL    HW1 3033   4.783   2.630   4.620  0.4366 -0.0495  0.3886
  742SOL    HW2 3034   4.727   2.727   4.518  1.3750  0.3406  0.2361
  743SOL     OW 3035   5.721   5.878   0.362  0.3328  0.0370 -0.1443
  743SOL    HW1 3036   5.641   5.839   0.328  0.0743  1.9811 -1.9180
  743SOL    HW2 3037   5.703   5.890   0.456 -1.1368 -0.2733 -0.3561
  744SOL     OW 3038   6.311   2.490   5.047  0.2018  0.4630 -0.1705
  744SOL    HW1 3039   6.264   2.556   5.097 -1.3569 -0.2495 -0.6500
  744SOL    HW2 3040   6.306   2.521   4.956  0.1912  0.0975 -0.2941
  745SOL     OW 3041   0.544   1.841   1.099 -0.4155  0.1649 -0.3918
  745SOL    HW1 3042   0.478   1.849   1.167 -0.1253  0.7197 -0.1681
  745SOL    HW2 3043   0.503   1.785   1.033 -1.8535  1.9139 -1.1088
  746SOL     OW 3044   1.148   7.001   4.282 -0.0871  0.5167  0.4261
  746SOL    HW1 3045   1.062   6.982   4.320  0.4207 -0.9306  0.9430
  746SOL    HW2 3046   1.133   6.998   4.187 -0.1558 -2.4104  0.4382
  747SOL     OW 3047   1.640   5.249   5.711  0.7523 -0.3713 -0.0841
  747SOL    HW1 3048   1.637   5.154   5.720 -0.0262 -0.2203  1.6495
  747SOL    HW2 3049   1.722   5.275   5.753  2.0437 -0.3901 -2.4193
  748SOL     OW 3050   2.687   2.149   6.923 -0.4273 -0.9233 -0.1738
  748SOL    HW1 3051   2.686   2.078   6.859 -0.2994 -1.1734  0.0997
  748SOL    HW2 3052   2.764   2.201   6.899  0.4627 -1.8259  0.6476
  749SOL     OW 3053   5.046   7.807   6.331  0.3278  0.0961  0.7015
  749SOL    HW1 3054   5.075   7.839   6.246  0.1485  1.5227  1.1655
  749SOL    HW2 3055   5.079   7.716   6.334 -0.4171 -0.2859 -1.2280
  750SOL     OW 3056   5.562   1.884   6.057 -0.2941 -0.1187  0.0481
  750SOL    HW1 3057   5.622   1.949   6.093 -1.1688  0.9003 -0.3110
  750SOL    HW2 3058   5.607   1.800   6.070  1.1954  0.6200 -0.1961
  751SOL     OW 3059   1.212   7.066   6.743 -0.0197 -0.6124  0.4485
  751SOL    HW1 3060   1.272   7.028   6.679 -1.4519 -1.2523 -0.5727
  751SOL    HW2 3061   1.161   6.991   6.775 -3.4098  0.3466 -2.1370
  752SOL     OW 3062   3.070   0.306   0.041 -0.4111  0.2102 -0.4295
  752SOL    HW1 3063   3.025   0.251  -0.024  1.9444 -1.9834 -0.3788
  752SOL    HW2 3064   3.122   0.367  -0.012 -0.5239  0.2089 -0.5446
  753SOL     OW 3065   1.696   1.233   5.494  0.7096 -0.3909 -0.7907
  753SOL    HW1 3066   1.753   1.304   5.464 -0.3329  1.1519  0.6919
  753SOL    HW2 3067   1.747   1.189   5.562  0.7259  0.0509 -0.5071
  754SOL     OW 3068   5.306   7.654   0.633  0.5664 -0.3753  0.1288
  754SOL    HW1 3069   5.323   7.686   0.544  0.4033 -3.8180 -1.2656
  754SOL    HW2 3070   5.222   7.693   0.656  1.2807  1.7409 -0.5647
  755SOL     OW 3071   0.659   0.375   0.948 -0.1302  0.6038  0.1098
  755SOL    HW1 3072   0.570   0.342   0.938 -0.5941  2.0540 -0.7145
  755SOL    HW2 3073   0.660   0.414   1.035  0.3443 -1.2352  0.9830
  756SOL     OW 3074   3.446   7.341   6.045 -0.0863 -0.4545 -0.1441
  756SOL    HW1 3075   3.386   7.409   6.075 -0.7555 -0.4931 -1.3732
  756SOL    HW2 3076   3.390   7.272   6.011  0.6366 -0.2792 -1.7885
  757SOL     OW 3077   3.461   6.763   5.457  0.5073  0.3141 -0.1804
  757SOL    HW1 3078   3.487   6.854   5.446  1.7512 -0.2359 -2.3277
  757SOL    HW2 3079   3.513   6.715   5.393 -0.8256 -1.7901  0.2141
  758SOL     OW 3080   4.059   6.564   6.267  0.0478  0.4724 -0.0882
  758SOL    HW1 3081   4.093   6.635   6.213 -2.9068  0.9932 -1.4779
  758SOL    HW2 3082   4.032   6.606   6.349 -1.6361  1.0147 -0.8836
  759SOL     OW 3083   3.705   0.048   1.354 -0.2987 -0.4266 -0.2363
  759SOL    HW1 3084   3.734   0.117   1.414  1.5380 -1.0554 -0.3348
  759SOL    HW2 3085   3.610   0.060   1.347 -0.2122  1.1821  0.8627
  760SOL     OW 3086   4.935   7.051   0.074 -0.2837 -0.6142 -0.0896
  760SOL    HW1 3087   4.852   7.028   0.033 -0.3625 -0.1920 -0.1688
  760SOL    HW2 3088   5.001   7.026   0.010 -0.4248  0.4306 -0.6607
  761SOL     OW 3089   2.858   1.003   4.899  0.2723  0.2453 -0.3893
  761SOL    HW1 3090   2.911   0.989   4.978  1.6660 -1.1259 -1.4967
  761SOL    HW2 3091   2.921   1.028   4.832 -0.5064 -1.0191 -1.6544
  762SOL     OW 3092   3.025   0.163   3.732 -0.5485  0.1896 -0.0371
  762SOL    HW1 3093   2.998   0.254   3.715 -0.9272 -0.3973 -3.2501
  762SOL    HW2 3094   2.970   0.110   3.675  0.9405 -1.9144  0.3533
  763SOL     OW 3095   0.951   0.627   4.737 -0.3865 -0.0650  0.1664
  763SOL    HW1 3096   1.005   0.606   4.812  1.6227 -0.0660 -1.1940
  763SOL    HW2 3097   1.010   0.618   4.662 -1.9109  1.3111 -1.2814
  764SOL     OW 3098   1.927   7.756   4.978 -0.1673  0.2926  0.6624
  764SOL    HW1 3099   1.876   7.831   5.007 -1.4761  0.5567 -2.0192
  764SOL    HW2 3100   1.913   7.690   5.046 -2.0389  1.2254  1.2470
  765SOL     OW 3101   2.940   6.938   4.244 -0.2566  0.2619 -0.1043
  765SOL    HW1 3102   2.951   6.954   4.150  0.5030 -2.6396 -0.6077
  765SOL    HW2 3103   2.988   7.010   4.286 -1.4841  2.2048 -1.8609
  766SOL     OW 3104   1.590   0.112   6.500  0.2707 -0.2147  0.6061
  766SOL    HW1 3105   1.564   0.099   6.591  0.4619  1.1708  0.8891
  766SOL    HW2 3106   1.609   0.206   6.494 -0.0914 -0.2175 -0.9580
  767SOL     OW 3107   1.581   0.375   7.051 -0.4981 -0.1319  0.1589
  767SOL    HW1 3108   1.634   0.435   7.104 -0.4174  0.9332 -1.0737
  767SOL    HW2 3109   1.586   0.410   6.963 -1.3591 -1.3582 -0.4105
  768SOL     OW 3110   2.758   2.264   5.872 -0.3400 -0.5702  0.3816
  768SOL    HW1 3111   2.710   2.311   5.941 -1.6646 -1.3378  0.0070
  768SOL    HW2 3112   2.757   2.324   5.797  1.7440  0.5821  1.1964
  769SOL     OW 3113   0.837   0.184   5.040  0.1639  0.4051  0.4199
  769SOL    HW1 3114   0.742   0.189   5.053  0.2060  1.4054  0.4505
  769SOL    HW2 3115   0.856   0.091   5.038 -1.0455  0.1355 -1.1661
  770SOL     OW 3116   0.471   4.095   5.502 -0.9902  0.3438 -0.1756
  770SOL    HW1 3117   0.415   4.018   5.513 -1.2496  0.3459 -1.3164
  770SOL    HW2 3118   0.440   4.157   5.567  0.7215 -1.2935  2.4183
  771SOL     OW 3119   2.091   3.392   1.982 -0.1120  0.4086  0.2831
  771SOL    HW1 3120   2.090   3.307   1.939  1.1923  0.7019 -0.3782
  771SOL    HW2 3121   2.184   3.409   2.000 -0.3746  1.5619  0.6734
  772SOL     OW 3122   2.729   0.354   1.444  0.9120  0.0872 -0.3033
  772SOL    HW1 3123   2.643   0.316   1.425  1.0191 -0.9751  1.1599
  772SOL    HW2 3124   2.746   0.412   1.370 -1.6529  1.3633 -0.0161
  773SOL     OW 3125   0.660   7.525   2.824  0.1992 -0.1157  0.2065
  773SOL    HW1 3126   0.726   7.551   2.889 -0.2603  0.0498  0.6144
  773SOL    HW2 3127   0.639   7.434   2.846  2.2715 -1.1019 -1.6133
  774SOL     OW 3128   2.305   1.579   0.267 -0.1597  0.1830 -0.7582
  774SOL    HW1 3129   2.223   1.536   0.244 -0.1662 -0.2492  0.0338
  774SOL    HW2 3130   2.372   1.531   0.218 -0.1732 -0.7156  0.0697
  775SOL     OW 3131   2.960   2.075   3.794  0.7654  0.7929 -0.3294
  775SOL    HW1 3132   2.965   2.023   3.873  0.0063 -0.0248 -0.7989
  775SOL    HW2 3133   2.868   2.102   3.788  0.3605 -0.7543 -1.9011
  776SOL     OW 3134   5.465   0.527   0.423 -0.5959  0.0315  0.1080
  776SOL    HW1 3135   5.489   0.533   0.516 -2.5665  0.6648  0.6190
  776SOL    HW2 3136   5.461   0.618   0.393  0.1748 -0.1709 -0.6712
  777SOL     OW 3137   2.203   0.440   1.736  0.2519  0.0900  0.2079
  777SOL    HW1 3138   2.187   0.346   1.723  1.4534  0.1108 -1.7730
  777SOL    HW2 3139   2.297   0.450   1.723 -0.0093  1.7279 -0.6687
  778SOL     OW 3140   1.156   2.210   1.135  0.4522 -0.1236 -0.1331
  778SOL    HW1 3141   1.144   2.143   1.069 -1.8699  1.0715 -1.0556
  778SOL    HW2 3142   1.180   2.289   1.086  0.5716  0.3301  0.6254
  779SOL     OW 3143   4.306   4.452   0.824 -0.2777  0.2547 -0.3430
  779SOL    HW1 3144   4.244   4.405   0.768  0.4993  0.7099 -1.6374
  779SOL    HW2 3145   4.280   4.544   0.816 -1.2198  0.1712  1.4368
  780SOL     OW 3146   1.734   2.908   5.037 -0.1620 -0.4098 -0.7315
  780SOL    HW1 3147   1.694   2.940   4.956 -1.9229  2.2027  1.0072
  780SOL    HW2 3148   1.683   2.831   5.060 -4.4050  2.5511  1.1638
  781SOL     OW 3149   0.390   5.967   4.024  0.2831 -0.3442  0.2414
  781SOL    HW1 3150   0.340   5.885   4.030 -0.7987  0.2337 -0.5244
  781SOL    HW2 3151   0.341   6.029   4.078  1.4539 -0.3402  1.3510
  782SOL     OW 3152   0.681   0.519   6.215 -0.3539 -1.2757  0.2508
  782SOL    HW1 3153   0.749   0.513   6.282 -1.2347 -1.6858  1.1332
  782SOL    HW2 3154   0.698   0.603   6.171  2.3839 -2.5513 -1.4412
  783SOL     OW 3155   1.833   6.981   0.782 -0.1159  0.3232  1.1774
  783SOL    HW1 3156   1.803   7.023   0.701  1.5501  0.6646  0.7012
  783SOL    HW2 3157   1.862   6.894   0.756 -1.0731 -0.1629  1.7016
  784SOL     OW 3158   0.956   0.670   1.010  0.1268 -0.4185  0.4302
  784SOL    HW1 3159   0.888   0.672   0.942  0.6626  1.4370 -0.1093
  784SOL    HW2 3160   0.981   0.578   1.016 -0.8195 -0.8009 -1.0017
  785SOL     OW 3161   0.638   2.549   6.550 -0.2038  0.3681 -0.2862
  785SOL    HW1 3162   0.554   2.507   6.535  0.3759 -0.9549  0.0075
  785SOL    HW2 3163   0.630   2.635   6.509 -1.9870  0.6199  0.5149
  786SOL     OW 3164   1.233   0.995   0.607 -0.2273  0.3364  0.4447
  786SOL    HW1 3165   1.327   0.985   0.592 -0.1873 -2.1927  1.8781
  786SOL    HW2 3166   1.217   0.957   0.693 -2.6867 -0.1331 -0.1181
  787SOL     OW 3167   1.991   5.784   4.898 -0.1895  0.1977 -0.1847
  787SOL    HW1 3168   1.934   5.860   4.912  0.4276  0.4006  1.6220
  787SOL    HW2 3169   2.076   5.822   4.875  0.1469  0.0932  0.8206
  788SOL     OW 3170   0.534   6.644   6.627  0.1371 -0.4662 -0.2085
  788SOL    HW1 3171   0.441   6.655   6.648  0.2724 -1.6928  1.1678
  788SOL    HW2 3172   0.548   6.550   6.627  1.6987 -0.2761  1.1817
  789SOL     OW 3173   5.525   7.167   1.932 -0.1230  0.2858  0.3016
  789SOL    HW1 3174   5.621   7.160   1.927  0.0218  0.9240  1.7269
  789SOL    HW2 3175   5.494   7.125   1.852  1.4071  1.3629 -0.9206
  790SOL     OW 3176   0.213   7.697   0.619 -0.0688 -0.1419  0.1875
  790SOL    HW1 3177   0.234   7.604   0.623  0.2768 -0.0643  0.2260
  790SOL    HW2 3178   0.133   7.701   0.567  1.3332 -0.2632 -2.1378
  791SOL     OW 3179   4.890   1.141   6.331  0.0714 -0.1983 -0.0493
  791SOL    HW1 3180   4.959   1.131   6.265 -0.8222 -1.0776 -0.8769
  791SOL    HW2 3181   4.852   1.054   6.340 -0.3633  0.0838  1.0602
  792SOL     OW 3182   5.392   1.513   0.715  0.0146  0.7138  0.2915
  792SOL    HW1 3183   5.427   1.527   0.628  0.8002 -1.4792  0.1750
  792SOL    HW2 3184   5.303   1.482   0.701 -0.1194  1.1028  0.2971
  793SOL     OW 3185   3.700   6.919   6.358 -0.0907  0.5892 -0.2690
  793SOL    HW1 3186   3.736   6.864   6.288 -0.4611  0.6343 -0.4926
  793SOL    HW2 3187   3.662   6.857   6.420 -0.2911  0.5783 -0.4015
  794SOL     OW 3188   1.371   1.811   5.832 -0.3037  0.6839 -0.0620
  794SOL    HW1 3189   1.296   1.853   5.790 -0.2844  1.2959  0.4992
  794SOL    HW2 3190   1.447   1.855   5.795 -0.1704 -0.4159 -1.1572
  795SOL     OW 3191   1.317   0.551   4.017 -0.2613 -0.1336  0.3167
  795SOL    HW1 3192   1.326   0.460   3.989  0.3640 -0.0904  0.3729
  795SOL    HW2 3193   1.251   0.548   4.087  0.6515 -0.7353  1.1951
  796SOL     OW 3194   1.056   7.715   5.668  0.3827  0.2170  0.1343
  796SOL    HW1 3195   1.027   7.624   5.674 -0.5990  0.5841  1.7712
  796SOL    HW2 3196   0.977   7.764   5.646  0.4861  0.8586  1.1199
  797SOL     OW 3197   0.820   7.109   5.175 -0.3214  0.1319  0.1545
  797SOL    HW1 3198   0.805   7.159   5.255  1.2876  0.9422 -0.0222
  797SOL    HW2 3199   0.732   7.095   5.139 -0.9928  0.5450  1.5676
  798SOL     OW 3200   5.401   5.887   2.457  0.2100  0.1368  0.2718
  798SOL    HW1 3201   5.466   5.858   2.394 -0.0840  0.4484 -0.1766
  798SOL    HW2 3202   5.317   5.870   2.415 -0.0500 -1.2577  1.2677
  799SOL     OW 3203   1.082   7.038   0.508  0.1642  0.4601 -0.4241
  799SOL    HW1 3204   1.018   7.046   0.579 -0.3759  0.3304 -0.8849
  799SOL    HW2 3205   1.061   6.954   0.467 -1.2397  1.6656 -2.3613
  800SOL     OW 3206   1.970   7.280   3.185  0.3617 -0.4043  0.4095
  800SOL    HW1 3207   1.981   7.200   3.134 -2.0761 -0.6018  0.0579
  800SOL    HW2 3208   2.025   7.267   3.263 -0.3660 -2.6589  0.6151
  801SOL     OW 3209   6.560   0.474   4.089  0.8430  0.6234 -0.1516
  801SOL    HW1 3210   6.630   0.438   4.144  0.1189  0.1317  0.4516
  801SOL    HW2 3211   6.606   0.531   4.027  1.8202 -0.0040 -0.0191
  802SOL     OW 3212   6.787   0.857   4.445  0.3016 -0.1855  0.1106
  802SOL    HW1 3213   6.692   0.857   4.431  0.1124  1.5393  1.0413
  802SOL    HW2 3214   6.802   0.786   4.507 -0.5500  0.2047  0.7896
  803SOL     OW 3215   6.461   0.378   5.857 -0.2303  0.3287  0.1032
  803SOL    HW1 3216   6.445   0.307   5.919 -0.4984  0.6028  0.3541
  803SOL    HW2 3217   6.450   0.339   5.771  2.4379 -0.6561  0.1118
  804SOL     OW 3218   1.668   7.280   0.103 -0.0000 -0.2966  0.2686
  804SOL    HW1 3219   1.697   7.190   0.095  2.2400  0.4515 -0.8832
  804SOL    HW2 3220   1.633   7.287   0.192 -0.7436 -2.3885  0.1979
  805SOL     OW 3221   1.423   0.700   4.418  0.4645 -0.3526  0.5857
  805SOL    HW1 3222   1.359   0.661   4.359  0.6289 -0.9810  0.8106
  805SOL    HW2 3223   1.458   0.626   4.467 -0.0530  0.2037  1.8493
  806SOL     OW 3224   0.844   3.804   4.352 -0.0895  0.1230 -0.2999
  806SOL    HW1 3225   0.845   3.712   4.378 -0.9246  0.6671  1.8567
  806SOL    HW2 3226   0.770   3.810   4.291 -0.0261 -0.6184 -0.4689
  807SOL     OW 3227   1.486   1.541   2.246 -0.3738  0.3338 -0.1564
  807SOL    HW1 3228   1.450   1.565   2.161  1.6164  1.3240 -0.7777
  807SOL    HW2 3229   1.513   1.624   2.285  1.1136 -0.3300  0.2904
  808SOL     OW 3230   0.720   1.532   6.183  0.1557  0.3440  0.2324
  808SOL    HW1 3231   0.646   1.520   6.242  1.4841  0.0596  1.9035
  808SOL    HW2 3232   0.755   1.444   6.170  0.4905  0.5338 -0.1822
  809SOL     OW 3233   6.011   5.723   3.118 -0.1702  0.5589 -0.1951
  809SOL    HW1 3234   6.081   5.709   3.182  0.3882  2.9357 -0.1901
  809SOL    HW2 3235   6.056   5.748   3.038 -0.9607 -0.0866 -0.8559
  810SOL     OW 3236   5.737   4.573   5.800 -0.1211 -0.1343 -0.3240
  810SOL    HW1 3237   5.797   4.500   5.814 -2.6326 -1.9376  2.3169
  810SOL    HW2 3238   5.687   4.548   5.722 -0.4716 -0.9377  0.1405
  811SOL     OW 3239   1.034   1.395   5.935  0.6515  0.1572  0.2302
  811SOL    HW1 3240   0.977   1.464   5.969  0.8429  0.3134  0.2305
  811SOL    HW2 3241   1.106   1.441   5.893 -0.2620 -0.0110 -1.6002
  812SOL     OW 3242   1.107   5.434   3.503  0.0242  0.2457  0.1996
  812SOL    HW1 3243   1.135   5.421   3.593  0.4124 -0.4271 -0.0099
  812SOL    HW2 3244   1.015   5.406   3.503  0.2391 -0.4794  0.2278
  813SOL     OW 3245   4.065   0.664   0.040  0.1798  1.1237 -0.4613
  813SOL    HW1 3246   4.004   0.595   0.065 -0.6658  1.4024 -1.6461
  813SOL    HW2 3247   4.121   0.675   0.116 -0.0770 -0.4157 -0.0036
  814SOL     OW 3248   0.730   0.561   6.786  0.1914  0.0208  0.4049
  814SOL    HW1 3249   0.718   0.597   6.874 -0.4868 -0.0448  0.3506
  814SOL    HW2 3250   0.691   0.474   6.790 -1.1581  0.5471 -0.3145
  815SOL     OW 3251   0.926   1.865   6.969  0.0601  0.0372 -0.1502
  815SOL    HW1 3252   0.955   1.922   7.041  0.3763  0.9461 -0.9812
  815SOL    HW2 3253   0.836   1.894   6.950  0.8738  1.6224 -1.8558
  816SOL     OW 3254   0.170   7.072   0.266  0.1034  0.6947 -0.0831
  816SOL    HW1 3255   0.131   6.988   0.244  0.5365 -0.3179  2.5517
  816SOL    HW2 3256   0.254   7.073   0.221 -0.8371  0.7507 -1.9063
  817SOL     OW 3257   2.929   7.255   4.749  0.1065 -0.3212  0.0787
  817SOL    HW1 3258   2.982   7.277   4.672 -1.9696 -1.0512 -1.6618
  817SOL    HW2 3259   2.899   7.340   4.783 -0.5685 -0.0377 -1.1613
  818SOL     OW 3260   2.558   0.840   6.849 -0.3542 -0.8285 -0.7365
  818SOL    HW1 3261   2.627   0.905   6.844  0.5645 -1.8039 -1.2699
  818SOL    HW2 3262   2.573   0.783   6.773 -2.8894  0.0081 -1.9538
  819SOL     OW 3263   1.067   3.817   6.396 -0.1096  0.6702  0.6255
  819SOL    HW1 3264   1.002   3.869   6.444 -2.0547  0.2513 -1.4261
  819SOL    HW2 3265   1.056   3.729   6.431 -0.2022  0.7178  0.7201
  820SOL     OW 3266   5.941   2.390   6.962 -0.1198 -0.0044  0.2457
  820SOL    HW1 3267   5.956   2.315   6.904  0.0691  1.9419 -2.4453
  820SOL    HW2 3268   6.027   2.410   6.999  0.1087 -0.2998 -0.1270
  821SOL     OW 3269   1.822   7.511   3.126 -0.1315  0.0303 -0.4018
  821SOL    HW1 3270   1.867   7.427   3.136 -0.9825 -0.3761  0.1379
  821SOL    HW2 3271   1.810   7.541   3.216  0.6569  1.0128 -0.6089
  822SOL     OW 3272   3.925   6.890   5.236 -0.0094  0.4077  0.0711
  822SOL    HW1 3273   3.909   6.896   5.331  0.7411  1.0800  0.1613
  822SOL    HW2 3274   3.974   6.969   5.215  1.6231 -0.6983 -0.5025
  823SOL     OW 3275   0.268   6.640   5.308  0.5581 -0.0640  0.1625
  823SOL    HW1 3276   0.225   6.726   5.313 -0.5275 -0.6417  1.2264
  823SOL    HW2 3277   0.287   6.628   5.215  0.1247  1.0387 -0.0858
  824SOL     OW 3278   1.527   0.340   6.057 -0.3518  0.3386  0.2843
  824SOL    HW1 3279   1.480   0.257   6.052 -0.0155  0.0747  1.2362
  824SOL    HW2 3280   1.508   0.373   6.145 -1.6360  1.9924 -0.5694
  825SOL     OW 3281   0.869   1.041   5.790  0.3850  0.0968  0.0267
  825SOL    HW1 3282   0.931   1.079   5.728  0.2171 -1.5880 -1.2273
  825SOL    HW2 3283   0.850   0.954   5.756 -1.1293 -0.2031  1.4774
  826SOL     OW 3284   1.733   0.039   3.926 -0.5957 -0.6543  0.1486
  826SOL    HW1 3285   1.762   0.059   4.015  0.9104 -2.6006  0.1554
  826SOL    HW2 3286   1.771   0.109   3.872  1.6374 -1.4499  0.5928
  827SOL     OW 3287   1.697   6.704   5.603 -0.1084 -0.0642  0.0643
  827SOL    HW1 3288   1.617   6.711   5.550  0.8345 -1.9573 -1.7851
  827SOL    HW2 3289   1.742   6.788   5.590 -0.9873  0.3673 -0.2540
  828SOL     OW 3290   5.268   5.619   5.116  0.1697 -0.1135  0.0925
  828SOL    HW1 3291   5.301   5.695   5.163  0.7900  0.0143 -0.5354
  828SOL    HW2 3292   5.178   5.642   5.093  0.1977  0.2306  0.3193
  829SOL     OW 3293   6.719   7.009   2.079  0.4712  0.2839  0.2282
  829SOL    HW1 3294   6.804   7.007   2.034  0.0754 -1.8919 -0.5725
  829SOL    HW2 3295   6.683   7.095   2.059  2.0395  0.8594 -0.2832
  830SOL     OW 3296   2.272   7.794   5.864  0.0634  0.5434 -0.0206
  830SOL    HW1 3297   2.342   7.729   5.857 -0.6221 -0.0555 -1.6176
  830SOL    HW2 3298   2.241   7.805   5.775 -1.3216  1.4283  0.5535
  831SOL     OW 3299   5.728   6.437   5.778  0.0306  0.2208 -0.0925
  831SOL    HW1 3300   5.761   6.438   5.868  0.3120  0.3474 -0.1988
  831SOL    HW2 3301   5.702   6.528   5.762 -0.0588  0.1894 -0.1259
  832SOL     OW 3302   5.868   6.542   1.168  0.2009  0.3055 -0.1157
  832SOL    HW1 3303   5.962   6.526   1.171 -0.0852 -1.4235  0.3015
  832SOL    HW2 3304   5.843   6.554   1.259 -0.5406 -3.0587  0.2493
  833SOL     OW 3305   6.370   0.541   6.701 -0.3149  0.0985 -0.8547
  833SOL    HW1 3306   6.465   0.550   6.690 -0.3515  0.9671 -0.4594
  833SOL    HW2 3307   6.333   0.605   6.641 -0.6814 -0.6732 -1.4797
  834SOL     OW 3308   6.409   2.559   5.958 -0.4216  0.4895 -0.2449
  834SOL    HW1 3309   6.500   2.575   5.983 -0.3367  2.4348 -1.5597
  834SOL    HW2 3310   6.359   2.625   6.004 -1.4156 -1.3457  1.4650
  835SOL     OW 3311   6.300   1.967   2.773  0.1611 -0.3237  0.4901
  835SOL    HW1 3312   6.365   2.034   2.796  0.3628 -0.8523  1.5133
  835SOL    HW2 3313   6.219   1.998   2.814  0.3814 -0.9720  1.4302
  836SOL     OW 3314   6.049   4.992   0.178  0.1849  0.3774  0.1426
  836SOL    HW1 3315   6.143   4.994   0.196  0.9048 -2.5716 -2.4150
  836SOL    HW2 3316   6.040   5.033   0.092 -0.6307 -0.5926 -0.2573
  837SOL     OW 3317   1.946   0.760   4.966  0.5699 -0.6204 -0.0870
  837SOL    HW1 3318   1.915   0.670   4.978  0.2284 -0.2446  2.6385
  837SOL    HW2 3319   2.020   0.752   4.906 -0.5787 -2.4452 -1.3677
  838SOL     OW 3320   0.317   0.984   5.891  0.2421  0.1622  0.5921
  838SOL    HW1 3321   0.343   0.965   5.981  0.0936  0.3984  0.6856
  838SOL    HW2 3322   0.227   0.953   5.885  0.8208 -1.5011  0.0009
  839SOL     OW 3323   4.525   7.604   0.557  0.6036 -0.2849  0.4312
  839SOL    HW1 3324   4.519   7.556   0.639  0.4209 -0.8295  0.1035
  839SOL    HW2 3325   4.438   7.643   0.546  0.4201 -0.7567  0.1723
  840SOL     OW 3326   1.427   3.085   6.599 -0.6162  0.2148  1.0142
  840SOL    HW1 3327   1.426   3.104   6.505 -0.5948 -1.4479  0.6518
  840SOL    HW2 3328   1.466   3.163   6.639 -1.6802  1.4315 -0.2243
  841SOL     OW 3329   5.980   1.613   0.219 -0.2774  0.4790  0.0857
  841SOL    HW1 3330   6.033   1.534   0.206 -0.1540  0.6809 -0.6458
  841SOL    HW2 3331   6.044   1.680   0.245 -0.3750  0.3556  0.6545
  842SOL     OW 3332   5.116   0.742   0.100  0.5915 -0.2262  0.2171
  842SOL    HW1 3333   5.203   0.756   0.063  0.4389  0.4334  0.1069
  842SOL    HW2 3334   5.086   0.829   0.126 -0.4431 -0.3032 -0.6406
  843SOL     OW 3335   1.053   5.722   5.458 -0.1270  0.2009  0.3223
  843SOL    HW1 3336   1.069   5.793   5.520 -1.0507 -0.4964  1.4083
  843SOL    HW2 3337   1.006   5.764   5.386  1.7101  1.1923 -0.3811
  844SOL     OW 3338   1.552   7.534   6.403 -0.2652  0.1511 -0.3868
  844SOL    HW1 3339   1.545   7.606   6.465  1.6391  0.5894 -0.6225
  844SOL    HW2 3340   1.501   7.562   6.327 -0.6094  0.6625  0.0297
  845SOL     OW 3341   3.077   2.072   5.501  0.2811  0.2328  0.0287
  845SOL    HW1 3342   3.071   1.984   5.464  0.1841 -0.3996  1.4747
  845SOL    HW2 3343   3.128   2.060   5.582 -0.5569  1.3297  0.7454
  846SOL     OW 3344   3.851   0.382   5.759  0.2194 -0.0902 -0.0738
  846SOL    HW1 3345   3.800   0.306   5.786 -0.5796  0.5360  0.2374
  846SOL    HW2 3346   3.846   0.380   5.663  0.3647 -0.5334 -0.0751
  847SOL     OW 3347   0.895   0.039   1.944 -0.1205  0.1630 -0.3613
  847SOL    HW1 3348   0.885   0.125   1.983 -2.1216 -0.2233  0.0937
  847SOL    HW2 3349   0.938   0.055   1.860  1.3652  1.3472  0.5910
  848SOL     OW 3350   0.790   7.580   5.587 -0.1461 -0.4916  0.7983
  848SOL    HW1 3351   0.749   7.496   5.604 -0.7030 -0.5704 -0.6898
  848SOL    HW2 3352   0.756   7.605   5.500  3.1264 -0.6737 -0.6798
  849SOL     OW 3353   1.830   1.998   5.332 -0.2902 -0.0152 -0.0082
  849SOL    HW1 3354   1.739   2.001   5.360 -1.0239  1.8610 -2.2917
  849SOL    HW2 3355   1.869   2.077   5.370 -0.5880  1.0671 -1.8465
  850SOL     OW 3356   1.566   2.829   6.677  0.1295  0.3629 -0.1542
  850SOL    HW1 3357   1.604   2.876   6.752 -0.6020  1.0498 -0.2067
  850SOL    HW2 3358   1.515   2.895   6.631 -0.6503 -0.4155 -0.4203
  851SOL     OW 3359   1.039   0.036   6.657  1.0191 -0.3571 -0.2749
  851SOL    HW1 3360   1.052   0.131   6.668  0.8660 -0.3587 -0.0539
  851SOL    HW2 3361   0.949   0.028   6.626  0.9127 -0.4467  0.0454
  852SOL     OW 3362   3.851   2.153   1.067  0.4784  0.0531  0.4542
  852SOL    HW1 3363   3.910   2.184   1.000 -0.3450  0.2442 -0.1948
  852SOL    HW2 3364   3.894   2.175   1.150  0.9807  0.8145 -0.0023
  853SOL     OW 3365   0.235   1.558   5.626  0.5034 -0.6203  0.6140
  853SOL    HW1 3366   0.148   1.517   5.634  0.8684 -1.2760  1.2939
  853SOL    HW2 3367   0.269   1.523   5.543  0.5277 -1.1649  0.8459
  854SOL     OW 3368   2.187   2.533   0.503 -0.0234  0.1126  0.6971
  854SOL    HW1 3369   2.233   2.449   0.506 -0.1072  0.0498  0.2356
  854SOL    HW2 3370   2.100   2.513   0.469 -0.2816  0.2846  1.2486
  855SOL     OW 3371   0.939   1.636   6.037  0.0749 -0.5647 -0.2228
  855SOL    HW1 3372   0.861   1.622   6.091  1.0245  0.7641  1.5765
  855SOL    HW2 3373   0.969   1.724   6.059  0.8975 -0.1927 -2.4807
  856SOL     OW 3374   6.034   6.328   1.457 -0.6282 -0.0818  0.7139
  856SOL    HW1 3375   6.039   6.369   1.543  0.5242 -2.7240  2.0014
  856SOL    HW2 3376   6.125   6.320   1.428 -1.0208  1.3647 -1.1275
  857SOL     OW 3377   0.945   6.616   1.414 -0.3323 -0.2666  0.0873
  857SOL    HW1 3378   0.902   6.702   1.415 -2.4288 -1.1378 -2.5942
  857SOL    HW2 3379   1.039   6.636   1.422 -0.8135  2.2112  0.3448
  858SOL     OW 3380   0.457   4.622   0.871 -0.3003 -0.2718 -0.1992
  858SOL    HW1 3381   0.400   4.690   0.905  0.3164 -0.5930  1.5856
  858SOL    HW2 3382   0.458   4.636   0.776 -2.5086  0.3564 -0.1738
  859SOL     OW 3383   0.407   1.242   4.229  0.1746 -0.3130  0.2881
  859SOL    HW1 3384   0.407   1.266   4.322 -0.2413 -0.3447  0.2972
  859SOL    HW2 3385   0.381   1.323   4.184  1.1504 -0.0739  0.1377
  860SOL     OW 3386   6.439   4.310   6.646  0.4393 -0.0575  0.0553
  860SOL    HW1 3387   6.481   4.312   6.559 -0.1471  0.9418 -0.2222
  860SOL    HW2 3388   6.354   4.270   6.630  0.1690  0.4956  0.0845
  861SOL     OW 3389   2.285   0.118   3.941 -0.7625 -0.4152 -0.0392
  861SOL    HW1 3390   2.346   0.068   3.996  0.1819 -0.2398 -0.9108
  861SOL    HW2 3391   2.333   0.135   3.861 -1.2535  1.4705  0.0298
  862SOL     OW 3392   1.499   6.074   6.856 -0.0027  0.3259 -0.0416
  862SOL    HW1 3393   1.560   6.043   6.790 -2.0093 -0.9361 -1.4014
  862SOL    HW2 3394   1.552   6.080   6.936  2.0811  0.2065 -1.3249
  863SOL     OW 3395   0.388   0.743   5.719  0.2470  0.3861 -0.1839
  863SOL    HW1 3396   0.299   0.769   5.741  0.0222 -1.1929  0.9413
  863SOL    HW2 3397   0.399   0.769   5.627 -1.5574  0.1274 -0.5081
  864SOL     OW 3398   1.773   7.601   0.170  0.1908  0.1244  0.2379
  864SOL    HW1 3399   1.826   7.547   0.228  1.3486  1.2777  0.3126
  864SOL    HW2 3400   1.833   7.628   0.101 -1.1652 -1.2393 -1.5651
  865SOL     OW 3401   3.401   1.482   6.589  0.3737 -0.1063  0.0299
  865SOL    HW1 3402   3.315   1.484   6.631  0.0286 -0.0726 -0.6716
  865SOL    HW2 3403   3.463   1.503   6.660 -0.3671  2.1587  0.0737
  866SOL     OW 3404   0.649   4.359   6.138 -0.8086  0.3666  0.4397
  866SOL    HW1 3405   0.629   4.325   6.051 -1.0913 -1.1724  1.0690
  866SOL    HW2 3406   0.707   4.293   6.177  0.9450  1.9863  0.7233
  867SOL     OW 3407   2.742   0.501   0.832  0.0322 -0.3548  0.5813
  867SOL    HW1 3408   2.666   0.515   0.888  0.6770  2.0398  0.9469
  867SOL    HW2 3409   2.706   0.484   0.745 -0.9210 -0.7392  1.0385
  868SOL     OW 3410   6.001   3.072   6.803 -0.0331  0.6400  0.2975
  868SOL    HW1 3411   5.974   3.029   6.722 -0.1293 -0.2843  0.8098
  868SOL    HW2 3412   5.994   3.166   6.784 -1.1425  0.4314 -0.4001
  869SOL     OW 3413   1.736   3.622   1.301  0.1321 -0.5451 -0.2004
  869SOL    HW1 3414   1.765   3.640   1.212  2.2417 -1.2714  0.2697
  869SOL    HW2 3415   1.768   3.533   1.319  0.1703 -0.2347  1.4226
  870SOL     OW 3416   3.144   3.473   1.639 -0.1658  0.0676  0.1967
  870SOL    HW1 3417   3.220   3.422   1.665  0.0541 -0.0535 -0.6406
  870SOL    HW2 3418   3.084   3.409   1.600 -0.5912  0.1998  0.6303
  871SOL     OW 3419   2.564   2.934   4.808  0.1002 -0.3210  0.0245
  871SOL    HW1 3420   2.602   3.015   4.775  2.5466 -1.5552 -0.4663
  871SOL    HW2 3421   2.475   2.957   4.833  1.1024  2.8006  1.1480
  872SOL     OW 3422   1.321   2.715   0.461 -0.1012  0.3664  0.3435
  872SOL    HW1 3423   1.354   2.627   0.478 -1.2033 -0.6810 -2.4026
  872SOL    HW2 3424   1.359   2.739   0.376  0.3388  2.6828  1.1123
  873SOL     OW 3425   1.463   4.852   5.938  0.2967  0.2447 -0.0141
  873SOL    HW1 3426   1.383   4.824   5.983 -0.0251 -0.8372 -1.1969
  873SOL    HW2 3427   1.523   4.778   5.948  1.0476  0.9088  0.5609
  874SOL     OW 3428   0.437   1.948   7.010 -0.4928  0.0326 -0.2293
  874SOL    HW1 3429   0.452   2.040   6.987 -2.2067  0.2788 -0.5106
  874SOL    HW2 3430   0.415   1.906   6.926  1.2225 -0.8742 -0.2617
  875SOL     OW 3431   0.938   3.975   0.340 -0.0672  0.2036  0.3726
  875SOL    HW1 3432   1.031   3.989   0.323  0.1964 -1.1618  0.5223
  875SOL    HW2 3433   0.903   3.945   0.256 -0.1367 -0.2982  0.5751
  876SOL     OW 3434   5.624   5.187   1.149  0.1532  0.1608  0.0352
  876SOL    HW1 3435   5.704   5.135   1.143 -0.6594 -1.0629 -0.5773
  876SOL    HW2 3436   5.574   5.148   1.220  0.7994  1.9983  1.6004
  877SOL     OW 3437   1.181   6.754   3.726 -0.6906 -0.2918  0.1564
  877SOL    HW1 3438   1.263   6.723   3.765 -0.0592  1.5629  0.3820
  877SOL    HW2 3439   1.208   6.824   3.666 -2.1967  1.3488  1.3101
  878SOL     OW 3440   1.082   1.074   6.788 -0.0119 -0.9896 -0.6906
  878SOL    HW1 3441   1.155   1.013   6.776  1.4617  0.2875  1.2431
  878SOL    HW2 3442   1.110   1.154   6.744 -1.0062 -1.0022 -1.3791
  879SOL     OW 3443   3.088   7.767   2.613  0.4419  0.1831 -0.2790
  879SOL    HW1 3444   3.112   7.799   2.527  0.1793 -0.7230 -0.7031
  879SOL    HW2 3445   3.169   7.733   2.650  0.2118 -1.1885 -0.9649
  880SOL     OW 3446   6.446   2.163   5.785 -0.0229  0.1999  0.8905
  880SOL    HW1 3447   6.474   2.250   5.756  1.3898 -0.2176  0.9187
  880SOL    HW2 3448   6.466   2.106   5.710  2.4744 -0.6839  2.1454
  881SOL     OW 3449   1.572   4.971   1.392 -0.2077  0.0993  0.7820
  881SOL    HW1 3450   1.524   5.052   1.409  1.7221  1.0040  2.4103
  881SOL    HW2 3451   1.545   4.912   1.463  1.3219  0.7712  1.9764
  882SOL     OW 3452   0.812   4.484   5.296 -0.0154  0.2625  0.6008
  882SOL    HW1 3453   0.765   4.551   5.246  1.0257 -0.4750 -1.5150
  882SOL    HW2 3454   0.904   4.502   5.279  0.3352 -0.7319  1.3498
  883SOL     OW 3455   4.922   3.317   2.996 -0.3700  0.2569  0.0513
  883SOL    HW1 3456   4.957   3.235   2.962  1.9086  1.4405 -0.7221
  883SOL    HW2 3457   4.859   3.345   2.931 -0.1920 -0.2475 -0.3435
  884SOL     OW 3458   1.216   4.339   2.226  0.3970  0.0206 -0.4717
  884SOL    HW1 3459   1.135   4.298   2.197 -0.0227 -1.2681  2.1929
  884SOL    HW2 3460   1.188   4.425   2.259  0.0263 -0.4687  0.5565
  885SOL     OW 3461   0.462   6.291   6.031  0.5646  0.0309 -0.3377
  885SOL    HW1 3462   0.488   6.205   5.998  0.7909 -0.4454  1.0077
  885SOL    HW2 3463   0.470   6.283   6.127 -0.6500  1.1392 -0.1189
  886SOL     OW 3464   4.821   1.995   1.275  0.5670 -0.0426  0.1798
  886SOL    HW1 3465   4.858   2.044   1.349  0.0588 -0.0443  0.4471
  886SOL    HW2 3466   4.865   2.030   1.198  0.5082  0.5582  0.4098
  887SOL     OW 3467   4.978   2.378   2.213  0.1230  0.0646 -0.2969
  887SOL    HW1 3468   5.048   2.313   2.215 -1.0881 -1.2967 -0.1497
  887SOL    HW2 3469   4.898   2.327   2.226 -0.9143  1.5416 -0.6214
  888SOL     OW 3470   2.821   2.415   2.119 -0.3217  0.2953  0.4914
  888SOL    HW1 3471   2.887   2.400   2.051  1.1640  1.1204  1.7061
  888SOL    HW2 3472   2.761   2.341   2.109  2.9210 -2.8519  1.8199
  889SOL     OW 3473   6.038   4.290   5.168  0.0208  0.5611  0.0899
  889SOL    HW1 3474   6.061   4.366   5.114  1.6919 -1.9569 -3.0438
  889SOL    HW2 3475   6.116   4.272   5.219  0.2246  0.0231 -0.3994
  890SOL     OW 3476   0.896   0.652   2.501  0.1529 -0.6748  0.3180
  890SOL    HW1 3477   0.807   0.621   2.486 -0.7730  1.4888  0.9121
  890SOL    HW2 3478   0.950   0.597   2.445 -1.8355 -0.4038 -2.0667
  891SOL     OW 3479   1.518   4.366   0.764 -0.0123  0.6454 -0.4882
  891SOL    HW1 3480   1.534   4.302   0.834 -1.3670 -0.8608 -1.4572
  891SOL    HW2 3481   1.461   4.431   0.804 -2.7157 -1.4262 -0.6536
  892SOL     OW 3482   5.898   3.114   6.190 -0.0208 -0.4812 -0.2006
  892SOL    HW1 3483   5.811   3.131   6.227 -0.8287  0.6992 -2.4312
  892SOL    HW2 3484   5.959   3.145   6.256 -1.3744  1.5488  0.1815
  893SOL     OW 3485   0.760   1.426   4.401 -0.2236 -0.6204 -0.0272
  893SOL    HW1 3486   0.726   1.514   4.419  2.2148 -0.0710  2.5918
  893SOL    HW2 3487   0.818   1.438   4.326  0.0227  0.0121  0.2572
  894SOL     OW 3488   0.745   3.988   6.374  0.3670 -0.1964 -0.3141
  894SOL    HW1 3489   0.681   3.944   6.430  1.2349 -1.1072 -0.0090
  894SOL    HW2 3490   0.696   4.058   6.332 -1.0025 -1.3042 -0.6283
  895SOL     OW 3491   6.477   4.646   3.798  0.2394  0.1713  0.0255
  895SOL    HW1 3492   6.548   4.601   3.752 -1.0188 -1.1980 -0.6645
  895SOL    HW2 3493   6.442   4.581   3.859  0.3129  1.1974  1.1937
  896SOL     OW 3494   1.176   3.926   0.022  0.1441  0.1465 -0.0737
  896SOL    HW1 3495   1.187   3.867   0.097 -0.1709  0.5689  0.3099
  896SOL    HW2 3496   1.154   4.011   0.061 -0.3335  0.2953 -0.6538
  897SOL     OW 3497   2.612   2.699   0.872  0.2615 -0.3287 -0.1206
  897SOL    HW1 3498   2.565   2.629   0.827  1.0653 -1.0974  0.2082
  897SOL    HW2 3499   2.586   2.690   0.964  0.8053 -0.5567  0.0111
  898SOL     OW 3500   6.417   2.283   3.971 -0.0062 -0.1429 -0.1531
  898SOL    HW1 3501   6.433   2.363   4.022 -0.7221 -0.0480 -0.0656
  898SOL    HW2 3502   6.495   2.230   3.985  0.4609  0.5206 -0.1732
  899SOL     OW 3503   0.240   2.858   1.889  0.1816 -0.3124  0.3836
  899SOL    HW1 3504   0.326   2.896   1.904  0.9915 -1.2400 -1.6223
  899SOL    HW2 3505   0.251   2.765   1.908 -0.0953 -0.6118 -0.8586
  900SOL     OW 3506   2.642   4.133   6.648 -0.7775 -0.7954 -0.0638
  900SOL    HW1 3507   2.551   4.122   6.678 -1.0120  0.2474 -0.3759
  900SOL    HW2 3508   2.682   4.048   6.666 -1.5303 -0.9486  1.0411
  901SOL     OW 3509   6.339   4.651   0.564  0.2229  0.1964 -0.4364
  901SOL    HW1 3510   6.250   4.638   0.531 -0.2194 -0.2550  0.8820
  901SOL    HW2 3511   6.354   4.577   0.623  2.0132 -0.5086 -1.7087
  902SOL     OW 3512   0.920   4.098   6.746  0.8108  0.4235 -0.4891
  902SOL    HW1 3513   0.857   4.162   6.780  1.6573  0.9085  0.2070
  902SOL    HW2 3514   1.006   4.131   6.775  1.3860 -0.2298 -1.4012
  903SOL     OW 3515   3.866   4.867   0.465 -0.0280 -0.4770  0.2136
  903SOL    HW1 3516   3.847   4.959   0.484 -0.5530 -0.2736 -1.2161
  903SOL    HW2 3517   3.781   4.824   0.467  0.1669 -0.8612  0.4317
  904SOL     OW 3518   0.739   1.615   0.765  0.1965 -0.2013  0.0578
  904SOL    HW1 3519   0.779   1.567   0.837  0.8052  1.1115  0.6200
  904SOL    HW2 3520   0.771   1.571   0.686 -1.5644 -2.5269  0.5440
  905SOL     OW 3521   2.683   3.527   5.513 -0.3149  0.0038 -0.2224
  905SOL    HW1 3522   2.629   3.528   5.434  1.3150  2.9151 -1.4871
  905SOL    HW2 3523   2.654   3.604   5.563  0.7691  0.0042  0.4495
  906SOL     OW 3524   5.212   5.530   1.704  0.0517 -0.1950  0.3580
  906SOL    HW1 3525   5.157   5.609   1.696  0.1954  0.2094  2.6039
  906SOL    HW2 3526   5.195   5.499   1.793  2.0804 -1.1323  0.4550
  907SOL     OW 3527   0.657   3.230   0.053 -0.2876  0.0518 -0.4204
  907SOL    HW1 3528   0.612   3.312   0.078  0.2006  0.2831 -0.2956
  907SOL    HW2 3529   0.734   3.259   0.005  0.0355 -0.3297 -0.1327
  908SOL     OW 3530   4.931   1.581   1.512 -0.3180 -0.0282  0.1532
  908SOL    HW1 3531   4.981   1.663   1.509 -0.4340  0.1112  1.4583
  908SOL    HW2 3532   4.956   1.535   1.432  2.0221 -0.0250  0.8194
  909SOL     OW 3533   1.228   1.981   5.647 -0.1677 -0.0866  0.0303
  909SOL    HW1 3534   1.255   2.067   5.615  0.6260 -0.4358 -0.2532
  909SOL    HW2 3535   1.186   1.939   5.572  2.0354 -1.0541 -0.7277
  910SOL     OW 3536   0.660   2.919   2.887  0.1732  0.8570  0.1622
  910SOL    HW1 3537   0.696   2.837   2.854  0.0432  1.3610 -1.3163
  910SOL    HW2 3538   0.587   2.892   2.943 -0.0918 -0.0412 -0.5845
  911SOL     OW 3539   3.273   3.523   5.905 -0.0359  0.4314 -0.1642
  911SOL    HW1 3540   3.296   3.604   5.859  1.0915 -0.0023 -0.3943
  911SOL    HW2 3541   3.352   3.469   5.899 -0.5278 -0.3960  0.6201
  912SOL     OW 3542   2.023   2.929   3.451  0.1695  0.4479 -0.5328
  912SOL    HW1 3543   1.956   2.870   3.484  0.8063  0.2964  0.5723
  912SOL    HW2 3544   2.071   2.878   3.386  0.0054  0.1322 -0.4056
  913SOL     OW 3545   1.162   4.729   0.455 -0.0297 -0.0294 -0.2661
  913SOL    HW1 3546   1.232   4.669   0.481 -1.7241 -2.0785 -0.1905
  913SOL    HW2 3547   1.208   4.808   0.428  2.4283 -1.7970 -1.6922
  914SOL     OW 3548   5.734   1.588   0.327  0.2618 -0.3221 -0.2085
  914SOL    HW1 3549   5.676   1.632   0.265 -0.3342 -0.0840  0.5008
  914SOL    HW2 3550   5.820   1.592   0.286 -0.1002 -0.0481 -0.9562
  915SOL     OW 3551   3.460   3.126   2.861  0.2943 -0.5534 -0.5901
  915SOL    HW1 3552   3.369   3.134   2.889 -0.7069 -1.1627 -3.4055
  915SOL    HW2 3553   3.482   3.034   2.874  0.8791 -0.2249  0.9722
  916SOL     OW 3554   5.180   3.539   1.252 -0.1239  0.9265  0.1883
  916SOL    HW1 3555   5.099   3.507   1.291  0.4018 -0.0899  0.4809
  916SOL    HW2 3556   5.157   3.624   1.215 -1.4937  0.3565 -0.3372
  917SOL     OW 3557   0.671   3.976   0.586  0.3503  0.7326 -1.2585
  917SOL    HW1 3558   0.717   4.038   0.642  0.9171 -1.0540  0.3702
  917SOL    HW2 3559   0.729   3.900   0.581 -1.6036 -0.9187 -0.5652
  918SOL     OW 3560   6.513   2.597   1.717  0.3077 -0.2130 -0.2189
  918SOL    HW1 3561   6.425   2.578   1.748  0.8871 -1.7543  0.5814
  918SOL    HW2 3562   6.530   2.687   1.745 -0.7140 -0.1742  0.2934
  919SOL     OW 3563   0.531   3.365   1.254  0.0615  0.1113  0.4866
  919SOL    HW1 3564   0.562   3.455   1.238 -0.0978 -0.1274 -1.3468
  919SOL    HW2 3565   0.524   3.359   1.349  2.4057  1.2581  0.8048
  920SOL     OW 3566   3.175   3.750   1.207 -0.6858 -0.3708 -0.3902
  920SOL    HW1 3567   3.121   3.720   1.134 -0.7788  1.3380 -1.0798
  920SOL    HW2 3568   3.260   3.709   1.192 -0.5434  0.3671 -1.7982
  921SOL     OW 3569   2.066   5.151   5.600 -0.5508 -0.6300 -0.1039
  921SOL    HW1 3570   2.152   5.193   5.598 -0.2699 -1.2041 -0.3410
  921SOL    HW2 3571   2.060   5.105   5.516 -2.0833  1.3558 -1.1639
  922SOL     OW 3572   6.827   0.130   1.282 -0.4252 -0.0112  0.0713
  922SOL    HW1 3573   6.732   0.124   1.295 -0.3646  0.2770  0.7369
  922SOL    HW2 3574   6.840   0.211   1.233 -0.6523 -1.0338 -1.7405
  923SOL     OW 3575   4.755   4.436   5.284 -0.7653  0.0050 -0.1888
  923SOL    HW1 3576   4.692   4.500   5.250 -0.8246 -0.5127 -1.1046
  923SOL    HW2 3577   4.705   4.385   5.348 -1.6582 -1.1365 -1.7091
  924SOL     OW 3578   6.258   5.605   0.295 -0.0264  0.4358 -0.2169
  924SOL    HW1 3579   6.297   5.549   0.228  0.8804  0.1478  0.5315
  924SOL    HW2 3580   6.201   5.665   0.246 -1.7429 -1.6667 -0.9728
  925SOL     OW 3581   2.416   2.175   1.688  0.4753 -0.1789  0.4414
  925SOL    HW1 3582   2.492   2.193   1.633 -0.0170 -2.1030 -0.9711
  925SOL    HW2 3583   2.410   2.251   1.746  1.2577  1.7958 -1.8829
  926SOL     OW 3584   1.069   3.886   5.795  0.0456  0.1157  0.6268
  926SOL    HW1 3585   1.088   3.931   5.713 -3.0388  0.1645 -0.2102
  926SOL    HW2 3586   1.104   3.943   5.864  1.1648  0.9315 -0.5802
  927SOL     OW 3587   6.752   4.180   6.071  0.1481 -0.0269  0.3867
  927SOL    HW1 3588   6.751   4.256   6.130  0.4554  0.0261  0.3271
  927SOL    HW2 3589   6.801   4.210   5.994 -0.5440  0.0144 -0.0516
  928SOL     OW 3590   0.622   5.004   1.127 -0.4147 -0.0283 -0.2909
  928SOL    HW1 3591   0.584   5.041   1.047  0.2163 -0.1137 -0.6363
  928SOL    HW2 3592   0.562   5.031   1.197 -1.7058 -1.1019 -0.9545
  929SOL     OW 3593   0.827   0.952   2.932  0.1733 -0.1111  0.2197
  929SOL    HW1 3594   0.882   0.919   2.861 -0.2270  0.3234 -0.2975
  929SOL    HW2 3595   0.797   0.873   2.978 -2.3436 -0.6894 -2.1476
  930SOL     OW 3596   0.942   1.241   7.008 -0.0929  0.2623  0.7335
  930SOL    HW1 3597   0.908   1.303   6.944  1.4784 -0.4961 -0.9281
  930SOL    HW2 3598   0.940   1.157   6.963 -1.5685 -0.8443  2.7110
  931SOL     OW 3599   0.236   0.389   1.063 -0.0116 -0.2579 -0.0702
  931SOL    HW1 3600   0.142   0.372   1.061 -0.2725  0.9137  1.2313
  931SOL    HW2 3601   0.254   0.418   1.152  1.8336 -1.6565  0.0875
  932SOL     OW 3602   0.774   4.372   1.686  0.0090 -0.0778  0.4507
  932SOL    HW1 3603   0.827   4.331   1.754  0.9579 -0.0771 -0.2662
  932SOL    HW2 3604   0.684   4.355   1.712  0.3120  0.6955  2.1831
  933SOL     OW 3605   3.084   4.328   1.493  0.4254  0.2174 -0.0439
  933SOL    HW1 3606   3.037   4.262   1.442  0.0694  0.8761 -0.5840
  933SOL    HW2 3607   3.127   4.383   1.427  0.9858  0.3386  0.4118
  934SOL     OW 3608   1.180   2.108   0.198 -0.2863  0.2614  0.6567
  934SOL    HW1 3609   1.143   2.097   0.110 -0.5732 -0.0997  0.8216
  934SOL    HW2 3610   1.252   2.046   0.203  0.3664  0.9732  0.3315
  935SOL     OW 3611   1.541   7.122   1.818 -0.4647  0.2082  0.1777
  935SOL    HW1 3612   1.448   7.101   1.808 -0.2066 -0.9971  0.2095
  935SOL    HW2 3613   1.545   7.217   1.806 -1.5116  0.0992 -1.2542
  936SOL     OW 3614   0.150   0.279   6.368  0.0213  0.3117 -0.3694
  936SOL    HW1 3615   0.097   0.334   6.425  0.7904  0.0075  0.6761
  936SOL    HW2 3616   0.163   0.198   6.418  0.3530 -0.1262 -1.1532
  937SOL     OW 3617   4.003   4.167   5.653 -0.0023  0.1069 -0.1048
  937SOL    HW1 3618   3.924   4.192   5.701  1.2690  1.5199  1.3576
  937SOL    HW2 3619   4.075   4.201   5.706  1.5656 -0.2475 -1.9112
  938SOL     OW 3620   0.996   7.412   1.177  0.4820  0.5185 -0.0202
  938SOL    HW1 3621   0.988   7.459   1.094 -0.1572 -1.0112 -0.8675
  938SOL    HW2 3622   0.987   7.320   1.153 -1.6878  0.1206  1.9871
  939SOL     OW 3623   6.751   0.618   4.864 -0.3575  1.0098  0.2088
  939SOL    HW1 3624   6.683   0.551   4.876  0.7300 -0.2502 -0.4449
  939SOL    HW2 3625   6.749   0.637   4.770  0.7127  0.3674  0.0399
  940SOL     OW 3626   2.086   2.069   2.252 -0.4416  0.4567  0.5552
  940SOL    HW1 3627   2.094   2.154   2.295 -0.6308  0.9703 -0.3974
  940SOL    HW2 3628   2.158   2.018   2.287 -0.3672  0.9897  1.1933
  941SOL     OW 3629   6.512   2.724   0.326 -0.3132 -0.1535  0.3025
  941SOL    HW1 3630   6.581   2.733   0.392 -0.4235 -0.7561  0.5059
  941SOL    HW2 3631   6.464   2.806   0.329 -1.3684 -0.7871  2.1690
  942SOL     OW 3632   1.326   3.927   1.692  0.0123 -0.2160  0.1093
  942SOL    HW1 3633   1.341   3.913   1.599  1.8193 -0.8246  0.4527
  942SOL    HW2 3634   1.370   4.010   1.711  1.6678 -1.2283  0.8445
  943SOL     OW 3635   3.922   3.496   5.655 -0.3235 -0.4455 -0.3272
  943SOL    HW1 3636   3.877   3.413   5.673 -1.1943  0.5051  2.3360
  943SOL    HW2 3637   4.015   3.472   5.648 -0.5024 -1.6230  0.9255
  944SOL     OW 3638   0.465   3.506   6.072  0.1600  0.3371  0.1817
  944SOL    HW1 3639   0.479   3.486   5.980  0.4751 -2.7719  0.7882
  944SOL    HW2 3640   0.371   3.519   6.080  0.1201  0.5345 -0.5499
  945SOL     OW 3641   1.434   3.631   0.082 -0.2393  0.3806 -0.2931
  945SOL    HW1 3642   1.510   3.649   0.027  1.2927 -0.9487  1.2811
  945SOL    HW2 3643   1.436   3.699   0.149 -0.6368  0.5310 -0.4313
  946SOL     OW 3644   0.295   4.358   5.321 -0.4487 -0.6521  0.2859
  946SOL    HW1 3645   0.238   4.434   5.312 -0.6009 -0.4885  2.2481
  946SOL    HW2 3646   0.379   4.387   5.284 -0.0782  1.0107  2.2679
  947SOL     OW 3647   5.999   3.428   6.156 -0.3552 -0.2914  0.4460
  947SOL    HW1 3648   5.908   3.429   6.183 -0.2097 -1.5830  1.0709
  947SOL    HW2 3649   6.047   3.466   6.229 -0.1176 -2.4249  1.4964
  948SOL     OW 3650   1.078   1.987   1.477 -0.3147  0.3109  0.2262
  948SOL    HW1 3651   1.062   1.897   1.448  0.9268 -0.4089  1.6500
  948SOL    HW2 3652   1.028   2.041   1.416 -1.1606 -1.3425 -0.6064
  949SOL     OW 3653   3.823   0.539   6.793 -0.3646  0.0155  0.7609
  949SOL    HW1 3654   3.796   0.621   6.752  2.2956  0.0397 -1.2210
  949SOL    HW2 3655   3.788   0.470   6.736 -0.3422 -0.1045  0.8915
  950SOL     OW 3656   5.296   3.712   2.207  0.0992  0.1149 -0.3384
  950SOL    HW1 3657   5.291   3.648   2.136  1.5763  0.4853 -0.8083
  950SOL    HW2 3658   5.388   3.739   2.208 -0.0918  0.7776  1.1382
  951SOL     OW 3659   3.206   3.213   2.304 -0.1050 -0.3103  0.1397
  951SOL    HW1 3660   3.122   3.229   2.262  1.0017 -0.0855 -2.1640
  951SOL    HW2 3661   3.184   3.178   2.390 -2.5267 -0.9818 -0.6861
  952SOL     OW 3662   1.278   4.045   2.470  0.8189 -0.1328 -0.3552
  952SOL    HW1 3663   1.237   3.986   2.534  0.5332 -1.0302 -1.3370
  952SOL    HW2 3664   1.370   4.047   2.496  0.6608 -0.2788  0.2442
  953SOL     OW 3665   1.335   3.821   2.073  0.4187 -0.4676 -0.3262
  953SOL    HW1 3666   1.318   3.767   2.150  0.4423  0.9419  0.6940
  953SOL    HW2 3667   1.319   3.911   2.102 -0.6311  0.0257 -2.2610
  954SOL     OW 3668   2.035   1.667   6.188 -0.0540 -0.0086  0.5912
  954SOL    HW1 3669   1.985   1.623   6.120  1.2009 -0.5120 -0.0483
  954SOL    HW2 3670   2.096   1.723   6.140  0.5407 -0.0319  1.2991
  955SOL     OW 3671   0.143   1.460   0.461  0.3029 -0.2531 -0.5801
  955SOL    HW1 3672   0.072   1.523   0.458  0.9841  0.5054 -1.1097
  955SOL    HW2 3673   0.220   1.508   0.429  0.8839 -1.2745 -0.7750
  956SOL     OW 3674   1.972   1.149   0.922  0.5675 -1.2107 -0.7369
  956SOL    HW1 3675   1.929   1.227   0.888  2.2036 -0.8268 -2.0357
  956SOL    HW2 3676   1.900   1.092   0.950 -0.6652  0.8651  0.5751
  957SOL     OW 3677   0.444   3.989   0.992 -0.1052  0.0510  0.1362
  957SOL    HW1 3678   0.401   4.051   1.051  0.0185  0.1153  0.1572
  957SOL    HW2 3679   0.447   4.034   0.908 -0.6747 -0.2084 -0.0267
  958SOL     OW 3680   2.984   3.770   2.610  0.4904  0.6028  0.0235
  958SOL    HW1 3681   2.975   3.687   2.657 -0.0276  0.1866 -0.7879
  958SOL    HW2 3682   3.053   3.817   2.657  0.4060 -0.0522  0.8251
  959SOL     OW 3683   4.458   4.820   0.244  0.0483 -0.0569  0.2106
  959SOL    HW1 3684   4.395   4.888   0.268  2.0016  2.6429 -1.6116
  959SOL    HW2 3685   4.484   4.781   0.328 -0.8114  1.8185  1.4281
  960SOL     OW 3686   2.671   1.352   1.619  0.3687  0.2809  0.5284
  960SOL    HW1 3687   2.596   1.412   1.615 -0.3774 -0.7135 -1.0929
  960SOL    HW2 3688   2.747   1.410   1.630 -0.5059  1.3791  1.0534
  961SOL     OW 3689   0.148   3.233   2.071 -0.1039 -0.0546  0.3511
  961SOL    HW1 3690   0.069   3.251   2.020 -0.9005  0.1428  1.5941
  961SOL    HW2 3691   0.128   3.151   2.118  2.1871 -2.6281 -2.7071
  962SOL     OW 3692   3.566   1.197   1.343  0.0515 -0.0769  0.5899
  962SOL    HW1 3693   3.548   1.111   1.306 -0.4118  0.6210 -0.8784
  962SOL    HW2 3694   3.536   1.259   1.276  2.4978  1.2334  0.5719
  963SOL     OW 3695   2.010   2.299   2.511  0.2743  0.7596 -0.5606
  963SOL    HW1 3696   1.928   2.342   2.537 -0.6692 -0.8473 -0.7841
  963SOL    HW2 3697   2.073   2.325   2.577 -0.8852  0.5496  0.6629
  964SOL     OW 3698   1.556   2.468   1.705  0.2139  0.1693  0.4198
  964SOL    HW1 3699   1.527   2.378   1.715  0.2580 -0.0352 -1.0718
  964SOL    HW2 3700   1.486   2.521   1.743 -0.5638 -0.4378 -0.1443
  965SOL     OW 3701   1.430   3.069   5.696 -0.2767  0.3641  0.0694
  965SOL    HW1 3702   1.374   3.147   5.695 -0.3051  0.3514  0.5798
  965SOL    HW2 3703   1.376   3.002   5.737 -1.2600 -0.6984 -2.7139
  966SOL     OW 3704   0.694   2.616   0.227 -0.4804  0.3795  0.8400
  966SOL    HW1 3705   0.771   2.638   0.175  0.6347 -0.7190  1.9833
  966SOL    HW2 3706   0.639   2.695   0.223  0.7868  1.2531  0.1825
  967SOL     OW 3707   1.175   3.454   1.465  0.1284 -0.7932  0.2817
  967SOL    HW1 3708   1.204   3.375   1.512  0.1656 -0.8075  0.2343
  967SOL    HW2 3709   1.201   3.526   1.522  3.3330 -0.5525 -1.2263
  968SOL     OW 3710   0.911   0.048   0.535  0.6760  0.3015  0.5801
  968SOL    HW1 3711   0.847   0.099   0.485  0.7819 -1.2357 -1.2677
  968SOL    HW2 3712   0.988   0.105   0.541  0.3281  0.8802 -0.2499
  969SOL     OW 3713   3.769   2.207   0.600  0.3989 -0.3880 -0.3739
  969SOL    HW1 3714   3.711   2.145   0.556 -1.3086  1.7568 -1.3552
  969SOL    HW2 3715   3.796   2.268   0.531 -0.8977  2.0269  1.1011
  970SOL     OW 3716   0.026   1.997   0.360 -0.0448  1.0518  0.5253
  970SOL    HW1 3717   0.063   1.910   0.344 -2.7669  0.1180 -1.6364
  970SOL    HW2 3718   0.023   2.005   0.455 -0.5206 -1.6438  0.8174
  971SOL     OW 3719   0.497   3.340   6.402  0.2394  0.6950  0.0087
  971SOL    HW1 3720   0.463   3.272   6.344 -0.9921 -0.6004  2.1077
  971SOL    HW2 3721   0.549   3.292   6.467 -0.0804  1.8210  1.1409
  972SOL     OW 3722   3.236   1.357   6.392 -0.8676 -0.6303 -0.2384
  972SOL    HW1 3723   3.321   1.368   6.434 -1.1948 -1.7183  0.7835
  972SOL    HW2 3724   3.256   1.339   6.301 -0.1026  1.0974 -0.4473
  973SOL     OW 3725   0.191   1.373   2.322 -0.0577 -0.5594 -0.2031
  973SOL    HW1 3726   0.119   1.381   2.260  0.0604  2.5986 -0.0833
  973SOL    HW2 3727   0.266   1.412   2.277  0.2321  1.0066  1.5058
  974SOL     OW 3728   0.949   3.488   6.295 -0.3143 -0.0037  0.1398
  974SOL    HW1 3729   0.893   3.566   6.294 -0.3127  0.0377  1.6870
  974SOL    HW2 3730   0.899   3.422   6.342  0.3947 -0.3933  0.3658
  975SOL     OW 3731   0.026   1.645   0.945 -0.1952 -0.0484 -0.4886
  975SOL    HW1 3732   0.059   1.561   0.977  1.0265  0.8895  0.8729
  975SOL    HW2 3733  -0.016   1.624   0.861 -1.9667 -2.3612  0.8458
  976SOL     OW 3734   0.247   2.819   3.410 -0.1836 -0.1442  0.2908
  976SOL    HW1 3735   0.214   2.866   3.334 -1.3270  0.1613  0.9570
  976SOL    HW2 3736   0.172   2.767   3.440  0.6548 -1.3312  0.3883
  977SOL     OW 3737   0.236   2.614   5.692  0.2134  0.0006  0.5179
  977SOL    HW1 3738   0.319   2.584   5.655 -0.1968 -1.6032  0.8410
  977SOL    HW2 3739   0.189   2.650   5.617  0.3950 -0.9272 -0.0614
  978SOL     OW 3740   2.880   2.060   5.743 -0.0552 -0.3999  0.5867
  978SOL    HW1 3741   2.850   2.097   5.826 -2.8031 -2.4144  0.6318
  978SOL    HW2 3742   2.841   2.116   5.676  0.0010 -0.2939  0.6418
  979SOL     OW 3743   0.613   0.853   6.895  0.3385 -0.0940  0.3512
  979SOL    HW1 3744   0.533   0.893   6.861  0.3194 -1.6720 -1.6053
  979SOL    HW2 3745   0.584   0.803   6.971 -0.4160 -0.0605  0.0944
  980SOL     OW 3746   6.413   4.842   1.046 -0.0304  0.6390 -0.2469
  980SOL    HW1 3747   6.372   4.929   1.049 -2.5503 -0.3842 -1.3078
  980SOL    HW2 3748   6.435   4.829   0.954  1.6228  0.6518  0.1178
  981SOL     OW 3749   2.691   3.280   1.809 -0.8147  0.2358  0.1023
  981SOL    HW1 3750   2.657   3.282   1.719 -1.1371  0.1996  0.2197
  981SOL    HW2 3751   2.699   3.372   1.833 -0.7226  0.2458  0.0330
  982SOL     OW 3752   0.126   2.991   2.232 -0.0076  0.0293 -0.0275
  982SOL    HW1 3753   0.114   2.897   2.241 -1.5691  0.1670 -0.4204
  982SOL    HW2 3754   0.123   3.024   2.321  0.8223 -0.3139  0.1340
  983SOL     OW 3755   6.369   3.710   0.438  1.0313  0.1643 -0.3133
  983SOL    HW1 3756   6.305   3.779   0.421  0.4606  0.1322  1.4712
  983SOL    HW2 3757   6.445   3.735   0.386 -0.1722  0.5547 -1.9848
  984SOL     OW 3758   3.474   3.008   0.862  0.0379 -0.1805 -0.0686
  984SOL    HW1 3759   3.419   3.072   0.816 -0.5189  0.1477  1.0001
  984SOL    HW2 3760   3.463   2.927   0.813  0.1886  0.3684 -1.0358
  985SOL     OW 3761   4.133   0.758   6.243 -0.6589  0.6476  0.3058
  985SOL    HW1 3762   4.085   0.696   6.298  1.0208 -0.0515  1.0551
  985SOL    HW2 3763   4.224   0.727   6.246 -0.5438  0.2697 -3.3312
  986SOL     OW 3764   2.216   5.255   2.016 -0.6625 -0.1071 -0.1045
  986SOL    HW1 3765   2.273   5.283   1.944  0.1033 -0.5010  0.3391
  986SOL    HW2 3766   2.176   5.174   1.984  0.3322 -0.7453  0.2292
  987SOL     OW 3767   0.774   1.545   2.488 -0.6316  0.3127  0.0496
  987SOL    HW1 3768   0.804   1.472   2.542 -0.2758  0.3879 -0.0422
  987SOL    HW2 3769   0.759   1.616   2.551  1.7466  1.0557 -0.1084
  988SOL     OW 3770   5.627   3.639   0.843 -0.3218  0.3875  0.0597
  988SOL    HW1 3771   5.637   3.725   0.884  1.1291  0.2568  0.0209
  988SOL    HW2 3772   5.547   3.604   0.882 -1.3853  2.0653 -0.5172
  989SOL     OW 3773   1.515   7.713  -0.004 -0.4131 -0.3767 -0.0287
  989SOL    HW1 3774   1.550   7.635   0.039 -1.0959 -1.1582 -0.8437
  989SOL    HW2 3775   1.570   7.785   0.027 -0.0557 -1.1063  1.1011
  990SOL     OW 3776   1.668   2.747   3.910 -0.0142  0.6677 -0.4181
  990SOL    HW1 3777   1.573   2.741   3.906 -0.1412  2.7236 -1.4796
  990SOL    HW2 3778   1.695   2.670   3.961 -2.3154  0.7902  1.0988
  991SOL     OW 3779   4.009   4.152   1.394 -0.0888 -0.1752 -0.7300
  991SOL    HW1 3780   3.941   4.167   1.459 -0.2314 -0.9339 -0.6884
  991SOL    HW2 3781   4.030   4.239   1.360 -0.4463  0.1583 -0.1104
  992SOL     OW 3782   1.170   1.728   0.263 -0.3213 -0.2642 -0.3543
  992SOL    HW1 3783   1.200   1.672   0.191 -0.9706 -1.6560  0.4201
  992SOL    HW2 3784   1.094   1.773   0.228  0.6114  0.6945 -1.2132
  993SOL     OW 3785   0.138   1.877   1.344 -0.3608  0.0272  0.0632
  993SOL    HW1 3786   0.053   1.841   1.371  0.5124 -2.0933  0.1744
  993SOL    HW2 3787   0.145   1.854   1.251 -0.9955  2.5333 -0.6866
  994SOL     OW 3788   4.437   2.703   6.427 -0.8874 -0.0023  0.4718
  994SOL    HW1 3789   4.346   2.726   6.445 -1.4010 -1.5893  0.0871
  994SOL    HW2 3790   4.432   2.641   6.354  0.6041  0.7649 -0.3396
  995SOL     OW 3791   2.416   5.190   7.040  0.3276  0.0346  0.3751
  995SOL    HW1 3792   2.508   5.174   7.063 -0.0464  2.1523  4.1046
  995SOL    HW2 3793   2.419   5.265   6.981  1.0042  0.5962  1.1023
  996SOL     OW 3794   1.175   2.448   6.822 -0.5694 -0.2166 -0.4887
  996SOL    HW1 3795   1.212   2.535   6.808 -2.5342  0.4348 -2.0099
  996SOL    HW2 3796   1.252   2.390   6.823  0.6849  1.3578 -0.6780
  997SOL     OW 3797   1.813   5.418   6.434  0.0090 -0.3674  0.1240
  997SOL    HW1 3798   1.793   5.332   6.470  1.1892 -1.1716 -1.0623
  997SOL    HW2 3799   1.835   5.402   6.343 -0.3899  1.2929 -0.3017
  998SOL     OW 3800   3.757   3.764   1.291  0.3000  0.5446 -0.6815
  998SOL    HW1 3801   3.806   3.721   1.221  0.0203 -1.0095  0.0442
  998SOL    HW2 3802   3.670   3.723   1.289  0.0466  1.0183  0.0778
  999SOL     OW 3803   0.668   1.395   1.887  0.6120  0.1449 -0.1904
  999SOL    HW1 3804   0.752   1.349   1.883  0.9282  0.7866 -1.3059
  999SOL    HW2 3805   0.680   1.457   1.960  0.7693 -0.3821  0.2444
 1000SOL     OW 3806   6.741   5.770   1.706  0.5061  0.1302 -0.2157
 1000SOL    HW1 3807   6.733   5.711   1.781  0.7740  0.1418 -0.1758
 1000SOL    HW2 3808   6.654   5.770   1.665  0.1478  0.6759  0.5136
 1001SOL     OW 3809   1.608   1.066   2.386  0.3349  0.0603  0.3847
 1001SOL    HW1 3810   1.557   0.994   2.349 -0.2880 -0.2993  1.8680
 1001SOL    HW2 3811   1.544   1.137   2.397  1.0498  1.0588 -1.5528
 1002SOL     OW 3812   3.447   0.335   3.728  0.8562 -0.6902 -0.5595
 1002SOL    HW1 3813   3.382   0.405   3.729 -0.0292 -1.4850  0.5803
 1002SOL    HW2 3814   3.410   0.269   3.670 -0.9346 -2.4821  2.3819
 1003SOL     OW 3815   0.361   1.461   0.751 -0.3888  0.5656  0.0012
 1003SOL    HW1 3816   0.369   1.552   0.724  2.0688  0.1687 -0.8207
 1003SOL    HW2 3817   0.442   1.419   0.721 -0.8326 -1.5923  1.5526
 1004SOL     OW 3818   3.489   2.834   0.626  0.4914 -0.3232  0.4308
 1004SOL    HW1 3819   3.406   2.787   0.628 -1.3121  2.2996 -2.4878
 1004SOL    HW2 3820   3.552   2.772   0.590 -1.5262 -0.9968 -2.2694
 1005SOL     OW 3821   6.562   2.853   1.819 -0.0689  0.3355  0.7139
 1005SOL    HW1 3822   6.501   2.891   1.882 -0.4730 -2.2774  2.0565
 1005SOL    HW2 3823   6.648   2.884   1.847 -0.4630  1.2184  0.9775
 1006SOL     OW 3824   0.370   0.698   2.627 -0.0505 -0.3730  0.5295
 1006SOL    HW1 3825   0.288   0.662   2.593  0.4283 -1.2035  0.2398
 1006SOL    HW2 3826   0.342   0.753   2.701 -0.8980 -0.3386  0.2010
 1007SOL     OW 3827   1.241   2.031   2.507  0.2376 -0.1231  0.2882
 1007SOL    HW1 3828   1.192   2.078   2.439  1.4957  2.4517  1.0630
 1007SOL    HW2 3829   1.182   2.030   2.582 -0.8818 -2.3743 -0.5086
 1008SOL     OW 3830   3.547   2.272   6.625  0.0086  0.2684 -0.6013
 1008SOL    HW1 3831   3.559   2.269   6.720  2.2938 -0.1935 -0.8651
 1008SOL    HW2 3832   3.454   2.253   6.613 -0.0977 -0.8392  1.4802
 1009SOL     OW 3833   6.315   2.246   0.232 -0.1478  0.4007  0.0012
 1009SOL    HW1 3834   6.351   2.333   0.249 -0.2848  0.5180 -0.2871
 1009SOL    HW2 3835   6.391   2.189   0.228  0.1083  0.8039 -1.5391
 1010SOL     OW 3836   3.304   0.723   2.016  0.3935 -0.1427 -0.0832
 1010SOL    HW1 3837   3.216   0.757   2.001  0.6175  0.5180  0.0373
 1010SOL    HW2 3838   3.294   0.662   2.089 -0.0927 -0.6809 -0.5843
 1011SOL     OW 3839   0.125   0.620   2.519 -0.4524  0.1947  0.4884
 1011SOL    HW1 3840   0.127   0.616   2.424  0.3263  1.4059  0.4394
 1011SOL    HW2 3841   0.033   0.636   2.541 -0.6775 -0.3699 -0.0408
 1012SOL     OW 3842   4.099   7.365   1.503 -0.1190 -0.1142  0.3791
 1012SOL    HW1 3843   4.191   7.375   1.479  0.0980  0.4119  1.3586
 1012SOL    HW2 3844   4.059   7.321   1.428  1.0237 -0.7839  0.1365
 1013SOL     OW 3845   0.782   3.380   0.506 -0.4009  0.2579 -0.2488
 1013SOL    HW1 3846   0.709   3.327   0.473 -1.0322  1.5403 -0.9865
 1013SOL    HW2 3847   0.779   3.460   0.453  1.7229  0.2319 -0.5055
 1014SOL     OW 3848   5.677   2.493   6.998  0.2937  0.2110 -0.3514
 1014SOL    HW1 3849   5.757   2.445   6.976  0.0373 -0.5083  0.2496
 1014SOL    HW2 3850   5.643   2.521   6.913 -0.3931 -2.0487 -0.8995
 1015SOL     OW 3851   6.007   4.896   1.672  0.5796 -0.1871 -0.1608
 1015SOL    HW1 3852   5.949   4.825   1.698  0.3866  0.3110  0.8304
 1015SOL    HW2 3853   5.950   4.972   1.664  0.7295 -0.1905 -1.5250
 1016SOL     OW 3854   2.017   0.572   1.543 -0.0547 -0.5012  0.1034
 1016SOL    HW1 3855   2.044   0.504   1.606  0.9172  0.5011  0.8282
 1016SOL    HW2 3856   2.074   0.646   1.563 -3.5570  1.9797  1.9850
 1017SOL     OW 3857   2.136   1.837   6.798 -0.1529 -0.2583 -0.2990
 1017SOL    HW1 3858   2.068   1.823   6.733  0.4372 -0.6930 -0.8285
 1017SOL    HW2 3859   2.096   1.897   6.862 -0.4376  0.8703 -1.4997
 1018SOL     OW 3860   1.970   3.952   2.128 -0.1239  0.3586  0.7885
 1018SOL    HW1 3861   1.997   3.895   2.199 -0.5692  1.5640  1.9768
 1018SOL    HW2 3862   1.934   4.029   2.172  0.6748  1.6664 -0.7376
 1019SOL     OW 3863   6.344   3.606   4.268 -0.3882 -0.6767 -0.4400
 1019SOL    HW1 3864   6.297   3.533   4.309  1.3520 -2.1162 -0.8975
 1019SOL    HW2 3865   6.414   3.626   4.330  1.7232 -2.2834 -2.1426
 1020SOL     OW 3866   0.625   3.139   0.791  0.3982 -0.1347  0.4333
 1020SOL    HW1 3867   0.719   3.134   0.775  0.6828 -1.9912  2.2644
 1020SOL    HW2 3868   0.585   3.118   0.707  1.6144 -0.3476 -0.1120
 1021SOL     OW 3869   1.424   3.150   3.066 -0.0283 -0.0798  0.1304
 1021SOL    HW1 3870   1.376   3.180   2.990  1.2020 -0.2930 -0.7686
 1021SOL    HW2 3871   1.415   3.055   3.064 -1.4270 -0.0026  1.2651
 1022SOL     OW 3872   1.048   4.194   5.564  0.0935  0.4179 -0.7479
 1022SOL    HW1 3873   0.972   4.251   5.579  0.3464  0.5684 -0.0126
 1022SOL    HW2 3874   1.014   4.124   5.508 -0.4888  0.7040 -0.7623
 1023SOL     OW 3875   0.472   4.604   3.318 -0.3282  0.0713  0.2671
 1023SOL    HW1 3876   0.450   4.514   3.293  0.0062 -0.4335  1.6996
 1023SOL    HW2 3877   0.388   4.644   3.341 -0.7125  0.7014 -1.9949
 1024SOL     OW 3878   2.745   0.061   0.268  0.1346 -0.4707  0.4142
 1024SOL    HW1 3879   2.796   0.087   0.191 -0.9526 -0.5699 -0.3531
 1024SOL    HW2 3880   2.660   0.104   0.258  0.2506  0.2340  2.0141
 1025SOL     OW 3881   5.720   2.181   6.622 -0.3324  0.0362 -0.4490
 1025SOL    HW1 3882   5.681   2.162   6.707  0.0020 -0.8544 -0.4921
 1025SOL    HW2 3883   5.807   2.144   6.627 -1.2655 -2.6266 -2.1763
 1026SOL     OW 3884   1.587   2.783   0.638  0.4150  0.0545  0.2174
 1026SOL    HW1 3885   1.608   2.816   0.551  0.1326 -0.6061 -0.1098
 1026SOL    HW2 3886   1.551   2.695   0.623 -0.3518  0.2277  0.9409
 1027SOL     OW 3887   1.908   3.398   0.256 -0.2089 -0.0179 -1.1944
 1027SOL    HW1 3888   1.976   3.464   0.259  0.2038 -0.4564  1.1385
 1027SOL    HW2 3889   1.931   3.337   0.327 -2.2243 -0.9630 -1.2838
 1028SOL     OW 3890   2.198   3.822   1.126  0.1286  0.0676  0.5757
 1028SOL    HW1 3891   2.195   3.900   1.071 -0.8159  0.4801  1.1955
 1028SOL    HW2 3892   2.192   3.749   1.064 -0.1274  0.5126  0.0676
 1029SOL     OW 3893   1.114   0.940   0.140  0.3242 -0.5253 -0.1229
 1029SOL    HW1 3894   1.096   0.850   0.116 -1.3050 -0.4872  0.8428
 1029SOL    HW2 3895   1.057   0.958   0.214  0.6702  1.2752 -0.2306
 1030SOL     OW 3896   6.268   3.243   6.461 -0.0445 -1.1453 -0.0061
 1030SOL    HW1 3897   6.266   3.156   6.501  0.0152 -0.9714  0.3812
 1030SOL    HW2 3898   6.357   3.275   6.478  0.2856 -1.4513 -1.1113
 1031SOL     OW 3899   0.651   4.899   2.010  0.1635 -0.0829 -0.0584
 1031SOL    HW1 3900   0.660   4.934   1.921  0.5341 -1.1092 -0.4475
 1031SOL    HW2 3901   0.688   4.967   2.067 -0.2074  0.6435 -0.6745
 1032SOL     OW 3902   6.714   2.006   1.448  0.0637  0.2778 -0.0060
 1032SOL    HW1 3903   6.780   2.000   1.518  0.4025 -0.0975 -0.3537
 1032SOL    HW2 3904   6.644   2.060   1.486  0.3934  0.3564  0.5052
 1033SOL     OW 3905   1.973   4.110   0.922  0.6386  0.1399 -0.5680
 1033SOL    HW1 3906   1.882   4.120   0.948  0.9839 -0.1242  0.8522
 1033SOL    HW2 3907   1.986   4.015   0.916  0.7012  0.1871 -1.2485
 1034SOL     OW 3908   5.653   4.666   2.500  0.2526  0.1625  0.0181
 1034SOL    HW1 3909   5.698   4.606   2.441  0.9047  0.2354  0.4185
 1034SOL    HW2 3910   5.724   4.707   2.550 -0.3130 -0.5778  1.5046
 1035SOL     OW 3911   1.238   1.414   3.538  0.1388  0.3171  0.4680
 1035SOL    HW1 3912   1.157   1.453   3.505  0.1680 -0.6901 -0.8859
 1035SOL    HW2 3913   1.307   1.472   3.506  0.0151  0.6526  0.8044
 1036SOL     OW 3914   1.076   5.483   0.823 -0.1069  0.0568  0.1245
 1036SOL    HW1 3915   1.164   5.511   0.799 -0.0132 -0.9755 -0.8134
 1036SOL    HW2 3916   1.018   5.533   0.765  0.0161 -0.9667 -0.9349
 1037SOL     OW 3917  -0.007   3.800   6.598 -0.5331  0.2603  0.0112
 1037SOL    HW1 3918   0.084   3.770   6.609 -0.7766  0.0293  1.6279
 1037SOL    HW2 3919  -0.060   3.730   6.634 -1.1845  1.7881  2.2246
 1038SOL     OW 3920   0.472   2.098   6.508 -0.0397  0.0685  0.1385
 1038SOL    HW1 3921   0.466   2.154   6.431  0.1745 -0.4083 -0.2326
 1038SOL    HW2 3922   0.509   2.154   6.576  0.0603  0.4105 -0.1928
 1039SOL     OW 3923   6.540   2.181   1.537  0.0446  0.3906  0.2179
 1039SOL    HW1 3924   6.490   2.254   1.500 -1.0501  0.4978  1.8368
 1039SOL    HW2 3925   6.494   2.159   1.618  2.5253  0.3784  1.7162
 1040SOL     OW 3926   1.228   0.651   2.795 -0.2426  0.2311 -0.5787
 1040SOL    HW1 3927   1.226   0.574   2.738 -0.5087 -0.3424  0.2023
 1040SOL    HW2 3928   1.157   0.638   2.856  1.0803 -0.0008  0.9800
 1041SOL     OW 3929   4.945   0.305   6.706 -0.4354 -0.5140  0.2749
 1041SOL    HW1 3930   4.996   0.231   6.675 -0.5440 -0.7110  0.5647
 1041SOL    HW2 3931   4.854   0.280   6.691 -0.5335 -1.0225  1.6442
 1042SOL     OW 3932   0.692   4.205   6.649  0.2876  0.1649 -0.5796
 1042SOL    HW1 3933   0.749   4.241   6.582  1.2186  0.5224  0.3713
 1042SOL    HW2 3934   0.642   4.279   6.681  0.7336  0.2429 -0.0411
 1043SOL     OW 3935   6.592   1.821   0.961 -0.4239 -0.3681 -0.3889
 1043SOL    HW1 3936   6.666   1.854   0.910 -0.0126 -1.6322 -0.6434
 1043SOL    HW2 3937   6.578   1.887   1.028 -0.8111  1.2074 -1.9654
 1044SOL     OW 3938   0.361   4.060   5.879  0.4289 -0.8048  0.2986
 1044SOL    HW1 3939   0.451   4.035   5.858  1.0270  0.6726  0.9304
 1044SOL    HW2 3940   0.359   4.066   5.974 -0.4277 -1.1305  0.3066
 1045SOL     OW 3941   6.733   2.117   2.422 -0.2035 -0.4560  0.2140
 1045SOL    HW1 3942   6.704   2.030   2.450 -3.4415  0.2192 -0.6798
 1045SOL    HW2 3943   6.712   2.175   2.495 -0.0029 -0.0909 -0.0091
 1046SOL     OW 3944   2.074   1.453   0.248 -0.1608 -0.3474 -0.5842
 1046SOL    HW1 3945   2.041   1.430   0.161  0.3286 -0.2131 -0.8095
 1046SOL    HW2 3946   2.068   1.372   0.298 -0.6767 -0.3655 -0.6679
 1047SOL     OW 3947   1.120   3.156   0.593 -0.2325  0.3680  0.0330
 1047SOL    HW1 3948   1.172   3.144   0.673  0.9408  1.0062 -0.5957
 1047SOL    HW2 3949   1.182   3.138   0.522 -1.4459 -0.9328 -0.7433
 1048SOL     OW 3950   0.625   4.116   2.811 -0.2833  0.4364  0.0541
 1048SOL    HW1 3951   0.602   4.121   2.718  0.7922  1.5426 -0.1733
 1048SOL    HW2 3952   0.715   4.146   2.816 -0.0966 -0.2354  1.3905
 1049SOL     OW 3953   3.188   1.806   0.300 -0.3205  0.7623 -0.4022
 1049SOL    HW1 3954   3.218   1.803   0.391  0.5153  1.3884 -0.6512
 1049SOL    HW2 3955   3.162   1.897   0.286 -0.0742  0.7572 -0.9051
 1050SOL     OW 3956   0.850   3.636   0.424 -0.1090  0.2765  0.2885
 1050SOL    HW1 3957   0.794   3.635   0.346 -0.8465  0.1881  0.8150
 1050SOL    HW2 3958   0.930   3.590   0.396  0.2642  1.5477 -0.8594
 1051SOL     OW 3959   1.493   1.352   5.652  0.3499 -0.8146  0.4666
 1051SOL    HW1 3960   1.539   1.282   5.607 -0.7363 -1.4378  0.2966
 1051SOL    HW2 3961   1.424   1.378   5.591  2.5867  2.6222 -0.9152
 1052SOL     OW 3962   3.708   3.709   6.238 -0.0897 -0.2393 -0.2694
 1052SOL    HW1 3963   3.775   3.765   6.199 -0.7407  2.4129  2.1154
 1052SOL    HW2 3964   3.752   3.669   6.314 -0.9988  1.2299  1.0901
 1053SOL     OW 3965   3.564   3.427   1.004 -0.4930  0.1387  0.9214
 1053SOL    HW1 3966   3.628   3.488   1.042  1.4167 -1.8408  1.0374
 1053SOL    HW2 3967   3.604   3.341   1.013 -2.1039 -0.9307 -1.2788
 1054SOL     OW 3968   5.713   4.362   4.322  0.5387 -0.5043  0.2046
 1054SOL    HW1 3969   5.741   4.387   4.410 -0.3292  0.6001  0.2006
 1054SOL    HW2 3970   5.768   4.415   4.264 -0.5226  0.6021  0.1655
 1055SOL     OW 3971   1.964   4.125   1.363 -0.1538 -0.6365  0.0114
 1055SOL    HW1 3972   2.009   4.132   1.447  2.0776  0.7206 -1.1908
 1055SOL    HW2 3973   1.929   4.036   1.362  0.6683 -1.0376  1.9345
 1056SOL     OW 3974   6.094   4.636   0.218  0.1883 -0.0079  0.3389
 1056SOL    HW1 3975   6.093   4.715   0.165 -0.8527 -0.3811 -0.2211
 1056SOL    HW2 3976   6.168   4.585   0.184 -0.5743 -0.3207 -0.8790
 1057SOL     OW 3977   1.270   2.404   1.560 -0.0700  0.6115 -0.0955
 1057SOL    HW1 3978   1.361   2.411   1.532  0.2264 -2.9057 -0.4304
 1057SOL    HW2 3979   1.219   2.429   1.483  0.6550 -0.0925 -0.8171
 1058SOL     OW 3980   0.167   3.748   5.896 -0.6287  0.3961  0.0625
 1058SOL    HW1 3981   0.084   3.780   5.933 -0.4445  0.1697  0.6790
 1058SOL    HW2 3982   0.174   3.659   5.928  0.1770  0.6259  0.5473
 1059SOL     OW 3983   0.545   2.467   6.915 -0.3000 -0.1528  0.2736
 1059SOL    HW1 3984   0.618   2.517   6.878 -1.1695 -0.2861 -1.7204
 1059SOL    HW2 3985   0.523   2.513   6.996  0.6733  1.0885 -0.1368
 1060SOL     OW 3986   6.347   4.163   1.119 -0.3233 -0.5912 -0.1698
 1060SOL    HW1 3987   6.328   4.153   1.026  0.0768  0.9223 -0.4469
 1060SOL    HW2 3988   6.263   4.186   1.159  0.0603  2.2994 -0.7796
 1061SOL     OW 3989   4.237   3.776   0.912 -0.1751  0.4719  0.0528
 1061SOL    HW1 3990   4.178   3.841   0.952 -0.4956  0.2115  0.0105
 1061SOL    HW2 3991   4.178   3.711   0.875  0.1523 -0.1354  0.5781
 1062SOL     OW 3992   6.388   0.562   5.217 -0.1714 -0.3393 -0.2854
 1062SOL    HW1 3993   6.353   0.595   5.299  0.5668  1.2756 -0.5617
 1062SOL    HW2 3994   6.446   0.632   5.186  0.5797 -1.4519 -1.5336
 1063SOL     OW 3995   2.348   3.120   1.656  0.5010 -0.0492 -0.3640
 1063SOL    HW1 3996   2.424   3.175   1.639  0.0915  0.6146 -0.1035
 1063SOL    HW2 3997   2.351   3.102   1.750  0.6818 -0.5527 -0.4630
 1064SOL     OW 3998   0.587   1.682   6.699 -0.5161 -0.0162 -0.0864
 1064SOL    HW1 3999   0.667   1.717   6.659 -0.2708 -1.0940 -0.5578
 1064SOL    HW2 4000   0.611   1.668   6.790  0.5087 -2.2127 -0.6198
 1065SOL     OW 4001   2.643   5.088   5.113  0.3557  0.4945 -0.1515
 1065SOL    HW1 4002   2.557   5.067   5.077  1.0853 -1.8721 -0.6790
 1065SOL    HW2 4003   2.666   5.171   5.071 -0.9657  0.3455 -1.2613
 1066SOL     OW 4004   1.366   1.232   1.480  0.3395 -1.0238  0.2081
 1066SOL    HW1 4005   1.354   1.238   1.385  1.2836  1.6312  0.1843
 1066SOL    HW2 4006   1.279   1.250   1.515  0.7961  2.6485 -0.1831
 1067SOL     OW 4007   1.575   2.510   6.188  0.6859  0.0723 -0.0428
 1067SOL    HW1 4008   1.598   2.557   6.108 -1.4297  1.1536 -0.0980
 1067SOL    HW2 4009   1.622   2.427   6.183  1.4713  0.5915 -1.8457
 1068SOL     OW 4010   2.651   3.808   6.670 -0.3796 -0.0218 -0.8309
 1068SOL    HW1 4011   2.709   3.734   6.690 -2.7573 -2.1178 -1.2803
 1068SOL    HW2 4012   2.577   3.798   6.729 -1.2770  1.4032 -1.6459
 1069SOL     OW 4013   1.762   4.412   1.388 -0.0481  0.1479  0.0815
 1069SOL    HW1 4014   1.754   4.332   1.440 -1.7027 -0.6846 -1.3571
 1069SOL    HW2 4015   1.791   4.382   1.302  0.4891  1.2540 -0.1458
 1070SOL     OW 4016   3.879   1.179   4.808  0.1569 -0.5492 -0.6147
 1070SOL    HW1 4017   3.885   1.084   4.807  0.2714 -0.5664  0.5362
 1070SOL    HW2 4018   3.789   1.198   4.782 -0.4252 -1.0552  0.9336
 1071SOL     OW 4019   6.573   2.711   6.176 -0.3243 -1.2914 -0.3367
 1071SOL    HW1 4020   6.645   2.707   6.114  0.0456  0.2399 -0.0558
 1071SOL    HW2 4021   6.596   2.649   6.245  1.4753  0.2083  0.4811
 1072SOL     OW 4022   1.194   2.304   1.919  0.3053  0.8788 -0.3296
 1072SOL    HW1 4023   1.152   2.218   1.915  0.6193  0.7556 -1.3318
 1072SOL    HW2 4024   1.287   2.287   1.901  0.3576  1.4338 -0.6223
 1073SOL     OW 4025   4.917   2.787   6.342 -0.1125 -0.0288  0.4121
 1073SOL    HW1 4026   4.899   2.723   6.410  0.6404 -1.8044 -0.9641
 1073SOL    HW2 4027   4.958   2.861   6.388  1.7555 -1.7733  1.7371
 1074SOL     OW 4028   3.232   2.461   1.502  0.5671 -0.1646  0.0960
 1074SOL    HW1 4029   3.304   2.516   1.470  3.0739 -3.2172 -0.0324
 1074SOL    HW2 4030   3.228   2.389   1.438 -1.9385 -0.6592  0.7193
 1075SOL     OW 4031   1.013   2.884   0.910 -0.0910  0.5212 -0.1045
 1075SOL    HW1 4032   1.057   2.838   0.839 -1.9903 -0.3888 -0.7486
 1075SOL    HW2 4033   1.027   2.829   0.987  0.3074  0.5075 -0.1831
 1076SOL     OW 4034   1.805   1.415   4.106 -0.6669  0.2579  0.7712
 1076SOL    HW1 4035   1.761   1.381   4.184 -0.8497  0.6323  0.8323
 1076SOL    HW2 4036   1.898   1.395   4.119 -0.7870 -0.3299  0.7481
 1077SOL     OW 4037   0.040   1.557   1.280 -0.4679 -0.0856  0.4407
 1077SOL    HW1 4038   0.003   1.641   1.253  0.0938  0.1100  0.2500
 1077SOL    HW2 4039  -0.021   1.492   1.246 -0.9067  0.2453  0.5857
 1078SOL     OW 4040   5.830   3.018   3.334 -0.0214  0.6567  0.2079
 1078SOL    HW1 4041   5.759   3.018   3.270 -1.2849  0.4145  1.5568
 1078SOL    HW2 4042   5.822   2.933   3.377  1.1899  0.5760  0.3050
 1079SOL     OW 4043   0.048   3.806   1.370 -0.2868  0.2410  0.0932
 1079SOL    HW1 4044   0.118   3.741   1.370  0.7048  1.2570 -1.0234
 1079SOL    HW2 4045   0.036   3.827   1.463 -0.0077 -0.8610  0.3995
 1080SOL     OW 4046   2.400   1.562   1.992  0.5283 -0.1454  0.3213
 1080SOL    HW1 4047   2.476   1.507   1.972  0.0097 -0.0015 -2.4098
 1080SOL    HW2 4048   2.415   1.642   1.942 -2.3540 -0.9521 -2.0591
 1081SOL     OW 4049   1.369   4.638   2.573 -0.2056 -0.0460  0.5058
 1081SOL    HW1 4050   1.418   4.657   2.493  0.4745 -0.2840  0.8545
 1081SOL    HW2 4051   1.373   4.543   2.582  1.6486  0.1220  1.9843
 1082SOL     OW 4052   0.952   1.441   2.303 -0.0669 -0.3227 -0.5668
 1082SOL    HW1 4053   0.894   1.504   2.346  0.2857  0.6451 -1.4906
 1082SOL    HW2 4054   0.901   1.410   2.228  0.6052  0.5593 -1.4048
 1083SOL     OW 4055   0.303   3.750   1.880  0.3154 -0.6110  0.2319
 1083SOL    HW1 4056   0.376   3.807   1.903 -0.2341 -0.1556  0.8569
 1083SOL    HW2 4057   0.278   3.776   1.791  1.3389 -1.2263 -0.2556
 1084SOL     OW 4058   1.244   3.782   5.551  0.4990 -0.2052 -0.1721
 1084SOL    HW1 4059   1.213   3.694   5.574  1.1189 -0.1993  0.7299
 1084SOL    HW2 4060   1.317   3.798   5.611  1.6837  0.1195 -1.6359
 1085SOL     OW 4061   0.296   1.677   2.600  0.3034 -0.4562 -0.3592
 1085SOL    HW1 4062   0.380   1.647   2.567  0.6611  0.6673 -0.5076
 1085SOL    HW2 4063   0.235   1.607   2.577  1.1624 -1.2189 -0.3747
 1086SOL     OW 4064   1.101   5.057   3.004 -0.4036  0.1034 -0.1957
 1086SOL    HW1 4065   1.040   5.051   2.931 -1.4892  0.4098  0.6476
 1086SOL    HW2 4066   1.072   4.991   3.066 -0.2389  0.6343  0.4689
 1087SOL     OW 4067   1.993   1.906   3.006  0.0098  0.2387  0.0859
 1087SOL    HW1 4068   1.962   1.816   3.007  0.1688  0.1898  1.0031
 1087SOL    HW2 4069   2.062   1.908   3.072  0.5752  0.8371 -0.5037
 1088SOL     OW 4070   1.329   1.349   5.426 -0.0217 -0.3017  0.0545
 1088SOL    HW1 4071   1.398   1.384   5.370 -1.9891  3.8266 -0.1681
 1088SOL    HW2 4072   1.274   1.298   5.366 -0.0581  0.9479 -1.0285
 1089SOL     OW 4073   1.135   5.117   6.914 -0.4450 -0.0532  0.1334
 1089SOL    HW1 4074   1.191   5.119   6.991 -0.8869  0.4680  0.4485
 1089SOL    HW2 4075   1.196   5.117   6.840  0.1786 -4.7650  0.3670
 1090SOL     OW 4076   1.082   3.560   4.671  0.5900  0.4119  0.3755
 1090SOL    HW1 4077   1.139   3.570   4.595 -1.1910  1.5059 -0.9058
 1090SOL    HW2 4078   1.093   3.469   4.698  1.5407  0.0931 -0.9644
 1091SOL     OW 4079   0.299   3.054   0.769  0.0686 -0.3858 -0.1644
 1091SOL    HW1 4080   0.349   3.002   0.707 -0.6082 -0.5406 -0.5949
 1091SOL    HW2 4081   0.208   3.042   0.743 -0.1860  0.0441  0.4793
 1092SOL     OW 4082   6.431   1.734   2.661 -0.3571  0.2046 -0.2510
 1092SOL    HW1 4083   6.425   1.757   2.568  1.7321  0.5106 -0.3688
 1092SOL    HW2 4084   6.404   1.813   2.707  0.0236  0.5531 -0.6162
 1093SOL     OW 4085   1.382   3.781   3.035 -0.3229  0.1882 -0.3626
 1093SOL    HW1 4086   1.440   3.705   3.045  0.0263  0.3611 -1.0159
 1093SOL    HW2 4087   1.394   3.808   2.943 -1.1883  0.4273 -0.4082
 1094SOL     OW 4088   0.204   1.246   5.814  0.0271 -0.4050  0.2562
 1094SOL    HW1 4089   0.215   1.335   5.848  1.2676 -0.4960  0.1260
 1094SOL    HW2 4090   0.293   1.211   5.807 -0.2543 -0.8228 -1.9302
 1095SOL     OW 4091   6.013   7.384   1.196  0.2505 -0.3786 -0.4285
 1095SOL    HW1 4092   6.019   7.439   1.274 -2.6931  0.5866 -0.7665
 1095SOL    HW2 4093   6.008   7.295   1.230  1.3569 -0.1740  0.3232
 1096SOL     OW 4094   5.209   2.963   4.216  0.1684  0.1772 -0.2007
 1096SOL    HW1 4095   5.150   2.999   4.149  1.0517 -1.2070 -1.7886
 1096SOL    HW2 4096   5.258   3.039   4.249  0.2979  0.7838 -1.7405
 1097SOL     OW 4097   1.375   0.734   3.068  0.0752 -0.2928 -0.2685
 1097SOL    HW1 4098   1.351   0.701   2.982  0.1810 -1.7020  0.2199
 1097SOL    HW2 4099   1.432   0.667   3.105  0.4177  0.5040  0.7245
 1098SOL     OW 4100   0.075   6.064   3.369  0.0043 -0.2306 -0.1798
 1098SOL    HW1 4101   0.141   6.028   3.309 -0.9203 -1.6528 -0.3792
 1098SOL    HW2 4102  -0.002   6.008   3.357 -1.1468  1.1982  0.2836
 1099SOL     OW 4103   2.579   0.989   4.080 -0.4245  0.2860  0.1052
 1099SOL    HW1 4104   2.590   0.914   4.023  1.0588  0.5319  0.0286
 1099SOL    HW2 4105   2.647   0.979   4.147  0.3660  1.9518 -0.3867
 1100SOL     OW 4106   1.662   0.709   3.139 -0.3267 -0.4044 -0.3667
 1100SOL    HW1 4107   1.599   0.776   3.166 -1.0213 -0.1979 -2.3509
 1100SOL    HW2 4108   1.674   0.655   3.217  1.0345  2.5216  1.6762
 1101SOL     OW 4109   5.789   2.181   2.794 -0.2574 -0.0421  0.1378
 1101SOL    HW1 4110   5.789   2.133   2.878 -1.8630  0.5337  0.5095
 1101SOL    HW2 4111   5.746   2.121   2.733  1.5137 -0.7340 -0.4828
 1102SOL     OW 4112   1.392   3.750   3.541  0.2235  0.0403 -0.4227
 1102SOL    HW1 4113   1.437   3.701   3.610  0.5746  0.7089 -0.1638
 1102SOL    HW2 4114   1.372   3.685   3.474  3.0836 -0.0454 -1.3386
 1103SOL     OW 4115   6.224   4.716   4.836  0.3272 -0.3307 -0.0590
 1103SOL    HW1 4116   6.133   4.720   4.806 -0.0435  0.2961  1.0581
 1103SOL    HW2 4117   6.252   4.807   4.836  0.5528 -0.3907  0.7241
 1104SOL     OW 4118   6.212   1.497   6.955  0.6693 -0.7407  0.1348
 1104SOL    HW1 4119   6.117   1.480   6.951  0.6026 -0.4243  0.4380
 1104SOL    HW2 4120   6.248   1.418   6.997  0.4572 -0.5462  0.6933
 1105SOL     OW 4121   5.455   1.462   4.990  0.4456 -0.2234 -0.7621
 1105SOL    HW1 4122   5.378   1.501   4.949 -0.4109 -2.3298 -1.2769
 1105SOL    HW2 4123   5.525   1.527   4.977 -0.6881  0.7535 -2.2904
 1106SOL     OW 4124   2.201   3.349   0.641 -0.1735 -0.2202 -0.1603
 1106SOL    HW1 4125   2.173   3.440   0.649 -0.3040 -0.3068  0.4686
 1106SOL    HW2 4126   2.292   3.354   0.613 -0.2510  0.1019 -0.3571
 1107SOL     OW 4127   1.890   1.786   6.630 -0.0756 -0.8931  0.1078
 1107SOL    HW1 4128   1.810   1.798   6.682 -0.1453 -2.5661  0.4466
 1107SOL    HW2 4129   1.869   1.822   6.544 -0.3326  0.9370  0.8857
 1108SOL     OW 4130   0.398   2.235   2.511  0.2031  0.1175 -0.2678
 1108SOL    HW1 4131   0.434   2.184   2.438 -0.6008 -0.8057 -0.0365
 1108SOL    HW2 4132   0.332   2.291   2.471 -0.4750 -0.6294 -0.2196
 1109SOL     OW 4133   0.963   4.110   6.458  0.5990  0.0734 -0.2615
 1109SOL    HW1 4134   0.964   4.104   6.554  0.7207  1.1491 -0.1853
 1109SOL    HW2 4135   0.881   4.068   6.433  0.7075 -0.4876  0.2901
 1110SOL     OW 4136   2.928   6.159   6.958 -0.0845 -0.6006  0.0881
 1110SOL    HW1 4137   3.017   6.126   6.965  0.5747  1.2303  1.1743
 1110SOL    HW2 4138   2.926   6.203   6.872  1.6664  3.3690  1.8138
 1111SOL     OW 4139   6.632   2.976   2.191  0.2381  0.1280  0.2583
 1111SOL    HW1 4140   6.727   2.986   2.190  0.1983  0.8534  1.6730
 1111SOL    HW2 4141   6.608   2.982   2.284 -1.1667 -0.2496 -0.0573
 1112SOL     OW 4142   2.537   2.489   3.364  0.4812  0.4630  0.8112
 1112SOL    HW1 4143   2.443   2.478   3.349  0.5255 -1.7436  1.7614
 1112SOL    HW2 4144   2.543   2.557   3.431 -0.2316  2.5476 -1.1029
 1113SOL     OW 4145   0.266   4.159   1.398  0.3403 -0.2509  0.2024
 1113SOL    HW1 4146   0.205   4.162   1.472  0.0779 -0.2269 -0.0102
 1113SOL    HW2 4147   0.251   4.240   1.351 -0.1456 -0.6680 -0.3797
 1114SOL     OW 4148   3.101   3.087   3.288  0.3006  0.1778  0.5720
 1114SOL    HW1 4149   3.119   3.069   3.380  0.1488 -0.1464  0.5371
 1114SOL    HW2 4150   3.075   3.003   3.251  1.4030  0.0708 -0.0128
 1115SOL     OW 4151   0.130   2.197   4.138  0.1987 -0.0973 -0.1524
 1115SOL    HW1 4152   0.149   2.129   4.072 -1.3907 -1.0636  0.3290
 1115SOL    HW2 4153   0.215   2.237   4.156  0.6979  0.2574 -2.8174
 1116SOL     OW 4154   0.298   2.676   0.815 -0.1975 -0.2087 -0.0719
 1116SOL    HW1 4155   0.281   2.588   0.782 -2.5778 -0.4558  1.5925
 1116SOL    HW2 4156   0.314   2.664   0.908  0.0642  1.0760  0.0694
 1117SOL     OW 4157   0.209   7.099   3.763 -0.4042 -0.2851 -0.4260
 1117SOL    HW1 4158   0.292   7.096   3.810  0.0294 -2.3413 -1.2087
 1117SOL    HW2 4159   0.233   7.120   3.673 -0.4996 -2.2014 -0.9598
 1118SOL     OW 4160   0.783   0.714   3.066  0.5072  0.1487  0.0560
 1118SOL    HW1 4161   0.745   0.739   3.150  1.3811  1.3403  0.1161
 1118SOL    HW2 4162   0.708   0.690   3.012  0.0448 -3.7923  2.0870
 1119SOL     OW 4163   2.183   1.395   2.636 -0.0071  0.1894  0.6287
 1119SOL    HW1 4164   2.120   1.466   2.630 -0.4129 -0.2603 -0.8977
 1119SOL    HW2 4165   2.233   1.400   2.554  0.8737 -0.4495  1.1039
 1120SOL     OW 4166   2.557   2.591   4.760 -0.2458 -0.0756 -0.1008
 1120SOL    HW1 4167   2.468   2.624   4.775  0.3725  0.9593  1.5914
 1120SOL    HW2 4168   2.594   2.651   4.696 -0.7058 -0.4632 -0.7541
 1121SOL     OW 4169   1.321   7.294   3.806  0.8638  0.1718  0.3460
 1121SOL    HW1 4170   1.378   7.322   3.877  0.0789  1.1898  0.5946
 1121SOL    HW2 4171   1.249   7.357   3.806  0.3992 -0.3216 -0.7892
 1122SOL     OW 4172   0.967   4.280   2.135 -0.3924  0.2813  0.4480
 1122SOL    HW1 4173   0.944   4.361   2.089 -0.8784  1.7604  3.1130
 1122SOL    HW2 4174   0.886   4.253   2.178 -0.0993 -1.3775  0.0292
 1123SOL     OW 4175   0.783   5.182   2.506  0.0750 -1.2382  0.0661
 1123SOL    HW1 4176   0.847   5.247   2.477 -1.7132 -0.2830 -1.9651
 1123SOL    HW2 4177   0.735   5.226   2.576 -0.0320 -0.9903 -0.1599
 1124SOL     OW 4178   1.093   3.453   4.980  0.0492 -0.3339 -0.4961
 1124SOL    HW1 4179   1.178   3.448   4.936  0.1577  2.8938 -0.9372
 1124SOL    HW2 4180   1.031   3.469   4.910 -0.5854 -0.4778  0.0246
 1125SOL     OW 4181   0.256   2.879   5.264 -0.3474 -0.2892  0.2766
 1125SOL    HW1 4182   0.239   2.800   5.315 -0.3242  0.0817  0.8708
 1125SOL    HW2 4183   0.292   2.847   5.181  3.0855 -0.8151  1.8156
 1126SOL     OW 4184   0.987   2.996   6.274  0.2261  0.2443 -0.3811
 1126SOL    HW1 4185   0.941   3.048   6.208 -0.5371 -1.5253 -1.3104
 1126SOL    HW2 4186   1.050   3.057   6.313  0.0585  1.5820 -2.0953
 1127SOL     OW 4187   2.073   4.830   0.845 -0.2863 -0.0813 -0.2665
 1127SOL    HW1 4188   2.079   4.885   0.766 -0.3933 -2.1370 -1.8029
 1127SOL    HW2 4189   1.994   4.859   0.889  0.4674  1.9946 -0.1820
 1128SOL     OW 4190   0.624   2.304   5.216  0.0772 -0.6920  0.2391
 1128SOL    HW1 4191   0.686   2.310   5.289 -1.0311  1.0208  1.0912
 1128SOL    HW2 4192   0.679   2.280   5.141  1.7928  0.6819  0.9715
 1129SOL     OW 4193   5.897   3.162   2.426  0.1784 -0.3028  0.3765
 1129SOL    HW1 4194   5.979   3.140   2.470  0.4553  1.4757  0.8638
 1129SOL    HW2 4195   5.836   3.178   2.498 -0.3018 -0.6088  0.0358
 1130SOL     OW 4196   0.712   1.449   5.098 -0.0564 -0.4484 -0.1924
 1130SOL    HW1 4197   0.670   1.429   5.014 -1.4017 -0.8988  0.5471
 1130SOL    HW2 4198   0.803   1.424   5.086 -0.4162 -1.3403 -1.2431
 1131SOL     OW 4199   0.525   4.916   0.819  0.5687  0.0631  0.1055
 1131SOL    HW1 4200   0.499   4.922   0.727  2.1893 -1.3502 -0.4803
 1131SOL    HW2 4201   0.452   4.957   0.866 -1.1866 -0.8344 -1.6606
 1132SOL     OW 4202   0.660   5.902   0.931  0.3506 -0.2254 -0.1040
 1132SOL    HW1 4203   0.647   5.852   1.011  2.1477 -0.9195 -0.1977
 1132SOL    HW2 4204   0.669   5.992   0.960 -1.7076 -0.0574  0.1784
 1133SOL     OW 4205   6.074   3.344   2.123  0.0521  0.0311 -0.0811
 1133SOL    HW1 4206   6.026   3.262   2.134 -1.4431  0.9257  0.3158
 1133SOL    HW2 4207   6.113   3.362   2.209  0.6947 -0.4240 -0.2650
 1134SOL     OW 4208   0.977   1.820   3.146 -0.0885 -0.1195 -0.3637
 1134SOL    HW1 4209   0.995   1.727   3.133  0.7996  0.1790 -1.5328
 1134SOL    HW2 4210   1.042   1.848   3.211 -0.8489 -0.4579  0.5581
 1135SOL     OW 4211   5.958   5.062   3.779  0.2317 -0.1265  0.0990
 1135SOL    HW1 4212   5.921   5.109   3.704  1.2554  0.7490  0.1185
 1135SOL    HW2 4213   6.014   5.126   3.822  0.6026 -0.9816  0.9187
 1136SOL     OW 4214   4.103   2.333   1.545  0.1057 -0.3590 -0.2758
 1136SOL    HW1 4215   4.082   2.247   1.580 -2.0048  0.1263 -0.2262
 1136SOL    HW2 4216   4.183   2.320   1.494  0.1278 -2.2170  0.1863
 1137SOL     OW 4217   0.042   5.255   3.392  0.1259  0.3374  0.6927
 1137SOL    HW1 4218   0.073   5.310   3.464 -0.8075 -0.3674  1.6642
 1137SOL    HW2 4219   0.020   5.172   3.434 -0.0744 -0.2199 -0.4834
 1138SOL     OW 4220   4.630   2.412   3.661  0.1510  0.1436 -0.5385
 1138SOL    HW1 4221   4.574   2.374   3.728  0.2177  1.0846  0.0593
 1138SOL    HW2 4222   4.694   2.344   3.642 -0.3692 -0.4337 -0.2487
 1139SOL     OW 4223   3.181   1.096   0.612  1.0298  0.5728 -0.1349
 1139SOL    HW1 4224   3.138   1.031   0.556  1.5134 -1.1026  1.3389
 1139SOL    HW2 4225   3.268   1.106   0.573  0.4545  1.5496 -1.2525
 1140SOL     OW 4226   1.765   4.255   4.721  0.0894  0.0484  0.1401
 1140SOL    HW1 4227   1.683   4.228   4.680 -0.5788  0.8335  0.9188
 1140SOL    HW2 4228   1.769   4.350   4.705  0.6079  0.0947  0.5266
 1141SOL     OW 4229   1.716   1.680   0.793 -0.4968  0.5964 -0.2043
 1141SOL    HW1 4230   1.716   1.589   0.822 -1.3742  0.2701 -1.1647
 1141SOL    HW2 4231   1.726   1.731   0.873 -1.9000 -0.2931  0.5731
 1142SOL     OW 4232   5.743   1.818   2.507 -0.1203 -0.2300  0.0680
 1142SOL    HW1 4233   5.701   1.733   2.498 -1.7272  0.7060 -2.3628
 1142SOL    HW2 4234   5.782   1.835   2.421  0.7641  1.1728  0.7164
 1143SOL     OW 4235   2.416   4.077   3.431  0.8894 -0.2020 -0.3408
 1143SOL    HW1 4236   2.387   4.083   3.340  1.2582  0.5869 -0.4184
 1143SOL    HW2 4237   2.371   4.000   3.466 -0.1556  0.1529 -0.8588
 1144SOL     OW 4238   0.456   2.163   2.064 -0.4076 -0.2251  0.0467
 1144SOL    HW1 4239   0.479   2.111   2.141 -0.1217 -1.3149 -0.7597
 1144SOL    HW2 4240   0.456   2.101   1.992 -1.5361  0.6022 -0.7087
 1145SOL     OW 4241   0.425   4.667   6.155 -0.1177  0.1221 -0.4450
 1145SOL    HW1 4242   0.466   4.727   6.093  1.2806 -0.8723 -0.5246
 1145SOL    HW2 4243   0.390   4.597   6.101 -0.8914  0.3577 -0.2679
 1146SOL     OW 4244   0.931   2.551   6.318  0.6568 -0.7977 -0.3186
 1146SOL    HW1 4245   0.999   2.493   6.286 -0.2074 -2.0306  0.0119
 1146SOL    HW2 4246   0.887   2.584   6.240  1.4421 -0.1957 -0.5211
 1147SOL     OW 4247   1.020   2.439   1.770  0.3197 -0.3088  0.3181
 1147SOL    HW1 4248   1.090   2.405   1.826  0.2738 -0.0749  0.5175
 1147SOL    HW2 4249   1.053   2.523   1.739  0.8377 -0.9463 -0.9373
 1148SOL     OW 4250   2.692   1.778   3.677 -1.1737  0.5835  0.3951
 1148SOL    HW1 4251   2.723   1.689   3.656  0.0506  1.4493 -1.7397
 1148SOL    HW2 4252   2.617   1.764   3.735 -0.2757 -1.7948  1.1145
 1149SOL     OW 4253   3.001   1.478   2.213  0.3037  0.3079  0.5104
 1149SOL    HW1 4254   3.040   1.403   2.257 -2.1631 -0.7253  1.1021
 1149SOL    HW2 4255   3.011   1.458   2.119 -0.0026 -0.6131  0.6597
 1150SOL     OW 4256   1.124   0.941   3.700  0.4065  0.1271 -0.0254
 1150SOL    HW1 4257   1.080   0.966   3.619 -0.2501 -1.0450 -0.0453
 1150SOL    HW2 4258   1.055   0.903   3.754  1.2889 -1.3638  0.1103
 1151SOL     OW 4259   3.453   0.559   0.972 -0.1100 -0.0525 -0.2902
 1151SOL    HW1 4260   3.461   0.480   1.025 -0.8317 -0.1014 -0.2417
 1151SOL    HW2 4261   3.360   0.565   0.951  0.0753  0.2753 -1.0799
 1152SOL     OW 4262   0.048   2.020   2.197  0.2886  0.6665  0.4464
 1152SOL    HW1 4263   0.081   2.099   2.155  0.8058  0.7642  1.0202
 1152SOL    HW2 4264  -0.009   2.051   2.268 -0.6401  0.5033 -0.2149
 1153SOL     OW 4265   0.717   2.893   3.476 -1.0297  0.2696 -0.3434
 1153SOL    HW1 4266   0.755   2.836   3.409  1.5555  1.8195 -0.3313
 1153SOL    HW2 4267   0.646   2.939   3.431 -1.2856 -0.8644 -1.1428
 1154SOL     OW 4268   0.976   2.267   0.360  0.3948 -0.5811  0.5261
 1154SOL    HW1 4269   1.053   2.319   0.383  0.3708  0.2637 -1.1452
 1154SOL    HW2 4270   1.012   2.187   0.323  0.5904  0.5292 -1.8931
 1155SOL     OW 4271   1.623   1.515   3.555 -0.2183 -0.0067  0.5069
 1155SOL    HW1 4272   1.683   1.554   3.491 -1.0272 -0.6437 -0.6960
 1155SOL    HW2 4273   1.594   1.588   3.609 -1.7040  1.1193 -1.6772
 1156SOL     OW 4274   0.333   1.818   4.088 -0.5374  0.5147 -0.4488
 1156SOL    HW1 4275   0.271   1.840   4.156 -1.5876  2.6682 -1.9955
 1156SOL    HW2 4276   0.283   1.762   4.027  0.4251 -1.5055  0.5096
 1157SOL     OW 4277  -0.026   2.960   1.907  0.4919 -0.0199 -0.1413
 1157SOL    HW1 4278   0.069   2.950   1.904  0.4218 -0.4923 -1.2813
 1157SOL    HW2 4279  -0.040   3.054   1.919  1.0970 -0.1086  1.4762
 1158SOL     OW 4280   0.520   1.941   2.579  0.0337  0.0001 -0.3312
 1158SOL    HW1 4281   0.492   2.013   2.635  1.4394  1.0767 -0.9385
 1158SOL    HW2 4282   0.444   1.884   2.572 -0.2917 -0.0098  2.3879
 1159SOL     OW 4283   1.689   0.751  -0.006 -0.5828 -0.5808 -0.4700
 1159SOL    HW1 4284   1.608   0.789  -0.040  0.1515  1.1030 -0.4098
 1159SOL    HW2 4285   1.695   0.784   0.084  0.2465 -0.5756 -0.5214
 1160SOL     OW 4286   6.172   3.068   4.317 -0.1622  0.1586  0.3009
 1160SOL    HW1 4287   6.135   2.981   4.334 -0.3725  0.0847 -0.4872
 1160SOL    HW2 4288   6.262   3.062   4.346 -0.5129  0.0577  1.4079
 1161SOL     OW 4289   0.960   3.183   0.959  0.2818  0.0819  0.0688
 1161SOL    HW1 4290   1.004   3.102   0.986  0.0372 -0.0984 -0.0644
 1161SOL    HW2 4291   0.948   3.173   0.864  1.1277  0.7063 -0.1096
 1162SOL     OW 4292   0.356   5.279   1.179  0.1147 -0.0271 -0.1988
 1162SOL    HW1 4293   0.376   5.239   1.094  0.9802 -0.2536  0.1025
 1162SOL    HW2 4294   0.262   5.296   1.176  0.0036 -0.7058 -0.9216
 1163SOL     OW 4295   1.979   2.814   1.185  0.3917  0.7446  0.1574
 1163SOL    HW1 4296   2.032   2.748   1.229  0.1236 -0.3756 -1.1383
 1163SOL    HW2 4297   1.954   2.773   1.102 -1.7877  1.5596  0.3512
 1164SOL     OW 4298   1.469   1.629   1.792 -0.2261 -0.3067 -0.0136
 1164SOL    HW1 4299   1.535   1.679   1.745  0.3201 -0.8276  0.1994
 1164SOL    HW2 4300   1.456   1.679   1.873  0.8826 -0.9081  0.5503
 1165SOL     OW 4301   6.364   0.194   2.385 -0.8741  0.0496  0.0254
 1165SOL    HW1 4302   6.418   0.131   2.433 -0.3392  0.7984  0.4330
 1165SOL    HW2 4303   6.368   0.274   2.437  0.1978  1.0755 -1.5286
 1166SOL     OW 4304   0.134   4.152   3.665  0.2334 -0.6753 -0.5949
 1166SOL    HW1 4305   0.109   4.184   3.751  1.0520 -1.8338  0.1085
 1166SOL    HW2 4306   0.141   4.231   3.611 -3.1733 -0.1438 -0.4488
 1167SOL     OW 4307   2.327   3.293   3.735  0.6891 -0.2058 -0.1680
 1167SOL    HW1 4308   2.274   3.220   3.702 -0.8451  0.4332  0.7404
 1167SOL    HW2 4309   2.408   3.289   3.685 -0.9715 -0.0648 -3.0533
 1168SOL     OW 4310   0.422   7.361   3.642  0.5741  0.8203  0.6229
 1168SOL    HW1 4311   0.483   7.292   3.616  0.5644  0.3720  1.7259
 1168SOL    HW2 4312   0.405   7.344   3.734  0.3400  2.1317  0.8423
 1169SOL     OW 4313   2.623   4.242   3.730 -0.3842 -0.0075 -0.0450
 1169SOL    HW1 4314   2.547   4.264   3.784 -0.6962  1.6863 -1.0928
 1169SOL    HW2 4315   2.642   4.323   3.682  2.0793 -0.4034  0.1537
 1170SOL     OW 4316   0.913   3.822   0.598 -0.1142 -0.0551  0.1007
 1170SOL    HW1 4317   0.884   3.734   0.576  3.0648 -1.4172  0.8685
 1170SOL    HW2 4318   0.939   3.861   0.515  0.5428 -0.6865  0.0052
 1171SOL     OW 4319   6.769   4.518   2.117 -0.1771  0.0401  0.7022
 1171SOL    HW1 4320   6.801   4.520   2.027  1.4302  0.2340  1.2360
 1171SOL    HW2 4321   6.678   4.546   2.111  0.5521  2.3804 -0.6059
 1172SOL     OW 4322   1.925   2.799   3.080 -0.0757  0.1387  0.6637
 1172SOL    HW1 4323   1.921   2.888   3.115 -1.9413 -0.3380  1.7533
 1172SOL    HW2 4324   1.903   2.809   2.987 -3.3355  0.5637  1.3631
 1173SOL     OW 4325   1.250   2.651   1.711  0.4114 -0.3735 -0.1364
 1173SOL    HW1 4326   1.232   2.708   1.637  0.2018 -0.0515  0.1623
 1173SOL    HW2 4327   1.270   2.566   1.671  0.4887 -0.1566 -0.5686
 1174SOL     OW 4328   3.959   3.479   1.327  0.1865 -0.0808 -0.3339
 1174SOL    HW1 4329   3.918   3.536   1.391  2.9875  0.9404  0.6987
 1174SOL    HW2 4330   3.998   3.538   1.262  0.2591 -0.9672 -1.1324
 1175SOL     OW 4331   0.925   3.459   4.142  0.0355 -0.2278  0.2750
 1175SOL    HW1 4332   0.859   3.449   4.210 -1.1357 -1.0959 -0.9247
 1175SOL    HW2 4333   0.994   3.513   4.182 -1.5096  0.9273  1.4854
 1176SOL     OW 4334   5.080   1.643   3.076 -0.0553  0.0094 -0.7985
 1176SOL    HW1 4335   5.038   1.603   3.152 -0.5947 -0.9257 -1.5598
 1176SOL    HW2 4336   5.168   1.607   3.075 -0.1973 -0.3356 -0.8760
 1177SOL     OW 4337   5.906   0.493   6.947 -0.8320 -0.3201  0.3407
 1177SOL    HW1 4338   5.848   0.533   7.012  0.2716  0.2780  1.0024
 1177SOL    HW2 4339   5.882   0.401   6.946 -2.9661  0.2002 -0.6986
 1178SOL     OW 4340   6.232   2.373   2.238 -0.6946  0.4411 -0.4364
 1178SOL    HW1 4341   6.300   2.368   2.304 -0.5436 -0.9520 -0.6835
 1178SOL    HW2 4342   6.152   2.345   2.283 -0.6229 -0.3499 -0.7964
 1179SOL     OW 4343   3.534   1.995   2.529  1.2521  0.1921 -0.1678
 1179SOL    HW1 4344   3.584   2.044   2.595 -0.1633  0.2995  0.8666
 1179SOL    HW2 4345   3.471   2.059   2.495  1.4200 -0.0947 -1.0332
 1180SOL     OW 4346   1.826   2.551   6.862 -0.0116  0.5118 -1.2811
 1180SOL    HW1 4347   1.784   2.589   6.784 -1.0876  0.3970 -0.7774
 1180SOL    HW2 4348   1.793   2.462   6.866 -0.4629  0.7086 -0.3459
 1181SOL     OW 4349   2.343   2.070   3.813 -0.0246  1.0353  0.5452
 1181SOL    HW1 4350   2.313   2.067   3.722  1.4145  2.4597 -0.0365
 1181SOL    HW2 4351   2.418   2.011   3.816  0.3088  1.4537  0.6310
 1182SOL     OW 4352   2.767   3.541   4.709 -0.1758 -0.1035  0.0712
 1182SOL    HW1 4353   2.829   3.563   4.778  0.2747 -1.0403 -0.0245
 1182SOL    HW2 4354   2.743   3.450   4.726  0.1322 -0.4344 -1.1374
 1183SOL     OW 4355   3.009   2.008   4.214  0.4170  0.5086 -0.2014
 1183SOL    HW1 4356   2.994   2.101   4.196  0.0335  0.4241 -0.3319
 1183SOL    HW2 4357   3.081   1.984   4.156  1.7432  1.1556  1.1165
 1184SOL     OW 4358   6.615   2.890   3.407 -0.4311  0.0179  0.0574
 1184SOL    HW1 4359   6.524   2.878   3.380 -0.4939  0.1915  0.1976
 1184SOL    HW2 4360   6.616   2.973   3.454  0.0636  0.7556 -1.1840
 1185SOL     OW 4361   3.271   2.122   0.847  0.1909  0.2190 -0.0317
 1185SOL    HW1 4362   3.333   2.099   0.778  0.2380  2.4331 -0.8251
 1185SOL    HW2 4363   3.310   2.086   0.927  0.8181 -1.2367 -0.9552
 1186SOL     OW 4364   2.986   1.670   1.472 -0.1679  0.1820 -0.2879
 1186SOL    HW1 4365   2.908   1.717   1.502  0.7301  2.0207 -0.6976
 1186SOL    HW2 4366   3.045   1.739   1.442  2.0598 -1.0656  0.9762
 1187SOL     OW 4367   3.351   2.189   3.871  0.2517  0.0826 -0.3006
 1187SOL    HW1 4368   3.435   2.168   3.830  0.8351  2.1096 -0.2661
 1187SOL    HW2 4369   3.366   2.274   3.913 -1.6335  0.1695  0.2787
 1188SOL     OW 4370   6.709   2.678   0.507  0.0111 -0.6415 -0.1206
 1188SOL    HW1 4371   6.778   2.743   0.500 -0.6781 -0.0639 -2.5850
 1188SOL    HW2 4372   6.753   2.594   0.492  0.3922 -0.4245 -0.2187
 1189SOL     OW 4373   3.583   7.388   5.782  0.0273 -0.1215  0.1190
 1189SOL    HW1 4374   3.549   7.386   5.872  2.7192  0.3785  1.2408
 1189SOL    HW2 4375   3.638   7.310   5.776  0.8612  0.5102 -0.6704
 1190SOL     OW 4376   5.190   1.747   2.726 -1.0208 -0.4803 -0.5256
 1190SOL    HW1 4377   5.119   1.759   2.663  0.0504 -2.3856 -2.2316
 1190SOL    HW2 4378   5.200   1.652   2.733  1.4291 -0.2826 -0.4587
 1191SOL     OW 4379   0.625   0.748   2.131 -0.4296 -0.1084  0.4675
 1191SOL    HW1 4380   0.720   0.739   2.135 -0.4968 -1.3669 -0.3645
 1191SOL    HW2 4381   0.596   0.745   2.223  0.0870 -2.9700  0.6120
 1192SOL     OW 4382   0.356   2.388   4.221  0.1355 -0.4480 -0.1724
 1192SOL    HW1 4383   0.440   2.428   4.200 -0.3105  1.0186  0.6871
 1192SOL    HW2 4384   0.291   2.455   4.199 -0.5958 -0.3794  1.9626
 1193SOL     OW 4385   2.074  -0.024   3.855  0.4413 -0.1548 -0.8440
 1193SOL    HW1 4386   2.143   0.039   3.879  0.7018  0.1198 -2.2170
 1193SOL    HW2 4387   2.009   0.029   3.809 -0.5658 -0.4684  0.1803
 1194SOL     OW 4388   2.112   1.950   0.807 -0.3929  0.6595 -0.1393
 1194SOL    HW1 4389   2.068   1.900   0.738 -1.5878  1.7419 -0.2246
 1194SOL    HW2 4390   2.052   2.023   0.823  0.5247  1.1569  1.0998
 1195SOL     OW 4391   2.621   1.549   2.884  0.0994  0.1451  0.3328
 1195SOL    HW1 4392   2.562   1.585   2.819 -1.3196 -0.8758  0.9977
 1195SOL    HW2 4393   2.580   1.570   2.968  0.5656 -0.7673  0.8008
 1196SOL     OW 4394   0.934   1.441   4.932 -0.1774  0.6907  0.1434
 1196SOL    HW1 4395   0.917   1.349   4.914 -1.8461  0.5832  1.9309
 1196SOL    HW2 4396   0.946   1.481   4.845  0.4338 -1.1518 -0.6610
 1197SOL     OW 4397   2.599   4.018   5.533  0.1597  0.4519  0.1614
 1197SOL    HW1 4398   2.673   4.029   5.474 -0.5328  0.2946 -0.7650
 1197SOL    HW2 4399   2.522   4.040   5.480 -0.4149  1.2918  1.2977
 1198SOL     OW 4400   0.425   2.361   3.189  0.5571 -0.0101  0.5982
 1198SOL    HW1 4401   0.358   2.421   3.223  0.4465 -0.6912  1.6207
 1198SOL    HW2 4402   0.393   2.274   3.210  1.4858 -0.3711  0.5822
 1199SOL     OW 4403   0.565   2.384   1.918 -0.1636 -0.0547 -0.3435
 1199SOL    HW1 4404   0.640   2.326   1.902  0.9371  1.0743  0.5088
 1199SOL    HW2 4405   0.499   2.328   1.959  1.9254 -0.2410  3.1571
 1200SOL     OW 4406   1.914   0.406   1.739 -0.1687  0.1893  0.2230
 1200SOL    HW1 4407   1.996   0.410   1.788  0.0855 -0.4373 -0.1432
 1200SOL    HW2 4408   1.846   0.426   1.803  0.2272  0.1637  0.6488
 1201SOL     OW 4409   2.674   4.597   4.305 -0.3605  0.2478 -0.3794
 1201SOL    HW1 4410   2.608   4.635   4.363  0.6431  0.1280  0.8997
 1201SOL    HW2 4411   2.678   4.657   4.231 -0.4910  1.3674  0.4859
 1202SOL     OW 4412   0.474   0.307   1.304 -0.7462  0.2685  0.1945
 1202SOL    HW1 4413   0.474   0.231   1.246  1.2911 -0.9006  1.5741
 1202SOL    HW2 4414   0.490   0.382   1.246  0.7013 -0.7906 -0.8638
 1203SOL     OW 4415   2.788   2.780   0.186 -0.3208 -0.2624  0.3245
 1203SOL    HW1 4416   2.768   2.776   0.279 -0.5655 -1.5017  0.2359
 1203SOL    HW2 4417   2.761   2.695   0.152  1.0211 -0.3291 -0.6368
 1204SOL     OW 4418   0.134   2.331   3.039 -0.3865  0.1955  0.7435
 1204SOL    HW1 4419   0.161   2.264   2.976  1.1553  0.6244  0.9208
 1204SOL    HW2 4420   0.126   2.284   3.122 -1.3400 -0.1542  0.4659
 1205SOL     OW 4421   1.658   3.512   2.558 -0.3538 -0.1936 -0.2816
 1205SOL    HW1 4422   1.639   3.605   2.544  1.2342  0.2376  0.1702
 1205SOL    HW2 4423   1.662   3.475   2.470 -1.6579 -0.0007 -0.4412
 1206SOL     OW 4424   6.097   4.006   2.786 -0.5848  0.5730 -0.6783
 1206SOL    HW1 4425   6.048   3.927   2.761 -0.9228  1.2398 -2.2411
 1206SOL    HW2 4426   6.120   3.992   2.877 -1.7941 -0.7464 -0.5440
 1207SOL     OW 4427   0.407   5.164   3.338  0.3929 -0.1622 -0.1074
 1207SOL    HW1 4428   0.441   5.083   3.377  0.0767  0.6207  1.9047
 1207SOL    HW2 4429   0.436   5.233   3.397 -2.9125  0.7715  0.6427
 1208SOL     OW 4430   6.700   6.032   1.349 -0.1098 -0.2414 -0.5075
 1208SOL    HW1 4431   6.771   6.049   1.410  1.0402 -0.2936 -1.7685
 1208SOL    HW2 4432   6.700   6.107   1.290 -0.6900 -0.5427 -0.9106
 1209SOL     OW 4433   2.073   2.170   4.157 -0.5815 -0.1907  0.4995
 1209SOL    HW1 4434   2.121   2.099   4.199 -0.3659  0.1007  0.7539
 1209SOL    HW2 4435   2.122   2.190   4.078 -0.3778 -0.0120  0.6689
 1210SOL     OW 4436   0.437   0.787   4.930 -0.2867 -0.1994  0.3907
 1210SOL    HW1 4437   0.467   0.799   4.840 -0.8360 -0.3376  0.1871
 1210SOL    HW2 4438   0.343   0.804   4.926 -0.2358  0.2697  1.0284
 1211SOL     OW 4439   0.128   0.813   0.438 -0.7027  0.1396 -0.0410
 1211SOL    HW1 4440   0.177   0.790   0.517  0.3204 -0.5576 -0.8585
 1211SOL    HW2 4441   0.042   0.842   0.471 -0.0169  0.6659  1.3618
 1212SOL     OW 4442   1.648   2.530   2.028  0.3887  0.0638  0.4846
 1212SOL    HW1 4443   1.632   2.452   2.082 -1.0390  0.3803  0.5766
 1212SOL    HW2 4444   1.641   2.498   1.938 -0.3163  0.0829  0.5213
 1213SOL     OW 4445   2.451   0.109   1.747 -0.3248 -0.1464 -0.2503
 1213SOL    HW1 4446   2.526   0.152   1.706 -2.0197  1.4203 -1.9075
 1213SOL    HW2 4447   2.441   0.026   1.700  1.6793 -1.5392  1.5546
 1214SOL     OW 4448   0.464   4.185   0.797 -0.2198 -0.3768 -0.2292
 1214SOL    HW1 4449   0.537   4.240   0.827 -1.5333  1.1763  0.2787
 1214SOL    HW2 4450   0.420   4.237   0.730 -2.4485 -0.0313  1.3870
 1215SOL     OW 4451   5.957   1.380   6.095  0.2636 -0.4407 -0.7031
 1215SOL    HW1 4452   6.020   1.418   6.155 -0.8616  0.7372 -0.2343
 1215SOL    HW2 4453   5.892   1.337   6.152 -0.1462 -0.3695 -1.1082
 1216SOL     OW 4454   0.560   2.101   3.019 -0.1988  0.5292  0.0634
 1216SOL    HW1 4455   0.484   2.110   3.076  0.9695  0.6725  1.6761
 1216SOL    HW2 4456   0.570   2.007   3.007 -0.4724  0.4970  0.0910
 1217SOL     OW 4457   1.028   1.555   3.125  0.0080  0.3528 -0.0019
 1217SOL    HW1 4458   0.979   1.493   3.070  1.4026 -1.1758  0.4246
 1217SOL    HW2 4459   1.033   1.512   3.211 -0.9841  2.1159  0.9937
 1218SOL     OW 4460   0.837   2.454   6.996 -0.1046  0.0743 -0.1425
 1218SOL    HW1 4461   0.856   2.499   6.914 -1.5968  0.1761 -0.4577
 1218SOL    HW2 4462   0.889   2.500   7.062 -0.7974  1.6028 -0.6274
 1219SOL     OW 4463   6.082   2.309   4.832 -0.7855 -0.3115 -0.5328
 1219SOL    HW1 4464   6.173   2.327   4.805 -1.1601  0.2427 -1.4724
 1219SOL    HW2 4465   6.055   2.236   4.777 -0.2812 -1.8463  1.1486
 1220SOL     OW 4466   0.053   3.245   2.982  0.4119  0.0738 -0.3294
 1220SOL    HW1 4467   0.128   3.199   2.944  0.1143 -1.1756  0.5484
 1220SOL    HW2 4468   0.040   3.320   2.924  3.7217  1.6505  0.7165
 1221SOL     OW 4469   1.624   4.636   1.345  0.6295 -0.2413 -0.0284
 1221SOL    HW1 4470   1.690   4.568   1.358  0.9356 -0.1054 -0.8164
 1221SOL    HW2 4471   1.627   4.689   1.424 -0.3069 -1.7289  1.0464
 1222SOL     OW 4472   0.846   2.251   1.874  0.2764  0.1742 -0.3927
 1222SOL    HW1 4473   0.827   2.197   1.797  0.9319  1.5866 -1.6043
 1222SOL    HW2 4474   0.888   2.330   1.838  0.3753  0.9892  1.3996
 1223SOL     OW 4475   1.798   1.942   3.622  0.0490  0.2198 -0.4282
 1223SOL    HW1 4476   1.737   1.909   3.688  0.7070  0.0060  0.0841
 1223SOL    HW2 4477   1.751   2.013   3.579 -0.7764 -0.3189 -0.4362
 1224SOL     OW 4478   6.668   4.876   3.114 -0.3576  0.1461 -0.1845
 1224SOL    HW1 4479   6.621   4.822   3.178  0.6969  0.9857  1.3670
 1224SOL    HW2 4480   6.756   4.839   3.111 -0.0787  0.8145 -0.3055
 1225SOL     OW 4481   0.104   5.587   1.947  0.3172 -0.0784 -0.3885
 1225SOL    HW1 4482   0.014   5.613   1.927 -0.2625 -0.6479  1.3650
 1225SOL    HW2 4483   0.112   5.595   2.042  1.6527 -1.5059 -0.3345
 1226SOL     OW 4484   6.300   1.232   6.989 -0.3615  0.0691 -0.0106
 1226SOL    HW1 4485   6.349   1.197   6.914 -2.4932 -1.1560 -0.9045
 1226SOL    HW2 4486   6.267   1.154   7.034 -2.2354  0.8384  0.0205
 1227SOL     OW 4487   6.113   1.842   1.317  0.0702  0.0023  0.7313
 1227SOL    HW1 4488   6.101   1.920   1.263  2.0361  0.8044  1.3722
 1227SOL    HW2 4489   6.159   1.873   1.395 -0.3975 -1.5675  1.6824
 1228SOL     OW 4490   6.760   5.824   6.166 -0.1950  0.5776 -0.3054
 1228SOL    HW1 4491   6.778   5.731   6.154  2.0774  0.8817  0.2225
 1228SOL    HW2 4492   6.675   5.827   6.211  0.5394 -1.3449  1.3194
 1229SOL     OW 4493   1.223   3.852   3.238  0.7988  0.4451 -0.0619
 1229SOL    HW1 4494   1.296   3.817   3.187  1.3939  0.9180  0.4621
 1229SOL    HW2 4495   1.193   3.778   3.290  2.0100  0.6651  0.9930
 1230SOL     OW 4496   2.806   3.454   2.786 -0.3178  0.1365  0.0254
 1230SOL    HW1 4497   2.802   3.387   2.718  0.0454 -0.0713  0.2088
 1230SOL    HW2 4498   2.895   3.488   2.781 -0.7638  1.2472 -0.6780
 1231SOL     OW 4499   0.360   2.063   3.663  0.0330 -0.0233  0.3011
 1231SOL    HW1 4500   0.449   2.043   3.693  0.4349  2.0706  0.6152
 1231SOL    HW2 4501   0.350   2.011   3.583  0.7999 -1.7848  1.2860
 1232SOL     OW 4502   1.304   1.672   3.432  0.4259  0.1690  0.1461
 1232SOL    HW1 4503   1.389   1.716   3.441 -0.2311  1.3306  0.9346
 1232SOL    HW2 4504   1.244   1.741   3.405 -0.5750 -0.2990  1.0956
 1233SOL     OW 4505   2.077   1.960   3.664 -0.1982  0.2650 -0.6182
 1233SOL    HW1 4506   1.996   1.970   3.613 -0.3689 -1.2610 -0.6723
 1233SOL    HW2 4507   2.049   1.923   3.747  0.4135  0.0936 -0.4857
 1234SOL     OW 4508   0.869   0.932   1.710 -0.3935  0.6066  0.2643
 1234SOL    HW1 4509   0.878   1.006   1.770  1.2889  0.2969  0.4465
 1234SOL    HW2 4510   0.959   0.913   1.681 -0.6946 -1.6655  0.6015
 1235SOL     OW 4511   1.721   3.266   1.861  0.4995  0.2321 -0.0903
 1235SOL    HW1 4512   1.720   3.181   1.816  3.0738  0.1203 -0.0764
 1235SOL    HW2 4513   1.733   3.330   1.791 -1.5165  0.6572 -0.1093
 1236SOL     OW 4514   2.917   3.384   5.395  0.5191  0.3836 -0.0290
 1236SOL    HW1 4515   2.871   3.423   5.470 -0.1793 -0.4754  0.0102
 1236SOL    HW2 4516   2.848   3.369   5.330  1.1587  1.3942 -0.9855
 1237SOL     OW 4517   1.431   1.369   5.901 -0.4363 -0.1188 -0.3809
 1237SOL    HW1 4518   1.499   1.320   5.946 -0.3856 -0.3589 -0.7166
 1237SOL    HW2 4519   1.443   1.348   5.808  0.4755  1.6193 -0.6985
 1238SOL     OW 4520   1.121   3.781   2.726 -0.4106 -0.1619 -0.4739
 1238SOL    HW1 4521   1.183   3.716   2.694  0.2774  0.4612 -0.4166
 1238SOL    HW2 4522   1.111   3.761   2.819  1.1474  0.8578 -0.0433
 1239SOL     OW 4523   6.535   1.100   2.336 -0.9545 -0.0934 -0.0727
 1239SOL    HW1 4524   6.598   1.172   2.348 -2.1811  0.9937  0.0649
 1239SOL    HW2 4525   6.517   1.069   2.425  0.3391 -1.2947 -0.1936
 1240SOL     OW 4526   0.972   3.769   3.410 -0.3075  0.0748 -0.7245
 1240SOL    HW1 4527   0.969   3.858   3.375 -2.1784  0.6964  0.8126
 1240SOL    HW2 4528   0.885   3.734   3.393 -0.2875 -0.6756  0.5771
 1241SOL     OW 4529   1.304   2.532   6.045 -0.1904  0.3970 -0.4657
 1241SOL    HW1 4530   1.395   2.564   6.046  0.2154 -0.6798  1.5024
 1241SOL    HW2 4531   1.255   2.600   6.092  0.1565 -0.3577  1.0697
 1242SOL     OW 4532   6.204   0.555   2.114  0.3091  0.5547  0.2462
 1242SOL    HW1 4533   6.217   0.462   2.131  0.2908  0.7054  1.1446
 1242SOL    HW2 4534   6.110   0.564   2.097  0.3219  0.4059  0.0934
 1243SOL     OW 4535   4.546   5.133   6.973 -0.5313  0.4040 -0.6070
 1243SOL    HW1 4536   4.585   5.063   7.026  0.1501  0.7429 -0.6450
 1243SOL    HW2 4537   4.584   5.119   6.886 -1.0761  0.2943 -0.8274
 1244SOL     OW 4538   1.483   1.533   0.276 -0.1185 -0.2213 -0.1924
 1244SOL    HW1 4539   1.431   1.535   0.195 -1.2183 -2.3769  0.3981
 1244SOL    HW2 4540   1.557   1.477   0.256 -1.2573 -2.1480  0.7036
 1245SOL     OW 4541   0.282   5.002   0.259 -0.7810 -0.0286  0.0908
 1245SOL    HW1 4542   0.373   4.993   0.286 -0.8509 -0.9481  0.0501
 1245SOL    HW2 4543   0.253   5.084   0.298 -0.8061 -1.1780  2.6631
 1246SOL     OW 4544   5.953   2.341   2.661 -0.0776 -0.1635  0.5014
 1246SOL    HW1 4545   5.930   2.411   2.600  0.9445 -0.4881 -0.2793
 1246SOL    HW2 4546   5.870   2.301   2.685 -0.7541  1.6651  1.4213
 1247SOL     OW 4547   5.755   2.807   4.621 -0.0046 -0.1107  0.3667
 1247SOL    HW1 4548   5.717   2.895   4.614  2.4081  1.0194  0.7637
 1247SOL    HW2 4549   5.758   2.789   4.715  0.6943 -0.0825  0.3484
 1248SOL     OW 4550   0.030   2.167   3.671  0.4593  0.0088 -0.0741
 1248SOL    HW1 4551   0.078   2.247   3.649 -0.1391  0.4813  0.3021
 1248SOL    HW2 4552   0.043   2.109   3.596  1.8443  0.0092  0.1278
 1249SOL     OW 4553   6.313   2.206   2.036  0.2109  0.1656  0.2875
 1249SOL    HW1 4554   6.288   2.281   2.091  0.2596 -0.6215  1.4194
 1249SOL    HW2 4555   6.382   2.241   1.979 -0.3848  1.2110  0.1709
 1250SOL     OW 4556   4.592   3.303   2.095  0.8297  0.0243 -0.4222
 1250SOL    HW1 4557   4.661   3.250   2.056  1.0363 -0.4292  0.5309
 1250SOL    HW2 4558   4.620   3.316   2.186  0.8498  1.8686 -0.6419
 1251SOL     OW 4559   1.185   1.011   1.822  0.1478  0.1446 -0.2327
 1251SOL    HW1 4560   1.194   0.919   1.845  1.1501  0.5994  1.3829
 1251SOL    HW2 4561   1.109   1.042   1.872 -0.0067  0.2680 -0.5384
 1252SOL     OW 4562   6.404   1.154   3.859  0.6469  0.0208  1.0213
 1252SOL    HW1 4563   6.437   1.073   3.822  1.8501  0.9094  0.0550
 1252SOL    HW2 4564   6.391   1.211   3.783 -1.0942  0.4297  1.5859
 1253SOL     OW 4565   1.618   5.197   0.473 -0.2085  0.0237 -0.8111
 1253SOL    HW1 4566   1.657   5.252   0.541 -1.0691  0.9086 -1.0133
 1253SOL    HW2 4567   1.568   5.258   0.419 -0.5731 -0.8616 -1.4897
 1254SOL     OW 4568   6.709   0.620   1.942 -0.0434  0.1419 -0.1674
 1254SOL    HW1 4569   6.770   0.693   1.953  0.5557 -0.4632  0.6612
 1254SOL    HW2 4570   6.634   0.658   1.896 -0.2310  1.5337  1.2319
 1255SOL     OW 4571   0.587   0.493   3.670 -0.2159  0.1311 -0.3394
 1255SOL    HW1 4572   0.613   0.572   3.717 -0.6306 -0.1703  0.4171
 1255SOL    HW2 4573   0.509   0.462   3.716  0.5990 -1.3591  0.1243
 1256SOL     OW 4574   6.795   2.229   4.915  0.3391  0.0180 -0.7666
 1256SOL    HW1 4575   6.783   2.168   4.987 -1.9167  0.9008 -0.2813
 1256SOL    HW2 4576   6.747   2.190   4.842  0.1262  0.5116 -0.8948
 1257SOL     OW 4577   5.658   4.719   3.378  0.0062  0.4719  0.7306
 1257SOL    HW1 4578   5.716   4.673   3.318 -0.4396 -0.5767  1.0780
 1257SOL    HW2 4579   5.717   4.766   3.437  0.4888 -0.0098  0.6369
 1258SOL     OW 4580   6.166   1.183   6.404  0.0933  0.3216 -0.0081
 1258SOL    HW1 4581   6.180   1.272   6.436 -0.2606  0.5567 -0.4954
 1258SOL    HW2 4582   6.238   1.168   6.343 -0.2625  0.5424 -0.4809
 1259SOL     OW 4583   0.950   2.950   1.902  0.1698 -0.6015  0.1798
 1259SOL    HW1 4584   0.899   2.883   1.858  0.2982 -0.1617 -0.6631
 1259SOL    HW2 4585   1.034   2.952   1.856 -1.1108  2.7359 -2.4898
 1260SOL     OW 4586   2.630   1.073   2.666 -0.1715  0.0106  0.0610
 1260SOL    HW1 4587   2.682   1.108   2.738 -0.9092  1.5600 -0.1259
 1260SOL    HW2 4588   2.540   1.073   2.700 -0.5182  0.7204 -0.8314
 1261SOL     OW 4589   1.086   4.017   1.510 -0.0841  0.1220  0.8251
 1261SOL    HW1 4590   1.111   4.028   1.602  0.2798 -0.6605  0.8242
 1261SOL    HW2 4591   1.035   4.096   1.490  1.0161  0.9831  1.2930
 1262SOL     OW 4592   5.647   2.498   3.416 -0.1466  0.1148 -0.5393
 1262SOL    HW1 4593   5.739   2.495   3.387  0.4828  0.8280  1.2424
 1262SOL    HW2 4594   5.619   2.406   3.416  1.3547 -0.3998  1.1463
 1263SOL     OW 4595   0.466   2.321   1.630 -0.6734  0.5866  0.9872
 1263SOL    HW1 4596   0.538   2.304   1.570 -0.9159 -0.2785  0.9327
 1263SOL    HW2 4597   0.506   2.316   1.717 -0.3521  1.6976  0.9169
 1264SOL     OW 4598   3.066   2.248   1.131  0.3722 -0.3244  0.4974
 1264SOL    HW1 4599   3.107   2.229   1.046 -0.6298  0.7092 -0.2527
 1264SOL    HW2 4600   3.139   2.252   1.192  1.0215 -2.2339 -0.0605
 1265SOL     OW 4601   6.541   2.597   6.584  0.4657  0.2719 -0.0562
 1265SOL    HW1 4602   6.563   2.576   6.493  2.4732 -0.6759  0.5751
 1265SOL    HW2 4603   6.616   2.565   6.634  0.1800  2.2808  1.7860
 1266SOL     OW 4604   0.638   4.446   2.635  0.1915  0.1906 -0.1115
 1266SOL    HW1 4605   0.668   4.486   2.553  2.1571 -0.6054  0.1536
 1266SOL    HW2 4606   0.597   4.518   2.683 -0.9672  0.6850 -1.7383
 1267SOL     OW 4607   1.857   0.884   3.118 -0.4040  0.4335 -0.2313
 1267SOL    HW1 4608   1.789   0.816   3.113 -0.5111  0.5077  0.2324
 1267SOL    HW2 4609   1.815   0.957   3.163 -0.1736  0.6729 -0.4040
 1268SOL     OW 4610   1.013   0.498   6.849  0.3833  0.1033 -0.3965
 1268SOL    HW1 4611   1.058   0.419   6.821  0.5176 -0.2495  0.7973
 1268SOL    HW2 4612   0.945   0.511   6.782 -0.5678 -1.8159  0.1324
 1269SOL     OW 4613   1.939   2.881   2.829  0.5781  0.4578  0.4804
 1269SOL    HW1 4614   1.865   2.941   2.819 -0.0545 -0.4721 -0.6858
 1269SOL    HW2 4615   1.992   2.895   2.751  0.7163 -0.1148  0.4720
 1270SOL     OW 4616   1.752   1.893   4.551 -0.1818  0.1153  0.7969
 1270SOL    HW1 4617   1.834   1.922   4.512 -0.8849 -1.0754 -1.7329
 1270SOL    HW2 4618   1.753   1.798   4.542 -1.5005  0.0168  1.4579
 1271SOL     OW 4619   5.048   4.001   0.752  0.0107  0.4713  0.3632
 1271SOL    HW1 4620   5.018   3.966   0.836  0.3268  0.6200  0.5417
 1271SOL    HW2 4621   4.968   4.030   0.708 -0.2451 -0.3924  0.2440
 1272SOL     OW 4622   3.923   1.428   4.531 -0.4110  0.0531  0.0479
 1272SOL    HW1 4623   4.004   1.449   4.579 -0.8902 -0.4526  1.1144
 1272SOL    HW2 4624   3.942   1.453   4.441  0.7753  0.3766  0.3609
 1273SOL     OW 4625   1.926   2.426   2.814 -0.6234 -0.3772  0.0239
 1273SOL    HW1 4626   1.984   2.350   2.806 -0.6526 -0.2939 -1.2369
 1273SOL    HW2 4627   1.841   2.394   2.786 -0.2708  0.5055 -2.2487
 1274SOL     OW 4628   5.155   3.371   1.812 -0.2640  0.1143 -0.5352
 1274SOL    HW1 4629   5.221   3.322   1.762  0.0676  0.7321 -0.7133
 1274SOL    HW2 4630   5.078   3.371   1.756 -0.1796  0.0302 -0.6548
 1275SOL     OW 4631   1.978   7.297   2.341 -1.0354 -0.4860  0.4233
 1275SOL    HW1 4632   1.960   7.266   2.252 -0.9331 -0.1214  0.2755
 1275SOL    HW2 4633   1.903   7.266   2.392 -0.4768 -1.8105  0.4829
 1276SOL     OW 4634   1.587   1.247   3.549  0.0609 -0.3509 -0.1264
 1276SOL    HW1 4635   1.546   1.234   3.635 -1.1699 -1.1395 -0.8076
 1276SOL    HW2 4636   1.576   1.341   3.532 -0.6307 -0.3831  0.1203
 1277SOL     OW 4637   4.685   1.206   1.649 -0.5205 -0.1515  0.1590
 1277SOL    HW1 4638   4.709   1.263   1.723 -0.1726 -1.9753  1.5313
 1277SOL    HW2 4639   4.769   1.185   1.607 -0.7499  1.1414 -0.9923
 1278SOL     OW 4640   6.735   1.033   3.807 -0.3101 -0.4999  0.6465
 1278SOL    HW1 4641   6.744   1.045   3.902  0.6919  1.0305  0.3913
 1278SOL    HW2 4642   6.654   0.983   3.797 -0.9969  0.2064  2.2604
 1279SOL     OW 4643   2.388   7.647   1.942  0.1368 -0.5629  0.1435
 1279SOL    HW1 4644   2.398   7.733   1.984  1.1224 -0.2786 -0.6296
 1279SOL    HW2 4645   2.417   7.584   2.008 -1.5016 -0.3985  1.0656
 1280SOL     OW 4646   0.721   1.185   3.402  1.1652 -0.4545  0.2368
 1280SOL    HW1 4647   0.777   1.144   3.335 -1.4081 -2.1365 -1.0329
 1280SOL    HW2 4648   0.717   1.277   3.375  2.1124 -0.6009 -0.4965
 1281SOL     OW 4649   1.323   1.492   1.042  0.6536 -0.0358  0.2955
 1281SOL    HW1 4650   1.409   1.518   1.076  1.1935 -1.6329  0.2102
 1281SOL    HW2 4651   1.336   1.481   0.948 -0.1690  1.6877 -0.0532
 1282SOL     OW 4652   0.613   2.543   0.863  0.3194  0.1675  0.4457
 1282SOL    HW1 4653   0.556   2.522   0.937  1.3607 -1.1560  0.9040
 1282SOL    HW2 4654   0.642   2.633   0.880 -0.4923  0.3406  0.9454
 1283SOL     OW 4655   5.047   4.727   1.824 -0.3129 -0.3789  0.5166
 1283SOL    HW1 4656   5.135   4.763   1.811 -0.5692  0.3415  0.6941
 1283SOL    HW2 4657   5.060   4.633   1.832  0.2474 -0.4642 -1.1642
 1284SOL     OW 4658   6.556   0.065   2.575  0.0290  0.2231  0.6990
 1284SOL    HW1 4659   6.504  -0.012   2.555 -0.9423  1.2777 -1.0413
 1284SOL    HW2 4660   6.638   0.052   2.528 -0.6224  0.7828 -0.6380
 1285SOL     OW 4661   1.860   3.372   5.728  0.3399 -0.4851 -0.5100
 1285SOL    HW1 4662   1.804   3.402   5.799  0.0469 -3.1198  0.4962
 1285SOL    HW2 4663   1.800   3.356   5.655  0.2120 -0.4640 -0.4098
 1286SOL     OW 4664   0.838   2.294   5.028  0.7494  0.3297  0.3418
 1286SOL    HW1 4665   0.849   2.343   4.947 -0.8795  0.2107  0.0024
 1286SOL    HW2 4666   0.887   2.213   5.016 -2.4393 -1.4779 -2.1642
 1287SOL     OW 4667   6.404   3.859   4.469  0.3353  0.0751  0.0039
 1287SOL    HW1 4668   6.387   3.912   4.546 -1.0830 -0.4336  0.0666
 1287SOL    HW2 4669   6.319   3.849   4.427  0.8201 -0.9595 -0.7829
 1288SOL     OW 4670   0.931   3.742   4.814  0.0350 -0.6408  0.0027
 1288SOL    HW1 4671   0.967   3.829   4.800 -0.7563 -0.4406 -0.8640
 1288SOL    HW2 4672   0.988   3.684   4.764 -0.1649 -0.4648 -0.4347
 1289SOL     OW 4673   0.797   2.806   4.479 -0.0117  0.1984 -0.3454
 1289SOL    HW1 4674   0.806   2.879   4.418 -0.2889 -0.2480 -0.9303
 1289SOL    HW2 4675   0.826   2.841   4.563 -1.5463  1.4215 -0.2930
 1290SOL     OW 4676   3.474   2.124   5.513 -0.9215 -0.3197 -0.0259
 1290SOL    HW1 4677   3.443   2.073   5.438  0.5985 -0.1850 -0.7814
 1290SOL    HW2 4678   3.477   2.214   5.481 -1.2913 -0.0931  0.5504
 1291SOL     OW 4679   0.874   1.764   3.811 -0.3736  0.0312 -0.2202
 1291SOL    HW1 4680   0.906   1.835   3.755 -1.2534  1.8010  1.3963
 1291SOL    HW2 4681   0.781   1.785   3.826 -0.6191 -1.3829  0.4244
 1292SOL     OW 4682   5.067   5.273   5.676 -0.3300  0.8134  0.4307
 1292SOL    HW1 4683   5.125   5.255   5.601 -0.6405 -0.1426  0.4106
 1292SOL    HW2 4684   5.031   5.360   5.658  1.2743  1.5388  0.5608
 1293SOL     OW 4685   6.632   1.371   2.844  0.4797 -0.1015  0.0522
 1293SOL    HW1 4686   6.635   1.277   2.860 -1.5140 -0.1877  0.1380
 1293SOL    HW2 4687   6.551   1.400   2.886  1.7234  1.9106  1.2534
 1294SOL     OW 4688   6.014   2.692   6.169 -0.2514  0.1881 -0.3689
 1294SOL    HW1 4689   5.937   2.637   6.176  0.0877 -0.3573 -0.8475
 1294SOL    HW2 4690   6.065   2.673   6.248  0.9301 -1.8645 -1.5333
 1295SOL     OW 4691   6.464   1.922   3.008  0.0989  0.2024 -0.0107
 1295SOL    HW1 4692   6.410   1.907   2.931  1.3748 -0.1802 -0.8753
 1295SOL    HW2 4693   6.415   1.884   3.081 -0.2361 -1.2057 -0.9460
 1296SOL     OW 4694   6.162   3.661   5.628  0.2071 -0.3621  0.0323
 1296SOL    HW1 4695   6.221   3.639   5.555 -1.2298 -1.0827 -0.9550
 1296SOL    HW2 4696   6.175   3.590   5.691  0.7371 -0.2639  0.0362
 1297SOL     OW 4697   2.091   2.554   4.750  0.5807 -0.1977  0.2938
 1297SOL    HW1 4698   2.095   2.484   4.815 -0.0438  0.4394  1.0407
 1297SOL    HW2 4699   2.061   2.512   4.670  0.3080 -0.7965  0.7092
 1298SOL     OW 4700   1.401   2.416   6.378 -0.1519  0.0673 -1.3039
 1298SOL    HW1 4701   1.469   2.450   6.319  1.1804  0.5875  0.4501
 1298SOL    HW2 4702   1.444   2.412   6.464 -2.1124 -0.3786 -0.2984
 1299SOL     OW 4703   6.673   1.339   3.850 -0.4923  0.6431 -0.3316
 1299SOL    HW1 4704   6.632   1.253   3.840 -0.3383  0.6973 -1.6722
 1299SOL    HW2 4705   6.723   1.351   3.769  0.5990  1.4155  0.4379
 1300SOL     OW 4706   4.429   1.812   5.664  0.7226  0.6000 -0.2691
 1300SOL    HW1 4707   4.420   1.717   5.667  0.7023  0.6238  1.5550
 1300SOL    HW2 4708   4.423   1.840   5.756 -0.6999  2.5076 -0.8775
 1301SOL     OW 4709   6.008   1.243   3.547 -0.5095  0.2109 -0.3304
 1301SOL    HW1 4710   5.991   1.248   3.641  0.4859 -0.1529 -0.1255
 1301SOL    HW2 4711   5.941   1.184   3.513  0.4021 -1.3485  0.4903
 1302SOL     OW 4712   6.608   3.239   6.220  0.5830 -0.8022 -0.0526
 1302SOL    HW1 4713   6.570   3.163   6.176  0.1599 -0.8094  0.3195
 1302SOL    HW2 4714   6.645   3.203   6.302 -0.8168 -0.4067  0.7850
 1303SOL     OW 4715   5.597   4.012   4.838  0.6687  0.3101 -0.3958
 1303SOL    HW1 4716   5.617   3.963   4.918  1.0050 -1.4673 -1.5410
 1303SOL    HW2 4717   5.630   4.100   4.856  2.5038 -0.5480  0.7077
 1304SOL     OW 4718   3.366   4.737   6.228  0.0671 -0.4841  0.1295
 1304SOL    HW1 4719   3.430   4.772   6.166 -1.1261  1.3723 -0.1571
 1304SOL    HW2 4720   3.409   4.742   6.313 -0.0723  1.9624  0.1272
 1305SOL     OW 4721   0.493   3.722   5.698 -0.0788 -0.4606 -0.2700
 1305SOL    HW1 4722   0.500   3.748   5.606  0.8426 -1.5117 -0.5245
 1305SOL    HW2 4723   0.549   3.785   5.744 -1.4199  0.7597 -0.2584
 1306SOL     OW 4724   0.464   1.642   4.269 -0.4357  0.0115 -0.0351
 1306SOL    HW1 4725   0.541   1.621   4.216  0.6141 -0.3202  1.5483
 1306SOL    HW2 4726   0.455   1.737   4.262  0.0513  0.0407 -0.3183
 1307SOL     OW 4727   1.987   3.073   3.817  0.0378  0.4638 -0.0396
 1307SOL    HW1 4728   1.914   3.019   3.786 -0.2101  0.0461  1.2359
 1307SOL    HW2 4729   1.972   3.083   3.911  2.1906 -0.5153  0.4654
 1308SOL     OW 4730   2.956   2.999   5.247  0.2229  0.1912  0.4662
 1308SOL    HW1 4731   3.018   3.072   5.247  1.9535 -1.1857 -0.4709
 1308SOL    HW2 4732   2.911   3.005   5.163  0.5651  0.0529  0.2678
 1309SOL     OW 4733   6.236   3.396   6.013 -0.3743 -0.1954  0.1133
 1309SOL    HW1 4734   6.148   3.402   6.050 -0.2901 -0.1324  0.3064
 1309SOL    HW2 4735   6.279   3.327   6.063 -0.5797 -0.7985 -0.5382
 1310SOL     OW 4736   2.356   1.438   2.411 -0.1417  0.1737  0.2105
 1310SOL    HW1 4737   2.436   1.389   2.432  0.4554 -0.0449 -2.2557
 1310SOL    HW2 4738   2.386   1.513   2.360 -1.4241  0.6999  0.1813
 1311SOL     OW 4739   1.181   1.146   6.268 -0.4195  0.0756 -0.1399
 1311SOL    HW1 4740   1.126   1.212   6.309  1.3208  0.2196  2.2237
 1311SOL    HW2 4741   1.143   1.132   6.182 -2.1963  2.4536  0.1636
 1312SOL     OW 4742   5.574   2.560   4.711 -0.1149  0.1096  0.1336
 1312SOL    HW1 4743   5.492   2.593   4.748  0.2683  0.3582  0.7935
 1312SOL    HW2 4744   5.605   2.498   4.776  1.7928  2.3063  1.4974
 1313SOL     OW 4745   2.067   5.030   4.119 -0.0761  0.5471  0.2658
 1313SOL    HW1 4746   2.121   4.957   4.149  0.3963  1.1123  0.8328
 1313SOL    HW2 4747   1.995   4.989   4.071  0.1189 -0.2898  0.6699
 1314SOL     OW 4748   1.407   1.159   4.735 -0.7147  0.2221  0.2894
 1314SOL    HW1 4749   1.352   1.232   4.707 -0.5146  0.2539 -0.0314
 1314SOL    HW2 4750   1.438   1.120   4.653  0.2164  0.5740  0.4576
 1315SOL     OW 4751   3.200   3.591   6.527 -0.1481 -0.3453 -0.0948
 1315SOL    HW1 4752   3.110   3.607   6.499  0.1630 -0.6502 -1.2959
 1315SOL    HW2 4753   3.251   3.588   6.446  1.4726  2.8262  0.6410
 1316SOL     OW 4754   0.730   1.697   4.446 -0.1089  0.0148  0.0214
 1316SOL    HW1 4755   0.823   1.717   4.457 -0.4722  1.2964  1.0746
 1316SOL    HW2 4756   0.691   1.781   4.421 -1.1284 -0.2539  0.6695
 1317SOL     OW 4757   1.907   4.694   3.788  0.0848  0.0500  0.3708
 1317SOL    HW1 4758   1.912   4.625   3.722 -0.8045 -0.6560  1.0278
 1317SOL    HW2 4759   1.958   4.766   3.750  0.8140 -0.8565 -0.4364
 1318SOL     OW 4760   6.784   3.403   6.067  0.3669 -0.3610  0.3150
 1318SOL    HW1 4761   6.747   3.319   6.094 -2.9283  1.0046  0.4513
 1318SOL    HW2 4762   6.709   3.457   6.044  2.4655  1.6317 -2.7291
 1319SOL     OW 4763   6.303   1.754   5.337 -0.6048 -0.2167  0.6609
 1319SOL    HW1 4764   6.223   1.788   5.376 -0.9963 -1.3365  0.8850
 1319SOL    HW2 4765   6.286   1.660   5.325 -0.0061 -0.1479 -0.9934
 1320SOL     OW 4766   1.018   3.926   5.463  0.0946  1.1763  0.2754
 1320SOL    HW1 4767   1.028   3.969   5.378 -0.8199 -0.9488 -0.9685
 1320SOL    HW2 4768   1.100   3.880   5.477 -0.6030 -0.4143 -0.6428
 1321SOL     OW 4769   4.924   2.141   4.974  0.0962  0.8915  0.2343
 1321SOL    HW1 4770   4.944   2.125   4.882  1.0539  2.6067  0.1106
 1321SOL    HW2 4771   4.990   2.092   5.022  1.3768  2.2445 -0.0798
 1322SOL     OW 4772   6.535   1.445   4.573 -0.1253  0.2117 -0.3983
 1322SOL    HW1 4773   6.592   1.415   4.502 -0.1518  0.0562 -0.3539
 1322SOL    HW2 4774   6.596   1.469   4.644 -0.1121  0.1132 -0.3763
 1323SOL     OW 4775   1.947   3.751   4.004 -0.3872 -0.2679 -0.5353
 1323SOL    HW1 4776   1.982   3.754   3.915  0.2362 -0.0761 -0.2913
 1323SOL    HW2 4777   1.854   3.768   3.994 -0.2945 -0.0988 -1.1410
 1324SOL     OW 4778   0.379   1.205   4.526 -0.1983  0.3648  0.0770
 1324SOL    HW1 4779   0.361   1.249   4.609  0.7987 -0.1610  0.5832
 1324SOL    HW2 4780   0.349   1.116   4.539  2.0082 -0.3487  0.7064
 1325SOL     OW 4781   2.674   0.329   3.794 -0.2914 -0.1394  0.5137
 1325SOL    HW1 4782   2.615   0.346   3.868 -1.4255 -0.6214 -0.2643
 1325SOL    HW2 4783   2.748   0.389   3.809 -0.9570  0.4739  1.5119
 1326SOL     OW 4784   6.743   2.065   0.097 -0.4163  0.9408 -0.2203
 1326SOL    HW1 4785   6.771   2.021   0.178 -2.7517  0.3351  0.3362
 1326SOL    HW2 4786   6.686   2.135   0.127 -1.6776  0.4218 -1.3478
 1327SOL     OW 4787   2.481   1.289   3.629 -0.5590 -0.0130 -0.2971
 1327SOL    HW1 4788   2.493   1.232   3.553 -0.4283 -0.8119  0.3121
 1327SOL    HW2 4789   2.524   1.242   3.701  0.0049  1.0922  0.1100
 1328SOL     OW 4790   1.605   0.538   5.609 -0.1785  0.7006  0.2552
 1328SOL    HW1 4791   1.631   0.574   5.524 -1.1727  2.6562  0.7197
 1328SOL    HW2 4792   1.517   0.573   5.624 -0.7093 -0.9603  1.3705
 1329SOL     OW 4793   0.022   3.109   6.686  0.2195  0.0410  0.2907
 1329SOL    HW1 4794   0.050   3.093   6.776  2.1463 -0.3707 -0.3460
 1329SOL    HW2 4795  -0.051   3.048   6.673 -0.5423  0.5873  1.7530
 1330SOL     OW 4796   5.870   1.902   5.157 -0.1934 -0.4281 -0.1729
 1330SOL    HW1 4797   5.916   1.985   5.147  2.8253 -2.1545 -2.5625
 1330SOL    HW2 4798   5.888   1.875   5.248 -0.8312  1.2526  0.4803
 1331SOL     OW 4799   1.798   7.066   4.514  0.0574  0.0600  0.3151
 1331SOL    HW1 4800   1.816   7.000   4.581  1.3965  0.2101  0.1333
 1331SOL    HW2 4801   1.839   7.146   4.548  1.6866 -0.1072 -1.1221
 1332SOL     OW 4802   0.396   0.423   3.842  0.6258 -0.5265  0.4074
 1332SOL    HW1 4803   0.398   0.467   3.927 -0.7225  1.7613 -0.6312
 1332SOL    HW2 4804   0.304   0.399   3.829  0.2872  1.4192 -1.3826
 1333SOL     OW 4805   0.933   2.952   7.013  0.0371  0.3135  0.3452
 1333SOL    HW1 4806   0.847   2.977   7.046 -0.0677  0.5744 -0.1139
 1333SOL    HW2 4807   0.964   3.030   6.966 -0.9720 -0.8815 -2.5159
 1334SOL     OW 4808   2.619   1.337   4.481  0.1766 -0.0141  1.0061
 1334SOL    HW1 4809   2.603   1.329   4.387  2.0558  0.1860  0.6340
 1334SOL    HW2 4810   2.578   1.259   4.519  1.4839 -1.3900 -0.2893
 1335SOL     OW 4811   0.110   2.808   4.686 -0.2531  0.7097 -0.1642
 1335SOL    HW1 4812   0.107   2.866   4.763 -2.2628  2.0044 -1.1317
 1335SOL    HW2 4813   0.092   2.866   4.612 -0.2383 -0.8265 -1.4128
 1336SOL     OW 4814   1.153   2.113   5.230  0.2944 -0.0840  0.3989
 1336SOL    HW1 4815   1.092   2.070   5.289 -0.3915  1.6722  1.0316
 1336SOL    HW2 4816   1.108   2.115   5.145  0.4126 -0.7558  0.3165
 1337SOL     OW 4817   1.552   4.192   4.587 -0.0148  0.2056 -0.2357
 1337SOL    HW1 4818   1.538   4.283   4.613 -0.5833  0.5927 -1.7827
 1337SOL    HW2 4819   1.490   4.142   4.640 -0.1453  0.7935  0.1705
 1338SOL     OW 4820   1.061   0.969   3.430 -0.0616 -0.5020  0.2628
 1338SOL    HW1 4821   1.012   1.010   3.360 -0.1013 -0.5279  0.2756
 1338SOL    HW2 4822   1.131   0.921   3.385 -0.6498 -1.3021  0.1776
 1339SOL     OW 4823   0.723   0.746   3.889 -1.1345  0.3983  0.5367
 1339SOL    HW1 4824   0.684   0.667   3.929 -3.2725  0.0676 -1.9112
 1339SOL    HW2 4825   0.705   0.815   3.952 -0.1583 -0.8278  2.2620
 1340SOL     OW 4826   0.329   2.140   6.171 -0.5240  0.0925  0.6562
 1340SOL    HW1 4827   0.298   2.096   6.092  1.5806 -1.0118  0.3722
 1340SOL    HW2 4828   0.267   2.114   6.240 -0.1331 -2.2310  0.1965
 1341SOL     OW 4829   1.758   0.972   4.528 -0.5444  0.2152 -0.6342
 1341SOL    HW1 4830   1.775   0.882   4.502  2.1474 -0.3371  2.3994
 1341SOL    HW2 4831   1.663   0.981   4.523 -0.8450 -2.5521 -1.6514
 1342SOL     OW 4832   0.076   1.870   4.214 -0.2601 -0.2849  0.3076
 1342SOL    HW1 4833   0.104   1.928   4.285 -2.7360  0.0765  1.0892
 1342SOL    HW2 4834  -0.002   1.911   4.179 -0.9676 -2.1546 -0.4267
 1343SOL     OW 4835   6.176   3.451   3.008 -0.4374  0.8368 -0.0232
 1343SOL    HW1 4836   6.102   3.397   2.981  0.8666 -0.2545 -1.5464
 1343SOL    HW2 4837   6.154   3.477   3.098 -2.3889  0.0943 -0.2245
 1344SOL     OW 4838   0.955   4.562   2.111 -0.3546  0.1222 -0.5156
 1344SOL    HW1 4839   0.917   4.573   2.024 -0.1087  0.0736 -0.6322
 1344SOL    HW2 4840   0.966   4.652   2.144 -0.9476  0.1193 -0.3121
 1345SOL     OW 4841   1.631   2.096   2.819 -0.3481 -0.3904 -0.0754
 1345SOL    HW1 4842   1.537   2.106   2.831 -0.2218  1.5991 -0.4543
 1345SOL    HW2 4843   1.659   2.042   2.894 -1.6759 -0.4217  0.4214
 1346SOL     OW 4844   6.739   5.200   5.614  0.1996  0.2517  0.0634
 1346SOL    HW1 4845   6.719   5.111   5.584  1.0836  0.0672  0.0199
 1346SOL    HW2 4846   6.687   5.209   5.695  0.9223 -0.6929  0.6571
 1347SOL     OW 4847   2.367   2.412   2.709  0.3198  0.0181  0.3955
 1347SOL    HW1 4848   2.337   2.499   2.733  0.4273  0.2520 -0.2813
 1347SOL    HW2 4849   2.436   2.427   2.643  0.6206 -0.5618  0.5657
 1348SOL     OW 4850   2.157   3.961   1.917 -0.0555  0.3917  0.8351
 1348SOL    HW1 4851   2.160   3.874   1.876  0.7359  1.0311 -0.5539
 1348SOL    HW2 4852   2.099   3.950   1.992 -0.6209 -1.1474  0.2248
 1349SOL     OW 4853   0.310   3.060   5.714 -0.1674  0.2939 -0.7371
 1349SOL    HW1 4854   0.319   2.988   5.776  1.8170  0.1982 -1.0833
 1349SOL    HW2 4855   0.218   3.087   5.722 -0.8270 -1.8958 -0.2125
 1350SOL     OW 4856   0.024   3.020   4.513  0.3824  0.3224  0.5707
 1350SOL    HW1 4857  -0.065   3.031   4.545  0.9621 -0.3942  2.5272
 1350SOL    HW2 4858   0.077   3.080   4.565  0.9373  1.7008 -1.4357
 1351SOL     OW 4859   2.954   2.022   4.869  0.5605 -0.4718 -0.1645
 1351SOL    HW1 4860   2.997   1.962   4.808 -0.4004 -0.0686 -1.2734
 1351SOL    HW2 4861   3.027   2.063   4.917  1.2729 -4.7581  3.0250
 1352SOL     OW 4862   1.662   3.192   4.396 -0.3366  0.3000 -0.2801
 1352SOL    HW1 4863   1.721   3.267   4.408  0.7356 -0.8405  2.2182
 1352SOL    HW2 4864   1.581   3.219   4.439  0.2903 -0.1783  1.2715
 1353SOL     OW 4865   1.458   3.821   5.723  0.3627  0.1261  0.0117
 1353SOL    HW1 4866   1.471   3.884   5.794  1.2658 -1.5300  1.4077
 1353SOL    HW2 4867   1.533   3.833   5.665  0.8496 -0.0472  0.5941
 1354SOL     OW 4868   5.026   4.232   4.088 -0.2720  0.1845 -0.6193
 1354SOL    HW1 4869   5.112   4.216   4.127 -0.4558 -0.0401 -0.3057
 1354SOL    HW2 4870   5.023   4.174   4.012  0.1575  0.7514 -1.0773
 1355SOL     OW 4871   1.038   1.847   5.814  0.3720 -0.4112 -0.3895
 1355SOL    HW1 4872   1.100   1.916   5.794 -0.7097  0.5147 -0.6511
 1355SOL    HW2 4873   1.052   1.827   5.907 -0.0043  0.8872 -0.0418
 1356SOL     OW 4874   6.508   2.763   4.532 -0.5150 -0.2860 -0.1196
 1356SOL    HW1 4875   6.571   2.710   4.580 -0.8133 -0.7442 -0.2287
 1356SOL    HW2 4876   6.422   2.727   4.556 -0.6772 -0.3645 -0.8051
 1357SOL     OW 4877   0.615   3.869   3.801  0.2966  0.5082  0.8644
 1357SOL    HW1 4878   0.636   3.790   3.850  1.0694 -0.0841 -0.3630
 1357SOL    HW2 4879   0.608   3.839   3.710  0.0280  1.7601  0.4518
 1358SOL     OW 4880   0.053   0.119   3.700  0.1147  0.0887 -0.3580
 1358SOL    HW1 4881   0.006   0.163   3.630  0.3376 -0.2952 -0.7613
 1358SOL    HW2 4882   0.000   0.042   3.720  0.6910 -0.4934 -1.0053
 1359SOL     OW 4883   6.701   1.553   4.023  0.7507  0.1733 -0.0860
 1359SOL    HW1 4884   6.712   1.472   3.973 -0.2183  0.1034 -0.2116
 1359SOL    HW2 4885   6.776   1.607   4.000  1.2203 -0.5521 -0.2724
 1360SOL     OW 4886   6.327   2.684   3.611  0.2707 -0.1042 -0.5216
 1360SOL    HW1 4887   6.339   2.767   3.565 -0.3732  0.2581 -0.0564
 1360SOL    HW2 4888   6.265   2.704   3.682 -1.4309 -1.3926 -1.5710
 1361SOL     OW 4889   2.269   3.549   3.583 -0.2809  0.2112 -0.0324
 1361SOL    HW1 4890   2.343   3.497   3.551 -0.6444 -0.0802 -0.4125
 1361SOL    HW2 4891   2.231   3.496   3.653 -0.5098  0.0667 -0.2630
 1362SOL     OW 4892   1.947   3.626   2.069  0.0580 -0.2934  0.4791
 1362SOL    HW1 4893   1.853   3.615   2.053  0.0310 -2.0853  1.5378
 1362SOL    HW2 4894   1.986   3.546   2.035  1.1389  0.1668  0.6069
 1363SOL     OW 4895   2.422   1.651   3.054 -0.5357 -0.3289  0.3098
 1363SOL    HW1 4896   2.365   1.575   3.062 -0.1479 -0.5613  0.9591
 1363SOL    HW2 4897   2.380   1.706   2.988  0.0834 -1.9203 -1.4943
 1364SOL     OW 4898   3.065   0.810   6.227  0.7118  0.3155 -0.0040
 1364SOL    HW1 4899   3.018   0.821   6.309 -0.4151  1.1083 -0.7281
 1364SOL    HW2 4900   3.000   0.774   6.166  1.1369  1.0218 -0.9103
 1365SOL     OW 4901   6.740   3.045   3.128  0.0506  0.2641  0.2539
 1365SOL    HW1 4902   6.800   3.100   3.077  0.7078 -0.3570  0.3363
 1365SOL    HW2 4903   6.677   3.106   3.165 -0.6630  0.7075 -1.5826
 1366SOL     OW 4904   3.916   1.052   6.073  0.1486  0.2880  0.1003
 1366SOL    HW1 4905   3.954   1.089   6.152  0.8589 -2.6356  1.2263
 1366SOL    HW2 4906   3.860   0.981   6.103 -1.6406  0.7147 -1.9146
 1367SOL     OW 4907   5.442   7.577   4.452 -0.1414 -0.0029  0.1602
 1367SOL    HW1 4908   5.395   7.525   4.517  1.7891 -1.3743  0.5537
 1367SOL    HW2 4909   5.394   7.660   4.449 -1.8870 -0.8963  1.3058
 1368SOL     OW 4910   0.767   0.899   6.127 -0.2354  1.0499  0.5119
 1368SOL    HW1 4911   0.672   0.908   6.132 -0.3199  0.1462  0.7258
 1368SOL    HW2 4912   0.799   0.988   6.116 -1.1421  1.3098 -0.1680
 1369SOL     OW 4913   0.589   5.457   4.325  0.4359  0.0424 -0.6376
 1369SOL    HW1 4914   0.580   5.362   4.329 -0.7456  0.1972  1.5884
 1369SOL    HW2 4915   0.682   5.472   4.305  1.0667 -1.5815  0.8479
 1370SOL     OW 4916   0.075   5.653   4.394  0.1539 -0.1236 -0.1460
 1370SOL    HW1 4917   0.071   5.589   4.323 -0.6050 -0.7261  0.4219
 1370SOL    HW2 4918   0.149   5.710   4.371  0.4560 -0.8268 -0.9720
 1371SOL     OW 4919   1.250   3.591   3.354 -0.6278 -0.2407 -0.4763
 1371SOL    HW1 4920   1.164   3.576   3.393  0.7479 -2.7073  2.0025
 1371SOL    HW2 4921   1.279   3.505   3.324  1.5546  0.1802  0.1854
 1372SOL     OW 4922   5.730   1.325   1.951 -0.1355 -0.4224 -0.0134
 1372SOL    HW1 4923   5.746   1.324   2.046 -0.2889 -0.8612  0.0115
 1372SOL    HW2 4924   5.815   1.305   1.912 -0.1461 -0.5959  0.0482
 1373SOL     OW 4925   6.487   4.531   6.138  0.0897  0.3122 -0.1477
 1373SOL    HW1 4926   6.571   4.571   6.162  0.7816  0.6328 -2.8190
 1373SOL    HW2 4927   6.505   4.437   6.135  0.8429  0.4728 -2.1764
 1374SOL     OW 4928   6.186   3.289   5.507  0.2747 -0.0336 -0.3814
 1374SOL    HW1 4929   6.281   3.296   5.516  0.2140  0.7709 -0.2717
 1374SOL    HW2 4930   6.151   3.328   5.587 -0.1418 -1.0653 -0.0438
 1375SOL     OW 4931   0.653   1.252   2.225  0.0183  0.5906  0.0932
 1375SOL    HW1 4932   0.722   1.201   2.182  0.2718  0.2145  0.9123
 1375SOL    HW2 4933   0.641   1.209   2.310 -1.8342  0.1430 -0.3656
 1376SOL     OW 4934   5.201   3.680   0.761  0.3457  0.4910  0.1030
 1376SOL    HW1 4935   5.246   3.634   0.689  1.1236 -1.0362  1.4945
 1376SOL    HW2 4936   5.110   3.685   0.732  0.5731 -0.4118 -0.8569
 1377SOL     OW 4937   5.481   0.362   2.839  0.3958 -0.2709 -0.0949
 1377SOL    HW1 4938   5.407   0.361   2.899  0.2913  0.7772 -0.1848
 1377SOL    HW2 4939   5.484   0.273   2.803 -0.6643 -0.3996  0.0928
 1378SOL     OW 4940   2.448   5.213   4.769 -0.9449 -0.6242  0.0794
 1378SOL    HW1 4941   2.518   5.277   4.781 -0.1984 -0.8345 -2.5182
 1378SOL    HW2 4942   2.368   5.261   4.786 -0.4348  1.2255 -2.2364
 1379SOL     OW 4943   0.723   2.853   6.701  0.4437 -0.3820 -0.3556
 1379SOL    HW1 4944   0.797   2.906   6.672 -0.4805 -0.0816 -2.3492
 1379SOL    HW2 4945   0.661   2.856   6.627 -1.7320 -0.2995  1.3538
 1380SOL     OW 4946   2.995   4.864   3.101 -0.0647  0.7468 -0.2366
 1380SOL    HW1 4947   3.048   4.929   3.053  3.2578 -0.9905  0.7692
 1380SOL    HW2 4948   3.029   4.868   3.191  0.2758 -2.2896 -0.1398
 1381SOL     OW 4949   2.437   4.035   1.883 -0.2354 -0.5737  0.3197
 1381SOL    HW1 4950   2.441   4.128   1.908  1.2079  0.0170 -1.8338
 1381SOL    HW2 4951   2.346   4.010   1.897 -0.3562  0.7011  2.3648
 1382SOL     OW 4952   3.101   1.716   4.036  0.5984 -0.2938  0.1454
 1382SOL    HW1 4953   3.181   1.731   3.985 -0.3257 -1.4878 -1.7632
 1382SOL    HW2 4954   3.132   1.672   4.116  1.9876  0.8459  0.2977
 1383SOL     OW 4955   6.068   2.909   0.959  0.3073  0.1446  0.2015
 1383SOL    HW1 4956   6.001   2.890   0.893 -0.1200 -1.7591  1.1280
 1383SOL    HW2 4957   6.104   2.824   0.982  2.2103  1.0165  0.6427
 1384SOL     OW 4958   0.466   2.176   0.337  0.5146 -0.1171  0.6270
 1384SOL    HW1 4959   0.560   2.166   0.325  0.5805 -0.7542  1.5525
 1384SOL    HW2 4960   0.426   2.108   0.283  0.4860  1.1425 -1.0148
 1385SOL     OW 4961   1.373   5.813   5.474 -0.1076  0.5624  0.2458
 1385SOL    HW1 4962   1.453   5.770   5.504  0.7744  2.3619  0.6260
 1385SOL    HW2 4963   1.327   5.836   5.554  0.6209  2.4166  0.1757
 1386SOL     OW 4964   5.585   2.953   0.356  0.0011  0.2652 -0.6750
 1386SOL    HW1 4965   5.491   2.942   0.364  0.2398 -0.5864  1.6061
 1386SOL    HW2 4966   5.605   3.031   0.407  0.4345  1.1709 -2.1610
 1387SOL     OW 4967   6.778   1.311   1.424 -0.8145  0.0954 -0.0553
 1387SOL    HW1 4968   6.703   1.354   1.466 -2.4791 -1.1945 -1.5686
 1387SOL    HW2 4969   6.766   1.218   1.443  0.9478 -0.0823  0.4236
 1388SOL     OW 4970   5.889   1.009   5.209  0.7592 -0.2066  0.2141
 1388SOL    HW1 4971   5.849   0.977   5.290  1.3617 -0.3627  0.4569
 1388SOL    HW2 4972   5.978   0.973   5.211  1.0918  0.5857 -0.0426
 1389SOL     OW 4973   1.871   2.497   5.004 -0.1385  0.2512  0.0997
 1389SOL    HW1 4974   1.804   2.480   4.937 -1.3048  0.3666  1.2024
 1389SOL    HW2 4975   1.827   2.480   5.087  1.5076 -0.6393  0.8354
 1390SOL     OW 4976   4.850   4.662   3.509 -0.1832  0.1120 -0.0478
 1390SOL    HW1 4977   4.882   4.720   3.440 -1.5392  1.2508  0.2268
 1390SOL    HW2 4978   4.775   4.618   3.470  0.1871 -0.6537  0.0998
 1391SOL     OW 4979   0.234   1.940   2.676 -0.2344  0.5883 -0.2992
 1391SOL    HW1 4980   0.219   1.960   2.584  0.0987 -0.5818 -0.6236
 1391SOL    HW2 4981   0.225   1.845   2.682 -1.9698  0.7940  1.2098
 1392SOL     OW 4982   6.119   2.704   4.259  0.2853 -0.5112 -0.6215
 1392SOL    HW1 4983   6.121   2.611   4.278 -0.1934 -0.4489 -0.2419
 1392SOL    HW2 4984   6.211   2.732   4.264  0.3856 -0.8825 -0.3524
 1393SOL     OW 4985   1.920   7.655   6.995 -0.0755 -0.0335  0.3532
 1393SOL    HW1 4986   1.963   7.719   6.938 -0.4526 -0.5610 -0.5442
 1393SOL    HW2 4987   1.943   7.570   6.957 -1.1441 -0.3567  0.3852
 1394SOL     OW 4988   1.650   0.349   3.108  0.5975 -0.0511 -0.0618
 1394SOL    HW1 4989   1.634   0.257   3.130  1.0895 -0.5491 -1.6464
 1394SOL    HW2 4990   1.744   0.361   3.125  0.9886 -0.4490 -1.7900
 1395SOL     OW 4991   0.311   0.336   4.213  0.3286 -0.1838  0.1136
 1395SOL    HW1 4992   0.383   0.278   4.238  0.4109  0.4862  1.4886
 1395SOL    HW2 4993   0.235   0.278   4.204  0.1557 -0.4039  2.5446
 1396SOL     OW 4994   1.271   2.435   5.510 -0.2753 -0.4281  0.3403
 1396SOL    HW1 4995   1.203   2.490   5.471  1.5032  0.2333 -2.0811
 1396SOL    HW2 4996   1.322   2.495   5.564 -0.8983 -0.6794  1.2259
 1397SOL     OW 4997   3.335   5.780   1.362  0.1805  0.4411 -0.0380
 1397SOL    HW1 4998   3.292   5.866   1.366 -1.1388 -0.1422 -0.8690
 1397SOL    HW2 4999   3.319   5.750   1.272  2.7657  0.3756 -0.5491
 1398SOL     OW 5000   1.153   0.753   4.538 -0.3194 -0.4667 -0.2583
 1398SOL    HW1 5001   1.225   0.703   4.576 -1.3238 -0.2846  2.1162
 1398SOL    HW2 5002   1.144   0.829   4.596 -2.5579 -0.6459 -0.2867
 1399SOL     OW 5003   1.454   3.325   4.573  0.1377  1.1806  0.2167
 1399SOL    HW1 5004   1.487   3.241   4.602  0.7988  0.8126 -1.5082
 1399SOL    HW2 5005   1.520   3.388   4.601  0.5900  0.8774 -0.1513
 1400SOL     OW 5006   0.397   0.823   1.442 -0.2097 -0.6023 -0.1948
 1400SOL    HW1 5007   0.453   0.788   1.512  1.2800  1.8655 -0.0550
 1400SOL    HW2 5008   0.368   0.908   1.475 -0.7902 -0.0848 -1.9354
 1401SOL     OW 5009   2.713   3.930   5.762 -0.3155  0.3120  0.4155
 1401SOL    HW1 5010   2.667   3.973   5.690  0.3084 -0.1285 -0.2577
 1401SOL    HW2 5011   2.770   3.998   5.798 -1.1749  0.7436  0.9905
 1402SOL     OW 5012   5.068   4.146   5.109 -0.3618  0.5845  0.0837
 1402SOL    HW1 5013   5.131   4.200   5.061 -3.2347  2.5658 -1.8296
 1402SOL    HW2 5014   5.062   4.187   5.195  1.2932  0.0160  0.5051
 1403SOL     OW 5015   2.918   4.645   4.423 -0.2627 -0.0013 -0.0995
 1403SOL    HW1 5016   2.836   4.649   4.374 -0.8442 -0.4322  0.8123
 1403SOL    HW2 5017   2.900   4.587   4.496  0.9419 -0.3155 -0.0224
 1404SOL     OW 5018   5.965   4.008   4.157 -0.1619 -0.9853 -0.0752
 1404SOL    HW1 5019   6.050   3.994   4.199 -0.7172 -0.6106  1.2226
 1404SOL    HW2 5020   5.986   4.057   4.076  0.8083 -0.4422  0.4844
 1405SOL     OW 5021   2.003   4.969   4.770 -0.7326 -0.2558  0.1008
 1405SOL    HW1 5022   2.063   4.934   4.705 -2.2495 -1.1718 -0.8709
 1405SOL    HW2 5023   1.991   5.060   4.745  0.1255 -0.0987  0.2302
 1406SOL     OW 5024   4.408   4.424   5.883 -0.0163  0.8270  0.1886
 1406SOL    HW1 5025   4.436   4.513   5.902 -1.4898  1.0435  1.5149
 1406SOL    HW2 5026   4.474   4.369   5.926 -0.2244  1.3042  1.1437
 1407SOL     OW 5027   1.392   3.382   5.159 -0.6026 -0.2316  0.6030
 1407SOL    HW1 5028   1.361   3.412   5.073 -0.7904  0.4074  0.8920
 1407SOL    HW2 5029   1.369   3.452   5.219 -0.2529 -0.5707  1.1425
 1408SOL     OW 5030   1.848   3.039   5.473  0.1697  0.4589  0.2191
 1408SOL    HW1 5031   1.776   3.086   5.515  0.1347 -0.6301  1.4381
 1408SOL    HW2 5032   1.921   3.101   5.476  0.6338 -0.0522  3.3889
 1409SOL     OW 5033   6.696   1.718   3.017 -0.0648  0.2161  0.1538
 1409SOL    HW1 5034   6.613   1.755   3.044  0.2948 -1.1340  3.6744
 1409SOL    HW2 5035   6.675   1.629   2.989 -0.0859  0.7197 -1.4872
 1410SOL     OW 5036   1.758   7.470   2.536 -0.7105  0.2150  0.0617
 1410SOL    HW1 5037   1.811   7.497   2.462 -1.3052  1.5699  0.1017
 1410SOL    HW2 5038   1.721   7.386   2.510 -2.2695  1.4225 -1.9265
 1411SOL     OW 5039   2.747   0.296   2.616 -0.1573 -0.0504  0.0128
 1411SOL    HW1 5040   2.794   0.218   2.587  2.0469  1.3930 -0.5470
 1411SOL    HW2 5041   2.682   0.312   2.548 -0.1005 -0.9434 -0.2623
 1412SOL     OW 5042   0.747   1.778   6.465 -0.2436 -0.5813  0.2192
 1412SOL    HW1 5043   0.652   1.787   6.462 -0.1240  1.3181  0.6215
 1412SOL    HW2 5044   0.777   1.814   6.381  0.1394 -0.7910  0.2631
 1413SOL     OW 5045   6.249   2.057   6.081 -0.2232 -0.2201 -0.7280
 1413SOL    HW1 5046   6.212   2.116   6.146  0.4539 -0.7708  0.1756
 1413SOL    HW2 5047   6.327   2.020   6.123  0.0432 -0.8368 -1.7240
 1414SOL     OW 5048   3.251   3.645   6.267 -0.2852  0.0645 -0.8667
 1414SOL    HW1 5049   3.186   3.576   6.250 -0.8094  0.8558 -2.2502
 1414SOL    HW2 5050   3.263   3.687   6.182 -2.1170  3.5391  0.4141
 1415SOL     OW 5051   4.603   2.806   1.912  0.2374 -0.1091 -0.1767
 1415SOL    HW1 5052   4.675   2.750   1.882  0.7106  0.5838 -0.3366
 1415SOL    HW2 5053   4.528   2.776   1.861  0.9035  0.6555 -1.6648
 1416SOL     OW 5054   0.097   5.518   3.476 -0.3674  0.2399  0.4882
 1416SOL    HW1 5055   0.152   5.558   3.543 -0.5248  0.2498  0.6104
 1416SOL    HW2 5056   0.008   5.530   3.507 -0.4089 -0.4390  0.6650
 1417SOL     OW 5057   1.157   3.405   3.031 -0.6579  0.0596 -0.4089
 1417SOL    HW1 5058   1.223   3.354   3.078  1.0199  1.4851 -1.0918
 1417SOL    HW2 5059   1.183   3.399   2.939 -2.2069 -0.3276 -0.8409
 1418SOL     OW 5060   0.224   2.429   1.708  0.3330  0.3902 -0.0795
 1418SOL    HW1 5061   0.180   2.344   1.699  1.7262 -0.2221 -1.7777
 1418SOL    HW2 5062   0.313   2.413   1.679  1.5916  1.7359  2.6701
 1419SOL     OW 5063   2.776   3.755   5.124  0.3641  1.1541 -0.0877
 1419SOL    HW1 5064   2.698   3.798   5.160 -0.7274  0.5567 -1.6497
 1419SOL    HW2 5065   2.837   3.828   5.106 -0.1482  1.7045  0.3515
 1420SOL     OW 5066   0.033   3.407   5.285 -0.8830 -0.3301  0.0732
 1420SOL    HW1 5067  -0.008   3.335   5.237 -0.0069 -0.1070 -1.0622
 1420SOL    HW2 5068   0.118   3.371   5.313 -0.1066  0.4725 -1.1683
 1421SOL     OW 5069   3.523   3.067   5.504 -0.0520 -0.5005 -0.1305
 1421SOL    HW1 5070   3.503   3.160   5.512  4.1563  0.7196 -1.4393
 1421SOL    HW2 5071   3.513   3.033   5.593  1.1007  1.9069  1.0022
 1422SOL     OW 5072   1.929   3.953   4.612 -0.2305 -0.2547  0.0442
 1422SOL    HW1 5073   1.968   3.878   4.568  0.8972  1.7240 -2.5693
 1422SOL    HW2 5074   1.852   3.975   4.560  1.2777  2.3027 -1.2976
 1423SOL     OW 5075   1.345   1.035   5.300  0.7555  0.5428  0.5041
 1423SOL    HW1 5076   1.436   1.065   5.305  1.6039 -1.6893 -0.3717
 1423SOL    HW2 5077   1.352   0.943   5.273 -1.6998 -0.1546  1.9627
 1424SOL     OW 5078   5.068   1.929   5.922 -0.1422  0.4132 -0.5747
 1424SOL    HW1 5079   4.990   1.874   5.928 -1.1250  1.7249 -0.9555
 1424SOL    HW2 5080   5.046   2.008   5.972  1.1805  0.5533 -0.1652
 1425SOL     OW 5081   1.347   0.884   3.514 -0.1111  0.3936  0.0921
 1425SOL    HW1 5082   1.435   0.860   3.543 -0.2406 -0.2987 -0.0453
 1425SOL    HW2 5083   1.289   0.844   3.579 -0.3947 -1.0067 -0.9735
 1426SOL     OW 5084   5.723   3.027   5.927 -0.3466  0.1385  0.2403
 1426SOL    HW1 5085   5.779   3.007   6.001 -0.3304 -1.7299 -0.2249
 1426SOL    HW2 5086   5.772   3.092   5.876 -0.5329  1.7420  2.0161
 1427SOL     OW 5087   2.172   2.763   3.303  0.0695 -0.1766  0.4375
 1427SOL    HW1 5088   2.222   2.683   3.324 -0.1286 -0.4927 -0.2861
 1427SOL    HW2 5089   2.210   2.794   3.221 -1.4350 -0.8621 -0.5528
 1428SOL     OW 5090   0.053   2.037   1.025  0.0696  0.2678 -0.2124
 1428SOL    HW1 5091   0.108   2.014   0.951  1.8563 -1.8279  1.6133
 1428SOL    HW2 5092   0.104   2.101   1.075 -1.8208  2.9812 -1.4904
 1429SOL     OW 5093   0.622   2.313   2.651 -0.3289 -0.3902  0.0891
 1429SOL    HW1 5094   0.551   2.304   2.588  0.1610  1.0109 -0.6926
 1429SOL    HW2 5095   0.644   2.406   2.649  0.7727 -0.6093  1.1572
 1430SOL     OW 5096   1.755   4.147   2.146  0.2787  0.3080  0.1938
 1430SOL    HW1 5097   1.702   4.068   2.139 -1.5473  1.3905  0.8351
 1430SOL    HW2 5098   1.720   4.192   2.224  1.1645  1.7853 -0.2131
 1431SOL     OW 5099   6.460   2.867   4.272  0.4967 -0.5472  0.3643
 1431SOL    HW1 5100   6.486   2.840   4.360 -0.7343  0.6725  1.1368
 1431SOL    HW2 5101   6.518   2.817   4.214  0.0849 -2.8035  1.7728
 1432SOL     OW 5102   3.004   5.377   4.386  0.6394  0.4855 -0.4582
 1432SOL    HW1 5103   2.914   5.395   4.414  0.3651  1.0357 -1.6348
 1432SOL    HW2 5104   3.051   5.360   4.468 -0.1819  1.7715  0.3270
 1433SOL     OW 5105   0.098   1.200   4.284  0.1186  0.1606  0.5361
 1433SOL    HW1 5106   0.159   1.126   4.285 -1.5824 -1.2913  0.4808
 1433SOL    HW2 5107   0.122   1.251   4.362  0.2854 -1.3358  1.5123
 1434SOL     OW 5108   6.503   2.300   5.035  0.0703 -0.0119  0.1839
 1434SOL    HW1 5109   6.451   2.380   5.030  0.9304  0.5258 -0.4645
 1434SOL    HW2 5110   6.439   2.229   5.035 -0.6606  0.6415 -0.4077
 1435SOL     OW 5111   3.324   1.192   6.859  0.1733  0.2251  0.2269
 1435SOL    HW1 5112   3.343   1.221   6.770 -0.9082  2.3841  0.6153
 1435SOL    HW2 5113   3.247   1.135   6.850 -0.6238  1.3197 -0.1559
 1436SOL     OW 5114   1.474   3.467   6.566 -0.9973 -0.2909 -0.4263
 1436SOL    HW1 5115   1.383   3.437   6.561 -1.0348 -0.1620 -0.5185
 1436SOL    HW2 5116   1.512   3.418   6.639 -1.0141 -0.6815 -0.6795
 1437SOL     OW 5117   6.762   5.138   6.154 -0.1806 -0.3904 -0.2302
 1437SOL    HW1 5118   6.832   5.183   6.201 -1.1961  2.9133 -1.6205
 1437SOL    HW2 5119   6.805   5.103   6.075  0.3764 -0.7815  0.2359
 1438SOL     OW 5120   0.526   3.974   5.263 -0.0084 -0.9310  0.3719
 1438SOL    HW1 5121   0.567   4.047   5.310  1.4063 -0.7186 -1.0790
 1438SOL    HW2 5122   0.439   4.006   5.241  0.5528  0.3245 -0.1403
 1439SOL     OW 5123   6.822   6.016   6.750  0.2735  0.0634 -0.0595
 1439SOL    HW1 5124   6.866   5.964   6.818 -0.9949  0.9818  1.5191
 1439SOL    HW2 5125   6.729   6.008   6.770 -0.0837  0.9992 -1.2465
 1440SOL     OW 5126   2.228   2.495   3.377 -0.0916 -0.0886 -0.0529
 1440SOL    HW1 5127   2.259   2.426   3.320  1.2371  1.2734 -1.0400
 1440SOL    HW2 5128   2.253   2.467   3.465  1.7087 -0.2257 -0.5776
 1441SOL     OW 5129   2.688   4.260   5.217 -0.0010  0.6427 -0.2568
 1441SOL    HW1 5130   2.621   4.205   5.176 -0.7820  0.8918  0.6516
 1441SOL    HW2 5131   2.653   4.349   5.211  0.4971  0.8421 -0.2356
 1442SOL     OW 5132   2.709   3.423   4.967 -0.2570  0.7192 -0.0350
 1442SOL    HW1 5133   2.732   3.425   5.060 -1.7669 -1.2737  0.4411
 1442SOL    HW2 5134   2.638   3.486   4.959  0.4795  1.5756 -0.0683
 1443SOL     OW 5135   0.967   1.455   0.264 -0.2524 -0.0371 -0.5517
 1443SOL    HW1 5136   0.962   1.499   0.349  0.1578 -1.2776  0.1346
 1443SOL    HW2 5137   0.954   1.525   0.200 -0.2899  0.9620  0.5194
 1444SOL     OW 5138   0.780   1.734   3.367 -0.6311  0.1268  0.1427
 1444SOL    HW1 5139   0.831   1.751   3.288 -1.3010 -2.8006 -1.0248
 1444SOL    HW2 5140   0.694   1.772   3.349 -0.0467  1.8115  0.6367
 1445SOL     OW 5141   2.540   2.041   5.487  0.4840  0.5842 -0.3834
 1445SOL    HW1 5142   2.498   2.112   5.536  0.7061  1.2934 -1.1915
 1445SOL    HW2 5143   2.632   2.066   5.484  0.6978 -0.1337 -0.0244
 1446SOL     OW 5144   1.727   1.471   0.092  0.1732 -0.2960 -0.4515
 1446SOL    HW1 5145   1.698   1.398   0.037  2.3983  0.1597 -2.3641
 1446SOL    HW2 5146   1.814   1.494   0.059  1.0345  0.9931  2.3456
 1447SOL     OW 5147   2.818   3.806   1.831  0.0404  0.2717  0.2619
 1447SOL    HW1 5148   2.782   3.850   1.754  0.4895 -0.1629 -0.2041
 1447SOL    HW2 5149   2.756   3.735   1.849  0.1694  0.1005  0.0317
 1448SOL     OW 5150   6.022   0.153   2.648  0.3227  0.1952 -0.3996
 1448SOL    HW1 5151   6.097   0.204   2.616 -0.0429  0.6524 -0.5229
 1448SOL    HW2 5152   6.016   0.079   2.587 -0.4849  1.1596 -1.5176
 1449SOL     OW 5153   3.410   4.135   5.977 -0.3080 -0.2153 -0.3816
 1449SOL    HW1 5154   3.421   4.225   5.947 -0.2859  0.5229  1.6794
 1449SOL    HW2 5155   3.498   4.105   5.995 -0.0690 -1.5459 -3.2813
 1450SOL     OW 5156   1.485   3.623   6.181  0.0687  0.0412  0.5876
 1450SOL    HW1 5157   1.464   3.716   6.190 -0.6531 -0.1200  0.6145
 1450SOL    HW2 5158   1.535   3.619   6.099 -0.3885  0.3748  0.2860
 1451SOL     OW 5159   1.848   7.457   5.658 -0.0062 -0.1216 -0.2492
 1451SOL    HW1 5160   1.939   7.442   5.631  0.5276  1.5120  0.4940
 1451SOL    HW2 5161   1.838   7.553   5.657 -1.9183 -0.2807 -0.9140
 1452SOL     OW 5162   3.965   1.534   3.779 -0.1944  0.2269  0.1086
 1452SOL    HW1 5163   4.017   1.559   3.855  1.3865 -1.7215 -0.2425
 1452SOL    HW2 5164   4.019   1.469   3.734 -2.7142 -1.5147 -0.5855
 1453SOL     OW 5165   0.597   1.098   4.365  0.0148  0.6748  0.4418
 1453SOL    HW1 5166   0.542   1.077   4.289  0.3611  3.5336 -0.7343
 1453SOL    HW2 5167   0.536   1.136   4.428 -0.0848 -0.6712  1.1932
 1454SOL     OW 5168   5.090   2.400   5.025  0.1660  0.3980  0.2167
 1454SOL    HW1 5169   5.018   2.341   5.001  0.5067 -0.2689  0.7815
 1454SOL    HW2 5170   5.055   2.453   5.097  0.3031 -0.0772  0.6394
 1455SOL     OW 5171   0.373   4.474   4.525 -0.7770  0.4096  0.2181
 1455SOL    HW1 5172   0.416   4.555   4.497 -1.1068  0.0304 -1.5405
 1455SOL    HW2 5173   0.325   4.499   4.604 -0.5777  1.8521 -0.0808
 1456SOL     OW 5174   1.480   1.103   6.324 -1.1676  0.1984 -0.4244
 1456SOL    HW1 5175   1.479   1.010   6.304 -3.3722 -0.8346  3.4818
 1456SOL    HW2 5176   1.390   1.133   6.308 -1.4334  0.6979  1.6790
 1457SOL     OW 5177   0.027   2.487   1.129 -0.5166 -0.6373 -0.0156
 1457SOL    HW1 5178  -0.011   2.574   1.141 -0.1483 -0.6900  1.8953
 1457SOL    HW2 5179   0.034   2.476   1.034 -1.3845  1.0504 -0.3023
 1458SOL     OW 5180   1.133   1.611   6.229 -0.5159  0.0171  0.3904
 1458SOL    HW1 5181   1.056   1.623   6.173 -1.2260  1.7475  1.6488
 1458SOL    HW2 5182   1.205   1.593   6.168 -1.6275 -0.1995 -0.9028
 1459SOL     OW 5183   1.805   7.332   4.671 -0.0591  0.2958 -0.0682
 1459SOL    HW1 5184   1.752   7.311   4.748 -0.5377  0.4678 -0.3439
 1459SOL    HW2 5185   1.742   7.370   4.609 -0.1310 -1.8382 -1.3883
 1460SOL     OW 5186   2.351   4.114   4.647 -0.2748  0.3127 -0.5349
 1460SOL    HW1 5187   2.400   4.068   4.579  0.0950  1.3575 -0.9883
 1460SOL    HW2 5188   2.366   4.062   4.726  1.2453  0.3717 -0.7461
 1461SOL     OW 5189   2.424   2.010   5.258 -0.7969  0.6139 -0.8061
 1461SOL    HW1 5190   2.458   2.048   5.339  2.6536 -2.3925 -0.5414
 1461SOL    HW2 5191   2.365   1.940   5.287 -0.5937  0.3983 -0.9045
 1462SOL     OW 5192   6.806   4.482   5.172  0.3645  0.2218 -0.2169
 1462SOL    HW1 5193   6.819   4.570   5.138  0.0145 -0.1825 -1.4716
 1462SOL    HW2 5194   6.717   4.483   5.206 -0.2459 -0.0621 -1.7062
 1463SOL     OW 5195   6.181   2.488   5.471 -0.2746 -0.0264  0.3383
 1463SOL    HW1 5196   6.160   2.575   5.437 -1.7466 -1.2875 -2.2975
 1463SOL    HW2 5197   6.134   2.482   5.554 -0.6208  1.4875  0.2769
 1464SOL     OW 5198   6.466   2.968   3.800 -0.8043 -0.3408  0.3725
 1464SOL    HW1 5199   6.395   2.973   3.865  1.6906  2.2806  3.2299
 1464SOL    HW2 5200   6.526   2.902   3.835 -1.1141 -1.5786 -1.3187
 1465SOL     OW 5201   0.210   5.965   5.031  0.3316 -0.0836  0.3038
 1465SOL    HW1 5202   0.299   5.973   4.997  0.1322  0.9713 -0.0172
 1465SOL    HW2 5203   0.155   5.952   4.954  0.0679  0.6058  0.3666
 1466SOL     OW 5204   0.440   4.236   4.121 -0.0910  0.1605  0.3317
 1466SOL    HW1 5205   0.477   4.286   4.194  0.9791  0.1817 -0.2059
 1466SOL    HW2 5206   0.397   4.302   4.066  2.0244  0.6871 -0.8113
 1467SOL     OW 5207   6.670   0.476   0.040 -0.0386 -0.3136  0.1739
 1467SOL    HW1 5208   6.601   0.541   0.022  0.6094  0.2318 -0.4226
 1467SOL    HW2 5209   6.699   0.496   0.129  0.6749  0.7416 -0.2641
 1468SOL     OW 5210   6.304   2.422   4.652  0.0354  0.3660  0.3563
 1468SOL    HW1 5211   6.321   2.341   4.603 -1.7831 -1.0140  1.8480
 1468SOL    HW2 5212   6.383   2.434   4.705 -0.5154 -1.7744  1.7943
 1469SOL     OW 5213   2.674   7.671   6.546  0.1732  0.1008 -0.2536
 1469SOL    HW1 5214   2.650   7.697   6.458 -2.5646 -1.9845 -0.2337
 1469SOL    HW2 5215   2.715   7.585   6.536 -0.7992 -0.4724  0.5347
 1470SOL     OW 5216   6.132   0.972   2.542 -0.1195  0.4836  0.0729
 1470SOL    HW1 5217   6.104   1.049   2.590  0.8665  0.3482  0.8985
 1470SOL    HW2 5218   6.062   0.908   2.555  0.4815  0.1674  2.0249
 1471SOL     OW 5219   2.139   3.595   2.483  0.5760 -0.8668  0.0814
 1471SOL    HW1 5220   2.099   3.532   2.423  1.9490 -1.9480  0.2230
 1471SOL    HW2 5221   2.154   3.545   2.563  3.0418 -0.8786 -0.2802
 1472SOL     OW 5222   0.123   3.689   3.765 -0.4050  0.0717 -0.5575
 1472SOL    HW1 5223   0.202   3.744   3.757  0.7408 -1.4861 -0.4545
 1472SOL    HW2 5224   0.090   3.708   3.853  1.4872 -1.2534  0.5108
 1473SOL     OW 5225   1.007   1.878   1.719 -0.9231  0.7658 -0.4081
 1473SOL    HW1 5226   1.078   1.892   1.657  0.4361  1.4702  1.2534
 1473SOL    HW2 5227   0.980   1.787   1.704  0.6335  0.3312 -0.7732
 1474SOL     OW 5228   4.266   6.231   4.557  0.3615  0.0346  0.1011
 1474SOL    HW1 5229   4.215   6.202   4.481 -0.1456  0.4024  0.2914
 1474SOL    HW2 5230   4.209   6.213   4.632  0.5446  0.3759  0.3241
 1475SOL     OW 5231   6.190   2.517   5.779  0.5859  0.1829 -0.3423
 1475SOL    HW1 5232   6.245   2.537   5.855  1.1122  2.5166 -1.2483
 1475SOL    HW2 5233   6.104   2.551   5.803  0.0793 -1.3474  0.1433
 1476SOL     OW 5234   2.344   2.352   0.211  0.0473 -0.2689 -0.3752
 1476SOL    HW1 5235   2.323   2.425   0.152  0.2566 -1.5508 -2.1182
 1476SOL    HW2 5236   2.396   2.292   0.157  1.7857 -0.7019  1.6402
 1477SOL     OW 5237   4.978   3.093   4.533  0.0487 -0.0607  0.0533
 1477SOL    HW1 5238   5.021   3.024   4.482 -1.2969  0.1336 -1.4118
 1477SOL    HW2 5239   4.995   3.069   4.624 -0.1284 -2.1712 -0.4121
 1478SOL     OW 5240   1.326   3.324   1.666 -0.1453  0.1049 -0.0221
 1478SOL    HW1 5241   1.384   3.385   1.621  0.2147 -0.6107 -0.5430
 1478SOL    HW2 5242   1.372   3.301   1.746  0.8775 -1.3799 -0.9840
 1479SOL     OW 5243   0.181   2.876   0.112  0.3152  0.2029  0.2866
 1479SOL    HW1 5244   0.189   2.908   0.202  1.3687  0.1603  0.2259
 1479SOL    HW2 5245   0.212   2.786   0.116 -1.3093 -0.3868  0.1921
 1480SOL     OW 5246   5.154   2.894   1.749  0.6674 -0.7435 -0.0590
 1480SOL    HW1 5247   5.203   2.939   1.818  0.5036  0.6934 -0.8340
 1480SOL    HW2 5248   5.219   2.842   1.703  0.4806 -3.2967  2.2971
 1481SOL     OW 5249   0.233   2.954   4.178  0.3799 -0.0190 -0.6350
 1481SOL    HW1 5250   0.221   2.885   4.243  1.3210 -0.3183 -0.7558
 1481SOL    HW2 5251   0.226   2.910   4.094  1.3499 -0.0563 -0.7125
 1482SOL     OW 5252   1.725   4.490   4.065 -0.1806 -0.0950  0.2235
 1482SOL    HW1 5253   1.691   4.466   3.978 -1.9578  2.3782  0.1300
 1482SOL    HW2 5254   1.653   4.536   4.107  1.1051 -0.0415  2.5319
 1483SOL     OW 5255   0.999   4.412   4.318 -0.3595  0.8049  0.7584
 1483SOL    HW1 5256   0.939   4.436   4.247  1.0870 -0.8534 -1.1370
 1483SOL    HW2 5257   1.058   4.487   4.325  0.7364  0.2171 -1.2928
 1484SOL     OW 5258   4.212   1.320   4.195 -0.1386  0.3994 -0.5670
 1484SOL    HW1 5259   4.218   1.227   4.171  0.4451  1.0660 -3.3851
 1484SOL    HW2 5260   4.121   1.332   4.222 -0.4271 -0.8193 -0.9260
 1485SOL     OW 5261   1.941   2.725   4.203  0.7116 -0.3289 -0.0761
 1485SOL    HW1 5262   1.925   2.795   4.140  1.7220 -0.5354 -0.5853
 1485SOL    HW2 5263   1.874   2.659   4.184  1.0163 -0.3937 -0.9533
 1486SOL     OW 5264   2.225   3.252   5.976 -0.5476 -0.2658 -0.3406
 1486SOL    HW1 5265   2.173   3.221   6.050 -0.8843 -0.2628 -0.5746
 1486SOL    HW2 5266   2.314   3.224   5.996 -1.0830 -3.1413 -1.4281
 1487SOL     OW 5267   5.097   2.104   4.121  0.4088 -0.7474  0.0642
 1487SOL    HW1 5268   5.189   2.131   4.123  0.1263  0.3507 -0.8585
 1487SOL    HW2 5269   5.092   2.040   4.049  0.2398  0.1334 -0.7378
 1488SOL     OW 5270   2.773   0.985   2.454 -0.0025 -0.1394  0.6109
 1488SOL    HW1 5271   2.839   0.920   2.477  1.0710  0.9966  0.8607
 1488SOL    HW2 5272   2.733   1.009   2.538 -1.0069 -1.0766  0.4219
 1489SOL     OW 5273   5.351   1.935   4.709 -0.9245 -0.0318  0.4299
 1489SOL    HW1 5274   5.406   1.869   4.751  1.5524  1.7921  0.2368
 1489SOL    HW2 5275   5.389   2.019   4.734 -2.4585  1.2827 -1.3202
 1490SOL     OW 5276   1.913   2.592   2.545 -0.1692  0.3347  0.3194
 1490SOL    HW1 5277   1.837   2.640   2.513 -0.8971 -2.0941 -1.8993
 1490SOL    HW2 5278   1.887   2.563   2.633 -0.7076  1.7712  0.6575
 1491SOL     OW 5279   1.514   2.480   3.837 -0.3862 -0.2161  0.4246
 1491SOL    HW1 5280   1.433   2.531   3.842 -0.1694  0.2955 -0.9123
 1491SOL    HW2 5281   1.499   2.406   3.896 -1.9696 -0.3314 -0.0612
 1492SOL     OW 5282   0.228   3.885   5.665 -0.2945 -0.1165  0.6030
 1492SOL    HW1 5283   0.263   3.967   5.701 -0.1567 -0.7876  2.1040
 1492SOL    HW2 5284   0.212   3.831   5.742 -0.9536 -1.2829 -0.3259
 1493SOL     OW 5285   4.861   4.029   4.301  0.2100  0.3478 -0.4392
 1493SOL    HW1 5286   4.837   4.121   4.310 -1.4733 -0.2714  3.8889
 1493SOL    HW2 5287   4.956   4.027   4.317 -0.1572  1.1902  2.2919
 1494SOL     OW 5288   6.157   0.085   6.738  0.1809  0.0414  0.2134
 1494SOL    HW1 5289   6.247   0.074   6.706 -0.1120  1.8484 -1.4268
 1494SOL    HW2 5290   6.104   0.031   6.680  0.2104 -1.2822  1.3859
 1495SOL     OW 5291   5.335   3.303   5.810  0.2255 -0.0606  0.3860
 1495SOL    HW1 5292   5.246   3.270   5.825  0.6332 -2.0171 -1.0686
 1495SOL    HW2 5293   5.322   3.393   5.780 -1.1849  0.0010  1.0851
 1496SOL     OW 5294   2.670   2.671   6.238 -0.2075  0.6694  0.8141
 1496SOL    HW1 5295   2.735   2.690   6.170  0.0698  1.0584  1.1842
 1496SOL    HW2 5296   2.691   2.582   6.267  0.1998  0.8242  0.9853
 1497SOL     OW 5297   1.165   4.738   5.445  0.7791  0.1881 -0.0904
 1497SOL    HW1 5298   1.196   4.719   5.533 -0.0270 -2.3237 -0.2468
 1497SOL    HW2 5299   1.243   4.739   5.391  1.1532  0.2562  0.4487
 1498SOL     OW 5300   2.574   4.097   0.270  0.5636 -0.1792  0.8188
 1498SOL    HW1 5301   2.525   4.031   0.319  0.1865  0.6924  1.6502
 1498SOL    HW2 5302   2.664   4.087   0.300  0.7442 -1.1653 -0.0197
 1499SOL     OW 5303   2.898   0.537   2.253 -0.6022  0.2559  0.1778
 1499SOL    HW1 5304   2.905   0.513   2.346 -0.6850 -0.3593  0.0302
 1499SOL    HW2 5305   2.855   0.462   2.212  2.0522 -0.8299 -0.8885
 1500SOL     OW 5306   0.668   3.653   4.831  0.0401  0.0646  0.5082
 1500SOL    HW1 5307   0.760   3.680   4.832  0.4023 -1.0947  0.1657
 1500SOL    HW2 5308   0.628   3.709   4.765  1.0268 -0.9314 -1.0158
 1501SOL     OW 5309   0.510   1.471   0.174 -0.4861  0.1065 -0.1349
 1501SOL    HW1 5310   0.555   1.387   0.168 -1.1212 -0.9621  5.1601
 1501SOL    HW2 5311   0.568   1.526   0.228 -0.8170  2.6088 -2.1244
 1502SOL     OW 5312   1.300   7.649   6.706  0.6895  0.1418 -0.2144
 1502SOL    HW1 5313   1.378   7.684   6.751  0.3167  0.0203  0.5490
 1502SOL    HW2 5314   1.230   7.660   6.770 -0.1408  1.1803 -1.2555
 1503SOL     OW 5315   6.175   4.957   6.277  0.1465 -0.0820 -0.2001
 1503SOL    HW1 5316   6.171   5.024   6.345 -1.4133 -0.8183  0.4988
 1503SOL    HW2 5317   6.239   4.894   6.309  2.4084  1.5042 -1.3483
 1504SOL     OW 5318   2.099   5.152   6.093  0.1406  0.1247  0.6737
 1504SOL    HW1 5319   2.137   5.216   6.033  0.0185 -1.1473 -0.8343
 1504SOL    HW2 5320   2.101   5.070   6.044 -1.6459 -0.6110  1.7551
 1505SOL     OW 5321   2.441   4.479   5.442  0.2672  0.1718 -0.6910
 1505SOL    HW1 5322   2.489   4.492   5.524  0.5227 -0.6261 -0.7097
 1505SOL    HW2 5323   2.481   4.542   5.382  1.3583 -0.5230 -0.7274
 1506SOL     OW 5324   0.949   5.515   6.124 -0.3667  0.0680  0.5537
 1506SOL    HW1 5325   0.946   5.493   6.031 -0.5946 -0.0023  0.5771
 1506SOL    HW2 5326   1.029   5.566   6.134  0.0373 -0.5266  0.4501
 1507SOL     OW 5327   1.158   3.349   1.071  0.3542 -0.1374  0.0809
 1507SOL    HW1 5328   1.104   3.283   1.027  0.4238 -1.0514  1.3249
 1507SOL    HW2 5329   1.117   3.432   1.047 -0.0503 -0.6561 -1.0899
 1508SOL     OW 5330   0.792   3.742   5.443 -0.3914 -0.0486  0.4735
 1508SOL    HW1 5331   0.869   3.785   5.409 -0.4837  0.1265  0.4873
 1508SOL    HW2 5332   0.798   3.753   5.538  0.1496 -1.0086  0.5592
 1509SOL     OW 5333   6.733   2.700   5.941  0.2666 -0.0290  0.0350
 1509SOL    HW1 5334   6.737   2.795   5.940  2.5042 -0.0640 -0.9253
 1509SOL    HW2 5335   6.823   2.672   5.960 -0.1007 -1.9356 -0.7391
 1510SOL     OW 5336   1.340   3.100   5.194  0.3611  0.4169 -0.2222
 1510SOL    HW1 5337   1.345   3.195   5.184  4.5459  0.3630 -0.1825
 1510SOL    HW2 5338   1.362   3.065   5.108 -1.0684 -0.5806 -0.2164
 1511SOL     OW 5339   3.527   3.941   0.267 -0.4243  0.2751  0.3660
 1511SOL    HW1 5340   3.493   3.975   0.184  0.9407  1.9131  0.4247
 1511SOL    HW2 5341   3.458   3.883   0.299 -2.0784  1.5675 -0.6810
 1512SOL     OW 5342   6.331   4.249   4.606  0.6455 -0.6590 -0.0100
 1512SOL    HW1 5343   6.240   4.236   4.578  0.5014  1.0117 -0.4389
 1512SOL    HW2 5344   6.327   4.323   4.666  1.9494  0.7138 -1.5214
 1513SOL     OW 5345   3.406   3.473   0.032 -0.1726  0.2701  0.4445
 1513SOL    HW1 5346   3.411   3.398  -0.026  0.5764  0.6506 -0.0012
 1513SOL    HW2 5347   3.334   3.525  -0.002 -0.1360  0.1811  0.2317
 1514SOL     OW 5348   6.234   4.151   5.335 -0.3171 -0.2462  0.5042
 1514SOL    HW1 5349   6.314   4.162   5.386 -0.6119  0.8418  0.7664
 1514SOL    HW2 5350   6.193   4.072   5.371  0.6020 -0.7790  0.3993
 1515SOL     OW 5351   2.049   1.988   6.085 -0.1088  0.0747 -0.7138
 1515SOL    HW1 5352   2.018   1.998   6.175 -2.1063 -1.0101 -1.2331
 1515SOL    HW2 5353   2.117   1.921   6.091 -1.6775 -1.5613 -0.2434
 1516SOL     OW 5354   5.427   3.303   2.188  0.2350  0.0366  0.0951
 1516SOL    HW1 5355   5.422   3.351   2.271  0.6901  1.1117 -0.4684
 1516SOL    HW2 5356   5.414   3.212   2.212  0.1311  0.3535  1.3229
 1517SOL     OW 5357   5.005   5.652   6.790  0.2060 -0.1801  0.3123
 1517SOL    HW1 5358   4.948   5.659   6.867 -1.3458 -1.0981 -0.6814
 1517SOL    HW2 5359   5.024   5.742   6.765 -2.2117  0.2314 -0.2710
 1518SOL     OW 5360   6.166   0.440   1.157  0.2272  0.3279 -0.3633
 1518SOL    HW1 5361   6.142   0.487   1.237 -1.6106  0.1845 -0.7892
 1518SOL    HW2 5362   6.093   0.456   1.097 -0.5126 -2.9553 -0.5630
 1519SOL     OW 5363   6.789   4.289   6.767 -0.3407  0.3763  0.0222
 1519SOL    HW1 5364   6.790   4.194   6.756 -2.3008  0.2131  0.8358
 1519SOL    HW2 5365   6.717   4.318   6.711  0.4405  1.4295 -0.4595
 1520SOL     OW 5366   2.566   3.871   5.265  0.1552  0.0510  0.0072
 1520SOL    HW1 5367   2.503   3.880   5.337  0.0660  2.3731 -0.2801
 1520SOL    HW2 5368   2.552   3.949   5.211  2.3119 -0.0736 -0.8405
 1521SOL     OW 5369   0.575   4.038   4.861 -0.3429  0.0703  0.3653
 1521SOL    HW1 5370   0.605   4.021   4.772 -0.6012  1.6347 -0.0522
 1521SOL    HW2 5371   0.527   3.959   4.886  0.4645 -0.7407 -0.5421
 1522SOL     OW 5372   0.387   5.727   4.677 -0.2543 -0.0321  0.1528
 1522SOL    HW1 5373   0.430   5.777   4.608 -1.3635  1.3298  0.4115
 1522SOL    HW2 5374   0.394   5.636   4.648  1.9610  0.2155 -0.2383
 1523SOL     OW 5375   2.484   3.549   4.938  0.0957 -0.3669 -0.0671
 1523SOL    HW1 5376   2.417   3.517   4.877 -0.8650  0.0369  0.7399
 1523SOL    HW2 5377   2.454   3.636   4.963  1.4474  0.2270 -0.4315
 1524SOL     OW 5378   0.813   0.233   5.700 -0.1576  0.4831  0.1780
 1524SOL    HW1 5379   0.798   0.291   5.775 -1.0896  1.2808 -0.6132
 1524SOL    HW2 5380   0.909   0.225   5.695 -0.0584  1.0169  1.0003
 1525SOL     OW 5381   0.433   3.084   6.695  0.2909 -0.2323 -0.7417
 1525SOL    HW1 5382   0.512   3.120   6.655 -0.0106 -0.9251 -2.0032
 1525SOL    HW2 5383   0.460   3.001   6.734  0.4745  0.2071  0.1029
 1526SOL     OW 5384   0.880   0.936   7.006  0.5436  0.1677 -0.2387
 1526SOL    HW1 5385   0.833   0.876   6.948 -0.1841 -2.0668  2.4717
 1526SOL    HW2 5386   0.961   0.890   7.028  0.8855  1.0393  0.3957
 1527SOL     OW 5387   3.614   2.277   1.550 -0.2638 -0.8821 -0.1847
 1527SOL    HW1 5388   3.660   2.352   1.512 -0.9667 -0.2119  0.2544
 1527SOL    HW2 5389   3.525   2.283   1.515 -2.3505  2.2654  4.5051
 1528SOL     OW 5390   3.820   2.456   0.413  0.5117  0.3894 -0.1112
 1528SOL    HW1 5391   3.897   2.502   0.447  0.7223 -0.0072 -0.0564
 1528SOL    HW2 5392   3.745   2.501   0.454  0.7625 -0.1971  1.0264
 1529SOL     OW 5393   0.839   1.076   1.377  0.0031 -0.2745  0.2179
 1529SOL    HW1 5394   0.762   1.021   1.362  0.4800 -0.6619 -0.8594
 1529SOL    HW2 5395   0.911   1.013   1.386  0.4119  0.1404 -0.1579
 1530SOL     OW 5396   1.986   0.567   6.378  0.0113  0.6632 -0.4638
 1530SOL    HW1 5397   2.064   0.512   6.370  0.4797  1.2252  0.0902
 1530SOL    HW2 5398   2.007   0.627   6.451 -2.1026 -1.1364  1.7932
 1531SOL     OW 5399   0.855   3.669   6.986  0.6947 -0.1346 -0.6102
 1531SOL    HW1 5400   0.945   3.661   6.953  1.0534  1.0992 -0.0006
 1531SOL    HW2 5401   0.803   3.615   6.927  2.0351 -2.1319 -0.0693
 1532SOL     OW 5402   6.779   1.414   5.689  0.2654  0.3436  0.4018
 1532SOL    HW1 5403   6.820   1.334   5.656  0.7254  0.9075 -0.4251
 1532SOL    HW2 5404   6.689   1.409   5.657  0.3794  0.3046  0.0808
 1533SOL     OW 5405   3.351   2.205   3.155  0.0443  0.8647 -0.0906
 1533SOL    HW1 5406   3.359   2.190   3.250  0.1152 -1.8364 -0.4264
 1533SOL    HW2 5407   3.257   2.206   3.139 -0.0195 -1.2650 -0.2237
 1534SOL     OW 5408   0.674   0.016   6.229 -0.1666  0.3175  0.1930
 1534SOL    HW1 5409   0.714   0.102   6.243 -0.9357  0.7147  0.0384
 1534SOL    HW2 5410   0.687  -0.001   6.136  0.1194  0.2005  0.2553
 1535SOL     OW 5411   5.060   5.862   5.087 -0.5479 -0.0939  0.4133
 1535SOL    HW1 5412   5.071   5.822   5.001  2.0599  1.8304 -0.2714
 1535SOL    HW2 5413   5.040   5.954   5.069 -1.8368 -0.0436  1.8899
 1536SOL     OW 5414   6.083   3.345   6.979 -0.1949 -0.0964 -0.4760
 1536SOL    HW1 5415   6.092   3.420   7.038 -0.4474 -0.6018  0.2104
 1536SOL    HW2 5416   6.136   3.368   6.903 -1.4601  1.4413 -0.9398
 1537SOL     OW 5417   3.148   1.627   5.262  0.4729  0.7134 -0.1903
 1537SOL    HW1 5418   3.186   1.695   5.318 -0.4420  1.1431 -0.0914
 1537SOL    HW2 5419   3.222   1.569   5.243  0.8233  0.5421  1.4770
 1538SOL     OW 5420   3.264   1.019   6.258 -1.0761 -0.4625 -0.6283
 1538SOL    HW1 5421   3.180   0.973   6.253 -1.6367  0.4547  0.1893
 1538SOL    HW2 5422   3.254   1.093   6.198 -0.4586 -0.9336 -1.3329
 1539SOL     OW 5423   4.341   4.369   6.233  0.0993 -0.1277 -0.4478
 1539SOL    HW1 5424   4.419   4.416   6.204 -1.7780  2.5015 -1.6954
 1539SOL    HW2 5425   4.310   4.324   6.155 -0.0838 -0.4568 -0.1856
 1540SOL     OW 5426   5.182   3.511   6.293  0.1779 -0.0178 -0.2875
 1540SOL    HW1 5427   5.184   3.448   6.222 -0.5735 -0.3365 -0.0333
 1540SOL    HW2 5428   5.149   3.462   6.369  1.0397  0.2894  0.3122
 1541SOL     OW 5429   0.848   5.235   5.618 -0.0271  0.3853  0.8697
 1541SOL    HW1 5430   0.894   5.310   5.580  1.0871 -0.0058  1.4257
 1541SOL    HW2 5431   0.898   5.158   5.588 -0.8151 -0.1070  0.7830
 1542SOL     OW 5432   5.772   4.064   6.225  0.5781  0.6862  0.1737
 1542SOL    HW1 5433   5.858   4.068   6.184  1.2308 -0.1752  1.4224
 1542SOL    HW2 5434   5.785   4.099   6.313 -0.4107  0.7632  0.3077
 1543SOL     OW 5435   2.942   4.584   6.883 -0.2308 -0.8018  0.0919
 1543SOL    HW1 5436   3.019   4.528   6.881 -1.5380 -2.7187  0.6189
 1543SOL    HW2 5437   2.885   4.550   6.815 -1.0525 -0.0588  0.3800
 1544SOL     OW 5438   5.963   4.667   5.652  0.0751 -0.2865  0.0517
 1544SOL    HW1 5439   6.054   4.638   5.658 -0.2094 -2.2066 -2.8699
 1544SOL    HW2 5440   5.918   4.618   5.721  0.6050 -2.7637 -1.2283
 1545SOL     OW 5441   1.543   4.625   2.347  0.0719 -0.3188  0.3191
 1545SOL    HW1 5442   1.545   4.712   2.307 -1.4511 -0.3800  0.0333
 1545SOL    HW2 5443   1.505   4.569   2.279 -1.4950 -0.6495  1.3960
 1546SOL     OW 5444   0.466   3.572   4.173  0.8617  0.3494 -0.0778
 1546SOL    HW1 5445   0.460   3.630   4.249 -0.4551 -0.4865  0.4984
 1546SOL    HW2 5446   0.375   3.546   4.156  1.0215  1.0352 -2.3774
 1547SOL     OW 5447   0.357   2.198   5.684  0.3705  0.1592 -0.0644
 1547SOL    HW1 5448   0.320   2.118   5.721  0.8383  0.3682  0.8850
 1547SOL    HW2 5449   0.333   2.267   5.746  1.3739  0.4757 -0.0136
 1548SOL     OW 5450   5.844   3.227   0.479 -0.2079  0.0174 -0.1289
 1548SOL    HW1 5451   5.782   3.158   0.452  0.7715 -1.2303  0.7093
 1548SOL    HW2 5452   5.793   3.281   0.539 -0.8216 -0.3101 -0.3339
 1549SOL     OW 5453   0.827   6.251   6.232  0.5460 -0.1694 -0.3454
 1549SOL    HW1 5454   0.854   6.236   6.323 -0.4034  0.5105  0.0646
 1549SOL    HW2 5455   0.880   6.326   6.204  0.9731 -0.4957 -0.4199
 1550SOL     OW 5456   5.867   1.285   5.164 -0.1859  0.1264 -0.0384
 1550SOL    HW1 5457   5.849   1.192   5.173 -1.0855 -0.0360 -2.5631
 1550SOL    HW2 5458   5.835   1.324   5.246  0.2967 -1.7449  1.0938
 1551SOL     OW 5459   5.901   3.584   6.767  0.3332  0.2446 -0.2754
 1551SOL    HW1 5460   5.991   3.563   6.793  0.1526 -0.5834 -0.2761
 1551SOL    HW2 5461   5.870   3.644   6.835 -0.0173 -1.6234  1.3078
 1552SOL     OW 5462   0.238   7.033   4.140 -0.0262  0.4472 -0.9412
 1552SOL    HW1 5463   0.304   7.101   4.139 -0.4489  0.8729 -0.6496
 1552SOL    HW2 5464   0.157   7.078   4.164 -0.4302 -0.0548 -1.3237
 1553SOL     OW 5465   0.882   0.855   0.789 -0.1556 -0.0849  0.1194
 1553SOL    HW1 5466   0.845   0.942   0.773  0.8531  1.5377  4.8747
 1553SOL    HW2 5467   0.813   0.808   0.835  0.5757 -0.3393  0.9851
 1554SOL     OW 5468   2.873   2.685   6.429 -0.2352 -0.2262  0.1530
 1554SOL    HW1 5469   2.787   2.663   6.392 -1.3631  1.4811  1.6017
 1554SOL    HW2 5470   2.864   2.668   6.522  0.8974  0.2705  0.3668
 1555SOL     OW 5471   2.092   3.914   6.225  0.0495  0.7267 -0.5679
 1555SOL    HW1 5472   2.114   3.876   6.140 -0.4965  1.3299 -0.9936
 1555SOL    HW2 5473   2.121   3.849   6.289 -0.0014  0.0354 -1.2359
 1556SOL     OW 5474   0.070   5.506   6.985  0.1146 -0.0680 -0.9003
 1556SOL    HW1 5475  -0.016   5.546   6.971  0.2033  0.8833  0.9075
 1556SOL    HW2 5476   0.099   5.480   6.898 -2.5232 -1.5619 -1.4723
 1557SOL     OW 5477   1.080   2.587   4.134 -0.1486  0.0455 -0.4469
 1557SOL    HW1 5478   1.012   2.541   4.183 -1.9871  0.9818 -1.9787
 1557SOL    HW2 5479   1.079   2.547   4.047  1.1582  0.2068 -0.5602
 1558SOL     OW 5480   6.079   2.143   0.115  0.3235  0.1839  0.4254
 1558SOL    HW1 5481   6.068   2.125   0.209  1.1904  1.5360  0.8131
 1558SOL    HW2 5482   6.168   2.175   0.107 -0.3263  1.8385 -0.5846
 1559SOL     OW 5483   0.595   5.243   0.803  0.0311 -0.9356 -0.5348
 1559SOL    HW1 5484   0.675   5.257   0.855 -0.3619 -0.2883 -0.0944
 1559SOL    HW2 5485   0.627   5.235   0.713  0.5186  0.4716 -0.5228
 1560SOL     OW 5486   6.699   0.875   6.467  0.1052 -0.3025 -0.2432
 1560SOL    HW1 5487   6.772   0.931   6.493  0.1254  0.6438 -2.1508
 1560SOL    HW2 5488   6.688   0.891   6.373 -2.1099 -0.9429 -0.1660
 1561SOL     OW 5489   6.235   3.076   6.986 -0.2287 -0.0068 -0.6056
 1561SOL    HW1 5490   6.148   3.114   6.973 -0.7752 -1.0241 -0.0136
 1561SOL    HW2 5491   6.266   3.116   7.067  0.3733  1.2563 -1.4311
 1562SOL     OW 5492   2.249   4.253   5.423 -0.4431 -0.1620 -0.3049
 1562SOL    HW1 5493   2.249   4.190   5.351  0.1358 -1.6863  0.9701
 1562SOL    HW2 5494   2.322   4.311   5.403 -1.0409  0.1929 -1.5509
 1563SOL     OW 5495   2.619   4.688   0.574 -0.1142  0.2831 -0.3874
 1563SOL    HW1 5496   2.614   4.622   0.505  3.0901 -0.8364  0.2670
 1563SOL    HW2 5497   2.662   4.763   0.532  1.4692 -0.2509  0.1894
 1564SOL     OW 5498   1.060   1.991   6.467 -0.1000 -0.1151 -0.0852
 1564SOL    HW1 5499   1.149   1.993   6.432 -0.4291 -2.7184 -1.3063
 1564SOL    HW2 5500   1.007   2.034   6.399  0.0974  0.7851  0.3135
 1565SOL     OW 5501   1.339   4.557   0.878 -0.1957 -0.2519  0.3310
 1565SOL    HW1 5502   1.382   4.535   0.960 -0.9645 -0.7717  0.5958
 1565SOL    HW2 5503   1.257   4.600   0.904 -0.0480  0.3619 -0.1697
 1566SOL     OW 5504   0.653   3.742   5.986 -0.4596 -0.2391  0.5679
 1566SOL    HW1 5505   0.563   3.754   6.015  0.0294  2.0229  1.3111
 1566SOL    HW2 5506   0.691   3.681   6.050 -1.1844 -0.4636  0.7903
 1567SOL     OW 5507   0.655   2.920   6.000 -0.1091  0.2848 -0.2445
 1567SOL    HW1 5508   0.656   3.010   5.967 -3.5874  0.2543 -0.8074
 1567SOL    HW2 5509   0.653   2.865   5.922  0.1697 -0.2140  0.0897
 1568SOL     OW 5510   6.341   3.579   4.777 -0.0199 -0.4014 -0.4208
 1568SOL    HW1 5511   6.408   3.529   4.823  1.1369  0.4755 -1.0797
 1568SOL    HW2 5512   6.293   3.625   4.845 -2.1504 -3.4893  0.3636
 1569SOL     OW 5513   3.088   6.136   5.193 -0.3070 -0.4225 -0.5128
 1569SOL    HW1 5514   3.173   6.148   5.237 -0.5557  0.7835 -0.3233
 1569SOL    HW2 5515   3.078   6.041   5.186  0.0264 -0.6559  1.5061
 1570SOL     OW 5516   0.148   2.465   3.896  0.1279  0.0838 -0.0222
 1570SOL    HW1 5517   0.094   2.390   3.918 -0.6406  0.9382  1.1129
 1570SOL    HW2 5518   0.208   2.433   3.828  0.4974 -1.8051  1.1283
 1571SOL     OW 5519   2.203   4.280  -0.022 -0.2681  0.4024 -0.2146
 1571SOL    HW1 5520   2.210   4.308   0.070  0.2315 -0.2489 -0.0518
 1571SOL    HW2 5521   2.185   4.186  -0.017 -1.2980  0.5513 -0.7726
 1572SOL     OW 5522   1.671   0.829   1.267  0.4569  0.2501 -0.3073
 1572SOL    HW1 5523   1.667   0.920   1.239 -1.2419  0.2601 -0.1166
 1572SOL    HW2 5524   1.732   0.830   1.341 -0.5622  1.4838  0.5542
 1573SOL     OW 5525   5.900   0.084   2.209 -0.1777 -0.3643 -0.0271
 1573SOL    HW1 5526   5.805   0.092   2.199  0.0286 -0.3812 -2.6531
 1573SOL    HW2 5527   5.935   0.165   2.171  0.8981 -1.1548 -0.7802
 1574SOL     OW 5528   0.702   4.684   0.064 -0.1255 -0.1880  0.6317
 1574SOL    HW1 5529   0.761   4.704   0.136 -0.1637 -3.2760  1.6707
 1574SOL    HW2 5530   0.752   4.709  -0.015  1.8579 -1.0090  1.5510
 1575SOL     OW 5531   0.574   2.575   4.404  0.1199 -1.1697  0.2305
 1575SOL    HW1 5532   0.542   2.586   4.314 -0.2409 -0.2411  0.4519
 1575SOL    HW2 5533   0.618   2.658   4.424  0.9911 -1.7082  0.6087
 1576SOL     OW 5534   6.793   3.883   6.349  0.5736 -0.3706 -0.4180
 1576SOL    HW1 5535   6.779   3.822   6.422  1.3011 -0.4210 -0.3126
 1576SOL    HW2 5536   6.857   3.839   6.294 -0.7656 -0.8254 -1.6722
 1577SOL     OW 5537   1.338   2.622   4.353  0.0634  0.6043 -0.0601
 1577SOL    HW1 5538   1.254   2.655   4.321  0.0541  1.0059  0.3655
 1577SOL    HW2 5539   1.320   2.597   4.444  0.9396  2.8377  0.7809
 1578SOL     OW 5540   6.542   1.995   5.976 -0.3108  0.1003 -0.7273
 1578SOL    HW1 5541   6.539   2.025   6.067  3.2412  0.4981 -0.5968
 1578SOL    HW2 5542   6.480   2.052   5.929 -1.8969  0.1618  1.2991
 1579SOL     OW 5543   0.791   2.464   0.425  0.4768 -0.0362  0.3420
 1579SOL    HW1 5544   0.734   2.494   0.354 -0.2293 -1.4729  0.2544
 1579SOL    HW2 5545   0.847   2.399   0.384 -0.7852 -1.8230  1.3010
 1580SOL     OW 5546   5.194   6.127   3.688  0.2949  0.2062 -0.1025
 1580SOL    HW1 5547   5.145   6.115   3.607 -0.7031  0.4799  0.4456
 1580SOL    HW2 5548   5.127   6.132   3.756  1.1585 -1.3599  0.9250
 1581SOL     OW 5549   0.224   2.392   5.864  0.4455  0.2557  0.0449
 1581SOL    HW1 5550   0.224   2.408   5.958 -2.2799 -1.1639  0.3961
 1581SOL    HW2 5551   0.204   2.477   5.825 -2.0597  0.2451  1.0779
 1582SOL     OW 5552   1.682   3.384   2.328  0.0863 -0.3505 -0.1376
 1582SOL    HW1 5553   1.746   3.341   2.270  1.0222  0.7103  0.0707
 1582SOL    HW2 5554   1.597   3.358   2.293  0.6344 -0.2475 -1.6121
 1583SOL     OW 5555   6.419   3.950   7.012  0.0470 -0.0082 -0.1020
 1583SOL    HW1 5556   6.413   3.963   6.917 -0.8542  2.1361  0.1769
 1583SOL    HW2 5557   6.486   4.012   7.040 -1.3557  1.1212  0.8949
 1584SOL     OW 5558   1.256   2.727   1.071 -0.2470 -0.1723 -0.0302
 1584SOL    HW1 5559   1.281   2.640   1.043 -2.0923 -0.1828 -1.9593
 1584SOL    HW2 5560   1.168   2.716   1.108 -0.2311  0.7466  0.3148
 1585SOL     OW 5561   5.507   2.180   5.175 -0.4526  0.0249 -0.2443
 1585SOL    HW1 5562   5.473   2.149   5.258  2.0876  0.5320  1.0905
 1585SOL    HW2 5563   5.468   2.266   5.163 -0.6550  0.0489  0.5485
 1586SOL     OW 5564   0.991   2.341   6.641 -0.5410 -0.0495  0.3588
 1586SOL    HW1 5565   1.045   2.376   6.713  0.5819  0.4918 -0.7066
 1586SOL    HW2 5566   0.980   2.248   6.663  3.0575 -0.8527 -0.6098
 1587SOL     OW 5567   2.613   0.953   0.431 -0.2759  0.2976  0.0892
 1587SOL    HW1 5568   2.518   0.948   0.424 -0.3083  0.7735  0.2145
 1587SOL    HW2 5569   2.633   0.923   0.519 -0.2771 -0.1731 -0.0647
 1588SOL     OW 5570   3.352   1.468   5.924  0.0407 -0.6031 -0.6865
 1588SOL    HW1 5571   3.274   1.523   5.917  0.3268 -0.0648  0.2198
 1588SOL    HW2 5572   3.422   1.528   5.950  0.2316 -1.4721  0.9101
 1589SOL     OW 5573   2.889   3.876   1.261 -0.2073  0.1687  0.0292
 1589SOL    HW1 5574   2.976   3.836   1.255  0.6225  1.9382 -0.5075
 1589SOL    HW2 5575   2.842   3.821   1.323  0.1865 -2.7280 -1.9781
 1590SOL     OW 5576   0.475   6.251   2.123  0.1251 -1.1596 -0.1684
 1590SOL    HW1 5577   0.525   6.319   2.078 -1.0133 -1.4728 -2.0496
 1590SOL    HW2 5578   0.411   6.300   2.176 -1.2222 -0.6462 -2.1238
 1591SOL     OW 5579   5.201   2.396   0.773 -0.8584  0.0494 -0.9480
 1591SOL    HW1 5580   5.292   2.381   0.746 -1.0737 -2.0733 -0.6682
 1591SOL    HW2 5581   5.207   2.422   0.864 -0.5251 -0.5199 -0.7993
 1592SOL     OW 5582   2.123   1.462   5.646 -0.1241  0.9276 -0.1277
 1592SOL    HW1 5583   2.203   1.452   5.595 -1.3797 -0.5048 -1.9891
 1592SOL    HW2 5584   2.078   1.537   5.606 -0.7005  0.3567 -0.5789
 1593SOL     OW 5585   0.717   3.241   4.043  0.0046 -0.3495  1.1695
 1593SOL    HW1 5586   0.744   3.149   4.045  1.2407 -0.1215 -1.2087
 1593SOL    HW2 5587   0.623   3.239   4.061 -0.3064 -2.2804 -0.3241
 1594SOL     OW 5588   6.223   4.551   5.690 -0.2557  0.1117 -0.3170
 1594SOL    HW1 5589   6.201   4.465   5.656  0.8678 -0.1568 -0.4052
 1594SOL    HW2 5590   6.305   4.538   5.738 -0.1643  1.0907 -0.1878
 1595SOL     OW 5591   6.464   1.910   5.148 -0.5308  0.5157  0.1241
 1595SOL    HW1 5592   6.529   1.859   5.100  1.1910  0.7708  2.0474
 1595SOL    HW2 5593   6.414   1.844   5.197 -0.9274  0.4179 -0.3990
 1596SOL     OW 5594   5.747   4.224   5.084  0.1101  0.0744  0.0869
 1596SOL    HW1 5595   5.769   4.131   5.091 -0.5326 -0.0947 -0.1298
 1596SOL    HW2 5596   5.824   4.269   5.120  1.1168 -0.4867 -1.2780
 1597SOL     OW 5597   2.171   1.926   5.612  0.0719 -0.2841  0.0476
 1597SOL    HW1 5598   2.232   1.959   5.679  0.5513  0.5274 -0.7734
 1597SOL    HW2 5599   2.089   1.913   5.660 -0.0643  1.8093  0.5008
 1598SOL     OW 5600   4.284   3.866   0.323  0.1443  0.0729  0.4594
 1598SOL    HW1 5601   4.315   3.916   0.248 -0.9458 -0.1150 -0.1460
 1598SOL    HW2 5602   4.204   3.824   0.292  0.2558 -0.8820  1.4037
 1599SOL     OW 5603   5.347   2.877   6.214 -0.4894  0.4152 -0.4435
 1599SOL    HW1 5604   5.315   2.967   6.226  0.5788  0.6309  1.2171
 1599SOL    HW2 5605   5.342   2.862   6.120 -0.9603  2.1194 -0.7282
 1600SOL     OW 5606   2.441   1.569   1.587  0.1046  0.2226 -0.1061
 1600SOL    HW1 5607   2.426   1.549   1.494  0.4041 -0.4059 -0.0305
 1600SOL    HW2 5608   2.378   1.514   1.633  0.0328  0.4510  0.0673
 1601SOL     OW 5609   1.328   6.719   2.302 -0.3401 -0.1176 -0.4226
 1601SOL    HW1 5610   1.322   6.780   2.375 -0.1099 -0.6582  0.0557
 1601SOL    HW2 5611   1.397   6.755   2.247  0.7264 -0.6377  0.5347
 1602SOL     OW 5612   1.233   2.521   3.529  0.4375  0.0724  0.1758
 1602SOL    HW1 5613   1.259   2.599   3.577  2.3878  1.4013 -2.8090
 1602SOL    HW2 5614   1.264   2.535   3.440  1.4928 -4.3867 -0.4069
 1603SOL     OW 5615   0.088   5.344   1.198 -0.2655 -0.2202  0.4406
 1603SOL    HW1 5616   0.058   5.350   1.289 -0.3085 -0.5147  0.4458
 1603SOL    HW2 5617   0.018   5.298   1.152  0.6597 -1.9604  0.6903
 1604SOL     OW 5618   1.811   4.767   4.328 -0.3830  0.2882 -0.5837
 1604SOL    HW1 5619   1.897   4.749   4.289 -0.0976  0.8112 -0.2131
 1604SOL    HW2 5620   1.748   4.739   4.261  0.0748  0.0047 -0.9058
 1605SOL     OW 5621   0.163   2.151   6.769  0.2888 -0.4656 -0.3267
 1605SOL    HW1 5622   0.190   2.239   6.796 -1.2814 -0.6821  2.3894
 1605SOL    HW2 5623   0.243   2.099   6.771  1.2095  0.8166 -1.8239
 1606SOL     OW 5624   6.524   0.980   5.838 -0.0362  0.1592  0.0361
 1606SOL    HW1 5625   6.546   0.971   5.931 -2.2357 -0.8427  0.5131
 1606SOL    HW2 5626   6.452   1.043   5.836 -0.6164 -0.5098 -0.8948
 1607SOL     OW 5627   0.815   5.569   1.382 -0.4242  0.9910 -0.2803
 1607SOL    HW1 5628   0.801   5.541   1.291  1.9386  1.0672 -0.7455
 1607SOL    HW2 5629   0.851   5.491   1.425 -0.8649  1.1696  0.4272
 1608SOL     OW 5630   1.857   3.833   1.448  0.4349 -0.2031 -0.1901
 1608SOL    HW1 5631   1.795   3.775   1.404 -0.2123 -0.8236  1.4517
 1608SOL    HW2 5632   1.938   3.782   1.452 -0.1795 -1.1086  1.3966
 1609SOL     OW 5633   1.450   3.981   6.818 -0.1244  0.0949 -0.2621
 1609SOL    HW1 5634   1.444   4.042   6.892  0.0141  0.0982 -0.2515
 1609SOL    HW2 5635   1.360   3.952   6.803 -0.0488 -0.6268  0.5262
 1610SOL     OW 5636   0.351   4.270   6.131 -0.2193  0.1699  0.4700
 1610SOL    HW1 5637   0.332   4.190   6.181  0.7761 -1.1005 -1.1128
 1610SOL    HW2 5638   0.418   4.315   6.183  0.9261 -1.2183  0.2487
 1611SOL     OW 5639   3.454   1.122   3.066 -0.0458  0.0652 -0.1981
 1611SOL    HW1 5640   3.400   1.065   3.011  0.3987 -1.7215  1.1281
 1611SOL    HW2 5641   3.447   1.085   3.154  1.1373  1.4402  0.5201
 1612SOL     OW 5642   6.558   3.016   1.565  0.1788 -0.1421 -1.2401
 1612SOL    HW1 5643   6.555   2.967   1.647  1.9999 -0.3744 -1.2690
 1612SOL    HW2 5644   6.562   2.948   1.497 -0.4838  0.0496 -1.4771
 1613SOL     OW 5645   3.015   5.509   6.735 -0.3977 -0.2237  0.0611
 1613SOL    HW1 5646   3.008   5.602   6.758  1.4089 -0.0998  0.2041
 1613SOL    HW2 5647   3.008   5.508   6.639  1.4171  0.3066 -0.1189
 1614SOL     OW 5648   2.663   3.810   1.587 -0.6395  0.3036 -0.6723
 1614SOL    HW1 5649   2.597   3.745   1.614  0.4837 -0.9249 -0.8130
 1614SOL    HW2 5650   2.701   3.774   1.508  1.9228 -0.2622  0.7246
 1615SOL     OW 5651   5.360   1.263   1.294 -0.4651 -0.7078 -0.0102
 1615SOL    HW1 5652   5.425   1.266   1.364 -1.6268 -1.9406  1.1815
 1615SOL    HW2 5653   5.350   1.355   1.267  0.5359 -0.2990  0.9235
 1616SOL     OW 5654   5.932   3.145   4.157 -0.0415  0.5237 -0.7461
 1616SOL    HW1 5655   6.015   3.137   4.204 -0.5884 -1.2984 -0.0004
 1616SOL    HW2 5656   5.941   3.088   4.081 -0.5081  0.4982 -0.7891
 1617SOL     OW 5657   1.513   1.821   0.329 -0.1237  0.3390 -0.1541
 1617SOL    HW1 5658   1.505   1.730   0.358  1.4679  0.7877  2.0124
 1617SOL    HW2 5659   1.426   1.846   0.300 -1.2073 -1.1581  1.6015
 1618SOL     OW 5660   2.440   0.096   3.702 -0.3054 -0.2881 -0.6967
 1618SOL    HW1 5661   2.477   0.148   3.631 -0.7897  1.6099  0.3497
 1618SOL    HW2 5662   2.501   0.023   3.713  1.5056  1.0961 -0.9915
 1619SOL     OW 5663   1.823   4.662   4.971  0.0209 -0.4523  0.3936
 1619SOL    HW1 5664   1.741   4.618   4.993  0.8852 -1.5266  1.6369
 1619SOL    HW2 5665   1.890   4.594   4.982  1.3560  1.0166  1.8823
 1620SOL     OW 5666   6.722   4.230   4.518 -0.7155 -0.3205  0.2628
 1620SOL    HW1 5667   6.702   4.166   4.449  0.8259 -0.6475  0.0608
 1620SOL    HW2 5668   6.715   4.180   4.599 -0.8824 -0.3784  0.2135
 1621SOL     OW 5669   1.698   4.429   3.762 -0.1957  0.3627  0.1478
 1621SOL    HW1 5670   1.688   4.339   3.730  1.6127 -0.0115  0.5555
 1621SOL    HW2 5671   1.610   4.466   3.755 -0.6625 -0.9237 -1.5339
 1622SOL     OW 5672   2.187   0.326   6.034 -0.1929  0.0336 -0.1053
 1622SOL    HW1 5673   2.139   0.329   6.116 -1.4923  0.2827 -0.8385
 1622SOL    HW2 5674   2.120   0.335   5.966  0.7258 -1.0807 -1.2363
 1623SOL     OW 5675   0.779   3.486   5.624 -0.3836  0.0776 -0.1181
 1623SOL    HW1 5676   0.740   3.467   5.710  0.4819  1.8688  0.7292
 1623SOL    HW2 5677   0.813   3.575   5.633  0.5529 -0.0492 -2.0358
 1624SOL     OW 5678   0.737   2.124   0.285 -0.1250  0.2581 -0.2446
 1624SOL    HW1 5679   0.795   2.173   0.343  0.6259  0.0919 -0.8355
 1624SOL    HW2 5680   0.754   2.162   0.198 -1.3736  0.6469 -0.3406
 1625SOL     OW 5681   2.336   2.884   5.788 -0.9217  0.0214  0.3402
 1625SOL    HW1 5682   2.279   2.938   5.733 -0.5661 -0.2857 -0.3407
 1625SOL    HW2 5683   2.424   2.916   5.768 -0.8876  1.1205  2.0660
 1626SOL     OW 5684   0.586   5.714   0.534 -0.5501  0.1247 -0.1262
 1626SOL    HW1 5685   0.638   5.679   0.605 -0.1442 -0.3113 -0.6296
 1626SOL    HW2 5686   0.543   5.638   0.495  0.8089  0.0535 -1.6054
 1627SOL     OW 5687   2.289   3.139   0.786 -0.5222  0.0231  0.1527
 1627SOL    HW1 5688   2.242   3.073   0.734 -0.2624  1.8941 -2.7073
 1627SOL    HW2 5689   2.233   3.217   0.781 -0.4208  0.3485  2.7294
 1628SOL     OW 5690   2.999   4.230   5.554 -0.2020 -0.1205 -0.6087
 1628SOL    HW1 5691   2.930   4.176   5.593 -0.8940  1.1708  0.0588
 1628SOL    HW2 5692   3.071   4.170   5.537 -1.4256 -1.4840 -1.1694
 1629SOL     OW 5693   0.104   3.421   0.673  0.3701 -0.2643  0.2435
 1629SOL    HW1 5694   0.192   3.390   0.696 -0.4064 -1.5030  1.7036
 1629SOL    HW2 5695   0.115   3.459   0.585  2.2810 -0.6922  0.2382
 1630SOL     OW 5696   3.590   5.317   5.548 -0.0555  0.6313 -0.0124
 1630SOL    HW1 5697   3.591   5.223   5.527  1.8989 -0.0124  2.4424
 1630SOL    HW2 5698   3.674   5.333   5.590 -1.1243  3.0810  1.4081
 1631SOL     OW 5699   0.909   7.081   0.708 -0.0768 -0.3840  0.4020
 1631SOL    HW1 5700   0.862   7.039   0.780  1.1837 -0.8679  0.9756
 1631SOL    HW2 5701   0.841   7.118   0.653 -1.1093 -0.8587  1.3283
 1632SOL     OW 5702   2.622   2.618   2.135  0.0529 -0.5122 -0.4873
 1632SOL    HW1 5703   2.714   2.595   2.149  0.0232 -0.9068 -0.9308
 1632SOL    HW2 5704   2.573   2.542   2.167 -0.1812  0.1496  0.8119
 1633SOL     OW 5705   6.369   4.143   5.869  0.0702  0.1658 -0.1711
 1633SOL    HW1 5706   6.279   4.169   5.886  0.3285  0.4598  0.7692
 1633SOL    HW2 5707   6.384   4.068   5.927  0.8160  0.8927  0.5938
 1634SOL     OW 5708   2.211   1.265   0.936 -0.7195  0.6511 -0.2583
 1634SOL    HW1 5709   2.170   1.323   1.001 -1.1965  1.7481 -1.5007
 1634SOL    HW2 5710   2.159   1.185   0.939  0.6212 -0.2355  2.2822
 1635SOL     OW 5711   6.514   3.789   5.940 -0.4313  0.3695 -0.5437
 1635SOL    HW1 5712   6.584   3.834   5.988 -0.4183  1.0934 -1.2208
 1635SOL    HW2 5713   6.435   3.839   5.962 -0.4262  0.7016 -1.2541
 1636SOL     OW 5714   1.655   7.460   6.843 -0.3856  0.3852  0.0585
 1636SOL    HW1 5715   1.605   7.388   6.803  0.2961  0.3156 -0.7086
 1636SOL    HW2 5716   1.665   7.434   6.934 -1.4606  0.2510  0.1539
 1637SOL     OW 5717   2.229   2.771   6.388  0.8851  0.0980  0.1470
 1637SOL    HW1 5718   2.277   2.731   6.461  0.7818  0.9847  0.7190
 1637SOL    HW2 5719   2.227   2.864   6.410 -1.8790  0.0014  0.5923
 1638SOL     OW 5720   6.315   4.477   3.930 -0.6517  0.1807  0.0038
 1638SOL    HW1 5721   6.318   4.427   4.011  1.2624 -2.1893 -1.3988
 1638SOL    HW2 5722   6.239   4.443   3.883 -1.4514  1.1859  0.5225
 1639SOL     OW 5723   0.043   2.971   3.916  0.2795  0.3837 -0.3554
 1639SOL    HW1 5724   0.107   2.904   3.893  0.7906  1.1860 -1.3266
 1639SOL    HW2 5725   0.001   2.937   3.996  2.6340  0.3362  0.9345
 1640SOL     OW 5726   2.530   2.752   2.590 -0.3459  0.0882 -0.2792
 1640SOL    HW1 5727   2.535   2.656   2.585  0.2633  0.1121 -0.2738
 1640SOL    HW2 5728   2.551   2.772   2.682 -0.5229  0.2205 -0.2686
 1641SOL     OW 5729   2.075   5.087   6.372 -0.3178  0.1824  0.2981
 1641SOL    HW1 5730   2.082   5.087   6.277  1.3804  0.4770  0.3836
 1641SOL    HW2 5731   2.160   5.119   6.402 -0.1396 -1.6915  1.9608
 1642SOL     OW 5732   6.086   3.225   1.557 -0.0776 -0.1120  0.0214
 1642SOL    HW1 5733   6.059   3.301   1.505 -0.8391 -0.2014  0.2781
 1642SOL    HW2 5734   6.155   3.184   1.505 -0.9080 -0.2688 -0.9873
 1643SOL     OW 5735   0.895   1.407   6.798  0.3532  0.0725 -0.0429
 1643SOL    HW1 5736   0.867   1.388   6.709 -3.0142  2.1563  0.3723
 1643SOL    HW2 5737   0.928   1.497   6.794  0.2972  0.1366  0.7740
 1644SOL     OW 5738   0.755   4.556   4.990  0.4454 -0.2739 -0.2122
 1644SOL    HW1 5739   0.836   4.590   4.952 -0.8257  1.8781 -1.1788
 1644SOL    HW2 5740   0.708   4.518   4.916 -0.8683  1.5587 -0.3968
 1645SOL     OW 5741   3.346   1.847   4.630  0.1051 -0.3812 -0.1542
 1645SOL    HW1 5742   3.387   1.826   4.714  0.9840  1.3061 -0.1208
 1645SOL    HW2 5743   3.401   1.803   4.565  0.5592 -0.1069  0.0409
 1646SOL     OW 5744   3.430   4.998   0.541  0.1319  0.2193  0.9751
 1646SOL    HW1 5745   3.505   5.001   0.600 -0.3867  2.9410  1.6232
 1646SOL    HW2 5746   3.354   4.986   0.598 -0.1612  0.1720  0.5799
 1647SOL     OW 5747   5.972   1.729   6.968 -0.1753 -0.3529  0.0285
 1647SOL    HW1 5748   5.949   1.650   7.017  0.9035 -1.4513 -1.1714
 1647SOL    HW2 5749   6.014   1.697   6.889  1.4630  1.4534  0.0958
 1648SOL     OW 5750   0.711   3.616   1.250 -0.1448 -0.2862 -0.0995
 1648SOL    HW1 5751   0.705   3.707   1.279  0.2503 -0.1885 -0.3084
 1648SOL    HW2 5752   0.770   3.575   1.314  0.1326 -0.2540 -0.3345
 1649SOL     OW 5753   5.914   2.878   6.638 -1.0349  0.2103 -0.2531
 1649SOL    HW1 5754   5.899   2.805   6.699  2.1488 -0.2182  0.1686
 1649SOL    HW2 5755   5.906   2.838   6.551 -0.7529 -0.3027 -0.0461
 1650SOL     OW 5756   2.607   4.920   6.423 -0.1607 -0.3214  0.1362
 1650SOL    HW1 5757   2.527   4.890   6.467  0.6791  0.1804  2.1177
 1650SOL    HW2 5758   2.664   4.843   6.420 -0.4237 -0.5000 -0.6479
 1651SOL     OW 5759   6.593   3.549   5.262 -0.4252 -0.2451 -0.2676
 1651SOL    HW1 5760   6.652   3.499   5.318 -0.4126 -0.4132 -0.4300
 1651SOL    HW2 5761   6.632   3.542   5.175  0.8090  1.8917  0.0460
 1652SOL     OW 5762   4.510   5.177   4.553 -0.2743 -0.6342 -0.2363
 1652SOL    HW1 5763   4.490   5.228   4.631  1.3111  1.0227 -0.8315
 1652SOL    HW2 5764   4.593   5.133   4.574  1.0907  1.1823 -1.5064
 1653SOL     OW 5765   2.564   1.120   5.013  0.8777 -0.7481 -0.4189
 1653SOL    HW1 5766   2.616   1.141   4.935  1.0443  1.2641  0.1693
 1653SOL    HW2 5767   2.629   1.108   5.082  0.6564  1.4447  0.2469
 1654SOL     OW 5768   1.073   2.675   6.543  0.3205  0.8120  0.2136
 1654SOL    HW1 5769   1.094   2.766   6.521 -0.3665  0.9913  0.2696
 1654SOL    HW2 5770   1.112   2.624   6.472  2.5811  0.9453  1.2466
 1655SOL     OW 5771   2.472   4.803   5.760 -0.4333  0.2683  0.1581
 1655SOL    HW1 5772   2.496   4.869   5.825 -1.7283  0.9103  0.0108
 1655SOL    HW2 5773   2.392   4.837   5.720  0.9655  0.5062 -2.6459
 1656SOL     OW 5774   6.157   3.901   5.789  0.1229 -0.0760 -0.3301
 1656SOL    HW1 5775   6.182   3.834   5.725 -0.8099 -0.4545 -0.3086
 1656SOL    HW2 5776   6.104   3.854   5.853  0.2179  0.5042  0.1837
 1657SOL     OW 5777   0.650   5.422   5.927 -0.1109  0.0669 -0.2540
 1657SOL    HW1 5778   0.658   5.518   5.928 -1.0076  0.1471  0.0801
 1657SOL    HW2 5779   0.650   5.398   6.020  0.0647 -0.2565 -0.3367
 1658SOL     OW 5780   1.843   2.238   6.674 -0.1260  0.1862 -0.3120
 1658SOL    HW1 5781   1.923   2.285   6.699 -0.6644  0.8612  0.1569
 1658SOL    HW2 5782   1.858   2.213   6.583  1.8536 -2.2597  0.5352
 1659SOL     OW 5783   1.291   3.727   5.040 -0.0508 -0.0054  0.2080
 1659SOL    HW1 5784   1.238   3.719   5.120 -1.3708 -1.5728 -0.7485
 1659SOL    HW2 5785   1.271   3.815   5.007  1.0261  0.9280  1.8989
 1660SOL     OW 5786   0.387   4.413   6.593 -0.0545 -0.3463  0.2262
 1660SOL    HW1 5787   0.443   4.453   6.527  0.4783 -1.5030 -0.0367
 1660SOL    HW2 5788   0.298   4.433   6.564  0.1835  0.7041  0.1510
 1661SOL     OW 5789   5.167   4.018   5.819 -0.1848 -0.5051  0.1779
 1661SOL    HW1 5790   5.157   3.925   5.835  1.1209 -0.7908 -0.5174
 1661SOL    HW2 5791   5.219   4.050   5.893 -1.5299 -0.0781  0.9907
 1662SOL     OW 5792   0.829   4.077   1.123 -0.1567  0.1030  0.4236
 1662SOL    HW1 5793   0.855   4.024   1.198 -1.6758 -1.2212  0.0823
 1662SOL    HW2 5794   0.798   4.014   1.059 -0.6116  1.3293 -0.6072
 1663SOL     OW 5795   2.857   5.574   1.200 -0.5431 -0.2675 -0.3432
 1663SOL    HW1 5796   2.891   5.636   1.135  0.0640 -0.5543 -0.3032
[truncated: 2,242,808 more chars]
