# Supplementary material for: Best Practices in Constant pH MD Simulations: Accuracy and Sampling
Source: J Chem Theory Comput. 2022 Sep 15;18(10):6134–47. doi: 10.1021/acs.jctc.2c00517 (PMC9558372; doi:10.1021/acs.jctc.2c00517)
Supplement: Supplementary file 1 — ct2c00517_si_001.zip [file ct2c00517_si_001.zip › best_practices_simulations/titration/modified_ff/md_cph.mdp]

; POSITION RESTRAIN
define               = ; -DPOSRES -DPOSRES_BUF  ; Position restraints.

; RUN CONTROL
integrator           = md           
dt                   = 0.002         ; Time step (ps).
nsteps               = 50000000         ; 0.1 ns.      
comm-mode            = Linear        ; Remove center of mass translation.
comm-grps            = System ;Protein Non-Protein

; OUTPUT CONTROL
nstxout-compressed   = 10000         ; Write frame every 20.000 ps.

; NEIGHBOUR SEARCHING
cutoff-scheme        = Verlet        ; Related params are inferred by Gromacs.

; BOND PARAMETERS
constraints          = h-bonds       ; Constrain H-bond vibrations.
constraint_algorithm = lincs         ; Holonomic constraints.
lincs_iter           = 1             ; Related to accuracy of LINCS.
lincs_order          = 4             ; Related to accuracy of LINCS.

; ELECTROSTATICS
coulombtype          = PME           ; Use Particle Mesh Ewald.
rcoulomb             = 1.2           ; Berk: CHARMM was calibrated for 1.2 nm.
fourierspacing       = 0.14          ; Berk: set this to 0.14 for CHARMM.

; VAN DER WAALS
vdwtype              = cut-off       ; Twin range cut-off with nblist cut-off.
rvdw                 = 1.2           ; Berk: CHARMM was calibrated for 1.2 nm.
vdw-modifier         = force-switch  ; Berk: specific for CHARMM.
rvdw-switch          = 1.0           ; Berk: specific for CHARMM.

; TEMPERATURE COUPLING
tcoupl               = v-rescale    
tc-grps              = SYSTEM       
tau-t                = 0.5           ; Berk: change from 0.1 to 0.5.
ref-t                = 300           ; Reference temp. (K) (for each group).

; PRESSURE COUPLING
pcoupl               = Parrinello-Rahman
pcoupltype           = isotropic     ; Uniform scaling of box.
tau_p                = 5.0           ; Berk: better to change from 2.0 to 5.0.
ref_p                = 1.0           ; Reference pressure (bar).
compressibility      = 4.5e-05       ; Isothermal compressbility of water.
refcoord_scaling     = all           ; Required with position restraints.

; PERIODIC BOUNDARY CONDITION
pbc                  = xyz           ; To keep molecule(s) in box.

; CONSTANT PH
lambda-dynamics                                        = yes 
;lambda-dynamics-calibration        		               = yes
lambda-dynamics-simulation-ph                          = 4.0         
lambda-dynamics-lambda-particle-mass                   = 5.0          
lambda-dynamics-update-nst                             = 500        
lambda-dynamics-tau                                    = 2.0         
lambda-dynamics-number-lambda-group-types              = 4            
lambda-dynamics-number-atom-collections                = 5  
lambda-dynamics-charge-constraints                     = yes 
lambda-dynamics-multistate-constraints                 = yes

lambda-dynamics-group-type1-name                       = ASP 
lambda-dynamics-group-type1-n-states                   = 1
lambda-dynamics-group-type1-state-0-charges            = -0.21 0.75 -0.55 -0.61 0.44
lambda-dynamics-group-type1-state-1-charges            = -0.28 0.62 -0.76 -0.76 0.0
lambda-dynamics-group-type1-state-1-reference-pka      = 3.65
lambda-dynamics-group-type1-state-1-dvdl-coefficients  = 487.794 -2123.99 3574.07 -3194.59 1539.43 -353.879 -555.935 45.9833

lambda-dynamics-group-type2-name                       = GLU
lambda-dynamics-group-type2-n-states                   = 1
lambda-dynamics-group-type2-state-0-charges            = -0.21 0.75 -0.55 -0.61 0.44
lambda-dynamics-group-type2-state-1-charges            = -0.28 0.62 -0.76 -0.76 0.0
lambda-dynamics-group-type2-state-1-reference-pka      = 4.25
lambda-dynamics-group-type2-state-1-dvdl-coefficients  = 247.368 -761.848 776.508 -557.542 393.084 -163.762 -556.75 25.8878

lambda-dynamics-group-type3-name                       = HIS
lambda-dynamics-group-type3-n-states                   = 3
lambda-dynamics-group-type3-state-0-charges            = 0.0 0.0 0.0 0.0 0.0 0.0 0.0 0.0 0.0 0.0
lambda-dynamics-group-type3-state-1-charges            = -0.05 0.19 0.13 0.19 -0.51 0.44 -0.51 0.44 0.32 0.18
lambda-dynamics-group-type3-state-2-charges            = -0.08 -0.05 0.09 0.22 -0.36 0.32 -0.7 0.0 0.25 0.13
lambda-dynamics-group-type3-state-3-charges            = -0.09 0.22 0.1 -0.05 -0.7 0.0 -0.36 0.32 0.25 0.13
lambda-dynamics-group-type3-state-1-reference-pka      = pH
lambda-dynamics-group-type3-state-2-reference-pka      = 6.53
lambda-dynamics-group-type3-state-3-reference-pka      = 6.92
lambda-dynamics-group-type3-state-1-dvdl-coefficients  = 111.81 1664.17 4823.68 7652. 7275.68 5413.33 1032.96 -67.9617 -513.523 -5797.74 -13766. -17578. -14260.9 -4443.94 147.538 1052.93 8212.57 15507.5 15458.9 6961.06 103.793 -958.673 -5322.38 -7712.91 -4967.13 -370.456 86.3837 828.127 993.008 165.269 404.336 575.587 175.358 -452.864 -185.883 82.2376
lambda-dynamics-group-type3-state-2-dvdl-coefficients  = 405.453 1821.51 5606.96 8629.2 9300.07 5930.92 2288.67 83.0846 -1618.13 -6474.98 -15890.7 -20573. -16484.3 -7244.69 -391.848 2584.02 9057.04 17210.3 17341.3 9086.71 803.537 -1905.7 -5668.04 -8091.84 -5460.93 -793.444 383.372 960.913 1078.56 219.006 269.28 406.29 146.361 -130.936 -292.352 -28.6856
lambda-dynamics-group-type3-state-3-dvdl-coefficients  = 547.233 2656.63 7329.04 10522.1 9168.62 5334.47 834.145 -275.752 -1955.26 -7820.49 -17129.8 -19230.1 -13253.7 -3151.69 829.705 2464.2 7613.44 12620.3 10868.9 3724.88 -968.572 -1139.63 -2258.09 -2598. -1304.56 668.634 13.6195 -281.129 -249.034 -277.262 -17.2137 2.59824 -26.488 285.785 230.838 -171.027

lambda-dynamics-group-type4-name                       = BUF 
lambda-dynamics-group-type4-n-states                   = 1
lambda-dynamics-group-type4-state-0-charges            = -0.5
lambda-dynamics-group-type4-state-1-charges            = 0.5
lambda-dynamics-group-type4-state-1-reference-pka      = pH
lambda-dynamics-group-type4-state-1-dvdl-coefficients  = -2391.04 8581.51 -10755.2 4646.51 382.852 -103.978 -1254.42 575.647

lambda-dynamics-atom-set1-name                         = ASP         
lambda-dynamics-atom-set1-index-group-name             = LAMBDA1   
lambda-dynamics-atom-set1-barrier		       = 7.5     
lambda-dynamics-atom-set1-initial-lambda               = 0.0                  
lambda-dynamics-atom-set1-charge-restraint-group-index = 1

lambda-dynamics-atom-set2-name                         = ASP
lambda-dynamics-atom-set2-index-group-name             = LAMBDA2
lambda-dynamics-atom-set2-barrier                      = 7.5
lambda-dynamics-atom-set2-initial-lambda               = 0.0
lambda-dynamics-atom-set2-charge-restraint-group-index = 1

lambda-dynamics-atom-set3-name                         = GLU
lambda-dynamics-atom-set3-index-group-name             = LAMBDA3
lambda-dynamics-atom-set3-barrier                      = 7.5
lambda-dynamics-atom-set3-initial-lambda               = 0.0
lambda-dynamics-atom-set3-charge-restraint-group-index = 1

lambda-dynamics-atom-set4-name                         = HIS
lambda-dynamics-atom-set4-index-group-name             = LAMBDA4
lambda-dynamics-atom-set4-barrier                      = 5.0
lambda-dynamics-atom-set4-initial-lambda               = 1 0 0
lambda-dynamics-atom-set4-charge-restraint-group-index = 1

lambda-dynamics-atom-set5-name                         = BUF                 
lambda-dynamics-atom-set5-index-group-name             = BUF 
lambda-dynamics-atom-set5-barrier		       = 0.0      
lambda-dynamics-atom-set5-initial-lambda               = 0.5
lambda-dynamics-atom-set5-buffer-residue               = yes          
lambda-dynamics-atom-set5-buffer-residue-multiplier    = 20
lambda-dynamics-atom-set5-charge-restraint-group-index = 1
