# Supplementary material for: Best Practices in Constant pH MD Simulations: Accuracy and Sampling
Source: J Chem Theory Comput. 2022 Sep 15;18(10):6134–47. doi: 10.1021/acs.jctc.2c00517 (PMC9558372; doi:10.1021/acs.jctc.2c00517)
Supplement: Supplementary file 1 — ct2c00517_si_001.zip [file ct2c00517_si_001.zip › best_practices_simulations/titration/modified_ff/get_lambdas.sh]

#!/bin/bash

for (( i=0; i<15; i++ ))
do
    k=$(python<<<"print('%3.2f' % (1+$i*0.5))")
    #mkdir pH_${k}
    cd tutorial_pH_${k}
    for j in 1 2
    do
        cd r_${j}
        /projappl/project_2000996/mpi_test/edr/gromacs-constantph/build/bin/gmx_mpi cphmd -s run.tpr -e run.edr -o
        cd ../
    done
    cd ../
done
