# Supplementary material for: Best Practices in Constant pH MD Simulations: Accuracy and Sampling
Source: J Chem Theory Comput. 2022 Sep 15;18(10):6134–47. doi: 10.1021/acs.jctc.2c00517 (PMC9558372; doi:10.1021/acs.jctc.2c00517)
Supplement: Supplementary file 1 — ct2c00517_si_001.zip [file ct2c00517_si_001.zip › best_practices_simulations/titration/modified_ff/0_1cvo.pdb]

CRYST1    1.000    1.000    1.000  90.00  90.00  90.00 P 1           1
ATOM      1  N   LEU A   1       2.453  11.425 -10.379  1.00  0.00      A    N
ATOM      2  CA  LEU A   1       2.355   9.974 -10.320  1.00  0.00      A    C
ATOM      3  C   LEU A   1       1.086   9.578  -9.542  1.00  0.00      A    C
ATOM      4  O   LEU A   1       0.542  10.382  -8.773  1.00  0.00      A    O
ATOM      5  CB  LEU A   1       3.618   9.447  -9.660  1.00  0.00      A    C
ATOM      6  CG  LEU A   1       3.897   7.978  -9.623  1.00  0.00      A    C
ATOM      7  CD1 LEU A   1       2.937   7.242  -8.671  1.00  0.00      A    C
ATOM      8  CD2 LEU A   1       3.807   7.339 -10.995  1.00  0.00      A    C
ATOM      9  HA  LEU A   1       2.259   9.593 -11.333  1.00  0.00      A    H
ATOM     10  HB2 LEU A   1       4.468   9.973 -10.107  1.00  0.00      A    H
ATOM     11  HB3 LEU A   1       3.551   9.788  -8.587  1.00  0.00      A    H
ATOM     12  HG  LEU A   1       4.921   7.814  -9.222  1.00  0.00      A    H
ATOM     13 HD11 LEU A   1       2.295   7.963  -8.200  1.00  0.00      A    H
ATOM     14 HD12 LEU A   1       2.365   6.532  -9.260  1.00  0.00      A    H
ATOM     15 HD13 LEU A   1       3.541   6.714  -7.938  1.00  0.00      A    H
ATOM     16 HD21 LEU A   1       2.924   7.656 -11.535  1.00  0.00      A    H
ATOM     17 HD22 LEU A   1       4.698   7.498 -11.577  1.00  0.00      A    H
ATOM     18 HD23 LEU A   1       3.705   6.228 -10.824  1.00  0.00      A    H
ATOM     19  H1  LEU A   1       1.557  11.843 -10.497  1.00  0.00      A    H
ATOM     20  H2  LEU A   1       2.847  11.735  -9.496  1.00  0.00      A    H
ATOM     21  H3  LEU A   1       3.064  11.685 -11.127  1.00  0.00      A    H
ATOM     22  N   LYS A   2       0.356   8.688 -10.226  1.00  0.00      A    N
ATOM     23  CA  LYS A   2      -0.939   8.289  -9.694  1.00  0.00      A    C
ATOM     24  C   LYS A   2      -0.912   6.764  -9.534  1.00  0.00      A    C
ATOM     25  O   LYS A   2      -0.068   6.092 -10.092  1.00  0.00      A    O
ATOM     26  CB  LYS A   2      -2.066   8.794 -10.512  1.00  0.00      A    C
ATOM     27  CG  LYS A   2      -1.773   9.169 -11.966  1.00  0.00      A    C
ATOM     28  CD  LYS A   2      -2.687   8.410 -12.942  1.00  0.00      A    C
ATOM     29  CE  LYS A   2      -3.796   9.203 -13.463  1.00  0.00      A    C
ATOM     30  NZ  LYS A   2      -5.036   8.449 -13.665  1.00  0.00      A    N
ATOM     31  H   LYS A   2       0.803   7.948 -10.757  1.00  0.00      A    H
ATOM     32  HA  LYS A   2      -1.003   8.649  -8.643  1.00  0.00      A    H
ATOM     33  HB2 LYS A   2      -2.867   8.062 -10.511  1.00  0.00      A    H
ATOM     34  HB3 LYS A   2      -2.465   9.720 -10.012  1.00  0.00      A    H
ATOM     35  HG2 LYS A   2      -1.960  10.236 -12.100  1.00  0.00      A    H
ATOM     36  HG3 LYS A   2      -0.758   8.918 -12.241  1.00  0.00      A    H
ATOM     37  HD2 LYS A   2      -2.053   7.992 -13.721  1.00  0.00      A    H
ATOM     38  HD3 LYS A   2      -3.068   7.551 -12.379  1.00  0.00      A    H
ATOM     39  HE2 LYS A   2      -3.999  10.041 -12.760  1.00  0.00      A    H
ATOM     40  HE3 LYS A   2      -3.482   9.655 -14.422  1.00  0.00      A    H
ATOM     41  HZ1 LYS A   2      -5.185   7.975 -12.850  1.00  0.00      A    H
ATOM     42  HZ2 LYS A   2      -5.686   9.174 -13.815  1.00  0.00      A    H
ATOM     43  HZ3 LYS A   2      -4.843   7.905 -14.438  1.00  0.00      A    H
ATOM     44  N   CYS A   3      -1.686   6.355  -8.536  1.00  0.00      A    N
ATOM     45  CA  CYS A   3      -1.404   5.000  -8.000  1.00  0.00      A    C
ATOM     46  C   CYS A   3      -2.674   4.466  -7.352  1.00  0.00      A    C
ATOM     47  O   CYS A   3      -3.756   5.049  -7.506  1.00  0.00      A    O
ATOM     48  CB  CYS A   3      -0.270   5.256  -6.984  1.00  0.00      A    C
ATOM     49  SG  CYS A   3       0.916   4.006  -6.662  1.00  0.00      A    S
ATOM     50  H   CYS A   3      -2.196   6.978  -7.957  1.00  0.00      A    H
ATOM     51  HA  CYS A   3      -1.101   4.391  -8.779  1.00  0.00      A    H
ATOM     52  HB2 CYS A   3       0.285   6.152  -7.405  1.00  0.00      A    H
ATOM     53  HB3 CYS A   3      -0.738   5.653  -6.085  1.00  0.00      A    H
ATOM     54  N   HSPTA   4      -2.421   3.884  -6.128  1.00  0.00      A    N
ATOM     55  CA  HSPTA   4      -3.476   3.086  -5.505  1.00  0.00      A    C
ATOM     56  C   HSPTA   4      -3.440   3.236  -3.973  1.00  0.00      A    C
ATOM     57  O   HSPTA   4      -2.420   2.833  -3.365  1.00  0.00      A    O
ATOM     58  CB  HSPTA   4      -3.231   1.574  -5.819  1.00  0.00      A    C
ATOM     59  CG  HSPTA   4      -4.055   1.127  -6.973  1.00  0.00      A    C
ATOM     60  CD2 HSPTA   4      -4.748  -0.028  -7.165  1.00  0.00      A    C
ATOM     61  ND1 HSPTA   4      -4.156   1.821  -8.158  1.00  0.00      A    N
ATOM     62  CE1 HSPTA   4      -5.011   1.197  -8.953  1.00  0.00      A    C
ATOM     63  NE2 HSPTA   4      -5.474   0.135  -8.323  1.00  0.00      A    N
ATOM     64  H   HSPTA   4      -1.498   3.364  -6.143  1.00  0.00      A    H
ATOM     65  HA  HSPTA   4      -4.423   3.376  -5.890  1.00  0.00      A    H
ATOM     66  HB2 HSPTA   4      -2.166   1.546  -6.122  1.00  0.00      A    H
ATOM     67  HB3 HSPTA   4      -3.378   0.997  -4.950  1.00  0.00      A    H
ATOM     68  HD1 HSPTA   4      -3.692   2.670  -8.399  1.00  0.00      A    H
ATOM     69  HD2 HSPTA   4      -4.557  -0.956  -6.657  1.00  0.00      A    H
ATOM     70  HE1 HSPTA   4      -5.324   1.547  -9.913  1.00  0.00      A    H
ATOM     71  HE2 HSPTA   4      -6.018  -0.589  -8.761  1.00  0.00      A    H
ATOM     72  N   ASN A   5      -4.648   3.062  -3.375  1.00  0.00      A    N
ATOM     73  CA  ASN A   5      -4.796   2.910  -1.944  1.00  0.00      A    C
ATOM     74  C   ASN A   5      -5.992   1.991  -1.626  1.00  0.00      A    C
ATOM     75  O   ASN A   5      -5.848   1.026  -0.885  1.00  0.00      A    O
ATOM     76  CB  ASN A   5      -4.918   4.274  -1.262  1.00  0.00      A    C
ATOM     77  CG  ASN A   5      -5.790   5.243  -2.058  1.00  0.00      A    C
ATOM     78  ND2 ASN A   5      -7.089   5.230  -1.772  1.00  0.00      A    N
ATOM     79  OD1 ASN A   5      -5.245   6.210  -2.631  1.00  0.00      A    O
ATOM     80  H   ASN A   5      -5.441   3.516  -3.825  1.00  0.00      A    H
ATOM     81  HA  ASN A   5      -3.931   2.413  -1.558  1.00  0.00      A    H
ATOM     82  HB2 ASN A   5      -5.365   4.107  -0.295  1.00  0.00      A    H
ATOM     83  HB3 ASN A   5      -3.928   4.711  -1.167  1.00  0.00      A    H
ATOM     84 HD21 ASN A   5      -7.405   4.855  -0.897  1.00  0.00      A    H
ATOM     85 HD22 ASN A   5      -7.754   5.609  -2.417  1.00  0.00      A    H
ATOM     86  N   THR A   6      -7.171   2.358  -2.131  1.00  0.00      A    N
ATOM     87  CA  THR A   6      -8.367   1.652  -1.857  1.00  0.00      A    C
ATOM     88  C   THR A   6      -8.302   0.211  -2.516  1.00  0.00      A    C
ATOM     89  O   THR A   6      -9.236  -0.551  -2.158  1.00  0.00      A    O
ATOM     90  CB  THR A   6      -9.686   2.330  -2.401  1.00  0.00      A    C
ATOM     91  CG2 THR A   6     -10.984   1.800  -1.754  1.00  0.00      A    C
ATOM     92  OG1 THR A   6      -9.536   3.761  -2.214  1.00  0.00      A    O
ATOM     93  H   THR A   6      -7.221   3.189  -2.718  1.00  0.00      A    H
ATOM     94  HA  THR A   6      -8.489   1.461  -0.797  1.00  0.00      A    H
ATOM     95  HB  THR A   6      -9.779   2.113  -3.478  1.00  0.00      A    H
ATOM     96  HG1 THR A   6     -10.093   3.694  -1.387  1.00  0.00      A    H
ATOM     97 HG21 THR A   6     -11.067   0.728  -1.957  1.00  0.00      A    H
ATOM     98 HG22 THR A   6     -10.977   1.978  -0.695  1.00  0.00      A    H
ATOM     99 HG23 THR A   6     -11.831   2.322  -2.215  1.00  0.00      A    H
ATOM    100  N   GLN A   7      -8.029   0.295  -3.839  1.00  0.00      A    N
ATOM    101  CA  GLN A   7      -7.988  -0.843  -4.738  1.00  0.00      A    C
ATOM    102  C   GLN A   7      -9.267  -1.579  -4.939  1.00  0.00      A    C
ATOM    103  O   GLN A   7      -9.451  -2.282  -5.975  1.00  0.00      A    O
ATOM    104  CB  GLN A   7      -6.730  -1.625  -4.675  1.00  0.00      A    C
ATOM    105  CG  GLN A   7      -6.102  -1.918  -3.344  1.00  0.00      A    C
ATOM    106  CD  GLN A   7      -4.575  -2.052  -3.452  1.00  0.00      A    C
ATOM    107  NE2 GLN A   7      -3.913  -0.910  -3.402  1.00  0.00      A    N
ATOM    108  OE1 GLN A   7      -4.056  -3.158  -3.441  1.00  0.00      A    O
ATOM    109  H   GLN A   7      -7.126   0.851  -4.007  1.00  0.00      A    H
ATOM    110  HA  GLN A   7      -7.900  -0.275  -5.795  1.00  0.00      A    H
ATOM    111  HB2 GLN A   7      -6.846  -2.538  -5.249  1.00  0.00      A    H
ATOM    112  HB3 GLN A   7      -5.969  -0.984  -5.229  1.00  0.00      A    H
ATOM    113  HG2 GLN A   7      -6.304  -1.134  -2.624  1.00  0.00      A    H
ATOM    114  HG3 GLN A   7      -6.470  -2.877  -2.957  1.00  0.00      A    H
ATOM    115 HE21 GLN A   7      -4.419  -0.039  -3.326  1.00  0.00      A    H
ATOM    116 HE22 GLN A   7      -2.916  -0.891  -3.253  1.00  0.00      A    H
ATOM    117  N   LEU A   8      -9.888  -2.019  -3.803  1.00  0.00      A    N
ATOM    118  CA  LEU A   8     -11.320  -2.276  -3.891  1.00  0.00      A    C
ATOM    119  C   LEU A   8     -11.926  -0.925  -4.485  1.00  0.00      A    C
ATOM    120  O   LEU A   8     -11.418   0.134  -4.127  1.00  0.00      A    O
ATOM    121  CB  LEU A   8     -11.850  -2.555  -2.521  1.00  0.00      A    C
ATOM    122  CG  LEU A   8     -13.091  -3.475  -2.399  1.00  0.00      A    C
ATOM    123  CD1 LEU A   8     -12.902  -4.690  -3.287  1.00  0.00      A    C
ATOM    124  CD2 LEU A   8     -13.133  -3.887  -0.924  1.00  0.00      A    C
ATOM    125  H   LEU A   8      -9.552  -1.539  -2.961  1.00  0.00      A    H
ATOM    126  HA  LEU A   8     -11.556  -3.011  -4.619  1.00  0.00      A    H
ATOM    127  HB2 LEU A   8     -11.073  -3.057  -1.927  1.00  0.00      A    H
ATOM    128  HB3 LEU A   8     -12.140  -1.624  -2.024  1.00  0.00      A    H
ATOM    129  HG  LEU A   8     -13.956  -2.915  -2.674  1.00  0.00      A    H
ATOM    130 HD11 LEU A   8     -11.874  -4.676  -3.677  1.00  0.00      A    H
ATOM    131 HD12 LEU A   8     -13.061  -5.601  -2.726  1.00  0.00      A    H
ATOM    132 HD13 LEU A   8     -13.592  -4.636  -4.130  1.00  0.00      A    H
ATOM    133 HD21 LEU A   8     -12.774  -3.018  -0.331  1.00  0.00      A    H
ATOM    134 HD22 LEU A   8     -14.123  -4.137  -0.612  1.00  0.00      A    H
ATOM    135 HD23 LEU A   8     -12.436  -4.711  -0.773  1.00  0.00      A    H
ATOM    136  N   PRO A   9     -12.651  -1.079  -5.520  1.00  0.00      A    N
ATOM    137  CA  PRO A   9     -12.273  -0.999  -6.930  1.00  0.00      A    C
ATOM    138  C   PRO A   9     -11.082  -0.236  -7.314  1.00  0.00      A    C
ATOM    139  O   PRO A   9     -10.489   0.552  -6.516  1.00  0.00      A    O
ATOM    140  CB  PRO A   9     -13.615  -0.708  -7.597  1.00  0.00      A    C
ATOM    141  CG  PRO A   9     -14.654  -1.324  -6.632  1.00  0.00      A    C
ATOM    142  CD  PRO A   9     -13.848  -2.064  -5.564  1.00  0.00      A    C
ATOM    143  HA  PRO A   9     -12.031  -2.097  -7.191  1.00  0.00      A    H
ATOM    144  HB2 PRO A   9     -13.761   0.359  -7.693  1.00  0.00      A    H
ATOM    145  HB3 PRO A   9     -13.683  -1.162  -8.573  1.00  0.00      A    H
ATOM    146  HG2 PRO A   9     -15.233  -0.529  -6.186  1.00  0.00      A    H
ATOM    147  HG3 PRO A   9     -15.298  -2.008  -7.154  1.00  0.00      A    H
ATOM    148  HD2 PRO A   9     -14.214  -2.186  -4.629  1.00  0.00      A    H
ATOM    149  HD3 PRO A   9     -13.410  -2.978  -5.998  1.00  0.00      A    H
ATOM    150  N   PHE A  10     -10.303  -0.783  -8.293  1.00  0.00      A    N
ATOM    151  CA  PHE A  10      -9.068  -0.235  -8.773  1.00  0.00      A    C
ATOM    152  C   PHE A  10      -9.063   1.291  -8.781  1.00  0.00      A    C
ATOM    153  O   PHE A  10      -8.013   1.904  -8.645  1.00  0.00      A    O
ATOM    154  CB  PHE A  10      -8.636  -0.771 -10.141  1.00  0.00      A    C
ATOM    155  CG  PHE A  10      -8.193   0.285 -11.101  1.00  0.00      A    C
ATOM    156  CD1 PHE A  10      -9.209   1.113 -11.633  1.00  0.00      A    C
ATOM    157  CD2 PHE A  10      -6.923   0.331 -11.682  1.00  0.00      A    C
ATOM    158  CE1 PHE A  10      -8.961   1.915 -12.733  1.00  0.00      A    C
ATOM    159  CE2 PHE A  10      -6.619   1.251 -12.692  1.00  0.00      A    C
ATOM    160  CZ  PHE A  10      -7.640   2.121 -13.145  1.00  0.00      A    C
ATOM    161  H   PHE A  10     -10.776  -1.404  -8.954  1.00  0.00      A    H
ATOM    162  HA  PHE A  10      -8.263  -0.522  -8.034  1.00  0.00      A    H
ATOM    163  HB2 PHE A  10      -7.874  -1.527 -10.015  1.00  0.00      A    H
ATOM    164  HB3 PHE A  10      -9.530  -1.256 -10.609  1.00  0.00      A    H
ATOM    165  HD1 PHE A  10     -10.220   0.924 -11.325  1.00  0.00      A    H
ATOM    166  HD2 PHE A  10      -6.132  -0.253 -11.244  1.00  0.00      A    H
ATOM    167  HE1 PHE A  10      -9.771   2.281 -13.337  1.00  0.00      A    H
ATOM    168  HE2 PHE A  10      -5.589   1.542 -12.856  1.00  0.00      A    H
ATOM    169  HZ  PHE A  10      -7.350   3.097 -13.513  1.00  0.00      A    H
ATOM    170  N   ILE A  11     -10.272   1.844  -8.732  1.00  0.00      A    N
ATOM    171  CA  ILE A  11     -10.516   3.241  -8.536  1.00  0.00      A    C
ATOM    172  C   ILE A  11      -9.499   3.833  -7.547  1.00  0.00      A    C
ATOM    173  O   ILE A  11      -9.058   3.184  -6.599  1.00  0.00      A    O
ATOM    174  CB  ILE A  11     -12.014   3.455  -8.013  1.00  0.00      A    C
ATOM    175  CG1 ILE A  11     -12.633   4.629  -8.785  1.00  0.00      A    C
ATOM    176  CG2 ILE A  11     -12.099   3.630  -6.491  1.00  0.00      A    C
ATOM    177  CD1 ILE A  11     -13.659   4.375  -9.900  1.00  0.00      A    C
ATOM    178  H   ILE A  11     -11.076   1.279  -9.035  1.00  0.00      A    H
ATOM    179  HA  ILE A  11     -10.435   3.770  -9.479  1.00  0.00      A    H
ATOM    180  HB  ILE A  11     -12.551   2.541  -8.277  1.00  0.00      A    H
ATOM    181 HG12 ILE A  11     -13.139   5.282  -8.016  1.00  0.00      A    H
ATOM    182 HG13 ILE A  11     -11.812   5.245  -9.202  1.00  0.00      A    H
ATOM    183 HG21 ILE A  11     -11.694   2.760  -5.981  1.00  0.00      A    H
ATOM    184 HG22 ILE A  11     -11.599   4.531  -6.169  1.00  0.00      A    H
ATOM    185 HG23 ILE A  11     -13.168   3.708  -6.197  1.00  0.00      A    H
ATOM    186 HD11 ILE A  11     -14.061   3.389  -9.920  1.00  0.00      A    H
ATOM    187 HD12 ILE A  11     -14.498   5.116  -9.769  1.00  0.00      A    H
ATOM    188 HD13 ILE A  11     -13.236   4.624 -10.896  1.00  0.00      A    H
ATOM    189  N   TYR A  12      -8.706   4.791  -8.109  1.00  0.00      A    N
ATOM    190  CA  TYR A  12      -7.451   5.188  -7.512  1.00  0.00      A    C
ATOM    191  C   TYR A  12      -7.543   6.718  -7.148  1.00  0.00      A    C
ATOM    192  O   TYR A  12      -8.339   7.393  -7.841  1.00  0.00      A    O
ATOM    193  CB  TYR A  12      -6.294   5.081  -8.541  1.00  0.00      A    C
ATOM    194  CG  TYR A  12      -6.806   5.329  -9.999  1.00  0.00      A    C
ATOM    195  CD1 TYR A  12      -7.136   6.645 -10.328  1.00  0.00      A    C
ATOM    196  CD2 TYR A  12      -7.532   4.301 -10.625  1.00  0.00      A    C
ATOM    197  CE1 TYR A  12      -8.191   6.922 -11.197  1.00  0.00      A    C
ATOM    198  CE2 TYR A  12      -8.775   4.575 -11.210  1.00  0.00      A    C
ATOM    199  CZ  TYR A  12      -9.096   5.907 -11.516  1.00  0.00      A    C
ATOM    200  OH  TYR A  12     -10.120   6.205 -12.367  1.00  0.00      A    O
ATOM    201  H   TYR A  12      -9.136   5.455  -8.740  1.00  0.00      A    H
ATOM    202  HA  TYR A  12      -7.241   4.635  -6.646  1.00  0.00      A    H
ATOM    203  HB2 TYR A  12      -5.580   5.876  -8.386  1.00  0.00      A    H
ATOM    204  HB3 TYR A  12      -5.887   4.110  -8.527  1.00  0.00      A    H
ATOM    205  HD1 TYR A  12      -6.662   7.452  -9.796  1.00  0.00      A    H
ATOM    206  HD2 TYR A  12      -7.345   3.288 -10.290  1.00  0.00      A    H
ATOM    207  HE1 TYR A  12      -8.475   7.949 -11.362  1.00  0.00      A    H
ATOM    208  HE2 TYR A  12      -9.549   3.822 -11.227  1.00  0.00      A    H
ATOM    209  HH  TYR A  12     -10.796   6.812 -11.790  1.00  0.00      A    H
ATOM    210  N   LYS A  13      -6.300   7.217  -6.941  1.00  0.00      A    N
ATOM    211  CA  LYS A  13      -6.051   8.616  -6.899  1.00  0.00      A    C
ATOM    212  C   LYS A  13      -4.542   8.849  -7.328  1.00  0.00      A    C
ATOM    213  O   LYS A  13      -3.703   8.084  -6.897  1.00  0.00      A    O
ATOM    214  CB  LYS A  13      -6.165   9.249  -5.523  1.00  0.00      A    C
ATOM    215  CG  LYS A  13      -6.551   8.297  -4.429  1.00  0.00      A    C
ATOM    216  CD  LYS A  13      -6.680   8.899  -3.047  1.00  0.00      A    C
ATOM    217  CE  LYS A  13      -8.029   9.438  -2.746  1.00  0.00      A    C
ATOM    218  NZ  LYS A  13      -9.080   8.480  -3.124  1.00  0.00      A    N
ATOM    219  H   LYS A  13      -5.639   6.645  -6.398  1.00  0.00      A    H
ATOM    220  HA  LYS A  13      -6.662   9.165  -7.604  1.00  0.00      A    H
ATOM    221  HB2 LYS A  13      -5.156   9.668  -5.331  1.00  0.00      A    H
ATOM    222  HB3 LYS A  13      -6.868  10.082  -5.596  1.00  0.00      A    H
ATOM    223  HG2 LYS A  13      -7.531   7.820  -4.670  1.00  0.00      A    H
ATOM    224  HG3 LYS A  13      -5.816   7.473  -4.367  1.00  0.00      A    H
ATOM    225  HD2 LYS A  13      -6.421   8.121  -2.314  1.00  0.00      A    H
ATOM    226  HD3 LYS A  13      -5.940   9.679  -2.941  1.00  0.00      A    H
ATOM    227  HE2 LYS A  13      -8.080   9.620  -1.661  1.00  0.00      A    H
ATOM    228  HE3 LYS A  13      -8.150  10.375  -3.277  1.00  0.00      A    H
ATOM    229  HZ1 LYS A  13      -8.621   7.624  -3.045  1.00  0.00      A    H
ATOM    230  HZ2 LYS A  13      -9.739   8.616  -2.423  1.00  0.00      A    H
ATOM    231  HZ3 LYS A  13      -9.313   8.730  -4.015  1.00  0.00      A    H
ATOM    232  N   THR A  14      -4.330  10.149  -7.526  1.00  0.00      A    N
ATOM    233  CA  THR A  14      -2.995  10.720  -7.614  1.00  0.00      A    C
ATOM    234  C   THR A  14      -2.411  10.908  -6.239  1.00  0.00      A    C
ATOM    235  O   THR A  14      -3.158  11.098  -5.257  1.00  0.00      A    O
ATOM    236  CB  THR A  14      -3.068  12.075  -8.448  1.00  0.00      A    C
ATOM    237  CG2 THR A  14      -1.779  12.883  -8.382  1.00  0.00      A    C
ATOM    238  OG1 THR A  14      -3.428  11.670  -9.811  1.00  0.00      A    O
ATOM    239  H   THR A  14      -5.065  10.695  -7.985  1.00  0.00      A    H
ATOM    240  HA  THR A  14      -2.371  10.027  -8.193  1.00  0.00      A    H
ATOM    241  HB  THR A  14      -3.887  12.670  -8.048  1.00  0.00      A    H
ATOM    242  HG1 THR A  14      -3.696  12.614  -9.987  1.00  0.00      A    H
ATOM    243 HG21 THR A  14      -0.940  12.265  -8.681  1.00  0.00      A    H
ATOM    244 HG22 THR A  14      -1.851  13.767  -8.994  1.00  0.00      A    H
ATOM    245 HG23 THR A  14      -1.622  13.190  -7.326  1.00  0.00      A    H
ATOM    246  N   CYS A  15      -1.095  10.929  -6.100  1.00  0.00      A    N
ATOM    247  CA  CYS A  15      -0.412  11.200  -4.879  1.00  0.00      A    C
ATOM    248  C   CYS A  15      -0.545  12.654  -4.438  1.00  0.00      A    C
ATOM    249  O   CYS A  15      -1.118  13.494  -5.102  1.00  0.00      A    O
ATOM    250  CB  CYS A  15       1.134  10.931  -5.114  1.00  0.00      A    C
ATOM    251  SG  CYS A  15       1.418   9.294  -5.801  1.00  0.00      A    S
ATOM    252  H   CYS A  15      -0.488  10.892  -6.922  1.00  0.00      A    H
ATOM    253  HA  CYS A  15      -0.654  10.547  -4.082  1.00  0.00      A    H
ATOM    254  HB2 CYS A  15       1.414  11.692  -5.800  1.00  0.00      A    H
ATOM    255  HB3 CYS A  15       1.588  11.025  -4.155  1.00  0.00      A    H
ATOM    256  N   PRO A  16       0.215  12.922  -3.376  1.00  0.00      A    N
ATOM    257  CA  PRO A  16       0.281  14.280  -2.832  1.00  0.00      A    C
ATOM    258  C   PRO A  16       1.716  14.809  -2.976  1.00  0.00      A    C
ATOM    259  O   PRO A  16       2.425  14.456  -3.922  1.00  0.00      A    O
ATOM    260  CB  PRO A  16      -0.199  14.168  -1.406  1.00  0.00      A    C
ATOM    261  CG  PRO A  16      -0.604  12.706  -1.235  1.00  0.00      A    C
ATOM    262  CD  PRO A  16       0.357  11.962  -2.230  1.00  0.00      A    C
ATOM    263  HA  PRO A  16      -0.322  14.950  -3.431  1.00  0.00      A    H
ATOM    264  HB2 PRO A  16       0.603  14.414  -0.694  1.00  0.00      A    H
ATOM    265  HB3 PRO A  16      -1.031  14.838  -1.193  1.00  0.00      A    H
ATOM    266  HG2 PRO A  16      -0.448  12.331  -0.274  1.00  0.00      A    H
ATOM    267  HG3 PRO A  16      -1.607  12.532  -1.609  1.00  0.00      A    H
ATOM    268  HD2 PRO A  16       1.347  11.981  -1.888  1.00  0.00      A    H
ATOM    269  HD3 PRO A  16      -0.005  11.004  -2.429  1.00  0.00      A    H
ATOM    270  N   GLUTA  17       1.935  15.962  -2.332  1.00  0.00      A    N
ATOM    271  CA  GLUTA  17       3.289  16.504  -2.316  1.00  0.00      A    C
ATOM    272  C   GLUTA  17       4.078  15.827  -1.210  1.00  0.00      A    C
ATOM    273  O   GLUTA  17       3.552  15.255  -0.279  1.00  0.00      A    O
ATOM    274  CB  GLUTA  17       3.129  18.012  -2.068  1.00  0.00      A    C
ATOM    275  CG  GLUTA  17       1.939  18.746  -2.354  1.00  0.00      A    C
ATOM    276  CD  GLUTA  17       1.103  18.271  -3.500  1.00  0.00      A    C
ATOM    277  OE1 GLUTA  17       1.717  17.537  -4.296  1.00  0.00      A    O
ATOM    278  OE2 GLUTA  17      -0.104  18.476  -3.586  1.00  0.00      A    O
ATOM    279  H   GLUTA  17       1.452  16.137  -1.457  1.00  0.00      A    H
ATOM    280  HA  GLUTA  17       3.758  16.341  -3.286  1.00  0.00      A    H
ATOM    281  HB2 GLUTA  17       3.404  18.129  -1.038  1.00  0.00      A    H
ATOM    282  HB3 GLUTA  17       4.008  18.470  -2.564  1.00  0.00      A    H
ATOM    283  HG2 GLUTA  17       1.343  18.702  -1.451  1.00  0.00      A    H
ATOM    284  HG3 GLUTA  17       2.221  19.790  -2.563  1.00  0.00      A    H
ATOM    285  N   GLY A  18       5.321  15.437  -1.657  1.00  0.00      A    N
ATOM    286  CA  GLY A  18       6.187  14.697  -0.816  1.00  0.00      A    C
ATOM    287  C   GLY A  18       6.072  13.191  -1.006  1.00  0.00      A    C
ATOM    288  O   GLY A  18       6.454  12.414  -0.128  1.00  0.00      A    O
ATOM    289  H   GLY A  18       5.670  15.991  -2.428  1.00  0.00      A    H
ATOM    290  HA2 GLY A  18       7.252  14.993  -0.966  1.00  0.00      A    H
ATOM    291  HA3 GLY A  18       5.966  14.903   0.255  1.00  0.00      A    H
ATOM    292  N   LYS A  19       5.421  12.801  -2.088  1.00  0.00      A    N
ATOM    293  CA  LYS A  19       4.977  11.448  -2.289  1.00  0.00      A    C
ATOM    294  C   LYS A  19       5.249  10.995  -3.701  1.00  0.00      A    C
ATOM    295  O   LYS A  19       4.398  10.908  -4.569  1.00  0.00      A    O
ATOM    296  CB  LYS A  19       3.477  11.290  -1.973  1.00  0.00      A    C
ATOM    297  CG  LYS A  19       3.237  11.420  -0.457  1.00  0.00      A    C
ATOM    298  CD  LYS A  19       2.934  10.108   0.231  1.00  0.00      A    C
ATOM    299  CE  LYS A  19       1.633  10.106   0.942  1.00  0.00      A    C
ATOM    300  NZ  LYS A  19       1.631   9.269   2.139  1.00  0.00      A    N
ATOM    301  H   LYS A  19       5.287  13.421  -2.889  1.00  0.00      A    H
ATOM    302  HA  LYS A  19       5.503  10.788  -1.565  1.00  0.00      A    H
ATOM    303  HB2 LYS A  19       2.948  12.074  -2.492  1.00  0.00      A    H
ATOM    304  HB3 LYS A  19       3.171  10.305  -2.295  1.00  0.00      A    H
ATOM    305  HG2 LYS A  19       4.193  11.810  -0.032  1.00  0.00      A    H
ATOM    306  HG3 LYS A  19       2.447  12.115  -0.254  1.00  0.00      A    H
ATOM    307  HD2 LYS A  19       2.989   9.303  -0.490  1.00  0.00      A    H
ATOM    308  HD3 LYS A  19       3.727   9.935   0.961  1.00  0.00      A    H
ATOM    309  HE2 LYS A  19       1.426  11.156   1.238  1.00  0.00      A    H
ATOM    310  HE3 LYS A  19       0.873   9.784   0.231  1.00  0.00      A    H
ATOM    311  HZ1 LYS A  19       2.060   8.463   1.875  1.00  0.00      A    H
ATOM    312  HZ2 LYS A  19       2.065   9.832   2.803  1.00  0.00      A    H
ATOM    313  HZ3 LYS A  19       0.671   9.168   2.329  1.00  0.00      A    H
ATOM    314  N   ASN A  20       6.545  10.730  -3.963  1.00  0.00      A    N
ATOM    315  CA  ASN A  20       6.993  10.531  -5.338  1.00  0.00      A    C
ATOM    316  C   ASN A  20       6.859   9.036  -5.709  1.00  0.00      A    C
ATOM    317  O   ASN A  20       7.228   8.668  -6.834  1.00  0.00      A    O
ATOM    318  CB  ASN A  20       8.384  11.093  -5.524  1.00  0.00      A    C
ATOM    319  CG  ASN A  20       8.577  11.963  -6.734  1.00  0.00      A    C
ATOM    320  ND2 ASN A  20       8.564  11.351  -7.933  1.00  0.00      A    N
ATOM    321  OD1 ASN A  20       9.235  13.040  -6.616  1.00  0.00      A    O
ATOM    322  H   ASN A  20       7.266  10.890  -3.284  1.00  0.00      A    H
ATOM    323  HA  ASN A  20       6.307  11.075  -5.975  1.00  0.00      A    H
ATOM    324  HB2 ASN A  20       8.585  11.721  -4.619  1.00  0.00      A    H
ATOM    325  HB3 ASN A  20       9.097  10.277  -5.512  1.00  0.00      A    H
ATOM    326 HD21 ASN A  20       8.231  10.427  -8.015  1.00  0.00      A    H
ATOM    327 HD22 ASN A  20       8.719  11.928  -8.746  1.00  0.00      A    H
ATOM    328  N   LEU A  21       6.750   8.212  -4.701  1.00  0.00      A    N
ATOM    329  CA  LEU A  21       6.821   6.755  -4.739  1.00  0.00      A    C
ATOM    330  C   LEU A  21       5.420   6.148  -4.572  1.00  0.00      A    C
ATOM    331  O   LEU A  21       4.431   6.872  -4.420  1.00  0.00      A    O
ATOM    332  CB  LEU A  21       7.827   6.439  -3.615  1.00  0.00      A    C
ATOM    333  CG  LEU A  21       9.152   7.231  -3.857  1.00  0.00      A    C
ATOM    334  CD1 LEU A  21      10.217   6.612  -2.947  1.00  0.00      A    C
ATOM    335  CD2 LEU A  21       9.528   7.122  -5.301  1.00  0.00      A    C
ATOM    336  H   LEU A  21       6.612   8.570  -3.748  1.00  0.00      A    H
ATOM    337  HA  LEU A  21       7.223   6.394  -5.665  1.00  0.00      A    H
ATOM    338  HB2 LEU A  21       7.378   6.914  -2.727  1.00  0.00      A    H
ATOM    339  HB3 LEU A  21       8.061   5.457  -3.470  1.00  0.00      A    H
ATOM    340  HG  LEU A  21       8.957   8.249  -3.555  1.00  0.00      A    H
ATOM    341 HD11 LEU A  21       9.721   6.283  -2.012  1.00  0.00      A    H
ATOM    342 HD12 LEU A  21      10.650   5.740  -3.430  1.00  0.00      A    H
ATOM    343 HD13 LEU A  21      10.974   7.346  -2.713  1.00  0.00      A    H
ATOM    344 HD21 LEU A  21       9.375   6.109  -5.678  1.00  0.00      A    H
ATOM    345 HD22 LEU A  21       8.974   7.821  -5.920  1.00  0.00      A    H
ATOM    346 HD23 LEU A  21      10.608   7.356  -5.418  1.00  0.00      A    H
ATOM    347  N   CYS A  22       5.427   4.882  -4.108  1.00  0.00      A    N
ATOM    348  CA  CYS A  22       4.224   4.178  -3.776  1.00  0.00      A    C
ATOM    349  C   CYS A  22       4.532   2.958  -2.868  1.00  0.00      A    C
ATOM    350  O   CYS A  22       5.716   2.667  -2.628  1.00  0.00      A    O
ATOM    351  CB  CYS A  22       3.555   3.626  -5.062  1.00  0.00      A    C
ATOM    352  SG  CYS A  22       2.735   4.817  -6.132  1.00  0.00      A    S
ATOM    353  H   CYS A  22       6.210   4.291  -4.374  1.00  0.00      A    H
ATOM    354  HA  CYS A  22       3.522   4.780  -3.300  1.00  0.00      A    H
ATOM    355  HB2 CYS A  22       4.262   3.053  -5.601  1.00  0.00      A    H
ATOM    356  HB3 CYS A  22       2.754   2.964  -4.672  1.00  0.00      A    H
ATOM    357  N   PHE A  23       3.676   2.889  -1.764  1.00  0.00      A    N
ATOM    358  CA  PHE A  23       3.853   1.720  -0.946  1.00  0.00      A    C
ATOM    359  C   PHE A  23       2.405   1.057  -0.780  1.00  0.00      A    C
ATOM    360  O   PHE A  23       1.462   1.790  -0.521  1.00  0.00      A    O
ATOM    361  CB  PHE A  23       4.307   1.886   0.507  1.00  0.00      A    C
ATOM    362  CG  PHE A  23       3.321   2.729   1.325  1.00  0.00      A    C
ATOM    363  CD1 PHE A  23       2.728   3.868   0.751  1.00  0.00      A    C
ATOM    364  CD2 PHE A  23       2.562   1.980   2.258  1.00  0.00      A    C
ATOM    365  CE1 PHE A  23       1.408   4.218   1.057  1.00  0.00      A    C
ATOM    366  CE2 PHE A  23       1.256   2.317   2.560  1.00  0.00      A    C
ATOM    367  CZ  PHE A  23       0.737   3.525   2.082  1.00  0.00      A    C
ATOM    368  H   PHE A  23       2.684   3.085  -1.948  1.00  0.00      A    H
ATOM    369  HA  PHE A  23       4.445   0.987  -1.446  1.00  0.00      A    H
ATOM    370  HB2 PHE A  23       4.272   0.864   1.005  1.00  0.00      A    H
ATOM    371  HB3 PHE A  23       5.264   2.226   0.580  1.00  0.00      A    H
ATOM    372  HD1 PHE A  23       3.189   4.305  -0.125  1.00  0.00      A    H
ATOM    373  HD2 PHE A  23       2.882   0.959   2.430  1.00  0.00      A    H
ATOM    374  HE1 PHE A  23       0.860   4.895   0.422  1.00  0.00      A    H
ATOM    375  HE2 PHE A  23       0.669   1.717   3.232  1.00  0.00      A    H
ATOM    376  HZ  PHE A  23      -0.224   3.858   2.406  1.00  0.00      A    H
ATOM    377  N   LYS A  24       2.626  -0.015   0.021  1.00  0.00      A    N
ATOM    378  CA  LYS A  24       1.547  -0.807   0.514  1.00  0.00      A    C
ATOM    379  C   LYS A  24       2.153  -1.653   1.655  1.00  0.00      A    C
ATOM    380  O   LYS A  24       3.333  -1.799   1.803  1.00  0.00      A    O
ATOM    381  CB  LYS A  24       1.095  -1.792  -0.609  1.00  0.00      A    C
ATOM    382  CG  LYS A  24       2.110  -2.853  -0.931  1.00  0.00      A    C
ATOM    383  CD  LYS A  24       1.600  -4.153  -1.490  1.00  0.00      A    C
ATOM    384  CE  LYS A  24       2.628  -5.222  -1.500  1.00  0.00      A    C
ATOM    385  NZ  LYS A  24       2.658  -5.961  -2.766  1.00  0.00      A    N
ATOM    386  H   LYS A  24       3.447  -0.602  -0.245  1.00  0.00      A    H
ATOM    387  HA  LYS A  24       0.708  -0.281   0.850  1.00  0.00      A    H
ATOM    388  HB2 LYS A  24       0.164  -2.218  -0.292  1.00  0.00      A    H
ATOM    389  HB3 LYS A  24       0.941  -1.130  -1.465  1.00  0.00      A    H
ATOM    390  HG2 LYS A  24       2.872  -2.472  -1.630  1.00  0.00      A    H
ATOM    391  HG3 LYS A  24       2.650  -3.089   0.030  1.00  0.00      A    H
ATOM    392  HD2 LYS A  24       0.734  -4.488  -0.891  1.00  0.00      A    H
ATOM    393  HD3 LYS A  24       1.206  -4.004  -2.485  1.00  0.00      A    H
ATOM    394  HE2 LYS A  24       3.614  -4.772  -1.312  1.00  0.00      A    H
ATOM    395  HE3 LYS A  24       2.388  -5.900  -0.671  1.00  0.00      A    H
ATOM    396  HZ1 LYS A  24       2.197  -5.376  -3.376  1.00  0.00      A    H
ATOM    397  HZ2 LYS A  24       3.609  -6.098  -2.902  1.00  0.00      A    H
ATOM    398  HZ3 LYS A  24       2.172  -6.774  -2.557  1.00  0.00      A    H
ATOM    399  N   ALA A  25       1.215  -2.013   2.556  1.00  0.00      A    N
ATOM    400  CA  ALA A  25       1.549  -2.928   3.582  1.00  0.00      A    C
ATOM    401  C   ALA A  25       0.498  -4.015   3.769  1.00  0.00      A    C
ATOM    402  O   ALA A  25      -0.669  -3.850   3.454  1.00  0.00      A    O
ATOM    403  CB  ALA A  25       2.047  -2.300   4.835  1.00  0.00      A    C
ATOM    404  H   ALA A  25       0.285  -1.754   2.315  1.00  0.00      A    H
ATOM    405  HA  ALA A  25       2.452  -3.539   3.154  1.00  0.00      A    H
ATOM    406  HB1 ALA A  25       2.114  -1.202   4.692  1.00  0.00      A    H
ATOM    407  HB2 ALA A  25       1.436  -2.512   5.693  1.00  0.00      A    H
ATOM    408  HB3 ALA A  25       3.086  -2.635   5.032  1.00  0.00      A    H
ATOM    409  N   THR A  26       0.850  -4.909   4.741  1.00  0.00      A    N
ATOM    410  CA  THR A  26      -0.111  -5.999   5.007  1.00  0.00      A    C
ATOM    411  C   THR A  26       0.005  -6.476   6.423  1.00  0.00      A    C
ATOM    412  O   THR A  26       1.165  -6.744   6.890  1.00  0.00      A    O
ATOM    413  CB  THR A  26       0.258  -7.185   3.990  1.00  0.00      A    C
ATOM    414  CG2 THR A  26       0.041  -6.789   2.527  1.00  0.00      A    C
ATOM    415  OG1 THR A  26       1.626  -7.546   4.296  1.00  0.00      A    O
ATOM    416  H   THR A  26       1.816  -5.167   4.791  1.00  0.00      A    H
ATOM    417  HA  THR A  26      -1.071  -5.601   4.754  1.00  0.00      A    H
ATOM    418  HB  THR A  26      -0.404  -8.004   4.239  1.00  0.00      A    H
ATOM    419  HG1 THR A  26       1.297  -8.414   4.683  1.00  0.00      A    H
ATOM    420 HG21 THR A  26      -0.546  -5.857   2.505  1.00  0.00      A    H
ATOM    421 HG22 THR A  26       0.978  -6.629   2.023  1.00  0.00      A    H
ATOM    422 HG23 THR A  26      -0.539  -7.570   2.027  1.00  0.00      A    H
ATOM    423  N   LEU A  27      -1.018  -7.202   6.914  1.00  0.00      A    N
ATOM    424  CA  LEU A  27      -1.015  -7.575   8.347  1.00  0.00      A    C
ATOM    425  C   LEU A  27      -0.825  -9.058   8.491  1.00  0.00      A    C
ATOM    426  O   LEU A  27      -1.443  -9.871   7.791  1.00  0.00      A    O
ATOM    427  CB  LEU A  27      -2.374  -7.055   8.871  1.00  0.00      A    C
ATOM    428  CG  LEU A  27      -2.297  -5.980   9.966  1.00  0.00      A    C
ATOM    429  CD1 LEU A  27      -3.667  -5.410  10.258  1.00  0.00      A    C
ATOM    430  CD2 LEU A  27      -1.693  -6.650  11.198  1.00  0.00      A    C
ATOM    431  H   LEU A  27      -1.970  -7.004   6.605  1.00  0.00      A    H
ATOM    432  HA  LEU A  27      -0.230  -7.033   8.835  1.00  0.00      A    H
ATOM    433  HB2 LEU A  27      -2.918  -6.609   8.052  1.00  0.00      A    H
ATOM    434  HB3 LEU A  27      -2.880  -7.912   9.270  1.00  0.00      A    H
ATOM    435  HG  LEU A  27      -1.629  -5.199   9.605  1.00  0.00      A    H
ATOM    436 HD11 LEU A  27      -4.388  -5.804   9.522  1.00  0.00      A    H
ATOM    437 HD12 LEU A  27      -4.001  -5.681  11.256  1.00  0.00      A    H
ATOM    438 HD13 LEU A  27      -3.661  -4.322  10.160  1.00  0.00      A    H
ATOM    439 HD21 LEU A  27      -1.725  -7.742  11.037  1.00  0.00      A    H
ATOM    440 HD22 LEU A  27      -0.650  -6.354  11.313  1.00  0.00      A    H
ATOM    441 HD23 LEU A  27      -2.253  -6.396  12.084  1.00  0.00      A    H
ATOM    442  N   LYS A  28      -0.160  -9.472   9.586  1.00  0.00      A    N
ATOM    443  CA  LYS A  28      -0.066 -10.905   9.885  1.00  0.00      A    C
ATOM    444  C   LYS A  28      -1.308 -11.359  10.631  1.00  0.00      A    C
ATOM    445  O   LYS A  28      -1.288 -12.088  11.605  1.00  0.00      A    O
ATOM    446  CB  LYS A  28       1.188 -11.244  10.649  1.00  0.00      A    C
ATOM    447  CG  LYS A  28       2.466 -11.182   9.779  1.00  0.00      A    C
ATOM    448  CD  LYS A  28       3.199 -12.535   9.799  1.00  0.00      A    C
ATOM    449  CE  LYS A  28       4.058 -12.663  11.011  1.00  0.00      A    C
ATOM    450  NZ  LYS A  28       3.726 -13.833  11.804  1.00  0.00      A    N
ATOM    451  H   LYS A  28       0.331  -8.827  10.157  1.00  0.00      A    H
ATOM    452  HA  LYS A  28      -0.034 -11.424   8.908  1.00  0.00      A    H
ATOM    453  HB2 LYS A  28       1.319 -10.561  11.483  1.00  0.00      A    H
ATOM    454  HB3 LYS A  28       1.116 -12.273  11.024  1.00  0.00      A    H
ATOM    455  HG2 LYS A  28       2.197 -10.944   8.770  1.00  0.00      A    H
ATOM    456  HG3 LYS A  28       3.152 -10.465  10.216  1.00  0.00      A    H
ATOM    457  HD2 LYS A  28       2.452 -13.309   9.771  1.00  0.00      A    H
ATOM    458  HD3 LYS A  28       3.807 -12.584   8.919  1.00  0.00      A    H
ATOM    459  HE2 LYS A  28       5.099 -12.674  10.685  1.00  0.00      A    H
ATOM    460  HE3 LYS A  28       3.882 -11.736  11.593  1.00  0.00      A    H
ATOM    461  HZ1 LYS A  28       2.822 -14.046  11.557  1.00  0.00      A    H
ATOM    462  HZ2 LYS A  28       4.377 -14.505  11.517  1.00  0.00      A    H
ATOM    463  HZ3 LYS A  28       3.889 -13.543  12.718  1.00  0.00      A    H
ATOM    464  N   LYS A  29      -2.452 -10.942  10.069  1.00  0.00      A    N
ATOM    465  CA  LYS A  29      -3.771 -11.306  10.539  1.00  0.00      A    C
ATOM    466  C   LYS A  29      -4.025 -12.817  10.461  1.00  0.00      A    C
ATOM    467  O   LYS A  29      -4.703 -13.379  11.337  1.00  0.00      A    O
ATOM    468  CB  LYS A  29      -4.854 -10.624   9.724  1.00  0.00      A    C
ATOM    469  CG  LYS A  29      -5.713  -9.596  10.432  1.00  0.00      A    C
ATOM    470  CD  LYS A  29      -7.190  -9.659  10.036  1.00  0.00      A    C
ATOM    471  CE  LYS A  29      -7.491  -9.568   8.610  1.00  0.00      A    C
ATOM    472  NZ  LYS A  29      -8.956  -9.300   8.397  1.00  0.00      A    N
ATOM    473  H   LYS A  29      -2.412 -10.415   9.207  1.00  0.00      A    H
ATOM    474  HA  LYS A  29      -3.826 -11.021  11.588  1.00  0.00      A    H
ATOM    475  HB2 LYS A  29      -4.414 -10.185   8.829  1.00  0.00      A    H
ATOM    476  HB3 LYS A  29      -5.548 -11.437   9.388  1.00  0.00      A    H
ATOM    477  HG2 LYS A  29      -5.684  -9.807  11.519  1.00  0.00      A    H
ATOM    478  HG3 LYS A  29      -5.368  -8.594  10.225  1.00  0.00      A    H
ATOM    479  HD2 LYS A  29      -7.582 -10.600  10.456  1.00  0.00      A    H
ATOM    480  HD3 LYS A  29      -7.689  -8.860  10.581  1.00  0.00      A    H
ATOM    481  HE2 LYS A  29      -6.933  -8.791   8.127  1.00  0.00      A    H
ATOM    482  HE3 LYS A  29      -7.289 -10.557   8.168  1.00  0.00      A    H
ATOM    483  HZ1 LYS A  29      -9.298  -9.485   9.266  1.00  0.00      A    H
ATOM    484  HZ2 LYS A  29      -8.933  -8.402   8.065  1.00  0.00      A    H
ATOM    485  HZ3 LYS A  29      -9.149  -9.971   7.721  1.00  0.00      A    H
ATOM    486  N   PHE A  30      -4.129 -13.262   9.181  1.00  0.00      A    N
ATOM    487  CA  PHE A  30      -4.622 -14.593   8.894  1.00  0.00      A    C
ATOM    488  C   PHE A  30      -3.549 -15.351   8.095  1.00  0.00      A    C
ATOM    489  O   PHE A  30      -2.717 -14.788   7.393  1.00  0.00      A    O
ATOM    490  CB  PHE A  30      -5.937 -14.635   8.086  1.00  0.00      A    C
ATOM    491  CG  PHE A  30      -6.988 -15.555   8.657  1.00  0.00      A    C
ATOM    492  CD1 PHE A  30      -7.835 -15.201   9.712  1.00  0.00      A    C
ATOM    493  CD2 PHE A  30      -7.371 -16.652   7.862  1.00  0.00      A    C
ATOM    494  CE1 PHE A  30      -9.050 -15.868   9.930  1.00  0.00      A    C
ATOM    495  CE2 PHE A  30      -8.582 -17.304   8.039  1.00  0.00      A    C
ATOM    496  CZ  PHE A  30      -9.458 -16.870   9.038  1.00  0.00      A    C
ATOM    497  H   PHE A  30      -3.443 -12.905   8.522  1.00  0.00      A    H
ATOM    498  HA  PHE A  30      -4.804 -15.106   9.827  1.00  0.00      A    H
ATOM    499  HB2 PHE A  30      -6.337 -13.618   8.055  1.00  0.00      A    H
ATOM    500  HB3 PHE A  30      -5.688 -14.958   7.074  1.00  0.00      A    H
ATOM    501  HD1 PHE A  30      -7.531 -14.461  10.423  1.00  0.00      A    H
ATOM    502  HD2 PHE A  30      -6.708 -16.994   7.095  1.00  0.00      A    H
ATOM    503  HE1 PHE A  30      -9.595 -15.705  10.842  1.00  0.00      A    H
ATOM    504  HE2 PHE A  30      -8.968 -17.930   7.242  1.00  0.00      A    H
ATOM    505  HZ  PHE A  30     -10.495 -17.158   9.003  1.00  0.00      A    H
ATOM    506  N   PRO A  31      -3.406 -16.631   8.462  1.00  0.00      A    N
ATOM    507  CA  PRO A  31      -2.520 -17.539   7.718  1.00  0.00      A    C
ATOM    508  C   PRO A  31      -2.924 -17.615   6.261  1.00  0.00      A    C
ATOM    509  O   PRO A  31      -2.872 -18.686   5.624  1.00  0.00      A    O
ATOM    510  CB  PRO A  31      -2.549 -18.828   8.504  1.00  0.00      A    C
ATOM    511  CG  PRO A  31      -2.982 -18.429   9.917  1.00  0.00      A    C
ATOM    512  CD  PRO A  31      -3.731 -17.132   9.812  1.00  0.00      A    C
ATOM    513  HA  PRO A  31      -1.521 -17.106   7.698  1.00  0.00      A    H
ATOM    514  HB2 PRO A  31      -3.146 -19.608   8.093  1.00  0.00      A    H
ATOM    515  HB3 PRO A  31      -1.497 -19.227   8.550  1.00  0.00      A    H
ATOM    516  HG2 PRO A  31      -3.598 -19.192  10.378  1.00  0.00      A    H
ATOM    517  HG3 PRO A  31      -2.079 -18.318  10.538  1.00  0.00      A    H
ATOM    518  HD2 PRO A  31      -4.811 -17.236   9.919  1.00  0.00      A    H
ATOM    519  HD3 PRO A  31      -3.404 -16.376  10.545  1.00  0.00      A    H
ATOM    520  N   LEU A  32      -2.515 -16.487   5.540  1.00  0.00      A    N
ATOM    521  CA  LEU A  32      -3.315 -16.349   4.242  1.00  0.00      A    C
ATOM    522  C   LEU A  32      -3.299 -14.784   4.027  1.00  0.00      A    C
ATOM    523  O   LEU A  32      -2.150 -14.294   3.918  1.00  0.00      A    O
ATOM    524  CB  LEU A  32      -4.687 -16.858   4.697  1.00  0.00      A    C
ATOM    525  CG  LEU A  32      -5.890 -16.492   3.919  1.00  0.00      A    C
ATOM    526  CD1 LEU A  32      -6.966 -15.859   4.797  1.00  0.00      A    C
ATOM    527  CD2 LEU A  32      -5.606 -15.582   2.720  1.00  0.00      A    C
ATOM    528  H   LEU A  32      -2.607 -15.598   6.048  1.00  0.00      A    H
ATOM    529  HA  LEU A  32      -2.895 -16.843   3.500  1.00  0.00      A    H
ATOM    530  HB2 LEU A  32      -4.606 -17.995   4.632  1.00  0.00      A    H
ATOM    531  HB3 LEU A  32      -4.774 -16.662   5.777  1.00  0.00      A    H
ATOM    532  HG  LEU A  32      -6.322 -17.424   3.493  1.00  0.00      A    H
ATOM    533 HD11 LEU A  32      -6.635 -15.863   5.818  1.00  0.00      A    H
ATOM    534 HD12 LEU A  32      -7.129 -14.834   4.454  1.00  0.00      A    H
ATOM    535 HD13 LEU A  32      -7.890 -16.426   4.689  1.00  0.00      A    H
ATOM    536 HD21 LEU A  32      -4.651 -15.846   2.270  1.00  0.00      A    H
ATOM    537 HD22 LEU A  32      -6.408 -15.756   1.989  1.00  0.00      A    H
ATOM    538 HD23 LEU A  32      -5.607 -14.554   3.031  1.00  0.00      A    H
ATOM    539  N   LYS A  33      -4.162 -14.194   4.898  1.00  0.00      A    N
ATOM    540  CA  LYS A  33      -4.168 -12.797   5.203  1.00  0.00      A    C
ATOM    541  C   LYS A  33      -4.893 -11.945   4.198  1.00  0.00      A    C
ATOM    542  O   LYS A  33      -5.466 -12.437   3.213  1.00  0.00      A    O
ATOM    543  CB  LYS A  33      -2.754 -12.263   5.489  1.00  0.00      A    C
ATOM    544  CG  LYS A  33      -2.071 -11.584   4.332  1.00  0.00      A    C
ATOM    545  CD  LYS A  33      -0.574 -11.635   4.294  1.00  0.00      A    C
ATOM    546  CE  LYS A  33       0.030 -11.277   2.965  1.00  0.00      A    C
ATOM    547  NZ  LYS A  33      -0.279 -12.278   1.966  1.00  0.00      A    N
ATOM    548  H   LYS A  33      -5.083 -14.641   4.985  1.00  0.00      A    H
ATOM    549  HA  LYS A  33      -4.714 -12.675   6.190  1.00  0.00      A    H
ATOM    550  HB2 LYS A  33      -2.807 -11.614   6.366  1.00  0.00      A    H
ATOM    551  HB3 LYS A  33      -2.158 -13.150   5.791  1.00  0.00      A    H
ATOM    552  HG2 LYS A  33      -2.462 -12.044   3.383  1.00  0.00      A    H
ATOM    553  HG3 LYS A  33      -2.371 -10.520   4.291  1.00  0.00      A    H
ATOM    554  HD2 LYS A  33      -0.149 -10.972   5.048  1.00  0.00      A    H
ATOM    555  HD3 LYS A  33      -0.241 -12.639   4.550  1.00  0.00      A    H
ATOM    556  HE2 LYS A  33      -0.290 -10.279   2.705  1.00  0.00      A    H
ATOM    557  HE3 LYS A  33       1.130 -11.249   3.161  1.00  0.00      A    H
ATOM    558  HZ1 LYS A  33      -0.150 -13.115   2.468  1.00  0.00      A    H
ATOM    559  HZ2 LYS A  33      -1.210 -12.146   1.728  1.00  0.00      A    H
ATOM    560  HZ3 LYS A  33       0.325 -12.110   1.239  1.00  0.00      A    H
ATOM    561  N   PHE A  34      -4.854 -10.642   4.406  1.00  0.00      A    N
ATOM    562  CA  PHE A  34      -5.769  -9.689   3.782  1.00  0.00      A    C
ATOM    563  C   PHE A  34      -5.079  -8.293   3.875  1.00  0.00      A    C
ATOM    564  O   PHE A  34      -5.731  -7.272   3.902  1.00  0.00      A    O
ATOM    565  CB  PHE A  34      -7.056  -9.586   4.630  1.00  0.00      A    C
ATOM    566  CG  PHE A  34      -8.215  -9.013   3.898  1.00  0.00      A    C
ATOM    567  CD1 PHE A  34      -8.246  -8.799   2.520  1.00  0.00      A    C
ATOM    568  CD2 PHE A  34      -9.413  -8.862   4.640  1.00  0.00      A    C
ATOM    569  CE1 PHE A  34      -9.464  -8.697   1.835  1.00  0.00      A    C
ATOM    570  CE2 PHE A  34     -10.633  -8.894   3.957  1.00  0.00      A    C
ATOM    571  CZ  PHE A  34     -10.653  -8.597   2.600  1.00  0.00      A    C
ATOM    572  H   PHE A  34      -4.375 -10.242   5.200  1.00  0.00      A    H
ATOM    573  HA  PHE A  34      -5.955  -9.923   2.783  1.00  0.00      A    H
ATOM    574  HB2 PHE A  34      -7.298 -10.594   4.998  1.00  0.00      A    H
ATOM    575  HB3 PHE A  34      -6.806  -8.965   5.508  1.00  0.00      A    H
ATOM    576  HD1 PHE A  34      -7.327  -8.570   2.008  1.00  0.00      A    H
ATOM    577  HD2 PHE A  34      -9.413  -9.408   5.608  1.00  0.00      A    H
ATOM    578  HE1 PHE A  34      -9.475  -8.347   0.814  1.00  0.00      A    H
ATOM    579  HE2 PHE A  34     -11.516  -9.214   4.475  1.00  0.00      A    H
ATOM    580  HZ  PHE A  34     -11.578  -8.399   2.102  1.00  0.00      A    H
ATOM    581  N   PRO A  35      -3.761  -8.353   3.667  1.00  0.00      A    N
ATOM    582  CA  PRO A  35      -2.987  -7.089   3.530  1.00  0.00      A    C
ATOM    583  C   PRO A  35      -3.314  -6.029   4.484  1.00  0.00      A    C
ATOM    584  O   PRO A  35      -3.808  -6.269   5.615  1.00  0.00      A    O
ATOM    585  CB  PRO A  35      -3.298  -6.748   2.035  1.00  0.00      A    C
ATOM    586  CG  PRO A  35      -3.364  -8.119   1.370  1.00  0.00      A    C
ATOM    587  CD  PRO A  35      -3.276  -9.184   2.438  1.00  0.00      A    C
ATOM    588  HA  PRO A  35      -1.941  -7.347   3.589  1.00  0.00      A    H
ATOM    589  HB2 PRO A  35      -4.239  -6.227   1.973  1.00  0.00      A    H
ATOM    590  HB3 PRO A  35      -2.500  -6.125   1.668  1.00  0.00      A    H
ATOM    591  HG2 PRO A  35      -4.349  -8.216   0.864  1.00  0.00      A    H
ATOM    592  HG3 PRO A  35      -2.604  -8.208   0.612  1.00  0.00      A    H
ATOM    593  HD2 PRO A  35      -3.980  -9.985   2.342  1.00  0.00      A    H
ATOM    594  HD3 PRO A  35      -2.309  -9.524   2.694  1.00  0.00      A    H
ATOM    595  N   VAL A  36      -2.833  -4.767   4.264  1.00  0.00      A    N
ATOM    596  CA  VAL A  36      -3.082  -3.750   5.271  1.00  0.00      A    C
ATOM    597  C   VAL A  36      -3.732  -2.491   4.679  1.00  0.00      A    C
ATOM    598  O   VAL A  36      -4.804  -2.034   5.005  1.00  0.00      A    O
ATOM    599  CB  VAL A  36      -1.857  -3.447   6.139  1.00  0.00      A    C
ATOM    600  CG1 VAL A  36      -1.360  -2.014   6.039  1.00  0.00      A    C
ATOM    601  CG2 VAL A  36      -2.249  -3.731   7.614  1.00  0.00      A    C
ATOM    602  H   VAL A  36      -2.260  -4.578   3.490  1.00  0.00      A    H
ATOM    603  HA  VAL A  36      -3.792  -4.226   5.948  1.00  0.00      A    H
ATOM    604  HB  VAL A  36      -1.084  -4.121   5.888  1.00  0.00      A    H
ATOM    605 HG11 VAL A  36      -2.190  -1.314   6.176  1.00  0.00      A    H
ATOM    606 HG12 VAL A  36      -0.619  -1.830   6.837  1.00  0.00      A    H
ATOM    607 HG13 VAL A  36      -0.873  -1.811   5.082  1.00  0.00      A    H
ATOM    608 HG21 VAL A  36      -3.326  -3.531   7.680  1.00  0.00      A    H
ATOM    609 HG22 VAL A  36      -2.047  -4.767   7.810  1.00  0.00      A    H
ATOM    610 HG23 VAL A  36      -1.707  -3.075   8.258  1.00  0.00      A    H
ATOM    611  N   LYS A  37      -2.852  -1.792   3.940  1.00  0.00      A    N
ATOM    612  CA  LYS A  37      -2.979  -0.464   3.455  1.00  0.00      A    C
ATOM    613  C   LYS A  37      -2.101  -0.326   2.164  1.00  0.00      A    C
ATOM    614  O   LYS A  37      -0.892  -0.652   2.290  1.00  0.00      A    O
ATOM    615  CB  LYS A  37      -2.514   0.558   4.474  1.00  0.00      A    C
ATOM    616  CG  LYS A  37      -3.533   0.682   5.632  1.00  0.00      A    C
ATOM    617  CD  LYS A  37      -3.114   1.529   6.760  1.00  0.00      A    C
ATOM    618  CE  LYS A  37      -4.197   1.889   7.708  1.00  0.00      A    C
ATOM    619  NZ  LYS A  37      -5.473   2.172   7.033  1.00  0.00      A    N
ATOM    620  H   LYS A  37      -2.000  -2.288   3.713  1.00  0.00      A    H
ATOM    621  HA  LYS A  37      -3.999  -0.249   3.135  1.00  0.00      A    H
ATOM    622  HB2 LYS A  37      -1.585   0.144   4.942  1.00  0.00      A    H
ATOM    623  HB3 LYS A  37      -2.309   1.505   4.053  1.00  0.00      A    H
ATOM    624  HG2 LYS A  37      -4.484   1.039   5.195  1.00  0.00      A    H
ATOM    625  HG3 LYS A  37      -3.722  -0.358   5.978  1.00  0.00      A    H
ATOM    626  HD2 LYS A  37      -2.272   1.085   7.318  1.00  0.00      A    H
ATOM    627  HD3 LYS A  37      -2.675   2.470   6.374  1.00  0.00      A    H
ATOM    628  HE2 LYS A  37      -4.321   1.075   8.420  1.00  0.00      A    H
ATOM    629  HE3 LYS A  37      -3.866   2.802   8.228  1.00  0.00      A    H
ATOM    630  HZ1 LYS A  37      -5.211   2.527   6.181  1.00  0.00      A    H
ATOM    631  HZ2 LYS A  37      -5.919   1.325   7.006  1.00  0.00      A    H
ATOM    632  HZ3 LYS A  37      -5.850   2.847   7.640  1.00  0.00      A    H
ATOM    633  N   ARG A  38      -2.385   0.821   1.499  1.00  0.00      A    N
ATOM    634  CA  ARG A  38      -1.517   1.288   0.448  1.00  0.00      A    C
ATOM    635  C   ARG A  38      -1.934   2.743   0.052  1.00  0.00      A    C
ATOM    636  O   ARG A  38      -2.884   3.299   0.524  1.00  0.00      A    O
ATOM    637  CB  ARG A  38      -1.732   0.447  -0.836  1.00  0.00      A    C
ATOM    638  CG  ARG A  38      -2.292  -0.910  -0.734  1.00  0.00      A    C
ATOM    639  CD  ARG A  38      -3.761  -1.007  -0.587  1.00  0.00      A    C
ATOM    640  NE  ARG A  38      -4.204  -2.420  -0.734  1.00  0.00      A    N
ATOM    641  CZ  ARG A  38      -5.115  -2.923   0.101  1.00  0.00      A    C
ATOM    642  NH1 ARG A  38      -5.778  -2.139   0.947  1.00  0.00      A    N
ATOM    643  NH2 ARG A  38      -5.319  -4.237   0.127  1.00  0.00      A    N
ATOM    644  H   ARG A  38      -3.377   0.979   1.281  1.00  0.00      A    H
ATOM    645  HA  ARG A  38      -0.506   1.314   0.734  1.00  0.00      A    H
ATOM    646  HB2 ARG A  38      -2.424   1.098  -1.457  1.00  0.00      A    H
ATOM    647  HB3 ARG A  38      -0.787   0.448  -1.368  1.00  0.00      A    H
ATOM    648  HG2 ARG A  38      -2.015  -1.534  -1.633  1.00  0.00      A    H
ATOM    649  HG3 ARG A  38      -1.831  -1.476   0.118  1.00  0.00      A    H
ATOM    650  HD2 ARG A  38      -4.052  -0.688   0.421  1.00  0.00      A    H
ATOM    651  HD3 ARG A  38      -4.286  -0.428  -1.327  1.00  0.00      A    H
ATOM    652  HE  ARG A  38      -3.552  -3.038  -1.171  1.00  0.00      A    H
ATOM    653 HH11 ARG A  38      -5.789  -1.149   0.810  1.00  0.00      A    H
ATOM    654 HH12 ARG A  38      -6.164  -2.529   1.788  1.00  0.00      A    H
ATOM    655 HH21 ARG A  38      -4.701  -4.842  -0.390  1.00  0.00      A    H
ATOM    656 HH22 ARG A  38      -5.940  -4.638   0.803  1.00  0.00      A    H
ATOM    657  N   GLY A  39      -1.111   3.265  -0.852  1.00  0.00      A    N
ATOM    658  CA  GLY A  39      -1.080   4.650  -1.193  1.00  0.00      A    C
ATOM    659  C   GLY A  39       0.226   4.967  -1.922  1.00  0.00      A    C
ATOM    660  O   GLY A  39       0.896   4.083  -2.466  1.00  0.00      A    O
ATOM    661  H   GLY A  39      -0.263   2.717  -1.108  1.00  0.00      A    H
ATOM    662  HA2 GLY A  39      -1.903   4.917  -1.894  1.00  0.00      A    H
ATOM    663  HA3 GLY A  39      -1.211   5.291  -0.325  1.00  0.00      A    H
ATOM    664  N   CYS A  40       0.602   6.228  -1.910  1.00  0.00      A    N
ATOM    665  CA  CYS A  40       1.948   6.587  -2.310  1.00  0.00      A    C
ATOM    666  C   CYS A  40       2.900   6.613  -1.152  1.00  0.00      A    C
ATOM    667  O   CYS A  40       2.617   6.484   0.016  1.00  0.00      A    O
ATOM    668  CB  CYS A  40       1.858   8.014  -2.975  1.00  0.00      A    C
ATOM    669  SG  CYS A  40       0.827   7.885  -4.481  1.00  0.00      A    S
ATOM    670  H   CYS A  40       0.120   6.960  -1.440  1.00  0.00      A    H
ATOM    671  HA  CYS A  40       2.268   5.969  -3.113  1.00  0.00      A    H
ATOM    672  HB2 CYS A  40       1.375   8.634  -2.274  1.00  0.00      A    H
ATOM    673  HB3 CYS A  40       2.841   8.295  -3.231  1.00  0.00      A    H
ATOM    674  N   ALA A  41       4.118   7.061  -1.547  1.00  0.00      A    N
ATOM    675  CA  ALA A  41       5.302   6.765  -0.752  1.00  0.00      A    C
ATOM    676  C   ALA A  41       6.292   7.900  -0.870  1.00  0.00      A    C
ATOM    677  O   ALA A  41       6.144   8.823  -1.701  1.00  0.00      A    O
ATOM    678  CB  ALA A  41       5.835   5.411  -1.221  1.00  0.00      A    C
ATOM    679  H   ALA A  41       4.275   7.146  -2.520  1.00  0.00      A    H
ATOM    680  HA  ALA A  41       4.979   6.655   0.286  1.00  0.00      A    H
ATOM    681  HB1 ALA A  41       5.088   4.948  -1.894  1.00  0.00      A    H
ATOM    682  HB2 ALA A  41       6.784   5.467  -1.674  1.00  0.00      A    H
ATOM    683  HB3 ALA A  41       5.876   4.749  -0.331  1.00  0.00      A    H
ATOM    684  N   ASPTA  42       7.442   7.765  -0.216  1.00  0.00      A    N
ATOM    685  CA  ASPTA  42       8.341   8.843   0.041  1.00  0.00      A    C
ATOM    686  C   ASPTA  42       9.729   8.329   0.457  1.00  0.00      A    C
ATOM    687  O   ASPTA  42      10.705   8.466  -0.266  1.00  0.00      A    O
ATOM    688  CB  ASPTA  42       7.759   9.767   1.144  1.00  0.00      A    C
ATOM    689  CG  ASPTA  42       8.458  11.109   1.163  1.00  0.00      A    C
ATOM    690  OD1 ASPTA  42       9.485  11.285   0.458  1.00  0.00      A    O
ATOM    691  OD2 ASPTA  42       8.274  11.804   2.196  1.00  0.00      A    O
ATOM    692  H   ASPTA  42       7.608   6.931   0.351  1.00  0.00      A    H
ATOM    693  HA  ASPTA  42       8.483   9.466  -0.816  1.00  0.00      A    H
ATOM    694  HB2 ASPTA  42       6.711   9.889   0.911  1.00  0.00      A    H
ATOM    695  HB3 ASPTA  42       7.896   9.260   2.083  1.00  0.00      A    H
ATOM    696  N   ASN A  43       9.794   7.827   1.687  1.00  0.00      A    N
ATOM    697  CA  ASN A  43      11.017   7.122   2.120  1.00  0.00      A    C
ATOM    698  C   ASN A  43      10.881   5.647   1.733  1.00  0.00      A    C
ATOM    699  O   ASN A  43      11.405   5.249   0.685  1.00  0.00      A    O
ATOM    700  CB  ASN A  43      11.252   7.391   3.600  1.00  0.00      A    C
ATOM    701  CG  ASN A  43      12.110   8.644   3.826  1.00  0.00      A    C
ATOM    702  ND2 ASN A  43      13.383   8.422   4.159  1.00  0.00      A    N
ATOM    703  OD1 ASN A  43      11.788   9.679   3.181  1.00  0.00      A    O
ATOM    704  H   ASN A  43       8.976   7.634   2.236  1.00  0.00      A    H
ATOM    705  HA  ASN A  43      11.824   7.523   1.574  1.00  0.00      A    H
ATOM    706  HB2 ASN A  43      10.260   7.624   4.040  1.00  0.00      A    H
ATOM    707  HB3 ASN A  43      11.698   6.553   4.069  1.00  0.00      A    H
ATOM    708 HD21 ASN A  43      13.621   7.632   4.714  1.00  0.00      A    H
ATOM    709 HD22 ASN A  43      14.096   9.043   3.819  1.00  0.00      A    H
ATOM    710  N   CYS A  44      10.515   4.854   2.715  1.00  0.00      A    N
ATOM    711  CA  CYS A  44      10.235   3.447   2.588  1.00  0.00      A    C
ATOM    712  C   CYS A  44       9.960   2.876   3.992  1.00  0.00      A    C
ATOM    713  O   CYS A  44      10.884   2.615   4.750  1.00  0.00      A    O
ATOM    714  CB  CYS A  44      11.275   2.685   1.817  1.00  0.00      A    C
ATOM    715  SG  CYS A  44      10.719   1.929   0.256  1.00  0.00      A    S
ATOM    716  H   CYS A  44      10.063   5.320   3.523  1.00  0.00      A    H
ATOM    717  HA  CYS A  44       9.285   3.337   2.027  1.00  0.00      A    H
ATOM    718  HB2 CYS A  44      12.100   3.364   1.570  1.00  0.00      A    H
ATOM    719  HB3 CYS A  44      11.645   1.862   2.438  1.00  0.00      A    H
ATOM    720  N   PRO A  45       8.697   2.565   4.272  1.00  0.00      A    N
ATOM    721  CA  PRO A  45       8.190   2.389   5.606  1.00  0.00      A    C
ATOM    722  C   PRO A  45       9.019   1.568   6.572  1.00  0.00      A    C
ATOM    723  O   PRO A  45      10.055   1.017   6.296  1.00  0.00      A    O
ATOM    724  CB  PRO A  45       6.793   1.808   5.406  1.00  0.00      A    C
ATOM    725  CG  PRO A  45       6.326   2.483   4.098  1.00  0.00      A    C
ATOM    726  CD  PRO A  45       7.538   3.052   3.416  1.00  0.00      A    C
ATOM    727  HA  PRO A  45       8.108   3.380   6.113  1.00  0.00      A    H
ATOM    728  HB2 PRO A  45       6.830   0.735   5.272  1.00  0.00      A    H
ATOM    729  HB3 PRO A  45       6.117   2.056   6.201  1.00  0.00      A    H
ATOM    730  HG2 PRO A  45       5.825   1.746   3.492  1.00  0.00      A    H
ATOM    731  HG3 PRO A  45       5.616   3.261   4.393  1.00  0.00      A    H
ATOM    732  HD2 PRO A  45       7.698   2.692   2.420  1.00  0.00      A    H
ATOM    733  HD3 PRO A  45       7.567   4.139   3.434  1.00  0.00      A    H
ATOM    734  N   LYS A  46       8.571   1.728   7.837  1.00  0.00      A    N
ATOM    735  CA  LYS A  46       9.127   1.012   8.947  1.00  0.00      A    C
ATOM    736  C   LYS A  46       8.246  -0.168   9.331  1.00  0.00      A    C
ATOM    737  O   LYS A  46       7.210   0.014   9.977  1.00  0.00      A    O
ATOM    738  CB  LYS A  46       9.230   1.921  10.171  1.00  0.00      A    C
ATOM    739  CG  LYS A  46       9.830   1.343  11.424  1.00  0.00      A    C
ATOM    740  CD  LYS A  46       8.883   0.962  12.548  1.00  0.00      A    C
ATOM    741  CE  LYS A  46       9.549   0.049  13.543  1.00  0.00      A    C
ATOM    742  NZ  LYS A  46       8.673  -0.971  14.040  1.00  0.00      A    N
ATOM    743  H   LYS A  46       7.695   2.196   8.007  1.00  0.00      A    H
ATOM    744  HA  LYS A  46      10.116   0.650   8.648  1.00  0.00      A    H
ATOM    745  HB2 LYS A  46       9.831   2.805   9.879  1.00  0.00      A    H
ATOM    746  HB3 LYS A  46       8.203   2.266  10.388  1.00  0.00      A    H
ATOM    747  HG2 LYS A  46      10.457   0.486  11.195  1.00  0.00      A    H
ATOM    748  HG3 LYS A  46      10.479   2.150  11.874  1.00  0.00      A    H
ATOM    749  HD2 LYS A  46       8.581   1.876  13.063  1.00  0.00      A    H
ATOM    750  HD3 LYS A  46       8.021   0.488  12.153  1.00  0.00      A    H
ATOM    751  HE2 LYS A  46      10.438  -0.359  13.035  1.00  0.00      A    H
ATOM    752  HE3 LYS A  46       9.909   0.718  14.348  1.00  0.00      A    H
ATOM    753  HZ1 LYS A  46       7.840  -0.871  13.540  1.00  0.00      A    H
ATOM    754  HZ2 LYS A  46       9.107  -1.818  13.876  1.00  0.00      A    H
ATOM    755  HZ3 LYS A  46       8.545  -0.743  14.987  1.00  0.00      A    H
ATOM    756  N   ASN A  47       8.363  -1.227   8.503  1.00  0.00      A    N
ATOM    757  CA  ASN A  47       7.518  -2.403   8.774  1.00  0.00      A    C
ATOM    758  C   ASN A  47       7.449  -2.552  10.309  1.00  0.00      A    C
ATOM    759  O   ASN A  47       8.511  -2.611  10.971  1.00  0.00      A    O
ATOM    760  CB  ASN A  47       8.088  -3.633   8.120  1.00  0.00      A    C
ATOM    761  CG  ASN A  47       9.040  -3.358   6.934  1.00  0.00      A    C
ATOM    762  ND2 ASN A  47       9.745  -4.479   6.600  1.00  0.00      A    N
ATOM    763  OD1 ASN A  47       8.582  -2.638   6.000  1.00  0.00      A    O
ATOM    764  H   ASN A  47       9.082  -1.319   7.851  1.00  0.00      A    H
ATOM    765  HA  ASN A  47       6.554  -2.184   8.392  1.00  0.00      A    H
ATOM    766  HB2 ASN A  47       8.723  -4.158   8.882  1.00  0.00      A    H
ATOM    767  HB3 ASN A  47       7.340  -4.310   7.783  1.00  0.00      A    H
ATOM    768 HD21 ASN A  47       9.510  -5.317   7.127  1.00  0.00      A    H
ATOM    769 HD22 ASN A  47      10.033  -4.580   5.651  1.00  0.00      A    H
ATOM    770  N   SER A  48       6.427  -3.337  10.761  1.00  0.00      A    N
ATOM    771  CA  SER A  48       6.034  -3.233  12.152  1.00  0.00      A    C
ATOM    772  C   SER A  48       6.375  -4.424  13.011  1.00  0.00      A    C
ATOM    773  O   SER A  48       6.920  -5.448  12.653  1.00  0.00      A    O
ATOM    774  CB  SER A  48       4.546  -2.883  12.229  1.00  0.00      A    C
ATOM    775  OG  SER A  48       3.845  -3.670  13.147  1.00  0.00      A    O
ATOM    776  H   SER A  48       5.617  -3.416  10.116  1.00  0.00      A    H
ATOM    777  HA  SER A  48       6.572  -2.355  12.592  1.00  0.00      A    H
ATOM    778  HB2 SER A  48       4.474  -1.829  12.427  1.00  0.00      A    H
ATOM    779  HB3 SER A  48       4.120  -3.097  11.244  1.00  0.00      A    H
ATOM    780  HG  SER A  48       3.091  -4.173  12.551  1.00  0.00      A    H
ATOM    781  N   ALA A  49       5.740  -4.397  14.211  1.00  0.00      A    N
ATOM    782  CA  ALA A  49       5.752  -5.408  15.196  1.00  0.00      A    C
ATOM    783  C   ALA A  49       4.999  -6.709  14.795  1.00  0.00      A    C
ATOM    784  O   ALA A  49       4.646  -7.502  15.654  1.00  0.00      A    O
ATOM    785  CB  ALA A  49       5.025  -4.853  16.455  1.00  0.00      A    C
ATOM    786  H   ALA A  49       5.178  -3.550  14.387  1.00  0.00      A    H
ATOM    787  HA  ALA A  49       6.750  -5.698  15.484  1.00  0.00      A    H
ATOM    788  HB1 ALA A  49       4.136  -4.306  16.068  1.00  0.00      A    H
ATOM    789  HB2 ALA A  49       4.715  -5.650  17.069  1.00  0.00      A    H
ATOM    790  HB3 ALA A  49       5.676  -4.165  16.958  1.00  0.00      A    H
ATOM    791  N   LEU A  50       4.240  -6.487  13.691  1.00  0.00      A    N
ATOM    792  CA  LEU A  50       3.283  -7.473  13.225  1.00  0.00      A    C
ATOM    793  C   LEU A  50       2.894  -7.205  11.777  1.00  0.00      A    C
ATOM    794  O   LEU A  50       1.761  -7.557  11.358  1.00  0.00      A    O
ATOM    795  CB  LEU A  50       2.097  -7.408  14.188  1.00  0.00      A    C
ATOM    796  CG  LEU A  50       2.072  -8.367  15.363  1.00  0.00      A    C
ATOM    797  CD1 LEU A  50       0.611  -8.559  15.801  1.00  0.00      A    C
ATOM    798  CD2 LEU A  50       2.714  -9.677  14.980  1.00  0.00      A    C
ATOM    799  H   LEU A  50       4.739  -5.947  12.996  1.00  0.00      A    H
ATOM    800  HA  LEU A  50       3.755  -8.445  13.266  1.00  0.00      A    H
ATOM    801  HB2 LEU A  50       2.058  -6.389  14.623  1.00  0.00      A    H
ATOM    802  HB3 LEU A  50       1.157  -7.547  13.641  1.00  0.00      A    H
ATOM    803  HG  LEU A  50       2.606  -7.916  16.210  1.00  0.00      A    H
ATOM    804 HD11 LEU A  50       0.086  -7.617  15.516  1.00  0.00      A    H
ATOM    805 HD12 LEU A  50       0.167  -9.382  15.294  1.00  0.00      A    H
ATOM    806 HD13 LEU A  50       0.575  -8.663  16.875  1.00  0.00      A    H
ATOM    807 HD21 LEU A  50       2.195 -10.140  14.141  1.00  0.00      A    H
ATOM    808 HD22 LEU A  50       3.765  -9.502  14.676  1.00  0.00      A    H
ATOM    809 HD23 LEU A  50       2.721 -10.379  15.820  1.00  0.00      A    H
ATOM    810  N   LEU A  51       3.710  -6.507  11.006  1.00  0.00      A    N
ATOM    811  CA  LEU A  51       3.296  -6.191   9.651  1.00  0.00      A    C
ATOM    812  C   LEU A  51       4.440  -6.487   8.664  1.00  0.00      A    C
ATOM    813  O   LEU A  51       5.602  -6.496   9.040  1.00  0.00      A    O
ATOM    814  CB  LEU A  51       3.039  -4.625   9.651  1.00  0.00      A    C
ATOM    815  CG  LEU A  51       1.991  -4.184   8.655  1.00  0.00      A    C
ATOM    816  CD1 LEU A  51       0.656  -4.023   9.394  1.00  0.00      A    C
ATOM    817  CD2 LEU A  51       2.356  -2.888   7.950  1.00  0.00      A    C
ATOM    818  H   LEU A  51       4.664  -6.299  11.203  1.00  0.00      A    H
ATOM    819  HA  LEU A  51       2.420  -6.640   9.389  1.00  0.00      A    H
ATOM    820  HB2 LEU A  51       2.769  -4.358  10.635  1.00  0.00      A    H
ATOM    821  HB3 LEU A  51       3.984  -4.206   9.325  1.00  0.00      A    H
ATOM    822  HG  LEU A  51       1.866  -4.970   7.896  1.00  0.00      A    H
ATOM    823 HD11 LEU A  51       0.820  -4.295  10.450  1.00  0.00      A    H
ATOM    824 HD12 LEU A  51       0.322  -2.999   9.338  1.00  0.00      A    H
ATOM    825 HD13 LEU A  51      -0.069  -4.705   8.963  1.00  0.00      A    H
ATOM    826 HD21 LEU A  51       3.007  -2.279   8.553  1.00  0.00      A    H
ATOM    827 HD22 LEU A  51       2.829  -3.120   6.988  1.00  0.00      A    H
ATOM    828 HD23 LEU A  51       1.427  -2.328   7.742  1.00  0.00      A    H
ATOM    829  N   LYS A  52       4.120  -5.935   7.447  1.00  0.00      A    N
ATOM    830  CA  LYS A  52       5.088  -5.843   6.385  1.00  0.00      A    C
ATOM    831  C   LYS A  52       4.743  -4.625   5.494  1.00  0.00      A    C
ATOM    832  O   LYS A  52       3.702  -4.732   4.793  1.00  0.00      A    O
ATOM    833  CB  LYS A  52       5.095  -7.094   5.516  1.00  0.00      A    C
ATOM    834  CG  LYS A  52       5.852  -6.934   4.207  1.00  0.00      A    C
ATOM    835  CD  LYS A  52       5.898  -8.259   3.425  1.00  0.00      A    C
ATOM    836  CE  LYS A  52       7.215  -8.927   3.529  1.00  0.00      A    C
ATOM    837  NZ  LYS A  52       7.431  -9.451   4.887  1.00  0.00      A    N
ATOM    838  H   LYS A  52       3.135  -6.057   7.187  1.00  0.00      A    H
ATOM    839  HA  LYS A  52       6.090  -5.694   6.783  1.00  0.00      A    H
ATOM    840  HB2 LYS A  52       5.534  -7.897   6.100  1.00  0.00      A    H
ATOM    841  HB3 LYS A  52       4.043  -7.313   5.292  1.00  0.00      A    H
ATOM    842  HG2 LYS A  52       5.339  -6.204   3.584  1.00  0.00      A    H
ATOM    843  HG3 LYS A  52       6.880  -6.647   4.382  1.00  0.00      A    H
ATOM    844  HD2 LYS A  52       5.101  -8.879   3.835  1.00  0.00      A    H
ATOM    845  HD3 LYS A  52       5.653  -8.035   2.408  1.00  0.00      A    H
ATOM    846  HE2 LYS A  52       7.292  -9.709   2.787  1.00  0.00      A    H
ATOM    847  HE3 LYS A  52       7.975  -8.146   3.318  1.00  0.00      A    H
ATOM    848  HZ1 LYS A  52       6.803  -8.913   5.411  1.00  0.00      A    H
ATOM    849  HZ2 LYS A  52       7.157 -10.374   4.816  1.00  0.00      A    H
ATOM    850  HZ3 LYS A  52       8.350  -9.260   5.071  1.00  0.00      A    H
ATOM    851  N   TYR A  53       5.779  -3.930   5.033  1.00  0.00      A    N
ATOM    852  CA  TYR A  53       5.613  -2.899   4.026  1.00  0.00      A    C
ATOM    853  C   TYR A  53       6.582  -3.102   2.861  1.00  0.00      A    C
ATOM    854  O   TYR A  53       7.740  -3.431   3.062  1.00  0.00      A    O
ATOM    855  CB  TYR A  53       6.007  -1.503   4.687  1.00  0.00      A    C
ATOM    856  CG  TYR A  53       4.826  -0.778   5.262  1.00  0.00      A    C
ATOM    857  CD1 TYR A  53       4.343  -1.093   6.557  1.00  0.00      A    C
ATOM    858  CD2 TYR A  53       4.108   0.184   4.540  1.00  0.00      A    C
ATOM    859  CE1 TYR A  53       3.882   0.015   7.323  1.00  0.00      A    C
ATOM    860  CE2 TYR A  53       3.221   1.026   5.228  1.00  0.00      A    C
ATOM    861  CZ  TYR A  53       3.178   0.993   6.624  1.00  0.00      A    C
ATOM    862  OH  TYR A  53       2.729   2.074   7.353  1.00  0.00      A    O
ATOM    863  H   TYR A  53       6.630  -3.827   5.588  1.00  0.00      A    H
ATOM    864  HA  TYR A  53       4.632  -2.787   3.713  1.00  0.00      A    H
ATOM    865  HB2 TYR A  53       6.688  -1.752   5.478  1.00  0.00      A    H
ATOM    866  HB3 TYR A  53       6.495  -0.916   3.931  1.00  0.00      A    H
ATOM    867  HD1 TYR A  53       4.786  -1.903   7.104  1.00  0.00      A    H
ATOM    868  HD2 TYR A  53       4.170   0.221   3.475  1.00  0.00      A    H
ATOM    869  HE1 TYR A  53       3.803  -0.089   8.381  1.00  0.00      A    H
ATOM    870  HE2 TYR A  53       2.507   1.596   4.673  1.00  0.00      A    H
ATOM    871  HH  TYR A  53       3.600   2.740   7.321  1.00  0.00      A    H
ATOM    872  N   VAL A  54       6.137  -2.636   1.693  1.00  0.00      A    N
ATOM    873  CA  VAL A  54       6.966  -2.622   0.495  1.00  0.00      A    C
ATOM    874  C   VAL A  54       6.619  -1.407  -0.366  1.00  0.00      A    C
ATOM    875  O   VAL A  54       5.506  -0.878  -0.313  1.00  0.00      A    O
ATOM    876  CB  VAL A  54       6.997  -3.943  -0.212  1.00  0.00      A    C
ATOM    877  CG1 VAL A  54       6.298  -5.080   0.520  1.00  0.00      A    C
ATOM    878  CG2 VAL A  54       6.486  -3.879  -1.656  1.00  0.00      A    C
ATOM    879  H   VAL A  54       5.187  -2.328   1.580  1.00  0.00      A    H
ATOM    880  HA  VAL A  54       8.009  -2.420   0.890  1.00  0.00      A    H
ATOM    881  HB  VAL A  54       8.067  -4.250  -0.287  1.00  0.00      A    H
ATOM    882 HG11 VAL A  54       5.347  -4.748   0.907  1.00  0.00      A    H
ATOM    883 HG12 VAL A  54       6.114  -5.884  -0.221  1.00  0.00      A    H
ATOM    884 HG13 VAL A  54       6.932  -5.464   1.302  1.00  0.00      A    H
ATOM    885 HG21 VAL A  54       5.637  -3.200  -1.716  1.00  0.00      A    H
ATOM    886 HG22 VAL A  54       7.277  -3.557  -2.313  1.00  0.00      A    H
ATOM    887 HG23 VAL A  54       6.148  -4.884  -1.933  1.00  0.00      A    H
ATOM    888  N   CYS A  55       7.607  -0.864  -1.086  1.00  0.00      A    N
ATOM    889  CA  CYS A  55       7.398   0.413  -1.762  1.00  0.00      A    C
ATOM    890  C   CYS A  55       8.137   0.520  -3.082  1.00  0.00      A    C
ATOM    891  O   CYS A  55       9.201  -0.116  -3.259  1.00  0.00      A    O
ATOM    892  CB  CYS A  55       7.790   1.545  -0.796  1.00  0.00      A    C
ATOM    893  SG  CYS A  55       8.922   1.026   0.519  1.00  0.00      A    S
ATOM    894  H   CYS A  55       8.474  -1.315  -1.223  1.00  0.00      A    H
ATOM    895  HA  CYS A  55       6.327   0.517  -1.950  1.00  0.00      A    H
ATOM    896  HB2 CYS A  55       8.268   2.312  -1.382  1.00  0.00      A    H
ATOM    897  HB3 CYS A  55       6.865   1.895  -0.354  1.00  0.00      A    H
ATOM    898  N   CYS A  56       7.351   0.785  -4.149  1.00  0.00      A    N
ATOM    899  CA  CYS A  56       7.847   0.861  -5.481  1.00  0.00      A    C
ATOM    900  C   CYS A  56       8.194   2.294  -5.897  1.00  0.00      A    C
ATOM    901  O   CYS A  56       7.948   3.260  -5.201  1.00  0.00      A    O
ATOM    902  CB  CYS A  56       6.830   0.255  -6.466  1.00  0.00      A    C
ATOM    903  SG  CYS A  56       7.576  -0.740  -7.816  1.00  0.00      A    S
ATOM    904  H   CYS A  56       6.530   1.383  -3.954  1.00  0.00      A    H
ATOM    905  HA  CYS A  56       8.733   0.265  -5.613  1.00  0.00      A    H
ATOM    906  HB2 CYS A  56       6.172  -0.379  -5.942  1.00  0.00      A    H
ATOM    907  HB3 CYS A  56       6.345   1.105  -6.926  1.00  0.00      A    H
ATOM    908  N   SER A  57       8.363   2.413  -7.242  1.00  0.00      A    N
ATOM    909  CA  SER A  57       8.764   3.652  -7.846  1.00  0.00      A    C
ATOM    910  C   SER A  57       7.735   4.138  -8.864  1.00  0.00      A    C
ATOM    911  O   SER A  57       7.623   5.326  -9.151  1.00  0.00      A    O
ATOM    912  CB  SER A  57      10.125   3.569  -8.506  1.00  0.00      A    C
ATOM    913  OG  SER A  57      10.978   4.633  -8.120  1.00  0.00      A    O
ATOM    914  H   SER A  57       8.465   1.558  -7.778  1.00  0.00      A    H
ATOM    915  HA  SER A  57       8.815   4.415  -7.053  1.00  0.00      A    H
ATOM    916  HB2 SER A  57      10.587   2.621  -8.251  1.00  0.00      A    H
ATOM    917  HB3 SER A  57      10.003   3.616  -9.606  1.00  0.00      A    H
ATOM    918  HG  SER A  57      11.687   4.667  -8.968  1.00  0.00      A    H
ATOM    919  N   THR A  58       7.098   3.179  -9.533  1.00  0.00      A    N
ATOM    920  CA  THR A  58       6.299   3.498 -10.708  1.00  0.00      A    C
ATOM    921  C   THR A  58       4.831   3.497 -10.308  1.00  0.00      A    C
ATOM    922  O   THR A  58       4.409   3.319  -9.189  1.00  0.00      A    O
ATOM    923  CB  THR A  58       6.566   2.519 -11.880  1.00  0.00      A    C
ATOM    924  CG2 THR A  58       7.701   1.513 -11.589  1.00  0.00      A    C
ATOM    925  OG1 THR A  58       5.316   1.814 -12.180  1.00  0.00      A    O
ATOM    926  H   THR A  58       7.228   2.212  -9.368  1.00  0.00      A    H
ATOM    927  HA  THR A  58       6.555   4.526 -11.018  1.00  0.00      A    H
ATOM    928  HB  THR A  58       6.851   3.082 -12.775  1.00  0.00      A    H
ATOM    929  HG1 THR A  58       5.872   1.071 -12.562  1.00  0.00      A    H
ATOM    930 HG21 THR A  58       8.147   1.726 -10.617  1.00  0.00      A    H
ATOM    931 HG22 THR A  58       7.284   0.517 -11.604  1.00  0.00      A    H
ATOM    932 HG23 THR A  58       8.468   1.638 -12.348  1.00  0.00      A    H
ATOM    933  N   ASPTA  59       4.016   3.754 -11.368  1.00  0.00      A    N
ATOM    934  CA  ASPTA  59       2.650   4.020 -11.105  1.00  0.00      A    C
ATOM    935  C   ASPTA  59       1.881   2.780 -10.691  1.00  0.00      A    C
ATOM    936  O   ASPTA  59       2.140   1.682 -11.161  1.00  0.00      A    O
ATOM    937  CB  ASPTA  59       1.949   4.889 -12.126  1.00  0.00      A    C
ATOM    938  CG  ASPTA  59       2.833   5.641 -13.095  1.00  0.00      A    C
ATOM    939  OD1 ASPTA  59       3.448   4.900 -13.940  1.00  0.00      A    O
ATOM    940  OD2 ASPTA  59       2.422   6.765 -13.544  1.00  0.00      A    O
ATOM    941  H   ASPTA  59       4.396   3.783 -12.282  1.00  0.00      A    H
ATOM    942  HA  ASPTA  59       2.666   4.672 -10.161  1.00  0.00      A    H
ATOM    943  HB2 ASPTA  59       1.238   4.286 -12.689  1.00  0.00      A    H
ATOM    944  HB3 ASPTA  59       1.373   5.640 -11.536  1.00  0.00      A    H
ATOM    945  N   LYS A  60       1.201   2.924  -9.529  1.00  0.00      A    N
ATOM    946  CA  LYS A  60       0.332   1.801  -9.106  1.00  0.00      A    C
ATOM    947  C   LYS A  60       1.224   0.557  -8.943  1.00  0.00      A    C
ATOM    948  O   LYS A  60       0.766  -0.548  -8.775  1.00  0.00      A    O
ATOM    949  CB  LYS A  60      -0.671   1.554 -10.239  1.00  0.00      A    C
ATOM    950  CG  LYS A  60      -0.336   0.364 -11.143  1.00  0.00      A    C
ATOM    951  CD  LYS A  60      -0.920   0.491 -12.539  1.00  0.00      A    C
ATOM    952  CE  LYS A  60      -2.377   0.627 -12.606  1.00  0.00      A    C
ATOM    953  NZ  LYS A  60      -3.099  -0.599 -12.263  1.00  0.00      A    N
ATOM    954  H   LYS A  60       0.925   3.831  -9.225  1.00  0.00      A    H
ATOM    955  HA  LYS A  60      -0.151   2.037  -8.208  1.00  0.00      A    H
ATOM    956  HB2 LYS A  60      -1.651   1.384  -9.818  1.00  0.00      A    H
ATOM    957  HB3 LYS A  60      -0.688   2.462 -10.865  1.00  0.00      A    H
ATOM    958  HG2 LYS A  60       0.741   0.277 -11.236  1.00  0.00      A    H
ATOM    959  HG3 LYS A  60      -0.743  -0.542 -10.672  1.00  0.00      A    H
ATOM    960  HD2 LYS A  60      -0.427   1.357 -13.016  1.00  0.00      A    H
ATOM    961  HD3 LYS A  60      -0.592  -0.376 -13.109  1.00  0.00      A    H
ATOM    962  HE2 LYS A  60      -2.685   1.452 -11.939  1.00  0.00      A    H
ATOM    963  HE3 LYS A  60      -2.651   0.924 -13.640  1.00  0.00      A    H
ATOM    964  HZ1 LYS A  60      -2.829  -0.793 -11.367  1.00  0.00      A    H
ATOM    965  HZ2 LYS A  60      -4.028  -0.332 -12.407  1.00  0.00      A    H
ATOM    966  HZ3 LYS A  60      -2.793  -1.243 -12.922  1.00  0.00      A    H
ATOM    967  N   CYS A  61       2.505   0.886  -8.673  1.00  0.00      A    N
ATOM    968  CA  CYS A  61       3.577  -0.090  -8.568  1.00  0.00      A    C
ATOM    969  C   CYS A  61       3.513  -0.836  -7.265  1.00  0.00      A    C
ATOM    970  O   CYS A  61       4.025  -1.974  -7.155  1.00  0.00      A    O
ATOM    971  CB  CYS A  61       4.920   0.528  -8.885  1.00  0.00      A    C
ATOM    972  SG  CYS A  61       6.259  -0.605  -9.402  1.00  0.00      A    S
ATOM    973  H   CYS A  61       2.780   1.829  -8.911  1.00  0.00      A    H
ATOM    974  HA  CYS A  61       3.373  -0.820  -9.405  1.00  0.00      A    H
ATOM    975  HB2 CYS A  61       4.811   1.230  -9.711  1.00  0.00      A    H
ATOM    976  HB3 CYS A  61       5.282   1.015  -7.979  1.00  0.00      A    H
ATOM    977  N   ASN A  62       3.034  -0.214  -6.189  1.00  0.00      A    N
ATOM    978  CA  ASN A  62       2.997  -0.833  -4.876  1.00  0.00      A    C
ATOM    979  C   ASN A  62       2.292  -2.204  -4.993  1.00  0.00      A    C
ATOM    980  O   ASN A  62       1.419  -2.354  -5.871  1.00  0.00      A    O
ATOM    981  CB  ASN A  62       2.333   0.065  -3.832  1.00  0.00      A    C
ATOM    982  CG  ASN A  62       1.373   1.098  -4.343  1.00  0.00      A    C
ATOM    983  ND2 ASN A  62       0.655   1.766  -3.390  1.00  0.00      A    N
ATOM    984  OD1 ASN A  62       0.670   0.789  -5.398  1.00  0.00      A    O
ATOM    985  H   ASN A  62       2.496   0.630  -6.252  1.00  0.00      A    H
ATOM    986  HA  ASN A  62       4.001  -1.014  -4.547  1.00  0.00      A    H
ATOM    987  HB2 ASN A  62       1.745  -0.613  -3.175  1.00  0.00      A    H
ATOM    988  HB3 ASN A  62       3.140   0.490  -3.220  1.00  0.00      A    H
ATOM    989 HD21 ASN A  62       0.323   1.246  -2.602  1.00  0.00      A    H
ATOM    990 HD22 ASN A  62       0.020   2.487  -3.742  1.00  0.00      A    H
END
