# Supplementary material for: Best Practices in Constant pH MD Simulations: Accuracy and Sampling
Source: J Chem Theory Comput. 2022 Sep 15;18(10):6134–47. doi: 10.1021/acs.jctc.2c00517 (PMC9558372; doi:10.1021/acs.jctc.2c00517)
Supplement: Supplementary file 1 — ct2c00517_si_001.zip [file ct2c00517_si_001.zip › best_practices_simulations/titration/modified_ff/create_titration.py]

import argparse
import os, sys
import numpy as np

if __name__ == "__main__":

    parser = argparse.ArgumentParser( \
            description='Prepare files for titration simulations. \
            The code will create directories, modify .mdp file, \
            run grompp and if needed mdrun for specified pH values\
            and for the desired number of replicas. Also, if some pKa\
            values have to be set to pH, this can be specified by \
            setting the corresponding \
            [lambda-dynamics-group-type1-state-1-reference-pka] to pH.\
            The code will automtically recognize it and set the \
            proper pKa.')

    parser.add_argument('-f','--mdp', required=True, type=str, \
            help='Input .mdp file')
    parser.add_argument('-c', '--struct', required=True, type = str, \
    		help = 'Input structure file')
    parser.add_argument('-r', '--ref',required=False, type = str, \
    		help = 'Input reference structure')
    parser.add_argument('-p', '--top',required=True, type = str, \
    		help = 'Input topology file')
    parser.add_argument('-n', '--index',required=True, type = str, \
    		help = 'Input index file')
    parser.add_argument('-pH', '--pHrange',required=True, type = str, \
    		help = 'pH values at which we run simulations. \
    		Those can be provided in the form of range "a:b:d" \
    		or as a list "{a,b,c,..,}"')
    parser.add_argument('-nr', '--nrep',required=True, type = int, \
    		help = 'Number of replicas we run for each pH')
    parser.add_argument('-o', '--out',required=False, type = str, \
    		default = 'pH', help = 'Prefix name')
    parser.add_argument('-gmx', '--gmxpath', required=False, type = str, \
    		default = 'gmx', help = 'GMXPATH. Default is gmx')
    parser.add_argument('-rc', '--gmxrun', required=False, type = str, \
    		default = None, help = 'Run gmx. Default is None')

    try:
        args = parser.parse_args()
    except:
        parser.print_help()
        sys.exit(0)

    mdpp = os.path.abspath(args.mdp)
    mdpn = os.path.basename(os.path.normpath(mdpp))
    strp = os.path.abspath(args.struct)
    topp = os.path.abspath(args.top)
    ndxp = os.path.abspath(args.index)
    pref = args.out
    n = args.nrep

    if args.ref:
    	refp = os.path.abspath(args.ref)

    if args.pHrange.startswith("{"):
    	pH = np.array(list(float(x) for x in args.pHrange.strip()[1:-1].split(",")))
    else:
    	pH = np.arange(float(args.pHrange.split(":")[0]), \
    				float(args.pHrange.split(":")[1]), \
    				float(args.pHrange.split(":")[2]))

    for p in pH:
    	if os.path.exists("{}_{:.2f}".format(pref, p)):
    		os.system("rm -r {}_{:.2f}".format(pref, p))
    	os.mkdir("{}_{:.2f}".format(pref, p))
    	for i in range(1, n + 1):
    		os.mkdir("{}_{:.2f}/r_{}".format(pref, p, i))
    		os.system("cp {} {}_{:.2f}/r_{}/.".format(mdpp, pref, p, i))
    		# change mdp file
    		content = ""
    		with open("{}_{:.2f}/r_{}/{}".format(pref, p, i, mdpn), "r") as f:
    			for line in f:
    				# change pH
    				if line.startswith("lambda-dynamics-simulation-ph"):
    					newline = line.replace(line, "lambda-dynamics-simulation-ph		= {:.2f}".format(p))
    					content += newline + "\n"
    				# change pKa to pH
    				elif line.startswith("lambda-dynamics-group-type") and all(x in line for x in ["pka","pH"]):
    					newline = line.replace("pH","{:.2f}".format(p))
    					content += newline
    				else:
    					content += line
    		# save changes
    		with open("{}_{:.2f}/r_{}/{}".format(pref, p, i, mdpn), "w") as f:
    			f.write(content)
    		gmxCommand = "{} grompp -p {} -f {} -c {} -n {} -o {}_{:.2f}/r_{}/run.tpr".format(\
    			args.gmxpath, topp, "{}_{:.2f}/r_{}/{}".format(pref, p, i, mdpn), strp, ndxp, pref, p, i)
    		if args.ref:
    			gmxCommand += " -r {}".format(refp)
    		os.system(gmxCommand)
    		if (args.gmxrun):
    			os.chdir("{}_{:.2f}/r_{}".format(pref, p, i))
    			os.system(args.gmxrun)
    			os.chdir("../../")
