# Supplementary material for: Best Practices in Constant pH MD Simulations: Accuracy and Sampling
Source: J Chem Theory Comput. 2022 Sep 15;18(10):6134–47. doi: 10.1021/acs.jctc.2c00517 (PMC9558372; doi:10.1021/acs.jctc.2c00517)
Supplement: Supplementary file 1 — ct2c00517_si_001.zip [file ct2c00517_si_001.zip › best_practices_simulations/titration/original_ff/8_npt.gro]

Protein in water
38300
    1LEU      N    1   3.734   4.684   2.288 -0.1205 -0.4577 -0.2478
    1LEU     H1    2   3.695   4.775   2.320  2.9467  1.4338 -1.3697
    1LEU     H2    3   3.833   4.704   2.261 -0.5436 -0.1579 -1.6719
    1LEU     H3    4   3.694   4.658   2.196  0.1630 -1.2261 -0.1588
    1LEU     CA    5   3.709   4.582   2.391  0.4950  0.6522  0.7523
    1LEU     HA    6   3.746   4.486   2.358 -0.4087  0.1156  1.2586
    1LEU     CB    7   3.791   4.619   2.519  0.4467 -0.7608 -0.3226
    1LEU    HB1    8   3.897   4.622   2.486  0.6221  1.9907  0.2190
    1LEU    HB2    9   3.762   4.721   2.551 -1.5648 -1.7021  1.1076
    1LEU     CG   10   3.783   4.518   2.637  0.2096 -0.1513 -0.6673
    1LEU     HG   11   3.880   4.528   2.690  0.0402  0.7711 -0.5136
    1LEU    CD1   12   3.677   4.565   2.746 -0.0833  0.0041  0.0532
    1LEU   HD11   13   3.707   4.525   2.846 -0.0346 -0.9774 -0.3422
    1LEU   HD12   14   3.678   4.674   2.767 -1.4117 -0.2435  1.5967
    1LEU   HD13   15   3.574   4.547   2.710 -0.3258  3.6248 -1.4429
    1LEU    CD2   16   3.755   4.371   2.603 -0.0425 -0.1634  0.2825
    1LEU   HD21   17   3.785   4.305   2.688 -2.1797 -1.5188  0.0563
    1LEU   HD22   18   3.646   4.352   2.592  0.0667  0.1364 -1.5304
    1LEU   HD23   19   3.824   4.332   2.525  2.2670  2.4808  0.8067
    1LEU      C   20   3.556   4.565   2.412 -0.0841  1.0674  0.5931
    1LEU      O   21   3.494   4.650   2.472 -0.1628  0.8127 -0.9092
    2LYS      N   22   3.501   4.456   2.360  0.5338 -0.3199  0.1513
    2LYS     HN   23   3.554   4.389   2.307  2.4901  0.8265  0.5605
    2LYS     CA   24   3.361   4.421   2.356  0.4511 -0.8814  0.0250
    2LYS     HA   25   3.308   4.502   2.403  0.7154 -0.7138  0.0371
    2LYS     CB   26   3.296   4.414   2.213  0.0634  0.1465 -0.2626
    2LYS    HB1   27   3.192   4.383   2.233  0.0673  0.7945  0.8960
    2LYS    HB2   28   3.284   4.515   2.168 -0.2499  0.1798 -0.1020
    2LYS     CG   29   3.376   4.339   2.111 -0.6259  0.0586  0.3848
    2LYS    HG1   30   3.478   4.379   2.091 -0.2251  0.0880  2.2191
    2LYS    HG2   31   3.388   4.242   2.164  1.2590  0.7091  1.2509
    2LYS     CD   32   3.305   4.320   1.975 -0.0761  0.3798 -0.9615
    2LYS    HD1   33   3.260   4.219   1.962 -1.1083  0.7021 -0.0497
    2LYS    HD2   34   3.228   4.399   1.975 -1.6408 -1.0904 -1.0923
    2LYS     CE   35   3.383   4.349   1.848 -0.0542 -0.0400 -0.4354
    2LYS    HE1   36   3.418   4.454   1.845  0.7188 -0.2920 -0.3712
    2LYS    HE2   37   3.477   4.295   1.826  0.1428 -0.5060  1.3573
    2LYS     NZ   38   3.299   4.327   1.728  0.1070  0.1543 -0.1691
    2LYS    HZ1   39   3.222   4.397   1.723  0.5223  0.8382  2.0416
    2LYS    HZ2   40   3.356   4.339   1.641  0.6966 -1.3623 -0.0294
    2LYS    HZ3   41   3.260   4.231   1.717  0.7090  0.0365 -1.6012
    2LYS      C   42   3.326   4.298   2.444  0.6978  0.2314  0.0398
    2LYS      O   43   3.394   4.197   2.437  0.1729  0.5245  0.2411
    3CYS      N   44   3.216   4.299   2.521 -0.5882  0.0148 -0.4793
    3CYS     HN   45   3.169   4.386   2.530  3.9126  3.2181 -3.3853
    3CYS     CA   46   3.179   4.197   2.613 -0.3093  0.2130 -0.0426
    3CYS     HA   47   3.213   4.099   2.583 -3.4099 -1.2728  0.8632
    3CYS     CB   48   3.227   4.235   2.756 -0.5964  0.5748  0.4957
    3CYS    HB1   49   3.197   4.339   2.779 -1.3516  0.3049  0.7785
    3CYS    HB2   50   3.183   4.163   2.828  1.6922 -2.1019 -0.5995
    3CYS     SG   51   3.414   4.218   2.764  0.0322 -0.0966 -0.1825
    3CYS      C   52   3.028   4.166   2.616 -0.0496 -0.8925  0.8113
    3CYS      O   53   2.942   4.254   2.599 -0.0755 -0.5294  0.1850
    4HSPT     N   54   2.986   4.038   2.627  0.1758 -0.9873  0.1747
    4HSPT    HN   55   3.044   3.966   2.663  0.4235 -1.5366 -1.2568
    4HSPT    CA   56   2.844   3.997   2.628 -0.1606  0.2950  0.1099
    4HSPT    HA   57   2.788   4.050   2.553  1.6628  1.4513 -0.4966
    4HSPT    CB   58   2.830   3.847   2.586 -0.7258  0.2382 -0.1079
    4HSPT   HB1   59   2.892   3.789   2.658 -0.2560 -0.1610 -0.8211
    4HSPT   HB2   60   2.726   3.810   2.585 -1.1139  1.2979 -1.5702
    4HSPT   CD2   61   2.848   3.691   2.386  0.1834 -0.2363 -0.4368
    4HSPT   HD2   62   2.791   3.603   2.415 -0.0976 -0.3889 -1.4043
    4HSPT    CG   63   2.874   3.813   2.450  0.4145  0.8042 -0.2825
    4HSPT   NE2   64   2.906   3.699   2.261  0.1092 -0.3594 -0.7570
    4HSPT   HE2   65   2.915   3.617   2.205 -2.2976 -1.9897  1.0223
    4HSPT   ND1   66   2.948   3.885   2.366  0.1664  0.1617  0.1595
    4HSPT   HD1   67   2.988   3.976   2.383  1.7959 -0.4617 -0.1651
    4HSPT   CE1   68   2.968   3.816   2.254  0.7290  0.4934  0.0537
    4HSPT   HE1   69   3.013   3.858   2.166  0.5229 -1.1799 -0.8816
    4HSPT     C   70   2.787   4.016   2.769 -0.3292  0.1609 -0.1575
    4HSPT     O   71   2.757   3.922   2.842 -0.0485 -0.8662 -0.2905
    5ASN      N   72   2.774   4.139   2.811  0.8291  0.3985 -0.6798
    5ASN     HN   73   2.805   4.207   2.745  1.7380 -0.0730 -0.7596
    5ASN     CA   74   2.749   4.180   2.943  0.2302  0.5775 -0.9546
    5ASN     HA   75   2.817   4.129   3.009 -0.8316  1.1162  0.6057
    5ASN     CB   76   2.784   4.332   2.954  0.6374  0.5982  0.5950
    5ASN    HB1   77   2.883   4.339   2.905 -0.2241  0.7688 -1.1615
    5ASN    HB2   78   2.717   4.393   2.891  2.0421  1.2675 -0.2985
    5ASN     CG   79   2.801   4.376   3.099 -0.4990 -0.0985 -0.5438
    5ASN    OD1   80   2.899   4.339   3.166 -0.1116 -0.4006 -0.1987
    5ASN    ND2   81   2.709   4.455   3.155 -0.3861 -0.7813  0.4271
    5ASN   HD21   82   2.627   4.492   3.111 -0.0577  0.4326  0.8001
    5ASN   HD22   83   2.714   4.464   3.254 -0.2253 -3.1207  0.6733
    5ASN      C   84   2.614   4.146   2.998 -0.0291  0.2218 -0.2930
    5ASN      O   85   2.598   4.121   3.119 -0.1087  0.2954  0.0932
    6THR      N   86   2.510   4.147   2.908 -0.9008  0.1229  0.4368
    6THR     HN   87   2.521   4.160   2.809 -1.5674 -4.3390 -0.4503
    6THR     CA   88   2.372   4.124   2.941 -0.0313 -0.9243 -0.0776
    6THR     HA   89   2.351   4.160   3.041 -2.1530  1.2996 -1.2210
    6THR     CB   90   2.281   4.199   2.851 -0.0106  0.6526 -0.0000
    6THR     HB   91   2.285   4.159   2.747  0.2263  0.0694  0.2275
    6THR    OG1   92   2.326   4.332   2.843  0.2671 -0.0611 -0.1755
    6THR    HG1   93   2.318   4.370   2.931 -0.4055 -1.6909  0.5061
    6THR    CG2   94   2.143   4.187   2.906 -0.0401 -0.1153 -0.3944
    6THR   HG21   95   2.075   4.242   2.838  1.4114  1.0027 -0.9809
    6THR   HG22   96   2.112   4.081   2.919  0.0449 -0.0201  0.6683
    6THR   HG23   97   2.130   4.242   3.001  0.7070  3.5578 -2.2412
    6THR      C   98   2.352   3.977   2.946  1.0695  0.9359  0.2695
    6THR      O   99   2.280   3.921   3.027 -0.2930  0.3376 -0.9887
    7GLN      N  100   2.419   3.908   2.848  0.0920  0.5038  0.1739
    7GLN     HN  101   2.476   3.953   2.780  0.7404  0.1537  0.4736
    7GLN     CA  102   2.415   3.761   2.830  0.0859 -0.6920  0.1223
    7GLN     HA  103   2.432   3.745   2.725  1.0768 -0.2154  0.2052
    7GLN     CB  104   2.534   3.681   2.892 -0.0422 -0.1774 -0.6153
    7GLN    HB1  105   2.523   3.571   2.896  0.1832 -0.1611  1.5084
    7GLN    HB2  106   2.623   3.710   2.833  0.6419 -1.4608 -0.2371
    7GLN     CG  107   2.560   3.726   3.038 -0.3882  0.6789  0.1412
    7GLN    HG1  108   2.574   3.836   3.053 -1.5931  0.3614  5.7223
    7GLN    HG2  109   2.472   3.684   3.091  0.4492  0.0771  1.0998
    7GLN     CD  110   2.687   3.667   3.094 -0.6195  0.7153 -0.5337
    7GLN    OE1  111   2.695   3.564   3.160  0.3426  0.0507  0.1275
    7GLN    NE2  112   2.802   3.734   3.057  0.3050  0.2041 -0.0832
    7GLN   HE21  113   2.790   3.815   3.000  1.3230  0.6961  0.3864
    7GLN   HE22  114   2.886   3.709   3.104  0.3309  0.7617  0.1848
    7GLN      C  115   2.275   3.695   2.845 -1.0286 -0.8507  0.0581
    7GLN      O  116   2.256   3.595   2.918 -0.1803  0.2025 -0.0297
    8LEU      N  117   2.180   3.751   2.774  0.7419  0.5193 -0.3425
    8LEU     HN  118   2.218   3.830   2.728  1.3713  0.9209  0.8055
    8LEU     CA  119   2.035   3.722   2.761  0.5770  1.0967  0.3720
    8LEU     HA  120   2.019   3.699   2.657 -0.5989 -0.1548  0.7941
    8LEU     CB  121   1.974   3.613   2.852  0.8285  1.4593 -0.0829
    8LEU    HB1  122   2.038   3.523   2.840  0.6417  1.1390  1.1627
    8LEU    HB2  123   1.979   3.650   2.956  2.7378  0.9641  0.0493
    8LEU     CG  124   1.828   3.573   2.821 -0.0597 -0.2253  0.9307
    8LEU     HG  125   1.763   3.652   2.864  0.8124  1.2662 -0.4187
    8LEU    CD1  126   1.787   3.548   2.677 -0.3426 -0.3907  0.5091
    8LEU   HD11  127   1.808   3.640   2.618 -1.5177 -1.1394 -1.1741
    8LEU   HD12  128   1.840   3.460   2.636 -0.0658  0.0449 -0.0780
    8LEU   HD13  129   1.677   3.529   2.670 -0.1047 -2.3008  1.4339
    8LEU    CD2  130   1.789   3.451   2.907 -0.4126  0.5193 -0.1380
    8LEU   HD21  131   1.847   3.365   2.869  0.6687  1.7658 -1.4288
    8LEU   HD22  132   1.812   3.475   3.013  1.5989 -0.3668 -0.3356
    8LEU   HD23  133   1.682   3.423   2.898 -0.5773  0.1705  2.3468
    8LEU      C  134   1.955   3.853   2.787 -0.9721  0.4316  0.0165
    8LEU      O  135   1.935   3.882   2.906  0.1591  0.2403  0.2588
    9PRO      N  136   1.916   3.937   2.691  0.1008 -0.5217  0.4452
    9PRO     CD  137   1.821   4.043   2.733  0.5075  0.1189  0.2743
    9PRO    HD1  138   1.881   4.115   2.793 -1.8886  1.8966  0.6712
    9PRO    HD2  139   1.733   3.999   2.784  0.1623  0.8935  0.3482
    9PRO     CA  140   1.951   3.955   2.550 -0.1583  0.1648  0.1143
    9PRO     HA  141   1.911   3.874   2.491  1.7810 -1.7374  1.2266
    9PRO     CB  142   1.902   4.092   2.522  0.1076  0.1384  0.1824
    9PRO    HB1  143   1.977   4.165   2.559  1.3648 -1.7957  1.6417
    9PRO    HB2  144   1.874   4.106   2.416  1.3171  1.7902  0.0479
    9PRO     CG  145   1.774   4.104   2.604  0.2422  0.0395 -0.2477
    9PRO    HG1  146   1.739   4.207   2.622 -0.5024  0.1843 -2.2181
    9PRO    HG2  147   1.692   4.049   2.552  1.1403  0.6585 -2.4641
    9PRO      C  148   2.104   3.926   2.529  0.6088  0.1131  0.3841
    9PRO      O  149   2.184   3.975   2.603 -0.1627 -0.2367 -0.0483
   10PHE      N  150   2.136   3.854   2.418  0.6128 -0.2362  0.1073
   10PHE     HN  151   2.070   3.809   2.358  1.4820 -0.9079 -0.3643
   10PHE     CA  152   2.273   3.831   2.379  0.1984 -0.8710  0.3829
   10PHE     HA  153   2.326   3.795   2.466 -1.2578 -0.2457  1.5648
   10PHE     CB  154   2.278   3.718   2.276  0.3004  0.3502  0.9058
   10PHE    HB1  155   2.268   3.623   2.332  0.0925 -2.0120 -2.8101
   10PHE    HB2  156   2.184   3.718   2.217  1.6164  0.9341 -1.3287
   10PHE     CG  157   2.409   3.701   2.194  0.2026 -0.0050  0.2603
   10PHE    CD1  158   2.422   3.768   2.068  0.1034 -0.1460 -0.6874
   10PHE    HD1  159   2.358   3.845   2.030 -1.4026  0.0538  2.0254
   10PHE    CE1  160   2.536   3.745   2.001 -0.5785 -0.0340  0.0164
   10PHE    HE1  161   2.554   3.793   1.906  2.2660  1.2323  1.0911
   10PHE     CZ  162   2.627   3.644   2.040 -0.5362  0.5609 -0.1038
   10PHE     HZ  163   2.711   3.614   1.979 -1.3095 -3.2968  0.4584
   10PHE    CD2  164   2.496   3.601   2.231 -0.6573 -0.0941  0.1750
   10PHE    HD2  165   2.481   3.556   2.329  0.6713  1.3311  1.0702
   10PHE    CE2  166   2.609   3.573   2.159 -0.3258 -0.8625 -0.4109
   10PHE    HE2  167   2.670   3.488   2.183  1.4797  0.6294  0.6037
   10PHE      C  168   2.340   3.962   2.334  0.1759  0.7889 -0.3300
   10PHE      O  169   2.458   3.988   2.357 -0.3087  0.0138  0.0722
   11ILE      N  170   2.260   4.040   2.249  0.1005  0.3984  0.0864
   11ILE     HN  171   2.171   4.005   2.221  0.3877 -0.6259  0.4345
   11ILE     CA  172   2.305   4.172   2.201  0.2160  0.2072 -0.2935
   11ILE     HA  173   2.368   4.134   2.122 -0.8934 -0.2432 -0.9697
   11ILE     CB  174   2.202   4.259   2.136 -0.3984 -0.0651 -0.3661
   11ILE     HB  175   2.149   4.194   2.064 -0.0721 -1.1058  0.3144
   11ILE    CG2  176   2.099   4.296   2.246  0.0579  0.7314  0.3059
   11ILE   HG21  177   2.145   4.361   2.324 -0.3940  1.3658  0.0472
   11ILE   HG22  178   2.012   4.356   2.213 -0.9665 -1.5176 -1.3704
   11ILE   HG23  179   2.069   4.202   2.299  0.7047  0.0604 -0.4871
   11ILE    CG1  180   2.263   4.379   2.055  0.1432  0.4467 -0.4609
   11ILE   HG11  181   2.172   4.427   2.012 -0.2497 -0.7484 -1.0379
   11ILE   HG12  182   2.319   4.448   2.121  0.0732 -1.2445  1.4395
   11ILE     CD  183   2.347   4.330   1.937 -0.1488  0.6151 -0.0694
   11ILE    HD1  184   2.448   4.312   1.980 -0.2529  2.1771  0.9093
   11ILE    HD2  185   2.300   4.237   1.898  2.1345 -0.9189  0.6306
   11ILE    HD3  186   2.351   4.407   1.857 -1.1981  1.1542  0.3792
   11ILE      C  187   2.400   4.255   2.295  0.4525 -0.0574  0.0270
   11ILE      O  188   2.379   4.271   2.417 -0.4148 -0.8429 -0.1874
   12TYR      N  189   2.506   4.303   2.231  0.1848  0.3157 -0.3876
   12TYR     HN  190   2.525   4.279   2.137  0.9385 -0.4539 -0.0524
   12TYR     CA  191   2.618   4.355   2.302  0.6267 -0.5122  0.0024
   12TYR     HA  192   2.598   4.397   2.399 -1.5334  1.6485 -1.2549
   12TYR     CB  193   2.732   4.252   2.318  0.5202 -0.2279 -1.3808
   12TYR    HB1  194   2.815   4.302   2.373 -0.8478  0.1610  0.3987
   12TYR    HB2  195   2.698   4.169   2.382  0.8647  0.7507  0.1246
   12TYR     CG  196   2.792   4.186   2.190 -0.1604  0.1520  0.1389
   12TYR    CD1  197   2.900   4.248   2.118  0.7862 -0.1932 -0.4414
   12TYR    HD1  198   2.949   4.330   2.169  1.3305 -0.2871 -0.8070
   12TYR    CE1  199   2.943   4.193   2.000  0.2836  0.1996 -0.1065
   12TYR    HE1  200   3.026   4.242   1.952  0.7579 -1.1947 -0.7357
   12TYR     CZ  201   2.878   4.080   1.944  0.1688 -0.3650  0.4673
   12TYR     OH  202   2.904   4.030   1.813  0.2343 -0.2444 -0.4403
   12TYR     HH  203   2.822   3.986   1.789 -0.2776 -0.6833  1.9014
   12TYR    CD2  204   2.729   4.071   2.132 -0.5121 -0.1930  0.4534
   12TYR    HD2  205   2.642   4.029   2.181 -1.8462 -0.5251 -2.0218
   12TYR    CE2  206   2.766   4.030   2.001  0.7056  0.3104 -0.7235
   12TYR    HE2  207   2.707   3.953   1.952  0.2482  0.3580 -0.2591
   12TYR      C  208   2.667   4.481   2.230  0.6036  0.1044 -0.7609
   12TYR      O  209   2.612   4.525   2.130  0.2878 -0.3971 -0.4537
   13LYS      N  210   2.773   4.546   2.289  0.2525 -0.3202  0.2527
   13LYS     HN  211   2.796   4.526   2.384 -0.9454 -1.2955  0.3642
   13LYS     CA  212   2.831   4.674   2.242 -0.3290  0.0077  0.3244
   13LYS     HA  213   2.817   4.685   2.136  0.3663  1.2465  0.3426
   13LYS     CB  214   2.775   4.802   2.312  0.6639 -0.1961  0.1038
   13LYS    HB1  215   2.812   4.820   2.415 -1.3623  4.3084  0.2820
   13LYS    HB2  216   2.810   4.891   2.255  1.1591  2.3532  4.0521
   13LYS     CG  217   2.620   4.813   2.323  0.2304  0.3172  0.2007
   13LYS    HG1  218   2.584   4.780   2.223 -0.3986  1.1845  0.1294
   13LYS    HG2  219   2.575   4.727   2.378 -1.0416  0.4758 -0.5488
   13LYS     CD  220   2.549   4.945   2.376  0.3331 -0.2557  0.4806
   13LYS    HD1  221   2.594   4.980   2.472  1.9538 -1.1101  0.0785
   13LYS    HD2  222   2.566   5.021   2.297  3.7281  0.4791  1.7167
   13LYS     CE  223   2.401   4.944   2.403 -0.4785  0.3662 -0.3397
   13LYS    HE1  224   2.357   5.046   2.412  0.3633  0.6697  0.4920
   13LYS    HE2  225   2.344   4.888   2.326 -1.6598  1.5656 -0.3785
   13LYS     NZ  226   2.381   4.874   2.530  0.4891  0.6340  0.0198
   13LYS    HZ1  227   2.286   4.902   2.562  0.3849  0.0104  0.2566
   13LYS    HZ2  228   2.360   4.775   2.506 -0.0631  1.2067 -2.1563
   13LYS    HZ3  229   2.452   4.884   2.605 -0.2520  0.0275  0.8241
   13LYS      C  230   2.985   4.668   2.268  0.4931  0.4607  0.5946
   13LYS      O  231   3.026   4.576   2.339 -0.0255 -0.4472  0.1277
   14THR      N  232   3.070   4.752   2.207 -0.2280  0.5108 -0.4701
   14THR     HN  233   3.037   4.802   2.127 -0.5208 -2.0899 -2.0922
   14THR     CA  234   3.205   4.772   2.251 -0.1046  0.3258  0.4140
   14THR     HA  235   3.242   4.679   2.292  3.1286  2.2388  2.3202
   14THR     CB  236   3.295   4.833   2.140  0.4439 -0.3809 -0.4124
   14THR     HB  237   3.254   4.930   2.106 -1.0803 -0.3512  1.3691
   14THR    OG1  238   3.281   4.750   2.029 -0.6807 -0.2949 -0.1294
   14THR    HG1  239   3.211   4.786   1.974  0.2361 -0.0712 -1.1896
   14THR    CG2  240   3.440   4.847   2.188  0.0604 -0.1990  0.9868
   14THR   HG21  241   3.487   4.756   2.230  1.7952  0.0803 -0.2375
   14THR   HG22  242   3.503   4.875   2.101 -0.5833  0.7318  0.7977
   14THR   HG23  243   3.441   4.916   2.276 -0.4546 -0.1788  0.9819
   14THR      C  244   3.205   4.870   2.373  0.2849  0.4263 -0.0881
   14THR      O  245   3.126   4.967   2.371  0.0085  0.2933  0.1932
   15CYS      N  246   3.286   4.842   2.478 -0.2274 -0.8531  0.1982
   15CYS     HN  247   3.343   4.760   2.479 -1.2346 -1.6260 -1.4994
   15CYS     CA  248   3.288   4.920   2.602 -0.5918  0.7835 -0.0807
   15CYS     HA  249   3.186   4.917   2.638 -1.1631 -0.1396 -1.6951
   15CYS     CB  250   3.403   4.862   2.696  0.0569  0.1957 -1.4096
   15CYS    HB1  251   3.490   4.830   2.636 -0.3516 -1.0093 -1.3939
   15CYS    HB2  252   3.438   4.941   2.766 -1.3604 -2.1732  2.3263
   15CYS     SG  253   3.327   4.721   2.785 -0.2717  0.3688 -0.3536
   15CYS      C  254   3.340   5.063   2.571 -0.9447  0.0771 -0.8205
   15CYS      O  255   3.424   5.074   2.481  0.1389  0.5112 -0.1151
   16PRO      N  256   3.297   5.174   2.639  0.0964  0.0437  0.3527
   16PRO     CD  257   3.211   5.162   2.758 -0.1626 -0.1348  0.4279
   16PRO    HD1  258   3.228   5.070   2.818 -0.9855 -1.5831 -1.4803
   16PRO    HD2  259   3.105   5.167   2.723 -0.2849  1.1306  0.9171
   16PRO     CA  260   3.346   5.309   2.631  0.6907 -0.0059  0.4628
   16PRO     HA  261   3.323   5.358   2.538  2.2336 -0.3454 -0.1318
   16PRO     CB  262   3.267   5.395   2.738 -0.5386  0.3279  0.0636
   16PRO    HB1  263   3.337   5.473   2.772 -3.1783  3.4591 -1.1467
   16PRO    HB2  264   3.177   5.439   2.689 -0.0594 -0.5346 -1.7070
   16PRO     CG  265   3.238   5.284   2.840  0.1483 -0.0745 -0.0829
   16PRO    HG1  266   3.326   5.264   2.905  0.3533 -0.8342 -0.5855
   16PRO    HG2  267   3.150   5.310   2.903  1.3274  2.2222  0.7377
   16PRO      C  268   3.497   5.315   2.647  0.8596 -0.5138 -0.1872
   16PRO      O  269   3.554   5.233   2.718 -0.2655  0.2772 -0.1489
   17GLUT     N  270   3.561   5.408   2.574 -0.1882 -0.4231  0.2378
   17GLUT    HN  271   3.514   5.481   2.525 -3.3574 -0.8605  2.3390
   17GLUT    CA  272   3.707   5.398   2.556  0.0039 -0.3960 -0.4094
   17GLUT    HA  273   3.724   5.300   2.514 -2.4188 -0.1987 -2.0369
   17GLUT    CB  274   3.761   5.490   2.446 -0.6763  0.4027  0.5206
   17GLUT   HB1  275   3.718   5.592   2.458 -3.2108 -0.7266  1.9002
   17GLUT   HB2  276   3.867   5.512   2.469 -0.0462  1.1929 -2.6755
   17GLUT    CG  277   3.770   5.437   2.302  0.6182  0.1217  0.5960
   17GLUT   HG1  278   3.848   5.490   2.244  1.2390  0.2269  1.5027
   17GLUT   HG2  279   3.802   5.331   2.315  0.9606  0.3856  2.1192
   17GLUT    CD  280   3.636   5.427   2.225 -0.5688  0.1857 -0.3025
   17GLUT   OE1  281   3.546   5.343   2.231 -0.3528 -0.2492 -0.1089
   17GLUT   OE2  282   3.631   5.520   2.120 -0.2782 -0.1550 -0.9595
   17GLUT   HE2  283   3.547   5.518   2.075 -0.7398  0.8147 -0.1854
   17GLUT     C  284   3.801   5.419   2.681  0.4175  0.8287 -0.0853
   17GLUT     O  285   3.772   5.493   2.774  0.0772  0.0171 -0.9738
   18GLY      N  286   3.909   5.344   2.677 -0.0254  0.8604 -0.6419
   18GLY     HN  287   3.933   5.293   2.594 -1.1457  0.6305 -0.8509
   18GLY     CA  288   4.012   5.355   2.780 -0.8581  0.4164  0.7369
   18GLY    HA1  289   4.104   5.337   2.727 -2.0487  2.4742 -2.4120
   18GLY    HA2  290   4.016   5.446   2.837 -0.2147  1.1533 -0.4325
   18GLY      C  291   3.991   5.255   2.898  0.3509  0.5942  0.4475
   18GLY      O  292   4.066   5.245   2.991  0.4246  0.2248  0.1623
   19LYS      N  293   3.889   5.166   2.887  0.3048 -0.1019  0.3135
   19LYS     HN  294   3.831   5.179   2.807 -0.7258 -1.7335  0.7367
   19LYS     CA  295   3.844   5.062   2.981 -0.1016  0.7809  0.3710
   19LYS     HA  296   3.901   5.085   3.070 -1.9946  1.4614  1.4641
   19LYS     CB  297   3.697   5.071   3.019  0.8103  0.2185 -0.3977
   19LYS    HB1  298   3.620   5.081   2.939  0.1047  0.4612  0.2961
   19LYS    HB2  299   3.665   4.976   3.068 -0.6195 -0.5121 -2.6190
   19LYS     CG  300   3.654   5.189   3.115  0.8569 -0.0368 -0.1986
   19LYS    HG1  301   3.547   5.183   3.144  0.4672  2.0895 -1.0283
   19LYS    HG2  302   3.712   5.174   3.209 -1.2360 -0.4028  1.1000
   19LYS     CD  303   3.684   5.326   3.052  0.7413 -0.6775 -0.2244
   19LYS    HD1  304   3.793   5.343   3.042  0.4703  1.3219 -0.2297
   19LYS    HD2  305   3.644   5.313   2.949 -0.8567 -0.2928  0.3123
   19LYS     CE  306   3.620   5.445   3.125  0.3799  0.3245 -0.5598
   19LYS    HE1  307   3.631   5.536   3.062  1.4184  0.1154 -0.6971
   19LYS    HE2  308   3.511   5.430   3.141  0.5872 -0.8746 -0.1708
   19LYS     NZ  309   3.691   5.467   3.252 -0.2091 -0.5162  0.1149
   19LYS    HZ1  310   3.787   5.497   3.225  0.5849 -3.0164 -0.1353
   19LYS    HZ2  311   3.658   5.533   3.325 -1.2740 -2.2144  1.2391
   19LYS    HZ3  312   3.695   5.374   3.300 -1.4526 -0.5465  0.1711
   19LYS      C  313   3.869   4.929   2.910  0.0343 -0.2680  0.4381
   19LYS      O  314   3.783   4.887   2.830  0.3814  0.0933  0.0867
   20ASN      N  315   3.982   4.864   2.918 -0.5521 -0.3228 -0.3448
   20ASN     HN  316   4.054   4.907   2.972  0.2969 -1.1742 -0.7544
   20ASN     CA  317   4.020   4.750   2.838 -0.4659 -0.6636 -0.6472
   20ASN     HA  318   3.954   4.751   2.752 -0.8746  3.1074 -0.4605
   20ASN     CB  319   4.165   4.765   2.790  0.4158  0.3969 -0.6207
   20ASN    HB1  320   4.192   4.870   2.766  0.0980  0.2020 -1.9394
   20ASN    HB2  321   4.242   4.733   2.863 -0.4997  1.1114  0.7112
   20ASN     CG  322   4.189   4.688   2.656  0.0147 -0.6516  0.4501
   20ASN    OD1  323   4.099   4.625   2.605  0.6822 -0.0903 -0.2867
   20ASN    ND2  324   4.307   4.704   2.597  0.6606  0.0287 -0.4890
   20ASN   HD21  325   4.373   4.764   2.642  0.9997 -0.5974 -0.1426
   20ASN   HD22  326   4.320   4.682   2.501 -0.0468  0.5930 -0.7242
   20ASN      C  327   3.996   4.619   2.920 -0.6198 -0.1226  0.6196
   20ASN      O  328   4.039   4.511   2.872 -0.5997 -0.2479 -0.3330
   21LEU      N  329   3.936   4.617   3.041 -0.3722  0.5149  0.5210
   21LEU     HN  330   3.918   4.702   3.090  1.6805  0.7696  0.9180
   21LEU     CA  331   3.915   4.497   3.116  0.7314  0.2075  0.0262
   21LEU     HA  332   3.960   4.411   3.068  0.3289  0.0944 -0.1496
   21LEU     CB  333   3.987   4.513   3.251 -0.1986 -0.1543 -0.1313
   21LEU    HB1  334   3.957   4.608   3.300 -0.6226 -0.1728 -0.3455
   21LEU    HB2  335   3.952   4.425   3.310 -3.3191 -1.4942 -3.5814
   21LEU     CG  336   4.139   4.524   3.225  0.0371  0.6106  0.1854
   21LEU     HG  337   4.171   4.568   3.128 -3.0082  0.0537 -1.1796
   21LEU    CD1  338   4.194   4.618   3.328  0.3861 -0.1428  0.0002
   21LEU   HD11  339   4.137   4.713   3.332 -1.2757 -1.1070  0.2533
   21LEU   HD12  340   4.170   4.585   3.432  0.0851  1.5878  0.5027
   21LEU   HD13  341   4.300   4.645   3.310  0.0630 -0.2473 -2.3403
   21LEU    CD2  342   4.200   4.380   3.238 -0.1537 -0.3180 -0.2722
   21LEU   HD21  343   4.307   4.372   3.208 -0.2959 -3.5466 -0.2116
   21LEU   HD22  344   4.207   4.340   3.341  2.2002  2.2436  0.7069
   21LEU   HD23  345   4.157   4.300   3.174 -0.0073 -1.3641  0.8970
   21LEU      C  346   3.772   4.474   3.131  0.0844  0.1149 -0.4258
   21LEU      O  347   3.705   4.570   3.169  0.3417 -0.0084 -0.2838
   22CYS      N  348   3.717   4.348   3.116 -0.5190 -0.2189 -0.5441
   22CYS     HN  349   3.771   4.272   3.081 -0.0962  0.2691 -0.9599
   22CYS     CA  350   3.585   4.307   3.160 -0.3960 -0.2457  0.1146
   22CYS     HA  351   3.529   4.392   3.198  1.2451  0.5600  0.8449
   22CYS     CB  352   3.511   4.234   3.051  0.3410  0.1646  0.3197
   22CYS    HB1  353   3.570   4.145   3.023  0.7835  0.6901 -0.4518
   22CYS    HB2  354   3.413   4.201   3.092  0.3107  0.6442  0.6430
   22CYS     SG  355   3.467   4.344   2.905  0.4784 -0.0252 -0.5363
   22CYS      C  356   3.599   4.218   3.276 -0.2270  0.3812  0.1986
   22CYS      O  357   3.689   4.133   3.287 -0.0151 -0.4483 -0.1964
   23PHE      N  358   3.510   4.242   3.373  0.0000 -0.4299  0.1365
   23PHE     HN  359   3.438   4.303   3.339  0.0756 -1.7470 -2.7438
   23PHE     CA  360   3.510   4.193   3.504 -0.5451  0.2108  0.0011
   23PHE     HA  361   3.583   4.113   3.507  0.4179  1.0245 -0.9479
   23PHE     CB  362   3.560   4.297   3.611  0.2804 -0.0179 -0.1889
   23PHE    HB1  363   3.569   4.238   3.705 -1.1587  1.5785  1.0055
   23PHE    HB2  364   3.660   4.334   3.578  1.1667 -0.1649  2.1067
   23PHE     CG  365   3.464   4.410   3.626  0.7252 -0.7297 -0.6008
   23PHE    CD1  366   3.484   4.527   3.555 -0.1635 -0.4162 -0.1447
   23PHE    HD1  367   3.562   4.540   3.482  0.4589  0.1888  0.6022
   23PHE    CE1  368   3.393   4.638   3.576 -0.4180 -0.5079 -0.1418
   23PHE    HE1  369   3.406   4.735   3.532  0.1273 -1.6802 -2.7707
   23PHE     CZ  370   3.286   4.627   3.666  0.1503 -0.2108  0.6063
   23PHE     HZ  371   3.230   4.717   3.688  1.0793  0.2782  1.0574
   23PHE    CD2  372   3.354   4.407   3.719  0.2941  0.4121  0.0630
   23PHE    HD2  373   3.330   4.313   3.765 -2.0018  1.0268  0.2501
   23PHE    CE2  374   3.267   4.518   3.746  0.4873 -0.1919  0.6568
   23PHE    HE2  375   3.183   4.512   3.814  0.8513  2.1073  1.4169
   23PHE      C  376   3.376   4.121   3.535 -0.1165 -0.1013 -0.2694
   23PHE      O  377   3.276   4.145   3.466  0.2376  0.5257  0.3903
   24LYS      N  378   3.372   4.026   3.626  0.4517 -0.3989 -0.0851
   24LYS     HN  379   3.454   3.998   3.675  0.1243 -0.3206  0.5244
   24LYS     CA  380   3.259   3.953   3.674 -0.3857  0.0757  0.2158
   24LYS     HA  381   3.172   4.018   3.679 -0.6709 -0.1634 -1.1002
   24LYS     CB  382   3.227   3.823   3.604  0.1977  0.5795 -0.2744
   24LYS    HB1  383   3.124   3.788   3.627 -0.0737  1.6336  0.2008
   24LYS    HB2  384   3.229   3.843   3.494  3.0905  0.7643 -0.2457
   24LYS     CG  385   3.324   3.709   3.621 -0.0692  0.3428  0.1882
   24LYS    HG1  386   3.423   3.741   3.579 -0.0869 -0.8825 -0.8666
   24LYS    HG2  387   3.337   3.682   3.727 -3.5718 -4.2529 -0.2589
   24LYS     CD  388   3.272   3.588   3.544  0.4269  0.6202 -0.4371
   24LYS    HD1  389   3.176   3.556   3.589  0.8849  2.4774  2.0338
   24LYS    HD2  390   3.255   3.621   3.439  1.0294  2.2495 -0.0609
   24LYS     CE  391   3.372   3.475   3.558 -0.4522 -0.9514 -0.1193
   24LYS    HE1  392   3.471   3.515   3.527 -1.1289 -0.5160 -1.8253
   24LYS    HE2  393   3.382   3.447   3.665  1.0731  2.8434  0.9064
   24LYS     NZ  394   3.349   3.360   3.474 -0.6511 -0.2263  0.0419
   24LYS    HZ1  395   3.397   3.282   3.523 -0.7998  0.1098  0.7256
   24LYS    HZ2  396   3.248   3.335   3.469 -0.5374 -0.6913  0.0460
   24LYS    HZ3  397   3.385   3.376   3.377  1.0971  0.4325  0.7506
   24LYS      C  398   3.307   3.924   3.824 -0.0295 -0.8829  0.0997
   24LYS      O  399   3.422   3.943   3.865 -0.1704 -0.4376  0.8641
   25ALA      N  400   3.215   3.883   3.912  0.3886  0.3961  0.6744
   25ALA     HN  401   3.117   3.876   3.893  0.3493 -0.6407  1.1803
   25ALA     CA  402   3.249   3.886   4.055  0.3051 -0.5806 -0.0244
   25ALA     HA  403   3.355   3.880   4.075  0.2021 -0.7548  0.4950
   25ALA     CB  404   3.203   4.011   4.132 -0.6186  0.2237 -0.5149
   25ALA    HB1  405   3.263   4.102   4.113 -1.5147  1.4434  1.9889
   25ALA    HB2  406   3.094   4.021   4.111 -1.0765 -0.2865  1.4070
   25ALA    HB3  407   3.202   3.981   4.239  0.1259  1.6585 -0.0854
   25ALA      C  408   3.179   3.758   4.102  0.1704  0.3826 -0.2273
   25ALA      O  409   3.068   3.723   4.054 -0.3529 -0.0540  0.0524
   26THR      N  410   3.231   3.687   4.208 -0.0664 -0.2555 -0.4414
   26THR     HN  411   3.320   3.709   4.247 -1.6290  0.4787  3.0259
   26THR     CA  412   3.175   3.579   4.274 -0.0723  0.1937  0.5692
   26THR     HA  413   3.086   3.557   4.217  0.2408  2.9871 -1.1835
   26THR     CB  414   3.268   3.457   4.267 -0.6029 -0.1133 -0.1467
   26THR     HB  415   3.228   3.376   4.331 -2.0230 -0.5481 -1.5257
   26THR    OG1  416   3.407   3.486   4.290 -0.2964 -0.1410 -0.0313
   26THR    HG1  417   3.424   3.456   4.380 -0.2925 -1.2203 -0.3766
   26THR    CG2  418   3.252   3.396   4.126  0.2606 -0.0453  0.2936
   26THR   HG21  419   3.294   3.465   4.050  0.2143 -1.4114 -0.9938
   26THR   HG22  420   3.325   3.313   4.115 -0.0369 -0.1396 -1.0707
   26THR   HG23  421   3.149   3.361   4.103  0.3350 -0.9280  1.2339
   26THR      C  422   3.139   3.606   4.420 -0.3334  0.0453 -0.0838
   26THR      O  423   3.223   3.660   4.495 -0.1528 -0.0529 -0.7253
   27LEU      N  424   3.020   3.577   4.459  0.4278 -0.4068 -0.2669
   27LEU     HN  425   2.955   3.544   4.390  1.3962 -0.1726 -1.3327
   27LEU     CA  426   2.965   3.611   4.589  1.0110 -0.3846  0.0008
   27LEU     HA  427   3.039   3.661   4.649 -0.5699 -0.1332  1.8178
   27LEU     CB  428   2.837   3.693   4.560 -0.1793  0.2704  0.3067
   27LEU    HB1  429   2.863   3.794   4.520 -2.2614  0.2376 -1.2848
   27LEU    HB2  430   2.776   3.636   4.487 -0.4124 -0.2023  0.8701
   27LEU     CG  431   2.743   3.717   4.676 -0.5170 -0.1380  1.1066
   27LEU     HG  432   2.728   3.625   4.736 -0.0584  0.2386  1.8142
   27LEU    CD1  433   2.782   3.828   4.769  0.5453  0.8590  0.2160
   27LEU   HD11  434   2.722   3.812   4.861 -0.6862  0.4362 -0.6235
   27LEU   HD12  435   2.891   3.838   4.789  0.4005 -0.4015  1.8080
   27LEU   HD13  436   2.750   3.928   4.733 -1.3403 -0.4638 -2.0325
   27LEU    CD2  437   2.600   3.742   4.621 -0.4278 -0.2824  0.2520
   27LEU   HD21  438   2.530   3.787   4.694  0.1743  1.2667 -0.0852
   27LEU   HD22  439   2.596   3.817   4.539 -3.2874  0.4588  0.9470
   27LEU   HD23  440   2.556   3.648   4.580 -0.0656  0.6167 -2.4050
   27LEU      C  441   2.932   3.487   4.667 -0.0987  0.5448  0.1936
   27LEU      O  442   2.875   3.392   4.612  0.4979 -0.0672 -0.2707
   28LYS      N  443   2.981   3.490   4.799  0.1275 -0.0876  0.2459
   28LYS     HN  444   3.026   3.574   4.826 -2.1010  1.2537  0.0363
   28LYS     CA  445   2.987   3.381   4.888  0.0616 -0.1334 -0.5191
   28LYS     HA  446   2.937   3.297   4.843  0.6046 -0.2803 -0.8536
   28LYS     CB  447   3.144   3.354   4.917  0.4832  0.4131 -0.1390
   28LYS    HB1  448   3.185   3.421   4.996  1.7105 -0.8928  0.3760
   28LYS    HB2  449   3.142   3.251   4.958 -1.3686  1.4797  2.8379
   28LYS     CG  450   3.228   3.352   4.790  1.0208 -0.3266 -0.1548
   28LYS    HG1  451   3.176   3.332   4.694 -1.4815 -0.5750  1.1792
   28LYS    HG2  452   3.266   3.455   4.774  0.2431  0.1361  0.8755
   28LYS     CD  453   3.345   3.256   4.799  0.1004 -0.4354 -0.2769
   28LYS    HD1  454   3.292   3.160   4.816 -0.1751  0.1119  2.3158
   28LYS    HD2  455   3.397   3.239   4.702 -0.7291 -2.2423 -0.4461
   28LYS     CE  456   3.450   3.283   4.899 -0.4799 -0.5402 -0.6297
   28LYS    HE1  457   3.504   3.377   4.876 -2.6156  0.8251 -0.3445
   28LYS    HE2  458   3.412   3.299   5.002  1.2983 -2.7311  0.4598
   28LYS     NZ  459   3.552   3.174   4.919 -0.1340 -0.4776  0.1282
   28LYS    HZ1  460   3.618   3.210   4.990  0.8603 -0.5168 -0.7495
   28LYS    HZ2  461   3.500   3.095   4.961 -1.5557  0.5429  0.3829
   28LYS    HZ3  462   3.602   3.144   4.833  1.9013 -1.4731  1.5871
   28LYS      C  463   2.912   3.403   5.022  0.1016 -0.7276  0.0226
   28LYS      O  464   2.959   3.378   5.135  0.1385 -0.2953 -0.5307
   29LYS      N  465   2.788   3.461   5.009 -1.1870  0.0808  0.6288
   29LYS     HN  466   2.750   3.484   4.920  2.2781 -1.5523 -1.4879
   29LYS     CA  467   2.693   3.480   5.122 -0.4306  0.3973  0.9884
   29LYS     HA  468   2.740   3.542   5.197 -0.3115  2.3367 -0.5973
   29LYS     CB  469   2.569   3.555   5.068  0.2001 -0.0815  0.5229
   29LYS    HB1  470   2.596   3.636   4.998 -0.7832  0.8552  1.1855
   29LYS    HB2  471   2.504   3.488   5.007 -0.0896  1.0312 -0.4350
   29LYS     CG  472   2.489   3.622   5.179  0.2204  0.3947  0.1478
   29LYS    HG1  473   2.441   3.537   5.231 -0.8602 -0.0389 -1.4905
   29LYS    HG2  474   2.566   3.668   5.245  0.2405  0.7982 -0.1516
   29LYS     CD  475   2.384   3.716   5.120 -0.1820  0.4282 -0.3770
   29LYS    HD1  476   2.436   3.792   5.058 -0.3219  0.2014 -0.7781
   29LYS    HD2  477   2.317   3.656   5.054  3.0803 -2.1754 -1.6173
   29LYS     CE  478   2.296   3.802   5.220 -0.1445 -0.2164  0.3314
   29LYS    HE1  479   2.243   3.741   5.297 -1.5153 -1.6678 -1.6462
   29LYS    HE2  480   2.360   3.877   5.272 -0.7812  0.6482 -0.1004
   29LYS     NZ  481   2.190   3.877   5.146  0.2938 -0.1949  0.2184
   29LYS    HZ1  482   2.136   3.926   5.220 -0.6383 -2.0550  0.8417
   29LYS    HZ2  483   2.218   3.938   5.067  0.9805 -1.2264 -0.3608
   29LYS    HZ3  484   2.126   3.801   5.114 -0.0331 -1.0315  2.5982
   29LYS      C  485   2.647   3.350   5.184 -0.4595 -0.2954 -0.2440
   29LYS      O  486   2.620   3.338   5.304  0.3919  0.4729  0.6871
   30PHE      N  487   2.622   3.246   5.099 -0.0163 -0.4228  0.6077
   30PHE     HN  488   2.652   3.254   5.004  2.3515  0.8825  1.3780
   30PHE     CA  489   2.565   3.115   5.130 -0.6086 -0.0155  0.5346
   30PHE     HA  490   2.571   3.096   5.236  1.5646  0.3744  0.5259
   30PHE     CB  491   2.422   3.104   5.086  0.2524 -0.5634  0.6243
   30PHE    HB1  492   2.415   3.138   4.980  0.8471 -0.7399  0.5264
   30PHE    HB2  493   2.386   3.000   5.103  0.2645 -0.5924  0.4739
   30PHE     CG  494   2.329   3.193   5.165 -0.2085 -0.4169 -0.3902
   30PHE    CD1  495   2.273   3.316   5.101 -0.0824  0.3095  0.5573
   30PHE    HD1  496   2.302   3.333   4.999 -0.1177 -0.5848  0.3877
   30PHE    CE1  497   2.196   3.409   5.168  0.5261  0.0000 -0.7997
   30PHE    HE1  498   2.148   3.497   5.127 -1.7031 -0.0039  1.5386
   30PHE     CZ  499   2.155   3.380   5.303  0.1690 -0.0725 -0.0867
   30PHE     HZ  500   2.094   3.445   5.363 -0.7158  1.8478 -2.8579
   30PHE    CD2  501   2.299   3.181   5.301  0.0756 -0.2308  0.1784
   30PHE    HD2  502   2.335   3.105   5.368 -1.4748  1.9936  3.8433
   30PHE    CE2  503   2.211   3.269   5.368 -0.7546 -0.0639  0.5150
   30PHE    HE2  504   2.179   3.242   5.468 -0.7083  1.7749  1.0527
   30PHE      C  505   2.652   3.016   5.054  0.1011 -0.1775  0.0578
   30PHE      O  506   2.710   3.053   4.956  0.5008 -0.5871 -0.5221
   31PRO      N  507   2.665   2.884   5.094  0.8790  0.1067 -0.1325
   31PRO     CD  508   2.607   2.836   5.216  0.2764 -0.1885 -0.4080
   31PRO    HD1  509   2.496   2.828   5.209  0.3755 -1.4766 -0.7035
   31PRO    HD2  510   2.652   2.889   5.303 -2.4325  1.2059  0.2416
   31PRO     CA  511   2.726   2.781   5.012 -0.3352 -0.0954  0.0108
   31PRO     HA  512   2.829   2.812   5.005 -0.0531 -1.0963 -0.3881
   31PRO     CB  513   2.687   2.651   5.083 -0.6862 -0.0981  0.7844
   31PRO    HB1  514   2.594   2.605   5.044 -0.5619  0.5534 -0.3117
   31PRO    HB2  515   2.773   2.580   5.078  0.0431  0.4753  3.3324
   31PRO     CG  516   2.662   2.695   5.232  0.3043  0.4622 -0.2652
   31PRO    HG1  517   2.606   2.622   5.295  2.8419 -2.5102 -1.1933
   31PRO    HG2  518   2.760   2.704   5.284 -0.4939 -2.4910  2.0523
   31PRO      C  519   2.695   2.773   4.865  0.0450 -0.4066 -0.8970
   31PRO      O  520   2.589   2.821   4.820  0.4492 -0.0461  0.0200
   32LEU      N  521   2.782   2.720   4.779 -0.3255  0.0973  0.2136
   32LEU     HN  522   2.856   2.669   4.822 -0.7793 -1.8605 -1.1963
   32LEU     CA  523   2.775   2.708   4.637  0.2380  0.6537  0.2897
   32LEU     HA  524   2.875   2.669   4.620 -0.0603  0.7154 -1.9630
   32LEU     CB  525   2.668   2.610   4.584 -0.1344  0.0535  0.1054
   32LEU    HB1  526   2.573   2.663   4.606  0.3220  0.6798  0.6082
   32LEU    HB2  527   2.683   2.605   4.474  2.2907  3.3170  0.1339
   32LEU     CG  528   2.670   2.460   4.629  0.9567 -0.0718 -0.6455
   32LEU     HG  529   2.606   2.399   4.563  1.5484 -2.2281  0.6785
   32LEU    CD1  530   2.802   2.396   4.594  0.1409 -0.2771 -0.9966
   32LEU   HD11  531   2.836   2.433   4.495  1.5702  0.3344 -0.3003
   32LEU   HD12  532   2.886   2.433   4.656  0.8897 -0.6558 -1.7646
   32LEU   HD13  533   2.789   2.286   4.579 -0.6791  0.1280 -4.0284
   32LEU    CD2  534   2.621   2.441   4.768  0.3597 -0.3529 -0.2829
   32LEU   HD21  535   2.624   2.335   4.801 -0.8496  0.3308  2.3607
   32LEU   HD22  536   2.683   2.498   4.841  1.1658 -1.2557 -0.2605
   32LEU   HD23  537   2.516   2.474   4.784  0.2370 -1.2604  0.9523
   32LEU      C  538   2.772   2.845   4.564 -0.5212 -0.2148  0.5926
   32LEU      O  539   2.668   2.880   4.508  0.4955 -0.5345  0.6350
   33LYS      N  540   2.882   2.923   4.560 -0.0326  0.1627 -0.5384
   33LYS     HN  541   2.965   2.897   4.607 -0.3033 -0.6081 -0.4729
   33LYS     CA  542   2.894   3.058   4.485  0.2712  0.2230 -0.5447
   33LYS     HA  543   2.832   3.132   4.534 -0.3700 -1.0575  0.6770
   33LYS     CB  544   3.049   3.103   4.496  0.4698  0.2684  0.7446
   33LYS    HB1  545   3.045   3.210   4.465 -0.5024  0.1476  0.4127
   33LYS    HB2  546   3.066   3.100   4.605  0.8965  0.4818  0.6861
   33LYS     CG  547   3.158   3.030   4.420  0.5166  0.0136  0.0298
   33LYS    HG1  548   3.149   2.928   4.463  0.5150 -0.7019 -1.6115
   33LYS    HG2  549   3.137   3.024   4.311 -0.9475  2.1694  0.1348
   33LYS     CD  550   3.295   3.093   4.445 -0.4675  0.3341 -0.0164
   33LYS    HD1  551   3.292   3.202   4.465  1.1607  0.2136  1.0725
   33LYS    HD2  552   3.323   3.060   4.547 -1.0738  0.1030  0.0787
   33LYS     CE  553   3.407   3.072   4.345 -0.0487 -0.2558  0.0471
   33LYS    HE1  554   3.374   3.104   4.244  1.5425 -0.9488 -0.7420
   33LYS    HE2  555   3.496   3.136   4.364 -1.7215  2.2960 -0.2860
   33LYS     NZ  556   3.451   2.935   4.345 -0.6119  0.2421 -0.2658
   33LYS    HZ1  557   3.534   2.917   4.285 -1.7479 -0.5465 -1.6648
   33LYS    HZ2  558   3.486   2.923   4.442  1.0896 -0.9077 -0.9763
   33LYS    HZ3  559   3.369   2.873   4.330 -0.3300 -0.0007 -0.8157
   33LYS      C  560   2.857   3.048   4.341 -0.4187 -0.7368  0.9277
   33LYS      O  561   2.873   2.948   4.270 -0.8864  0.3510 -0.2981
   34PHE      N  562   2.807   3.164   4.281  0.3092  0.3633  0.2932
   34PHE     HN  563   2.790   3.250   4.329 -0.6902 -0.2844  1.1316
   34PHE     CA  564   2.773   3.168   4.142  0.9295  0.0255  0.1057
   34PHE     HA  565   2.846   3.109   4.088  3.1075  3.0171 -0.4346
   34PHE     CB  566   2.621   3.139   4.134 -0.1778 -0.0916  0.2331
   34PHE    HB1  567   2.603   3.059   4.209 -0.0959 -0.6352 -0.3219
   34PHE    HB2  568   2.566   3.228   4.171 -0.3733 -0.5461  1.0611
   34PHE     CG  569   2.569   3.106   4.001 -0.6393  0.0127 -0.2993
   34PHE    CD1  570   2.604   2.984   3.951 -0.8937 -0.1683 -0.6320
   34PHE    HD1  571   2.677   2.922   4.001 -1.6425 -0.0196  0.6857
   34PHE    CE1  572   2.549   2.938   3.825 -0.7051 -0.6577  0.5205
   34PHE    HE1  573   2.567   2.833   3.805 -0.9816 -0.7193  0.5886
   34PHE     CZ  574   2.459   3.017   3.751 -0.0012 -0.3698 -0.4420
   34PHE     HZ  575   2.415   2.993   3.655  1.1608  1.1031 -1.3927
   34PHE    CD2  576   2.486   3.190   3.926 -0.0527  0.0336 -0.1511
   34PHE    HD2  577   2.473   3.283   3.977  0.5062  0.1301 -0.1726
   34PHE    CE2  578   2.432   3.145   3.807 -0.7046 -0.3242 -0.7503
   34PHE    HE2  579   2.379   3.215   3.744 -0.3426 -0.2517 -0.9785
   34PHE      C  580   2.805   3.309   4.096  0.2155  0.3590  0.0302
   34PHE      O  581   2.796   3.405   4.178  0.3909 -0.3668  0.1209
   35PRO      N  582   2.848   3.334   3.976 -0.6582 -0.3928  1.0006
   35PRO     CD  583   2.901   3.231   3.886  0.0037  0.0074 -0.1249
   35PRO    HD1  584   2.818   3.192   3.823 -2.2722  1.7080  1.6577
   35PRO    HD2  585   2.962   3.155   3.940  2.1323  1.0466 -0.9349
   35PRO     CA  586   2.868   3.464   3.928  0.1867 -0.9916 -0.3924
   35PRO     HA  587   2.933   3.499   4.008 -0.9120 -0.1591  0.1617
   35PRO     CB  588   2.927   3.445   3.786  0.4664 -0.1887  0.0058
   35PRO    HB1  589   2.842   3.428   3.716 -1.8570  1.0900  2.3256
   35PRO    HB2  590   2.996   3.526   3.753 -0.4987  0.3789 -0.6919
   35PRO     CG  591   2.992   3.302   3.788  0.5389 -0.5272 -0.2296
   35PRO    HG1  592   3.005   3.252   3.690 -0.9078  0.9055 -1.2149
   35PRO    HG2  593   3.094   3.309   3.831  0.6882  0.0145 -0.6639
   35PRO      C  594   2.760   3.570   3.941  0.5175 -0.3474 -0.0169
   35PRO      O  595   2.643   3.541   3.913 -0.3707 -0.3506 -0.9932
   36VAL      N  596   2.790   3.695   3.970 -0.1052  0.0917  0.4056
   36VAL     HN  597   2.889   3.707   3.970 -0.0450 -0.1438 -1.1421
   36VAL     CA  598   2.714   3.815   3.966 -1.0760 -0.2642  0.1203
   36VAL     HA  599   2.642   3.811   3.885 -0.4784  1.5072 -0.5468
   36VAL     CB  600   2.638   3.846   4.092  0.4377  0.5329 -0.9106
   36VAL     HB  601   2.608   3.747   4.133  1.5873  0.2293 -0.7718
   36VAL    CG1  602   2.724   3.898   4.204  0.3524  0.0668  0.5593
   36VAL   HG11  603   2.654   3.909   4.289 -1.7077  0.9790 -1.1460
   36VAL   HG12  604   2.809   3.836   4.238 -0.2311 -2.6921 -2.4614
   36VAL   HG13  605   2.752   4.003   4.181 -0.3909  0.5253  1.6779
   36VAL    CG2  606   2.499   3.915   4.070  0.1545  0.6496 -0.3496
   36VAL   HG21  607   2.446   3.933   4.166 -2.2407  0.6113 -1.5906
   36VAL   HG22  608   2.503   4.013   4.019  0.1407  0.6852 -0.2811
   36VAL   HG23  609   2.440   3.842   4.010  0.1903 -0.8594  1.3770
   36VAL      C  610   2.797   3.930   3.913  0.1814  0.2866 -0.0617
   36VAL      O  611   2.911   3.920   3.860  0.3403 -0.5047 -0.4857
   37LYS      N  612   2.754   4.056   3.939  0.4990  0.4476 -0.2899
   37LYS     HN  613   2.665   4.055   3.983 -0.1716  0.0940 -1.6116
   37LYS     CA  614   2.822   4.185   3.905 -0.3020 -0.4182 -0.4627
   37LYS     HA  615   2.746   4.256   3.879 -0.7777 -0.0503  1.6904
   37LYS     CB  616   2.894   4.259   4.032  0.9682 -1.2502  0.3128
   37LYS    HB1  617   2.961   4.185   4.081  0.8759  0.3295  3.0390
   37LYS    HB2  618   2.943   4.352   3.998 -2.8204  1.5635  1.7553
   37LYS     CG  619   2.787   4.312   4.132  0.0589 -0.2211 -0.6995
   37LYS    HG1  620   2.728   4.388   4.076  0.1066 -0.4870 -1.1230
   37LYS    HG2  621   2.707   4.239   4.152 -0.6623  0.6352 -0.4014
   37LYS     CD  622   2.841   4.350   4.269 -0.4164 -0.4005  0.9489
   37LYS    HD1  623   2.877   4.256   4.314 -1.0807 -0.4901  1.3051
   37LYS    HD2  624   2.930   4.415   4.256 -0.8084  0.2594  1.4455
   37LYS     CE  625   2.748   4.428   4.362  0.0069 -0.2185 -0.3761
   37LYS    HE1  626   2.644   4.390   4.352  0.0076 -0.5027  0.6031
   37LYS    HE2  627   2.770   4.427   4.471  0.8797  2.2649 -0.4640
   37LYS     NZ  628   2.743   4.566   4.312  0.1864 -0.6548 -0.0686
   37LYS    HZ1  629   2.659   4.624   4.330  1.3953  1.9962 -2.1222
   37LYS    HZ2  630   2.824   4.615   4.355  0.5927 -2.2316  1.0097
   37LYS    HZ3  631   2.769   4.578   4.211  2.8976 -2.8502  0.2343
   37LYS      C  632   2.920   4.192   3.788 -0.2433  0.1671 -0.4743
   37LYS      O  633   3.047   4.201   3.802  0.2431  0.3601  0.2147
   38ARG      N  634   2.863   4.182   3.664 -0.0793  0.1649  0.7662
   38ARG     HN  635   2.764   4.180   3.657 -0.0815  1.2823  0.1792
   38ARG     CA  636   2.935   4.198   3.541 -0.2088  0.3297  0.2408
   38ARG     HA  637   3.022   4.137   3.558 -1.6852 -1.4278  2.0466
   38ARG     CB  638   2.875   4.130   3.417  0.1911 -0.9286 -0.7362
   38ARG    HB1  639   2.775   4.176   3.398  0.3775 -1.1413 -2.3918
   38ARG    HB2  640   2.930   4.151   3.323  2.5546 -0.2120  0.7440
   38ARG     CG  641   2.860   3.979   3.424  0.9641  1.2275 -0.5635
   38ARG    HG1  642   2.855   3.935   3.322 -0.1566 -0.6207  0.2346
   38ARG    HG2  643   2.956   3.948   3.470  0.8426 -0.6483 -1.4928
   38ARG     CD  644   2.754   3.919   3.519 -0.0153 -0.7513 -0.2772
   38ARG    HD1  645   2.777   3.931   3.627 -1.0980 -0.8739 -0.0250
   38ARG    HD2  646   2.659   3.975   3.505  1.2406  1.5418 -0.2830
   38ARG     NE  647   2.738   3.779   3.481  0.0987  0.1087 -0.3595
   38ARG     HE  648   2.796   3.737   3.412 -0.6654 -1.3877 -0.1475
   38ARG     CZ  649   2.646   3.698   3.531 -0.6672 -0.5667  0.3767
   38ARG    NH1  650   2.562   3.745   3.624 -0.5402 -0.9288 -0.1879
   38ARG   HH11  651   2.562   3.845   3.631  0.8302 -0.7987 -1.5501
   38ARG   HH12  652   2.481   3.691   3.647  0.6402 -2.6675  0.0674
   38ARG    NH2  653   2.633   3.573   3.503 -0.3023  0.7228  0.3357
   38ARG   HH21  654   2.700   3.514   3.458 -2.0572 -2.0597  1.1536
   38ARG   HH22  655   2.564   3.522   3.555  2.1216 -1.7839  1.3535
   38ARG      C  656   2.974   4.341   3.506 -0.0538  0.1715  0.2737
   38ARG      O  657   2.897   4.432   3.538 -0.0254 -0.5763 -0.0131
   39GLY      N  658   3.084   4.369   3.441 -0.4261  0.5142 -0.2852
   39GLY     HN  659   3.153   4.297   3.439 -1.6766 -0.7942  1.2308
   39GLY     CA  660   3.110   4.503   3.385 -0.5537  0.2957  0.0905
   39GLY    HA1  661   3.030   4.523   3.315 -0.9497  0.2944  0.5353
   39GLY    HA2  662   3.119   4.579   3.462  1.1894  1.1544 -0.9050
   39GLY      C  663   3.240   4.515   3.316  0.6207  0.2693 -0.5229
   39GLY      O  664   3.301   4.415   3.291  0.3259  0.4720 -0.1055
   40CYS      N  665   3.274   4.639   3.281 -0.2939  0.4535 -0.1224
   40CYS     HN  666   3.210   4.716   3.282 -0.8234  0.0531 -1.3081
   40CYS     CA  667   3.406   4.670   3.219  0.0917  0.1202  0.1513
   40CYS     HA  668   3.473   4.595   3.260  0.5530  1.3162  1.6891
   40CYS     CB  669   3.410   4.666   3.067  0.8637 -0.0351  0.2680
   40CYS    HB1  670   3.510   4.689   3.025  0.9408 -0.6932  0.0845
   40CYS    HB2  671   3.374   4.567   3.032 -2.6242  1.1224  0.1541
   40CYS     SG  672   3.311   4.778   2.972  0.0538 -0.0995 -0.1828
   40CYS      C  673   3.460   4.803   3.268  0.7064  0.5748  0.0921
   40CYS      O  674   3.388   4.901   3.280 -0.1832 -0.2573  0.1444
   41ALA      N  675   3.587   4.801   3.303 -0.6494  0.8661  0.1784
   41ALA     HN  676   3.636   4.714   3.309 -1.4555  0.4843  1.9260
   41ALA     CA  677   3.657   4.910   3.365  0.4073 -0.3011  0.1255
   41ALA     HA  678   3.615   5.002   3.328 -0.1993 -1.4655 -2.3148
   41ALA     CB  679   3.636   4.888   3.515  0.5095 -0.1717  0.6134
   41ALA    HB1  680   3.668   4.785   3.540  2.0445 -1.1058 -4.2452
   41ALA    HB2  681   3.694   4.966   3.569  0.7514  0.2424 -0.2203
   41ALA    HB3  682   3.529   4.911   3.536  0.7007  1.8885 -0.4291
   41ALA      C  683   3.808   4.918   3.327  0.7744 -0.3759  0.4153
   41ALA      O  684   3.860   4.828   3.260 -0.5440 -0.4472 -0.2448
   42ASPT     N  685   3.877   5.022   3.368 -0.5022  0.4615 -0.7424
   42ASPT    HN  686   3.853   5.095   3.432  0.2666  1.1097 -1.1744
   42ASPT    CA  687   4.016   5.043   3.326  0.7257 -0.5919 -0.6825
   42ASPT    HA  688   4.048   4.982   3.243  2.3709 -0.0331 -0.4999
   42ASPT    CB  689   4.032   5.204   3.307  0.1661 -0.5831  0.3733
   42ASPT   HB1  690   3.961   5.238   3.229  2.4962 -0.8305 -1.9826
   42ASPT   HB2  691   4.015   5.258   3.402  1.9910 -0.7331  0.8138
   42ASPT    CG  692   4.172   5.243   3.266  0.4091 -0.2013 -0.0348
   42ASPT   OD1  693   4.251   5.175   3.203  0.4118 -0.3591  0.3717
   42ASPT   OD2  694   4.208   5.375   3.310  1.1457  0.0839 -0.3230
   42ASPT   HD2  695   4.290   5.402   3.269  1.3380  0.2308  0.1622
   42ASPT     C  696   4.108   5.000   3.438 -0.0897 -0.9633 -0.2285
   42ASPT     O  697   4.221   4.976   3.416 -1.0931 -0.2910  0.4716
   43ASN      N  698   4.063   4.990   3.561 -0.0290 -0.2126  0.5055
   43ASN     HN  699   3.975   5.018   3.599  0.4933 -1.5063  2.8834
   43ASN     CA  700   4.137   4.917   3.665 -0.5906 -0.2374 -0.3636
   43ASN     HA  701   4.214   4.852   3.625 -1.1804 -2.1879  1.4877
   43ASN     CB  702   4.187   5.000   3.786 -0.4066 -0.1111  0.7274
   43ASN    HB1  703   4.109   5.074   3.816 -3.8966 -2.8843 -0.7660
   43ASN    HB2  704   4.223   4.933   3.866  1.3512 -1.6073 -1.2089
   43ASN     CG  705   4.321   5.075   3.754 -0.4785 -0.1412 -0.4971
   43ASN    OD1  706   4.417   5.058   3.827 -0.2807 -0.1616  0.0470
   43ASN    ND2  707   4.329   5.155   3.643  0.3439  0.1032  0.1498
   43ASN   HD21  708   4.258   5.139   3.575  0.4405  0.4547 -0.0392
   43ASN   HD22  709   4.414   5.201   3.617  0.3236 -0.8953 -1.8749
   43ASN      C  710   4.032   4.828   3.719  0.2246 -0.3587 -0.4046
   43ASN      O  711   3.918   4.860   3.733  0.2762  0.6769  0.2678
   44CYS      N  712   4.063   4.701   3.750 -0.0101 -0.5819  0.0766
   44CYS     HN  713   4.152   4.657   3.747  0.2448 -0.0785 -2.2706
   44CYS     CA  714   3.955   4.609   3.796  0.1832  0.3928  0.2072
   44CYS     HA  715   3.871   4.629   3.731  1.4608  2.0169 -1.0120
   44CYS     CB  716   3.979   4.458   3.771 -0.5016  0.3404  0.2089
   44CYS    HB1  717   4.068   4.430   3.831 -0.5511  2.5778  1.4700
   44CYS    HB2  718   3.890   4.405   3.811 -0.3252  1.1240  1.7155
   44CYS     SG  719   4.022   4.434   3.597 -0.3133 -0.3041  0.2072
   44CYS      C  720   3.916   4.631   3.945  0.2272 -0.3850 -0.5480
   44CYS      O  721   4.003   4.621   4.028  0.1919  0.4988  0.2871
   45PRO      N  722   3.794   4.654   3.988 -0.3050 -0.9537  0.2673
   45PRO     CD  723   3.681   4.650   3.904 -0.0708  0.3154  0.2611
   45PRO    HD1  724   3.670   4.543   3.878 -0.6362  0.6449 -0.9641
   45PRO    HD2  725   3.697   4.709   3.811  0.9262 -1.9104 -1.0658
   45PRO     CA  726   3.763   4.688   4.131  0.0275 -0.0186  0.3427
   45PRO     HA  727   3.804   4.787   4.138  0.1687 -0.0604  0.1255
   45PRO     CB  728   3.606   4.675   4.133  0.5909  0.3561  0.0734
   45PRO    HB1  729   3.571   4.575   4.167 -1.4906  1.7462  2.2873
   45PRO    HB2  730   3.555   4.754   4.191 -0.8806 -1.3035  1.1367
   45PRO     CG  731   3.565   4.693   3.986  0.3822 -0.2998  0.0291
   45PRO    HG1  732   3.469   4.643   3.964 -1.2563  1.7433  2.0266
   45PRO    HG2  733   3.538   4.800   3.974  0.7484  0.0936  2.2118
   45PRO      C  734   3.815   4.599   4.243 -0.0462 -0.5441 -0.5746
   45PRO      O  735   3.825   4.476   4.236 -0.1656 -0.7510  0.1247
   46LYS      N  736   3.846   4.664   4.353 -0.0757  0.2982  0.2439
   46LYS     HN  737   3.828   4.762   4.352  0.7157  0.4437  0.1172
   46LYS     CA  738   3.897   4.615   4.478 -0.5956 -0.0912  0.2715
   46LYS     HA  739   3.989   4.573   4.440 -0.4524  1.3295 -1.0409
   46LYS     CB  740   3.918   4.734   4.570 -0.7693 -0.1639 -0.2315
   46LYS    HB1  741   3.956   4.816   4.507 -1.8460 -0.0499 -0.7545
   46LYS    HB2  742   3.822   4.769   4.614  0.9743  3.9704  0.7624
   46LYS     CG  743   4.009   4.725   4.691  0.0329 -0.0651  0.5289
   46LYS    HG1  744   3.958   4.661   4.767 -3.7188 -1.5048 -2.8497
   46LYS    HG2  745   4.111   4.688   4.667 -0.0263  0.3277 -0.3572
   46LYS     CD  746   4.028   4.861   4.756  0.3073 -0.0263  1.1594
   46LYS    HD1  747   4.104   4.907   4.689 -0.3554 -0.6002 -0.0333
   46LYS    HD2  748   3.938   4.927   4.752 -1.0909 -1.9019 -0.2025
   46LYS     CE  749   4.084   4.854   4.902 -0.0784  0.3535  0.0099
   46LYS    HE1  750   4.006   4.792   4.952  0.2683  0.6198  0.9094
   46LYS    HE2  751   4.188   4.815   4.903  0.9183  2.8524 -0.4739
   46LYS     NZ  752   4.075   4.987   4.969  0.0696  0.2708  0.6722
   46LYS    HZ1  753   3.974   5.004   4.982 -0.0588  1.0282 -1.0385
   46LYS    HZ2  754   4.119   4.972   5.062 -1.0895 -3.5565  0.7798
   46LYS    HZ3  755   4.120   5.065   4.916 -0.4494  0.2241  0.1530
   46LYS      C  756   3.810   4.502   4.545  0.1490 -0.1077 -0.0378
   46LYS      O  757   3.686   4.505   4.538 -0.2355 -0.2308 -0.3155
   47ASN      N  758   3.861   4.400   4.609 -0.7229 -0.0584 -0.5603
   47ASN     HN  759   3.959   4.387   4.615 -1.2526 -5.6714  2.5904
   47ASN     CA  760   3.779   4.292   4.668  1.2613  0.3025  0.2140
   47ASN     HA  761   3.693   4.270   4.608 -1.5878  2.7991  3.0149
   47ASN     CB  762   3.868   4.163   4.692 -0.2004 -0.5165 -0.1321
   47ASN    HB1  763   3.953   4.185   4.760 -1.9386 -0.3911  2.0943
   47ASN    HB2  764   3.817   4.083   4.750  2.0894 -1.8357  0.1607
   47ASN     CG  765   3.909   4.104   4.559 -0.1762 -0.3071 -0.1367
   47ASN    OD1  766   3.841   4.118   4.459  0.0006  0.0846  0.2943
   47ASN    ND2  767   4.012   4.018   4.566  0.2736  0.0903 -0.4133
   47ASN   HD21  768   4.036   3.986   4.658 -1.7787 -2.7525 -0.7429
   47ASN   HD22  769   4.031   3.968   4.482 -2.4969  0.5085 -1.3801
   47ASN      C  770   3.721   4.333   4.801 -0.6118  0.0035  0.1199
   47ASN      O  771   3.779   4.416   4.874 -0.3340  0.0672 -0.0023
   48SER      N  772   3.612   4.270   4.838  0.2704  0.5773 -0.1834
   48SER     HN  773   3.579   4.190   4.789  1.4446 -0.2521  0.3409
   48SER     CA  774   3.545   4.286   4.969 -0.2863 -0.9665  0.2194
   48SER     HA  775   3.625   4.314   5.037 -0.1332  2.2977 -1.1275
   48SER     CB  776   3.426   4.385   4.970 -0.1855 -0.0060  0.7517
   48SER    HB1  777   3.455   4.475   4.912  0.4225 -1.2803 -1.0016
   48SER    HB2  778   3.340   4.344   4.912  2.9492 -0.6610 -3.9971
   48SER     OG  779   3.403   4.423   5.105  1.0467 -0.1027  0.0892
   48SER    HG1  780   3.445   4.509   5.109 -0.5905  0.8605 -1.8379
   48SER      C  781   3.509   4.160   5.032 -0.9961 -0.2448 -0.1705
   48SER      O  782   3.567   4.054   5.005 -0.1485  0.0199 -0.3968
   49ALA      N  783   3.428   4.160   5.144  0.1718  0.0979 -0.1577
   49ALA     HN  784   3.387   4.247   5.170 -1.3091 -0.8715  0.8805
   49ALA     CA  785   3.414   4.042   5.229  0.9654  0.8276 -0.1218
   49ALA     HA  786   3.514   4.015   5.260  1.3853  2.9060  0.5197
   49ALA     CB  787   3.344   4.084   5.353 -0.2360 -0.4473 -0.5632
   49ALA    HB1  788   3.355   4.005   5.430  2.3078 -1.7050 -2.0693
   49ALA    HB2  789   3.397   4.178   5.378  1.1596 -1.3302 -0.0923
   49ALA    HB3  790   3.236   4.108   5.339  0.2696  2.1911 -0.5299
   49ALA      C  791   3.342   3.931   5.162  0.1517  0.9973 -0.1215
   49ALA      O  792   3.387   3.814   5.182  0.2261  0.0718  0.9617
   50LEU      N  793   3.229   3.955   5.094 -0.0254  0.6798  0.3685
   50LEU     HN  794   3.191   4.047   5.095  1.5046  1.4239 -1.5631
   50LEU     CA  795   3.150   3.849   5.039  0.0468  1.1289  0.3068
   50LEU     HA  796   3.169   3.754   5.086 -1.8628  0.5821  0.0476
   50LEU     CB  797   2.996   3.886   5.052  0.4927  0.0972  0.0794
   50LEU    HB1  798   2.986   3.988   5.010 -4.4087 -0.1927 -0.0579
   50LEU    HB2  799   2.930   3.823   4.989  0.2394  1.1177 -0.6933
   50LEU     CG  800   2.945   3.897   5.201 -0.0581 -0.4077  0.1838
   50LEU     HG  801   2.993   3.983   5.251 -0.0549 -1.2182  1.6097
   50LEU    CD1  802   2.791   3.920   5.214  0.6481  0.2412  0.2861
   50LEU   HD11  803   2.774   3.931   5.323  1.6269 -0.4921  0.5286
   50LEU   HD12  804   2.758   4.005   5.150  0.3573  0.1068  0.2537
   50LEU   HD13  805   2.733   3.832   5.179  1.1698  0.6507 -1.7426
   50LEU    CD2  806   2.987   3.774   5.282 -0.0545 -0.2659 -0.4600
   50LEU   HD21  807   2.937   3.687   5.234 -0.8665  0.2738 -0.6140
   50LEU   HD22  808   3.095   3.752   5.297  0.8103  2.6712 -1.7992
   50LEU   HD23  809   2.950   3.781   5.387  1.7474 -0.2684  0.2084
   50LEU      C  810   3.184   3.836   4.890  0.2278  0.3649  0.3373
   50LEU      O  811   3.143   3.740   4.824 -0.0283  0.3643  0.9284
   51LEU      N  812   3.261   3.930   4.836  0.1591 -0.1004  0.1187
   51LEU     HN  813   3.296   3.999   4.898  2.6880  0.2803 -1.6074
   51LEU     CA  814   3.285   3.949   4.695 -0.0980  0.3956 -0.3325
   51LEU     HA  815   3.242   3.869   4.635  1.9902  0.0704 -1.4971
   51LEU     CB  816   3.232   4.082   4.651 -0.0711 -0.4465 -0.6748
   51LEU    HB1  817   3.245   4.158   4.731 -0.2102 -0.6132 -0.4938
   51LEU    HB2  818   3.280   4.131   4.563  1.3833 -0.8816 -0.1424
   51LEU     CG  819   3.084   4.090   4.617  0.3005  0.2007  0.2056
   51LEU     HG  820   3.018   4.029   4.683 -1.6862 -0.2465 -2.0770
   51LEU    CD1  821   3.043   4.234   4.631  0.1107  0.3724  0.5821
   51LEU   HD11  822   2.936   4.252   4.606  0.7882 -0.0394 -3.1407
   51LEU   HD12  823   3.077   4.269   4.730 -0.3473 -2.2271  1.7523
   51LEU   HD13  824   3.097   4.294   4.555  1.0376 -0.7702  0.3078
   51LEU    CD2  825   3.054   4.035   4.479  0.2284  0.0249  0.2498
   51LEU   HD21  826   3.120   4.095   4.413 -0.4058  0.8924  0.3857
   51LEU   HD22  827   3.064   3.927   4.456 -2.1314  0.4610 -3.6602
   51LEU   HD23  828   2.954   4.059   4.438  0.9531  1.2302 -0.8622
   51LEU      C  829   3.432   3.953   4.656  0.1452 -0.1678 -0.3240
   51LEU      O  830   3.519   4.021   4.710  0.1611  0.5476  0.4101
   52LYS      N  831   3.464   3.881   4.543 -0.2859 -0.4089  0.3688
   52LYS     HN  832   3.387   3.856   4.485  0.0718 -0.0342 -0.2777
   52LYS     CA  833   3.596   3.867   4.481  0.2932  0.1782  0.0593
   52LYS     HA  834   3.681   3.926   4.515  0.0791  1.8813 -2.1185
   52LYS     CB  835   3.650   3.723   4.489  0.0261 -0.0304  0.8647
   52LYS    HB1  836   3.658   3.716   4.600  1.0207  4.5565  1.2885
   52LYS    HB2  837   3.582   3.652   4.437  1.5021  0.7136 -2.2964
   52LYS     CG  838   3.792   3.693   4.435 -0.2285  0.4637 -0.4531
   52LYS    HG1  839   3.794   3.721   4.328  2.1609  0.4869 -0.4374
   52LYS    HG2  840   3.862   3.765   4.484  0.3582 -1.3037  1.4502
   52LYS     CD  841   3.843   3.544   4.460  0.4926  0.0225  0.1015
   52LYS    HD1  842   3.844   3.541   4.571  0.7265 -0.1928  0.0954
   52LYS    HD2  843   3.769   3.477   4.412 -1.1693  3.2645 -2.1903
   52LYS     CE  844   3.979   3.522   4.391 -0.8785  0.7241  0.2445
   52LYS    HE1  845   3.965   3.565   4.290  2.0226  1.1933 -0.0570
   52LYS    HE2  846   4.065   3.579   4.433 -0.1880  1.2799 -1.8386
   52LYS     NZ  847   4.027   3.383   4.392 -0.1859 -0.4472 -0.3473
   52LYS    HZ1  848   4.125   3.384   4.356  1.2165 -0.5820  3.1166
   52LYS    HZ2  849   4.022   3.356   4.492  1.7668  0.1790 -0.0231
   52LYS    HZ3  850   3.975   3.315   4.332  0.6181  1.1111 -3.0183
   52LYS      C  851   3.572   3.901   4.333 -0.0149  0.2988  0.2322
   52LYS      O  852   3.494   3.834   4.265 -0.4668  0.3676  0.1749
   53TYR      N  853   3.642   4.000   4.284  0.0736  0.5524  0.1682
   53TYR     HN  854   3.696   4.051   4.350  1.4107  0.1348 -0.5632
   53TYR     CA  855   3.633   4.052   4.146  0.1700 -0.5425 -0.0675
   53TYR     HA  856   3.536   4.032   4.102  0.8286  0.8186 -2.2764
   53TYR     CB  857   3.645   4.209   4.142 -0.1664 -0.0009  0.2605
   53TYR    HB1  858   3.744   4.238   4.184  0.0410  0.6891 -0.6740
   53TYR    HB2  859   3.649   4.246   4.038 -1.2349 -0.5814  0.0031
   53TYR     CG  860   3.528   4.278   4.212 -0.0172  0.3137  0.3725
   53TYR    CD1  861   3.528   4.329   4.341 -0.4568 -0.7618 -0.8665
   53TYR    HD1  862   3.618   4.313   4.399 -0.5598 -1.2811 -0.8401
   53TYR    CE1  863   3.410   4.383   4.402  0.7820 -0.3971  0.1185
   53TYR    HE1  864   3.407   4.414   4.505 -1.2907  1.3743 -0.4041
   53TYR     CZ  865   3.299   4.413   4.318 -0.0130  0.2890  0.0552
   53TYR     OH  866   3.184   4.466   4.369  0.4437 -0.3623  0.7315
   53TYR     HH  867   3.211   4.511   4.449  1.5804 -0.9590  0.7048
   53TYR    CD2  868   3.420   4.308   4.130  0.1104 -0.5127  0.3331
   53TYR    HD2  869   3.425   4.279   4.026  1.6111  0.7239  0.0427
   53TYR    CE2  870   3.303   4.370   4.182  0.4220 -1.3069  0.8645
   53TYR    HE2  871   3.225   4.398   4.112  0.8580 -0.3484  0.7514
   53TYR      C  872   3.754   3.998   4.065 -0.2795 -0.2611  0.0726
   53TYR      O  873   3.871   4.017   4.100  0.5113 -0.2461 -0.7917
   54VAL      N  874   3.722   3.929   3.954  0.3097  0.4503  0.3690
   54VAL     HN  875   3.625   3.920   3.935  0.3385 -3.5009  1.1291
   54VAL     CA  876   3.820   3.878   3.853 -0.0914  0.8101 -0.0157
   54VAL     HA  877   3.921   3.902   3.883  0.2690 -0.6194 -0.0273
   54VAL     CB  878   3.827   3.731   3.827 -0.1150 -0.4430 -0.0204
   54VAL     HB  879   3.904   3.708   3.750 -0.5768  0.2949 -0.7226
   54VAL    CG1  880   3.875   3.675   3.955 -0.6689 -0.0068  0.3939
   54VAL   HG11  881   3.799   3.680   4.035  1.4970 -1.8204  2.7625
   54VAL   HG12  882   3.915   3.571   3.949  0.0677  0.1308  2.1464
   54VAL   HG13  883   3.960   3.732   3.998 -2.9570  1.0984  3.9004
   54VAL    CG2  884   3.687   3.678   3.784 -0.6104 -0.4429 -0.2595
   54VAL   HG21  885   3.645   3.724   3.692 -2.7758 -1.2156  0.2770
   54VAL   HG22  886   3.695   3.571   3.754 -0.5678 -0.2918 -0.7868
   54VAL   HG23  887   3.611   3.685   3.865 -0.3680  0.9804 -0.1421
   54VAL      C  888   3.802   3.950   3.729  1.1837  0.2453 -0.1565
   54VAL      O  889   3.690   4.007   3.706 -0.2089  0.4244 -0.2452
   55CYS      N  890   3.908   3.968   3.645  0.0096 -0.5215  0.2360
   55CYS     HN  891   4.002   3.946   3.673  0.8217  0.3277 -1.6604
   55CYS     CA  892   3.892   4.029   3.519 -0.2796 -0.7629  0.5131
   55CYS     HA  893   3.790   4.008   3.491  0.0749 -0.7587 -0.8344
   55CYS     CB  894   3.897   4.179   3.535  0.1013 -0.0429  0.5007
   55CYS    HB1  895   3.865   4.245   3.452  0.5506  2.9626  2.5476
   55CYS    HB2  896   3.815   4.194   3.609 -1.6095  1.3654 -1.5765
   55CYS     SG  897   4.062   4.243   3.582 -0.0661 -0.1898 -0.3434
   55CYS      C  898   3.983   3.986   3.404 -1.0142 -0.0168  0.3408
   55CYS      O  899   4.098   3.940   3.430 -0.0286 -0.6480 -0.1355
   56CYS      N  900   3.930   3.994   3.281  0.0621 -0.8164 -0.0382
   56CYS     HN  901   3.836   4.025   3.270  0.4328 -0.4206 -2.6513
   56CYS     CA  902   3.988   3.946   3.158  0.1403 -0.0564 -0.6385
   56CYS     HA  903   4.095   3.933   3.172  0.4095  1.3201 -1.2520
   56CYS     CB  904   3.919   3.820   3.109  0.4119 -0.1504 -0.6095
   56CYS    HB1  905   3.920   3.752   3.197 -1.3462  1.8347  1.0726
   56CYS    HB2  906   3.809   3.836   3.099  0.2385 -0.7155  0.2829
   56CYS     SG  907   3.999   3.734   2.967  0.7491 -0.0212  0.2180
   56CYS      C  908   3.986   4.058   3.049 -0.0448 -0.1372 -0.0825
   56CYS      O  909   3.900   4.147   3.044  0.4612 -0.5025 -0.6088
   57SER      N  910   4.088   4.059   2.952 -0.1687 -0.3622 -0.4252
   57SER     HN  911   4.159   3.989   2.957 -0.6583 -0.8568 -0.2524
   57SER     CA  912   4.105   4.163   2.851 -0.2628 -0.1861 -0.5258
   57SER     HA  913   4.033   4.243   2.861 -0.0227  0.0960 -0.9881
   57SER     CB  914   4.232   4.249   2.878 -0.2156  0.8167  0.3562
   57SER    HB1  915   4.232   4.277   2.985 -1.0570  2.3130  0.0001
   57SER    HB2  916   4.316   4.179   2.857 -0.7737  1.0030 -3.1127
   57SER     OG  917   4.241   4.365   2.795  0.3087 -0.7864 -0.4025
   57SER    HG1  918   4.164   4.410   2.832  0.2842 -2.1642  1.3800
   57SER      C  919   4.095   4.119   2.700  0.2630 -0.2012 -0.1763
   57SER      O  920   4.094   4.203   2.610 -0.9549 -0.6719  0.2200
   58THR      N  921   4.066   3.992   2.672 -0.0914  0.0658 -0.5234
   58THR     HN  922   4.052   3.927   2.747  1.6403  0.1491 -0.1012
   58THR     CA  923   4.027   3.945   2.540  0.0823  0.4567  0.0779
   58THR     HA  924   4.087   3.998   2.467  0.6867 -0.4538 -0.1037
   58THR     CB  925   4.047   3.798   2.532 -0.9776  0.6938  0.2138
   58THR     HB  926   3.964   3.741   2.578 -1.4582  1.8751  0.8638
   58THR    OG1  927   4.175   3.752   2.581  0.1644 -0.7245  0.3937
   58THR    HG1  928   4.192   3.664   2.549  2.5183 -0.2722  0.2259
   58THR    CG2  929   4.057   3.752   2.383 -0.3380  0.6459 -0.0557
   58THR   HG21  930   3.971   3.784   2.321  0.7679 -2.0902 -3.2309
   58THR   HG22  931   4.145   3.797   2.334  0.9164 -0.9041  0.6798
   58THR   HG23  932   4.068   3.643   2.369  0.1065  1.1044 -4.4844
   58THR      C  933   3.881   3.980   2.516  0.3070  0.5277  0.0500
   58THR      O  934   3.808   3.985   2.612  0.1637  0.0696  0.0587
   59ASPT     N  935   3.829   4.000   2.395  0.5312  0.0756  0.1063
   59ASPT    HN  936   3.890   3.995   2.316 -0.3912 -1.4478 -0.5636
   59ASPT    CA  937   3.688   4.019   2.360 -0.3022  0.7296  0.1474
   59ASPT    HA  938   3.660   4.107   2.416  1.1216  1.1379  0.2702
   59ASPT    CB  939   3.679   4.028   2.209 -0.0154 -0.7531  0.0230
   59ASPT   HB1  940   3.726   3.941   2.159  0.9105 -0.3700  0.2098
   59ASPT   HB2  941   3.571   4.036   2.181 -0.1836 -1.5554  0.4117
   59ASPT    CG  942   3.747   4.158   2.147 -0.0321  0.5016 -0.2698
   59ASPT   OD1  943   3.814   4.160   2.048 -0.1980  0.0137 -0.2228
   59ASPT   OD2  944   3.715   4.275   2.216  0.0087  0.0827 -0.1723
   59ASPT   HD2  945   3.763   4.351   2.182  1.6062  2.2169  5.6262
   59ASPT     C  946   3.605   3.903   2.412  0.1001  0.3004 -0.1647
   59ASPT     O  947   3.649   3.789   2.416 -0.6988  0.7669 -0.4628
   60LYS      N  948   3.482   3.933   2.465 -0.1396  1.1429  0.6067
   60LYS     HN  949   3.452   4.028   2.459 -1.9161  0.5686 -0.2800
   60LYS     CA  950   3.393   3.846   2.541 -0.2519 -0.3037  0.3039
   60LYS     HA  951   3.341   3.921   2.598  0.3200  0.5391 -0.2502
   60LYS     CB  952   3.285   3.775   2.449 -0.0968 -0.7273 -0.2152
   60LYS    HB1  953   3.211   3.724   2.514 -0.7691 -0.0574 -0.4353
   60LYS    HB2  954   3.227   3.859   2.405  1.0544  0.2749  0.1293
   60LYS     CG  955   3.347   3.690   2.342 -0.0554  0.4787 -0.0294
   60LYS    HG1  956   3.380   3.762   2.264  0.3312  1.6630  1.1888
   60LYS    HG2  957   3.434   3.652   2.398  0.3078  1.1218 -0.1527
   60LYS     CD  958   3.259   3.582   2.280  0.0348 -0.0184 -0.1575
   60LYS    HD1  959   3.199   3.629   2.200  0.3822  1.0446  0.1852
   60LYS    HD2  960   3.313   3.514   2.211 -1.2967 -0.4203 -0.8195
   60LYS     CE  961   3.170   3.498   2.377  0.3740  0.2698 -0.4159
   60LYS    HE1  962   3.092   3.553   2.434 -0.3963  0.1870 -1.3510
   60LYS    HE2  963   3.100   3.427   2.330 -1.7626  1.1508  1.2771
   60LYS     NZ  964   3.256   3.424   2.468  0.4995 -0.0678  0.8254
   60LYS    HZ1  965   3.339   3.377   2.426 -0.6254  0.1454 -1.8748
   60LYS    HZ2  966   3.297   3.492   2.535  0.3289  1.3432 -0.4489
   60LYS    HZ3  967   3.193   3.355   2.515 -1.8357  0.8810 -0.7369
   60LYS      C  968   3.446   3.741   2.642  0.1777  0.2124  0.2008
   60LYS      O  969   3.422   3.621   2.621 -0.0629 -0.1562 -0.3753
   61CYS      N  970   3.521   3.788   2.741 -0.2935  0.4003  0.1013
   61CYS     HN  971   3.547   3.882   2.762 -0.4336  0.1318  1.6202
   61CYS     CA  972   3.578   3.692   2.833 -1.0859  0.0254  0.0397
   61CYS     HA  973   3.582   3.592   2.791 -1.1304 -0.4481  1.1235
   61CYS     CB  974   3.727   3.737   2.843  0.1548  0.2891  0.2949
   61CYS    HB1  975   3.772   3.755   2.744 -0.6842  0.8638  0.0113
   61CYS    HB2  976   3.732   3.833   2.899  1.6436  1.0148 -1.0109
   61CYS     SG  977   3.843   3.616   2.910  0.1865 -0.0728 -0.0525
   61CYS      C  978   3.513   3.684   2.967  0.6869  0.2861  0.3491
   61CYS      O  979   3.546   3.600   3.046 -0.7860 -0.6438  0.1678
   62ASN      N  980   3.408   3.766   2.995 -0.1173 -0.1613  0.1275
   62ASN     HN  981   3.387   3.841   2.932 -1.6393  0.0731  0.8616
   62ASN     CA  982   3.322   3.754   3.112  0.1643  0.3565 -0.3288
   62ASN     HA  983   3.368   3.683   3.179  2.7864  1.6982 -0.5949
   62ASN     CB  984   3.290   3.881   3.199 -0.0326 -0.0095 -0.0721
   62ASN    HB1  985   3.229   3.846   3.284 -1.0680 -0.7394 -1.0868
   62ASN    HB2  986   3.388   3.916   3.239  0.0467 -2.4112  2.1296
   62ASN     CG  987   3.217   3.996   3.126 -0.5390  0.3371 -0.5654
   62ASN    OD1  988   3.220   4.006   3.005  0.4664 -0.4157 -0.1977
   62ASN    ND2  989   3.146   4.084   3.204  0.0286  0.2105  0.1063
   62ASN   HD21  990   3.142   4.076   3.303  0.5553  3.0215  0.4267
   62ASN   HD22  991   3.100   4.161   3.160  1.6085  1.8337  1.1279
   62ASN      C  992   3.194   3.682   3.054 -0.5107 -0.2636  0.5636
   62ASN    OT1  993   3.181   3.644   2.938 -0.1196  0.5208  0.2890
   62ASN    OT2  994   3.111   3.650   3.143 -0.1081  0.1370 -0.1987
   63SOL     OW  995   6.729   1.039   2.304  0.1626  0.0716  0.3304
   63SOL    HW1  996   6.696   1.004   2.386  0.5907 -0.5576  0.2464
   63SOL    HW2  997   6.700   0.976   2.237 -1.7630  1.5166 -0.2774
   64SOL     OW  998   6.408   7.424   0.751  0.0990  0.3261 -0.1538
   64SOL    HW1  999   6.426   7.423   0.845  0.9697 -1.0203 -0.3125
   64SOL    HW2 1000   6.453   7.502   0.719  1.2529 -0.1469  0.2859
   65SOL     OW 1001   5.515   6.793   2.660  0.3878 -0.4789  0.6412
   65SOL    HW1 1002   5.489   6.766   2.748  1.2066 -1.4847  0.6071
   65SOL    HW2 1003   5.597   6.841   2.673  0.4171 -0.4777  0.4539
   66SOL     OW 1004   6.366   6.252   4.782 -0.0844  0.0117  1.1191
   66SOL    HW1 1005   6.451   6.218   4.752 -0.0582  1.4691 -0.6762
   66SOL    HW2 1006   6.387   6.337   4.821 -0.7200  0.5973  0.2428
   67SOL     OW 1007   1.167   1.921   0.181 -0.1294 -0.4041  0.6591
   67SOL    HW1 1008   1.110   1.909   0.257 -1.0784  1.9490  0.4102
   67SOL    HW2 1009   1.140   1.852   0.120  0.9167 -2.5964  2.4931
   68SOL     OW 1010   3.110   1.092   0.232 -0.1575 -0.3449  0.1617
   68SOL    HW1 1011   3.033   1.070   0.285 -0.9329  0.4341 -0.6162
   68SOL    HW2 1012   3.079   1.158   0.171  1.1604  0.0419 -0.1153
   69SOL     OW 1013   2.107   7.377   0.704  0.7360 -0.5876 -0.7850
   69SOL    HW1 1014   2.154   7.294   0.709  1.8163  0.0837  1.8019
   69SOL    HW2 1015   2.136   7.426   0.781 -1.7991  1.1773 -0.8236
   70SOL     OW 1016   4.864   6.090   2.643 -0.2403  0.1051  0.7249
   70SOL    HW1 1017   4.943   6.039   2.660  0.7333  1.0127 -0.8200
   70SOL    HW2 1018   4.857   6.092   2.547 -1.4137  1.1052  0.8053
   71SOL     OW 1019   0.582   7.124   6.920  0.4766  0.2238 -0.1502
   71SOL    HW1 1020   0.542   7.156   6.839 -0.3237 -0.9635 -0.2593
   71SOL    HW2 1021   0.518   7.144   6.988 -1.0107 -2.7122 -0.4834
   72SOL     OW 1022   0.240   7.458   6.086 -0.1019 -0.1595 -0.0760
   72SOL    HW1 1023   0.159   7.475   6.038  0.0550  2.3317  0.3560
   72SOL    HW2 1024   0.257   7.540   6.134  1.1693 -1.5741  2.1067
   73SOL     OW 1025   0.683   2.229   1.762  0.0408  0.4680 -0.1396
   73SOL    HW1 1026   0.679   2.264   1.850  0.3730 -0.1420  0.1262
   73SOL    HW2 1027   0.609   2.169   1.756  0.0829  0.4242 -0.2334
   74SOL     OW 1028   5.518   0.748   2.634  0.3605  0.0059 -0.3308
   74SOL    HW1 1029   5.516   0.800   2.715 -0.2616 -1.5872  0.7070
   74SOL    HW2 1030   5.426   0.736   2.611  0.5235 -0.0105 -0.9910
   75SOL     OW 1031   6.492   0.334   0.489 -1.0615  0.3410 -0.2933
   75SOL    HW1 1032   6.446   0.354   0.408  0.6824  0.2853 -1.3482
   75SOL    HW2 1033   6.527   0.418   0.519 -2.0225  0.4271  0.6302
   76SOL     OW 1034   0.591   7.200   1.351 -0.0645  0.4563  1.3255
   76SOL    HW1 1035   0.568   7.254   1.426 -1.0409  0.1613  1.2523
   76SOL    HW2 1036   0.573   7.110   1.380  2.4885  0.0380  1.8037
   77SOL     OW 1037   4.411   3.134   2.834  0.1613 -0.3314  0.0054
   77SOL    HW1 1038   4.413   3.106   2.926 -0.6745  0.4611  0.2775
   77SOL    HW2 1039   4.493   3.101   2.798  1.2160  0.6248  1.4168
   78SOL     OW 1040   6.808   2.313   0.794 -0.4526  0.3202 -0.2007
   78SOL    HW1 1041   6.766   2.227   0.788  0.9388 -0.8020  3.5251
   78SOL    HW2 1042   6.737   2.374   0.811 -1.2039 -0.4918 -0.3397
   79SOL     OW 1043   6.471   0.262   2.746  0.5528  0.5084  0.1512
   79SOL    HW1 1044   6.532   0.191   2.724  0.0210  0.4573 -1.2416
   79SOL    HW2 1045   6.525   0.325   2.794  1.0215 -0.8357  1.4715
   80SOL     OW 1046   6.749   5.168   1.166  0.0660 -0.5401  0.4010
   80SOL    HW1 1047   6.811   5.237   1.144 -0.3691  0.8490  3.0298
   80SOL    HW2 1048   6.776   5.092   1.114  2.8001  0.5638  0.0883
   81SOL     OW 1049   4.270   1.855   0.280 -0.5564 -0.0649 -0.0825
   81SOL    HW1 1050   4.186   1.865   0.325  0.4795  1.7203  1.6140
   81SOL    HW2 1051   4.295   1.764   0.296 -2.0617 -0.5792 -0.4788
   82SOL     OW 1052   1.628   4.736   1.656 -0.3453  0.2524 -0.0571
   82SOL    HW1 1053   1.567   4.802   1.622  0.0885  0.4026 -0.5585
   82SOL    HW2 1054   1.666   4.697   1.578  0.5148  0.4536  0.2587
   83SOL     OW 1055   0.719   1.761   1.881  0.0659 -0.0648 -0.2888
   83SOL    HW1 1056   0.770   1.832   1.843  0.0093  0.8465  1.2460
   83SOL    HW2 1057   0.713   1.695   1.812  0.3663  1.2933 -1.6476
   84SOL     OW 1058   6.333   0.856   1.344 -0.5375 -0.8603  0.5443
   84SOL    HW1 1059   6.411   0.832   1.294  0.3755 -1.9989  2.3999
   84SOL    HW2 1060   6.334   0.952   1.345  0.5533 -0.8479  0.0976
   85SOL     OW 1061   5.725   1.772   6.868 -0.4567  0.0007 -0.5740
   85SOL    HW1 1062   5.729   1.862   6.835  0.3318 -0.5144 -2.0043
   85SOL    HW2 1063   5.685   1.722   6.796  3.3387 -1.5778 -1.8718
   86SOL     OW 1064   2.791   0.257   6.101  0.3460  0.5141 -0.0460
   86SOL    HW1 1065   2.738   0.324   6.058 -0.2687 -0.7188 -1.2686
   86SOL    HW2 1066   2.862   0.239   6.039  1.1047  0.7475  0.7259
   87SOL     OW 1067   5.748   2.768   6.128 -0.1790 -0.1455  0.1783
   87SOL    HW1 1068   5.823   2.734   6.178 -0.9654 -0.6382  1.0522
   87SOL    HW2 1069   5.785   2.839   6.075  1.1587 -1.2141 -0.3729
   88SOL     OW 1070   4.494   2.682   0.667  0.5719 -0.3714  0.9939
   88SOL    HW1 1071   4.502   2.724   0.581  0.4235  0.0208  1.1683
   88SOL    HW2 1072   4.405   2.647   0.669  0.7606 -0.8703  0.7722
   89SOL     OW 1073   1.611   0.553   6.107 -0.3382  0.2904 -0.2342
   89SOL    HW1 1074   1.548   0.499   6.154 -0.2818  1.3762  1.1442
   89SOL    HW2 1075   1.696   0.531   6.148  0.4659 -1.9826 -2.7866
   90SOL     OW 1076   5.217   0.794   0.820  0.1122  0.0810 -0.6433
   90SOL    HW1 1077   5.247   0.746   0.743  0.0568  0.0281 -0.6315
   90SOL    HW2 1078   5.165   0.866   0.785  0.1972  0.1342 -0.6609
   91SOL     OW 1079   5.318   2.761   5.283 -0.1719  0.0238  0.3363
   91SOL    HW1 1080   5.245   2.818   5.258 -0.1084 -0.6495 -1.5040
   91SOL    HW2 1081   5.396   2.814   5.266 -0.1599 -0.1436 -0.1559
   92SOL     OW 1082   0.796   0.991   2.060 -0.0711 -0.1225 -0.5444
   92SOL    HW1 1083   0.884   0.988   2.096 -0.2640 -2.8742 -0.0291
   92SOL    HW2 1084   0.738   0.990   2.136 -0.5070 -0.5599 -0.8717
   93SOL     OW 1085   5.781   5.527   1.839 -1.2098 -0.3411  0.8365
   93SOL    HW1 1086   5.774   5.612   1.882 -1.4438  0.1939 -0.2528
   93SOL    HW2 1087   5.776   5.546   1.746  0.8149 -1.3250  0.4797
   94SOL     OW 1088   0.888   1.201   4.072  0.4506  0.2358  0.5222
   94SOL    HW1 1089   0.898   1.221   4.165 -0.9546  1.1764  0.4843
   94SOL    HW2 1090   0.806   1.152   4.066  1.2774 -1.1567 -0.0588
   95SOL     OW 1091   0.605   2.236   2.159  0.0938  0.0411  0.1077
   95SOL    HW1 1092   0.664   2.309   2.142  0.6038 -0.2538  0.5731
   95SOL    HW2 1093   0.627   2.172   2.091 -0.7316  0.5375 -0.6347
   96SOL     OW 1094   1.418   1.935   1.907 -0.7617  0.2079 -0.2815
   96SOL    HW1 1095   1.370   1.891   1.977 -0.5260  0.2170 -0.1120
   96SOL    HW2 1096   1.354   1.994   1.868 -1.4083 -1.1006 -1.2681
   97SOL     OW 1097   0.397   6.419   2.028  0.0052  0.7364 -0.7146
   97SOL    HW1 1098   0.485   6.400   2.059 -0.1501  0.7820 -0.2413
   97SOL    HW2 1099   0.340   6.369   2.085 -0.2296 -0.3172 -1.8220
   98SOL     OW 1100   5.221   0.478   2.385  0.0870 -0.1825 -0.0884
   98SOL    HW1 1101   5.309   0.442   2.389 -0.2058 -0.8303  0.8404
   98SOL    HW2 1102   5.186   0.466   2.473 -1.2743 -0.8273 -0.6928
   99SOL     OW 1103   1.286   1.891   1.013 -0.0450  0.3104 -0.0027
   99SOL    HW1 1104   1.237   1.961   1.056 -1.1116 -0.8881  0.8080
   99SOL    HW2 1105   1.314   1.833   1.085 -2.7512 -2.3069 -0.8295
  100SOL     OW 1106   0.605   1.033   0.463 -0.3476  0.4872  0.1408
  100SOL    HW1 1107   0.546   1.049   0.536  1.0165 -0.9063  1.6442
  100SOL    HW2 1108   0.693   1.042   0.500  0.3952  0.2013 -1.4424
  101SOL     OW 1109   0.193   1.325   2.677 -0.4079 -0.4088  0.0621
  101SOL    HW1 1110   0.276   1.328   2.725 -0.8769  1.5652  0.8867
  101SOL    HW2 1111   0.155   1.241   2.699  0.7063 -0.7239  0.8712
  102SOL     OW 1112   1.903   2.102   0.793 -0.5843  0.4301 -0.1314
  102SOL    HW1 1113   1.982   2.050   0.807 -1.2185 -0.3332  0.7300
  102SOL    HW2 1114   1.934   2.181   0.750  0.8740  0.7901  1.4544
  103SOL     OW 1115   5.504   0.076   0.854 -0.2067 -0.5748 -0.0116
  103SOL    HW1 1116   5.436   0.064   0.787 -0.6015  0.6981  0.1387
  103SOL    HW2 1117   5.544   0.160   0.832 -0.3918 -0.1005  1.3958
  104SOL     OW 1118  -0.010   6.553   4.192  0.4682  0.4108  0.8157
  104SOL    HW1 1119   0.064   6.492   4.194  1.0367  0.9632 -1.0591
  104SOL    HW2 1120   0.020   6.628   4.244  0.8390  0.2140  0.8917
  105SOL     OW 1121   0.767   1.274   2.207 -0.4802  0.2337 -0.0978
  105SOL    HW1 1122   0.721   1.192   2.227 -1.4078  0.9365  0.7016
  105SOL    HW2 1123   0.778   1.317   2.292  1.2754  0.3126 -0.3163
  106SOL     OW 1124   0.075   1.404   1.759 -1.0022 -0.0380  0.6155
  106SOL    HW1 1125   0.041   1.453   1.834  1.9566  0.9144  1.4666
  106SOL    HW2 1126   0.120   1.469   1.706  1.3346 -1.4253  0.7298
  107SOL     OW 1127   6.788   0.898   0.428  0.4553 -0.1216  0.3096
  107SOL    HW1 1128   6.817   0.823   0.377  0.9589 -0.0375  0.4597
  107SOL    HW2 1129   6.714   0.934   0.379 -1.4458 -2.1682  1.5124
  108SOL     OW 1130   0.351   0.723   6.289 -0.8209 -0.7501  0.1007
  108SOL    HW1 1131   0.349   0.764   6.203  0.0931  0.0859  0.4641
  108SOL    HW2 1132   0.391   0.637   6.274  0.1127 -0.2790 -0.1923
  109SOL     OW 1133   4.857   0.913   2.600 -0.1833  0.0719 -0.2431
  109SOL    HW1 1134   4.911   0.990   2.580 -0.0355  0.1352  0.3792
  109SOL    HW2 1135   4.782   0.948   2.648 -1.3902  0.1313 -2.0717
  110SOL     OW 1136   2.798   1.762   3.404  0.1805 -0.1990  0.2977
  110SOL    HW1 1137   2.702   1.760   3.403  0.1600 -0.0423 -1.5041
  110SOL    HW2 1138   2.820   1.800   3.489 -1.4280  2.0111 -0.1758
  111SOL     OW 1139   1.252   7.190   2.263  0.1929 -0.0306  0.0413
  111SOL    HW1 1140   1.266   7.249   2.337  0.1680  0.0187  0.0068
  111SOL    HW2 1141   1.238   7.248   2.189 -2.5612 -0.0143  0.4678
  112SOL     OW 1142   6.606   2.928   1.209  0.0621  0.4162 -0.2289
  112SOL    HW1 1143   6.589   2.901   1.299 -0.2228  0.8923 -0.1338
  112SOL    HW2 1144   6.521   2.922   1.165 -0.4247  2.8069  0.2491
  113SOL     OW 1145   2.808   1.841   1.866  0.5155  0.0175 -0.3612
  113SOL    HW1 1146   2.718   1.810   1.857  0.0307  1.2390  0.0874
  113SOL    HW2 1147   2.819   1.903   1.794  0.7922  0.3360 -0.0473
  114SOL     OW 1148   2.067   3.082   0.913  0.2617 -0.6424  0.3725
  114SOL    HW1 1149   2.008   3.093   0.839  1.3089  1.0358 -0.2794
  114SOL    HW2 1150   2.021   3.124   0.986  0.5360  0.4508 -0.0735
  115SOL     OW 1151   3.168   0.728   6.707 -0.5543  0.3961 -0.5679
  115SOL    HW1 1152   3.157   0.701   6.616 -1.3968  2.3873 -1.0908
  115SOL    HW2 1153   3.080   0.729   6.743 -0.6014  2.4947 -0.6270
  116SOL     OW 1154   2.289   1.569   1.999 -0.2874  0.2533 -0.1593
  116SOL    HW1 1155   2.255   1.658   1.994 -0.4430  0.1412 -1.6708
  116SOL    HW2 1156   2.229   1.517   1.944  1.3207 -0.2632 -1.4939
  117SOL     OW 1157   5.026   5.156   2.069  0.1201  0.3904  0.1299
  117SOL    HW1 1158   4.970   5.227   2.101 -1.1851 -0.2229 -0.6885
  117SOL    HW2 1159   5.093   5.201   2.017  1.8206  1.3257  2.9120
  118SOL     OW 1160   5.644   0.296   0.189 -0.0223 -0.2548 -0.3623
  118SOL    HW1 1161   5.565   0.292   0.244  0.6579 -0.2043  0.6534
  118SOL    HW2 1162   5.617   0.345   0.112 -0.1864  2.6650  1.4077
  119SOL     OW 1163   2.274   1.372   6.910 -0.5278 -0.1705  0.0851
  119SOL    HW1 1164   2.241   1.286   6.884 -0.2011 -0.4679  0.6346
  119SOL    HW2 1165   2.212   1.401   6.977 -1.3651  0.5906 -0.9943
  120SOL     OW 1166   5.156   1.049   3.794 -0.0599 -0.0051  0.3101
  120SOL    HW1 1167   5.068   1.011   3.787  0.5688 -1.4063 -0.2131
  120SOL    HW2 1168   5.212   0.977   3.821  0.8695  0.9896  1.1387
  121SOL     OW 1169   6.801   3.044   5.423 -0.4241  0.1553  0.1397
  121SOL    HW1 1170   6.823   2.961   5.381 -0.5838 -0.0725  0.5075
  121SOL    HW2 1171   6.768   3.020   5.509 -2.2768  0.4817 -0.4317
  122SOL     OW 1172   4.917   6.812   2.011  0.1460  0.0914  0.4312
  122SOL    HW1 1173   4.968   6.741   2.049  2.3804  1.2596 -0.2106
  122SOL    HW2 1174   4.944   6.890   2.061 -0.3757  0.8945 -0.5003
  123SOL     OW 1175   1.822   0.889   6.087  0.6038 -0.8611 -0.1314
  123SOL    HW1 1176   1.844   0.800   6.059 -1.0506 -1.4628  0.3546
  123SOL    HW2 1177   1.734   0.904   6.052  1.6271  1.4096 -1.9868
  124SOL     OW 1178   1.547   1.767   1.230  0.7265 -0.2070 -0.3320
  124SOL    HW1 1179   1.525   1.685   1.187 -1.1692  0.1407 -0.1258
  124SOL    HW2 1180   1.526   1.752   1.322 -2.0871  1.2145 -0.6374
  125SOL     OW 1181   0.413   2.534   6.197 -0.0798  0.2538 -0.4555
  125SOL    HW1 1182   0.503   2.563   6.182  0.3094 -1.0736 -0.7893
  125SOL    HW2 1183   0.360   2.594   6.145  0.5674  1.2853  0.0389
  126SOL     OW 1184   6.501   2.442   0.827 -0.0632 -0.0853  0.0087
  126SOL    HW1 1185   6.498   2.350   0.855  0.4645  0.1326  0.8400
  126SOL    HW2 1186   6.429   2.451   0.765  0.3552 -1.2517 -0.6648
  127SOL     OW 1187   2.966   2.060   6.162  0.0458  0.1609 -0.4391
  127SOL    HW1 1188   2.942   1.980   6.209  0.8159  0.9557  1.4281
  127SOL    HW2 1189   2.882   2.098   6.136 -0.4200 -0.3857  0.2115
  128SOL     OW 1190   6.303   2.180   1.511 -0.3169 -0.6056 -0.0380
  128SOL    HW1 1191   6.259   2.265   1.511 -0.1076 -0.4929 -0.6200
  128SOL    HW2 1192   6.245   2.122   1.561 -0.3308 -0.0577  0.6009
  129SOL     OW 1193   4.001   2.327   3.994  0.4298 -0.3358  0.7684
  129SOL    HW1 1194   3.940   2.333   4.068  0.7391  0.2890  0.9796
  129SOL    HW2 1195   4.038   2.415   3.986 -0.5428 -0.0451 -0.9553
  130SOL     OW 1196   4.324   6.182   6.370  0.2144  0.2602  0.6204
  130SOL    HW1 1197   4.295   6.117   6.306  0.4018  1.7006 -0.9831
  130SOL    HW2 1198   4.242   6.217   6.406  0.1103 -0.6488  1.3181
  131SOL     OW 1199   5.071   1.258   1.894  0.1286  0.1142  0.4352
  131SOL    HW1 1200   5.151   1.294   1.854 -0.6101  0.3636 -0.8836
  131SOL    HW2 1201   5.024   1.219   1.820 -0.5134 -0.9211  1.3564
  132SOL     OW 1202   6.449   3.308   1.060 -0.2938  0.1818  0.3958
  132SOL    HW1 1203   6.381   3.294   0.994 -0.4208  2.5026 -0.0830
  132SOL    HW2 1204   6.402   3.309   1.144 -0.8131  1.2599  0.1142
  133SOL     OW 1205   5.748   7.372   3.076  0.1274  0.2836 -0.2292
  133SOL    HW1 1206   5.661   7.335   3.062  0.7599 -1.8475  1.0488
  133SOL    HW2 1207   5.734   7.443   3.140 -0.5834 -0.5577  0.5795
  134SOL     OW 1208   0.696   4.514   0.107  0.1610 -0.1623  0.3791
  134SOL    HW1 1209   0.663   4.540   0.193 -1.0435  0.4440 -0.2447
  134SOL    HW2 1210   0.710   4.596   0.060  2.0301 -0.4263  0.4041
  135SOL     OW 1211   0.425   1.992   3.273  0.0218 -0.4920 -0.2017
  135SOL    HW1 1212   0.340   1.991   3.229 -0.8895 -0.8071  1.4674
  135SOL    HW2 1213   0.428   2.077   3.317 -0.1229 -1.0890  0.9897
  136SOL     OW 1214   0.532   0.810   5.307  0.4346  0.0760  0.0376
  136SOL    HW1 1215   0.577   0.726   5.316  2.0549  0.3701 -3.5567
  136SOL    HW2 1216   0.442   0.787   5.287  1.2586 -1.0316 -2.8765
  137SOL     OW 1217   3.180   1.621   1.627  0.0963  0.4912 -0.3570
  137SOL    HW1 1218   3.192   1.715   1.614  0.6890  0.3317 -1.0141
  137SOL    HW2 1219   3.203   1.606   1.719 -1.6250  1.2391  0.2333
  138SOL     OW 1220   2.641   1.075   0.195  0.6996 -0.4043  0.2372
  138SOL    HW1 1221   2.649   1.061   0.100 -1.0042 -1.8958  0.2506
  138SOL    HW2 1222   2.566   1.133   0.205  1.4236  0.4850  0.6678
  139SOL     OW 1223   0.467   2.009   2.240 -0.3739 -0.6536  0.1703
  139SOL    HW1 1224   0.528   1.959   2.294 -0.3680 -0.4820  0.3190
  139SOL    HW2 1225   0.505   2.096   2.233 -0.5115 -0.5968  0.1150
  140SOL     OW 1226   0.747   3.303   0.202  0.4983  0.5271  0.5000
  140SOL    HW1 1227   0.657   3.337   0.191  0.0775 -0.4808  0.7451
  140SOL    HW2 1228   0.769   3.264   0.118  0.0029 -0.8324  0.9801
  141SOL     OW 1229   6.555   4.885   1.303  0.6055  0.3389  0.1381
  141SOL    HW1 1230   6.593   4.893   1.216  0.8590  0.4009  0.2524
  141SOL    HW2 1231   6.486   4.820   1.294 -0.8974  1.9602 -0.6271
  142SOL     OW 1232   6.311   2.158   5.818  0.4217 -0.2808 -0.3147
  142SOL    HW1 1233   6.292   2.157   5.725  3.1364 -3.5176 -1.0319
  142SOL    HW2 1234   6.268   2.237   5.850 -2.3655 -0.1043 -3.8390
  143SOL     OW 1235   0.926   2.614   5.665 -0.4685  0.3817 -0.3058
  143SOL    HW1 1236   0.841   2.571   5.660  0.6744 -2.2121  1.0131
  143SOL    HW2 1237   0.989   2.544   5.680  1.5525  2.4620  2.0012
  144SOL     OW 1238   4.897   1.136   1.022  0.0514  0.2174  0.3726
  144SOL    HW1 1239   4.897   1.062   1.083 -1.4344 -0.3013 -0.2076
  144SOL    HW2 1240   4.836   1.110   0.954  0.1889  1.6251 -0.3130
  145SOL     OW 1241   1.504   0.733   1.372 -0.3124 -0.0091  0.3438
  145SOL    HW1 1242   1.459   0.694   1.297  2.5116 -0.2477 -1.3814
  145SOL    HW2 1243   1.555   0.661   1.409 -0.8439  0.3641  1.8768
  146SOL     OW 1244   6.187   6.686   1.632  0.0054  0.0877  0.1111
  146SOL    HW1 1245   6.212   6.696   1.724  0.1035  0.3725  0.0560
  146SOL    HW2 1246   6.093   6.670   1.634  0.1521 -0.7934  0.3118
  147SOL     OW 1247   2.665   7.294   4.933  0.2219  0.2779 -0.6230
  147SOL    HW1 1248   2.596   7.360   4.946 -0.7812 -0.5087 -1.7533
  147SOL    HW2 1249   2.620   7.220   4.893  1.1836 -1.3839  1.2009
  148SOL     OW 1250   6.577   0.468   4.549  0.1301 -0.0001 -0.2833
  148SOL    HW1 1251   6.575   0.563   4.562  0.2770  0.1242 -1.0680
  148SOL    HW2 1252   6.661   0.452   4.505  0.7652 -0.6841  1.1043
  149SOL     OW 1253   0.255   2.961   0.310  0.6548  0.0326 -0.5267
  149SOL    HW1 1254   0.167   2.928   0.294 -0.3599  2.1661  0.2887
  149SOL    HW2 1255   0.271   2.944   0.402  1.3641 -0.8810 -0.8069
  150SOL     OW 1256   1.321   3.165   6.243 -0.4512 -0.1942  0.7368
  150SOL    HW1 1257   1.329   3.260   6.234  0.2572 -0.3920 -1.3365
  150SOL    HW2 1258   1.228   3.147   6.232 -0.5413  0.2319  0.7793
  151SOL     OW 1259   1.642   0.637   2.710 -0.0666 -0.0537 -0.1761
  151SOL    HW1 1260   1.628   0.704   2.644  0.1698  0.5908  0.4078
  151SOL    HW2 1261   1.662   0.686   2.790 -3.4194 -0.6558  1.2044
  152SOL     OW 1262   1.597   0.046   6.332  0.4689  0.0642  0.0697
  152SOL    HW1 1263   1.619  -0.039   6.369  2.4248 -0.2701 -1.6863
  152SOL    HW2 1264   1.612   0.036   6.238 -1.3831  1.7318 -0.4867
  153SOL     OW 1265   0.852   1.963   1.758  0.3333  0.3275 -0.1363
  153SOL    HW1 1266   0.940   1.938   1.730  0.3342  1.1376 -0.9237
  153SOL    HW2 1267   0.849   2.058   1.744 -0.5747  0.3480  0.1347
  154SOL     OW 1268   0.604   5.858   1.901 -0.2408  0.3603  0.8565
  154SOL    HW1 1269   0.684   5.830   1.944 -0.3583 -0.4939  0.5382
  154SOL    HW2 1270   0.619   5.950   1.879  0.0743  0.6176  2.0972
  155SOL     OW 1271   1.338   1.815   5.855  0.3608 -0.1702  0.1836
  155SOL    HW1 1272   1.292   1.887   5.812  0.3033 -0.1059  0.3520
  155SOL    HW2 1273   1.315   1.737   5.803  1.1674  0.0676 -0.5619
  156SOL     OW 1274   1.837   2.447   6.271 -0.1408 -0.1644 -0.1824
  156SOL    HW1 1275   1.812   2.535   6.299  2.5548  0.7177 -0.3153
  156SOL    HW2 1276   1.765   2.420   6.213 -1.6689  1.3717  0.8807
  157SOL     OW 1277   5.170   0.414   2.670 -0.3130  0.6238 -0.1731
  157SOL    HW1 1278   5.190   0.493   2.720 -0.0216  1.0800 -0.9913
  157SOL    HW2 1279   5.105   0.367   2.722  0.1826  0.9596  0.7543
  158SOL     OW 1280   4.647   2.999   2.699 -0.2657  0.3617 -0.2059
  158SOL    HW1 1281   4.676   3.018   2.788  0.0480 -0.5431 -0.1042
  158SOL    HW2 1282   4.725   3.010   2.646  0.2033 -1.6516  0.0070
  159SOL     OW 1283   0.444   2.293   6.708 -0.0379  0.2187  0.2821
  159SOL    HW1 1284   0.394   2.213   6.692 -0.1870  0.1829  0.9079
  159SOL    HW2 1285   0.488   2.311   6.625 -0.5102 -0.1564 -0.0517
  160SOL     OW 1286   0.468   1.861   3.024 -0.2532 -0.1527 -0.3244
  160SOL    HW1 1287   0.445   1.917   3.098  0.4256 -0.3673  0.0658
  160SOL    HW2 1288   0.562   1.876   3.012  0.4616 -2.7077  1.1501
  161SOL     OW 1289   1.999   0.498   6.906 -0.1669  0.1829  0.5016
  161SOL    HW1 1290   1.980   0.591   6.921  0.6252  0.5122 -0.4098
  161SOL    HW2 1291   1.930   0.452   6.953 -0.6974  1.2387  0.8044
  162SOL     OW 1292   3.878   2.554   2.691 -0.0368  0.4495  0.1906
  162SOL    HW1 1293   3.959   2.604   2.695 -0.1147  0.5234  1.5899
  162SOL    HW2 1294   3.827   2.595   2.622  0.0302  2.1350  1.0910
  163SOL     OW 1295   1.926   1.711   3.895  0.3310 -0.5643 -1.0674
  163SOL    HW1 1296   1.948   1.654   3.822  1.2511 -1.0186 -0.4496
  163SOL    HW2 1297   1.854   1.665   3.940 -0.2500 -0.2715 -1.6964
  164SOL     OW 1298   3.014   1.173   0.610 -0.2166 -0.0110 -0.6415
  164SOL    HW1 1299   2.971   1.130   0.536 -0.4559  0.8371 -0.9949
  164SOL    HW2 1300   3.062   1.245   0.572  1.3124 -0.7576 -0.2197
  165SOL     OW 1301   1.522   6.935   0.549 -0.0895 -0.3465  0.5505
  165SOL    HW1 1302   1.456   7.003   0.561  0.8451  0.6601  0.2319
  165SOL    HW2 1303   1.579   6.943   0.625 -0.6790 -1.6340  1.1453
  166SOL     OW 1304   6.080   7.369   2.417 -0.3724  0.0867 -0.1629
  166SOL    HW1 1305   6.021   7.379   2.342  0.0419  1.6205 -0.3194
  166SOL    HW2 1306   6.123   7.454   2.425 -0.7232  0.1124  2.0763
  167SOL     OW 1307   0.127   6.096   3.122  0.5082  0.0928 -0.1002
  167SOL    HW1 1308   0.151   6.165   3.060  1.7149 -0.4853 -0.3061
  167SOL    HW2 1309   0.207   6.045   3.133  0.3934  0.2855  2.0725
  168SOL     OW 1310   1.032   0.791   4.553 -0.6297 -0.4755  0.3906
  168SOL    HW1 1311   1.107   0.836   4.515 -1.1611 -0.0269 -0.1469
  168SOL    HW2 1312   0.980   0.861   4.593 -1.5730 -0.5744 -0.6361
  169SOL     OW 1313   6.485   0.980   2.440 -0.5045  0.2785  0.4038
  169SOL    HW1 1314   6.545   0.974   2.514 -1.7679  0.5881  1.4805
  169SOL    HW2 1315   6.458   1.072   2.438 -1.6278 -0.0308  0.5164
  170SOL     OW 1316   1.686   1.422   7.079  0.9265  0.0934 -0.3870
  170SOL    HW1 1317   1.771   1.435   7.036  0.7685  0.5137 -0.5682
  170SOL    HW2 1318   1.629   1.389   7.009  1.4252 -2.0321  0.1418
  171SOL     OW 1319   3.768   1.161   0.389 -0.1836  0.5873 -0.1296
  171SOL    HW1 1320   3.833   1.187   0.455  0.1676  1.3230 -0.7537
  171SOL    HW2 1321   3.759   1.238   0.333  0.1653 -0.3112 -1.4541
  172SOL     OW 1322   0.624   1.844   1.049 -0.0481  0.1064  0.1143
  172SOL    HW1 1323   0.634   1.826   0.956 -0.5086  0.1628  0.0543
  172SOL    HW2 1324   0.677   1.923   1.064  0.3701 -0.1464 -0.0108
  173SOL     OW 1325   3.947   2.165   0.724 -0.2957  0.0557  0.0169
  173SOL    HW1 1326   4.023   2.183   0.668 -0.7486 -0.4850 -0.7849
  173SOL    HW2 1327   3.874   2.155   0.663 -0.6924 -1.1030  0.6613
  174SOL     OW 1328   5.913   1.981   3.789 -0.1924  0.5361  0.7030
  174SOL    HW1 1329   5.990   2.024   3.751 -1.1041  1.2000 -0.4569
  174SOL    HW2 1330   5.887   2.038   3.862 -2.3548  3.0170 -1.7926
  175SOL     OW 1331   6.221   0.162   6.644  0.2248  0.3540 -0.1639
  175SOL    HW1 1332   6.310   0.196   6.638  0.1287  0.5888 -0.2724
  175SOL    HW2 1333   6.175   0.203   6.571 -0.0468  0.4619  0.0660
  176SOL     OW 1334   0.170   5.089   4.810  0.2076  0.2040  0.0364
  176SOL    HW1 1335   0.241   5.097   4.745  0.3968  1.0665  0.3264
  176SOL    HW2 1336   0.215   5.082   4.894 -0.0398  0.3441  0.1833
  177SOL     OW 1337   6.817   1.110   6.720  0.0934  0.4477  0.5064
  177SOL    HW1 1338   6.820   1.054   6.642 -0.8875  0.3504  0.5209
  177SOL    HW2 1339   6.766   1.060   6.783  0.5127  0.7155  1.0657
  178SOL     OW 1340   6.168   1.599   5.892 -0.4576  0.5384 -0.3045
  178SOL    HW1 1341   6.111   1.535   5.935 -1.8716  1.4742 -0.7176
  178SOL    HW2 1342   6.218   1.547   5.828 -0.9204 -0.2824 -0.0161
  179SOL     OW 1343   6.554   1.207   0.800  0.5979  0.3940 -0.6712
  179SOL    HW1 1344   6.610   1.159   0.739 -0.9203 -1.2890 -0.8306
  179SOL    HW2 1345   6.550   1.151   0.878 -0.3217  0.7797 -0.4266
  180SOL     OW 1346   2.288   7.183   1.691 -0.4567  0.5910  0.3934
  180SOL    HW1 1347   2.340   7.133   1.628 -2.1586  0.5466 -1.0714
  180SOL    HW2 1348   2.314   7.150   1.776  2.9417  1.6013 -0.1367
  181SOL     OW 1349   0.074   7.778   0.055 -0.4705 -0.0553 -0.2035
  181SOL    HW1 1350   0.069   7.686   0.030  1.3439 -0.3709  0.4438
  181SOL    HW2 1351   0.102   7.776   0.147 -1.3496  1.1335  0.1035
  182SOL     OW 1352   6.639   5.673   0.908  0.0515  0.0045  0.6892
  182SOL    HW1 1353   6.686   5.651   0.988  0.5427 -0.5607  0.2477
  182SOL    HW2 1354   6.600   5.759   0.926 -0.4129 -0.4216  1.7755
  183SOL     OW 1355   1.716   6.829   4.077  0.1034 -0.0796 -0.1511
  183SOL    HW1 1356   1.698   6.922   4.073 -0.6154 -0.1873  0.4175
  183SOL    HW2 1357   1.736   6.812   4.169  2.9963 -0.0120 -0.6782
  184SOL     OW 1358   0.366   1.457   0.485 -0.0304 -0.2568  0.3016
  184SOL    HW1 1359   0.359   1.513   0.408  0.3669  0.7611  0.9859
  184SOL    HW2 1360   0.396   1.373   0.451 -3.5889 -1.1043 -1.1526
  185SOL     OW 1361   4.027  -0.003   6.780  0.2646  0.5450  0.6426
  185SOL    HW1 1362   4.073   0.081   6.790  0.1412  0.5941  0.7995
  185SOL    HW2 1363   4.096  -0.066   6.764  0.3192  0.7675 -0.0342
  186SOL     OW 1364   1.647   2.496   1.568 -0.1554 -0.0601  0.1872
  186SOL    HW1 1365   1.566   2.530   1.531 -1.4868 -0.9695  2.1374
  186SOL    HW2 1366   1.686   2.571   1.613  0.2526  0.4375 -0.9542
  187SOL     OW 1367   0.911   1.705   0.101  0.0136 -0.3703  0.2486
  187SOL    HW1 1368   0.918   1.731   0.009 -1.4678  1.5384  0.6041
  187SOL    HW2 1369   0.888   1.612   0.099  0.8335 -0.5716 -1.2581
  188SOL     OW 1370   6.183   7.585   1.788  0.1470  0.0541  0.4610
  188SOL    HW1 1371   6.252   7.590   1.854 -1.6968  1.4398  2.4205
  188SOL    HW2 1372   6.208   7.650   1.722 -0.1056  1.8599  2.0526
  189SOL     OW 1373   6.837   6.294   2.038 -0.5050  0.1897 -0.7852
  189SOL    HW1 1374   6.788   6.345   1.974 -3.7336  0.4419  1.6124
  189SOL    HW2 1375   6.789   6.211   2.043 -1.3809  0.7492  2.2678
  190SOL     OW 1376   2.745   3.645   6.949  0.2058 -0.5741  0.0067
  190SOL    HW1 1377   2.681   3.656   7.020  0.6010 -0.0868  0.2849
  190SOL    HW2 1378   2.778   3.733   6.932  1.2767 -0.9074  0.2999
  191SOL     OW 1379   0.909   0.825   4.237  0.4990  0.5207 -0.4448
  191SOL    HW1 1380   0.857   0.877   4.298 -0.5410 -0.1528 -0.7296
  191SOL    HW2 1381   0.848   0.801   4.167  0.7364 -1.6674  0.0209
  192SOL     OW 1382   0.282   0.139   2.885  0.3478 -0.1562  0.7384
  192SOL    HW1 1383   0.319   0.053   2.908 -1.0002 -0.9153  0.2022
  192SOL    HW2 1384   0.281   0.140   2.790 -1.0407 -0.2062  0.7310
  193SOL     OW 1385   1.976   1.568   4.761 -0.1895  0.2805 -0.1809
  193SOL    HW1 1386   2.021   1.609   4.835  0.9831  1.2674 -1.4057
  193SOL    HW2 1387   1.911   1.633   4.734  0.1202  0.3855 -0.6867
  194SOL     OW 1388   4.444   0.535   1.408  0.1320  0.0339 -0.6769
  194SOL    HW1 1389   4.386   0.604   1.440  1.3590  0.1073  1.6135
  194SOL    HW2 1390   4.521   0.582   1.376  0.8783 -0.1799  0.6901
  195SOL     OW 1391   2.716   0.534   0.347  0.0503 -0.2301  0.2994
  195SOL    HW1 1392   2.730   0.625   0.322 -0.3969 -0.3149 -0.2769
  195SOL    HW2 1393   2.804   0.496   0.352  0.1499 -0.2524 -1.3040
  196SOL     OW 1394   3.585   0.994   0.040 -0.0577  0.1571 -0.1383
  196SOL    HW1 1395   3.510   1.053   0.044  0.0076  0.4126 -1.9993
  196SOL    HW2 1396   3.548   0.907   0.059 -0.7699  0.3317 -0.6904
  197SOL     OW 1397   4.693   1.662   5.993  0.3154 -0.6066 -0.3181
  197SOL    HW1 1398   4.657   1.713   6.066  0.9952 -0.0766 -0.3313
  197SOL    HW2 1399   4.617   1.632   5.944 -0.1060  0.4411 -0.3243
  198SOL     OW 1400   5.708   0.276   2.529  0.4886 -0.1018  0.2642
  198SOL    HW1 1401   5.650   0.351   2.519 -1.0088 -1.3596 -0.9697
  198SOL    HW2 1402   5.733   0.252   2.439 -0.3465 -1.9996  0.4850
  199SOL     OW 1403   1.662   1.928   6.797  0.1052  0.0803  0.3292
  199SOL    HW1 1404   1.683   1.866   6.727  1.9866  2.1737 -1.0937
  199SOL    HW2 1405   1.730   1.915   6.863 -0.6176 -0.6286  0.9671
  200SOL     OW 1406   1.275   0.980   3.178 -0.1640 -0.1754  0.6600
  200SOL    HW1 1407   1.219   0.952   3.251  1.0544 -0.5306  1.4940
  200SOL    HW2 1408   1.239   1.064   3.151 -0.8231 -0.1754  1.4818
  201SOL     OW 1409   0.604   0.776   1.677 -0.0477 -0.4893 -0.6657
  201SOL    HW1 1410   0.637   0.752   1.763 -1.5191 -0.9161 -0.1864
  201SOL    HW2 1411   0.626   0.702   1.621 -0.3032 -0.8320 -0.3213
  202SOL     OW 1412   5.051   0.483   0.481 -0.2614  0.2631 -0.3387
  202SOL    HW1 1413   5.079   0.480   0.390  0.9583 -2.1130  0.0365
  202SOL    HW2 1414   5.005   0.400   0.494  0.5404  0.0539  1.4545
  203SOL     OW 1415   3.059   2.000   0.213  0.2695  0.5388  0.2264
  203SOL    HW1 1416   2.999   1.952   0.270 -0.3372  1.3970  0.3293
  203SOL    HW2 1417   3.114   1.933   0.174 -1.9190 -0.5038 -1.2574
  204SOL     OW 1418   5.568   6.333   2.008  0.2580  0.4113 -0.0478
  204SOL    HW1 1419   5.509   6.346   1.934 -0.1930 -0.0346  0.2182
  204SOL    HW2 1420   5.631   6.404   2.003  0.7500 -0.0938 -1.3434
  205SOL     OW 1421   3.121   0.106   6.348  0.0038  0.7160 -0.1863
  205SOL    HW1 1422   3.132   0.090   6.442 -0.4884 -0.6862 -0.3443
  205SOL    HW2 1423   3.165   0.032   6.306  2.0511  2.3963 -1.1572
  206SOL     OW 1424   0.652   2.621   1.720 -0.3627 -0.1213 -0.7322
  206SOL    HW1 1425   0.628   2.573   1.799 -1.8409  0.7190 -0.6382
  206SOL    HW2 1426   0.571   2.661   1.690  0.1263 -0.5335 -2.7818
  207SOL     OW 1427   1.132   1.522  -0.000 -0.1650  0.3446 -0.2943
  207SOL    HW1 1428   1.104   1.506   0.090  0.4572  1.8665  0.2205
  207SOL    HW2 1429   1.054   1.508  -0.053 -1.1263  1.5206  0.7448
  208SOL     OW 1430   0.068   3.835   0.936 -0.1324  0.3344  0.1025
  208SOL    HW1 1431   0.139   3.856   0.996  0.9922 -0.3832 -0.9459
  208SOL    HW2 1432   0.103   3.851   0.849 -1.3085  0.1200 -0.4416
  209SOL     OW 1433   3.689   1.882   5.060 -0.1759 -0.2385  0.1608
  209SOL    HW1 1434   3.770   1.838   5.086 -0.2821 -0.6877 -0.2496
  209SOL    HW2 1435   3.702   1.903   4.967  0.2243  1.3916  0.5470
  210SOL     OW 1436   6.438   0.350   1.879 -0.0963 -0.4308  0.5111
  210SOL    HW1 1437   6.363   0.354   1.820  0.0372  0.8995  0.3957
  210SOL    HW2 1438   6.508   0.309   1.828 -0.4344 -0.7007  0.2667
  211SOL     OW 1439   6.133   1.475   3.299 -0.1569 -1.3292  0.1523
  211SOL    HW1 1440   6.156   1.435   3.215  2.7760  1.1429 -0.4049
  211SOL    HW2 1441   6.038   1.485   3.295 -0.5457 -4.2424 -1.3687
  212SOL     OW 1442   1.313   1.413   1.956 -0.0481 -0.6494  0.3859
  212SOL    HW1 1443   1.224   1.445   1.972  0.8038  1.8576  0.4818
  212SOL    HW2 1444   1.354   1.482   1.904  1.8307 -1.7871  0.2947
  213SOL     OW 1445   2.812   0.834   1.172  0.7442  0.3906  0.2599
  213SOL    HW1 1446   2.871   0.868   1.105 -2.0623 -0.3623 -2.8192
  213SOL    HW2 1447   2.786   0.912   1.222  0.3306  1.6263 -1.7391
  214SOL     OW 1448   1.128   2.145   6.410 -0.3072  0.3670  0.3202
  214SOL    HW1 1449   1.208   2.117   6.455  0.2075  3.0441  1.2950
  214SOL    HW2 1450   1.057   2.119   6.468 -0.1902 -1.8033 -0.4259
  215SOL     OW 1451   4.844   2.096   0.950 -0.1778  0.2572  0.3237
  215SOL    HW1 1452   4.850   2.002   0.928 -1.5585 -0.1095  1.3790
  215SOL    HW2 1453   4.778   2.130   0.890 -0.4304  0.3230  0.6373
  216SOL     OW 1454   0.820   3.077   6.812 -0.6539 -0.0667 -0.2474
  216SOL    HW1 1455   0.898   3.120   6.775 -2.1815  1.9830 -1.2784
  216SOL    HW2 1456   0.785   3.141   6.873 -2.3488 -0.3039 -0.9148
  217SOL     OW 1457   3.001   0.085   2.774  0.0543  0.3074  0.4877
  217SOL    HW1 1458   2.924   0.093   2.717  0.5057  1.0461 -0.0504
  217SOL    HW2 1459   2.996  -0.003   2.810 -0.4372 -0.0588 -0.4395
  218SOL     OW 1460   1.611   1.575   6.475  0.3589  0.0068 -0.2334
  218SOL    HW1 1461   1.682   1.572   6.411  2.4820  1.5447  1.8481
  218SOL    HW2 1462   1.591   1.669   6.485 -0.1150 -0.2032  1.0766
  219SOL     OW 1463   0.216   3.461   1.235 -0.4870 -0.4202 -0.0739
  219SOL    HW1 1464   0.125   3.446   1.261  0.0225 -0.1417  2.0303
  219SOL    HW2 1465   0.241   3.381   1.188 -1.1833 -1.4716  1.2581
  220SOL     OW 1466   5.718   2.841   0.462  0.4560 -0.3551  0.2914
  220SOL    HW1 1467   5.736   2.920   0.513  0.2012 -0.5984  0.7742
  220SOL    HW2 1468   5.639   2.861   0.413  0.6086 -0.1746  0.1208
  221SOL     OW 1469   4.738   5.242   0.827  0.0020  0.5848 -0.1917
  221SOL    HW1 1470   4.755   5.214   0.737  1.5312  1.1432 -0.1105
  221SOL    HW2 1471   4.769   5.333   0.830  0.4130  0.4220  1.0290
  222SOL     OW 1472   0.025   1.348   2.067  0.2681  0.4620  0.5272
  222SOL    HW1 1473   0.099   1.397   2.104  1.4549 -0.9994  0.2027
  222SOL    HW2 1474   0.060   1.260   2.052 -1.1333  0.1156 -0.9759
  223SOL     OW 1475   0.221   3.372   6.389 -0.0304  0.2698  0.5320
  223SOL    HW1 1476   0.166   3.332   6.323 -0.0575 -0.4297  0.9666
  223SOL    HW2 1477   0.161   3.420   6.446 -0.0581  0.4901  0.3149
  224SOL     OW 1478   4.313   4.053   6.605  0.8696  0.2499  0.0134
  224SOL    HW1 1479   4.226   4.057   6.566  0.9468  0.1760 -0.1707
  224SOL    HW2 1480   4.304   4.096   6.690  0.5256 -0.2405  0.2301
  225SOL     OW 1481   3.840   0.223   6.350 -0.1307 -0.4785  0.3699
  225SOL    HW1 1482   3.816   0.314   6.367  0.6728 -0.2056  0.0362
  225SOL    HW2 1483   3.757   0.175   6.356 -0.4570  0.1701  1.2254
  226SOL     OW 1484   0.392   0.910   6.919 -0.2470 -0.2871  0.0652
  226SOL    HW1 1485   0.308   0.895   6.875  0.2047 -1.0670 -0.5862
  226SOL    HW2 1486   0.375   0.893   7.011 -1.1277  0.9778  0.1518
  227SOL     OW 1487   2.640   1.105   0.700 -0.3299 -0.0957 -0.3822
  227SOL    HW1 1488   2.645   1.030   0.641  1.5865  0.0551 -0.4730
  227SOL    HW2 1489   2.604   1.070   0.781 -1.1795 -0.7004 -1.0028
  228SOL     OW 1490   5.199   6.594   1.092  0.3031 -0.0121 -0.3799
  228SOL    HW1 1491   5.106   6.600   1.115  0.7237 -1.4180  2.0966
  228SOL    HW2 1492   5.240   6.666   1.139  0.6149 -0.1962 -0.3666
  229SOL     OW 1493   0.838   1.797   4.994  0.6381 -0.5351 -0.0231
  229SOL    HW1 1494   0.766   1.856   4.972  0.7008 -0.8291 -1.0764
  229SOL    HW2 1495   0.907   1.854   5.026  1.1593  0.1497 -2.2050
  230SOL     OW 1496   2.058   3.279   1.893  0.1488  0.2876  0.0243
  230SOL    HW1 1497   2.111   3.254   1.969  0.0137 -3.1067 -0.8270
  230SOL    HW2 1498   1.982   3.221   1.898  0.1471 -0.0493 -2.6984
  231SOL     OW 1499   6.827   1.236   2.999  0.1784 -0.2882  0.2638
  231SOL    HW1 1500   6.760   1.281   3.050 -0.9660 -2.6418  0.9669
  231SOL    HW2 1501   6.855   1.163   3.054  0.5638 -1.5616 -1.5158
  232SOL     OW 1502   2.099   1.467   0.019 -0.3819  0.5470  0.4123
  232SOL    HW1 1503   2.007   1.462  -0.007 -0.5845  0.7159  1.0748
  232SOL    HW2 1504   2.099   1.441   0.111  0.4105 -0.6615  0.0874
  233SOL     OW 1505   6.661   2.064   1.847  0.0644 -0.0240 -0.5422
  233SOL    HW1 1506   6.614   2.093   1.768 -0.9034 -1.7825 -0.6578
  233SOL    HW2 1507   6.753   2.060   1.820 -0.0554  0.8254 -1.1261
  234SOL     OW 1508   0.985   7.335   2.166 -0.1325 -0.5632 -0.6430
  234SOL    HW1 1509   1.026   7.340   2.080  1.8171  0.6437  0.2888
  234SOL    HW2 1510   1.015   7.252   2.203  1.4596  0.2401 -0.0297
  235SOL     OW 1511   6.064   3.679   2.023  0.4139 -0.4154 -0.0491
  235SOL    HW1 1512   6.074   3.646   1.934  0.2700 -1.9016  0.4507
  235SOL    HW2 1513   6.126   3.628   2.075  1.1797  1.0955  0.5616
  236SOL     OW 1514   6.117   7.292   1.815 -0.2831  0.1762 -0.1452
  236SOL    HW1 1515   6.033   7.323   1.849  0.1722  0.8244  0.4124
  236SOL    HW2 1516   6.165   7.372   1.791 -1.0980 -0.2271 -3.6948
  237SOL     OW 1517   0.854   7.611   1.172  0.1544  0.4830 -0.0015
  237SOL    HW1 1518   0.843   7.665   1.250  0.0406  0.2993  0.1087
  237SOL    HW2 1519   0.854   7.674   1.099  2.1775  0.8539  0.2768
  238SOL     OW 1520   6.225   1.420   5.684 -0.4299  0.8006  0.5135
  238SOL    HW1 1521   6.256   1.453   5.600 -0.5779  1.3472  0.6719
  238SOL    HW2 1522   6.304   1.397   5.732 -0.3686 -1.2203 -0.4364
  239SOL     OW 1523   5.420   7.161   3.838 -0.4598 -0.2624 -0.0798
  239SOL    HW1 1524   5.456   7.248   3.825  0.3395 -0.5536  0.1597
  239SOL    HW2 1525   5.366   7.146   3.760  0.1677  0.0607 -0.5869
  240SOL     OW 1526   2.617   1.425   6.405 -0.2428 -0.0849  0.2768
  240SOL    HW1 1527   2.632   1.335   6.375 -1.0677 -0.3716  0.6750
  240SOL    HW2 1528   2.528   1.423   6.440 -0.7243  1.2002 -0.8377
  241SOL     OW 1529   2.145   1.651   2.351  0.0779  0.1428  0.0124
  241SOL    HW1 1530   2.139   1.576   2.409  0.1965  1.3389  1.6399
  241SOL    HW2 1531   2.213   1.706   2.390 -2.1451  2.5849  0.7075
  242SOL     OW 1532   1.977   2.367   4.955 -0.2185  0.1492  0.6886
  242SOL    HW1 1533   2.027   2.447   4.970 -0.8843  0.6261  0.4244
  242SOL    HW2 1534   2.039   2.296   4.972  1.0864  0.7086 -1.3839
  243SOL     OW 1535   1.749   2.519   6.645  0.1386 -0.0186 -0.0317
  243SOL    HW1 1536   1.708   2.563   6.570  0.1453  0.3793  0.1972
  243SOL    HW2 1537   1.822   2.470   6.606 -0.8329 -1.1268 -0.5033
  244SOL     OW 1538   0.930   4.451   6.840  0.5637  0.5031 -0.0458
  244SOL    HW1 1539   0.976   4.491   6.913  2.3020  0.8814 -1.2941
  244SOL    HW2 1540   0.866   4.392   6.881  0.0643  2.2117  1.7710
  245SOL     OW 1541   2.232   6.288   0.964 -0.0918 -0.1747 -0.4627
  245SOL    HW1 1542   2.238   6.383   0.956  1.1653 -0.0407  1.4446
  245SOL    HW2 1543   2.147   6.273   1.005 -0.8121  0.0184 -1.8463
  246SOL     OW 1544   1.871   0.423   6.427 -0.4170  0.5182  0.4396
  246SOL    HW1 1545   1.954   0.471   6.435 -0.7998  1.3626 -0.4858
  246SOL    HW2 1546   1.898   0.332   6.413  0.3171  0.3718  2.3844
  247SOL     OW 1547   0.994   2.503   2.286  0.9249 -0.2010  0.3134
  247SOL    HW1 1548   0.957   2.572   2.341 -0.3170 -1.5406  1.2239
  247SOL    HW2 1549   1.055   2.549   2.227  0.2882  1.6190  1.0164
  248SOL     OW 1550   2.851   0.340   6.557 -0.1789  0.5783  0.1024
  248SOL    HW1 1551   2.826   0.369   6.469 -0.0982  0.0920 -0.0885
  248SOL    HW2 1552   2.871   0.247   6.546  1.2068  0.8191  0.3407
  249SOL     OW 1553   1.630   1.615   0.587  0.5048  0.3669 -0.3083
  249SOL    HW1 1554   1.701   1.553   0.569  0.5025  0.1909  0.2673
  249SOL    HW2 1555   1.627   1.621   0.682 -1.5007 -1.0981 -0.2101
  250SOL     OW 1556   5.671   2.009   1.789  0.1865 -0.0325  1.0532
  250SOL    HW1 1557   5.727   1.968   1.724 -0.7796  1.2916 -0.7304
  250SOL    HW2 1558   5.598   2.045   1.738 -0.7382  0.8784  2.9116
  251SOL     OW 1559   2.036   0.376   1.044 -0.1067  0.2047 -0.0105
  251SOL    HW1 1560   2.021   0.320   1.120  2.6692 -0.7811 -0.0621
  251SOL    HW2 1561   2.113   0.428   1.067  1.0077 -0.3411 -2.1830
  252SOL     OW 1562   5.816   0.646   3.099 -0.4855 -0.0190  0.1662
  252SOL    HW1 1563   5.905   0.667   3.071  0.0732 -0.4062  1.5374
  252SOL    HW2 1564   5.810   0.551   3.091 -1.4873  0.1478 -1.7872
  253SOL     OW 1565   1.609   3.257   5.756 -0.4987  0.1473 -0.2214
  253SOL    HW1 1566   1.615   3.294   5.667  0.0603 -0.5518 -0.4777
  253SOL    HW2 1567   1.520   3.278   5.784 -0.4495  1.0068 -0.6619
  254SOL     OW 1568   2.550   1.018   0.937 -0.7832 -0.0832  0.6817
  254SOL    HW1 1569   2.621   0.954   0.931 -2.1574 -1.5935 -0.2540
  254SOL    HW2 1570   2.512   1.003   1.024 -0.4215  0.2299  0.8968
  255SOL     OW 1571   3.984   2.098   1.234  0.1829 -0.0001 -0.0594
  255SOL    HW1 1572   4.051   2.031   1.221  1.5727  1.5191 -1.1942
  255SOL    HW2 1573   3.902   2.055   1.209  0.9890 -1.3646 -0.4635
  256SOL     OW 1574   4.260   0.741   1.390 -0.3659  0.5038  0.1100
  256SOL    HW1 1575   4.240   0.822   1.436  1.9204  1.7038 -0.8142
  256SOL    HW2 1576   4.271   0.767   1.299  0.5158 -0.8256 -0.1966
  257SOL     OW 1577   2.679   1.338   0.436  0.0119  0.1661 -0.0442
  257SOL    HW1 1578   2.741   1.383   0.493  0.7243 -1.0431  0.1634
  257SOL    HW2 1579   2.611   1.307   0.495  0.2202 -0.2022  0.0010
  258SOL     OW 1580   6.765   3.088   0.564 -0.1218 -0.2130  0.1791
  258SOL    HW1 1581   6.744   3.118   0.653  0.9409 -1.9240  1.0573
  258SOL    HW2 1582   6.860   3.094   0.558 -0.1486 -0.5234 -0.6973
  259SOL     OW 1583   5.962   1.379   0.421 -0.3948 -0.1933  0.1651
  259SOL    HW1 1584   5.882   1.421   0.388  0.4146  0.8849 -0.5107
  259SOL    HW2 1585   5.963   1.293   0.378 -0.8877  0.0184 -0.2843
  260SOL     OW 1586   2.143   7.512   1.257 -0.0733 -0.0057  0.0625
  260SOL    HW1 1587   2.090   7.449   1.306 -0.7930 -0.7628 -1.6016
  260SOL    HW2 1588   2.078   7.570   1.215  0.5354  0.9675  0.4372
  261SOL     OW 1589   2.226   6.869   0.500 -0.3933 -0.3088 -0.1374
  261SOL    HW1 1590   2.243   6.954   0.541 -3.6284  0.3413  0.1171
  261SOL    HW2 1591   2.312   6.838   0.472  1.2167  1.8687  1.9988
  262SOL     OW 1592   1.159   6.645   0.071  0.2008  0.1788 -0.1798
  262SOL    HW1 1593   1.230   6.698   0.111  0.8132  0.3058 -1.4019
  262SOL    HW2 1594   1.196   6.557   0.064  0.7098  0.5091 -1.9439
  263SOL     OW 1595   1.334   3.403   5.374  0.0444 -0.3684  0.2370
  263SOL    HW1 1596   1.251   3.357   5.386 -0.7676  0.7553 -0.8573
  263SOL    HW2 1597   1.329   3.440   5.286  0.8983  1.3565  0.8639
  264SOL     OW 1598   2.703   6.358   4.808  0.5593 -0.4265  0.4108
  264SOL    HW1 1599   2.678   6.418   4.878  2.0515  1.1451 -0.3236
  264SOL    HW2 1600   2.798   6.356   4.811  0.5937 -1.4818 -0.6418
  265SOL     OW 1601   5.516   4.428   6.489 -0.3994  0.7411 -0.4783
  265SOL    HW1 1602   5.607   4.435   6.462 -0.0170 -3.9614 -1.2500
  265SOL    HW2 1603   5.466   4.463   6.414  0.7563  0.5384 -1.3732
  266SOL     OW 1604   6.570   6.476   4.149  0.1808 -0.1524  0.6773
  266SOL    HW1 1605   6.665   6.483   4.153  0.1029  1.2512  0.4956
  266SOL    HW2 1606   6.549   6.406   4.211  1.3639 -0.9197  0.2568
  267SOL     OW 1607   5.651   0.542   1.286  0.1766 -0.0834  0.2863
  267SOL    HW1 1608   5.606   0.462   1.311  1.0298 -1.1387 -1.3185
  267SOL    HW2 1609   5.628   0.554   1.194  1.6168  0.3845 -0.0403
  268SOL     OW 1610   6.145   1.487   1.656 -0.0237  0.0680  0.2654
  268SOL    HW1 1611   6.229   1.481   1.701  0.6172  0.5426 -0.8344
  268SOL    HW2 1612   6.108   1.570   1.687  0.8154  0.8349 -0.7075
  269SOL     OW 1613   5.502   1.811   2.165  0.2020  0.1319  0.1212
  269SOL    HW1 1614   5.505   1.738   2.227  0.2355 -0.2330 -0.3081
  269SOL    HW2 1615   5.449   1.779   2.092 -1.0803  1.0635  0.5918
  270SOL     OW 1616   2.058   0.177   1.654  0.2511  0.0489  0.4919
  270SOL    HW1 1617   2.039   0.131   1.572  0.1724 -0.5179  0.8238
  270SOL    HW2 1618   1.997   0.139   1.717  0.0287  0.7729  0.7194
  271SOL     OW 1619   1.925   7.146   6.880  0.3260  0.1079 -0.5157
  271SOL    HW1 1620   1.884   7.158   6.794 -0.3107 -0.5084 -0.3058
  271SOL    HW2 1621   1.963   7.058   6.876  3.7243  1.4560 -1.5426
  272SOL     OW 1622   0.166   7.551   1.653  0.2508  0.8557 -0.2800
  272SOL    HW1 1623   0.185   7.484   1.587  0.2021 -0.5724  1.1244
  272SOL    HW2 1624   0.093   7.601   1.615 -1.7946 -1.7922 -0.0820
  273SOL     OW 1625   6.063   7.236   6.442 -0.5427 -0.2413 -0.6506
  273SOL    HW1 1626   6.066   7.332   6.434 -0.3079 -0.2021 -0.1451
  273SOL    HW2 1627   6.151   7.212   6.471 -1.4432 -0.2976  2.3320
  274SOL     OW 1628   5.694   1.821   6.353 -0.1390 -0.3331  0.1037
  274SOL    HW1 1629   5.714   1.871   6.432  0.4076 -0.1229 -0.1624
  274SOL    HW2 1630   5.599   1.811   6.354 -0.0894 -0.8370  1.0882
  275SOL     OW 1631   0.338   7.055   1.257  0.4225 -0.1328 -0.0672
  275SOL    HW1 1632   0.375   7.114   1.192 -0.4179  0.2892 -0.1723
  275SOL    HW2 1633   0.251   7.034   1.224 -0.6374  1.2877  1.6170
  276SOL     OW 1634   5.085   7.768   2.192 -0.4111 -0.7116  0.3765
  276SOL    HW1 1635   5.090   7.752   2.098  0.0260 -1.0024  0.4440
  276SOL    HW2 1636   5.015   7.710   2.222 -2.6791  1.5684 -0.2054
  277SOL     OW 1637   6.137   1.226   3.596  0.3831  0.0261 -0.3006
  277SOL    HW1 1638   6.183   1.151   3.558 -1.4286 -1.8741  1.0343
  277SOL    HW2 1639   6.045   1.213   3.571 -0.0989  1.3382  0.6797
  278SOL     OW 1640   5.041   0.926   5.039  0.2090  0.3180  0.2230
  278SOL    HW1 1641   5.005   0.961   4.957 -0.0069  0.9917  0.5921
  278SOL    HW2 1642   5.127   0.969   5.047 -0.0418  0.7379  0.6635
  279SOL     OW 1643   2.262   2.385   1.313  0.5070  0.0930 -0.2346
  279SOL    HW1 1644   2.347   2.344   1.329 -0.6009 -2.4115 -0.2051
  279SOL    HW2 1645   2.199   2.323   1.350 -1.3520  1.8185 -0.3558
  280SOL     OW 1646   0.026   0.663   2.322  0.1486 -0.0654  0.0511
  280SOL    HW1 1647   0.110   0.624   2.303  0.6448  0.6795  0.6366
  280SOL    HW2 1648   0.047   0.747   2.362 -0.8803  1.1225 -1.7633
  281SOL     OW 1649   1.286   0.981   2.359  0.2067 -0.0096  0.1830
  281SOL    HW1 1650   1.282   0.895   2.316  0.9907 -1.7891  3.3515
  281SOL    HW2 1651   1.209   0.983   2.416  1.6201  0.1082  2.1960
  282SOL     OW 1652   5.530   1.343   2.646  0.4032  0.3480 -0.1473
  282SOL    HW1 1653   5.574   1.330   2.563 -2.1790  3.0162 -2.1769
  282SOL    HW2 1654   5.519   1.438   2.652  0.1946  0.2233  3.1409
  283SOL     OW 1655   1.515   3.002   3.302 -0.7701 -0.2619 -0.5246
  283SOL    HW1 1656   1.495   2.933   3.366  0.6385 -0.1193  0.1118
  283SOL    HW2 1657   1.500   3.084   3.350  1.4219 -0.1432  0.0805
  284SOL     OW 1658   0.790   0.734   2.216  0.5911  0.8210 -0.1507
  284SOL    HW1 1659   0.697   0.719   2.231  0.8183  0.4577  0.9702
  284SOL    HW2 1660   0.801   0.721   2.122 -0.8536  2.9719 -0.7030
  285SOL     OW 1661   3.071   0.793   5.066  0.5778  0.1162  0.4824
  285SOL    HW1 1662   3.021   0.831   5.138  0.7142  0.9010  0.1728
  285SOL    HW2 1663   3.157   0.835   5.071  0.4426  0.5191 -0.4115
  286SOL     OW 1664   0.771   7.594   1.843 -0.0048 -0.6638  0.4612
  286SOL    HW1 1665   0.850   7.556   1.881  0.2100 -0.4975  0.1849
  286SOL    HW2 1666   0.802   7.641   1.766  0.0417  1.7132  1.8091
  287SOL     OW 1667   5.660   3.142   1.240  0.5310 -0.4671 -0.1896
  287SOL    HW1 1668   5.671   3.166   1.332  0.7594 -2.1403  0.2638
  287SOL    HW2 1669   5.565   3.141   1.227  0.5112  1.8240 -0.6037
  288SOL     OW 1670   2.110   1.398   1.903 -0.7961  0.0951 -0.4740
  288SOL    HW1 1671   2.045   1.377   1.835 -1.0239  0.8100 -0.4910
  288SOL    HW2 1672   2.086   1.342   1.977 -2.6059  1.6503  0.1840
  289SOL     OW 1673   2.067   6.292   2.605 -0.1489  0.8055 -0.0040
  289SOL    HW1 1674   1.986   6.340   2.621 -0.4476  1.0300 -1.9088
  289SOL    HW2 1675   2.042   6.200   2.611 -0.0966  0.8565  1.2986
  290SOL     OW 1676   6.620   7.790   1.850 -0.2063 -0.2615  0.0616
  290SOL    HW1 1677   6.563   7.715   1.838 -1.8709  0.8534  0.5794
  290SOL    HW2 1678   6.670   7.770   1.929 -0.7715 -0.7431  0.3020
  291SOL     OW 1679   6.006   0.748   4.271  0.2122  0.6692  0.2901
  291SOL    HW1 1680   5.973   0.837   4.287  0.6271  0.8343  0.2322
  291SOL    HW2 1681   5.935   0.705   4.222 -0.0620  0.9121  0.4666
  292SOL     OW 1682   6.623   1.329   1.891 -0.0923  0.0966 -0.2033
  292SOL    HW1 1683   6.706   1.340   1.938  0.1484 -1.1582 -0.2780
  292SOL    HW2 1684   6.571   1.271   1.947 -0.2988 -0.3867 -0.8725
  293SOL     OW 1685   5.155   3.784   3.149  0.0727  0.2999  0.0306
  293SOL    HW1 1686   5.237   3.829   3.133 -0.0947  0.5006 -0.2792
  293SOL    HW2 1687   5.181   3.693   3.168  0.4172  0.5603  0.8465
  294SOL     OW 1688   6.679   0.058   2.624 -0.1515 -0.0088 -0.3271
  294SOL    HW1 1689   6.692  -0.023   2.576 -0.1132  0.9294 -1.9775
  294SOL    HW2 1690   6.707   0.127   2.564 -2.2131  1.3927  0.1906
  295SOL     OW 1691   5.528   6.542   3.934 -0.1615  0.3169 -0.9436
  295SOL    HW1 1692   5.606   6.562   3.881 -0.9228  0.8121 -1.9029
  295SOL    HW2 1693   5.539   6.450   3.958  0.0175 -0.0455 -2.3157
  296SOL     OW 1694   2.336   0.129   1.910  0.4949 -0.7561 -0.3964
  296SOL    HW1 1695   2.368   0.123   2.000  0.7920 -1.0160 -0.5165
  296SOL    HW2 1696   2.280   0.206   1.909  1.0468 -0.3516 -0.1566
  297SOL     OW 1697   1.921   2.525   2.459  0.3900  0.0150 -0.0993
  297SOL    HW1 1698   1.916   2.613   2.497  1.7176 -0.3659  1.0542
  297SOL    HW2 1699   1.851   2.476   2.503 -0.1834  0.4119 -0.5528
  298SOL     OW 1700   3.980   3.231   5.935  0.0207  0.0568  0.2187
  298SOL    HW1 1701   3.950   3.321   5.944 -0.4302  0.2807 -2.6889
  298SOL    HW2 1702   3.944   3.186   6.012 -1.6601  1.8484  0.5541
  299SOL     OW 1703   2.100   1.172   0.939 -0.6885  0.8549  0.0882
  299SOL    HW1 1704   2.153   1.232   0.991  0.7234 -0.5328  0.3224
  299SOL    HW2 1705   2.089   1.095   0.994  0.1834 -0.3466 -1.3346
  300SOL     OW 1706   0.603   1.034   1.599  0.0899  0.4539  0.0035
  300SOL    HW1 1707   0.582   0.941   1.585  3.1003 -0.3682  0.2800
  300SOL    HW2 1708   0.642   1.037   1.686  1.1590  1.7347 -0.4837
  301SOL     OW 1709   6.091   1.829   5.233 -0.3275  0.2827 -0.5895
  301SOL    HW1 1710   6.004   1.869   5.230 -0.4277  0.1573  0.2867
  301SOL    HW2 1711   6.080   1.752   5.289  0.3754  0.3428 -0.3546
  302SOL     OW 1712   2.731   1.977   6.825  0.6536  0.0555  0.3276
  302SOL    HW1 1713   2.651   1.925   6.834  1.1314 -0.8844 -0.6153
  302SOL    HW2 1714   2.780   1.933   6.755  0.9909  1.8906 -0.6436
  303SOL     OW 1715   0.014   6.603   3.237  0.2222  0.5476  0.3977
  303SOL    HW1 1716  -0.052   6.601   3.307 -1.2331 -0.5936 -0.9086
  303SOL    HW2 1717   0.091   6.562   3.276  0.4313  2.4427  2.1627
  304SOL     OW 1718   1.788   7.824   1.315  0.0863  0.4569 -0.3915
  304SOL    HW1 1719   1.764   7.731   1.309 -0.2527  0.5852 -1.1530
  304SOL    HW2 1720   1.704   7.869   1.326  0.2874  0.6479  0.4837
  305SOL     OW 1721   1.505   7.677   1.622 -0.1223 -1.2107  0.1074
  305SOL    HW1 1722   1.453   7.740   1.572  0.6055 -0.4957  0.2175
  305SOL    HW2 1723   1.595   7.708   1.612  0.3572 -2.7583 -0.5715
  306SOL     OW 1724   2.499   1.838   6.822  0.1917 -0.0219 -0.1463
  306SOL    HW1 1725   2.438   1.825   6.895  0.8635 -1.4066  0.1888
  306SOL    HW2 1726   2.480   1.767   6.761  0.7030  0.2080 -0.5846
  307SOL     OW 1727   1.862   7.747   3.366  0.3629 -0.0093 -0.4237
  307SOL    HW1 1728   1.823   7.790   3.442  0.6646 -0.4689 -0.0025
  307SOL    HW2 1729   1.878   7.818   3.304 -0.6950  0.2473 -0.4146
  308SOL     OW 1730   1.749   1.223   0.634 -0.0426  0.0947  0.1209
  308SOL    HW1 1731   1.754   1.290   0.565 -0.0851 -0.7442 -0.7171
  308SOL    HW2 1732   1.840   1.211   0.663 -0.0474  0.5774  0.3432
  309SOL     OW 1733   4.961   0.600   4.463 -0.5764  0.5461 -0.1589
  309SOL    HW1 1734   4.898   0.532   4.488  0.3455 -1.0712 -1.9879
  309SOL    HW2 1735   5.010   0.618   4.543 -0.3075 -1.5532  0.2039
  310SOL     OW 1736   1.155   2.316   2.415  0.3266  0.0311  0.5646
  310SOL    HW1 1737   1.086   2.340   2.353  0.6319 -0.3354  0.0699
  310SOL    HW2 1738   1.202   2.398   2.431  0.8620 -0.0451 -0.4825
  311SOL     OW 1739   0.222   2.166   0.788  0.5905  0.9291  0.0117
  311SOL    HW1 1740   0.144   2.222   0.795 -1.3738 -1.2083 -2.4442
  311SOL    HW2 1741   0.288   2.222   0.747  0.0132  2.4967  1.1406
  312SOL     OW 1742   0.027   0.299   2.239  0.8311 -0.0585  0.3772
  312SOL    HW1 1743   0.068   0.249   2.169  1.4714  0.6173  0.2588
  312SOL    HW2 1744   0.074   0.382   2.240 -1.6245  1.4533 -0.9074
  313SOL     OW 1745   3.517   0.679   0.476 -0.6572 -0.3836  0.3455
  313SOL    HW1 1746   3.524   0.698   0.569 -0.5209  0.5356  0.1547
  313SOL    HW2 1747   3.565   0.749   0.433 -3.3914  1.0727 -0.5763
  314SOL     OW 1748   5.984   0.478   2.239  0.0400  0.7637 -0.0017
  314SOL    HW1 1749   5.988   0.506   2.331 -0.3329  1.0939 -0.0838
  314SOL    HW2 1750   6.046   0.405   2.234  0.7048  1.2981  0.3102
  315SOL     OW 1751   5.946   6.742   4.655  0.2565  0.6528 -0.4354
  315SOL    HW1 1752   5.913   6.809   4.717 -0.6943  0.7043 -0.9759
  315SOL    HW2 1753   6.041   6.749   4.661  0.1751  1.3983  0.2305
  316SOL     OW 1754   1.480   1.475   1.714 -0.5928  0.0311  0.0120
  316SOL    HW1 1755   1.384   1.470   1.720 -0.6029  0.1094 -0.0758
  316SOL    HW2 1756   1.496   1.550   1.656 -0.4933 -0.4722 -0.6303
  317SOL     OW 1757   6.491   0.201   1.640  0.2691 -0.1269 -0.3439
  317SOL    HW1 1758   6.539   0.121   1.660  1.4110  0.2036 -1.6130
  317SOL    HW2 1759   6.435   0.177   1.566 -1.8237 -0.5852  1.2842
  318SOL     OW 1760   2.263   3.313   0.723  0.5055 -0.5595 -0.3960
  318SOL    HW1 1761   2.191   3.295   0.663  1.4470 -1.7112 -1.2244
  318SOL    HW2 1762   2.328   3.358   0.669 -0.2616  2.2150  0.7693
  319SOL     OW 1763   6.096   0.918   3.031  0.7389  0.0140 -0.3783
  319SOL    HW1 1764   6.151   0.853   2.988  1.7010  0.4175  0.1970
  319SOL    HW2 1765   6.071   0.877   3.114 -2.1272 -1.2650 -1.7204
  320SOL     OW 1766   0.922   1.797   2.126 -0.2431  0.2508  0.0664
  320SOL    HW1 1767   0.913   1.757   2.040 -0.2883 -0.5704  0.4380
  320SOL    HW2 1768   0.842   1.773   2.172 -0.2564  0.7565  0.3086
  321SOL     OW 1769   1.742   0.391   2.669 -0.4302  0.1226  0.5384
  321SOL    HW1 1770   1.704   0.335   2.736 -0.1232 -0.1446  0.4962
  321SOL    HW2 1771   1.692   0.472   2.673 -0.1691  0.2581  1.3548
  322SOL     OW 1772   2.162   7.551   4.918 -0.9684  0.7328  0.5939
  322SOL    HW1 1773   2.077   7.508   4.908  0.4293 -2.4735  1.3748
  322SOL    HW2 1774   2.199   7.552   4.830 -0.0331 -2.0845  0.8645
  323SOL     OW 1775   1.422   0.179   1.045  0.4781 -0.2702  0.2727
  323SOL    HW1 1776   1.361   0.107   1.057  0.8092 -1.0877 -2.3129
  323SOL    HW2 1777   1.369   0.258   1.057 -1.4081 -0.9254 -2.6414
  324SOL     OW 1778   0.608   0.524   1.831  0.0956  0.7486 -1.0726
  324SOL    HW1 1779   0.655   0.447   1.862 -1.8889  0.7099  2.3674
  324SOL    HW2 1780   0.649   0.597   1.878 -0.7146  1.2050 -1.0536
  325SOL     OW 1781   2.474   0.103   0.901  0.5870 -0.3833 -0.7155
  325SOL    HW1 1782   2.519   0.187   0.898 -2.7428  1.6270  0.0079
  325SOL    HW2 1783   2.502   0.063   0.983  1.1401  0.7123 -0.3514
  326SOL     OW 1784   1.551   3.632   0.971 -0.2212  0.5407  0.5859
  326SOL    HW1 1785   1.563   3.570   1.043  0.9019 -0.9319 -0.8001
  326SOL    HW2 1786   1.558   3.718   1.013  0.5523 -0.2655  2.2275
  327SOL     OW 1787   4.617   0.024   0.975 -0.1465 -0.5365  0.1422
  327SOL    HW1 1788   4.536   0.011   1.024 -0.1221 -0.8575  0.0982
  327SOL    HW2 1789   4.605  -0.024   0.894 -0.4289  0.5111 -0.4511
  328SOL     OW 1790   5.844   1.273   3.530 -0.1046  0.2547 -0.4774
  328SOL    HW1 1791   5.806   1.216   3.597  0.4437 -1.6040 -1.6725
  328SOL    HW2 1792   5.879   1.347   3.579  0.3067 -1.0455  1.2997
  329SOL     OW 1793   4.973   3.605   0.393  0.3559 -0.0972 -0.0454
  329SOL    HW1 1794   4.955   3.530   0.335 -1.4213 -0.3148  0.7037
  329SOL    HW2 1795   4.886   3.638   0.416  1.0928  1.7510  0.2474
  330SOL     OW 1796   0.738   7.153   1.875 -0.3074 -0.3574 -0.4788
  330SOL    HW1 1797   0.743   7.124   1.784  0.2937  0.0388 -0.5794
  330SOL    HW2 1798   0.651   7.192   1.882  0.2486  1.1682 -1.3822
  331SOL     OW 1799   6.747   2.225   4.756  0.1453 -0.0166  0.0374
  331SOL    HW1 1800   6.702   2.205   4.838  0.7675 -0.5354  0.2635
  331SOL    HW2 1801   6.681   2.267   4.701 -0.0986  0.9316  1.0424
  332SOL     OW 1802   2.295   3.469   2.017  0.6043 -0.6833  0.1525
  332SOL    HW1 1803   2.208   3.494   1.984  0.3151  0.6645  1.8035
  332SOL    HW2 1804   2.334   3.551   2.046  0.9942 -1.6807  2.7165
  333SOL     OW 1805   4.842   2.607   4.526 -0.8140  0.4797 -0.8885
  333SOL    HW1 1806   4.827   2.696   4.493  0.8025  0.5300 -1.5660
  333SOL    HW2 1807   4.754   2.570   4.534 -1.5667  2.3019 -0.0771
  334SOL     OW 1808   2.374   0.203   4.360  0.0480  0.2542  0.1311
  334SOL    HW1 1809   2.426   0.186   4.281 -0.6904 -0.7926 -0.1429
  334SOL    HW2 1810   2.418   0.278   4.401  1.2920 -0.0812 -0.5173
  335SOL     OW 1811   5.251   0.715   1.567 -0.3675  0.1231 -0.2831
  335SOL    HW1 1812   5.246   0.746   1.657  0.5352  1.3213 -0.6227
  335SOL    HW2 1813   5.159   0.704   1.541 -0.6332 -0.8614  0.9643
  336SOL     OW 1814   0.774   6.203   3.806  0.5173 -0.0917  0.2411
  336SOL    HW1 1815   0.780   6.141   3.879 -0.4432  0.8374  1.1382
  336SOL    HW2 1816   0.813   6.156   3.733 -0.5365 -1.9367  0.7791
  337SOL     OW 1817   1.551   2.911   0.591 -0.2155 -0.3851  0.4643
  337SOL    HW1 1818   1.586   2.893   0.678 -1.3943  0.1989  1.0798
  337SOL    HW2 1819   1.456   2.909   0.602 -0.3889 -0.9361 -0.9448
  338SOL     OW 1820   6.560   1.673   2.060  0.3283 -0.0205 -0.1237
  338SOL    HW1 1821   6.652   1.697   2.052  0.2379  0.4952  0.3337
  338SOL    HW2 1822   6.529   1.666   1.969  0.9401 -0.7127 -0.2915
  339SOL     OW 1823   6.472   0.003   1.024 -0.0125 -0.5301 -0.1999
  339SOL    HW1 1824   6.392   0.055   1.019 -1.9089 -3.1442  0.7530
  339SOL    HW2 1825   6.506   0.002   0.935 -1.3635  0.1258 -0.7550
  340SOL     OW 1826   1.301   0.612   3.283 -0.2261 -0.6387 -0.0843
  340SOL    HW1 1827   1.331   0.592   3.372 -1.2186 -2.9663 -0.2101
  340SOL    HW2 1828   1.381   0.634   3.236  0.3244  0.5823  1.3405
  341SOL     OW 1829   5.566   7.432   6.900  0.0308  0.5605 -0.1687
  341SOL    HW1 1830   5.499   7.455   6.836 -1.3752 -1.4060  0.5135
  341SOL    HW2 1831   5.628   7.506   6.897 -1.0314  1.4617 -2.3087
  342SOL     OW 1832   0.646   6.298   2.816 -0.0795  0.0910  0.0094
  342SOL    HW1 1833   0.559   6.334   2.798 -0.2324 -0.6754 -0.8609
  342SOL    HW2 1834   0.703   6.341   2.751 -0.2408 -1.0959 -0.9523
  343SOL     OW 1835   0.641   3.206   4.275 -0.2249 -0.2889  0.2869
  343SOL    HW1 1836   0.661   3.130   4.329 -1.1400 -1.1274 -0.5047
  343SOL    HW2 1837   0.557   3.238   4.308 -0.9692 -1.0273 -0.8297
  344SOL     OW 1838   1.716   0.845   2.890 -0.1025 -0.3099  0.1467
  344SOL    HW1 1839   1.751   0.856   2.978  0.6518  1.2821 -0.3087
  344SOL    HW2 1840   1.632   0.890   2.891 -1.9122 -3.4122  1.0009
  345SOL     OW 1841   5.304   1.503   1.129 -0.0391 -0.5250 -0.0145
  345SOL    HW1 1842   5.313   1.487   1.223 -1.7751 -2.4469 -0.1197
  345SOL    HW2 1843   5.343   1.426   1.087  0.6724  0.2884 -0.8978
  346SOL     OW 1844   6.478   0.838   4.799  0.4384  0.0762  0.1500
  346SOL    HW1 1845   6.513   0.769   4.742 -1.6359 -2.4915  1.7334
  346SOL    HW2 1846   6.392   0.858   4.764  0.6939  1.3282  0.1917
  347SOL     OW 1847   3.319   7.734   0.824  0.4051 -0.2800 -0.4095
  347SOL    HW1 1848   3.373   7.782   0.886  0.0166 -0.3804  0.0139
  347SOL    HW2 1849   3.338   7.774   0.739 -1.3385  1.9802  0.1624
  348SOL     OW 1850   5.879   1.152   0.299 -0.1319  0.1687  0.2105
  348SOL    HW1 1851   5.807   1.198   0.257  0.4148  0.9149  0.0683
  348SOL    HW2 1852   5.918   1.099   0.229 -0.4828 -0.1655  0.2664
  349SOL     OW 1853   5.958   1.311   3.029  0.0100  0.3464  0.1839
  349SOL    HW1 1854   5.955   1.260   3.110  1.2834 -2.0230 -1.1436
  349SOL    HW2 1855   6.052   1.316   3.008 -0.3553 -0.7783 -2.0571
  350SOL     OW 1856   0.420   0.876   1.960  0.0654 -0.0055  0.2341
  350SOL    HW1 1857   0.351   0.874   2.026  0.1021  0.1894  0.2778
  350SOL    HW2 1858   0.385   0.823   1.888  0.0332 -0.2324  0.4134
  351SOL     OW 1859   0.065   2.245   1.247 -0.1407  0.4415  0.3747
  351SOL    HW1 1860   0.043   2.331   1.211 -3.6860 -0.4735 -0.0237
  351SOL    HW2 1861   0.062   2.186   1.171 -2.2583 -0.6602  1.2318
  352SOL     OW 1862   0.903   3.788   1.586  0.2718  0.5959 -0.2505
  352SOL    HW1 1863   0.968   3.720   1.606  0.2261  0.0461 -1.7990
  352SOL    HW2 1864   0.853   3.799   1.666 -1.3096 -2.9694 -0.5781
  353SOL     OW 1865   6.041   6.157   4.277 -0.1582  0.0541  0.2139
  353SOL    HW1 1866   6.014   6.183   4.189 -0.7520  1.2175  0.7082
  353SOL    HW2 1867   5.987   6.081   4.297  0.0123 -0.2447 -0.4438
  354SOL     OW 1868   1.747   2.639   1.053 -0.1126 -0.3702 -0.1288
  354SOL    HW1 1869   1.726   2.684   1.135  0.7857  0.1471 -0.1581
  354SOL    HW2 1870   1.680   2.572   1.044 -0.4011 -0.2371  0.8778
  355SOL     OW 1871   2.254   1.914   0.567 -0.8141 -0.2258  0.0332
  355SOL    HW1 1872   2.165   1.884   0.548 -0.6540 -0.5375 -0.2292
  355SOL    HW2 1873   2.244   1.971   0.643 -1.2472 -0.2111 -0.0307
  356SOL     OW 1874   0.442   6.865   2.603  0.6621  0.1051 -0.0890
  356SOL    HW1 1875   0.444   6.919   2.524 -0.7302 -0.5811 -0.6320
  356SOL    HW2 1876   0.468   6.778   2.574  3.1210  0.4387  0.8248
  357SOL     OW 1877   0.810   0.286   1.533 -0.2664 -0.1620 -0.1774
  357SOL    HW1 1878   0.729   0.328   1.503 -0.6450 -0.8512 -0.1360
  357SOL    HW2 1879   0.783   0.236   1.610 -0.1188 -1.6214 -1.0487
  358SOL     OW 1880   1.233   0.976   1.385 -0.3617  0.0944  0.0025
  358SOL    HW1 1881   1.217   1.070   1.376  1.3985  0.3892 -0.4245
  358SOL    HW2 1882   1.226   0.960   1.479  0.0068  0.8045  0.1646
  359SOL     OW 1883   4.323   5.314   2.867 -0.3780 -0.2559 -0.1484
  359SOL    HW1 1884   4.283   5.275   2.945 -3.1238  2.1400 -0.1846
  359SOL    HW2 1885   4.298   5.406   2.871 -0.0234  0.1027 -3.5234
  360SOL     OW 1886   2.877   0.496   1.846 -0.0694 -0.5161  0.0710
  360SOL    HW1 1887   2.844   0.474   1.933  0.0949  0.3081  0.3418
  360SOL    HW2 1888   2.828   0.438   1.787 -1.1239 -0.1724  0.5828
  361SOL     OW 1889   0.496   6.593   2.569  0.2801 -0.3963  0.5506
  361SOL    HW1 1890   0.464   6.577   2.480 -2.0335  1.8474  0.8634
  361SOL    HW2 1891   0.462   6.521   2.621 -1.9762  0.4073  0.3053
  362SOL     OW 1892   0.937   1.650   2.810 -0.1220  0.0198 -0.2888
  362SOL    HW1 1893   0.969   1.687   2.728  0.7511  0.2242  0.1307
  362SOL    HW2 1894   0.934   1.555   2.794  0.2985  0.0345 -0.4787
  363SOL     OW 1895   3.603   2.738   1.670  0.2141 -0.2458  0.0550
  363SOL    HW1 1896   3.662   2.714   1.599 -0.7679  2.0556 -1.6882
  363SOL    HW2 1897   3.518   2.747   1.628 -0.4344  1.0635  1.5503
  364SOL     OW 1898   5.762   6.572   3.813  0.6736 -0.9576 -0.1022
  364SOL    HW1 1899   5.828   6.533   3.870 -0.2835  0.4099  2.0516
  364SOL    HW2 1900   5.811   6.628   3.753  1.6034 -1.4138  0.2276
  365SOL     OW 1901   0.430   2.022   1.724  0.3111  0.4857 -0.0814
  365SOL    HW1 1902   0.499   1.987   1.668  0.7801  0.3569  0.5571
  365SOL    HW2 1903   0.375   1.946   1.743  0.6061  0.3549  0.2708
  366SOL     OW 1904   1.464   0.874   3.371  0.5708  0.4394  0.3973
  366SOL    HW1 1905   1.370   0.889   3.365  0.2619 -0.7461  1.7307
  366SOL    HW2 1906   1.491   0.859   3.280 -0.8546 -0.9216  0.1454
  367SOL     OW 1907   6.580   2.767   6.905 -0.4624  0.1926  0.0246
  367SOL    HW1 1908   6.602   2.761   6.812 -1.2439 -1.4898 -0.0869
  367SOL    HW2 1909   6.660   2.799   6.946  0.2011  0.0565 -1.1081
  368SOL     OW 1910   3.305   0.946   3.163 -0.3104  0.0154  0.3404
  368SOL    HW1 1911   3.259   0.875   3.208  0.2544 -0.8301 -0.3812
  368SOL    HW2 1912   3.248   0.969   3.090 -0.0717 -0.3304  0.0419
  369SOL     OW 1913   1.214   7.673   1.557 -0.2376  0.2282 -0.8050
  369SOL    HW1 1914   1.178   7.589   1.586  1.1306 -0.1062  0.0618
  369SOL    HW2 1915   1.210   7.670   1.462 -0.4334 -0.7328 -0.7773
  370SOL     OW 1916   0.640   1.512   3.866 -0.1654 -0.4891  0.2431
  370SOL    HW1 1917   0.717   1.568   3.874 -1.0187  0.6605  0.6726
  370SOL    HW2 1918   0.593   1.524   3.949 -3.3793  2.8161 -1.7861
  371SOL     OW 1919   0.953   5.728   3.242  0.1740 -0.5259 -0.5612
  371SOL    HW1 1920   0.990   5.709   3.328  0.9575 -0.5788 -0.9085
  371SOL    HW2 1921   0.883   5.792   3.259 -0.9069 -1.8840  0.3327
  372SOL     OW 1922   2.712   3.231   1.387  0.3643  0.4715 -0.4668
  372SOL    HW1 1923   2.671   3.172   1.451  0.6882 -0.0737 -0.7537
  372SOL    HW2 1924   2.641   3.258   1.330  0.1697  0.5380 -0.1924
  373SOL     OW 1925   2.397   2.110   1.672 -0.0101 -0.1257 -0.6179
  373SOL    HW1 1926   2.484   2.142   1.647 -0.5907  1.5842 -0.6004
  373SOL    HW2 1927   2.391   2.127   1.766 -0.3057 -0.3860 -0.5882
  374SOL     OW 1928   6.002   2.191   3.503  0.0013 -0.3193 -0.3207
  374SOL    HW1 1929   6.064   2.197   3.575 -0.8438 -1.1812  0.5027
  374SOL    HW2 1930   5.930   2.250   3.528 -1.4615 -2.4407  0.7930
  375SOL     OW 1931   0.466   7.411   0.543  0.2335 -0.4457  0.2217
  375SOL    HW1 1932   0.391   7.458   0.579  0.3655 -0.1506  0.1173
  375SOL    HW2 1933   0.477   7.335   0.600  0.0952 -0.2808  0.4700
  376SOL     OW 1934   6.223   0.960   3.515  0.0758  0.3710 -0.3167
  376SOL    HW1 1935   6.309   0.945   3.556  0.2572  0.3530 -0.6963
  376SOL    HW2 1936   6.233   0.924   3.427 -0.3766  0.2221 -0.3088
  377SOL     OW 1937   6.515   0.654   1.718 -0.3569  0.6100  0.0578
  377SOL    HW1 1938   6.453   0.641   1.647 -0.1653  1.2950 -0.2419
  377SOL    HW2 1939   6.575   0.580   1.713 -0.3273  0.6729 -0.5091
  378SOL     OW 1940   6.247   7.159   2.430 -0.1151 -0.9071  0.4040
  378SOL    HW1 1941   6.179   7.221   2.404 -0.5732 -1.6451 -0.2076
  378SOL    HW2 1942   6.312   7.213   2.475 -0.7973 -0.0870  0.4486
  379SOL     OW 1943   2.381   1.916   2.179 -0.1056 -0.3131  0.2437
  379SOL    HW1 1944   2.409   2.005   2.202 -0.1966  0.5169 -2.4654
  379SOL    HW2 1945   2.294   1.927   2.140 -0.8015 -1.8252  1.2815
  380SOL     OW 1946   2.556   0.641   4.541  0.2980 -0.3113 -0.7037
  380SOL    HW1 1947   2.606   0.592   4.607 -0.6543 -0.3210  0.0212
  380SOL    HW2 1948   2.528   0.721   4.586 -2.4975 -1.4405 -0.2435
  381SOL     OW 1949   6.313   0.597   2.180 -0.3800 -0.4312  0.0685
  381SOL    HW1 1950   6.219   0.610   2.190 -0.2457 -0.6222  2.1638
  381SOL    HW2 1951   6.348   0.614   2.268  1.3700 -1.6557 -0.3462
  382SOL     OW 1952   1.191   2.511   3.735  0.2535  0.4954  0.1669
  382SOL    HW1 1953   1.184   2.581   3.671 -0.5809 -0.0755 -0.3969
  382SOL    HW2 1954   1.126   2.534   3.802 -0.8466 -0.3007 -0.5966
  383SOL     OW 1955   1.911   7.213   4.338 -0.3269  0.3398 -0.3270
  383SOL    HW1 1956   1.883   7.201   4.429  1.8184  0.4533  0.4117
  383SOL    HW2 1957   1.878   7.299   4.314 -2.1561 -0.2744 -0.1982
  384SOL     OW 1958   5.474   6.123   2.161  0.0474 -0.2807  0.4582
  384SOL    HW1 1959   5.464   6.168   2.244  3.5633  0.8965  0.4054
  384SOL    HW2 1960   5.519   6.186   2.104  1.2339 -2.3514 -1.0517
  385SOL     OW 1961   1.220   2.103   5.257  0.1975  0.4874 -0.1448
  385SOL    HW1 1962   1.264   2.075   5.338  0.9179  0.1256 -0.6391
  385SOL    HW2 1963   1.222   2.024   5.201  0.4454  0.9519 -0.8095
  386SOL     OW 1964   3.519   7.234   4.362 -0.6722  0.2081 -0.0229
  386SOL    HW1 1965   3.553   7.322   4.347 -0.5904  0.4084  1.2145
  386SOL    HW2 1966   3.587   7.190   4.413 -1.2101 -0.1792  0.3757
  387SOL     OW 1967   0.158   2.843   2.601  0.2841 -0.2498  0.4067
  387SOL    HW1 1968   0.169   2.805   2.689  0.0493 -1.7206 -0.1616
  387SOL    HW2 1969   0.070   2.878   2.600  0.7709  1.0509  1.2020
  388SOL     OW 1970   4.880   1.769   4.442  0.2642 -0.1216  0.5095
  388SOL    HW1 1971   4.947   1.721   4.393  0.7822  0.1263  0.9589
  388SOL    HW2 1972   4.833   1.819   4.375  1.6434  1.0407  0.3461
  389SOL     OW 1973   0.491   1.494   1.025  0.0704  0.3262  0.0020
  389SOL    HW1 1974   0.582   1.519   1.042 -0.4807  1.8321  0.9671
  389SOL    HW2 1975   0.442   1.575   1.035 -1.6610 -0.8453  1.7511
  390SOL     OW 1976   6.222   1.666   2.649  0.1160 -0.1218 -0.0562
  390SOL    HW1 1977   6.286   1.720   2.697 -1.6439  2.0076  0.0720
  390SOL    HW2 1978   6.246   1.677   2.557 -0.3731  1.1363 -0.0481
  391SOL     OW 1979   6.171   3.124   2.282 -0.5702  1.1342  0.0820
  391SOL    HW1 1980   6.227   3.181   2.336  0.0682  0.0092  0.6676
  391SOL    HW2 1981   6.229   3.094   2.212  0.2199 -1.4977  1.7092
  392SOL     OW 1982   0.698   2.243   2.944 -0.0601 -0.0031 -0.4469
  392SOL    HW1 1983   0.617   2.291   2.928  0.5032  1.4233  0.7587
  392SOL    HW2 1984   0.767   2.307   2.927  0.7907 -0.9500 -0.6208
  393SOL     OW 1985   1.401   0.117   5.954  1.0643  0.0914 -0.0869
  393SOL    HW1 1986   1.367   0.202   5.982 -1.5689 -0.5566 -1.0377
  393SOL    HW2 1987   1.384   0.059   6.028  2.5328  0.2561  0.4201
  394SOL     OW 1988   0.424   2.290   3.128  0.2163 -0.3729 -0.4665
  394SOL    HW1 1989   0.398   2.382   3.127  1.9924  0.2328  1.5813
  394SOL    HW2 1990   0.374   2.251   3.056 -0.3616  2.2240 -1.6173
  395SOL     OW 1991   1.463   2.642   7.021  0.2641  0.5519 -0.0648
  395SOL    HW1 1992   1.455   2.589   6.942  1.2773  0.4363 -0.1078
  395SOL    HW2 1993   1.539   2.605   7.066 -1.1304 -0.3463  1.7108
  396SOL     OW 1994   1.262   7.373   6.010 -0.2407 -0.6426  0.0368
  396SOL    HW1 1995   1.244   7.323   6.089 -0.0294 -0.2518  0.3371
  396SOL    HW2 1996   1.211   7.329   5.942  0.8800 -2.0129  0.0247
  397SOL     OW 1997   0.129   1.301   4.314 -0.0545  0.3683  0.6170
  397SOL    HW1 1998   0.110   1.304   4.220 -0.2327  1.4072  0.6788
  397SOL    HW2 1999   0.200   1.237   4.321 -0.0759  0.2314 -0.2113
  398SOL     OW 2000   2.430   7.586   1.985 -0.5803 -0.2920  0.5468
  398SOL    HW1 2001   2.449   7.660   2.042  1.5172 -1.8786  2.0318
  398SOL    HW2 2002   2.503   7.583   1.924 -1.5448 -0.1225 -0.6652
  399SOL     OW 2003   6.770   1.820   4.179  0.9543  0.0334  0.4328
  399SOL    HW1 2004   6.679   1.836   4.204  1.0357  1.2264  0.0114
  399SOL    HW2 2005   6.810   1.780   4.257 -0.1267 -1.3401  0.3259
  400SOL     OW 2006   6.562   0.726   0.027  0.2335  0.1442 -1.0565
  400SOL    HW1 2007   6.486   0.690  -0.020 -0.4388  1.3774 -0.9683
  400SOL    HW2 2008   6.554   0.690   0.115 -0.0991  0.0334 -1.1278
  401SOL     OW 2009   1.440   1.881   6.945  0.0413 -0.0585 -0.0224
  401SOL    HW1 2010   1.511   1.888   6.881  0.4775  0.9936  0.5531
  401SOL    HW2 2011   1.418   1.972   6.967 -1.0867 -0.3795  0.2571
  402SOL     OW 2012   2.090   1.507   1.403  0.3322 -0.5851  0.1247
  402SOL    HW1 2013   2.142   1.468   1.473  0.9748 -2.4817 -1.3152
  402SOL    HW2 2014   1.999   1.488   1.428  0.3532  1.1248  1.7260
  403SOL     OW 2015   1.716   1.616   2.362  0.3911 -0.5176 -0.0451
  403SOL    HW1 2016   1.628   1.620   2.398  0.2180  1.0546 -0.5487
  403SOL    HW2 2017   1.769   1.577   2.431 -0.4937 -0.4628  0.6863
  404SOL     OW 2018   2.708   5.898   2.935 -0.0738 -0.0554 -0.3467
  404SOL    HW1 2019   2.732   5.805   2.941 -1.4622 -0.5763 -1.9350
  404SOL    HW2 2020   2.689   5.911   2.842  0.3952  1.9267 -0.2027
  405SOL     OW 2021   5.774   1.875   4.420 -0.1088  0.1704 -0.0442
  405SOL    HW1 2022   5.696   1.921   4.390 -0.0459 -0.8799 -2.0041
  405SOL    HW2 2023   5.753   1.782   4.409  1.4836 -0.1306 -0.8926
  406SOL     OW 2024   0.591   1.239   4.412 -0.0155 -0.6379  0.0090
  406SOL    HW1 2025   0.579   1.328   4.445 -0.5574  0.9062 -3.7602
  406SOL    HW2 2026   0.520   1.188   4.451 -0.8438  1.0622  0.8071
  407SOL     OW 2027   5.873   0.493   1.046 -0.2220  0.0706 -0.5976
  407SOL    HW1 2028   5.786   0.488   1.084  0.5202  0.2788  1.2695
  407SOL    HW2 2029   5.867   0.447   0.963 -2.4370  1.3045 -1.1855
  408SOL     OW 2030   6.595   2.609   2.694  0.1172 -1.1320  0.1651
  408SOL    HW1 2031   6.639   2.660   2.625 -0.1084 -1.7488 -0.4459
  408SOL    HW2 2032   6.599   2.519   2.663  0.6868 -1.5321  1.3279
  409SOL     OW 2033   0.202   2.554   1.278 -0.7565 -0.1253 -0.1145
  409SOL    HW1 2034   0.212   2.533   1.185 -1.1358 -0.6340 -0.0480
  409SOL    HW2 2035   0.135   2.622   1.281  0.9554  1.6678 -0.3855
  410SOL     OW 2036   6.027   6.765   1.119  0.7854  0.1556  0.3476
  410SOL    HW1 2037   6.041   6.740   1.211  0.5303 -0.3192  0.2612
  410SOL    HW2 2038   5.945   6.722   1.095  0.3510  1.0674  0.1809
  411SOL     OW 2039   5.857   1.398   2.553 -0.2816 -0.2327 -0.3824
  411SOL    HW1 2040   5.871   1.458   2.480 -0.8345 -1.5301 -1.6018
  411SOL    HW2 2041   5.806   1.326   2.516 -0.7199 -0.8574  1.3309
  412SOL     OW 2042   3.775   3.276   6.159  0.3276 -0.3898  0.3514
  412SOL    HW1 2043   3.736   3.299   6.074  1.2286 -1.3539 -0.3353
  412SOL    HW2 2044   3.705   3.231   6.205  0.3243 -1.3196 -0.5279
  413SOL     OW 2045   2.949   2.014   2.780  0.2107 -0.9104 -0.9244
  413SOL    HW1 2046   2.947   1.918   2.780 -0.4227 -1.1159  3.3332
  413SOL    HW2 2047   3.038   2.036   2.808 -0.6959 -0.6016  2.1093
  414SOL     OW 2048   2.670   0.689   5.455 -0.0363 -0.6789 -0.6027
  414SOL    HW1 2049   2.688   0.604   5.415 -2.8296 -0.5464 -2.4860
  414SOL    HW2 2050   2.581   0.710   5.426  0.9865  3.5184 -1.3992
  415SOL     OW 2051   6.252   1.425   3.025 -0.0200 -0.6209  0.0987
  415SOL    HW1 2052   6.275   1.517   3.032  0.5093 -0.7471  0.0703
  415SOL    HW2 2053   6.336   1.379   3.022 -0.2223 -0.9605 -1.9385
  416SOL     OW 2054   1.036   0.860   3.680 -0.2759  0.7311  0.0546
  416SOL    HW1 2055   0.993   0.865   3.765 -1.2803  2.3994 -0.5094
  416SOL    HW2 2056   1.069   0.770   3.675 -2.1057 -0.0641  1.2797
  417SOL     OW 2057   5.891   0.935   2.833 -0.2644 -0.1206 -0.1569
  417SOL    HW1 2058   5.974   0.928   2.879  0.6443 -0.5154 -1.7756
  417SOL    HW2 2059   5.872   1.028   2.829  0.1837 -0.0208  0.0650
  418SOL     OW 2060   0.408   0.702   2.716 -0.6953  0.1889 -0.1367
  418SOL    HW1 2061   0.434   0.611   2.701 -0.7596  0.2290 -0.4908
  418SOL    HW2 2062   0.463   0.730   2.789 -0.9660 -0.2578  0.2474
  419SOL     OW 2063   3.917   7.034   2.165 -0.0985 -0.0423 -1.0223
  419SOL    HW1 2064   3.858   7.037   2.090 -1.5071  0.3374  0.0529
  419SOL    HW2 2065   3.914   6.944   2.195  1.7086 -0.5853 -2.3282
  420SOL     OW 2066   2.275   1.618   1.220 -0.1772 -0.8956 -0.6395
  420SOL    HW1 2067   2.215   1.626   1.146  0.1301 -0.9893 -0.8991
  420SOL    HW2 2068   2.218   1.601   1.295 -0.4726 -1.0202 -0.8900
  421SOL     OW 2069   1.854   0.836   2.131 -0.1884 -0.0676  0.2650
  421SOL    HW1 2070   1.832   0.743   2.139  0.0624 -0.2240 -0.7290
  421SOL    HW2 2071   1.940   0.844   2.173  1.6717 -1.0993 -2.9197
  422SOL     OW 2072   2.198   6.611   2.842  0.1934  0.4411 -0.0631
  422SOL    HW1 2073   2.115   6.597   2.887 -0.8306  0.3463 -1.8737
  422SOL    HW2 2074   2.234   6.523   2.831  1.5886  0.5889  2.4438
  423SOL     OW 2075   2.796   5.882   2.635 -0.2044  0.1438 -0.0331
  423SOL    HW1 2076   2.755   5.967   2.654  0.4777  0.3710  0.4699
  423SOL    HW2 2077   2.884   5.905   2.604  0.4788 -0.4267  1.4398
  424SOL     OW 2078   2.776   2.998   0.863  0.1963 -0.0292 -0.1016
  424SOL    HW1 2079   2.758   3.089   0.841  1.7208 -0.1916 -2.4002
  424SOL    HW2 2080   2.695   2.966   0.903 -0.9533  1.8598 -0.7956
  425SOL     OW 2081   4.161   2.945   5.054  0.6297  0.6162  0.4491
  425SOL    HW1 2082   4.070   2.945   5.085  0.4528  2.0407 -0.0115
  425SOL    HW2 2083   4.176   2.856   5.024 -0.8043  0.5008  0.0095
  426SOL     OW 2084   6.097   0.549   3.907 -0.5807  0.5493 -0.2740
  426SOL    HW1 2085   6.111   0.546   4.002 -1.9845 -0.7732 -0.0688
  426SOL    HW2 2086   6.022   0.608   3.896 -1.5875 -0.6907 -0.3527
  427SOL     OW 2087   1.484   4.510   1.350  0.2954 -0.5126  0.5876
  427SOL    HW1 2088   1.475   4.590   1.298 -0.6267 -1.3224 -0.5532
  427SOL    HW2 2089   1.571   4.516   1.388  0.6239  0.5624 -0.2874
  428SOL     OW 2090   2.975   2.458   2.773 -0.1995  0.6182 -0.3375
  428SOL    HW1 2091   2.999   2.408   2.695 -1.0018  0.8477 -0.7471
  428SOL    HW2 2092   2.924   2.531   2.738 -1.7766 -0.0431  0.5207
  429SOL     OW 2093   3.849   0.758   4.205  0.6286 -0.3339  0.5007
  429SOL    HW1 2094   3.764   0.768   4.247 -0.0649 -0.6984 -0.7744
  429SOL    HW2 2095   3.885   0.677   4.242  0.0006 -0.6913  0.3364
  430SOL     OW 2096   0.701   1.917   1.363 -0.2827 -0.1799  0.5760
  430SOL    HW1 2097   0.661   1.889   1.445 -0.7830 -1.4290 -0.0747
  430SOL    HW2 2098   0.759   1.845   1.338 -0.1614  0.1681 -0.1819
  431SOL     OW 2099   2.172   3.745   5.598  0.6612  0.3799 -0.4470
  431SOL    HW1 2100   2.116   3.669   5.586 -1.5017  1.9171 -0.7140
  431SOL    HW2 2101   2.154   3.774   5.688 -1.2038  2.4677 -1.3897
  432SOL     OW 2102   6.283   1.825   3.652 -0.2616  0.1877  0.0173
  432SOL    HW1 2103   6.214   1.760   3.664  0.2541 -0.0878  1.8116
  432SOL    HW2 2104   6.330   1.797   3.573 -2.0872  0.3232 -1.1637
  433SOL     OW 2105   1.712   3.948   5.496  0.0901  0.0156  0.4382
  433SOL    HW1 2106   1.778   4.017   5.503  2.5710 -2.2336  0.9605
  433SOL    HW2 2107   1.704   3.932   5.402  0.9576 -0.2601  0.4016
  434SOL     OW 2108   0.220   6.392   3.657 -0.3800  0.8955  0.2798
  434SOL    HW1 2109   0.244   6.483   3.672  0.2852  0.8604 -0.4801
  434SOL    HW2 2110   0.228   6.380   3.562 -1.0007  0.1977  0.3085
  435SOL     OW 2111   6.544   6.396   3.593  0.6480 -0.0348 -0.4023
  435SOL    HW1 2112   6.517   6.410   3.684  3.1456 -1.4047  0.6701
  435SOL    HW2 2113   6.497   6.318   3.565 -0.9156  0.9762 -0.6935
  436SOL     OW 2114   2.322   3.065   2.506 -0.0838 -0.4901  0.1440
  436SOL    HW1 2115   2.371   2.985   2.486  0.1758 -0.4147  0.4787
  436SOL    HW2 2116   2.234   3.047   2.473 -0.3615 -1.3940  1.3114
  437SOL     OW 2117   5.698   0.311   3.953 -0.1318 -0.2341 -0.1341
  437SOL    HW1 2118   5.751   0.267   3.887 -1.8662 -1.0535 -1.0610
  437SOL    HW2 2119   5.698   0.403   3.928  0.4985 -0.2926 -0.3492
  438SOL     OW 2120   4.521   2.540   1.646 -0.2773  0.7419 -0.0288
  438SOL    HW1 2121   4.480   2.612   1.694  0.4566  1.9004 -1.0684
  438SOL    HW2 2122   4.479   2.541   1.560 -0.1128  0.0541 -0.1224
  439SOL     OW 2123   2.760   2.079   3.740 -0.5352 -0.0141  0.1122
  439SOL    HW1 2124   2.837   2.058   3.686 -0.5094 -1.3353  0.6277
  439SOL    HW2 2125   2.711   1.997   3.745 -1.7072  0.6654  0.2537
  440SOL     OW 2126   0.511   2.774   3.503  0.2164 -0.3121  0.0955
  440SOL    HW1 2127   0.538   2.787   3.594  1.7537 -2.7347  0.0893
  440SOL    HW2 2128   0.442   2.838   3.488 -1.2018 -0.8605  3.4634
  441SOL     OW 2129   0.923   2.978   1.759  0.7341 -0.0760 -0.4623
  441SOL    HW1 2130   0.896   2.941   1.675  1.5123 -2.0185  0.0946
  441SOL    HW2 2131   0.898   2.912   1.823  0.9756  0.9770  0.7413
  442SOL     OW 2132   0.081   2.034   4.125  0.5209 -0.3225  0.2162
  442SOL    HW1 2133   0.036   1.955   4.152  0.5094  0.1748  1.6967
  442SOL    HW2 2134   0.135   2.006   4.050 -1.3392 -1.1540 -0.8665
  443SOL     OW 2135   6.735   1.474   1.419 -0.3276  0.5565 -0.3239
  443SOL    HW1 2136   6.829   1.489   1.408 -0.2601 -0.7703 -1.7899
  443SOL    HW2 2137   6.727   1.381   1.440 -1.4076  0.1883 -2.1468
  444SOL     OW 2138   0.658   2.048   1.991 -0.2576  0.4475  0.1910
  444SOL    HW1 2139   0.589   1.981   1.990 -0.5844  0.6946  2.2028
  444SOL    HW2 2140   0.739   1.999   1.979 -0.6902  0.0333 -1.1819
  445SOL     OW 2141   0.455   1.248   1.333 -0.4074  0.0389 -0.1440
  445SOL    HW1 2142   0.416   1.323   1.289 -0.1610  0.1782 -0.1292
  445SOL    HW2 2143   0.478   1.280   1.421  1.6300  0.5859 -0.8141
  446SOL     OW 2144   4.821   6.180   6.286  0.6901 -0.3210  0.6659
  446SOL    HW1 2145   4.746   6.155   6.232  1.1511 -0.9761  0.3102
  446SOL    HW2 2146   4.784   6.200   6.372  0.2088 -1.5913  0.7749
  447SOL     OW 2147   0.334   2.263   4.164 -0.3873  0.1034  0.3886
  447SOL    HW1 2148   0.395   2.206   4.211  0.7522  1.2902  0.4170
  447SOL    HW2 2149   0.267   2.204   4.129 -0.3393 -1.0188  2.0559
  448SOL     OW 2150   0.806   1.408   2.458  0.3752 -0.2759  0.6866
  448SOL    HW1 2151   0.891   1.399   2.500 -0.3779 -0.1998  2.2992
  448SOL    HW2 2152   0.787   1.501   2.463  0.3826 -0.2297 -0.0702
  449SOL     OW 2153   6.084   6.669   2.458 -0.0958 -0.0041 -0.0283
  449SOL    HW1 2154   6.016   6.691   2.394 -0.3636 -0.3798  0.1222
  449SOL    HW2 2155   6.075   6.735   2.526 -0.1174  0.1199 -0.1508
  450SOL     OW 2156   0.313   1.755   1.969  0.3082 -0.0808  0.2778
  450SOL    HW1 2157   0.252   1.728   2.038  0.7278 -0.6174  0.4457
  450SOL    HW2 2158   0.394   1.707   1.988  0.4376 -0.2123 -0.5726
  451SOL     OW 2159   1.705   0.689   4.006 -0.2157  0.9077 -0.6624
  451SOL    HW1 2160   1.709   0.649   4.094 -2.1633  1.4189 -0.3007
  451SOL    HW2 2161   1.612   0.691   3.985  0.1989  1.1339 -2.6177
  452SOL     OW 2162   0.547   1.304   1.582 -0.1981 -0.1150  0.7338
  452SOL    HW1 2163   0.481   1.292   1.651  0.6568 -0.5046  1.5019
  452SOL    HW2 2164   0.594   1.222   1.579 -0.3180 -0.1645 -0.4555
  453SOL     OW 2165   5.708   0.372   6.157 -0.4382  0.2370  0.4838
  453SOL    HW1 2166   5.653   0.402   6.085 -0.9738  0.0861  0.8273
  453SOL    HW2 2167   5.665   0.406   6.236  0.8636  1.5682  0.6724
  454SOL     OW 2168   2.431   1.452   0.062 -0.2604 -0.4313 -0.1173
  454SOL    HW1 2169   2.516   1.438   0.103 -0.6696  0.1460  0.9763
  454SOL    HW2 2170   2.414   1.372   0.013  0.7640 -0.6807 -0.0880
  455SOL     OW 2171   5.706   3.608   3.137 -0.5252 -0.5938  0.4017
  455SOL    HW1 2172   5.729   3.621   3.045 -1.1144 -0.5943  0.2498
  455SOL    HW2 2173   5.771   3.658   3.186 -0.7112  0.0982 -0.0476
  456SOL     OW 2174   1.920   1.379   4.433 -0.7269 -0.0564 -0.0246
  456SOL    HW1 2175   1.839   1.372   4.384 -1.6732 -1.0495  1.5756
  456SOL    HW2 2176   1.988   1.350   4.372 -1.4091  1.6186 -1.6729
  457SOL     OW 2177   2.384   0.685   2.496 -0.0491 -0.2273  0.1028
  457SOL    HW1 2178   2.401   0.623   2.424  0.3006 -0.0190  0.0001
  457SOL    HW2 2179   2.298   0.722   2.476  0.0835 -0.1065 -0.2600
  458SOL     OW 2180   6.809   0.735   1.745 -0.3141 -0.1899  0.2108
  458SOL    HW1 2181   6.766   0.763   1.664 -1.4489 -0.5946  0.6549
  458SOL    HW2 2182   6.790   0.642   1.751  1.0251 -0.4708  0.1999
  459SOL     OW 2183   5.352   2.077   3.129  0.2293 -0.3138 -1.0916
  459SOL    HW1 2184   5.331   2.020   3.054  0.9319 -0.4042 -1.2234
  459SOL    HW2 2185   5.448   2.078   3.132  0.2378  1.3435 -1.4445
  460SOL     OW 2186   0.456   3.581   2.654 -0.4984  0.7422  0.1503
  460SOL    HW1 2187   0.496   3.665   2.631  1.4171 -0.7255 -2.3542
  460SOL    HW2 2188   0.411   3.553   2.575 -2.4612  0.0531  1.4247
  461SOL     OW 2189   2.011   0.956   0.560 -0.0705 -0.3950  0.6020
  461SOL    HW1 2190   2.100   0.922   0.566  0.9655  1.2367 -2.7563
  461SOL    HW2 2191   1.959   0.882   0.528  0.8567 -0.5273 -0.6947
  462SOL     OW 2192   2.362   1.161   0.236  0.2311  0.1395  0.1735
  462SOL    HW1 2193   2.304   1.092   0.205  0.0184  0.9914 -1.4381
  462SOL    HW2 2194   2.400   1.126   0.317 -0.9989 -1.2346  0.2003
  463SOL     OW 2195   4.998   7.482   0.414 -0.1032 -0.2354  0.3096
  463SOL    HW1 2196   4.997   7.565   0.368 -0.0503  0.1100  0.9278
  463SOL    HW2 2197   4.910   7.447   0.402 -0.2660  0.1281  0.4361
  464SOL     OW 2198   1.043   0.816   3.057 -0.5764  0.3906 -0.1053
  464SOL    HW1 2199   1.136   0.806   3.039 -0.7929  1.7078 -2.4202
  464SOL    HW2 2200   1.037   0.817   3.152  1.9696  1.6844  0.1348
  465SOL     OW 2201   0.516   0.796   2.264  0.1019 -0.0629 -0.1928
  465SOL    HW1 2202   0.451   0.809   2.194  0.3084 -2.8080 -1.0094
  465SOL    HW2 2203   0.472   0.827   2.343 -0.8985  1.2672 -1.2170
  466SOL     OW 2204   0.360   0.810   0.126 -0.3100 -0.6545 -0.4772
  466SOL    HW1 2205   0.455   0.819   0.128 -0.3019 -0.5908 -0.9976
  466SOL    HW2 2206   0.338   0.764   0.207 -0.2445  2.7935  1.7025
  467SOL     OW 2207   2.624   0.821   0.602 -0.0321  0.3983  0.4268
  467SOL    HW1 2208   2.549   0.789   0.652 -0.4436  0.4432 -0.1493
  467SOL    HW2 2209   2.692   0.755   0.615 -0.4677 -0.0930  0.2383
  468SOL     OW 2210   0.386   4.015   3.956  0.1340  0.0441 -0.0100
  468SOL    HW1 2211   0.393   4.026   3.861 -1.9376 -1.9404 -0.4621
  468SOL    HW2 2212   0.378   4.104   3.990  1.0202  0.7955 -1.6552
  469SOL     OW 2213   6.122   6.325   2.717  0.3127  0.7482 -0.2164
  469SOL    HW1 2214   6.183   6.354   2.649  1.5080 -1.3031 -0.1014
  469SOL    HW2 2215   6.063   6.265   2.673  1.5064 -1.1183  0.6046
  470SOL     OW 2216   2.326   3.243   2.167  0.5017  0.0149 -0.4746
  470SOL    HW1 2217   2.312   3.320   2.111 -0.1285 -0.6746 -1.2950
  470SOL    HW2 2218   2.260   3.252   2.235  0.4173  0.1970 -0.5782
  471SOL     OW 2219   2.364   1.341   3.044 -0.0022  0.3032 -0.1182
  471SOL    HW1 2220   2.417   1.285   2.987 -0.7397  0.6458 -1.1817
  471SOL    HW2 2221   2.352   1.289   3.124 -0.8846 -1.1974 -1.1626
  472SOL     OW 2222   4.369   0.019   5.242 -0.1470  0.4602 -0.3242
  472SOL    HW1 2223   4.343  -0.067   5.209 -1.7379 -0.1862  2.2761
  472SOL    HW2 2224   4.379   0.073   5.164  0.9933 -2.0796 -2.0470
  473SOL     OW 2225   1.285   2.414   1.787  0.2325 -0.1620 -0.0354
  473SOL    HW1 2226   1.301   2.385   1.697 -1.7477  0.3689 -0.6172
  473SOL    HW2 2227   1.217   2.481   1.779 -0.2252 -0.3227  1.8874
  474SOL     OW 2228   5.290   6.153   0.414 -0.1896  1.2171 -0.3057
  474SOL    HW1 2229   5.240   6.232   0.432  0.7313  1.8052 -0.2642
  474SOL    HW2 2230   5.320   6.123   0.500 -0.9067  0.5587 -0.2736
  475SOL     OW 2231   1.071   3.190   1.707 -0.4277 -0.1493  0.6545
  475SOL    HW1 2232   1.163   3.165   1.706 -0.6038 -1.0438 -2.5549
  475SOL    HW2 2233   1.024   3.109   1.729 -0.5328 -0.2794 -0.0240
  476SOL     OW 2234   2.191   2.841   4.408  0.3748  0.0720  0.7531
  476SOL    HW1 2235   2.176   2.750   4.435 -0.0542  0.0703  0.5060
  476SOL    HW2 2236   2.116   2.890   4.441  0.0165  0.1313 -0.1113
  477SOL     OW 2237   0.782   6.370   2.560  0.2278 -0.0613 -0.3154
  477SOL    HW1 2238   0.763   6.463   2.554  0.7597  0.1263  0.7219
  477SOL    HW2 2239   0.868   6.360   2.519  1.1164  0.2528  1.4144
  478SOL     OW 2240   3.098   4.250   1.304  0.3458  0.4975  0.2877
  478SOL    HW1 2241   3.057   4.308   1.240  1.2894 -0.0426 -0.8514
  478SOL    HW2 2242   3.143   4.309   1.364  0.0430  0.9903  0.0345
  479SOL     OW 2243   5.477   5.939   4.552  0.1725  0.5411 -0.1086
  479SOL    HW1 2244   5.459   5.863   4.497  0.0608  0.7799 -0.4116
  479SOL    HW2 2245   5.539   5.909   4.617 -1.2950 -0.3218  0.9544
  480SOL     OW 2246   1.747   6.479   0.660  0.2515  0.0986 -0.0992
  480SOL    HW1 2247   1.666   6.495   0.708  0.6523  1.7078  0.1053
  480SOL    HW2 2248   1.795   6.562   0.666  3.0052 -1.4347  1.8791
  481SOL     OW 2249   6.534   6.534   0.626  0.1090 -0.6839 -0.3538
  481SOL    HW1 2250   6.487   6.481   0.562 -0.8546  0.2039 -0.4066
  481SOL    HW2 2251   6.626   6.509   0.615 -0.3286 -2.5369 -0.1692
  482SOL     OW 2252   1.064   5.839   4.093 -0.4007  0.1457 -0.2011
  482SOL    HW1 2253   1.017   5.923   4.097  0.9956  0.9703 -0.3447
  482SOL    HW2 2254   1.052   5.809   4.003 -3.4211 -1.3912  0.5587
  483SOL     OW 2255   6.680   7.038   2.561  0.2587  0.2506 -0.2534
  483SOL    HW1 2256   6.598   6.999   2.533  0.1186  0.3897 -0.0425
  483SOL    HW2 2257   6.719   7.073   2.481 -0.4822  1.2958 -0.1794
  484SOL     OW 2258   2.021   0.273   3.113  0.3959 -0.2033  0.2572
  484SOL    HW1 2259   2.089   0.333   3.142  1.5174 -1.1368 -0.3730
  484SOL    HW2 2260   1.952   0.280   3.179  1.5101  0.0616  1.4137
  485SOL     OW 2261   2.423   6.185   5.054  0.1107 -0.0407 -0.1424
  485SOL    HW1 2262   2.505   6.138   5.070  0.0581  0.1625  0.7850
  485SOL    HW2 2263   2.355   6.120   5.071  0.0564  0.1585  0.4377
  486SOL     OW 2264   5.974   1.702   3.445  0.1410  0.1417 -0.0526
  486SOL    HW1 2265   6.043   1.756   3.408  0.2909  0.0630  0.1101
  486SOL    HW2 2266   6.020   1.642   3.505 -0.4008  2.8240  3.3726
  487SOL     OW 2267   5.808   2.982   1.928  0.2002  0.0050  0.6572
  487SOL    HW1 2268   5.847   2.999   2.014  2.0927 -1.0128  0.0688
  487SOL    HW2 2269   5.883   2.983   1.868 -0.9475 -0.3586 -0.8212
  488SOL     OW 2270   5.968   1.674   6.709  0.0690  0.4092  0.0594
  488SOL    HW1 2271   5.976   1.736   6.782 -1.3939 -0.5321  1.0656
  488SOL    HW2 2272   6.016   1.596   6.738 -0.2694  0.1379 -0.1106
  489SOL     OW 2273   1.165   1.260   2.456 -0.1365 -0.0107 -0.2094
  489SOL    HW1 2274   1.134   1.176   2.490 -0.2188  0.1214  0.0413
  489SOL    HW2 2275   1.132   1.262   2.366  0.9462 -0.8152 -0.6506
  490SOL     OW 2276   6.003   6.668   3.182 -0.3471 -0.1599  0.7208
  490SOL    HW1 2277   6.009   6.609   3.257 -0.2737 -0.9038  0.1327
  490SOL    HW2 2278   6.040   6.751   3.214 -0.8641 -0.2857  1.6829
  491SOL     OW 2279   0.671   1.122   3.470 -0.5790  0.6494  0.3557
  491SOL    HW1 2280   0.669   1.185   3.542 -1.9497 -0.8545  1.7011
  491SOL    HW2 2281   0.710   1.043   3.508 -3.0855 -0.8186  0.0976
  492SOL     OW 2282   5.860   0.604   5.640 -0.1706 -0.2498 -0.2328
  492SOL    HW1 2283   5.938   0.549   5.634  0.1038  0.1623 -0.5362
  492SOL    HW2 2284   5.875   0.673   5.575 -0.7985 -0.1821 -0.3100
  493SOL     OW 2285   6.715   0.185   4.894 -0.3108  0.1970  0.1349
  493SOL    HW1 2286   6.638   0.140   4.930  1.9384 -4.1021  0.1466
  493SOL    HW2 2287   6.710   0.168   4.800  1.1611 -1.1584  0.2737
  494SOL     OW 2288   2.176   7.686   7.048 -0.1427  0.5086  0.1459
  494SOL    HW1 2289   2.184   7.607   6.995  0.7177  2.5811 -3.1049
  494SOL    HW2 2290   2.266   7.705   7.077 -0.4248  0.0646  1.3766
  495SOL     OW 2291   1.477   1.292   6.453  0.1546  0.0761 -0.0595
  495SOL    HW1 2292   1.514   1.256   6.372 -1.4161 -0.1883 -0.7050
  495SOL    HW2 2293   1.551   1.335   6.496  1.3540 -1.0562 -0.8979
  496SOL     OW 2294   5.936   1.517   2.290 -0.3983 -0.9198 -0.5476
  496SOL    HW1 2295   5.866   1.488   2.232 -0.6122 -0.6219 -0.4402
  496SOL    HW2 2296   5.925   1.612   2.295 -2.6554 -1.2098  2.8680
  497SOL     OW 2297   5.908   1.076   4.649 -0.4431  0.2609  0.1111
  497SOL    HW1 2298   5.966   1.066   4.574  1.7577  2.2922  1.3877
  497SOL    HW2 2299   5.860   0.993   4.653  3.5670 -2.3849 -0.1373
  498SOL     OW 2300   0.557   7.521   3.039  0.2562 -0.0512  0.6935
  498SOL    HW1 2301   0.513   7.441   3.067  1.3598 -0.7755  0.4151
  498SOL    HW2 2302   0.644   7.493   3.010 -0.5751  0.6491 -3.0648
  499SOL     OW 2303   6.571   1.522   4.109  0.7458 -0.0768 -0.1313
  499SOL    HW1 2304   6.506   1.454   4.088  1.9544 -1.5740  0.7081
  499SOL    HW2 2305   6.532   1.603   4.077 -1.6504 -0.8658  0.5487
  500SOL     OW 2306   6.064   6.942   3.173 -0.1708  0.9846 -0.3632
  500SOL    HW1 2307   6.028   7.028   3.154  0.9860  0.9059 -3.3448
  500SOL    HW2 2308   6.127   6.925   3.103 -0.4590 -2.3470  0.0067
  501SOL     OW 2309   4.215   7.777   6.418 -0.0054 -0.5544 -0.2156
  501SOL    HW1 2310   4.211   7.688   6.451 -0.2001  0.0768  1.5773
  501SOL    HW2 2311   4.124   7.802   6.405 -0.0543 -0.1220  0.8051
  502SOL     OW 2312   0.464   7.720   4.306  0.0053  0.6782  0.1782
  502SOL    HW1 2313   0.453   7.814   4.293  0.4041  0.8137  0.7554
  502SOL    HW2 2314   0.486   7.685   4.220 -0.3690  1.0817 -0.0803
  503SOL     OW 2315   0.694   6.679   5.225  0.3960 -0.1355  0.5981
  503SOL    HW1 2316   0.698   6.604   5.284 -0.2776 -0.0527  0.7611
  503SOL    HW2 2317   0.785   6.700   5.206  0.6154 -0.1987  1.5631
  504SOL     OW 2318   2.899   2.961   0.180 -0.4514 -0.0818  0.1282
  504SOL    HW1 2319   2.908   2.869   0.157 -0.9576 -0.7460  2.3150
  504SOL    HW2 2320   2.970   2.977   0.242 -0.4019  0.9908 -0.1920
  505SOL     OW 2321   2.558   1.467   1.944  0.5307 -0.5007 -0.4382
  505SOL    HW1 2322   2.565   1.550   1.896 -0.0758 -1.0156 -1.4292
  505SOL    HW2 2323   2.485   1.480   2.004  0.9261 -0.0589 -0.0375
  506SOL     OW 2324   1.659   1.124   4.026 -0.4464 -0.0497  0.2163
  506SOL    HW1 2325   1.572   1.140   4.063 -0.3026 -0.1117  0.5926
  506SOL    HW2 2326   1.646   1.056   3.961 -1.1344  1.7866 -1.6721
  507SOL     OW 2327   3.494   2.626   4.313  0.4554  0.6036 -0.4073
  507SOL    HW1 2328   3.566   2.650   4.371 -0.8729 -0.9338  2.0653
  507SOL    HW2 2329   3.535   2.613   4.228  3.0792  0.0081  0.8339
  508SOL     OW 2330   1.863   2.754   4.150 -0.6869  0.4113 -0.3697
  508SOL    HW1 2331   1.866   2.661   4.172 -1.4083  0.9420  2.3384
  508SOL    HW2 2332   1.950   2.773   4.114 -0.4267 -1.2411 -0.6583
  509SOL     OW 2333   4.414   2.446   6.403  0.6756  0.6402  0.4310
  509SOL    HW1 2334   4.397   2.539   6.384  0.1605  0.7113  1.1834
  509SOL    HW2 2335   4.383   2.434   6.493 -0.0271 -0.4613  0.0556
  510SOL     OW 2336   0.970   1.784   6.085  0.3419 -0.2502  0.2069
  510SOL    HW1 2337   0.951   1.732   6.164 -1.7404 -0.4324 -0.3395
  510SOL    HW2 2338   0.988   1.719   6.017 -2.2630 -0.3982 -0.4764
  511SOL     OW 2339   1.609   7.273   2.330  0.2877  0.0331 -0.3188
  511SOL    HW1 2340   1.681   7.268   2.393  1.3751 -0.0963 -1.5362
  511SOL    HW2 2341   1.530   7.266   2.384  1.1651  0.3315  1.0684
  512SOL     OW 2342   6.736   1.140   4.954 -0.0186  0.1707 -0.3829
  512SOL    HW1 2343   6.762   1.065   4.900  1.4543  0.5329 -0.2054
  512SOL    HW2 2344   6.775   1.123   5.039 -3.1233 -0.8815  0.9932
  513SOL     OW 2345   0.057   0.763   2.004 -0.2561  0.3679 -0.3170
  513SOL    HW1 2346   0.059   0.673   2.037  0.6278  0.5871  0.2596
  513SOL    HW2 2347   0.048   0.752   1.909 -1.7905 -0.2784 -0.1320
  514SOL     OW 2348   2.680   0.331   4.276 -0.2171  0.2317 -0.5853
  514SOL    HW1 2349   2.665   0.324   4.182  2.0078 -2.1929 -0.8836
  514SOL    HW2 2350   2.775   0.325   4.285 -0.3644  0.5706  1.8251
  515SOL     OW 2351   6.760   7.188   3.793 -0.0232 -0.3609  0.2341
  515SOL    HW1 2352   6.745   7.281   3.812  0.7025 -0.1473 -0.2024
  515SOL    HW2 2353   6.732   7.142   3.872  3.4124  0.5039  2.1302
  516SOL     OW 2354   0.168   6.781   2.428  0.0014  0.0400  0.3675
  516SOL    HW1 2355   0.175   6.862   2.377 -1.0240 -0.3374 -0.3977
  516SOL    HW2 2356   0.105   6.727   2.380 -0.3549 -0.6732  1.5843
  517SOL     OW 2357   2.205   4.059   6.364  0.4110 -0.4746  0.1803
  517SOL    HW1 2358   2.190   4.043   6.457 -0.3979 -2.4176 -0.2489
  517SOL    HW2 2359   2.298   4.082   6.358 -0.0492  2.3061  1.7295
  518SOL     OW 2360   1.899   3.668   4.490 -0.1133  0.1028 -0.1213
  518SOL    HW1 2361   1.919   3.716   4.410 -1.9289  1.0372 -0.0633
  518SOL    HW2 2362   1.843   3.727   4.541  1.2272 -0.3366  2.0071
  519SOL     OW 2363   0.551   0.783   3.605 -0.0799 -0.8288 -0.2047
  519SOL    HW1 2364   0.624   0.840   3.580 -1.9079  1.5508 -0.5474
  519SOL    HW2 2365   0.559   0.708   3.546  0.5172  0.7063 -2.2211
  520SOL     OW 2366   1.953   0.933   5.276 -0.1536 -0.0744 -0.1562
  520SOL    HW1 2367   1.911   0.849   5.257  1.5411 -0.9910 -0.0607
  520SOL    HW2 2368   1.956   0.938   5.372 -0.7036  0.3351 -0.1588
  521SOL     OW 2369   6.184   1.739   2.363 -0.1612 -0.0620  0.0710
  521SOL    HW1 2370   6.139   1.784   2.435 -0.7277 -1.6020  0.7319
  521SOL    HW2 2371   6.216   1.809   2.307  0.3955  1.2225  1.8785
  522SOL     OW 2372   0.668   2.008   3.416  0.1465  0.3746 -0.4421
  522SOL    HW1 2373   0.687   2.076   3.351  2.3143 -0.3204 -0.6479
  522SOL    HW2 2374   0.573   2.001   3.417 -0.0981  2.6845 -1.1434
  523SOL     OW 2375   5.921   7.702   1.914 -0.2042  0.1935 -0.4275
  523SOL    HW1 2376   5.917   7.777   1.855 -0.7055 -0.0377 -0.6905
  523SOL    HW2 2377   5.966   7.634   1.864  2.5391  1.0609  0.6469
  524SOL     OW 2378   2.091   1.954   0.920 -0.1986  0.1597 -0.2168
  524SOL    HW1 2379   2.091   2.004   1.001 -0.8439 -3.8460  2.5691
  524SOL    HW2 2380   2.172   1.977   0.876 -0.5594  3.5951  0.6993
  525SOL     OW 2381   2.655   6.887   4.582 -0.0504 -0.4678 -0.2989
  525SOL    HW1 2382   2.731   6.918   4.632  0.0038 -0.4760 -0.3764
  525SOL    HW2 2383   2.609   6.829   4.643  0.3336 -0.9412 -0.4552
  526SOL     OW 2384   1.689   1.761   3.481 -0.0083 -0.5352 -0.5517
  526SOL    HW1 2385   1.709   1.668   3.482 -0.8283 -0.7184 -0.3649
  526SOL    HW2 2386   1.600   1.767   3.516  1.1128  0.5700  2.5329
  527SOL     OW 2387   6.261   5.673   4.162 -0.3491 -0.0053 -0.3737
  527SOL    HW1 2388   6.184   5.725   4.144 -1.0598 -1.3569 -1.4050
  527SOL    HW2 2389   6.274   5.620   4.083  2.6738  1.4036 -0.9795
  528SOL     OW 2390   2.105   7.177   0.445 -0.4608 -0.5949  0.3547
  528SOL    HW1 2391   2.087   7.107   0.382 -0.5894 -0.7394  0.5524
  528SOL    HW2 2392   2.200   7.186   0.443 -0.5354  0.1292 -0.6470
  529SOL     OW 2393   1.384   0.022   3.800 -0.0580 -0.1545  0.0468
  529SOL    HW1 2394   1.375   0.064   3.715 -0.1002  0.0079  0.1299
  529SOL    HW2 2395   1.316  -0.046   3.802  1.3398 -1.6458 -0.9147
  530SOL     OW 2396   4.457   1.193   2.505  0.0174  0.4407 -0.2431
  530SOL    HW1 2397   4.491   1.122   2.559  0.3425 -0.2261 -1.2894
  530SOL    HW2 2398   4.518   1.199   2.431 -0.9212  0.7003 -1.0229
  531SOL     OW 2399   1.440   2.305   0.328  0.2771  0.3594 -0.0589
  531SOL    HW1 2400   1.403   2.230   0.374 -1.2955  1.8839  1.3097
  531SOL    HW2 2401   1.390   2.311   0.247 -0.8497  0.9428  0.6518
  532SOL     OW 2402   1.233   7.199   3.003 -0.4247 -0.4583  0.8695
  532SOL    HW1 2403   1.226   7.133   2.934  2.2312  2.0512 -2.1081
  532SOL    HW2 2404   1.155   7.253   2.993 -0.3463 -0.4631  0.1901
  533SOL     OW 2405   1.998   0.026   6.881 -0.5793  0.7000  0.0287
  533SOL    HW1 2406   2.049  -0.022   6.946 -0.4910  1.2027  0.3346
  533SOL    HW2 2407   1.924   0.061   6.931 -1.5018 -0.4341 -0.5007
  534SOL     OW 2408   0.248   1.045   3.896  0.1139  0.1897 -0.0780
  534SOL    HW1 2409   0.298   1.038   3.815 -1.1122 -0.0790 -0.8471
  534SOL    HW2 2410   0.286   0.977   3.953 -0.2565 -0.9671 -1.1497
  535SOL     OW 2411   5.662   1.550   3.639  0.4539 -0.1746  0.0815
  535SOL    HW1 2412   5.733   1.486   3.638 -0.7237 -1.6689  2.9351
  535SOL    HW2 2413   5.679   1.604   3.716 -0.5903  0.5620 -0.1843
  536SOL     OW 2414   1.386   3.343   4.072 -0.3253 -0.0837  0.1487
  536SOL    HW1 2415   1.429   3.419   4.033  0.9126 -0.9464 -0.2198
  536SOL    HW2 2416   1.313   3.323   4.014 -0.1533  0.3075 -0.2032
  537SOL     OW 2417   6.755   2.318   3.026  0.1788  0.3823 -0.1929
  537SOL    HW1 2418   6.811   2.322   3.103  0.6047  2.4889 -0.5560
  537SOL    HW2 2419   6.815   2.310   2.952 -0.1754 -0.4188 -0.4116
  538SOL     OW 2420   6.824   0.724   5.690 -0.1467  0.2783  0.0697
  538SOL    HW1 2421   6.822   0.808   5.735  2.0737  1.1383 -1.2838
  538SOL    HW2 2422   6.732   0.697   5.684 -0.7687  1.7724  1.9704
  539SOL     OW 2423   3.526   7.149   2.959 -0.1167  0.2556 -0.8398
  539SOL    HW1 2424   3.540   7.227   3.012 -1.4474 -1.3295  2.0924
  539SOL    HW2 2425   3.431   7.142   2.951 -0.1353 -1.7308  0.2288
  540SOL     OW 2426   6.511   1.927   3.016 -0.1968  0.0608 -0.6536
  540SOL    HW1 2427   6.544   2.016   3.001 -0.1021 -0.2276 -2.3841
  540SOL    HW2 2428   6.486   1.926   3.108 -1.5197  2.3186 -0.9205
  541SOL     OW 2429   1.685   2.380   1.278 -0.6122 -0.6696 -0.3441
  541SOL    HW1 2430   1.731   2.319   1.219 -1.4668  0.9314 -2.7971
  541SOL    HW2 2431   1.595   2.347   1.281 -0.8821 -0.0062 -1.0147
  542SOL     OW 2432   5.955   2.177   1.690  0.2623  0.2575  0.4472
  542SOL    HW1 2433   6.007   2.111   1.645 -0.0308  0.8026 -0.7214
  542SOL    HW2 2434   5.998   2.260   1.670 -0.1681  0.5610  0.7498
  543SOL     OW 2435   5.159   1.802   4.813 -0.0273  0.1224  0.0220
  543SOL    HW1 2436   5.107   1.742   4.759  1.6959 -1.7755  0.3504
  543SOL    HW2 2437   5.142   1.774   4.903  0.3754  0.4597  0.2068
  544SOL     OW 2438   4.267   6.301   4.114  0.0838 -0.2150  0.2747
  544SOL    HW1 2439   4.267   6.357   4.192 -1.9018 -0.6040  0.6153
  544SOL    HW2 2440   4.351   6.319   4.071  0.6139  1.0558  1.7501
  545SOL     OW 2441   6.229   3.053   1.727  0.1883 -0.7420  0.4234
  545SOL    HW1 2442   6.281   3.056   1.646  0.7199 -1.1680  0.7425
  545SOL    HW2 2443   6.252   3.134   1.773  0.6866 -0.9947  0.6286
  546SOL     OW 2444   3.687   2.139   2.774 -0.1759  0.5808 -0.4517
  546SOL    HW1 2445   3.773   2.103   2.796  0.2228 -0.9936 -3.9359
  546SOL    HW2 2446   3.686   2.226   2.815  1.4635 -0.7666  2.8268
  547SOL     OW 2447   2.121   0.730   2.446 -0.3197  0.5287  0.8033
  547SOL    HW1 2448   2.107   0.796   2.378  0.0780  0.5879  0.7793
  547SOL    HW2 2449   2.067   0.656   2.418  0.1363  0.4124  0.2234
  548SOL     OW 2450   0.215   0.995   3.470  0.5241  0.2716  0.3251
  548SOL    HW1 2451   0.146   0.932   3.451  2.4017 -1.7724 -0.1958
  548SOL    HW2 2452   0.207   1.061   3.401  0.5629 -1.2627 -1.2377
  549SOL     OW 2453   1.671   1.228   2.721  0.4794 -0.2894  0.1255
  549SOL    HW1 2454   1.585   1.190   2.702  0.3709 -0.7100  1.3561
  549SOL    HW2 2455   1.717   1.227   2.638 -0.4905 -0.6304 -0.4249
  550SOL     OW 2456   0.707   2.758   3.318 -0.6148  0.1154 -0.1477
  550SOL    HW1 2457   0.638   2.787   3.378  1.4112  1.7282  1.5505
  550SOL    HW2 2458   0.728   2.835   3.266  1.7723  0.5500  1.3276
  551SOL     OW 2459   0.120   7.584   4.319 -0.5665 -0.0444  0.1524
  551SOL    HW1 2460   0.164   7.596   4.403 -0.8959  0.3384  0.2743
  551SOL    HW2 2461   0.041   7.535   4.341 -1.1376  0.8761  0.2148
  552SOL     OW 2462   1.737   5.765   5.357  0.2087 -0.2541 -0.0782
  552SOL    HW1 2463   1.743   5.802   5.268  1.1389  1.1134  0.5056
  552SOL    HW2 2464   1.815   5.710   5.365  1.7108  1.8316  0.7720
  553SOL     OW 2465   6.217   0.238   4.763 -0.0413 -0.6063 -0.5127
  553SOL    HW1 2466   6.221   0.318   4.815 -1.0058  0.1753 -1.5777
  553SOL    HW2 2467   6.201   0.268   4.674 -1.4176 -2.0268 -0.7913
  554SOL     OW 2468   0.485   2.944   4.973  0.3981 -0.4725  0.0533
  554SOL    HW1 2469   0.436   3.004   5.028  0.9094  0.3198 -0.3314
  554SOL    HW2 2470   0.475   2.858   5.015  1.4091  0.2197  1.8149
  555SOL     OW 2471   1.817   1.045   4.493 -0.5426 -0.2420  0.4132
  555SOL    HW1 2472   1.888   1.106   4.516 -1.2564  0.7585  0.0087
  555SOL    HW2 2473   1.855   0.958   4.508  0.9544  0.2549 -0.2860
  556SOL     OW 2474   2.739   5.699   2.410 -0.0344 -0.3364 -0.3829
  556SOL    HW1 2475   2.742   5.757   2.486  0.4557 -0.3877 -0.3641
  556SOL    HW2 2476   2.830   5.679   2.391 -0.0921  0.4618 -1.5917
  557SOL     OW 2477   6.494   0.902   4.119 -0.0542 -0.2027  0.1448
  557SOL    HW1 2478   6.560   0.842   4.084  0.4130  0.3580  0.0412
  557SOL    HW2 2479   6.416   0.847   4.133 -0.1868 -0.5106 -1.5467
  558SOL     OW 2480   1.542   6.434   1.457  0.6123 -0.4190 -0.7481
  558SOL    HW1 2481   1.592   6.372   1.510 -2.0652 -1.1446  1.1698
  558SOL    HW2 2482   1.556   6.518   1.500  0.2270 -0.6203 -0.2106
  559SOL     OW 2483   0.432   0.206   1.906  0.0396 -0.3801 -0.6070
  559SOL    HW1 2484   0.486   0.219   1.828  1.6656  0.6334  0.6133
  559SOL    HW2 2485   0.494   0.174   1.972 -0.8297  0.9082  0.8820
  560SOL     OW 2486   1.157   2.763   1.858  0.1858 -0.0653 -0.4746
  560SOL    HW1 2487   1.121   2.796   1.940  2.3589  0.2270  0.4541
  560SOL    HW2 2488   1.109   2.682   1.841 -0.7398  0.2033  0.7502
  561SOL     OW 2489  -0.009   3.782   4.402  0.1414  0.4796  0.4120
  561SOL    HW1 2490  -0.066   3.708   4.380  1.2344 -0.0885 -0.5885
  561SOL    HW2 2491   0.079   3.753   4.379  1.1783  0.6053  3.7121
  562SOL     OW 2492   1.411   0.440   4.351  0.7503  0.5352  0.6879
  562SOL    HW1 2493   1.486   0.487   4.315 -1.0164  1.3979 -2.2341
  562SOL    HW2 2494   1.361   0.507   4.397  0.2655  0.6972 -0.0425
  563SOL     OW 2495   5.275   2.835   4.014 -0.8819  0.0409  0.0926
  563SOL    HW1 2496   5.232   2.915   4.044 -0.6175  0.5221 -0.7649
  563SOL    HW2 2497   5.326   2.805   4.089  0.0103  1.3644  0.0433
  564SOL     OW 2498   5.880   2.377   5.640  0.2454 -0.4503  0.1783
  564SOL    HW1 2499   5.863   2.349   5.730 -1.7147  2.5669  0.8762
  564SOL    HW2 2500   5.894   2.295   5.593  1.7974 -2.1266  3.2400
  565SOL     OW 2501   5.452   6.790   4.129  0.3299  0.2932 -0.0697
  565SOL    HW1 2502   5.424   6.809   4.218  0.6138 -0.5431  0.2068
  565SOL    HW2 2503   5.521   6.724   4.139  0.3886  0.2180 -0.9025
  566SOL     OW 2504   1.443   0.268   4.560  0.3302 -0.1023  0.0395
  566SOL    HW1 2505   1.411   0.178   4.551 -1.6667  0.3682  1.6449
  566SOL    HW2 2506   1.406   0.314   4.485 -1.8451  0.1373  1.1711
  567SOL     OW 2507   5.621   6.933   2.394  0.2362  0.2778  0.5167
  567SOL    HW1 2508   5.535   6.963   2.363 -1.0434 -2.9704  0.5032
  567SOL    HW2 2509   5.601   6.886   2.475  1.8272 -1.2795  0.0667
  568SOL     OW 2510   1.646   1.200   3.133 -0.2999  0.1232 -0.3689
  568SOL    HW1 2511   1.609   1.187   3.220 -0.5148 -0.5088 -0.5486
  568SOL    HW2 2512   1.725   1.145   3.133 -0.1629  0.3208 -0.4844
  569SOL     OW 2513   1.309   0.064   3.529 -0.1029 -0.0669  0.1151
  569SOL    HW1 2514   1.296  -0.027   3.557 -1.0550 -0.2682 -0.9123
  569SOL    HW2 2515   1.240   0.079   3.464 -0.5786  1.7054  0.9751
  570SOL     OW 2516   1.131   0.976   4.264  0.2664 -0.1080 -0.3959
  570SOL    HW1 2517   1.174   0.978   4.179 -0.7445  1.4282 -0.9039
  570SOL    HW2 2518   1.082   0.893   4.264  1.0319 -0.5794 -0.8901
  571SOL     OW 2519   1.769   1.258   3.627 -0.2111  0.2446  0.3230
  571SOL    HW1 2520   1.688   1.208   3.638  0.4495 -0.3901  2.8434
  571SOL    HW2 2521   1.749   1.345   3.662 -0.2006  0.5543 -0.4137
  572SOL     OW 2522   5.446   2.109   0.319 -0.1565  0.3525  0.1827
  572SOL    HW1 2523   5.404   2.024   0.334  0.5465  0.0113  0.2619
  572SOL    HW2 2524   5.381   2.159   0.270  0.0326 -0.8026 -1.3302
  573SOL     OW 2525   2.128   2.591   4.494  0.1137 -0.4992  0.0415
  573SOL    HW1 2526   2.192   2.520   4.489 -0.9405 -1.7183  2.1561
  573SOL    HW2 2527   2.058   2.564   4.436 -0.8936 -1.9788  1.8214
  574SOL     OW 2528   0.111   5.380   0.669 -0.4767  0.6736  0.0961
  574SOL    HW1 2529   0.173   5.430   0.722 -0.0494 -0.7700  1.0106
  574SOL    HW2 2530   0.161   5.357   0.591 -0.4278  0.9719  0.0351
  575SOL     OW 2531   3.314   1.958   3.940  0.3330  0.5494 -0.8837
  575SOL    HW1 2532   3.396   1.925   3.975  0.2960 -1.2109 -2.3335
  575SOL    HW2 2533   3.253   1.885   3.945 -1.1530  1.7674  0.0063
  576SOL     OW 2534   0.635   6.974   5.993 -0.2040  0.1441 -0.5285
  576SOL    HW1 2535   0.554   6.937   6.028 -0.1788 -0.6346 -1.2662
  576SOL    HW2 2536   0.653   6.922   5.915  1.8794 -0.7544  0.5049
  577SOL     OW 2537   1.650   6.721   3.240  0.6338 -0.1193 -0.4735
  577SOL    HW1 2538   1.738   6.702   3.274  0.9479  1.0544 -0.5684
  577SOL    HW2 2539   1.665   6.782   3.168 -0.2507 -0.0097 -0.5779
  578SOL     OW 2540   6.223   7.462   3.970  0.1117 -0.3742 -0.4580
  578SOL    HW1 2541   6.231   7.481   3.877  0.1764 -0.2559 -0.4294
  578SOL    HW2 2542   6.234   7.367   3.977 -0.2529 -0.4261 -0.6070
  579SOL     OW 2543   0.151   1.549   3.393  0.7769 -0.4577  0.4019
  579SOL    HW1 2544   0.233   1.550   3.345 -0.0131 -0.8194 -1.0279
  579SOL    HW2 2545   0.090   1.598   3.338 -0.9976 -3.5152 -0.6705
  580SOL     OW 2546   0.672   7.309   2.683  0.2776 -0.2431 -0.1667
  580SOL    HW1 2547   0.714   7.224   2.694 -1.0102 -0.9699 -0.6952
  580SOL    HW2 2548   0.668   7.345   2.772  1.8083 -0.2385 -0.0812
  581SOL     OW 2549   3.942   0.130   5.529 -0.5559 -0.3932 -0.0365
  581SOL    HW1 2550   4.036   0.115   5.519  0.1273  2.7231  0.4370
  581SOL    HW2 2551   3.920   0.086   5.611  1.0578  0.6537  1.0281
  582SOL     OW 2552   6.100   5.607   5.056  0.1465 -0.0500 -0.2170
  582SOL    HW1 2553   6.100   5.668   4.983 -0.1053 -1.2237 -1.2450
  582SOL    HW2 2554   6.160   5.645   5.120  0.0254  1.2288 -0.8313
  583SOL     OW 2555   6.491   1.062   2.770 -0.7928  0.2375 -0.5235
  583SOL    HW1 2556   6.532   1.128   2.713 -0.3120  0.9781  0.6501
  583SOL    HW2 2557   6.398   1.081   2.764 -0.5659  2.3983  1.3506
  584SOL     OW 2558   1.091   7.700   4.173 -0.0149 -0.6298  0.2476
  584SOL    HW1 2559   1.185   7.690   4.156 -0.1152 -1.1338 -0.0235
  584SOL    HW2 2560   1.075   7.649   4.253  0.0213 -0.1683  0.5571
  585SOL     OW 2561   6.169   0.428   6.815  0.4549  0.4441 -0.5402
  585SOL    HW1 2562   6.080   0.419   6.780 -0.2442  0.8691  1.0083
  585SOL    HW2 2563   6.225   0.434   6.738 -1.1236  2.8702 -1.6327
  586SOL     OW 2564   4.269   3.798   4.487 -0.6051 -0.1470  0.1430
  586SOL    HW1 2565   4.184   3.813   4.446 -0.5158 -0.3787 -0.1299
  586SOL    HW2 2566   4.302   3.885   4.507 -0.9627 -0.0585  0.3708
  587SOL     OW 2567   1.638   0.751   3.584  0.0588  0.2479  0.5012
  587SOL    HW1 2568   1.633   0.656   3.592 -2.1067  0.3462  0.7997
  587SOL    HW2 2569   1.585   0.772   3.508 -1.6292  1.3745  1.9053
  588SOL     OW 2570   5.099   0.151   1.734  0.1877 -0.1849 -0.1111
  588SOL    HW1 2571   5.137   0.064   1.749  0.7545  0.2869  1.3020
  588SOL    HW2 2572   5.128   0.203   1.809  1.3984  1.7524 -1.8101
  589SOL     OW 2573   1.983   0.853   2.994 -0.6738 -0.3126  0.0557
  589SOL    HW1 2574   1.936   0.774   3.021 -0.3989 -0.2883  0.6212
  589SOL    HW2 2575   1.958   0.865   2.902 -0.7421 -1.0373 -0.0303
  590SOL     OW 2576   5.640   2.362   3.551 -0.6867  0.1855  0.0903
  590SOL    HW1 2577   5.733   2.383   3.558  0.0719 -2.7597  0.5619
  590SOL    HW2 2578   5.604   2.384   3.637  0.1417 -0.7856  0.7163
  591SOL     OW 2579   5.855   7.667   1.080  0.0217 -0.9212 -0.2164
  591SOL    HW1 2580   5.790   7.722   1.122  0.8036 -0.3823  0.3190
  591SOL    HW2 2581   5.871   7.596   1.144  0.6068 -0.5560  0.0525
  592SOL     OW 2582   0.256   0.529   4.535 -0.1672 -0.4606 -0.3080
  592SOL    HW1 2583   0.168   0.512   4.567  0.0603 -2.5586 -0.6110
  592SOL    HW2 2584   0.312   0.521   4.612 -0.2880  2.1164  0.1357
  593SOL     OW 2585   1.292   1.265   3.703  0.7556  0.2577  0.2040
  593SOL    HW1 2586   1.323   1.269   3.612 -0.8657  0.9711 -0.3614
  593SOL    HW2 2587   1.236   1.342   3.712  0.5938 -0.0066  1.7116
  594SOL     OW 2588   6.482   7.478   4.952  0.2895 -0.1108  0.1591
  594SOL    HW1 2589   6.389   7.465   4.936  0.2549 -2.1687  1.6703
  594SOL    HW2 2590   6.493   7.467   5.046  1.9212  1.2506  0.1872
  595SOL     OW 2591   4.192   5.925   3.017  0.2446 -0.0013 -0.2462
  595SOL    HW1 2592   4.202   5.909   2.923  0.8932 -1.6920  0.0747
  595SOL    HW2 2593   4.273   5.971   3.041 -0.2450  1.0937 -0.6195
  596SOL     OW 2594   5.732   7.626   4.397  0.5526 -0.1680  0.2248
  596SOL    HW1 2595   5.637   7.615   4.395  0.4614  0.1476  1.6130
  596SOL    HW2 2596   5.745   7.721   4.401  0.9488 -0.1954 -0.2479
  597SOL     OW 2597   5.776   1.232   2.863  0.6035 -0.0900 -0.1175
  597SOL    HW1 2598   5.833   1.279   2.924 -0.2133  1.2342 -0.3526
  597SOL    HW2 2599   5.735   1.300   2.810  0.2406 -1.1320 -1.2378
  598SOL     OW 2600   6.269   7.215   5.895  0.1101  0.5468 -0.1000
  598SOL    HW1 2601   6.289   7.254   5.980 -2.0180 -2.1478  1.8073
  598SOL    HW2 2602   6.295   7.124   5.904  0.6072  0.3591 -2.7062
  599SOL     OW 2603   0.162   1.051   1.911  0.3538  0.3629  0.3054
  599SOL    HW1 2604   0.144   1.105   1.989  2.3573  0.7002  0.5928
  599SOL    HW2 2605   0.139   0.962   1.938  0.2406  0.5930  0.9990
  600SOL     OW 2606   0.972   0.048   3.965  0.1134 -0.0530 -0.7048
  600SOL    HW1 2607   0.964   0.141   3.984  1.5861 -0.0126 -0.1369
  600SOL    HW2 2608   0.963   0.005   4.050  0.0273 -0.3860 -0.8787
  601SOL     OW 2609   5.601   1.176   5.335  0.1698  0.2083 -0.0937
  601SOL    HW1 2610   5.671   1.124   5.295  1.1368  1.7156 -0.4418
  601SOL    HW2 2611   5.586   1.247   5.273 -2.7202 -0.8428 -0.7398
  602SOL     OW 2612   0.846   0.586   5.209  0.2270 -0.3070 -0.6938
  602SOL    HW1 2613   0.883   0.647   5.145 -1.4276  0.4170 -1.0240
  602SOL    HW2 2614   0.908   0.514   5.213  2.0514  1.1804 -0.6121
  603SOL     OW 2615   0.207   7.524   4.592  0.2684  0.4395 -0.4778
  603SOL    HW1 2616   0.258   7.448   4.565  0.4920 -0.6076  2.4507
  603SOL    HW2 2617   0.255   7.559   4.666 -1.4247  1.5760  0.1475
  604SOL     OW 2618   2.224   6.717   4.791 -0.0941 -0.7780 -0.2122
  604SOL    HW1 2619   2.317   6.703   4.812 -0.3361 -1.1331  0.6763
  604SOL    HW2 2620   2.222   6.802   4.747  0.7083 -0.9756 -0.6417
  605SOL     OW 2621   2.077   1.608   2.692 -0.2549  0.0952  0.3697
  605SOL    HW1 2622   2.112   1.652   2.770  0.3212  0.2813  0.0092
  605SOL    HW2 2623   2.142   1.541   2.671 -0.8321 -0.5317  0.5534
  606SOL     OW 2624   6.676   5.236   4.350  0.1364  0.4672 -0.3997
  606SOL    HW1 2625   6.697   5.282   4.269 -0.9343 -1.4634 -1.8595
  606SOL    HW2 2626   6.723   5.153   4.343 -3.8141 -1.9360 -1.5560
  607SOL     OW 2627   1.154   0.952   5.163 -0.2289  0.1738  0.3037
  607SOL    HW1 2628   1.192   0.916   5.244 -0.4844 -0.2303  0.2460
  607SOL    HW2 2629   1.071   0.991   5.191 -0.5062 -0.3142  0.1757
  608SOL     OW 2630   0.615   0.708   4.414  0.4949  0.3267 -0.1677
  608SOL    HW1 2631   0.530   0.714   4.370  0.2581 -0.0910  0.2225
  608SOL    HW2 2632   0.659   0.790   4.392  0.5777 -0.0726 -1.5581
  609SOL     OW 2633   1.062   1.026   2.562  0.1255 -0.0894  0.5743
  609SOL    HW1 2634   1.090   0.962   2.628  1.7911 -1.2660 -1.1600
  609SOL    HW2 2635   0.968   1.012   2.552  0.0460 -0.6211  1.9155
  610SOL     OW 2636   6.352   3.470   3.360 -0.2073 -0.1433 -0.9109
  610SOL    HW1 2637   6.337   3.565   3.358 -0.1838 -0.0001  2.1075
  610SOL    HW2 2638   6.263   3.432   3.359 -0.2358 -0.0707 -1.3405
  611SOL     OW 2639   5.754   0.991   6.418 -0.8628 -0.5992  0.2498
  611SOL    HW1 2640   5.814   0.996   6.343 -2.2747 -0.1626 -0.9059
  611SOL    HW2 2641   5.755   1.079   6.455 -1.2505 -0.4219 -0.1542
  612SOL     OW 2642   6.741   0.961   4.329 -0.5637 -0.3822 -0.0608
  612SOL    HW1 2643   6.782   1.048   4.331 -0.7150 -0.3176  0.3849
  612SOL    HW2 2644   6.683   0.961   4.405 -0.1019 -1.0993  0.2932
  613SOL     OW 2645   1.444   6.653   2.923  0.3795  0.8507  0.7699
  613SOL    HW1 2646   1.443   6.593   2.998 -0.1979 -2.1094 -1.4410
  613SOL    HW2 2647   1.354   6.649   2.889  0.5348  2.4483  0.1140
  614SOL     OW 2648   4.776   0.855   4.382  0.3025  0.0209  0.2038
  614SOL    HW1 2649   4.757   0.841   4.289  1.5408 -2.0156  0.1923
  614SOL    HW2 2650   4.871   0.867   4.385  0.0628  1.9923  1.0480
  615SOL     OW 2651   6.731   7.644   4.879 -0.0092  0.2446  0.2264
  615SOL    HW1 2652   6.736   7.591   4.959  0.2879  1.0067  0.7148
  615SOL    HW2 2653   6.661   7.707   4.897  1.7892  2.1141  0.9159
  616SOL     OW 2654   5.823   1.368   5.213 -0.0526 -0.3956  0.3921
  616SOL    HW1 2655   5.773   1.433   5.163 -0.5080  1.1563  2.7408
  616SOL    HW2 2656   5.900   1.351   5.158 -1.1302  0.2164 -1.4186
  617SOL     OW 2657   6.281   1.033   6.904 -0.0720  0.4987  0.5429
  617SOL    HW1 2658   6.345   0.964   6.887 -0.2430  0.3104  0.6521
  617SOL    HW2 2659   6.284   1.045   6.999  0.6092  1.2785  0.4304
  618SOL     OW 2660   5.556   0.835   4.763 -0.3040 -0.2937  0.3095
  618SOL    HW1 2661   5.530   0.895   4.834 -0.1813 -1.0752  1.0327
  618SOL    HW2 2662   5.515   0.871   4.685  0.0502  0.9261  0.6652
  619SOL     OW 2663   6.241   1.099   3.839 -0.2261 -0.0044  0.6542
  619SOL    HW1 2664   6.322   1.136   3.874  1.2295 -1.8740 -0.5242
  619SOL    HW2 2665   6.216   1.159   3.769 -1.3410  1.9446  2.5660
  620SOL     OW 2666   4.792   1.091   2.293 -0.2024 -0.1914 -0.0751
  620SOL    HW1 2667   4.752   1.012   2.258 -2.0874  0.2442  0.9553
  620SOL    HW2 2668   4.873   1.061   2.334 -0.1651 -1.3394 -0.9321
  621SOL     OW 2669   0.922   6.689   3.790 -0.5312  0.4470  0.4508
  621SOL    HW1 2670   0.899   6.597   3.779 -0.6099  0.5185 -0.0095
  621SOL    HW2 2671   1.016   6.689   3.804 -0.4157  0.3462 -0.2838
  622SOL     OW 2672   2.520   1.367   4.270  0.5515  0.1459 -0.2963
  622SOL    HW1 2673   2.601   1.416   4.251  1.2174 -1.0303 -0.5975
  622SOL    HW2 2674   2.530   1.285   4.221 -1.2957  0.3896 -1.1782
  623SOL     OW 2675   2.258   6.738   5.546  0.2264  0.4929 -0.4535
  623SOL    HW1 2676   2.165   6.744   5.569  0.1895  0.5449 -0.6161
  623SOL    HW2 2677   2.282   6.648   5.567  0.3916  0.7582  0.5333
  624SOL     OW 2678   5.778   0.567   3.425  0.8248  0.4482 -0.6204
  624SOL    HW1 2679   5.871   0.548   3.438  1.4444  2.9650 -0.8385
  624SOL    HW2 2680   5.736   0.537   3.506  1.6880 -1.3516 -0.8018
  625SOL     OW 2681   0.601   4.679   2.309  0.6250  0.0163  0.0582
  625SOL    HW1 2682   0.639   4.598   2.343  1.1337 -0.0324 -0.5922
  625SOL    HW2 2683   0.525   4.650   2.257  0.1391  0.0533  0.7320
  626SOL     OW 2684   0.473   1.239   0.344 -0.3206 -0.3656 -0.9076
  626SOL    HW1 2685   0.388   1.195   0.330  0.0471 -1.0436 -1.0696
  626SOL    HW2 2686   0.534   1.167   0.360  0.3237  0.0865 -1.3161
  627SOL     OW 2687   5.751   0.885   5.236  0.0820 -0.2704  0.2025
  627SOL    HW1 2688   5.818   0.856   5.298 -1.8295 -1.5508  1.8425
  627SOL    HW2 2689   5.671   0.841   5.267 -1.3290  0.4857 -2.1594
  628SOL     OW 2690   4.792   1.101   3.206  0.3707  0.3239  0.3324
  628SOL    HW1 2691   4.875   1.072   3.169 -0.1641 -2.8721  1.3351
  628SOL    HW2 2692   4.802   1.195   3.215  3.5130  0.1921 -0.4486
  629SOL     OW 2693   1.108   0.985   6.550  0.0556  0.0076  0.1436
  629SOL    HW1 2694   1.066   0.920   6.493  0.0118 -0.5876  0.8459
  629SOL    HW2 2695   1.143   1.050   6.489 -1.1547  0.0814 -0.4903
  630SOL     OW 2696   1.898   0.227   5.104  0.0247  0.5472  0.3051
  630SOL    HW1 2697   1.821   0.280   5.120 -2.1438 -2.3425  0.3118
  630SOL    HW2 2698   1.883   0.188   5.018  1.0877 -0.6800  0.6367
  631SOL     OW 2699   1.530   0.674   3.126  1.1402  0.1766 -0.6469
  631SOL    HW1 2700   1.555   0.584   3.105  2.9565  0.5570 -0.3606
  631SOL    HW2 2701   1.609   0.711   3.167 -0.1874  1.3375  0.9935
  632SOL     OW 2702   0.901   3.338   3.131 -0.0923  0.6694 -0.5432
  632SOL    HW1 2703   0.954   3.366   3.056 -1.3667  2.2101 -0.9031
  632SOL    HW2 2704   0.929   3.248   3.146  0.7723  0.5742 -2.3619
  633SOL     OW 2705   1.903   1.859   2.695 -0.2744 -0.2174 -0.2512
  633SOL    HW1 2706   1.994   1.840   2.717 -1.3023 -3.4198  1.8006
  633SOL    HW2 2707   1.875   1.785   2.642 -2.5353 -1.0351  1.9214
  634SOL     OW 2708   0.509   2.030   3.700 -0.1505 -0.6365  0.2033
  634SOL    HW1 2709   0.589   2.056   3.654  0.3568 -1.3057  0.6945
  634SOL    HW2 2710   0.532   1.949   3.745 -1.4845 -1.5319 -0.6708
  635SOL     OW 2711   3.726   0.305   4.857  0.6813 -0.1178  0.5166
  635SOL    HW1 2712   3.657   0.239   4.861  0.5956  0.0200  1.8147
  635SOL    HW2 2713   3.805   0.256   4.834  0.2422 -0.3321 -0.6087
  636SOL     OW 2714   2.101   2.653   5.451 -0.0774 -0.4248 -0.3910
  636SOL    HW1 2715   2.071   2.581   5.396 -0.3866 -0.1573 -0.5730
  636SOL    HW2 2716   2.084   2.624   5.540  1.0689 -1.1582 -0.3873
  637SOL     OW 2717   1.306   7.058   3.670  0.1828 -0.1285 -0.4975
  637SOL    HW1 2718   1.349   7.109   3.738  2.0824 -1.6443 -0.4700
  637SOL    HW2 2719   1.359   6.978   3.663  0.4075  0.1958 -4.1576
  638SOL     OW 2720   1.458   0.766   6.059 -0.1279 -0.8662 -0.0761
  638SOL    HW1 2721   1.505   0.683   6.067  2.2220  0.2098 -1.6477
  638SOL    HW2 2722   1.433   0.770   5.966 -1.1889 -0.2614  0.2111
  639SOL     OW 2723   6.012   1.472   2.745  0.4239 -0.5613 -0.0968
  639SOL    HW1 2724   5.944   1.459   2.678  1.0911 -0.3014 -0.8435
  639SOL    HW2 2725   6.059   1.550   2.716 -0.3132  0.5546  1.5875
  640SOL     OW 2726   2.582   1.853   3.740 -0.4193  0.0499 -0.5080
  640SOL    HW1 2727   2.488   1.848   3.753 -0.5259 -1.1280 -1.5522
  640SOL    HW2 2728   2.604   1.775   3.689  0.9595  0.8302 -1.1836
  641SOL     OW 2729   2.822   0.654   4.992  0.2562 -0.0854 -0.6699
  641SOL    HW1 2730   2.793   0.587   5.054 -1.1772  1.1600  0.0723
  641SOL    HW2 2731   2.915   0.667   5.013 -0.2547  0.5142  1.4587
  642SOL     OW 2732   1.223   3.346   2.730 -0.4277  0.1160 -0.5744
  642SOL    HW1 2733   1.205   3.311   2.643  0.2807  1.0936 -1.1393
  642SOL    HW2 2734   1.279   3.280   2.772  0.9705  0.5851 -1.6518
  643SOL     OW 2735   0.458   6.797   5.352 -0.4332  0.9448 -0.1490
  643SOL    HW1 2736   0.547   6.765   5.342 -0.2806  1.4693 -0.5628
  643SOL    HW2 2737   0.455   6.877   5.298 -1.0942  1.0357  0.0067
  644SOL     OW 2738   1.205   3.010   0.705 -0.3675 -0.2494  0.9246
  644SOL    HW1 2739   1.188   3.104   0.718 -1.8194 -0.4463  0.6185
  644SOL    HW2 2740   1.295   2.998   0.736  1.3188  1.9460 -2.4607
  645SOL     OW 2741   6.702   0.954   3.487  0.3626  0.2101 -0.7974
  645SOL    HW1 2742   6.697   0.932   3.580  2.3770 -0.4100 -0.7855
  645SOL    HW2 2743   6.735   0.875   3.446 -1.9056 -0.0380 -2.3233
  646SOL     OW 2744   1.992   1.770   5.587  0.5805  0.0264  0.0833
  646SOL    HW1 2745   1.983   1.849   5.533 -0.0555 -1.1803 -1.6527
  646SOL    HW2 2746   2.068   1.788   5.642 -0.1432  2.2451  0.4747
  647SOL     OW 2747   5.108   1.253   2.879 -0.1267 -0.2435 -0.4386
  647SOL    HW1 2748   5.038   1.318   2.889 -0.8641 -0.9027 -1.1615
  647SOL    HW2 2749   5.122   1.247   2.784  0.5883 -0.4627 -0.3274
  648SOL     OW 2750   2.768   2.567   3.261 -0.2857 -0.3447  0.3833
  648SOL    HW1 2751   2.723   2.519   3.192  1.1705 -0.4516 -0.5343
  648SOL    HW2 2752   2.717   2.549   3.340 -1.1468 -1.4137 -0.3849
  649SOL     OW 2753   6.075   1.729   4.218  0.5272  1.2071 -0.2655
  649SOL    HW1 2754   6.074   1.810   4.268  2.7231  0.1395  1.6924
  649SOL    HW2 2755   6.166   1.716   4.193  0.1804 -0.4614 -0.8640
  650SOL     OW 2756   1.507   7.042   4.382 -0.1612  0.5978  0.0648
  650SOL    HW1 2757   1.483   6.951   4.367 -1.6896  1.1709 -1.3662
  650SOL    HW2 2758   1.502   7.054   4.477 -1.7521 -0.3607  0.1292
  651SOL     OW 2759   0.666   0.051   2.407 -0.2346  0.1615  0.2933
  651SOL    HW1 2760   0.755   0.028   2.434 -0.7666 -1.1901  0.9969
  651SOL    HW2 2761   0.612  -0.022   2.437 -1.8999  1.8353  1.6420
  652SOL     OW 2762   6.751   0.629   3.510 -0.0969  0.2037 -0.5950
  652SOL    HW1 2763   6.722   0.687   3.580  2.0869 -0.1492  0.7148
  652SOL    HW2 2764   6.820   0.678   3.465 -0.3490 -0.2052 -1.4531
  653SOL     OW 2765   6.357   1.264   6.773  0.6906  0.1874  0.0256
  653SOL    HW1 2766   6.301   1.199   6.815 -1.0383  1.2136 -0.6324
  653SOL    HW2 2767   6.444   1.246   6.808 -0.1104 -1.1408  1.4406
  654SOL     OW 2768   1.651   2.860   2.608 -0.0731 -0.0795  0.1084
  654SOL    HW1 2769   1.636   2.836   2.699  1.0380  2.0118  0.9173
  654SOL    HW2 2770   1.582   2.923   2.588 -0.5165 -0.7811 -0.6350
  655SOL     OW 2771   0.660   1.528   1.709 -0.8541  0.3786  0.2794
  655SOL    HW1 2772   0.611   1.471   1.649 -3.7424  2.8203  0.1002
  655SOL    HW2 2773   0.658   1.482   1.793 -0.6068 -1.0503 -0.4597
  656SOL     OW 2774   0.774   2.028   2.353  0.0020  0.1325 -0.3433
  656SOL    HW1 2775   0.738   1.939   2.354  0.3799 -0.0890 -2.2036
  656SOL    HW2 2776   0.760   2.058   2.263  1.9868  1.0635 -0.3874
  657SOL     OW 2777   1.200   0.414   2.669 -0.4681  0.7974  0.3476
  657SOL    HW1 2778   1.266   0.346   2.655  0.3839  2.0348 -2.3953
  657SOL    HW2 2779   1.236   0.469   2.738  1.7857  1.7921 -1.5034
  658SOL     OW 2780   5.456   0.055   0.039 -0.2447  0.2383  0.1998
  658SOL    HW1 2781   5.450   0.133  -0.016  0.9866  0.7957  0.8295
  658SOL    HW2 2782   5.400  -0.010  -0.005  0.0794  0.9210 -1.2615
  659SOL     OW 2783   0.896   3.395   2.218 -0.5082  0.4712 -0.4005
  659SOL    HW1 2784   0.913   3.311   2.176  0.9938 -0.0066  1.0727
  659SOL    HW2 2785   0.982   3.428   2.242 -1.2056  1.4428  0.9069
  660SOL     OW 2786   1.100   5.297   3.338 -0.3172 -0.2914 -0.3431
  660SOL    HW1 2787   1.176   5.335   3.381 -1.0207  0.7778 -0.0150
  660SOL    HW2 2788   1.131   5.213   3.304  1.0344  0.1782 -0.3164
  661SOL     OW 2789   3.114   6.754   3.531 -0.2046 -0.1114  0.1864
  661SOL    HW1 2790   3.125   6.715   3.444 -0.1336 -2.2127  1.0829
  661SOL    HW2 2791   3.198   6.740   3.574 -0.6623 -0.2431  1.0473
  662SOL     OW 2792   1.566   7.204   3.431  0.4541 -0.2750 -0.8631
  662SOL    HW1 2793   1.472   7.213   3.443  0.6283 -0.5340  0.8695
  662SOL    HW2 2794   1.584   7.113   3.452  1.0830 -0.2636 -1.3284
  663SOL     OW 2795   2.327   3.177   4.577 -0.5407  0.3145  0.0387
  663SOL    HW1 2796   2.363   3.090   4.558 -2.4629 -0.1791 -1.7022
  663SOL    HW2 2797   2.232   3.164   4.573 -0.8796  2.3079  0.7644
  664SOL     OW 2798   0.937   6.381   5.168 -0.2373 -0.0460  0.3296
  664SOL    HW1 2799   0.990   6.327   5.226 -1.7800 -2.2015 -0.1667
  664SOL    HW2 2800   0.955   6.348   5.081 -1.5367 -0.0583  0.0486
  665SOL     OW 2801   6.191   6.246   5.719  0.6063  0.1905 -0.5648
  665SOL    HW1 2802   6.258   6.292   5.768  1.2911 -1.1269 -0.2244
  665SOL    HW2 2803   6.180   6.162   5.764  0.7989 -0.8009 -2.2632
  666SOL     OW 2804   4.521   6.371   3.972  0.8132 -0.4333 -0.5872
  666SOL    HW1 2805   4.602   6.388   4.020  0.8223 -0.4503 -0.5965
  666SOL    HW2 2806   4.516   6.442   3.909  0.5898 -0.1789 -0.2862
  667SOL     OW 2807   0.166   7.729   3.342 -0.0677 -0.2183  0.0845
  667SOL    HW1 2808   0.092   7.700   3.395 -0.6872 -0.0436 -0.6712
  667SOL    HW2 2809   0.190   7.814   3.379 -0.7640  0.0950 -0.1783
  668SOL     OW 2810   0.916   2.056   3.791  0.5836 -0.3424  0.3231
  668SOL    HW1 2811   0.999   2.010   3.798  0.1970 -1.3087 -0.9650
  668SOL    HW2 2812   0.914   2.089   3.701  0.6707  1.9071  1.0871
  669SOL     OW 2813   1.171   6.326   3.695 -0.6663 -0.2453 -0.5253
  669SOL    HW1 2814   1.210   6.341   3.609  1.5586  0.1527  0.4664
  669SOL    HW2 2815   1.230   6.263   3.737 -1.5240 -0.1843  0.8284
  670SOL     OW 2816   1.227   0.676   5.265  0.1781  0.8052  0.3732
  670SOL    HW1 2817   1.140   0.690   5.303  0.2179  1.0840  0.3672
  670SOL    HW2 2818   1.283   0.739   5.310  0.2084  1.1974 -0.2017
  671SOL     OW 2819   5.549   1.389   1.587 -0.2000  0.1816  0.3894
  671SOL    HW1 2820   5.596   1.309   1.565 -2.0106 -0.6224 -0.8093
  671SOL    HW2 2821   5.587   1.456   1.531  1.7203  0.3664  1.8046
  672SOL     OW 2822   5.864   7.386   1.890  0.0962  0.5536 -0.2347
  672SOL    HW1 2823   5.802   7.459   1.887 -1.5420 -0.7950 -0.5345
  672SOL    HW2 2824   5.826   7.320   1.833  2.8036  0.3601 -2.0338
  673SOL     OW 2825   1.323   0.981   0.884  0.5795  0.4904  0.0981
  673SOL    HW1 2826   1.369   0.969   0.968 -0.8235  1.5031  1.0663
  673SOL    HW2 2827   1.378   1.042   0.835  0.1265  1.9761  1.3804
  674SOL     OW 2828   1.849   0.671   5.900  0.3453 -0.0486 -0.2424
  674SOL    HW1 2829   1.778   0.626   5.945 -0.8128 -0.0064 -1.9444
  674SOL    HW2 2830   1.812   0.698   5.816  2.3506  0.0412 -1.1698
  675SOL     OW 2831   1.926   6.189   4.588  0.7120  0.3606  0.1461
  675SOL    HW1 2832   1.856   6.160   4.529 -0.3593  1.2853  0.9098
  675SOL    HW2 2833   1.886   6.259   4.640  2.1160  0.6840  0.8488
  676SOL     OW 2834   0.952   1.292   5.655  0.3214 -0.4712  0.6062
  676SOL    HW1 2835   1.023   1.249   5.702  1.1753 -1.0607 -1.1856
  676SOL    HW2 2836   0.992   1.329   5.577 -1.0892  0.3732  0.2387
  677SOL     OW 2837   4.592   7.298   2.807 -0.0183 -0.4127 -0.3616
  677SOL    HW1 2838   4.499   7.275   2.814 -0.4153  1.2011  0.0772
  677SOL    HW2 2839   4.628   7.274   2.893  0.0629 -1.3245 -0.6353
  678SOL     OW 2840   5.439   1.396   5.580 -0.2738 -0.3231 -0.0003
  678SOL    HW1 2841   5.453   1.340   5.656  1.4102  0.2069  0.1119
  678SOL    HW2 2842   5.519   1.390   5.530 -0.1319  1.7384 -0.1341
  679SOL     OW 2843   1.815   5.473   6.009 -0.4376 -0.4805 -0.6130
  679SOL    HW1 2844   1.870   5.544   6.041 -2.1611  0.2532  0.9102
  679SOL    HW2 2845   1.801   5.492   5.917 -0.1500  0.6854 -0.4249
  680SOL     OW 2846   6.234   3.795   4.998 -0.3024 -0.2943  0.0766
  680SOL    HW1 2847   6.304   3.848   4.960  1.9525 -2.5350  0.8083
  680SOL    HW2 2848   6.195   3.851   5.065  2.2086  0.3950  1.0814
  681SOL     OW 2849   5.261   0.848   5.938 -0.0337 -0.0012  0.6821
  681SOL    HW1 2850   5.260   0.866   6.032  0.8664  0.3357  0.6333
  681SOL    HW2 2851   5.215   0.923   5.899 -0.4079 -0.1418  0.8493
  682SOL     OW 2852   4.826   7.772   3.522 -0.1301 -0.5105 -0.3342
  682SOL    HW1 2853   4.751   7.831   3.517 -0.4219 -0.7825  0.5999
  682SOL    HW2 2854   4.902   7.829   3.510 -0.4775 -0.3226 -1.9530
  683SOL     OW 2855   0.229   1.784   4.565  0.4086  0.3885 -0.0737
  683SOL    HW1 2856   0.162   1.814   4.626 -0.3992 -0.6233 -0.4286
  683SOL    HW2 2857   0.280   1.721   4.614  1.3405  1.4094  0.3009
  684SOL     OW 2858   4.390   7.162   3.564  0.1129  0.5708 -0.6237
  684SOL    HW1 2859   4.398   7.223   3.491 -0.8719  0.1955 -1.0672
  684SOL    HW2 2860   4.463   7.101   3.553  0.2671  0.8217 -1.0073
  685SOL     OW 2861   2.233   1.087   6.432  0.4396  0.1036  0.0056
  685SOL    HW1 2862   2.240   1.023   6.361  1.5066  0.0317  0.1505
  685SOL    HW2 2863   2.313   1.073   6.484  0.4113  1.1671  0.3585
  686SOL     OW 2864   4.808   1.344   5.539  0.1203 -0.7954  0.6380
  686SOL    HW1 2865   4.855   1.313   5.616  1.7301  1.3124  0.6038
  686SOL    HW2 2866   4.745   1.407   5.573  1.4819  0.8615  0.2401
  687SOL     OW 2867   6.629   1.920   4.470 -0.7339  0.0137 -0.1635
  687SOL    HW1 2868   6.570   1.885   4.537  1.6729 -0.0131  2.1190
  687SOL    HW2 2869   6.630   2.015   4.485 -1.3592  0.2124 -1.2503
  688SOL     OW 2870   5.427   0.146   2.778  0.3982 -0.3043 -0.4338
  688SOL    HW1 2871   5.369   0.195   2.837  1.8868 -0.8116  1.5405
  688SOL    HW2 2872   5.512   0.188   2.787  0.9593 -1.2047 -1.2629
  689SOL     OW 2873   0.534   3.114   3.496 -0.2865 -0.4384 -0.2696
  689SOL    HW1 2874   0.591   3.123   3.572 -0.5515 -0.7204 -0.0392
  689SOL    HW2 2875   0.530   3.203   3.459 -1.4994  0.0635  1.0085
  690SOL     OW 2876   0.992   1.611   4.221 -0.1279  0.1045  0.0758
  690SOL    HW1 2877   0.919   1.672   4.232 -1.1249 -1.1240  0.5054
  690SOL    HW2 2878   1.044   1.620   4.301 -0.1155  0.5686  0.0190
  691SOL     OW 2879   4.780   5.038   4.711  0.0654  0.4172 -0.6237
  691SOL    HW1 2880   4.840   4.986   4.657  1.2743  0.5739  0.5214
  691SOL    HW2 2881   4.730   5.089   4.648 -0.8845 -1.7901 -1.7838
  692SOL     OW 2882   5.492   2.391   3.805  0.6821 -0.1845 -0.3993
  692SOL    HW1 2883   5.434   2.458   3.841  0.8141 -0.1240 -0.3015
  692SOL    HW2 2884   5.579   2.412   3.840  0.3319 -1.8477  1.7151
  693SOL     OW 2885   2.530   1.690   3.506 -0.4552 -0.1139 -0.7375
  693SOL    HW1 2886   2.455   1.718   3.453  0.2420  0.8947 -1.2134
  693SOL    HW2 2887   2.524   1.595   3.507 -2.2630 -0.0365 -0.0059
  694SOL     OW 2888   3.406   0.521   4.997 -0.2610 -0.1698  0.2285
  694SOL    HW1 2889   3.341   0.567   4.942  0.0127  0.1527  0.1702
  694SOL    HW2 2890   3.410   0.433   4.960  0.7860  0.3727 -1.0392
  695SOL     OW 2891   0.698   3.937   5.998  0.4698 -0.6017  0.4225
  695SOL    HW1 2892   0.746   3.942   6.081  0.7636  0.5073  0.1985
  695SOL    HW2 2893   0.617   3.891   6.021  0.9526 -1.1337  1.1247
  696SOL     OW 2894   6.648   2.551   1.537 -0.4213  0.0030 -0.4759
  696SOL    HW1 2895   6.692   2.514   1.614 -1.0082  0.7410  0.2362
  696SOL    HW2 2896   6.595   2.480   1.502  0.4651 -0.5665 -0.6692
  697SOL     OW 2897   0.482   7.344   3.916 -0.4003  0.0601  0.3626
  697SOL    HW1 2898   0.460   7.310   4.003 -0.2146 -0.1756  0.3196
  697SOL    HW2 2899   0.404   7.392   3.889 -0.0092  1.2192  1.1866
  698SOL     OW 2900   1.554   2.377   4.351  0.2246  0.5737  0.5393
  698SOL    HW1 2901   1.595   2.317   4.413  0.0001  0.0558  0.1903
  698SOL    HW2 2902   1.625   2.432   4.320  1.3360 -2.1885 -2.2883
  699SOL     OW 2903   1.616   0.018   3.972 -0.0843 -0.2633 -0.4671
  699SOL    HW1 2904   1.587   0.074   4.045  1.0395 -0.0633 -0.1564
  699SOL    HW2 2905   1.540   0.014   3.914 -0.4270  1.0111 -0.1494
  700SOL     OW 2906   6.792   1.953   1.254  0.6648  0.0284  0.1252
  700SOL    HW1 2907   6.833   1.914   1.332  3.1322  0.8001 -0.6896
  700SOL    HW2 2908   6.866   1.976   1.198 -0.8400  2.8480 -0.8753
  701SOL     OW 2909   5.408   1.921   4.815  0.0757 -0.7950 -0.2344
  701SOL    HW1 2910   5.320   1.896   4.787 -0.4802  0.9357 -0.1440
  701SOL    HW2 2911   5.400   1.932   4.910  0.6624 -1.6406 -0.0821
  702SOL     OW 2912   6.418   1.865   1.775 -0.2204  0.1601  0.4592
  702SOL    HW1 2913   6.497   1.885   1.827 -0.1669  1.6328 -0.1489
  702SOL    HW2 2914   6.444   1.880   1.685 -0.5596 -1.6023  0.0281
  703SOL     OW 2915   1.517   1.126   5.535  0.2684 -0.2651 -0.3385
  703SOL    HW1 2916   1.470   1.111   5.617 -0.5399  3.8778  0.2221
  703SOL    HW2 2917   1.609   1.106   5.555  0.3731  2.1353  2.2764
  704SOL     OW 2918   4.189   1.220   1.372 -0.1045  0.6631  0.1796
  704SOL    HW1 2919   4.139   1.200   1.294  2.4250 -1.9618 -0.9381
  704SOL    HW2 2920   4.139   1.290   1.415 -2.5051  0.9978 -2.8100
  705SOL     OW 2921   6.575   6.996   5.072  0.4904 -0.2152 -0.0140
  705SOL    HW1 2922   6.532   7.042   5.143  1.4308  0.1317  0.3421
  705SOL    HW2 2923   6.533   7.029   4.993 -0.4128 -0.4451  0.3603
  706SOL     OW 2924   0.875   4.311   4.689  0.3699  0.3518  0.4134
  706SOL    HW1 2925   0.920   4.238   4.733  0.7676  1.1603  1.4043
  706SOL    HW2 2926   0.893   4.297   4.596 -2.6147 -2.8393  0.1187
  707SOL     OW 2927   4.701   1.268   4.832  0.2506 -0.0091 -0.2983
  707SOL    HW1 2928   4.686   1.208   4.905  1.2729  1.0779  0.8475
  707SOL    HW2 2929   4.649   1.346   4.853  1.6892  0.8914  0.0473
  708SOL     OW 2930   0.013   6.952   2.942 -0.6050 -0.8647  0.5562
  708SOL    HW1 2931   0.048   6.931   2.855  0.8593  2.6774  0.1029
  708SOL    HW2 2932  -0.045   7.027   2.926  0.7347  0.7446  2.6920
  709SOL     OW 2933   0.998   1.616   5.434  0.5737  0.2646  0.1521
  709SOL    HW1 2934   1.048   1.535   5.448  3.5749  1.4950 -2.2465
  709SOL    HW2 2935   0.974   1.614   5.342 -1.5773  1.0190  0.6348
  710SOL     OW 2936   6.799   2.475   4.534  0.1336  0.0879  0.4798
  710SOL    HW1 2937   6.749   2.450   4.612 -0.3039 -0.1160  0.1346
  710SOL    HW2 2938   6.772   2.412   4.467  2.8101 -1.7512  0.9799
  711SOL     OW 2939   1.883   1.098   7.078  0.2360  0.6086  0.0989
  711SOL    HW1 2940   1.883   1.024   7.018  0.3458 -0.2001  1.0747
  711SOL    HW2 2941   1.847   1.171   7.027 -0.3822 -0.2474 -0.7061
  712SOL     OW 2942   5.282   1.582   6.687  0.3007 -0.4471  0.3688
  712SOL    HW1 2943   5.271   1.504   6.632 -0.1230 -0.0382 -0.1311
  712SOL    HW2 2944   5.207   1.581   6.745 -1.5487  1.3307 -1.8066
  713SOL     OW 2945   2.204   1.627   5.212 -0.3984  0.4790  0.2152
  713SOL    HW1 2946   2.109   1.626   5.227 -0.5879 -0.3353 -0.9256
  713SOL    HW2 2947   2.225   1.539   5.182  0.6557  0.7713  0.0397
  714SOL     OW 2948   0.532   3.052   5.602  0.2134  0.2345  0.6673
  714SOL    HW1 2949   0.476   3.022   5.531 -1.1892 -0.4894  2.0365
  714SOL    HW2 2950   0.554   3.142   5.579  0.7015 -0.3192 -1.2035
  715SOL     OW 2951   3.273   0.644   5.428  0.4479  0.2371  0.1548
  715SOL    HW1 2952   3.352   0.624   5.378  1.3036 -1.8379  2.2097
  715SOL    HW2 2953   3.301   0.708   5.493  0.5273 -0.6512  1.0162
  716SOL     OW 2954   0.988   0.212   4.335 -0.5374  0.0632 -0.1735
  716SOL    HW1 2955   0.969   0.121   4.356  1.2285  0.0787  1.8556
  716SOL    HW2 2956   1.079   0.211   4.305  0.0478  1.2721  1.3858
  717SOL     OW 2957   1.731   3.992   6.452  0.1337  0.0965  0.0238
  717SOL    HW1 2958   1.786   3.914   6.437 -0.7453 -0.4481 -0.4501
  717SOL    HW2 2959   1.749   4.016   6.543  1.7691  0.4260 -0.3604
  718SOL     OW 2960   4.627   1.798   5.219 -0.4885 -0.0841 -0.2921
  718SOL    HW1 2961   4.631   1.872   5.157 -1.0445 -0.1795 -0.4492
  718SOL    HW2 2962   4.624   1.840   5.305  0.4572  0.0470 -0.3119
  719SOL     OW 2963   0.729   2.029   0.757 -0.3743 -0.6244  0.2447
  719SOL    HW1 2964   0.659   2.072   0.807 -0.4278  0.9880 -1.1091
  719SOL    HW2 2965   0.699   1.939   0.745 -1.3560 -0.4535  1.2353
  720SOL     OW 2966   1.500   3.966   4.906 -0.4983  0.0073 -0.3658
  720SOL    HW1 2967   1.458   4.052   4.898 -0.1417  0.2508  0.3256
  720SOL    HW2 2968   1.468   3.930   4.988 -1.3031 -0.9020 -1.0571
  721SOL     OW 2969   0.376   0.518   1.250  0.4858 -0.9114 -0.0995
  721SOL    HW1 2970   0.345   0.555   1.168 -0.8242  4.2163  2.3095
  721SOL    HW2 2971   0.451   0.573   1.274 -2.2875  1.4378  4.3765
  722SOL     OW 2972   0.307   2.850   4.387 -0.5825 -0.0672  1.0116
  722SOL    HW1 2973   0.369   2.781   4.410  0.1222 -0.2005 -1.0281
  722SOL    HW2 2974   0.291   2.897   4.469 -0.0684 -1.8332  2.1810
  723SOL     OW 2975   4.791   3.589   5.450 -0.6844 -0.0748 -0.3727
  723SOL    HW1 2976   4.845   3.660   5.483  0.0766 -1.9844  3.0573
  723SOL    HW2 2977   4.711   3.594   5.502 -0.8899 -1.2650 -0.5312
  724SOL     OW 2978   4.691   5.179   5.370 -0.0744  0.1501 -0.3295
  724SOL    HW1 2979   4.668   5.119   5.299 -0.6510  1.1015 -0.9676
  724SOL    HW2 2980   4.780   5.154   5.395 -0.8443 -2.0270  0.5333
  725SOL     OW 2981   3.877   0.797   6.551 -0.0172  0.5313 -0.1409
  725SOL    HW1 2982   3.961   0.762   6.521  0.3462 -0.0244  1.4358
  725SOL    HW2 2983   3.896   0.836   6.636 -1.5991 -0.8535  0.9239
  726SOL     OW 2984   5.798   1.368   5.908  0.0826  0.2020  0.0686
  726SOL    HW1 2985   5.824   1.315   5.983  0.7032  1.4883  0.7889
  726SOL    HW2 2986   5.867   1.354   5.843  1.7243  2.1726  1.2819
  727SOL     OW 2987   6.419   1.769   0.435 -0.3090  0.0846  0.0151
  727SOL    HW1 2988   6.341   1.818   0.409 -0.4917 -0.6402 -0.8618
  727SOL    HW2 2989   6.388   1.680   0.449  0.2752 -0.1022  0.1442
  728SOL     OW 2990   5.822   1.288   6.175 -0.0299 -0.3554  0.2081
  728SOL    HW1 2991   5.818   1.197   6.204 -1.6577 -0.4261 -0.1410
  728SOL    HW2 2992   5.799   1.339   6.253 -1.5367 -0.4002 -0.1704
  729SOL     OW 2993   4.816   6.365   3.400 -0.2668  0.4362  0.6721
  729SOL    HW1 2994   4.734   6.379   3.352  0.6333  1.5315 -0.6388
  729SOL    HW2 2995   4.882   6.411   3.348  1.0095  0.5094  2.2795
  730SOL     OW 2996   4.583   3.962   0.868 -0.6197 -0.2362 -0.8206
  730SOL    HW1 2997   4.633   4.001   0.796  0.3390  1.0028  0.4677
  730SOL    HW2 2998   4.613   3.871   0.871  1.7567  0.4971  0.0112
  731SOL     OW 2999   0.452   3.584   5.760 -0.2577  0.5977 -0.3859
  731SOL    HW1 3000   0.359   3.609   5.757  0.1622  2.6448  1.1712
  731SOL    HW2 3001   0.491   3.629   5.686 -0.1331  1.7105  0.3322
  732SOL     OW 3002   0.718   5.910   3.250 -0.2537  0.5777  0.0509
  732SOL    HW1 3003   0.692   5.943   3.164  0.2012 -1.0901 -0.7507
  732SOL    HW2 3004   0.707   5.986   3.308 -1.3562  1.5074 -1.2998
  733SOL     OW 3005   3.903   1.158   1.355 -0.0678  0.0988  0.4471
  733SOL    HW1 3006   3.844   1.181   1.283  1.3090  1.1172 -0.3899
  733SOL    HW2 3007   3.887   1.225   1.422 -0.1997  0.0984  0.4153
  734SOL     OW 3008   2.140   6.926   1.004  0.2286  0.0579  0.2053
  734SOL    HW1 3009   2.191   6.864   1.056  0.5731 -0.8614 -1.1778
  734SOL    HW2 3010   2.149   6.895   0.914  0.9002  2.4461 -0.6247
  735SOL     OW 3011   2.374   0.782   5.116  0.0331  0.7368 -0.1369
  735SOL    HW1 3012   2.462   0.774   5.153  0.4117 -0.0558 -1.1637
  735SOL    HW2 3013   2.381   0.850   5.049 -0.1001  0.5857 -0.3071
  736SOL     OW 3014   0.951   1.146   6.319 -0.0829  0.4838  0.0446
  736SOL    HW1 3015   1.041   1.173   6.337 -0.6368  1.6217  1.2688
  736SOL    HW2 3016   0.909   1.223   6.280 -0.5976  0.0409 -0.3063
  737SOL     OW 3017   4.625   6.885   6.771  0.0206  0.1412  0.1989
  737SOL    HW1 3018   4.606   6.868   6.863 -0.7262  0.4907  0.1107
  737SOL    HW2 3019   4.567   6.826   6.722  0.6000 -0.2351 -0.0555
  738SOL     OW 3020   0.961   0.376   3.354  0.0922 -0.2278  0.4693
  738SOL    HW1 3021   0.943   0.286   3.328  0.3378 -0.4685  1.0997
  738SOL    HW2 3022   0.904   0.390   3.430 -0.6470  0.4701 -0.2006
  739SOL     OW 3023   1.662   7.553   3.062 -0.0858 -1.3934 -0.2041
  739SOL    HW1 3024   1.684   7.498   3.136 -2.1257 -2.3851 -0.2680
  739SOL    HW2 3025   1.746   7.570   3.019  1.3552  0.1256  2.8554
  740SOL     OW 3026   0.448   1.281   3.455  0.2165  0.0123  0.5169
  740SOL    HW1 3027   0.497   1.202   3.431 -2.1286 -1.5502  0.5013
  740SOL    HW2 3028   0.510   1.353   3.441  2.6834 -1.8311  1.1658
  741SOL     OW 3029   0.739   7.399   2.242  0.3639  0.2590  0.2729
  741SOL    HW1 3030   0.763   7.454   2.316  1.2992 -0.5410  0.5915
  741SOL    HW2 3031   0.822   7.385   2.195  0.2354 -1.1716  0.4195
  742SOL     OW 3032   6.342   0.622   6.969  0.2913 -0.4763  0.2455
  742SOL    HW1 3033   6.351   0.701   6.916 -0.5847  0.1049  0.9468
  742SOL    HW2 3034   6.270   0.574   6.928  0.6328 -0.7797 -0.0073
  743SOL     OW 3035   6.723   7.450   4.375 -0.0870 -0.7184 -0.0296
  743SOL    HW1 3036   6.722   7.500   4.457 -0.0385 -1.4713  0.4365
  743SOL    HW2 3037   6.639   7.404   4.374  0.0566 -0.9773 -0.2397
  744SOL     OW 3038   6.628   4.161   4.623 -0.1804 -0.0247  0.3393
  744SOL    HW1 3039   6.635   4.096   4.553  1.4117  2.3416 -1.8731
  744SOL    HW2 3040   6.684   4.127   4.693 -0.5729 -1.7117 -0.1177
  745SOL     OW 3041   6.826   2.866   4.772 -0.6304 -0.0829  0.0706
  745SOL    HW1 3042   6.894   2.933   4.767 -0.8944  0.2144  0.4698
  745SOL    HW2 3043   6.748   2.907   4.735 -0.6926 -0.2976 -0.0394
  746SOL     OW 3044   2.614   6.763   3.969 -0.6673 -0.2049 -0.3241
  746SOL    HW1 3045   2.556   6.832   4.002 -0.9024 -1.2962  1.7251
  746SOL    HW2 3046   2.703   6.796   3.985 -0.7767 -0.5627  1.2428
  747SOL     OW 3047   6.121   6.166   5.449  0.2295  0.3536  0.0823
  747SOL    HW1 3048   6.034   6.203   5.465 -1.0172 -2.7355  1.1222
  747SOL    HW2 3049   6.169   6.183   5.531 -0.6713 -1.0765  0.9547
  748SOL     OW 3050   0.456   1.996   5.494  0.0460  0.1249 -0.0031
  748SOL    HW1 3051   0.493   1.931   5.553  0.8669  0.0553 -0.5802
  748SOL    HW2 3052   0.361   1.990   5.507  0.1491 -0.8281  0.3163
  749SOL     OW 3053   2.029   2.254   5.778  0.0257  0.3140 -0.0667
  749SOL    HW1 3054   2.069   2.306   5.848 -0.4413  1.8390 -0.8695
  749SOL    HW2 3055   2.093   2.257   5.706 -0.5821  0.9849 -0.6042
  750SOL     OW 3056   3.415   1.579   1.486  0.6581  0.6724 -0.0389
  750SOL    HW1 3057   3.355   1.563   1.559 -0.2303  3.7310  0.0277
  750SOL    HW2 3058   3.358   1.610   1.415  1.9145  1.3986 -0.7574
  751SOL     OW 3059   2.465   0.082   5.591  0.0119 -0.0146 -0.3305
  751SOL    HW1 3060   2.497   0.167   5.560 -0.7315  0.4798  0.2258
  751SOL    HW2 3061   2.502   0.073   5.678 -1.2384  0.5133  0.2784
  752SOL     OW 3062   3.625   0.678   6.522 -0.0844 -0.3348  0.0959
  752SOL    HW1 3063   3.583   0.755   6.561 -0.4527 -1.6831  2.5445
  752SOL    HW2 3064   3.717   0.703   6.514 -0.3946  0.7541 -0.2176
  753SOL     OW 3065   6.690   5.486   5.593 -0.4801 -0.3029  0.2987
  753SOL    HW1 3066   6.648   5.432   5.661  1.9664 -1.2501  1.1732
  753SOL    HW2 3067   6.781   5.494   5.622  0.2717  0.6029 -2.0972
  754SOL     OW 3068   6.795   0.406   0.559 -0.6785  0.0805  0.5635
  754SOL    HW1 3069   6.752   0.345   0.619 -1.4337  0.9400  0.9204
  754SOL    HW2 3070   6.865   0.355   0.519 -0.7616 -0.7739  1.4775
  755SOL     OW 3071   4.066   6.467   6.952 -0.5000  0.2209  0.3204
  755SOL    HW1 3072   4.000   6.436   6.889 -1.3468  1.3928  0.5828
  755SOL    HW2 3073   4.078   6.559   6.930  0.5957  0.1759  0.6913
  756SOL     OW 3074   6.607   1.589   1.767 -0.4264 -0.2544 -0.5178
  756SOL    HW1 3075   6.562   1.590   1.683 -1.2973 -0.1449 -0.0620
  756SOL    HW2 3076   6.595   1.501   1.801 -1.1630  0.0543  0.0519
  757SOL     OW 3077   0.901   0.903   0.039 -0.3320  0.5182  0.6756
  757SOL    HW1 3078   0.897   0.982   0.093 -0.3921  0.7348  0.3538
  757SOL    HW2 3079   0.885   0.934  -0.050  1.9042  0.4985  0.2031
  758SOL     OW 3080   1.539   6.122   0.285 -0.5868 -0.3767 -0.2168
  758SOL    HW1 3081   1.481   6.069   0.340  0.9124 -2.0898 -0.1896
  758SOL    HW2 3082   1.596   6.168   0.347 -0.1263 -0.8435 -0.2904
  759SOL     OW 3083   1.979   2.164   3.924  0.7398  0.7685  0.3685
  759SOL    HW1 3084   2.005   2.098   3.989  1.0072 -0.3946 -0.8842
  759SOL    HW2 3085   1.987   2.119   3.840 -0.8002  1.8529 -0.3996
  760SOL     OW 3086   2.386   0.516   4.815  0.2436  0.4469  0.0643
  760SOL    HW1 3087   2.373   0.450   4.883  0.3450  0.5303  0.1651
  760SOL    HW2 3088   2.367   0.599   4.859 -0.1265  0.4646 -0.1286
  761SOL     OW 3089   3.503   7.546   6.534 -0.4581 -0.2243  0.0467
  761SOL    HW1 3090   3.457   7.518   6.454 -1.2652  0.0945  0.3872
  761SOL    HW2 3091   3.499   7.469   6.591  2.2686 -1.3266 -1.0834
  762SOL     OW 3092   1.843   1.174   6.109 -0.0582  0.2072  0.0564
  762SOL    HW1 3093   1.854   1.079   6.106 -0.0748  0.2074  0.0015
  762SOL    HW2 3094   1.931   1.209   6.096  0.0151  0.1918  0.4820
  763SOL     OW 3095  -0.014   0.409   4.435  0.1660 -0.7406 -0.6612
  763SOL    HW1 3096  -0.009   0.505   4.434 -1.8866 -0.5722 -2.1565
  763SOL    HW2 3097   0.057   0.381   4.376  1.5731 -0.2648  0.7306
  764SOL     OW 3098   1.114   0.055   6.705  0.2568  0.0586 -0.3905
  764SOL    HW1 3099   1.136   0.051   6.612 -1.6048 -1.1597 -0.8251
  764SOL    HW2 3100   1.158  -0.021   6.743  0.3917  0.1281 -0.4051
  765SOL     OW 3101   5.310   6.714   5.938  0.1151  0.0740  0.1504
  765SOL    HW1 3102   5.290   6.685   5.849  0.7369  1.8577 -0.6191
  765SOL    HW2 3103   5.391   6.764   5.930  0.2710  0.1447  1.7479
  766SOL     OW 3104   6.140   1.085   4.458  0.2310 -0.4489  0.3752
  766SOL    HW1 3105   6.155   1.080   4.363  1.2032  0.4296  0.4572
  766SOL    HW2 3106   6.148   1.179   4.478 -0.5237 -0.5576  1.2452
  767SOL     OW 3107   6.111   7.393   0.032  0.0615 -0.0879 -0.0804
  767SOL    HW1 3108   6.121   7.471  -0.024  1.6509 -0.4643 -0.3847
  767SOL    HW2 3109   6.189   7.395   0.088 -1.2274 -0.0162  1.7954
  768SOL     OW 3110   0.502   2.465   5.606  0.2684 -0.3566 -0.1236
  768SOL    HW1 3111   0.572   2.414   5.564 -0.3773 -0.2888 -1.3351
  768SOL    HW2 3112   0.427   2.455   5.548 -0.2173  1.0145  0.2196
  769SOL     OW 3113   5.721   1.958   0.105  0.1295 -0.3105 -0.1249
  769SOL    HW1 3114   5.677   2.041   0.122  0.6883 -0.3347  1.6710
  769SOL    HW2 3115   5.651   1.896   0.086 -0.5366 -0.0242  1.2751
  770SOL     OW 3116   1.816   1.906   5.128 -0.0535  0.2315  0.1381
  770SOL    HW1 3117   1.856   1.922   5.042  1.3493 -1.0574  0.5147
  770SOL    HW2 3118   1.753   1.977   5.138 -0.0025  0.6106 -1.8097
  771SOL     OW 3119   4.239   0.706   0.766 -0.1646 -0.0243  0.3269
  771SOL    HW1 3120   4.148   0.723   0.790  0.0346  0.5772  0.6723
  771SOL    HW2 3121   4.257   0.768   0.695  0.5294  1.1825  1.5101
  772SOL     OW 3122   1.754   0.916   5.618  0.0486 -0.1113 -0.3604
  772SOL    HW1 3123   1.724   0.833   5.654  3.3312 -0.5135  1.9674
  772SOL    HW2 3124   1.848   0.904   5.605  0.4518  2.9052 -1.0039
  773SOL     OW 3125   1.503   7.333   5.468 -0.3910 -0.1378 -0.6703
  773SOL    HW1 3126   1.518   7.289   5.552 -1.9253 -0.1168 -0.3453
  773SOL    HW2 3127   1.572   7.399   5.463 -0.5372  0.1619  0.8112
  774SOL     OW 3128   0.746   1.433   4.307  0.6262 -0.3371 -0.0279
  774SOL    HW1 3129   0.838   1.441   4.283  1.0316 -0.6410  1.3339
  774SOL    HW2 3130   0.741   1.350   4.354 -0.4444 -0.5525 -0.4905
  775SOL     OW 3131   0.725   1.419   0.819  0.1312  0.0666  0.4376
  775SOL    HW1 3132   0.638   1.453   0.800 -0.3606 -1.3828 -0.0654
  775SOL    HW2 3133   0.746   1.364   0.743  1.4935  0.4042  0.5516
  776SOL     OW 3134   0.835   7.554   6.998 -0.0567 -0.6616 -0.3058
  776SOL    HW1 3135   0.837   7.556   6.902 -0.2526 -2.2928 -0.3691
  776SOL    HW2 3136   0.806   7.466   7.019  0.3314 -0.4325  1.2751
  777SOL     OW 3137   0.888   0.046   1.373  0.4179 -0.5244  0.1733
  777SOL    HW1 3138   0.943   0.084   1.304  0.9777  1.3452  1.5905
  777SOL    HW2 3139   0.853   0.121   1.421 -1.0249 -1.7483  1.1567
  778SOL     OW 3140   6.638   7.207   5.709 -0.0693 -0.1958  0.5287
  778SOL    HW1 3141   6.624   7.164   5.793 -0.4376 -0.8349  0.1499
  778SOL    HW2 3142   6.626   7.300   5.727 -0.7642 -0.3818  1.0501
  779SOL     OW 3143   3.445   2.235   5.055  0.3176 -0.2326  0.4593
  779SOL    HW1 3144   3.368   2.195   5.014 -0.1159  0.6349  0.4171
  779SOL    HW2 3145   3.435   2.329   5.040  0.4013  0.0729  2.1397
  780SOL     OW 3146   6.359   1.252   4.229  0.5914 -0.1015  0.1385
  780SOL    HW1 3147   6.425   1.216   4.170  2.3213 -0.7745  2.3350
  780SOL    HW2 3148   6.276   1.221   4.194  1.6955 -2.2588 -0.7704
  781SOL     OW 3149   0.456   3.864   5.317 -0.1954  0.3323  0.7429
  781SOL    HW1 3150   0.375   3.813   5.311  0.1211 -0.0222 -1.1822
  781SOL    HW2 3151   0.469   3.899   5.229  1.0351  1.5264  1.3593
  782SOL     OW 3152   6.525   0.816   6.265  0.0661  0.1707  0.7486
  782SOL    HW1 3153   6.433   0.791   6.258  0.5564 -1.4824 -0.4683
  782SOL    HW2 3154   6.569   0.766   6.197  1.3292  4.0245 -1.5686
  783SOL     OW 3155   5.547   0.932   5.028  0.0527  0.1017 -0.4801
  783SOL    HW1 3156   5.517   1.023   5.030  2.2703  0.9025 -1.2877
  783SOL    HW2 3157   5.601   0.923   5.106 -1.2157 -0.9649  0.3162
  784SOL     OW 3158   6.296   7.186   4.029 -0.2749 -0.0657  0.2991
  784SOL    HW1 3159   6.354   7.180   3.953 -2.3524 -1.4919 -1.2976
  784SOL    HW2 3160   6.209   7.167   3.994 -1.2848 -1.0617  3.0858
  785SOL     OW 3161   1.155   7.260   5.792 -0.2981  0.3388 -0.1127
  785SOL    HW1 3162   1.066   7.260   5.755 -0.0794 -2.7025 -0.9129
  785SOL    HW2 3163   1.213   7.260   5.716  0.2674 -1.1240  0.2811
  786SOL     OW 3164   5.896   2.206   3.972  0.2218  0.7899  0.2646
  786SOL    HW1 3165   5.819   2.262   3.957 -0.2595 -0.0477 -0.4697
  786SOL    HW2 3166   5.971   2.265   3.963 -0.3044  1.4819  0.3387
  787SOL     OW 3167   1.533   3.931   6.713  0.6606  0.1498  0.0928
  787SOL    HW1 3168   1.471   4.004   6.714  1.4671  0.9074 -1.1979
  787SOL    HW2 3169   1.600   3.956   6.776  1.7492  1.3382 -1.4517
  788SOL     OW 3170   4.443   0.626   0.156 -0.0533  0.2655  0.5744
  788SOL    HW1 3171   4.442   0.721   0.139 -0.1219  0.3685  1.1521
  788SOL    HW2 3172   4.430   0.618   0.250  0.1801 -0.3141  0.5609
  789SOL     OW 3173   0.347   7.014   6.606  0.2817 -0.3623  0.6626
  789SOL    HW1 3174   0.410   6.955   6.564  0.6339  0.6265 -0.2224
  789SOL    HW2 3175   0.398   7.089   6.633 -0.5015  0.4811 -0.1179
  790SOL     OW 3176   0.995   1.093   0.270  0.1308 -0.2657  0.9398
  790SOL    HW1 3177   1.050   1.015   0.257 -0.6888 -0.7532  0.2838
  790SOL    HW2 3178   0.930   1.065   0.335 -0.3313 -0.2249  0.5002
  791SOL     OW 3179   4.561   7.645   5.064 -0.5909  0.5624  0.7585
  791SOL    HW1 3180   4.483   7.686   5.026  0.5336  1.1442 -1.0442
  791SOL    HW2 3181   4.634   7.687   5.019  0.6700 -2.9542 -0.8461
  792SOL     OW 3182   0.825   2.772   1.569 -0.1451  0.4662 -0.1810
  792SOL    HW1 3183   0.779   2.820   1.500 -0.5202 -0.5132 -0.6229
  792SOL    HW2 3184   0.757   2.724   1.615  0.3084 -0.2367 -0.2267
  793SOL     OW 3185   3.983   1.225   5.623  0.0316  0.1453 -0.1777
  793SOL    HW1 3186   4.060   1.208   5.676  1.4527 -1.2595 -2.5431
  793SOL    HW2 3187   4.004   1.304   5.575 -0.2819  0.1135 -0.3678
  794SOL     OW 3188   1.425   7.651   3.098  0.7430 -0.2145  0.5351
  794SOL    HW1 3189   1.373   7.590   3.151 -0.9327  1.2270  0.6664
  794SOL    HW2 3190   1.509   7.608   3.087  0.0531 -1.9723  1.6786
  795SOL     OW 3191   0.422   7.252   6.731  0.0662  0.4798  0.1508
  795SOL    HW1 3192   0.495   7.298   6.689 -0.2374  0.8622  0.0328
  795SOL    HW2 3193   0.355   7.319   6.742 -0.0228  0.2886  0.8612
  796SOL     OW 3194   6.756   3.667   5.808  0.3686  0.0875 -0.3092
  796SOL    HW1 3195   6.676   3.719   5.795  0.5356  0.2105 -0.8520
  796SOL    HW2 3196   6.760   3.653   5.903 -1.0638 -1.1221 -0.3903
  797SOL     OW 3197   0.259   0.762   5.370  0.1856  0.0610 -0.1798
  797SOL    HW1 3198   0.206   0.789   5.295 -0.1321  0.7326  0.2784
  797SOL    HW2 3199   0.252   0.666   5.371  0.0835  0.0569 -0.9212
  798SOL     OW 3200   3.719   1.747   5.907  0.2104  0.7138 -0.3277
  798SOL    HW1 3201   3.666   1.816   5.867 -1.7136 -0.4407  0.1360
  798SOL    HW2 3202   3.761   1.703   5.834 -1.1971  0.2907 -0.9071
  799SOL     OW 3203   5.351   0.872   1.975  0.2572  0.2242 -0.3226
  799SOL    HW1 3204   5.272   0.858   1.923  0.2977  2.6936 -1.1807
  799SOL    HW2 3205   5.421   0.885   1.911  0.9157  0.3459  0.3938
  800SOL     OW 3206   6.507   2.775   1.445  0.8190 -0.2450 -0.1375
  800SOL    HW1 3207   6.432   2.790   1.502  0.7512  0.6490 -0.4494
  800SOL    HW2 3208   6.540   2.689   1.470  0.7748  0.1226  1.2374
  801SOL     OW 3209   5.440   1.289   6.316 -0.0673  0.4689  0.0528
  801SOL    HW1 3210   5.370   1.242   6.270  0.0407 -0.4148  0.7487
  801SOL    HW2 3211   5.520   1.249   6.284  0.0708  0.7653  0.0265
  802SOL     OW 3212   6.743   2.088   5.389 -0.1742  0.0325 -0.0918
  802SOL    HW1 3213   6.838   2.090   5.398  0.0085 -0.2687 -1.6831
  802SOL    HW2 3214   6.721   2.172   5.349 -0.2115 -1.0070 -2.4199
  803SOL     OW 3215   1.319   4.548   4.071 -0.4771 -0.0393  0.1227
  803SOL    HW1 3216   1.357   4.555   4.159  0.9864  0.7333 -0.5324
  803SOL    HW2 3217   1.226   4.564   4.084 -0.8741 -3.0137  1.9464
  804SOL     OW 3218   0.647   0.116   4.465  0.1864 -0.5250 -0.1452
  804SOL    HW1 3219   0.677   0.094   4.377  0.8226  1.0156 -0.3560
  804SOL    HW2 3220   0.604   0.201   4.455  1.0243  0.0905  1.1443
  805SOL     OW 3221   1.000   2.951   6.975 -0.2297  0.1487 -0.2544
  805SOL    HW1 3222   1.073   3.012   6.977  1.6650 -1.9812  1.0215
  805SOL    HW2 3223   0.976   2.943   6.883  2.8683 -0.9091 -1.0704
  806SOL     OW 3224   1.082   6.481   6.442 -0.0164  0.1603  0.5019
  806SOL    HW1 3225   1.150   6.467   6.508  0.3553 -1.1240 -0.1311
  806SOL    HW2 3226   1.124   6.457   6.359 -1.4349 -1.3894  0.1837
  807SOL     OW 3227   6.347   0.805   3.906 -0.2189 -0.1455 -0.5363
  807SOL    HW1 3228   6.297   0.740   3.955  0.2083 -0.5574 -0.6321
  807SOL    HW2 3229   6.303   0.887   3.923  0.7467 -0.0096  1.7948
  808SOL     OW 3230   0.961   0.231   7.036 -0.0452 -0.1932  0.0723
  808SOL    HW1 3231   0.973   0.282   7.117  0.5401  0.7071 -0.5637
  808SOL    HW2 3232   1.049   0.217   7.003 -0.2290 -1.2966  0.0154
  809SOL     OW 3233   2.301   2.567   5.898 -0.1846  0.2409 -0.0451
  809SOL    HW1 3234   2.393   2.554   5.876  0.6805 -0.2460  3.2989
  809SOL    HW2 3235   2.283   2.500   5.965 -2.3632  1.6498  0.8770
  810SOL     OW 3236   6.361   0.384   6.342  0.0689 -0.1805  0.6066
  810SOL    HW1 3237   6.378   0.376   6.436  0.0873 -0.2338  0.5986
  810SOL    HW2 3238   6.282   0.334   6.327  1.1219 -1.7971  0.2618
  811SOL     OW 3239   0.701   2.993   4.429  0.7321  0.5538  0.1321
  811SOL    HW1 3240   0.657   2.929   4.374 -1.1252  1.6017  0.3389
  811SOL    HW2 3241   0.708   2.950   4.515  0.9650  0.0474 -0.1318
  812SOL     OW 3242   1.236   2.481   6.650  0.0834 -0.5932 -0.1599
  812SOL    HW1 3243   1.255   2.515   6.562 -1.3475  0.9345  0.0716
  812SOL    HW2 3244   1.153   2.435   6.640  0.0656 -0.6752  0.3462
  813SOL     OW 3245   0.120   1.938   4.858  0.3592 -0.2578 -0.4589
  813SOL    HW1 3246   0.194   1.964   4.913 -0.4802 -0.5435  0.8412
  813SOL    HW2 3247   0.111   2.010   4.795  1.8183 -0.2857 -0.7575
  814SOL     OW 3248   0.929   2.323   2.665  0.0700 -0.2446 -0.1803
  814SOL    HW1 3249   0.950   2.382   2.593  1.8360 -0.9666 -0.3005
  814SOL    HW2 3250   0.851   2.276   2.635  0.8665 -0.6481 -1.7074
  815SOL     OW 3251   2.210   0.583   4.998  0.4776  0.0309  0.6525
  815SOL    HW1 3252   2.186   0.629   4.918  1.4978  0.1634  0.4124
  815SOL    HW2 3253   2.263   0.646   5.047  1.4723 -0.7051  0.5475
  816SOL     OW 3254   5.107   1.700   1.135 -0.1346  0.2269 -0.6989
  816SOL    HW1 3255   5.170   1.629   1.129 -1.1105 -0.5930 -1.4527
  816SOL    HW2 3256   5.150   1.774   1.092  0.7415  0.0123 -0.2224
  817SOL     OW 3257   4.984   0.063   4.890 -0.5090  0.1138  0.2703
  817SOL    HW1 3258   4.921  -0.008   4.885 -1.2361  0.3506  3.6491
  817SOL    HW2 3259   5.069   0.021   4.875 -1.1965 -0.6020 -2.0565
  818SOL     OW 3260   3.704   2.160   5.154  0.3636  0.2673  0.1646
  818SOL    HW1 3261   3.625   2.208   5.132 -0.1084 -0.9254 -0.8963
  818SOL    HW2 3262   3.685   2.069   5.128  2.5575  0.1847 -1.4496
  819SOL     OW 3263   0.670   0.209   4.123  0.3475 -0.2716 -0.7213
  819SOL    HW1 3264   0.645   0.229   4.033  1.6183  1.1509 -0.8018
  819SOL    HW2 3265   0.702   0.293   4.158  0.3639 -0.9120  0.8913
  820SOL     OW 3266   5.364   1.630   4.421 -0.4388 -0.0363 -0.9732
  820SOL    HW1 3267   5.354   1.720   4.388  1.5367  0.7381  0.3805
  820SOL    HW2 3268   5.283   1.613   4.468 -0.2443  1.6517  0.0478
  821SOL     OW 3269   4.826   0.718   0.349 -0.2791  0.5135  0.4475
  821SOL    HW1 3270   4.811   0.695   0.440 -0.4677  0.9735  0.5345
  821SOL    HW2 3271   4.900   0.664   0.322 -0.8388 -0.3465  0.5865
  822SOL     OW 3272   1.831   1.655   0.278  0.3672  0.0137  0.2687
  822SOL    HW1 3273   1.893   1.708   0.228 -0.0043  0.5183  0.3406
  822SOL    HW2 3274   1.780   1.718   0.328 -0.1533 -0.4038  0.2731
  823SOL     OW 3275   3.376   6.267   2.406  0.3030 -0.5825  0.3414
  823SOL    HW1 3276   3.416   6.224   2.481  0.1723  0.7639  1.2171
  823SOL    HW2 3277   3.345   6.195   2.351  0.2499 -1.6092  1.6530
  824SOL     OW 3278   1.186   4.294   4.675  0.1875  0.0986 -0.0262
  824SOL    HW1 3279   1.173   4.389   4.676 -0.8243 -0.0270 -0.1101
  824SOL    HW2 3280   1.131   4.264   4.603  2.0588 -0.3537 -1.3573
  825SOL     OW 3281   2.639   0.207   1.968 -0.0924 -0.5284  0.2696
  825SOL    HW1 3282   2.721   0.158   1.957  1.3119  1.8742 -0.6626
  825SOL    HW2 3283   2.596   0.164   2.042  2.4711 -1.2919  1.4575
  826SOL     OW 3284   6.554   1.302   4.743  0.2234 -0.2090  0.0305
  826SOL    HW1 3285   6.588   1.290   4.655  2.0445  0.3983  0.5883
  826SOL    HW2 3286   6.610   1.247   4.798  0.6817  1.2087  1.0595
  827SOL     OW 3287   1.270   3.103   5.047 -0.3007  0.4205  0.0438
  827SOL    HW1 3288   1.329   3.040   5.005  0.1293 -0.6757  2.1327
  827SOL    HW2 3289   1.192   3.103   4.992  0.3820 -0.6112 -0.9783
  828SOL     OW 3290   2.640   3.706   5.983  0.2369  0.0106 -0.1706
  828SOL    HW1 3291   2.593   3.623   5.979 -0.3503  0.2405  1.2716
  828SOL    HW2 3292   2.574   3.772   5.959 -0.0243  0.2759  1.2185
  829SOL     OW 3293   1.677   0.964   4.924  0.4224  0.1584 -0.2780
  829SOL    HW1 3294   1.659   1.052   4.893 -0.5911  0.6379  1.5489
  829SOL    HW2 3295   1.772   0.962   4.937  0.2054  1.9729  2.3148
  830SOL     OW 3296   0.034   7.735   5.259  0.0093  0.3302 -0.6092
  830SOL    HW1 3297   0.050   7.701   5.347 -3.5400  1.1858  0.5579
  830SOL    HW2 3298   0.016   7.657   5.206 -1.5465 -0.0649  0.4248
  831SOL     OW 3299   0.799   1.360   6.232  0.2321  0.2278  0.0748
  831SOL    HW1 3300   0.823   1.430   6.171 -0.5011  0.5536  0.1427
  831SOL    HW2 3301   0.754   1.406   6.303 -3.3465 -0.5479 -1.4565
  832SOL     OW 3302   4.700   2.344   5.054 -0.2737 -0.4481  0.3266
  832SOL    HW1 3303   4.753   2.277   5.097 -1.0612 -0.9138  0.5917
  832SOL    HW2 3304   4.659   2.392   5.125 -1.0719 -0.8009  0.1135
  833SOL     OW 3305   0.464   1.563   4.397  0.0406 -0.1072  0.5223
  833SOL    HW1 3306   0.396   1.601   4.342  0.2882  0.2567  0.4575
  833SOL    HW2 3307   0.507   1.497   4.342  2.1460  2.1711 -0.7805
  834SOL     OW 3308   2.528   1.076   4.683 -0.1642 -0.2776  0.1989
  834SOL    HW1 3309   2.435   1.100   4.690 -0.4902 -1.4427  0.0425
  834SOL    HW2 3310   2.548   1.088   4.590 -0.5583 -1.3947 -0.0399
  835SOL     OW 3311   6.644   5.034   5.214  0.1979 -0.2891  0.4029
  835SOL    HW1 3312   6.695   5.010   5.291  3.1412  2.3241 -0.5008
  835SOL    HW2 3313   6.689   4.991   5.141 -0.2942  0.2209 -0.2214
  836SOL     OW 3314   6.281   2.567   1.833 -0.2015 -0.4577  0.2786
  836SOL    HW1 3315   6.214   2.503   1.859  1.1785 -2.4408 -0.8238
  836SOL    HW2 3316   6.361   2.516   1.826  0.8292  1.2915 -1.2942
  837SOL     OW 3317   6.459   1.695   5.668 -0.4304 -0.2944  0.5580
  837SOL    HW1 3318   6.522   1.757   5.633 -0.0918 -0.2774  1.1853
  837SOL    HW2 3319   6.509   1.642   5.730 -1.1002 -0.0108  1.3720
  838SOL     OW 3320   3.384   1.613   2.379  0.3215 -0.1445 -0.3806
  838SOL    HW1 3321   3.454   1.589   2.318 -0.4595 -2.3753 -0.4843
  838SOL    HW2 3322   3.303   1.593   2.332 -0.3065 -1.3171  1.1276
  839SOL     OW 3323   0.603   1.046   2.653  0.2328 -0.0279 -0.3257
  839SOL    HW1 3324   0.643   1.067   2.738 -1.2486 -0.1885  0.4387
  839SOL    HW2 3325   0.591   1.131   2.610 -0.5139  0.2155  0.3379
  840SOL     OW 3326   2.529   6.467   0.333  0.3724 -1.0757 -0.9241
  840SOL    HW1 3327   2.625   6.469   0.335  0.4509 -1.4287 -2.6147
  840SOL    HW2 3328   2.508   6.378   0.305 -0.5892 -1.8979  2.0892
  841SOL     OW 3329   5.545   2.311   5.842  0.0495 -0.2884 -0.7609
  841SOL    HW1 3330   5.575   2.401   5.850  0.0297 -0.1520 -1.9870
  841SOL    HW2 3331   5.625   2.259   5.838  0.0666 -0.4989  1.3251
  842SOL     OW 3332   1.624   0.825   2.259 -0.2135 -0.4602 -0.0541
  842SOL    HW1 3333   1.708   0.871   2.261 -0.3199 -0.2075 -0.9879
  842SOL    HW2 3334   1.568   0.880   2.204 -1.2437 -0.2026  1.2008
  843SOL     OW 3335   6.195   1.065   1.015 -0.2780 -0.3332 -0.3170
  843SOL    HW1 3336   6.116   1.036   0.969 -0.9213 -1.6520  1.4826
  843SOL    HW2 3337   6.179   1.157   1.035 -1.7283 -0.7672  0.6773
  844SOL     OW 3338   5.508   2.765   6.272  0.4714  0.4611  0.3182
  844SOL    HW1 3339   5.456   2.688   6.249  0.4258  0.6132 -0.1130
  844SOL    HW2 3340   5.594   2.749   6.232  2.0206 -1.4291  3.9459
  845SOL     OW 3341   0.451   3.024   0.880 -0.3088 -0.0959  0.3932
  845SOL    HW1 3342   0.517   3.087   0.851  0.6973 -1.3086 -0.0176
  845SOL    HW2 3343   0.398   3.073   0.942 -0.5061  1.6147 -1.0347
  846SOL     OW 3344   2.327   6.590   1.847  0.0489  0.2833  0.0179
  846SOL    HW1 3345   2.356   6.650   1.778 -2.7614  0.0472 -1.5481
  846SOL    HW2 3346   2.290   6.648   1.914  3.0594  0.5334  1.6432
  847SOL     OW 3347   1.775   0.518   4.805 -0.4533 -0.7203  0.1719
  847SOL    HW1 3348   1.828   0.463   4.747 -2.2394 -1.1581 -1.1488
  847SOL    HW2 3349   1.826   0.525   4.885  0.9645 -2.2210 -0.5443
  848SOL     OW 3350   3.232   6.606   0.025 -0.3718  0.0481 -0.3793
  848SOL    HW1 3351   3.257   6.549  -0.048  2.0454  0.1629  0.2932
  848SOL    HW2 3352   3.312   6.650   0.050 -1.2287  0.3584  2.0747
  849SOL     OW 3353   5.271   0.633   0.611 -0.3706  0.2159 -0.6848
  849SOL    HW1 3354   5.361   0.609   0.588 -0.1959 -0.6892  0.8355
  849SOL    HW2 3355   5.217   0.577   0.556  0.0299 -1.3362  0.4410
  850SOL     OW 3356   1.818   2.180   6.690 -0.3702  0.1066  0.1855
  850SOL    HW1 3357   1.724   2.164   6.701 -0.4191 -0.3165 -0.8150
  850SOL    HW2 3358   1.841   2.236   6.765 -0.9309 -1.6634  1.7429
  851SOL     OW 3359   5.898   3.675   1.018  0.1564  1.2458 -0.3367
  851SOL    HW1 3360   5.918   3.651   0.927  0.3377  0.4364 -0.0905
  851SOL    HW2 3361   5.858   3.596   1.055 -0.1890  1.6685  0.2043
  852SOL     OW 3362   2.604   6.385   1.393 -0.1182  0.1988  0.5685
  852SOL    HW1 3363   2.562   6.308   1.354  1.3122  0.2637 -1.2465
  852SOL    HW2 3364   2.583   6.457   1.333 -0.5924  1.0290  1.6964
  853SOL     OW 3365   0.218   7.434   6.796 -0.2469 -0.0368  0.2982
  853SOL    HW1 3366   0.156   7.363   6.775  0.0639 -0.2716  0.1753
  853SOL    HW2 3367   0.164   7.514   6.793 -0.2314 -0.0630 -1.3296
  854SOL     OW 3368   0.351   1.597   3.962  0.4509  0.2434 -0.6718
  854SOL    HW1 3369   0.343   1.509   3.924  0.1343 -0.0183 -0.0132
  854SOL    HW2 3370   0.413   1.587   4.034  0.2392  0.5097 -0.4506
  855SOL     OW 3371   2.348   7.694   6.649  0.3318  0.1030  0.0015
  855SOL    HW1 3372   2.438   7.716   6.674  0.5499 -0.6380 -0.0986
  855SOL    HW2 3373   2.301   7.777   6.654  0.3749  0.0445  2.7071
  856SOL     OW 3374   0.646   1.815   6.364  0.3126 -0.1669  0.1169
  856SOL    HW1 3375   0.620   1.723   6.363  1.3295 -0.5131  1.8871
  856SOL    HW2 3376   0.565   1.863   6.349 -0.6011 -1.3096  1.2451
  857SOL     OW 3377   5.790   4.250   0.268  0.3355 -0.9280  0.1654
  857SOL    HW1 3378   5.867   4.287   0.225 -1.6689  0.1111 -2.8660
  857SOL    HW2 3379   5.798   4.156   0.254  1.3403 -0.8832  0.3883
  858SOL     OW 3380   1.367   0.647   5.536 -0.8624 -0.4019  0.3590
  858SOL    HW1 3381   1.433   0.590   5.496 -2.9371 -1.9339 -1.1229
  858SOL    HW2 3382   1.371   0.728   5.485  0.4696 -0.0881  0.9121
  859SOL     OW 3383   0.892   5.492   6.649  0.1910 -0.3900  0.0508
  859SOL    HW1 3384   0.807   5.532   6.629  0.2925  0.5107  1.3131
  859SOL    HW2 3385   0.955   5.562   6.632  0.6516 -0.9241 -0.4721
  860SOL     OW 3386   1.201   3.176   5.539 -0.7489 -0.4256  0.0338
  860SOL    HW1 3387   1.237   3.144   5.622 -0.5634  0.2770  0.2332
  860SOL    HW2 3388   1.231   3.113   5.474 -0.0229 -0.4261  0.3559
  861SOL     OW 3389   5.167   0.270   5.611  0.4495  0.5689 -0.0768
  861SOL    HW1 3390   5.187   0.346   5.666 -0.0751 -0.8892  2.2863
  861SOL    HW2 3391   5.074   0.280   5.588  0.6455  1.1327 -0.6538
  862SOL     OW 3392   2.844   0.592   2.802  0.0404 -0.3683 -0.0114
  862SOL    HW1 3393   2.804   0.667   2.845  0.1632 -0.9948  1.2523
  862SOL    HW2 3394   2.773   0.528   2.794  0.6071 -1.3084  1.8270
  863SOL     OW 3395   1.729   5.110   5.943  0.0891 -0.2927 -0.8606
  863SOL    HW1 3396   1.811   5.160   5.945  0.5013 -0.9026 -1.9492
  863SOL    HW2 3397   1.699   5.118   5.853  0.7156 -2.8592 -1.3600
  864SOL     OW 3398   6.758   6.638   6.113  0.3021 -0.0807 -0.1283
  864SOL    HW1 3399   6.821   6.678   6.173 -0.3680 -0.0239  0.5562
  864SOL    HW2 3400   6.759   6.696   6.037  2.5076 -1.1462 -1.0001
  865SOL     OW 3401   0.067   3.478   5.194 -0.0124 -0.7903 -0.6868
  865SOL    HW1 3402   0.156   3.478   5.229  0.4212 -3.2415 -1.5789
  865SOL    HW2 3403   0.033   3.391   5.216 -2.4585  0.3025  0.1838
  866SOL     OW 3404   0.638   5.374   6.819  0.6874  0.4375 -0.2724
  866SOL    HW1 3405   0.590   5.340   6.743  1.3896 -0.6477 -0.2631
  866SOL    HW2 3406   0.600   5.460   6.836 -2.3068 -0.9449  0.6741
  867SOL     OW 3407   5.526   4.004   6.306  0.0516  0.4686 -0.3557
  867SOL    HW1 3408   5.565   3.924   6.270  1.7397  1.9079 -1.9689
  867SOL    HW2 3409   5.461   3.973   6.368  0.4474 -2.1578 -1.1112
  868SOL     OW 3410   2.126   3.329   1.643 -0.4853  0.1536 -0.2226
  868SOL    HW1 3411   2.183   3.256   1.619  0.7016  0.7133  0.7829
  868SOL    HW2 3412   2.095   3.307   1.731  1.6031  1.7832  1.0214
  869SOL     OW 3413   6.561   2.234   0.406 -0.0002  0.4532 -0.1437
  869SOL    HW1 3414   6.591   2.226   0.496  0.4073  0.1321 -0.3087
  869SOL    HW2 3415   6.572   2.327   0.385  0.7141  0.3742 -0.1444
  870SOL     OW 3416   0.815   2.047   1.106 -0.0594 -0.0877 -0.0017
  870SOL    HW1 3417   0.768   2.099   1.171  2.9804  2.1358  0.6661
  870SOL    HW2 3418   0.887   2.006   1.155  1.4513  0.4808 -1.6255
  871SOL     OW 3419   0.601   0.524   0.907 -0.5722  0.5984  0.5537
  871SOL    HW1 3420   0.578   0.594   0.968  1.0586  1.8570 -0.1940
  871SOL    HW2 3421   0.609   0.568   0.822 -1.2352 -0.8340 -0.2921
  872SOL     OW 3422   2.506   3.437   6.376  0.2894  0.0459 -0.0437
  872SOL    HW1 3423   2.439   3.448   6.443  0.1425  2.8284 -0.5508
  872SOL    HW2 3424   2.489   3.349   6.340 -1.7002 -0.1876  1.2818
  873SOL     OW 3425   0.635   1.046   2.264  0.4464  0.1869 -0.2449
  873SOL    HW1 3426   0.601   1.103   2.333 -0.6875  0.5597 -1.0752
  873SOL    HW2 3427   0.617   0.958   2.295  1.5963  0.2863  0.7447
  874SOL     OW 3428   0.612   3.539   5.273  0.4943  0.4835 -0.2149
  874SOL    HW1 3429   0.653   3.494   5.200  0.9723  0.9313 -0.2284
  874SOL    HW2 3430   0.663   3.620   5.284 -1.1347  1.6919 -1.0530
  875SOL     OW 3431   1.755   4.620   1.457 -0.2306  0.6998  0.3909
  875SOL    HW1 3432   1.811   4.693   1.482  0.5980 -0.5701  2.5181
  875SOL    HW2 3433   1.806   4.571   1.393 -0.0151  0.9930  0.3365
  876SOL     OW 3434   0.753   2.878   3.683  0.2597 -0.1028 -0.3236
  876SOL    HW1 3435   0.797   2.813   3.628 -0.8988 -0.6517 -0.6201
  876SOL    HW2 3436   0.825   2.930   3.721  1.2360 -1.7805  0.2291
  877SOL     OW 3437   1.401   4.057   0.091  0.7562 -0.1760 -0.1158
  877SOL    HW1 3438   1.342   4.005   0.037  1.8252  0.6203 -2.1671
  877SOL    HW2 3439   1.357   4.142   0.098  0.5226 -0.3429  0.4526
  878SOL     OW 3440   5.170   2.260   2.172  0.1666  0.3536  0.0907
  878SOL    HW1 3441   5.200   2.320   2.104 -1.8261  0.1538 -1.0412
  878SOL    HW2 3442   5.229   2.185   2.164 -0.8125 -0.2635 -2.4081
  879SOL     OW 3443   4.651   0.895   1.728 -0.3332  0.4378 -0.0417
  879SOL    HW1 3444   4.642   0.966   1.791 -0.6109  1.6826 -1.4350
  879SOL    HW2 3445   4.660   0.938   1.643 -1.7378 -1.1899 -1.0963
  880SOL     OW 3446   5.929   3.308   5.440 -0.1909 -0.6790 -0.1622
  880SOL    HW1 3447   5.942   3.213   5.438 -1.2385 -0.8644  0.7656
  880SOL    HW2 3448   5.926   3.330   5.533  0.3563  0.3208 -0.3677
  881SOL     OW 3449   1.667   4.318   0.518 -0.3763  0.3030  0.6104
  881SOL    HW1 3450   1.599   4.373   0.479  1.4172  1.6460 -0.7963
  881SOL    HW2 3451   1.622   4.237   0.540 -2.3607  1.0078 -0.5623
  882SOL     OW 3452   6.122   2.399   1.470 -0.0235  0.1151  0.2517
  882SOL    HW1 3453   6.084   2.455   1.538  1.7859  0.2603  1.2093
  882SOL    HW2 3454   6.093   2.438   1.388  0.5524  2.0333  0.8972
  883SOL     OW 3455   0.602   7.587   2.035  0.0931  0.7201  0.6400
  883SOL    HW1 3456   0.659   7.540   2.095 -1.9463  0.1007  2.2037
  883SOL    HW2 3457   0.660   7.617   1.965  2.1818 -0.4124  1.7967
  884SOL     OW 3458   5.513   4.668   3.163 -0.3041 -0.6441  0.1601
  884SOL    HW1 3459   5.593   4.673   3.111  0.7905 -0.5827  1.7562
  884SOL    HW2 3460   5.517   4.744   3.221 -0.6057 -1.5629  1.4479
  885SOL     OW 3461   2.040   1.794   0.164  0.3030  0.1419 -0.1811
  885SOL    HW1 3462   2.085   1.741   0.098  1.5702  1.2832 -0.2614
  885SOL    HW2 3463   2.106   1.856   0.194  0.0157 -0.7790  2.6883
  886SOL     OW 3464   1.060   1.054   0.858 -0.3754  0.2324  0.8057
  886SOL    HW1 3465   1.017   0.975   0.824 -0.6291  0.3228  0.9134
  886SOL    HW2 3466   1.147   1.024   0.883 -0.6596 -0.1503  1.3841
  887SOL     OW 3467   6.607   0.798   1.276 -0.1140  0.0122 -0.1833
  887SOL    HW1 3468   6.681   0.854   1.253 -0.0157  0.0130  0.1245
  887SOL    HW2 3469   6.641   0.741   1.345 -0.0398 -0.8284 -0.8918
  888SOL     OW 3470   5.722   5.420   6.112  0.0188  0.2064 -0.1014
  888SOL    HW1 3471   5.746   5.513   6.117  0.4712  0.0610  4.1669
  888SOL    HW2 3472   5.629   5.421   6.090 -0.0567  1.7036  0.1581
  889SOL     OW 3473   2.143   4.383   1.565  0.1124 -0.0575  0.3525
  889SOL    HW1 3474   2.093   4.354   1.488 -0.2474  0.9169  0.1930
  889SOL    HW2 3475   2.159   4.303   1.615 -0.6306 -0.5560 -0.1728
  890SOL     OW 3476   6.673   0.312   5.583 -0.2636  0.0630 -0.1853
  890SOL    HW1 3477   6.746   0.373   5.580 -1.0960  1.0875 -0.2965
  890SOL    HW2 3478   6.714   0.225   5.586  0.9397  0.6034 -0.3801
  891SOL     OW 3479   4.304   1.875   6.588 -0.7941 -0.5251 -0.5271
  891SOL    HW1 3480   4.341   1.935   6.653  0.6374 -2.5758  0.6785
  891SOL    HW2 3481   4.223   1.843   6.629 -2.0455  1.1497 -1.5558
  892SOL     OW 3482   2.183   3.452   6.733  0.5349 -0.3925 -0.2062
  892SOL    HW1 3483   2.258   3.468   6.676  3.5632  0.0452  3.4923
  892SOL    HW2 3484   2.131   3.533   6.728  1.2764  0.0240 -1.4633
  893SOL     OW 3485   1.079   3.024   2.485 -0.0449 -0.3645 -0.1813
  893SOL    HW1 3486   0.992   2.994   2.510 -0.0508 -0.9286 -0.8373
  893SOL    HW2 3487   1.071   3.119   2.478 -0.8912 -0.5023 -1.2632
  894SOL     OW 3488   2.990   2.344   6.840 -0.0628  0.5295  0.0248
  894SOL    HW1 3489   3.051   2.371   6.908  2.3929 -0.5057 -1.6072
  894SOL    HW2 3490   3.030   2.374   6.758 -1.1996 -1.0707 -1.1959
  895SOL     OW 3491   4.008   0.858   1.955  0.6562  0.5389 -0.3852
  895SOL    HW1 3492   4.037   0.773   1.988  0.2369  0.8110  0.7320
  895SOL    HW2 3493   4.073   0.881   1.889  0.4946 -0.8806 -1.0822
  896SOL     OW 3494   6.024   2.726   6.484 -0.3248  0.3316 -0.1591
  896SOL    HW1 3495   6.012   2.751   6.575  1.6622 -1.5286  0.7233
  896SOL    HW2 3496   6.090   2.787   6.451  1.9058 -1.3485  0.9279
  897SOL     OW 3497   1.484   2.301   2.369  0.1238  0.1336  0.4755
  897SOL    HW1 3498   1.501   2.392   2.345  0.6785  0.5317  2.2015
  897SOL    HW2 3499   1.565   2.255   2.346  0.1125  0.2275  0.2512
  898SOL     OW 3500   1.976   1.882   0.525 -0.3521 -0.1636  0.1860
  898SOL    HW1 3501   1.961   1.793   0.494 -1.9419  0.8341 -2.2066
  898SOL    HW2 3502   1.899   1.931   0.495  1.6810  2.5708 -0.9311
  899SOL     OW 3503   0.955   3.819   6.348 -0.0751 -0.2041  0.6285
  899SOL    HW1 3504   0.997   3.745   6.392  0.4061  0.4428  1.2811
  899SOL    HW2 3505   0.980   3.895   6.400 -1.2657  0.3196  0.4513
  900SOL     OW 3506   1.364   6.216   5.451 -0.1100  0.8666  0.4595
  900SOL    HW1 3507   1.397   6.304   5.433  0.5755  0.6997  0.8748
  900SOL    HW2 3508   1.387   6.165   5.373  0.6993  0.7331  0.7766
  901SOL     OW 3509   0.454   0.969   0.706  0.0551  0.1429  0.3963
  901SOL    HW1 3510   0.490   1.016   0.781 -0.5244  0.2540  0.6061
  901SOL    HW2 3511   0.387   0.912   0.742  2.0466 -2.3705  0.4298
  902SOL     OW 3512   0.053   0.924   6.528 -0.0791  0.2327  0.7291
  902SOL    HW1 3513   0.069   0.966   6.444  0.2777  0.7219  1.0400
  902SOL    HW2 3514   0.048   0.830   6.507 -0.9532  0.4196  0.0278
  903SOL     OW 3515   6.128   5.119   6.901  1.0042  0.0491  0.0409
  903SOL    HW1 3516   6.206   5.127   6.957  0.6572 -1.7238  0.8435
  903SOL    HW2 3517   6.069   5.063   6.951  0.5086 -1.2824 -1.9424
  904SOL     OW 3518   0.584   3.636   1.362 -0.2184 -0.6132 -0.4944
  904SOL    HW1 3519   0.631   3.587   1.429  0.3889 -0.5533 -0.8720
  904SOL    HW2 3520   0.642   3.709   1.340 -0.7936 -0.1375 -0.4656
  905SOL     OW 3521   2.349   3.169   1.559 -0.4372  0.2462  0.6893
  905SOL    HW1 3522   2.395   3.121   1.490  0.0192  2.0420 -0.3008
  905SOL    HW2 3523   2.401   3.151   1.638 -0.6227 -1.3424  0.4959
  906SOL     OW 3524   6.352   2.776   1.663  0.5768 -0.4824 -0.1652
  906SOL    HW1 3525   6.332   2.701   1.719 -1.3277  0.3510  0.3558
  906SOL    HW2 3526   6.301   2.848   1.700  1.7103  0.8782 -1.1375
  907SOL     OW 3527   5.829   0.729   0.665 -0.7039 -0.1872 -0.1727
  907SOL    HW1 3528   5.870   0.642   0.663 -0.2247  0.0294  0.0304
  907SOL    HW2 3529   5.852   0.768   0.580 -0.2480  0.0390  0.0498
  908SOL     OW 3530   0.987   2.190   5.369  0.1524 -0.1139  0.8111
  908SOL    HW1 3531   1.054   2.159   5.307 -0.1989 -0.1346  0.4372
  908SOL    HW2 3532   0.935   2.112   5.389 -1.1660  0.3173 -0.6655
  909SOL     OW 3533   6.219   3.979   1.333 -0.7279 -0.0720 -0.2209
  909SOL    HW1 3534   6.193   3.988   1.242 -1.3008 -1.0887 -0.1706
  909SOL    HW2 3535   6.290   3.914   1.331 -1.5127 -0.9560  0.1711
  910SOL     OW 3536   1.752   4.717   4.432  0.2143  0.6085  0.5753
  910SOL    HW1 3537   1.712   4.638   4.467  0.4558  0.5496  0.7230
  910SOL    HW2 3538   1.724   4.787   4.490  0.2901  0.5740  0.6535
  911SOL     OW 3539   3.798   1.641   6.456  0.0170 -0.6001 -0.2743
  911SOL    HW1 3540   3.861   1.713   6.450 -1.9471  1.1708 -0.5826
  911SOL    HW2 3541   3.716   1.678   6.425 -1.1976 -2.8658  0.0239
  912SOL     OW 3542   6.560   4.583   1.858 -0.1493 -0.0085  0.1040
  912SOL    HW1 3543   6.559   4.508   1.919 -0.4049 -1.9779 -2.1715
  912SOL    HW2 3544   6.502   4.556   1.787 -0.8060  2.7165 -0.4946
  913SOL     OW 3545   1.234   3.652   6.319  0.0868  0.1643  0.1380
  913SOL    HW1 3546   1.315   3.609   6.347  0.6636  0.1178 -1.4813
  913SOL    HW2 3547   1.185   3.583   6.273 -1.1050  0.0702  1.4921
  914SOL     OW 3548   6.636   1.252   5.571 -0.1151 -0.1487 -0.4406
  914SOL    HW1 3549   6.547   1.242   5.539 -0.8053  0.3712  1.2501
  914SOL    HW2 3550   6.629   1.250   5.666  1.2525  2.9380 -0.1279
  915SOL     OW 3551   3.010   2.702   1.753 -0.2312  0.2765 -0.2156
  915SOL    HW1 3552   2.941   2.765   1.775 -1.2188 -0.6279 -0.6191
  915SOL    HW2 3553   2.963   2.621   1.734  0.8784 -0.1099 -1.4483
  916SOL     OW 3554   4.642   5.803   1.786 -0.1204 -0.6792  0.2760
  916SOL    HW1 3555   4.608   5.891   1.769 -0.6676 -0.9575 -0.0930
  916SOL    HW2 3556   4.597   5.747   1.723  0.5530 -1.1574  0.2113
  917SOL     OW 3557   2.002   2.625   6.519 -0.3902 -0.5841  0.1835
  917SOL    HW1 3558   2.065   2.695   6.505 -0.2704 -0.7087  0.0932
  917SOL    HW2 3559   1.917   2.666   6.507 -0.3403 -0.3057  0.7942
  918SOL     OW 3560   5.500   1.378   5.140  0.1844  0.3057  0.3444
  918SOL    HW1 3561   5.410   1.408   5.135  0.3309  0.5379 -1.5029
  918SOL    HW2 3562   5.551   1.457   5.157  0.1019  0.2567  0.8388
  919SOL     OW 3563   1.072   1.903   6.597  0.3637 -0.1106 -0.0032
  919SOL    HW1 3564   1.042   1.820   6.633  0.9617 -0.3620 -0.0769
  919SOL    HW2 3565   0.999   1.933   6.542 -0.5788  0.2986  1.4275
  920SOL     OW 3566   0.540   2.967   1.846 -0.3468  0.4918 -0.4315
  920SOL    HW1 3567   0.611   2.977   1.782 -0.7954  0.6316 -0.9105
  920SOL    HW2 3568   0.465   3.011   1.806 -0.4726  1.1061  0.4469
  921SOL     OW 3569   0.431   4.816   6.850  0.1452 -0.2294 -0.9851
  921SOL    HW1 3570   0.395   4.873   6.917  0.2114 -0.3825 -0.8197
  921SOL    HW2 3571   0.412   4.727   6.880 -1.0013 -0.2890 -1.8090
  922SOL     OW 3572   5.129   7.391   2.424 -0.5118 -0.2816  0.2001
  922SOL    HW1 3573   5.065   7.452   2.388 -0.0610  0.8358  1.2023
  922SOL    HW2 3574   5.077   7.323   2.466 -1.0368 -1.1900 -1.7871
  923SOL     OW 3575   0.686   2.231   3.203 -0.4067 -1.0089  0.1685
  923SOL    HW1 3576   0.591   2.228   3.194 -0.4610 -1.0688  0.7491
  923SOL    HW2 3577   0.718   2.233   3.113 -0.9592 -0.9068 -0.0306
  924SOL     OW 3578   0.376   5.295   0.002  0.9818 -0.1918 -0.0409
  924SOL    HW1 3579   0.462   5.332  -0.018  1.0195  1.4493  2.7401
  924SOL    HW2 3580   0.349   5.337   0.083 -2.5471 -0.5681 -0.8341
  925SOL     OW 3581   0.914   3.273   0.760  0.4500 -0.4352 -0.6577
  925SOL    HW1 3582   0.998   3.240   0.728  2.0206  2.1201  0.4565
  925SOL    HW2 3583   0.938   3.347   0.817 -2.5541  0.0885  0.0994
  926SOL     OW 3584   0.947   4.142   5.882 -0.3195 -0.2820 -0.0103
  926SOL    HW1 3585   0.853   4.122   5.882  0.1070 -2.6229 -0.3809
  926SOL    HW2 3586   0.982   4.092   5.956  0.3773  2.3190  1.5295
  927SOL     OW 3587   1.518   4.489   6.625 -0.3705 -0.4469 -0.5072
  927SOL    HW1 3588   1.601   4.463   6.585  1.1444  0.7633  1.6120
  927SOL    HW2 3589   1.504   4.579   6.595 -0.6783 -0.4910 -0.4996
  928SOL     OW 3590   6.353   2.712   2.814 -0.0380 -0.3151  0.1635
  928SOL    HW1 3591   6.424   2.670   2.766  0.0182 -0.1434  0.0971
  928SOL    HW2 3592   6.392   2.738   2.897 -0.3106 -1.2378  0.5922
  929SOL     OW 3593   0.164   1.764   2.740 -0.8115 -0.0642  0.5572
  929SOL    HW1 3594   0.075   1.781   2.770 -1.0100  0.5795 -0.3447
  929SOL    HW2 3595   0.193   1.848   2.704  0.5798  0.0395  1.8563
  930SOL     OW 3596   5.354   2.451   2.029 -0.5037  0.2677 -0.2191
  930SOL    HW1 3597   5.442   2.420   2.048 -0.9791 -0.2594  1.2660
  930SOL    HW2 3598   5.338   2.425   1.938  0.9767  0.6837 -0.6200
  931SOL     OW 3599   2.232   3.209   0.107  0.3291 -0.4739 -0.4334
  931SOL    HW1 3600   2.140   3.224   0.084 -0.1618 -1.0895  1.0568
  931SOL    HW2 3601   2.276   3.198   0.023 -1.0279 -0.5581 -1.1565
  932SOL     OW 3602   2.766   4.462   6.359  0.0777  0.0514  0.1071
  932SOL    HW1 3603   2.812   4.521   6.420 -0.7897  1.6174 -0.7070
  932SOL    HW2 3604   2.682   4.505   6.343  0.5392  0.0395 -2.7160
  933SOL     OW 3605   2.418   2.522   6.899  0.4372  0.2359 -0.4083
  933SOL    HW1 3606   2.475   2.516   6.975 -0.5580  0.5993  0.3879
  933SOL    HW2 3607   2.381   2.434   6.889 -1.2089  0.7298  0.9692
  934SOL     OW 3608   6.170   1.768   1.715 -0.0814 -0.0214  0.2786
  934SOL    HW1 3609   6.159   1.717   1.795 -0.1644 -1.3107 -0.5231
  934SOL    HW2 3610   6.256   1.809   1.724 -0.4699  0.5896  1.4060
  935SOL     OW 3611   3.843   3.159   0.839 -0.1448 -0.3474  0.4935
  935SOL    HW1 3612   3.853   3.168   0.934 -2.0191 -0.3483  0.7339
  935SOL    HW2 3613   3.763   3.207   0.820  0.2505 -0.2943 -1.1214
  936SOL     OW 3614   0.061   1.479   2.871  0.1367 -0.5400  0.7639
  936SOL    HW1 3615   0.012   1.527   2.938  0.3905 -0.0708  0.6169
  936SOL    HW2 3616   0.037   1.387   2.885  0.6021 -0.5086  1.8485
  937SOL     OW 3617   3.018   2.233   0.323 -0.2007  0.0793 -0.2910
  937SOL    HW1 3618   3.069   2.223   0.404  0.3485 -1.8125 -0.8191
  937SOL    HW2 3619   3.028   2.149   0.278 -0.2989  1.1586 -2.4474
  938SOL     OW 3620   6.190   1.560   0.556  0.0852 -0.5969  0.4715
  938SOL    HW1 3621   6.130   1.591   0.624  1.4627 -1.8841  2.3482
  938SOL    HW2 3622   6.164   1.469   0.541 -0.2746 -0.3005 -0.8653
  939SOL     OW 3623   6.196   2.027   5.079  0.3972  0.4462  0.3126
  939SOL    HW1 3624   6.233   1.988   4.999  0.0506  0.9340 -0.0920
  939SOL    HW2 3625   6.155   1.953   5.124  0.6967  0.1442  0.1000
  940SOL     OW 3626   0.093   1.162   0.094 -0.1779  0.2519  0.2146
  940SOL    HW1 3627   0.010   1.199   0.123  0.1786 -0.0043  1.6282
  940SOL    HW2 3628   0.072   1.073   0.067 -0.4160  0.2998  0.2429
  941SOL     OW 3629   0.392   3.844   1.683 -0.8142  0.0513 -0.3372
  941SOL    HW1 3630   0.405   3.874   1.593 -3.0739  0.1933 -0.6786
  941SOL    HW2 3631   0.310   3.885   1.711 -0.3811 -0.3231  1.6589
  942SOL     OW 3632   0.190   2.858   6.841  1.0275  0.2663 -0.5284
  942SOL    HW1 3633   0.159   2.772   6.815 -0.0845  0.6703 -0.5858
  942SOL    HW2 3634   0.210   2.850   6.934  1.0346 -0.0785 -0.5607
  943SOL     OW 3635   0.769   5.548   1.185  0.2618  0.5377  0.8939
  943SOL    HW1 3636   0.818   5.486   1.239  1.4512  1.3932  0.8501
  943SOL    HW2 3637   0.764   5.507   1.099 -1.0761 -0.5442  1.4411
  944SOL     OW 3638   0.706   3.217   0.478  0.9414 -0.2578 -0.5721
  944SOL    HW1 3639   0.719   3.291   0.537  0.4427 -1.4426  1.0864
  944SOL    HW2 3640   0.740   3.248   0.394 -0.6460  2.4007 -0.3567
  945SOL     OW 3641   6.418   5.987   0.287 -0.0463  0.2923  0.0670
  945SOL    HW1 3642   6.331   6.012   0.258 -0.4282  0.4876  1.3499
  945SOL    HW2 3643   6.419   6.005   0.381  0.4334 -2.2612  0.6296
  946SOL     OW 3644   0.723   1.555   0.359 -0.2538  0.3282  0.0479
  946SOL    HW1 3645   0.757   1.526   0.275 -0.5545 -1.4666  0.5140
  946SOL    HW2 3646   0.640   1.597   0.338  0.3287  1.1573 -0.6722
  947SOL     OW 3647   1.744   1.632   4.932  0.1104 -0.6553  0.5186
  947SOL    HW1 3648   1.748   1.606   4.839  0.1894  0.3753  0.2222
  947SOL    HW2 3649   1.673   1.696   4.935 -0.7850 -1.6636  1.4286
  948SOL     OW 3650   5.857   1.616   2.942 -0.4974 -0.2868 -0.0304
  948SOL    HW1 3651   5.894   1.689   2.893 -2.0842 -0.2662 -1.2721
  948SOL    HW2 3652   5.895   1.538   2.902 -0.2035 -0.2150  0.1016
  949SOL     OW 3653   0.747   3.972   5.521 -0.2324 -0.1778  0.3712
  949SOL    HW1 3654   0.826   4.021   5.544  0.5219 -1.2270  0.1114
  949SOL    HW2 3655   0.683   4.039   5.499  0.3967  0.7185  1.1550
  950SOL     OW 3656   1.871   1.828   1.798  0.3444  0.0824 -0.9836
  950SOL    HW1 3657   1.786   1.864   1.774  1.2282  1.7791 -1.7883
  950SOL    HW2 3658   1.910   1.799   1.715  0.7466 -0.2160 -0.6965
  951SOL     OW 3659   3.772   7.631   6.600 -0.1979 -0.4774 -0.1599
  951SOL    HW1 3660   3.701   7.576   6.566  0.4723 -0.7374 -1.1845
  951SOL    HW2 3661   3.835   7.568   6.637  0.4424 -0.3967 -1.0895
  952SOL     OW 3662   2.023   4.700   3.452  0.2318  0.0484 -0.1762
  952SOL    HW1 3663   1.928   4.713   3.464  0.6454  0.7752  3.5067
  952SOL    HW2 3664   2.030   4.654   3.369 -3.4443 -0.9981 -0.1074
  953SOL     OW 3665   5.116   4.292   5.644 -0.3119 -0.0394  0.0497
  953SOL    HW1 3666   5.206   4.325   5.640  0.1369 -1.1133  1.0545
  953SOL    HW2 3667   5.111   4.227   5.574  0.0383 -0.7954  0.7224
  954SOL     OW 3668   1.117   1.257   6.708 -0.5327 -0.1988 -0.0095
  954SOL    HW1 3669   1.040   1.258   6.651 -1.0863 -0.3598  0.7280
  954SOL    HW2 3670   1.167   1.334   6.682 -1.0263 -0.0004 -0.3820
  955SOL     OW 3671   6.401   3.835   4.684 -0.4729 -0.2555  0.0657
  955SOL    HW1 3672   6.467   3.853   4.618 -0.5091  0.5625  0.2481
  955SOL    HW2 3673   6.425   3.890   4.759 -1.9306  0.8530 -0.2377
  956SOL     OW 3674   1.502   3.690   3.411  0.6012 -0.3786  0.2130
  956SOL    HW1 3675   1.413   3.657   3.399 -0.4414  1.8103  1.4459
  956SOL    HW2 3676   1.550   3.654   3.336 -1.8594  0.2408 -1.8287
  957SOL     OW 3677   1.912   2.833   0.067 -0.0089  0.7709 -0.0806
  957SOL    HW1 3678   1.918   2.761   0.129  0.5876  1.0201  0.1548
  957SOL    HW2 3679   1.879   2.792  -0.013 -0.6053  0.4141  0.3328
  958SOL     OW 3680   0.428   2.512   1.453  0.2132  0.0334  0.1992
  958SOL    HW1 3681   0.392   2.437   1.499 -0.1112 -0.1994 -0.4215
  958SOL    HW2 3682   0.358   2.541   1.394  1.0450 -0.5046 -1.1174
  959SOL     OW 3683   0.510   5.131   1.195 -0.2074 -0.2123 -0.2252
  959SOL    HW1 3684   0.575   5.082   1.245  0.0846 -0.8616 -1.2051
  959SOL    HW2 3685   0.451   5.168   1.261 -0.4424 -1.8767  0.5620
  960SOL     OW 3686   1.603   2.994   1.305  0.1425 -0.4454 -0.1108
  960SOL    HW1 3687   1.685   3.041   1.296  0.0472 -0.1113  0.6887
  960SOL    HW2 3688   1.558   3.007   1.222  0.4802  0.1848 -0.1963
  961SOL     OW 3689   2.649   2.782   6.143  0.4103 -0.2925 -0.9968
  961SOL    HW1 3690   2.618   2.753   6.229  1.1787 -0.7709 -0.8635
  961SOL    HW2 3691   2.573   2.776   6.086 -0.0317 -0.2644 -0.4163
  962SOL     OW 3692   0.868   1.993   6.433  0.1427  0.4544  0.0601
  962SOL    HW1 3693   0.780   2.007   6.469  0.4787 -0.9689  1.5612
  962SOL    HW2 3694   0.853   1.939   6.355 -0.4017  1.6173 -0.6870
  963SOL     OW 3695   0.729   3.513   4.819  0.2045  0.0127 -0.1380
  963SOL    HW1 3696   0.791   3.571   4.774  2.5415 -1.7366  0.5749
  963SOL    HW2 3697   0.696   3.455   4.750  1.2797 -0.5874 -0.1732
  964SOL     OW 3698   3.026   2.914   4.066  0.1710 -0.0343 -0.5074
  964SOL    HW1 3699   2.973   2.885   3.992 -0.0280 -0.1782 -0.3087
  964SOL    HW2 3700   2.968   2.908   4.141  0.6385 -0.7443 -0.1946
  965SOL     OW 3701   1.065   4.953   0.306 -0.0678  0.2161  0.1517
  965SOL    HW1 3702   1.029   4.989   0.387 -1.5623  0.4299 -0.5669
  965SOL    HW2 3703   1.134   4.893   0.335 -0.5859  0.2653  1.5808
  966SOL     OW 3704   1.273   5.643   4.076  0.0666  0.0568  0.1231
  966SOL    HW1 3705   1.321   5.675   4.000 -0.6126 -0.8417 -0.7137
  966SOL    HW2 3706   1.211   5.713   4.097  1.0878  0.8364  0.6553
  967SOL     OW 3707   1.637   5.680   0.676  0.2362  0.1983  0.1568
  967SOL    HW1 3708   1.688   5.607   0.711  0.0299 -0.1429 -0.2412
  967SOL    HW2 3709   1.626   5.740   0.750  0.5219 -0.1117  0.4512
  968SOL     OW 3710   0.809   0.465   5.810  0.2575  0.7462  0.3679
  968SOL    HW1 3711   0.847   0.542   5.767  1.8153  0.7698  1.7210
  968SOL    HW2 3712   0.865   0.392   5.784  0.2570  0.4909  1.0575
  969SOL     OW 3713   0.449   3.881   0.649  0.0217 -0.2961  0.7185
  969SOL    HW1 3714   0.366   3.842   0.622  0.8596 -0.5969 -1.6486
  969SOL    HW2 3715   0.424   3.949   0.712 -1.7220 -2.4548  2.5491
  970SOL     OW 3716   3.069   1.784   7.065 -0.5217 -0.4618  0.2599
  970SOL    HW1 3717   3.068   1.768   6.971  1.1412 -0.2397  0.1625
  970SOL    HW2 3718   3.005   1.723   7.101 -2.6955  0.8242 -1.1775
  971SOL     OW 3719   0.053   3.208   1.935 -0.1965 -0.8891  0.1504
  971SOL    HW1 3720   0.087   3.297   1.929  0.5876 -1.2252 -0.5081
  971SOL    HW2 3721   0.024   3.199   2.026 -0.4973  0.1063  0.1614
  972SOL     OW 3722  -0.027   3.499   0.896 -0.0812  0.0496  0.1328
  972SOL    HW1 3723   0.048   3.533   0.846  0.6372 -0.3377  0.9213
  972SOL    HW2 3724   0.010   3.430   0.950 -0.9755  0.0097  0.7038
  973SOL     OW 3725   1.077   2.716   0.044 -0.3493 -0.0413 -0.2379
  973SOL    HW1 3726   1.060   2.809   0.028  0.3271 -0.1417 -1.6570
  973SOL    HW2 3727   0.993   2.673   0.023 -0.9316  0.3049  1.2604
  974SOL     OW 3728   3.004   2.667   2.466  0.2572 -0.1276 -0.0334
  974SOL    HW1 3729   3.035   2.708   2.385  0.4680 -0.5683 -0.1734
  974SOL    HW2 3730   2.965   2.585   2.439  0.0954 -0.1594  0.2867
  975SOL     OW 3731   4.761   0.905   2.901  0.1730 -0.2797 -0.3812
  975SOL    HW1 3732   4.772   0.889   2.995  1.8096 -0.3490 -0.5573
  975SOL    HW2 3733   4.834   0.857   2.860 -0.7865 -0.6366 -1.7268
  976SOL     OW 3734   1.548   3.484   0.521  0.5021  0.4224 -0.1999
  976SOL    HW1 3735   1.520   3.457   0.434  0.4986  0.7338 -0.2940
  976SOL    HW2 3736   1.484   3.548   0.549 -0.7035 -1.1806  0.8962
  977SOL     OW 3737   5.970   2.136   2.078  0.0294  0.1159 -0.0200
  977SOL    HW1 3738   5.909   2.183   2.135 -0.2339 -1.2258  0.8375
  977SOL    HW2 3739   5.919   2.063   2.043  0.7489 -0.2057 -0.4246
  978SOL     OW 3740   6.444   6.453   1.786 -0.3414  0.2430 -0.1350
  978SOL    HW1 3741   6.535   6.426   1.800 -0.5419 -1.0577 -1.1562
  978SOL    HW2 3742   6.446   6.502   1.704 -0.4064  1.0869  0.3632
  979SOL     OW 3743   5.570   2.383   4.540  0.0114  0.1708  0.3217
  979SOL    HW1 3744   5.553   2.458   4.596 -2.0683  0.1107 -0.1129
  979SOL    HW2 3745   5.517   2.313   4.579 -0.3205 -0.2601 -0.8642
  980SOL     OW 3746   6.111   2.537   2.190 -0.5114 -0.2928 -0.0493
  980SOL    HW1 3747   6.022   2.504   2.201 -0.3710 -0.9743 -0.8854
  980SOL    HW2 3748   6.152   2.477   2.128  1.0526 -0.9274  1.5169
  981SOL     OW 3749   6.011   2.552   1.676  0.1614 -0.5205  0.3063
  981SOL    HW1 3750   6.011   2.642   1.645  0.5059 -1.0351 -1.2688
  981SOL    HW2 3751   5.999   2.559   1.771  1.0099  1.2109  0.3210
  982SOL     OW 3752   2.224   3.430   3.881  0.2139  0.4942  1.0123
  982SOL    HW1 3753   2.233   3.340   3.912  1.5014 -0.3705 -1.6333
  982SOL    HW2 3754   2.265   3.483   3.950  3.6723 -1.3815  0.6096
  983SOL     OW 3755   6.633   0.670   1.025  0.1134  0.1189  0.2277
  983SOL    HW1 3756   6.624   0.733   1.097  0.0598  1.5599 -1.0044
  983SOL    HW2 3757   6.543   0.650   1.000  0.1432  0.2759 -0.0017
  984SOL     OW 3758   0.432   2.713   0.707 -0.4566 -0.3821  0.9046
  984SOL    HW1 3759   0.488   2.652   0.755 -2.3970 -1.3894  2.0128
  984SOL    HW2 3760   0.448   2.693   0.614  1.6237 -0.0110  1.1414
  985SOL     OW 3761   6.619   4.564   1.505 -0.1133 -0.1517 -0.8141
  985SOL    HW1 3762   6.604   4.469   1.502 -1.0043 -0.0313 -0.4068
  985SOL    HW2 3763   6.532   4.602   1.515  0.3107  0.6694 -0.0940
  986SOL     OW 3764   0.409   3.572   6.373  0.5861  0.1902 -0.1259
  986SOL    HW1 3765   0.349   3.502   6.347  0.1532  0.5244 -0.0366
  986SOL    HW2 3766   0.411   3.568   6.468  0.2675  0.5347 -0.1013
  987SOL     OW 3767   4.052   2.574   4.249 -0.6482 -0.3042  0.1056
  987SOL    HW1 3768   4.105   2.534   4.318  1.2287 -0.3281 -1.2657
  987SOL    HW2 3769   3.986   2.508   4.228 -1.0597 -0.4199  1.6078
  988SOL     OW 3770   5.681   6.319   0.665 -0.2547 -0.3758 -0.2196
  988SOL    HW1 3771   5.715   6.262   0.596 -0.1988 -0.0718 -0.4492
  988SOL    HW2 3772   5.623   6.380   0.618 -0.7814 -0.6250  0.1053
  989SOL     OW 3773   0.996   2.320   3.896  0.2037 -0.0495  0.6041
  989SOL    HW1 3774   0.933   2.372   3.846 -1.2710  0.0179  2.3949
  989SOL    HW2 3775   0.966   2.229   3.885  0.2014 -0.0874  0.9053
  990SOL     OW 3776   3.043   2.487   2.084  0.3289  0.2527 -0.2505
  990SOL    HW1 3777   2.986   2.473   2.160  1.5919  2.6304  1.2482
  990SOL    HW2 3778   2.998   2.553   2.031 -0.4423 -1.2364 -1.5472
  991SOL     OW 3779   1.822   5.969   0.733 -0.1999  0.4750 -0.2519
  991SOL    HW1 3780   1.822   5.955   0.638 -0.1884  0.1137 -0.1983
  991SOL    HW2 3781   1.737   5.935   0.762 -0.0167  0.1666 -0.0723
  992SOL     OW 3782   4.175   5.962   6.243 -0.1990 -0.2796  0.1165
  992SOL    HW1 3783   4.136   5.967   6.330  0.5804  0.9868  0.4162
  992SOL    HW2 3784   4.101   5.972   6.183 -0.5850  0.1867  0.6577
  993SOL     OW 3785   6.285   4.183   3.390 -0.2463 -0.0537  0.1129
  993SOL    HW1 3786   6.263   4.177   3.483 -1.7410 -0.6024 -0.2490
  993SOL    HW2 3787   6.367   4.134   3.382  1.2821  2.0875  1.5207
  994SOL     OW 3788   6.198   0.112   0.462 -0.6608  0.4243  0.2699
  994SOL    HW1 3789   6.161   0.045   0.405  1.7452 -2.2195  1.5624
  994SOL    HW2 3790   6.142   0.111   0.540 -0.0851 -0.8499  0.6850
  995SOL     OW 3791   0.749   4.294   6.968  0.3181  0.2902 -0.0964
  995SOL    HW1 3792   0.727   4.362   7.031 -0.3318  1.7088 -1.7570
  995SOL    HW2 3793   0.669   4.243   6.958  0.3448  0.2215  0.0449
  996SOL     OW 3794   2.629   2.476   6.328  0.0386  0.9806  0.1592
  996SOL    HW1 3795   2.622   2.523   6.411  0.6303  2.4883 -0.5975
  996SOL    HW2 3796   2.538   2.457   6.303 -0.1605  0.9268  0.9176
  997SOL     OW 3797   0.899   4.581   4.522 -0.5601 -0.4210  0.4196
  997SOL    HW1 3798   0.971   4.564   4.584 -0.5071 -2.0230 -0.0593
  997SOL    HW2 3799   0.832   4.625   4.575  0.8510  1.3991  0.8135
  998SOL     OW 3800   1.225   4.738   0.274  0.4837  0.1140  0.2790
  998SOL    HW1 3801   1.286   4.685   0.222  0.8071  0.2530  0.5104
  998SOL    HW2 3802   1.147   4.684   0.281  0.1597  0.4021 -0.9750
  999SOL     OW 3803   1.548   2.608   2.518  0.1966 -0.4674  0.1037
  999SOL    HW1 3804   1.620   2.551   2.545  0.5491 -0.3271 -0.5268
  999SOL    HW2 3805   1.586   2.695   2.515 -0.4069 -0.1328  1.3184
 1000SOL     OW 3806   1.764   4.135   0.304 -0.6780  0.4827 -0.2136
 1000SOL    HW1 3807   1.709   4.198   0.257 -0.0950 -0.0418 -1.6343
 1000SOL    HW2 3808   1.716   4.053   0.300 -0.6065  0.4217  0.1005
 1001SOL     OW 3809   6.629   0.690   5.957 -0.0470  0.1409  0.0040
 1001SOL    HW1 3810   6.581   0.620   6.000  0.4869 -0.8714 -1.0098
 1001SOL    HW2 3811   6.721   0.676   5.983  0.0696  0.4366 -0.2398
 1002SOL     OW 3812   1.735   5.096   1.381 -0.4199 -0.0896 -0.2968
 1002SOL    HW1 3813   1.668   5.028   1.375  0.0123 -0.8413  2.1079
 1002SOL    HW2 3814   1.688   5.178   1.368 -1.4071 -0.7150 -0.7555
 1003SOL     OW 3815   3.815   0.746   0.163  0.7365  0.2090  0.6181
 1003SOL    HW1 3816   3.763   0.791   0.229  0.6747  0.8034  0.1733
 1003SOL    HW2 3817   3.877   0.812   0.132  0.3177  0.1491 -0.3976
 1004SOL     OW 3818   1.166   2.219   6.168  0.1541 -0.5152 -0.0320
 1004SOL    HW1 3819   1.150   2.184   6.256 -1.0730  1.1143  0.4514
 1004SOL    HW2 3820   1.082   2.211   6.123 -0.1973  1.7221  0.1168
 1005SOL     OW 3821   5.722   4.647   2.991  0.0331 -0.5101  0.3047
 1005SOL    HW1 3822   5.694   4.729   2.951 -3.8212 -1.0561  1.5010
 1005SOL    HW2 3823   5.779   4.607   2.925 -0.7162  1.5892 -1.7446
 1006SOL     OW 3824   2.291   0.326   0.700  0.0757 -0.3235 -0.4120
 1006SOL    HW1 3825   2.284   0.360   0.611  2.4767 -0.3995 -0.6915
 1006SOL    HW2 3826   2.236   0.247   0.700 -1.1721  0.5047 -1.3331
 1007SOL     OW 3827   1.852   3.072   1.225 -0.2770 -0.5292 -0.2560
 1007SOL    HW1 3828   1.864   3.166   1.210 -1.5397 -0.2836  0.1227
 1007SOL    HW2 3829   1.938   3.033   1.206  0.0146  0.5777 -1.3195
 1008SOL     OW 3830   6.834   1.973   0.807 -0.6362  0.0481  0.0803
 1008SOL    HW1 3831   6.751   1.938   0.775 -2.2221  2.7931  0.8157
 1008SOL    HW2 3832   6.879   1.898   0.846 -1.2526 -2.2043 -3.1460
 1009SOL     OW 3833   0.212   4.226   1.550 -0.2565  0.1221 -0.0918
 1009SOL    HW1 3834   0.159   4.158   1.508  0.5193  0.0117 -0.9252
 1009SOL    HW2 3835   0.302   4.207   1.522  0.3391 -0.0810  1.8064
 1010SOL     OW 3836   1.527   3.842   5.668 -0.2564  0.6087 -0.2314
 1010SOL    HW1 3837   1.589   3.854   5.596 -0.8046  1.0171 -0.6528
 1010SOL    HW2 3838   1.558   3.900   5.737  0.1007  0.4437 -0.2499
 1011SOL     OW 3839   2.666   0.784   0.922  0.2797 -0.3443 -0.6443
 1011SOL    HW1 3840   2.731   0.752   0.984 -0.2716 -0.3434 -0.0462
 1011SOL    HW2 3841   2.626   0.705   0.885  1.3567 -0.3566 -1.8306
 1012SOL     OW 3842   4.989   4.676   1.338  0.1171 -0.1895  0.0974
 1012SOL    HW1 3843   4.960   4.700   1.426  0.4243  0.7203 -0.0414
 1012SOL    HW2 3844   5.048   4.602   1.352  0.7991  0.4648  0.7334
 1013SOL     OW 3845   6.343   4.577   1.584 -0.0639 -0.5002 -0.2270
 1013SOL    HW1 3846   6.306   4.490   1.600  0.0160 -0.3272  1.0208
 1013SOL    HW2 3847   6.299   4.608   1.505 -3.0335 -0.0931  1.4536
 1014SOL     OW 3848   1.907   1.329   6.906  0.1723  0.0278 -0.2429
 1014SOL    HW1 3849   1.991   1.354   6.867 -1.5179  4.2829 -1.7160
 1014SOL    HW2 3850   1.862   1.281   6.838  0.7604 -0.8709 -0.0164
 1015SOL     OW 3851   0.421   2.766   2.001 -0.1259 -0.6470  0.2434
 1015SOL    HW1 3852   0.427   2.680   1.958  0.4270 -0.0507 -0.9125
 1015SOL    HW2 3853   0.473   2.824   1.945 -1.0910  0.6023  0.6070
 1016SOL     OW 3854   0.488   2.097   0.855 -0.0849 -0.3116  0.7762
 1016SOL    HW1 3855   0.514   2.171   0.800  1.9673 -1.2522  0.3788
 1016SOL    HW2 3856   0.406   2.067   0.816  0.4554  0.0959 -0.7846
 1017SOL     OW 3857   0.232   2.318   5.239  0.2554 -0.0323  0.0998
 1017SOL    HW1 3858   0.222   2.314   5.144  0.6599  1.0059 -0.0005
 1017SOL    HW2 3859   0.313   2.367   5.252 -0.2203  0.5391  0.9917
 1018SOL     OW 3860   0.065   5.963   2.418  0.0876 -0.4751  0.0392
 1018SOL    HW1 3861   0.125   5.979   2.345 -0.7199  0.4708 -0.4469
 1018SOL    HW2 3862   0.105   5.893   2.468  1.6143  0.1672 -0.2460
 1019SOL     OW 3863   5.318   2.871   1.965 -0.1828 -0.2947 -0.0570
 1019SOL    HW1 3864   5.303   2.895   2.056  1.6516 -1.8069  0.6976
 1019SOL    HW2 3865   5.273   2.787   1.954 -0.3809 -0.1288 -0.5580
 1020SOL     OW 3866   1.026   2.281   0.286 -0.0450 -0.0824  0.1050
 1020SOL    HW1 3867   1.118   2.304   0.273  0.2731 -1.0019  0.6655
 1020SOL    HW2 3868   1.025   2.226   0.364 -1.0834 -0.0598  0.1323
 1021SOL     OW 3869   1.460   2.024   0.871 -0.2895  0.3379 -0.4443
 1021SOL    HW1 3870   1.433   2.040   0.781 -1.4288  1.6610  0.0839
 1021SOL    HW2 3871   1.403   1.953   0.901  0.0234 -0.0375 -0.7326
 1022SOL     OW 3872   0.754   5.253   1.315 -0.0563 -0.0635  0.6090
 1022SOL    HW1 3873   0.762   5.214   1.228  0.1540  1.7225 -0.2100
 1022SOL    HW2 3874   0.671   5.218   1.349  0.0029 -1.0087 -0.1695
 1023SOL     OW 3875   2.477   4.191   1.218 -0.3251 -0.4411  0.2501
 1023SOL    HW1 3876   2.492   4.282   1.243 -0.8003 -0.4704  0.6514
 1023SOL    HW2 3877   2.556   4.166   1.171 -0.1193  0.1253  0.2846
 1024SOL     OW 3878   0.972   4.824   0.083  0.7040  0.4044 -0.2436
 1024SOL    HW1 3879   1.007   4.874   0.157  3.4352 -0.0290 -1.1270
 1024SOL    HW2 3880   1.012   4.864   0.006  1.7359 -2.0508 -1.0931
 1025SOL     OW 3881   6.110   2.090   2.721  0.2353  0.0988 -0.7214
 1025SOL    HW1 3882   6.181   2.134   2.768 -2.2549  0.8895  2.6850
 1025SOL    HW2 3883   6.061   2.161   2.680 -0.0733 -0.1825 -0.8378
 1026SOL     OW 3884   2.873   1.273   4.458 -0.1049  0.4312  0.4973
 1026SOL    HW1 3885   2.904   1.317   4.537  0.4342 -0.5148  0.8390
 1026SOL    HW2 3886   2.916   1.187   4.460  0.0777  0.4689 -0.9437
 1027SOL     OW 3887   0.093   2.644   3.613 -0.0455 -0.3638  0.2004
 1027SOL    HW1 3888   0.179   2.680   3.635  0.3875 -1.3139  0.1070
 1027SOL    HW2 3889   0.034   2.684   3.676  0.7935 -1.2507  1.6094
 1028SOL     OW 3890   1.067   1.337   0.757 -0.1098 -0.3097 -0.5856
 1028SOL    HW1 3891   1.102   1.300   0.676  0.0445  0.2672 -0.7917
 1028SOL    HW2 3892   1.038   1.262   0.808 -1.2767 -0.6084 -1.6623
 1029SOL     OW 3893   0.169   2.570   5.004 -0.2553 -0.5048 -0.0224
 1029SOL    HW1 3894   0.254   2.612   4.996 -0.6565  0.1510 -1.0298
 1029SOL    HW2 3895   0.106   2.642   4.994 -0.9486 -0.6119  2.7904
 1030SOL     OW 3896   5.343   2.546   5.867 -0.7816 -0.0326 -0.1686
 1030SOL    HW1 3897   5.365   2.466   5.818 -1.5342  0.2945 -1.0596
 1030SOL    HW2 3898   5.257   2.571   5.835 -0.4475  1.2846 -0.0933
 1031SOL     OW 3899   0.682   2.302   1.333 -0.6035  0.0875 -0.1506
 1031SOL    HW1 3900   0.660   2.358   1.407 -0.3569  0.3610 -0.2787
 1031SOL    HW2 3901   0.647   2.349   1.257 -0.6051 -0.0485 -0.2333
 1032SOL     OW 3902   0.422   3.330   0.609 -0.2684 -0.1348 -0.5597
 1032SOL    HW1 3903   0.429   3.346   0.704  0.7320  0.1314 -0.6722
 1032SOL    HW2 3904   0.493   3.380   0.571 -0.1921 -0.8603 -1.3936
 1033SOL     OW 3905   3.450   1.468   0.371 -0.0794 -0.1332 -0.1931
 1033SOL    HW1 3906   3.544   1.486   0.375  0.2640 -1.9595  1.4547
 1033SOL    HW2 3907   3.433   1.452   0.278  0.7956  2.0773 -0.8092
 1034SOL     OW 3908   0.664   3.543   0.521 -0.0739  0.6649  0.1087
 1034SOL    HW1 3909   0.671   3.635   0.547  0.1287  0.9444 -0.9094
 1034SOL    HW2 3910   0.599   3.542   0.450 -2.4281 -0.4136  2.1132
 1035SOL     OW 3911   1.289   0.383   1.168  0.4345 -0.0501 -0.5347
 1035SOL    HW1 3912   1.206   0.429   1.161 -0.8913 -2.4932 -4.2397
 1035SOL    HW2 3913   1.326   0.412   1.251 -3.3284  2.3712  0.5511
 1036SOL     OW 3914   0.412   1.608   0.255 -0.9583  0.4602  0.0285
 1036SOL    HW1 3915   0.488   1.663   0.277 -2.2869  2.0315  0.9389
 1036SOL    HW2 3916   0.353   1.667   0.208 -1.9394 -0.5284 -0.0185
 1037SOL     OW 3917   0.237   3.613   6.000  0.0500 -0.4692  0.2080
 1037SOL    HW1 3918   0.155   3.650   6.032  0.4229 -0.1412  0.7921
 1037SOL    HW2 3919   0.220   3.592   5.908 -0.4016  0.4481  0.0766
 1038SOL     OW 3920   6.658   2.802   1.807  0.8281  0.3883  0.3213
 1038SOL    HW1 3921   6.601   2.815   1.731  1.9840 -1.4012 -0.9495
 1038SOL    HW2 3922   6.599   2.780   1.879 -0.1549 -0.5444 -0.7311
 1039SOL     OW 3923   0.942   1.321   4.712 -0.0658 -0.0000  0.4329
 1039SOL    HW1 3924   0.972   1.260   4.779  4.1207  0.1669 -1.0213
 1039SOL    HW2 3925   0.934   1.405   4.758  0.2564 -0.3985  1.2305
 1040SOL     OW 3926   1.848   3.103   6.927 -0.2289 -0.0904  0.3080
 1040SOL    HW1 3927   1.929   3.059   6.903  0.2647 -0.7711  2.9138
 1040SOL    HW2 3928   1.849   3.105   7.023 -2.7726  0.8860  0.3974
 1041SOL     OW 3929   6.714   3.218   6.853  0.3054 -0.0883  0.1445
 1041SOL    HW1 3930   6.671   3.204   6.768 -1.9542  0.5564  1.0985
 1041SOL    HW2 3931   6.718   3.314   6.862  0.9730 -0.1510  0.5801
 1042SOL     OW 3932   4.763   1.838   4.164 -0.0635  0.2508  0.3371
 1042SOL    HW1 3933   4.783   1.817   4.073 -1.8564  2.0195 -0.5339
 1042SOL    HW2 3934   4.707   1.915   4.159  0.8493  1.1896  3.0241
 1043SOL     OW 3935   0.690   1.748   0.776  0.2978  0.3930  0.6809
 1043SOL    HW1 3936   0.764   1.699   0.739 -0.0980 -0.5490  1.1071
 1043SOL    HW2 3937   0.615   1.691   0.763 -0.4889  1.6110 -0.3171
 1044SOL     OW 3938   1.853   0.988   3.402  0.4889  0.2168  0.0236
 1044SOL    HW1 3939   1.881   0.951   3.486  1.5150 -0.1083 -0.4506
 1044SOL    HW2 3940   1.933   1.024   3.364 -0.1036  1.0022 -0.4983
 1045SOL     OW 3941   3.276   2.782   6.979 -0.2549 -0.4964  0.4977
 1045SOL    HW1 3942   3.239   2.703   7.019 -0.7345 -0.1910  0.6604
 1045SOL    HW2 3943   3.355   2.751   6.934 -1.5818 -1.4516 -1.2731
 1046SOL     OW 3944   0.364   3.074   2.140  0.2605 -0.3077 -0.1861
 1046SOL    HW1 3945   0.368   3.017   2.063 -0.3454 -0.3765 -0.1719
 1046SOL    HW2 3946   0.455   3.099   2.156  0.5629 -1.4223 -0.0825
 1047SOL     OW 3947   6.606   4.551   2.281 -0.2117 -0.2350 -0.3407
 1047SOL    HW1 3948   6.544   4.548   2.208  0.5308 -0.1253 -0.9883
 1047SOL    HW2 3949   6.639   4.641   2.282  1.8904 -0.9137 -1.7035
 1048SOL     OW 3950   6.193   3.954   1.069  0.0432 -0.1717  0.0917
 1048SOL    HW1 3951   6.233   3.918   0.990  0.9238 -2.8509  1.6037
 1048SOL    HW2 3952   6.101   3.931   1.062  0.0802 -0.2248 -0.2425
 1049SOL     OW 3953   0.033   2.134   7.011 -0.2601 -0.1359 -0.0708
 1049SOL    HW1 3954  -0.050   2.142   7.058 -0.6024  0.7300 -0.7953
 1049SOL    HW2 3955   0.030   2.203   6.944  1.6300  0.8466  0.7774
 1050SOL     OW 3956   5.852   3.073   2.277 -0.5278  1.3958 -0.1175
 1050SOL    HW1 3957   5.840   3.155   2.230 -0.2238  0.9457 -1.0025
 1050SOL    HW2 3958   5.932   3.085   2.328  1.3216  0.6017 -2.6443
 1051SOL     OW 3959   2.298   5.528   1.442 -0.1109 -0.1868 -0.2986
 1051SOL    HW1 3960   2.393   5.534   1.439 -0.0173  0.9145  2.1970
 1051SOL    HW2 3961   2.268   5.617   1.425 -0.6862 -0.4751 -0.8063
 1052SOL     OW 3962   0.077   1.860   6.479  0.1520 -0.4438 -0.0418
 1052SOL    HW1 3963   0.128   1.788   6.517 -0.3582 -0.3193  0.9244
 1052SOL    HW2 3964   0.137   1.935   6.480  0.4255 -0.6600 -0.2934
 1053SOL     OW 3965   6.705   2.345   6.342 -0.0076  0.1882 -0.4345
 1053SOL    HW1 3966   6.716   2.428   6.296 -1.3577 -0.2802 -1.7250
 1053SOL    HW2 3967   6.702   2.280   6.272  0.4110 -0.8768  0.5122
 1054SOL     OW 3968   0.234   5.702   6.765  0.0730 -0.0100 -0.0393
 1054SOL    HW1 3969   0.243   5.619   6.812  1.6615 -1.0058 -1.9549
 1054SOL    HW2 3970   0.290   5.763   6.812 -0.2383 -0.3153  0.7367
 1055SOL     OW 3971   5.901   1.816   2.259  0.8326  0.1324  0.7214
 1055SOL    HW1 3972   5.940   1.861   2.334  2.3492  1.4423 -0.7718
 1055SOL    HW2 3973   5.899   1.882   2.189  0.1284 -1.2293 -0.6198
 1056SOL     OW 3974   1.874   0.466   3.892  0.0913 -0.2019 -0.0082
 1056SOL    HW1 3975   1.804   0.530   3.904  1.1751  0.8154  1.0810
 1056SOL    HW2 3976   1.925   0.470   3.973  2.3340  0.2228 -1.3750
 1057SOL     OW 3977   3.007   3.894   0.651 -0.0367  0.1094 -0.1920
 1057SOL    HW1 3978   3.094   3.872   0.617  0.5067  0.4136  0.9577
 1057SOL    HW2 3979   2.949   3.889   0.574  1.0707  0.3856 -1.0729
 1058SOL     OW 3980   0.022   6.132   0.067 -0.6326 -0.2276  0.2461
 1058SOL    HW1 3981  -0.043   6.078   0.111  0.0668 -0.6876  0.7227
 1058SOL    HW2 3982   0.095   6.073   0.048 -0.7956  0.0278 -1.2719
 1059SOL     OW 3983   3.236   2.054   1.278  0.0052 -0.3385 -0.2970
 1059SOL    HW1 3984   3.325   2.020   1.281 -0.3757 -1.3026  0.3461
 1059SOL    HW2 3985   3.235   2.126   1.340  0.6401  0.4613 -1.1836
 1060SOL     OW 3986   6.842   2.710   1.340  0.2793 -0.6032 -0.5588
 1060SOL    HW1 3987   6.882   2.793   1.364  3.0938 -1.8759 -0.4203
 1060SOL    HW2 3988   6.770   2.699   1.401  1.4071  0.6039  1.0745
 1061SOL     OW 3989   3.973   3.317   1.035 -0.0768 -0.3003 -0.0291
 1061SOL    HW1 3990   4.061   3.301   1.070 -0.8154 -2.6263  0.9901
 1061SOL    HW2 3991   3.922   3.348   1.111 -0.5001 -0.5124 -0.2207
 1062SOL     OW 3992   1.803   2.464   2.203 -0.0091  0.1892  0.4481
 1062SOL    HW1 3993   1.840   2.487   2.289  2.2791 -0.8927 -0.1605
 1062SOL    HW2 3994   1.879   2.438   2.151 -1.5163 -0.6518 -1.4442
 1063SOL     OW 3995   2.458   1.431   1.315 -0.4299 -0.0657  0.3658
 1063SOL    HW1 3996   2.436   1.339   1.327  1.2720 -0.5326  0.1527
 1063SOL    HW2 3997   2.396   1.463   1.250 -1.1131 -1.0148  0.5323
 1064SOL     OW 3998   5.304   1.468   3.624  0.4706  0.7072 -0.3422
 1064SOL    HW1 3999   5.292   1.381   3.586 -1.4363  0.2516  1.1453
 1064SOL    HW2 4000   5.277   1.528   3.554  1.2898  0.0911 -1.1975
 1065SOL     OW 4001   0.418   3.453   0.867  0.2585  0.3834  0.1372
 1065SOL    HW1 4002   0.400   3.376   0.920 -1.6017  0.1598 -0.7209
 1065SOL    HW2 4003   0.481   3.503   0.918 -0.6463 -0.3194  2.0576
 1066SOL     OW 4004   2.334   1.133   0.522  0.8700 -0.3894 -0.5001
 1066SOL    HW1 4005   2.311   1.225   0.513 -0.6712 -0.5550  1.0798
 1066SOL    HW2 4006   2.341   1.120   0.617 -0.4416 -2.2089 -0.5980
 1067SOL     OW 4007   2.550   2.952   3.176 -0.1735 -0.2153 -0.0075
 1067SOL    HW1 4008   2.544   2.984   3.266 -1.8409 -1.2759  0.2890
 1067SOL    HW2 4009   2.639   2.976   3.148  0.5087 -0.1921  2.0377
 1068SOL     OW 4010   1.073   3.159   2.196  0.0700  0.1046  0.4102
 1068SOL    HW1 4011   1.084   3.180   2.289  0.1507 -0.2556  0.4833
 1068SOL    HW2 4012   1.106   3.070   2.188  0.1080  0.1538  0.0240
 1069SOL     OW 4013   2.409   2.170   2.238  0.0414  0.2165  0.0853
 1069SOL    HW1 4014   2.475   2.176   2.307 -0.7550  0.3577  0.8513
 1069SOL    HW2 4015   2.336   2.222   2.270 -0.2316  0.5294 -1.0100
 1070SOL     OW 4016   0.322   0.942   1.013 -0.1207 -0.7765 -0.5601
 1070SOL    HW1 4017   0.252   0.971   1.071  2.0124 -0.8758  2.2998
 1070SOL    HW2 4018   0.356   1.023   0.975 -0.3392 -0.4991 -0.1758
 1071SOL     OW 4019   5.516   2.667   1.426  0.2194 -0.5225 -0.3593
 1071SOL    HW1 4020   5.522   2.684   1.520  0.9941 -2.0330 -0.0951
 1071SOL    HW2 4021   5.608   2.663   1.397 -0.0087 -0.3778 -1.1233
 1072SOL     OW 4022   0.212   2.831   0.935  0.4810  0.3876 -0.3480
 1072SOL    HW1 4023   0.122   2.863   0.937  0.5039  0.5260 -1.0964
 1072SOL    HW2 4024   0.250   2.860   1.018 -0.2315  0.1134  0.0808
 1073SOL     OW 4025   2.431   2.886   0.205 -0.0373  0.5004  0.1495
 1073SOL    HW1 4026   2.434   2.972   0.163 -0.4959 -0.2390 -1.4783
 1073SOL    HW2 4027   2.346   2.850   0.180  0.9971 -1.2737 -1.0438
 1074SOL     OW 4028   5.858   3.339   2.893  0.4605  0.2972  0.3767
 1074SOL    HW1 4029   5.841   3.307   2.981  1.8717  1.7953  1.2420
 1074SOL    HW2 4030   5.861   3.434   2.902 -0.5424  0.5596 -1.5238
 1075SOL     OW 4031   5.974   0.050   1.641  0.4712 -0.1144  0.5989
 1075SOL    HW1 4032   5.911   0.094   1.698  0.4917 -0.9349  1.2786
 1075SOL    HW2 4033   5.939   0.059   1.553 -0.8621 -0.9692  1.0138
 1076SOL     OW 4034   0.289   7.487   2.651 -0.4140 -0.8793 -0.6974
 1076SOL    HW1 4035   0.227   7.558   2.633  0.3910 -0.4987 -2.1565
 1076SOL    HW2 4036   0.236   7.408   2.654 -1.1838 -0.3579 -0.1167
 1077SOL     OW 4037   4.796   1.840   4.734  0.3614 -0.6064  0.2748
 1077SOL    HW1 4038   4.845   1.871   4.810  1.9308 -0.2396 -0.8358
 1077SOL    HW2 4039   4.855   1.855   4.659 -1.5670  0.1549 -1.1812
 1078SOL     OW 4040   1.543   1.678   2.707 -0.4325 -0.8086  0.1985
 1078SOL    HW1 4041   1.456   1.672   2.747 -0.5652 -1.2641 -0.1575
 1078SOL    HW2 4042   1.603   1.669   2.781 -0.6824 -0.5938  0.4336
 1079SOL     OW 4043   0.908   1.765   3.982 -0.2578 -0.2596 -0.7148
 1079SOL    HW1 4044   0.921   1.684   3.932 -1.3413  0.1231 -1.6683
 1079SOL    HW2 4045   0.972   1.826   3.944 -0.0339 -0.4182 -0.5919
 1080SOL     OW 4046   3.249   3.147   3.206  0.3290  0.2307 -0.1066
 1080SOL    HW1 4047   3.213   3.130   3.293  2.8315  1.6447  1.3009
 1080SOL    HW2 4048   3.226   3.238   3.187 -0.6144 -0.2043 -1.1916
 1081SOL     OW 4049   2.115   4.378   4.985 -0.3906  0.5569 -0.2420
 1081SOL    HW1 4050   2.132   4.338   5.070 -1.2413  1.6162  0.4471
 1081SOL    HW2 4051   2.042   4.328   4.949  0.6958 -0.6348 -0.8972
 1082SOL     OW 4052   1.173   0.347   3.527  0.2903 -0.1796  0.0711
 1082SOL    HW1 4053   1.211   0.262   3.504  0.1154 -0.7730  1.8522
 1082SOL    HW2 4054   1.119   0.370   3.451  0.4602 -1.5851 -0.5050
 1083SOL     OW 4055   3.358   1.021   3.959 -0.4164 -0.5313  0.7094
 1083SOL    HW1 4056   3.417   1.054   3.892 -1.1578  0.9083  0.7318
 1083SOL    HW2 4057   3.406   1.032   4.041 -0.8872  1.1923  0.7947
 1084SOL     OW 4058   1.459   3.199   3.054 -0.3436 -0.3277 -0.3532
 1084SOL    HW1 4059   1.454   3.292   3.077  2.5767  0.2708 -1.6804
 1084SOL    HW2 4060   1.528   3.164   3.111 -0.7074 -1.4509 -0.5809
 1085SOL     OW 4061   6.275   3.992   2.814 -0.3364 -0.0288  0.4379
 1085SOL    HW1 4062   6.284   4.087   2.807  0.1034 -0.0921  0.1360
 1085SOL    HW2 4063   6.361   3.957   2.790 -0.5219 -0.5079  0.4511
 1086SOL     OW 4064   1.787   6.052   1.725  0.1926  0.1015  0.5990
 1086SOL    HW1 4065   1.795   6.106   1.803 -0.4883 -2.1805  2.3632
 1086SOL    HW2 4066   1.863   5.994   1.728 -0.8820 -1.3507  0.7189
 1087SOL     OW 4067   6.676   4.086   2.250 -0.2739  0.0203  0.2993
 1087SOL    HW1 4068   6.639   4.112   2.334 -2.9193  0.8100 -1.0037
 1087SOL    HW2 4069   6.601   4.053   2.200  0.7948  1.4998 -2.4688
 1088SOL     OW 4070   1.056   7.337   2.793 -0.0686  0.0617  0.0743
 1088SOL    HW1 4071   0.963   7.314   2.792  0.2442 -1.3260  0.6945
 1088SOL    HW2 4072   1.086   7.318   2.704 -0.4765  0.9801 -0.2649
 1089SOL     OW 4073   5.811   3.865   0.781 -0.0084 -0.1077  0.0516
 1089SOL    HW1 4074   5.867   3.919   0.837  2.0295  0.2755 -2.2111
 1089SOL    HW2 4075   5.863   3.787   0.762 -0.5645 -0.1656 -1.3707
 1090SOL     OW 4076   1.781   4.990   3.026  0.2080 -0.2084 -0.0003
 1090SOL    HW1 4077   1.856   4.974   3.083 -0.4941 -1.0608  0.7225
 1090SOL    HW2 4078   1.762   5.083   3.037 -0.2286 -0.4639  1.5769
 1091SOL     OW 4079   5.577   3.290   2.629  0.3946  0.7037  0.0436
 1091SOL    HW1 4080   5.501   3.317   2.577  0.5023 -0.0370 -0.5080
 1091SOL    HW2 4081   5.540   3.255   2.710  0.1174 -0.1005 -0.4231
 1092SOL     OW 4082   6.057   3.961   2.980  0.0417  0.2635 -0.5538
 1092SOL    HW1 4083   6.069   3.971   3.074  2.2651 -1.7301 -0.5180
 1092SOL    HW2 4084   6.141   3.988   2.942 -0.1864 -0.6681 -1.7958
 1093SOL     OW 4085   0.243   2.825   3.347 -0.3781 -0.3149  0.0142
 1093SOL    HW1 4086   0.276   2.888   3.411  1.3075 -0.8223 -0.2794
 1093SOL    HW2 4087   0.148   2.829   3.355 -0.2705  1.3037  0.9012
 1094SOL     OW 4088   1.094   1.191   1.117  0.4610 -0.6572 -0.0846
 1094SOL    HW1 4089   1.118   1.281   1.094 -2.6446  0.5484  0.7755
 1094SOL    HW2 4090   1.078   1.149   1.032 -0.0683  0.2981 -0.4905
 1095SOL     OW 4091   2.054   3.045   4.528 -0.4953  0.1808  0.4979
 1095SOL    HW1 4092   1.967   3.040   4.566 -0.6655 -0.7759  0.0017
 1095SOL    HW2 4093   2.050   3.120   4.468 -1.2518 -0.4252 -0.2126
 1096SOL     OW 4094   5.133   2.771   1.718  0.9632 -0.1919 -0.1453
 1096SOL    HW1 4095   5.159   2.718   1.793 -2.1596 -2.7151 -0.6028
 1096SOL    HW2 4096   5.207   2.830   1.703  2.6310 -1.0768  3.4785
 1097SOL     OW 4097   0.213   2.821   0.540 -0.2415  0.3897  0.3333
 1097SOL    HW1 4098   0.259   2.756   0.487  0.0041  0.3932  0.5401
 1097SOL    HW2 4099   0.135   2.775   0.572 -0.4600  0.4281 -0.1340
 1098SOL     OW 4100   1.143   3.506   2.292 -0.2300  0.4216 -0.5544
 1098SOL    HW1 4101   1.144   3.561   2.214 -0.4159  0.8868 -0.2357
 1098SOL    HW2 4102   1.223   3.531   2.339 -0.1120  0.1337 -0.5976
 1099SOL     OW 4103   0.222   3.583   4.684 -0.1973 -0.6497  0.7114
 1099SOL    HW1 4104   0.250   3.660   4.733 -1.0827  1.1512 -1.4678
 1099SOL    HW2 4105   0.296   3.522   4.691  1.1451  0.9653  1.2885
 1100SOL     OW 4106   1.417   2.790   3.098  0.2050 -0.2102  0.3932
 1100SOL    HW1 4107   1.424   2.710   3.149  1.5398  0.3375  1.1073
 1100SOL    HW2 4108   1.459   2.857   3.152 -0.0563  0.7797 -0.5961
 1101SOL     OW 4109   2.215   0.957   3.478  0.3127 -0.0762  0.0409
 1101SOL    HW1 4110   2.239   0.864   3.475 -2.5464 -0.9003 -0.2581
 1101SOL    HW2 4111   2.295   1.001   3.506  1.7998 -2.6071  0.1154
 1102SOL     OW 4112   1.284   5.696   6.415 -0.3542 -0.1967 -0.7646
 1102SOL    HW1 4113   1.234   5.745   6.350 -1.0015  0.7205  0.3848
 1102SOL    HW2 4114   1.224   5.685   6.489  0.4941 -0.8369 -0.1350
 1103SOL     OW 4115   2.511   1.576   3.137 -0.7945 -0.0917 -0.8744
 1103SOL    HW1 4116   2.475   1.511   3.077 -1.3441  0.5464 -1.2474
 1103SOL    HW2 4117   2.568   1.630   3.083  0.4449 -0.8588 -0.3626
 1104SOL     OW 4118   6.820   4.931   2.665 -0.1863  0.3386 -0.1821
 1104SOL    HW1 4119   6.781   4.981   2.593  0.3002 -0.4197 -0.9923
 1104SOL    HW2 4120   6.747   4.913   2.724 -0.9161 -0.3012 -1.2387
 1105SOL     OW 4121   0.647   2.147   4.550  0.0576  0.1498  0.3217
 1105SOL    HW1 4122   0.592   2.118   4.624  0.3704 -2.9481 -0.4942
 1105SOL    HW2 4123   0.735   2.152   4.587  0.4137 -2.5120  0.0627
 1106SOL     OW 4124   0.357   2.671   1.743  0.1256  0.2339 -0.7533
 1106SOL    HW1 4125   0.331   2.757   1.777 -1.5177  0.1972 -1.7987
 1106SOL    HW2 4126   0.299   2.656   1.668  1.0606 -1.3530 -1.2133
 1107SOL     OW 4127   1.693   6.066   5.241 -0.5363  0.0226  0.4954
 1107SOL    HW1 4128   1.718   6.101   5.155  1.5663  0.8580  1.3795
 1107SOL    HW2 4129   1.657   5.979   5.222  0.5703 -0.1192 -1.1901
 1108SOL     OW 4130   1.375   1.289   1.378 -0.0543 -0.2478 -0.1203
 1108SOL    HW1 4131   1.309   1.344   1.336 -0.7312 -0.8467  0.1298
 1108SOL    HW2 4132   1.341   1.274   1.466  1.1427  0.6416  0.5225
 1109SOL     OW 4133   0.054   3.572   4.118 -0.0017  0.1342  0.8939
 1109SOL    HW1 4134   0.090   3.646   4.069  1.1960 -1.9328 -1.6481
 1109SOL    HW2 4135  -0.038   3.568   4.092  0.5958 -0.8925 -1.3756
 1110SOL     OW 4136   1.913   3.668   2.303 -0.8571  0.0547  0.9666
 1110SOL    HW1 4137   1.979   3.623   2.357  0.2595 -1.4989 -1.4956
 1110SOL    HW2 4138   1.859   3.598   2.268 -0.3819  0.7516 -1.3327
 1111SOL     OW 4139   5.628   5.557   2.103  0.1825 -0.4443  0.1419
 1111SOL    HW1 4140   5.710   5.608   2.096  0.3248 -0.7628 -0.5696
 1111SOL    HW2 4141   5.657   5.468   2.121 -0.0380 -0.4487  0.4873
 1112SOL     OW 4142   2.363   1.535   4.732  0.7553 -0.3188 -0.2616
 1112SOL    HW1 4143   2.283   1.576   4.700  1.0396  0.5383  0.1064
 1112SOL    HW2 4144   2.385   1.469   4.666  0.7911  0.7487 -1.3289
 1113SOL     OW 4145   2.325   2.255   2.717 -0.2398 -0.2850 -0.1501
 1113SOL    HW1 4146   2.374   2.305   2.781 -0.4516  0.5698 -0.6429
 1113SOL    HW2 4147   2.262   2.204   2.769  1.2958 -1.5923  0.5064
 1114SOL     OW 4148   1.243   2.694   5.111 -0.0057 -0.0759 -0.3508
 1114SOL    HW1 4149   1.272   2.722   5.198 -2.6680  2.6569 -0.1653
 1114SOL    HW2 4150   1.289   2.752   5.050  1.2680 -1.4765 -0.7925
 1115SOL     OW 4151   2.845   2.268   1.319 -0.1073  0.3701  0.1107
 1115SOL    HW1 4152   2.892   2.271   1.236 -1.4317 -1.0081 -0.7382
 1115SOL    HW2 4153   2.791   2.347   1.319 -0.9972 -0.2139 -0.9281
 1116SOL     OW 4154   5.637   0.777   4.334  0.2214  0.2965 -0.2236
 1116SOL    HW1 4155   5.568   0.750   4.272 -1.5989 -1.2021  2.2696
 1116SOL    HW2 4156   5.644   0.872   4.321 -0.0332  0.0592 -2.6900
 1117SOL     OW 4157   6.199   3.233   3.825 -0.3359  0.0948 -0.0251
 1117SOL    HW1 4158   6.178   3.184   3.903  0.0195  1.1393  0.7522
 1117SOL    HW2 4159   6.233   3.317   3.857  0.6873  0.1993 -1.2665
 1118SOL     OW 4160   2.334   2.479   1.741  0.1359 -0.2246  0.0712
 1118SOL    HW1 4161   2.382   2.507   1.820 -0.0731 -0.2595  0.2116
 1118SOL    HW2 4162   2.246   2.461   1.773 -0.4614  1.4988 -0.4678
 1119SOL     OW 4163   6.466   3.824   2.440 -0.1793  0.6307 -0.1272
 1119SOL    HW1 4164   6.440   3.756   2.502 -0.0938  0.2036 -0.5530
 1119SOL    HW2 4165   6.464   3.781   2.354  0.2873  1.0494 -0.3568
 1120SOL     OW 4166   1.835   3.255   5.446 -0.2038  0.2721 -0.2246
 1120SOL    HW1 4167   1.740   3.247   5.451 -0.2339 -0.9320 -1.8966
 1120SOL    HW2 4168   1.850   3.323   5.379  0.0790 -0.6050 -1.0834
 1121SOL     OW 4169   0.496   2.417   3.968 -0.0379  0.6553 -0.1114
 1121SOL    HW1 4170   0.535   2.488   4.020  1.3003  1.7644 -2.4470
 1121SOL    HW2 4171   0.434   2.375   4.027  2.5878  0.6615  2.9340
 1122SOL     OW 4172   2.123   1.095   2.596 -0.0380 -0.5344  0.0795
 1122SOL    HW1 4173   2.114   1.157   2.668  0.0238  1.4767 -1.5445
 1122SOL    HW2 4174   2.212   1.061   2.605 -0.2673 -0.8457  1.3253
 1123SOL     OW 4175   2.418   3.243   3.479  0.0770 -0.2086 -0.2735
 1123SOL    HW1 4176   2.401   3.331   3.512  1.3258 -0.1075  0.1194
 1123SOL    HW2 4177   2.330   3.206   3.465 -0.5322  1.7419 -2.2785
 1124SOL     OW 4178   1.155   2.071   2.942 -0.1650 -0.0282  0.6052
 1124SOL    HW1 4179   1.202   1.989   2.951  0.4490  0.2334 -0.1250
 1124SOL    HW2 4180   1.155   2.089   2.848  0.2632  1.1129  0.8055
 1125SOL     OW 4181   1.566   5.277   2.529 -0.4268  0.2421  0.4444
 1125SOL    HW1 4182   1.635   5.340   2.506 -0.4607  0.4398  0.8704
 1125SOL    HW2 4183   1.512   5.323   2.594 -1.0668  0.1512 -0.0191
 1126SOL     OW 4184   5.731   3.099   3.459 -0.5032 -0.2374  0.0009
 1126SOL    HW1 4185   5.660   3.044   3.426 -0.2244 -0.5124 -0.1494
 1126SOL    HW2 4186   5.745   3.068   3.548  0.2763 -1.0444 -0.3943
 1127SOL     OW 4187   3.165   3.742   0.472  0.2582 -0.1748 -0.6625
 1127SOL    HW1 4188   3.104   3.710   0.405 -1.3940  1.4130 -0.0150
 1127SOL    HW2 4189   3.213   3.812   0.429 -0.8889  0.9278 -0.2198
 1128SOL     OW 4190   4.959   0.637   3.552  0.0627  0.0286  0.0873
 1128SOL    HW1 4191   4.883   0.653   3.608  0.7511  1.7115  0.5996
 1128SOL    HW2 4192   4.938   0.681   3.470  0.1658 -0.1899 -0.0592
 1129SOL     OW 4193   4.418   4.044   1.412  0.0672  0.6515 -0.1279
 1129SOL    HW1 4194   4.445   3.986   1.341  1.1084 -1.2841  1.7013
 1129SOL    HW2 4195   4.500   4.068   1.455 -0.6155  0.4375  1.3617
 1130SOL     OW 4196   0.440   2.649   2.250  0.2428 -0.3303  0.3474
 1130SOL    HW1 4197   0.419   2.730   2.297  1.9824  0.9445 -0.9359
 1130SOL    HW2 4198   0.431   2.673   2.158  1.1313 -1.4946 -0.0606
 1131SOL     OW 4199   2.777   1.471   4.282 -0.3737  0.1600  0.1746
 1131SOL    HW1 4200   2.807   1.393   4.329  0.2183  1.4408  2.0213
 1131SOL    HW2 4201   2.850   1.495   4.226  0.5093  0.8581  1.5615
 1132SOL     OW 4202   0.554   4.661   2.584 -0.3712 -0.0259  0.2303
 1132SOL    HW1 4203   0.482   4.646   2.645 -0.5167 -2.0969 -0.3888
 1132SOL    HW2 4204   0.512   4.682   2.501 -0.2786 -0.9424 -0.0593
 1133SOL     OW 4205   0.779   4.202   3.673 -0.3140  0.1887 -0.3158
 1133SOL    HW1 4206   0.773   4.110   3.699 -0.9888  0.1063 -0.7297
 1133SOL    HW2 4207   0.705   4.244   3.718  2.1057  1.3496  3.0130
 1134SOL     OW 4208   6.638   0.244   2.417 -0.1599 -0.7782 -0.3386
 1134SOL    HW1 4209   6.635   0.339   2.428 -2.2069 -0.7052 -1.2295
 1134SOL    HW2 4210   6.690   0.231   2.338  1.5076 -0.5341  0.6596
 1135SOL     OW 4211   1.465   5.040   2.512  0.6508  0.6858  0.0681
 1135SOL    HW1 4212   1.500   5.127   2.494  0.7981  0.2118 -2.2872
 1135SOL    HW2 4213   1.540   4.989   2.542  0.6639  1.2139  0.9720
 1136SOL     OW 4214   0.967   3.802   2.708  0.4235  0.3093  0.3414
 1136SOL    HW1 4215   0.936   3.869   2.769  0.5043  0.2751  0.4185
 1136SOL    HW2 4216   1.059   3.823   2.693  0.1443  0.9404 -0.5749
 1137SOL     OW 4217   6.605   4.514   1.183 -0.1484  0.1814  0.5870
 1137SOL    HW1 4218   6.576   4.465   1.261 -1.3205 -0.1587 -0.0418
 1137SOL    HW2 4219   6.699   4.523   1.195  0.1051 -2.0991  0.8256
 1138SOL     OW 4220   1.827   5.815   2.221 -0.2648 -0.1920  0.0348
 1138SOL    HW1 4221   1.744   5.848   2.186  0.9191  1.9194 -0.9861
 1138SOL    HW2 4222   1.841   5.866   2.300  0.8711  0.8006 -0.7609
 1139SOL     OW 4223   1.541   1.987   2.300  0.3344 -0.5514  0.2303
 1139SOL    HW1 4224   1.566   1.982   2.392 -0.2267 -0.7335  0.3776
 1139SOL    HW2 4225   1.496   1.904   2.282 -1.2151  0.2268  0.3054
 1140SOL     OW 4226   1.885   3.314   5.788 -0.6539  0.1822 -0.0330
 1140SOL    HW1 4227   1.886   3.263   5.707 -1.1748  0.0975  0.0095
 1140SOL    HW2 4228   1.796   3.302   5.823 -0.5102  0.4163  0.4225
 1141SOL     OW 4229   3.502   1.357   1.337  0.4561  0.8858  0.2088
 1141SOL    HW1 4230   3.509   1.439   1.386  0.7778 -0.4166  2.4334
 1141SOL    HW2 4231   3.408   1.348   1.320  0.2720  1.0907  1.0682
 1142SOL     OW 4232   4.503   0.762   5.363  0.6367 -0.3002  0.7419
 1142SOL    HW1 4233   4.534   0.708   5.436 -0.2498 -1.2946  0.4186
 1142SOL    HW2 4234   4.453   0.832   5.405  1.4947  0.0877  1.1528
 1143SOL     OW 4235   6.148   3.733   4.644 -0.4039 -0.1436  0.1118
 1143SOL    HW1 4236   6.241   3.757   4.650 -0.2186 -0.5726 -0.8359
 1143SOL    HW2 4237   6.103   3.801   4.694  0.4186  0.1049  0.5348
 1144SOL     OW 4238   0.578   0.676   1.364  0.0388 -0.1050 -0.6978
 1144SOL    HW1 4239   0.585   0.603   1.426 -0.6781 -0.5034 -1.0627
 1144SOL    HW2 4240   0.663   0.719   1.367 -0.8904  1.8881  3.0089
 1145SOL     OW 4241   5.450   4.643   2.651 -0.4862 -0.5208 -0.1364
 1145SOL    HW1 4242   5.419   4.693   2.576  0.5668 -2.0013 -1.6163
 1145SOL    HW2 4243   5.545   4.654   2.650 -0.3721 -1.3798  0.3796
 1146SOL     OW 4244   0.057   1.083   2.785 -0.1004 -0.7035 -0.2151
 1146SOL    HW1 4245   0.058   0.992   2.814 -2.2587 -0.6545  0.1072
 1146SOL    HW2 4246   0.029   1.133   2.861  3.0824  0.5771  0.2763
 1147SOL     OW 4247   2.056   3.788   0.871  0.2968  0.4389  0.1927
 1147SOL    HW1 4248   2.041   3.794   0.966  0.7660  1.8468  0.2004
 1147SOL    HW2 4249   1.968   3.780   0.834  0.1732 -1.6731  0.7989
 1148SOL     OW 4250   3.225   3.216   5.865 -0.2649  0.2485  0.7342
 1148SOL    HW1 4251   3.231   3.121   5.868  0.9828  0.2831 -0.1052
 1148SOL    HW2 4252   3.133   3.235   5.880 -0.8328 -1.1760 -0.7189
 1149SOL     OW 4253   5.244   3.121   1.538  0.2343 -0.0680  0.2853
 1149SOL    HW1 4254   5.289   3.044   1.573  0.6569 -0.4347 -0.9893
 1149SOL    HW2 4255   5.211   3.167   1.615  1.6341 -0.5031  1.1814
 1150SOL     OW 4256   1.233   3.830   3.211  0.1710 -0.0531  0.3959
 1150SOL    HW1 4257   1.154   3.873   3.178 -0.5969 -0.6450  1.4036
 1150SOL    HW2 4258   1.219   3.737   3.195  1.6187 -0.0412 -1.3342
 1151SOL     OW 4259   2.244   7.573   0.886 -0.1302 -0.2011 -0.3720
 1151SOL    HW1 4260   2.309   7.590   0.817 -0.1722  2.4045  0.1436
 1151SOL    HW2 4261   2.297   7.552   0.963 -0.0149 -0.8407 -0.6182
 1152SOL     OW 4262   2.076   2.682   3.207  0.5502  0.3807  0.1671
 1152SOL    HW1 4263   2.081   2.622   3.281  0.8146 -0.2028 -0.3230
 1152SOL    HW2 4264   2.038   2.762   3.244  0.8759  0.1667  0.9777
 1153SOL     OW 4265   0.414   4.359   4.441 -0.4583  0.0203  0.0428
 1153SOL    HW1 4266   0.404   4.272   4.403 -1.1439 -0.2048  0.7228
 1153SOL    HW2 4267   0.428   4.416   4.365  0.1833 -0.6922 -0.3980
 1154SOL     OW 4268   1.206   4.298   4.056  0.3490  0.4145  0.1379
 1154SOL    HW1 4269   1.206   4.393   4.058 -0.7175  0.4358  1.9671
 1154SOL    HW2 4270   1.277   4.272   4.115 -0.8907  0.1630  1.6086
 1155SOL     OW 4271   0.180   1.094   1.245  0.0750 -0.8654  0.0621
 1155SOL    HW1 4272   0.201   1.096   1.338 -0.9594 -1.0716  0.3124
 1155SOL    HW2 4273   0.221   1.173   1.209  1.6327 -1.4733  0.4231
 1156SOL     OW 4274   1.025   2.524   1.828 -0.0352 -0.8658  0.1724
 1156SOL    HW1 4275   0.993   2.462   1.762 -1.9632 -0.7895  0.9707
 1156SOL    HW2 4276   0.993   2.489   1.911  1.2354 -0.2500  0.9517
 1157SOL     OW 4277   3.720   1.033   2.533 -0.1417 -0.1873  0.2138
 1157SOL    HW1 4278   3.747   1.107   2.587  0.7195 -0.3749  0.0620
 1157SOL    HW2 4279   3.776   1.038   2.455 -1.5049  0.2028 -0.7742
 1158SOL     OW 4280   2.562   2.653   1.409  0.3286 -0.0025  1.0740
 1158SOL    HW1 4281   2.500   2.643   1.337  0.6409 -1.7422  1.0089
 1158SOL    HW2 4282   2.513   2.704   1.475 -0.5054  0.2406  0.2958
 1159SOL     OW 4283   5.491   0.790   2.198  0.2171  0.3109 -0.1385
 1159SOL    HW1 4284   5.454   0.822   2.116 -0.1611  0.4170  0.0722
 1159SOL    HW2 4285   5.415   0.780   2.257  0.1057 -2.2675 -0.6172
 1160SOL     OW 4286   0.348   3.950   2.211  0.0798  0.1780  0.1226
 1160SOL    HW1 4287   0.287   3.907   2.151  0.2867 -0.1557  0.1464
 1160SOL    HW2 4288   0.434   3.922   2.182  0.4194  2.5969 -1.4653
 1161SOL     OW 4289   1.882   2.905   0.469 -0.6464  0.9336  0.4831
 1161SOL    HW1 4290   1.967   2.872   0.499 -1.1294 -0.4032  0.4369
 1161SOL    HW2 4291   1.856   2.967   0.537  0.0467  0.8358  0.8519
 1162SOL     OW 4292   2.042   2.361   2.117  0.3053  0.0991 -0.3700
 1162SOL    HW1 4293   2.092   2.364   2.199  0.9435  1.7529 -0.7935
 1162SOL    HW2 4294   2.010   2.270   2.112  0.7156 -0.1793  1.4182
 1163SOL     OW 4295   0.150   0.963   3.046 -0.1144 -0.1152 -0.2047
 1163SOL    HW1 4296   0.234   0.938   3.007 -0.2158 -1.3466  0.3339
 1163SOL    HW2 4297   0.095   0.885   3.038 -0.1497 -0.4410  2.3302
 1164SOL     OW 4298   2.247   3.224   3.102 -0.8012 -0.0038 -0.0386
 1164SOL    HW1 4299   2.216   3.205   3.013  0.8119 -1.2428 -0.3952
 1164SOL    HW2 4300   2.333   3.265   3.089 -0.8563  0.4339  0.9318
 1165SOL     OW 4301   0.362   2.485   1.962 -0.2712 -0.2378  0.1535
 1165SOL    HW1 4302   0.353   2.389   1.960  0.0332 -0.2573 -0.7420
 1165SOL    HW2 4303   0.358   2.511   1.870  0.4396  0.5455  0.3357
 1166SOL     OW 4304   3.617   2.408   1.697  0.6191  0.1163 -0.2621
 1166SOL    HW1 4305   3.700   2.449   1.672 -1.0770  5.2578  1.2065
 1166SOL    HW2 4306   3.624   2.397   1.792  0.2685 -1.2726 -0.3818
 1167SOL     OW 4307   0.726   2.090   4.002  0.0072 -0.5990  0.2033
 1167SOL    HW1 4308   0.785   2.063   3.931 -0.7515  0.2817 -0.7961
 1167SOL    HW2 4309   0.648   2.037   3.991 -0.7418  0.6244 -0.6235
 1168SOL     OW 4310   1.361   4.467   1.702 -0.3990 -0.2453 -0.0036
 1168SOL    HW1 4311   1.319   4.531   1.644  0.1215 -1.5086 -1.8645
 1168SOL    HW2 4312   1.400   4.520   1.772 -1.4623  1.2956 -0.5290
 1169SOL     OW 4313   1.480   4.158   2.860  0.2332 -0.6486  0.4999
 1169SOL    HW1 4314   1.439   4.141   2.945 -2.6186 -0.8040 -0.7854
 1169SOL    HW2 4315   1.546   4.090   2.851 -0.9344 -1.9919  1.6563
 1170SOL     OW 4316   5.521   2.610   4.053  0.0442 -0.0591 -0.1253
 1170SOL    HW1 4317   5.516   2.619   4.148 -1.0708 -1.9623  0.0617
 1170SOL    HW2 4318   5.579   2.535   4.039 -1.9468 -1.5600 -0.7661
 1171SOL     OW 4319   6.053   2.465   3.030  0.4326  0.4361 -0.1012
 1171SOL    HW1 4320   6.105   2.455   3.109  2.2090  0.8318 -1.1565
 1171SOL    HW2 4321   6.004   2.383   3.023  1.2608 -0.1533  0.7048
 1172SOL     OW 4322   5.757   1.194   1.523  0.0228 -0.0463  0.0376
 1172SOL    HW1 4323   5.720   1.107   1.511 -0.3005  0.3371 -2.1415
 1172SOL    HW2 4324   5.841   1.190   1.476  0.1281  0.7260  0.1539
 1173SOL     OW 4325   0.352   3.406   1.467 -0.3011 -0.2349 -0.2062
 1173SOL    HW1 4326   0.335   3.477   1.529 -0.0207  0.6077 -1.0685
 1173SOL    HW2 4327   0.302   3.430   1.389  1.3567  0.0670 -1.2257
 1174SOL     OW 4328   0.126   0.902   2.455  0.4732 -0.3903 -0.6787
 1174SOL    HW1 4329   0.219   0.925   2.447  0.3657  0.7805  1.0347
 1174SOL    HW2 4330   0.080   0.982   2.429  0.0410  0.3824  2.1623
 1175SOL     OW 4331   3.060   2.599   5.408 -0.0721  0.2519 -0.1655
 1175SOL    HW1 4332   3.074   2.550   5.489  0.3580  2.1103  0.9338
 1175SOL    HW2 4333   3.061   2.691   5.435 -2.6988  0.8696 -1.8681
 1176SOL     OW 4334   1.613   5.229   1.700  0.4797  0.4592 -0.0773
 1176SOL    HW1 4335   1.542   5.164   1.704  0.2365  0.6869 -0.5425
 1176SOL    HW2 4336   1.630   5.252   1.791 -2.2114  2.7316 -0.0115
 1177SOL     OW 4337   5.493   2.049   2.516 -0.7554  0.6163  0.7321
 1177SOL    HW1 4338   5.567   2.010   2.469 -1.1677 -0.6509  1.1072
 1177SOL    HW2 4339   5.486   2.138   2.480 -0.5416 -0.0407 -0.9813
 1178SOL     OW 4340   1.353   2.321   1.011  0.4835 -0.1513 -0.0446
 1178SOL    HW1 4341   1.407   2.245   0.990  0.2869 -0.4128  0.3824
 1178SOL    HW2 4342   1.293   2.290   1.078 -1.3568 -0.3634 -1.6805
 1179SOL     OW 4343   0.034   3.492   2.677 -0.0218 -0.0322 -0.1578
 1179SOL    HW1 4344   0.082   3.444   2.609  0.6739 -0.3152  0.5013
 1179SOL    HW2 4345   0.097   3.558   2.708  0.1110 -0.6578  0.9875
 1180SOL     OW 4346   1.842   0.273   1.217 -0.5170  0.2375  0.2247
 1180SOL    HW1 4347   1.847   0.181   1.241 -0.1549 -0.0567 -0.9197
 1180SOL    HW2 4348   1.798   0.273   1.132  0.8059  0.9960 -0.4834
 1181SOL     OW 4349   1.580   2.983   2.281  0.0857 -0.0989  0.1509
 1181SOL    HW1 4350   1.571   3.026   2.196  2.1914 -1.7735 -1.0314
 1181SOL    HW2 4351   1.495   2.995   2.323 -1.5684 -0.4604 -2.8229
 1182SOL     OW 4352   2.421   2.982   1.771 -0.2298  0.4734  0.1178
 1182SOL    HW1 4353   2.458   2.983   1.859  0.8729 -0.7333 -0.2932
 1182SOL    HW2 4354   2.327   2.992   1.784  0.1470  3.5230  1.2032
 1183SOL     OW 4355   2.660   2.186   1.866  0.2461 -0.0562  0.6250
 1183SOL    HW1 4356   2.710   2.190   1.785  1.3968  1.3968  1.3570
 1183SOL    HW2 4357   2.726   2.180   1.935 -0.5817  1.2846  1.5863
 1184SOL     OW 4358   3.676   1.049   4.606 -0.6460  0.2789 -0.1501
 1184SOL    HW1 4359   3.697   1.083   4.520 -2.3872 -0.3640 -0.8859
 1184SOL    HW2 4360   3.695   1.120   4.667 -0.6365  1.1940 -1.2129
 1185SOL     OW 4361   0.348   5.748   2.065 -0.0801 -0.1848  0.1539
 1185SOL    HW1 4362   0.285   5.735   1.994 -1.5823  0.4811  1.3005
 1185SOL    HW2 4363   0.353   5.663   2.109 -1.1283  0.0521  0.7691
 1186SOL     OW 4364   1.475   2.203   1.386  0.4194 -0.1302 -0.4632
 1186SOL    HW1 4365   1.468   2.148   1.307  0.1222  0.5169 -0.8964
 1186SOL    HW2 4366   1.544   2.162   1.438  0.7310 -0.4731 -1.1361
 1187SOL     OW 4367   2.065   2.473   0.527  0.0217  0.0262 -0.0892
 1187SOL    HW1 4368   2.130   2.535   0.559 -0.8205  0.3421  1.0601
 1187SOL    HW2 4369   1.994   2.528   0.492 -0.1764 -0.3049 -0.2153
 1188SOL     OW 4370   6.428   3.049   1.512 -0.0296  0.7996  0.2004
 1188SOL    HW1 4371   6.355   3.064   1.451  0.1774 -0.0709 -0.2746
 1188SOL    HW2 4372   6.482   2.983   1.468  1.1855  1.6187  0.4255
 1189SOL     OW 4373   4.880   1.835   0.306 -0.3335 -0.6572  0.6270
 1189SOL    HW1 4374   4.790   1.832   0.339  0.4001 -1.2821  2.7236
 1189SOL    HW2 4375   4.913   1.746   0.320 -0.0968 -1.1812 -2.4522
 1190SOL     OW 4376   1.937   7.078   2.136  0.1553 -0.3627 -0.1584
 1190SOL    HW1 4377   1.845   7.054   2.119 -0.1257  0.7866 -0.3388
 1190SOL    HW2 4378   1.933   7.171   2.158  1.1004 -0.6804  1.4189
 1191SOL     OW 4379   6.587   4.591   3.532  0.1578 -0.6385  0.1417
 1191SOL    HW1 4380   6.587   4.495   3.526  1.0243 -0.5779 -1.2963
 1191SOL    HW2 4381   6.548   4.610   3.617 -1.5486 -2.2228 -0.2345
 1192SOL     OW 4382   2.619   0.423   2.827 -0.1726  0.1417 -0.4118
 1192SOL    HW1 4383   2.577   0.419   2.741 -2.1482  0.6640  0.4733
 1192SOL    HW2 4384   2.564   0.482   2.878 -0.2714 -1.7684  1.8530
 1193SOL     OW 4385   1.524   3.593   1.530  0.0921 -0.1807 -0.2799
 1193SOL    HW1 4386   1.591   3.655   1.559  0.4022 -0.8195  0.4042
 1193SOL    HW2 4387   1.442   3.642   1.536 -0.0120 -0.5335  2.7187
 1194SOL     OW 4388   2.089   5.703   0.025 -0.3628  0.6900  0.3308
 1194SOL    HW1 4389   2.085   5.773  -0.040  0.7983  0.2661 -0.2245
 1194SOL    HW2 4390   2.001   5.700   0.062 -1.6681 -0.3555 -2.5787
 1195SOL     OW 4391   3.161   1.823   2.535  0.2806 -0.3684 -0.1455
 1195SOL    HW1 4392   3.114   1.904   2.517 -0.6873 -0.7364  0.6528
 1195SOL    HW2 4393   3.232   1.821   2.470  1.9499  2.3713  1.3940
 1196SOL     OW 4394   0.960   0.173   2.035  0.0058  0.0508  0.2167
 1196SOL    HW1 4395   0.955   0.088   2.077 -2.6714 -0.0885 -0.1998
 1196SOL    HW2 4396   1.031   0.165   1.971  0.3729 -1.5726  0.7927
 1197SOL     OW 4397   2.690   2.274   3.439  0.1669 -0.2396  0.1406
 1197SOL    HW1 4398   2.693   2.333   3.514  0.1483  0.5722 -0.4856
 1197SOL    HW2 4399   2.781   2.252   3.421  0.2009 -0.0860  0.1283
 1198SOL     OW 4400   6.572   3.250   4.814 -0.3058 -0.1952  0.4601
 1198SOL    HW1 4401   6.603   3.336   4.786  0.0192 -0.5432 -0.2718
 1198SOL    HW2 4402   6.624   3.229   4.891 -1.1477  0.7341  1.3222
 1199SOL     OW 4403   3.268   2.906   3.055  0.1560  0.1699 -0.2639
 1199SOL    HW1 4404   3.364   2.911   3.060  0.3653 -2.1659 -0.9206
 1199SOL    HW2 4405   3.238   2.988   3.094  2.3914  0.3463  1.2566
 1200SOL     OW 4406   6.401   1.949   0.003  0.2312 -0.1761  0.7064
 1200SOL    HW1 4407   6.378   1.862   0.034 -1.2084 -0.0434  0.1169
 1200SOL    HW2 4408   6.348   2.008   0.057 -0.5907  0.1762 -0.4233
 1201SOL     OW 4409   0.839   2.377   3.402  0.0010 -0.2600  0.1154
 1201SOL    HW1 4410   0.784   2.346   3.330 -0.8765 -0.7546  0.9751
 1201SOL    HW2 4411   0.922   2.401   3.360 -0.4185 -0.7265 -1.0244
 1202SOL     OW 4412   0.563   1.283   2.502 -0.0100  0.3774 -0.6413
 1202SOL    HW1 4413   0.533   1.353   2.444 -0.0544  0.1198 -0.9280
 1202SOL    HW2 4414   0.653   1.307   2.524  0.4694 -0.2016 -1.8745
 1203SOL     OW 4415   4.752   5.223   0.564 -0.0393 -0.0798  0.3083
 1203SOL    HW1 4416   4.724   5.312   0.542  0.8768  0.4872  1.3595
 1203SOL    HW2 4417   4.836   5.213   0.519  1.1265  0.5561  2.2293
 1204SOL     OW 4418   1.080   2.875   2.176  0.0398 -0.4130  0.4431
 1204SOL    HW1 4419   1.121   2.791   2.154 -0.9191 -1.3094  1.9161
 1204SOL    HW2 4420   1.002   2.851   2.225 -0.0394  1.3631  1.2484
 1205SOL     OW 4421   6.011   1.838   2.783  0.5744  0.0117  0.3959
 1205SOL    HW1 4422   6.087   1.790   2.749  0.6611 -0.6475  1.4675
 1205SOL    HW2 4423   6.036   1.930   2.775  1.2850 -0.1794  0.2781
 1206SOL     OW 4424   4.166   2.022   1.811  0.3220  0.5420 -0.0943
 1206SOL    HW1 4425   4.132   1.935   1.789  0.8869  0.2220  0.2578
 1206SOL    HW2 4426   4.166   2.070   1.729 -1.9912  0.9290  0.0744
 1207SOL     OW 4427   0.665   4.449   1.286  0.2544 -0.1462  0.4569
 1207SOL    HW1 4428   0.666   4.376   1.224 -0.4871  0.2190  0.0006
 1207SOL    HW2 4429   0.645   4.525   1.232 -2.3414 -0.0860  1.3953
 1208SOL     OW 4430   0.882   3.863   2.016 -0.2832 -0.0171 -0.1999
 1208SOL    HW1 4431   0.836   3.917   2.079 -0.0422  0.2291 -0.2338
 1208SOL    HW2 4432   0.863   3.773   2.043  0.6984  0.0759  0.8788
 1209SOL     OW 4433   0.293   3.703   3.242  0.3226  0.4989 -0.2444
 1209SOL    HW1 4434   0.301   3.744   3.328  1.3549 -0.6996  0.2620
 1209SOL    HW2 4435   0.362   3.637   3.240  0.5931  0.7723 -2.1691
 1210SOL     OW 4436   6.233   1.426   2.393 -0.2626  0.1057 -0.4296
 1210SOL    HW1 4437   6.151   1.472   2.377 -0.3563 -0.6656 -2.3980
 1210SOL    HW2 4438   6.299   1.494   2.395 -0.6131  0.5020 -1.6072
 1211SOL     OW 4439   1.739   1.579   4.040  0.5094 -0.0529  0.1199
 1211SOL    HW1 4440   1.760   1.491   4.071 -0.8426 -0.9665 -1.4106
 1211SOL    HW2 4441   1.718   1.628   4.120 -0.6429 -1.6859  0.8704
 1212SOL     OW 4442   0.746   6.371   0.892 -0.2890 -0.2568 -0.6053
 1212SOL    HW1 4443   0.752   6.305   0.824  2.6236 -1.0431  0.2548
 1212SOL    HW2 4444   0.792   6.447   0.855 -0.3775 -0.0185 -0.2311
 1213SOL     OW 4445   1.234   2.613   0.263 -0.7486  0.1192  0.1543
 1213SOL    HW1 4446   1.178   2.620   0.341 -1.3779  0.2247 -0.3051
 1213SOL    HW2 4447   1.184   2.656   0.194 -0.1248  0.1509 -0.2797
 1214SOL     OW 4448   0.751   1.931   0.181 -0.2928  0.5065 -0.6470
 1214SOL    HW1 4449   0.692   1.891   0.245 -1.1498 -1.2916 -2.4283
 1214SOL    HW2 4450   0.822   1.867   0.172  0.6424  1.4836 -0.3615
 1215SOL     OW 4451   2.088   4.958   4.622  0.1641 -0.4598 -0.1097
 1215SOL    HW1 4452   2.064   4.958   4.714 -0.1943 -2.3068 -0.1643
 1215SOL    HW2 4453   2.005   4.961   4.575  0.3709  1.3524 -0.4046
 1216SOL     OW 4454   0.699   3.772   0.672  0.5503  0.1259 -0.1405
 1216SOL    HW1 4455   0.749   3.847   0.641 -0.7080  0.2302 -2.1817
 1216SOL    HW2 4456   0.608   3.803   0.674  0.2608 -0.7258  1.1328
 1217SOL     OW 4457   6.650   3.937   3.075 -0.4019 -0.2369 -0.5136
 1217SOL    HW1 4458   6.582   3.874   3.051  0.5602 -0.3698 -3.1522
 1217SOL    HW2 4459   6.712   3.935   3.002  2.6069 -0.2987  1.8443
 1218SOL     OW 4460   6.341   0.733   0.922 -0.2417 -0.2320 -0.2837
 1218SOL    HW1 4461   6.339   0.696   0.834  0.6604 -0.6776 -0.1358
 1218SOL    HW2 4462   6.288   0.673   0.975  0.2490 -0.6716 -0.2810
 1219SOL     OW 4463   5.827   1.680   6.024  0.0979 -0.2416 -0.1174
 1219SOL    HW1 4464   5.790   1.651   5.941  0.1790 -0.1275 -0.1939
 1219SOL    HW2 4465   5.814   1.606   6.083 -1.2353  0.1890  0.1683
 1220SOL     OW 4466   3.677   0.653   3.632 -0.0318  0.2707 -0.2046
 1220SOL    HW1 4467   3.750   0.646   3.570  0.8489  0.6552  0.7785
 1220SOL    HW2 4468   3.693   0.585   3.697 -0.5404  0.3676  0.0321
 1221SOL     OW 4469   1.081   3.991   1.882 -0.2928 -0.0527  0.2672
 1221SOL    HW1 4470   1.050   4.050   1.813  0.2456  0.2793  0.3014
 1221SOL    HW2 4471   1.002   3.947   1.914 -0.5046 -0.4992 -0.8264
 1222SOL     OW 4472   2.483   1.134   2.879  0.2861  0.1359 -0.0284
 1222SOL    HW1 4473   2.438   1.131   2.794  1.4715  0.0248 -0.6716
 1222SOL    HW2 4474   2.454   1.055   2.924  1.6951 -1.2465 -1.4327
 1223SOL     OW 4475   1.022   4.273   1.331  0.0195 -0.1570  0.3167
 1223SOL    HW1 4476   0.985   4.356   1.302 -0.4924 -0.4050  0.2369
 1223SOL    HW2 4477   1.114   4.277   1.306 -0.5010 -0.5750 -1.8031
 1224SOL     OW 4478   2.331   2.661   3.853  0.3925 -0.0093 -0.1335
 1224SOL    HW1 4479   2.295   2.586   3.901 -1.3767  0.4063 -0.7116
 1224SOL    HW2 4480   2.376   2.713   3.919 -0.0413 -0.6085  0.6479
 1225SOL     OW 4481   1.864   1.513   2.556  0.2658  0.1260 -0.0505
 1225SOL    HW1 4482   1.927   1.465   2.502 -0.6674  0.1200 -1.1992
 1225SOL    HW2 4483   1.911   1.533   2.636  1.1858 -1.3365 -0.1801
 1226SOL     OW 4484   1.449   1.072   2.702  0.0006  0.2953 -0.1195
 1226SOL    HW1 4485   1.456   1.051   2.795 -0.7551 -2.0116 -0.5207
 1226SOL    HW2 4486   1.356   1.081   2.686 -0.0333 -1.1445 -0.9539
 1227SOL     OW 4487   3.164   4.093   1.725 -0.0313  0.0507 -0.1402
 1227SOL    HW1 4488   3.072   4.088   1.752 -0.4736  0.5164 -1.5007
 1227SOL    HW2 4489   3.197   4.004   1.734 -1.1243 -0.5058 -1.3544
 1228SOL     OW 4490   5.002   1.240   5.237 -0.4227 -0.0916  0.1678
 1228SOL    HW1 4491   5.028   1.323   5.278  0.9795 -0.4131 -0.0110
 1228SOL    HW2 4492   4.918   1.219   5.277 -1.4290  2.0259 -0.6881
 1229SOL     OW 4493   2.396   2.966   1.237  0.5570 -0.0438  0.2461
 1229SOL    HW1 4494   2.398   2.956   1.142 -1.6124 -2.2233  0.3375
 1229SOL    HW2 4495   2.479   2.928   1.266 -0.7286 -4.1165 -0.6143
 1230SOL     OW 4496   0.652   2.443   0.496 -0.1228 -0.7063 -0.0329
 1230SOL    HW1 4497   0.730   2.426   0.549  0.6427  0.1800 -0.8320
 1230SOL    HW2 4498   0.646   2.539   0.492 -1.4951 -0.7608  0.3518
 1231SOL     OW 4499   2.319   3.613   4.441  0.9035  0.1034 -0.3790
 1231SOL    HW1 4500   2.278   3.700   4.430  0.3029 -0.1739 -0.3842
 1231SOL    HW2 4501   2.412   3.629   4.428  0.8398  0.8162 -0.0326
 1232SOL     OW 4502   6.610   1.889   1.059  0.7649 -0.7696  0.1741
 1232SOL    HW1 4503   6.518   1.879   1.083  0.5639 -1.6931 -0.9129
 1232SOL    HW2 4504   6.651   1.927   1.137 -0.7494  0.8246  0.2553
 1233SOL     OW 4505   1.433   0.691   3.911  0.7035  0.4644  0.6715
 1233SOL    HW1 4506   1.432   0.691   3.815 -0.0126  0.8788  0.6713
 1233SOL    HW2 4507   1.405   0.603   3.935  2.2422 -0.0951  0.5114
 1234SOL     OW 4508   5.240   7.366   1.038  0.2624  0.1156 -0.0899
 1234SOL    HW1 4509   5.233   7.294   1.100 -0.6904  0.5759  0.3695
 1234SOL    HW2 4510   5.151   7.399   1.030  0.4959  0.5286 -1.1606
 1235SOL     OW 4511   0.632   1.487   6.759  0.3576 -0.1029 -0.4450
 1235SOL    HW1 4512   0.557   1.434   6.734  0.3412 -0.2071 -0.1766
 1235SOL    HW2 4513   0.600   1.544   6.829  0.7861 -0.8502  0.3710
 1236SOL     OW 4514   5.667   0.183   4.687 -0.1139 -0.1431 -0.0838
 1236SOL    HW1 4515   5.576   0.211   4.676  0.0045  1.8301  2.9027
 1236SOL    HW2 4516   5.661   0.095   4.726 -0.8799  0.7072  1.8481
 1237SOL     OW 4517   6.516   2.527   3.816 -0.2056 -0.2508  0.5436
 1237SOL    HW1 4518   6.504   2.524   3.911 -1.9634 -3.1704  0.3370
 1237SOL    HW2 4519   6.580   2.458   3.798 -0.6637 -0.4139 -0.4982
 1238SOL     OW 4520   6.537   2.215   1.644 -0.1624 -0.1620 -0.1337
 1238SOL    HW1 4521   6.589   2.260   1.577 -2.0340 -0.5252 -1.9387
 1238SOL    HW2 4522   6.454   2.195   1.600 -1.0955 -1.3256  2.0193
 1239SOL     OW 4523   0.540   0.274   3.877  0.2080 -0.0824  0.4587
 1239SOL    HW1 4524   0.601   0.283   3.804 -0.3685 -1.1709 -0.1865
 1239SOL    HW2 4525   0.464   0.326   3.850  0.1559 -0.1575  0.4607
 1240SOL     OW 4526   1.795   0.169   2.072 -0.0712 -0.1086  0.1851
 1240SOL    HW1 4527   1.818   0.117   2.148 -1.1826 -0.8135  0.0739
 1240SOL    HW2 4528   1.699   0.169   2.071 -0.0840  1.0375 -0.4370
 1241SOL     OW 4529   4.845   4.557   2.059  0.0066 -0.3118 -0.3521
 1241SOL    HW1 4530   4.838   4.544   1.965  0.4139  0.5819 -0.5145
 1241SOL    HW2 4531   4.938   4.550   2.079  0.2820  2.1038 -0.4570
 1242SOL     OW 4532   1.288   2.288   3.880  0.0779 -0.1959  0.0377
 1242SOL    HW1 4533   1.237   2.224   3.930  0.5451  0.7885  1.8621
 1242SOL    HW2 4534   1.223   2.350   3.847 -0.0598  0.3900  1.3522
 1243SOL     OW 4535   1.877   0.969   1.466  0.3715 -0.3427 -0.6401
 1243SOL    HW1 4536   1.884   1.003   1.556  2.5745 -4.3328  0.9687
 1243SOL    HW2 4537   1.785   0.944   1.457  0.2812 -0.6780  0.9018
 1244SOL     OW 4538   2.445   1.768   2.739 -0.5116 -0.8184  0.1489
 1244SOL    HW1 4539   2.421   1.762   2.647  0.2655 -0.0760 -0.1153
 1244SOL    HW2 4540   2.440   1.861   2.760 -1.3635 -1.0537  1.0542
 1245SOL     OW 4541   1.486   3.901   0.998 -0.3914  0.4532 -0.3514
 1245SOL    HW1 4542   1.571   3.939   1.021  1.5157 -4.7413  3.2785
 1245SOL    HW2 4543   1.425   3.942   1.059  0.1241  2.0267 -0.8457
 1246SOL     OW 4544   1.004   3.459   3.575 -0.8944 -0.5221  0.4923
 1246SOL    HW1 4545   1.039   3.372   3.555  0.7531  0.2904 -0.2979
 1246SOL    HW2 4546   0.989   3.499   3.489 -1.7983 -0.0609  0.8494
 1247SOL     OW 4547   1.763   5.510   3.139 -0.4837  0.2396 -0.1143
 1247SOL    HW1 4548   1.770   5.601   3.109  0.7099  0.6706  1.3505
 1247SOL    HW2 4549   1.772   5.515   3.234 -0.6428 -1.3980  0.0124
 1248SOL     OW 4550   4.329   1.597   3.232  0.1008 -0.3469  0.3894
 1248SOL    HW1 4551   4.241   1.558   3.235 -0.1974  0.1457 -1.0277
 1248SOL    HW2 4552   4.318   1.683   3.271  0.4258 -1.0290  2.0850
 1249SOL     OW 4553   3.355   3.043   1.201  0.1949 -0.9509  0.1605
 1249SOL    HW1 4554   3.359   3.120   1.144  2.2682 -0.6231  0.6746
 1249SOL    HW2 4555   3.271   3.002   1.180  0.3108 -0.1397 -2.2030
 1250SOL     OW 4556   5.070   3.600   6.440 -0.0502  0.4474  0.5565
 1250SOL    HW1 4557   5.127   3.608   6.517 -1.0317 -2.3100  1.7033
 1250SOL    HW2 4558   5.120   3.545   6.380 -0.5048  0.0395  0.5448
 1251SOL     OW 4559   0.656   3.222   0.856 -0.3652 -0.1001  0.0815
 1251SOL    HW1 4560   0.740   3.205   0.814 -1.0380  0.4384 -1.5654
 1251SOL    HW2 4561   0.661   3.313   0.884 -0.9077  0.4048 -1.3659
 1252SOL     OW 4562   0.911   0.279   4.877 -0.2110  0.0323  0.0353
 1252SOL    HW1 4563   0.901   0.374   4.870 -0.7235 -0.1096 -1.2900
 1252SOL    HW2 4564   0.830   0.243   4.843 -1.1111 -0.8808  2.8470
 1253SOL     OW 4565   2.139   3.033   1.749  0.4426  0.3950  0.0860
 1253SOL    HW1 4566   2.053   3.074   1.761  0.5718  0.6499  0.1488
 1253SOL    HW2 4567   2.146   3.019   1.655 -0.1090 -0.5949  0.1830
 1254SOL     OW 4568   1.824   6.925   5.459  0.5868  0.0647  0.5424
 1254SOL    HW1 4569   1.875   6.929   5.378  0.1060 -0.2126  0.2145
 1254SOL    HW2 4570   1.787   6.837   5.460 -1.1378  0.7293 -0.0424
 1255SOL     OW 4571   1.243   1.173   6.351  0.0081  1.1533 -0.1342
 1255SOL    HW1 4572   1.286   1.150   6.268 -0.7449 -2.9972  0.3900
 1255SOL    HW2 4573   1.310   1.220   6.400  0.7276  3.0765 -2.7219
 1256SOL     OW 4574   5.464   2.637   6.791  0.5500  0.1280 -0.2550
 1256SOL    HW1 4575   5.517   2.651   6.713  1.0421 -0.0882  0.0342
 1256SOL    HW2 4576   5.519   2.667   6.864  0.5964 -0.8245  0.1246
 1257SOL     OW 4577   1.312   1.855   2.988  0.2095 -0.4655 -0.1208
 1257SOL    HW1 4578   1.378   1.821   3.049  0.5168  0.0835 -0.1290
 1257SOL    HW2 4579   1.339   1.821   2.902  0.5744 -0.1236 -0.1457
 1258SOL     OW 4580   2.178   4.027   6.671 -0.9355 -0.4039  1.0862
 1258SOL    HW1 4581   2.147   4.080   6.745 -0.2632  0.2546  0.9051
 1258SOL    HW2 4582   2.246   4.081   6.630 -2.5966  0.0960 -1.1731
 1259SOL     OW 4583   5.390   4.811   2.890 -0.2681  0.4630 -0.0517
 1259SOL    HW1 4584   5.369   4.742   2.827 -1.1128  0.4321  0.2484
 1259SOL    HW2 4585   5.480   4.836   2.870  0.0001 -0.6366 -0.2546
 1260SOL     OW 4586   1.315   1.583   1.275  0.1229  0.0301  0.0296
 1260SOL    HW1 4587   1.406   1.572   1.249  0.5198 -2.5773  2.1255
 1260SOL    HW2 4588   1.319   1.628   1.359 -0.2106 -2.8486  1.6941
 1261SOL     OW 4589   2.037   2.029   2.400  0.2353 -0.2418 -0.5946
 1261SOL    HW1 4590   2.076   2.013   2.314  0.4381  1.4125 -0.8447
 1261SOL    HW2 4591   1.977   1.956   2.412  2.3768 -2.1635 -0.7849
 1262SOL     OW 4592   6.651   2.499   6.694  0.3788  0.0124 -0.2247
 1262SOL    HW1 4593   6.607   2.430   6.644  0.6323 -0.8411  0.7072
 1262SOL    HW2 4594   6.637   2.476   6.785  0.7255  1.0392  0.1039
 1263SOL     OW 4595   5.705   5.799   1.807  0.6163  0.1393  0.3224
 1263SOL    HW1 4596   5.638   5.771   1.744  0.9645 -2.7237  1.0556
 1263SOL    HW2 4597   5.676   5.885   1.836 -0.9095  0.4494 -1.8556
 1264SOL     OW 4598   2.968   6.276   3.374 -0.5221  0.8552 -0.0658
 1264SOL    HW1 4599   2.883   6.289   3.417 -0.1871  1.1682  0.5162
 1264SOL    HW2 4600   3.020   6.228   3.439 -0.5849 -0.2932 -0.8235
 1265SOL     OW 4601   3.036   2.604   1.094  0.0490  0.1624  0.2562
 1265SOL    HW1 4602   3.020   2.698   1.081  0.2020 -0.0246 -1.4517
 1265SOL    HW2 4603   3.058   2.597   1.187 -0.0862  1.7999  0.4495
 1266SOL     OW 4604   1.560   1.408   2.913  0.1825  0.8490  0.3573
 1266SOL    HW1 4605   1.626   1.390   2.846  0.0427  0.4519  0.3185
 1266SOL    HW2 4606   1.593   1.364   2.992 -0.9483 -1.0385 -0.1583
 1267SOL     OW 4607   0.717   3.985   2.520 -0.1305 -0.3692  0.2865
 1267SOL    HW1 4608   0.796   3.939   2.490 -0.2542 -1.3651  1.3664
 1267SOL    HW2 4609   0.750   4.052   2.580 -0.0515 -0.2858  0.1487
 1268SOL     OW 4610   0.222   1.643   3.682 -0.2832 -0.2276  0.0579
 1268SOL    HW1 4611   0.272   1.719   3.653  1.3772 -0.8032  1.2924
 1268SOL    HW2 4612   0.287   1.573   3.690 -0.8890 -0.5853  3.3220
 1269SOL     OW 4613   0.472   3.487   3.198 -0.3408  0.4646  0.5719
 1269SOL    HW1 4614   0.438   3.471   3.110 -0.4562 -1.0137  0.8620
 1269SOL    HW2 4615   0.562   3.517   3.184 -0.5594  0.8397 -0.0644
 1270SOL     OW 4616   1.534   1.408   5.726 -0.1831 -0.2122 -0.0380
 1270SOL    HW1 4617   1.585   1.482   5.759  2.8393 -0.9622 -2.5532
 1270SOL    HW2 4618   1.583   1.331   5.754 -1.8828 -1.1962  0.3584
 1271SOL     OW 4619   0.048   4.330   0.441 -0.2353  0.2561  0.0722
 1271SOL    HW1 4620   0.073   4.274   0.515  0.6104 -0.4662 -0.7181
 1271SOL    HW2 4621  -0.042   4.304   0.420 -0.0941 -0.3243  0.1605
 1272SOL     OW 4622   2.187   0.411   4.500 -0.1184  0.4431 -0.2818
 1272SOL    HW1 4623   2.208   0.495   4.541 -2.1204  1.0693 -0.4316
 1272SOL    HW2 4624   2.176   0.432   4.407  1.4947 -0.4213 -0.7036
 1273SOL     OW 4625   2.183   2.173   4.375  0.0950 -0.4219 -0.5702
 1273SOL    HW1 4626   2.095   2.171   4.413  1.2306  0.6851  2.3926
 1273SOL    HW2 4627   2.223   2.091   4.403  0.6292 -0.0475 -0.2241
 1274SOL     OW 4628   1.232   4.236   0.726  0.2201  0.2462 -0.0468
 1274SOL    HW1 4629   1.299   4.290   0.767 -1.1245  1.3717  0.7538
 1274SOL    HW2 4630   1.203   4.177   0.796 -2.1405  2.2269  0.7527
 1275SOL     OW 4631   6.047   2.445   3.943  0.3521  0.0185 -0.3554
 1275SOL    HW1 4632   6.051   2.540   3.947  0.9649 -0.0272  0.3702
 1275SOL    HW2 4633   6.127   2.416   3.988 -0.5313 -0.8433  0.7006
 1276SOL     OW 4634   0.102   2.079   1.039  0.0256 -0.1051  0.3247
 1276SOL    HW1 4635   0.196   2.097   1.038  0.0529 -0.1079 -1.6338
 1276SOL    HW2 4636   0.078   2.074   0.946 -1.6591 -1.4731  0.7853
 1277SOL     OW 4637   3.503   3.438   6.377  0.6130 -0.5014 -0.1356
 1277SOL    HW1 4638   3.464   3.460   6.293  0.5219 -0.4538 -0.0802
 1277SOL    HW2 4639   3.556   3.514   6.399  0.3003 -0.3399  0.0547
 1278SOL     OW 4640   0.038   4.869   3.353 -0.3431 -0.3504  0.2447
 1278SOL    HW1 4641   0.119   4.916   3.374 -0.6850  0.2755  0.1592
 1278SOL    HW2 4642  -0.019   4.884   3.427 -1.0764  0.7928 -0.5272
 1279SOL     OW 4643   4.429   1.010   4.030  0.0661 -0.0609  0.0649
 1279SOL    HW1 4644   4.417   0.983   4.121  1.9485  1.3610  0.7951
 1279SOL    HW2 4645   4.522   1.032   4.023  0.7323 -3.0093 -3.0384
 1280SOL     OW 4646   1.400   2.184   0.656  0.8169 -0.2043 -0.2053
 1280SOL    HW1 4647   1.386   2.113   0.593 -1.1048 -0.0070 -0.0763
 1280SOL    HW2 4648   1.491   2.209   0.644  1.3012 -2.1014 -0.8680
 1281SOL     OW 4649   0.521   0.575   3.874 -0.4590 -0.2659 -0.1871
 1281SOL    HW1 4650   0.559   0.651   3.830  1.7159 -0.5084  1.1440
 1281SOL    HW2 4651   0.437   0.562   3.831  0.7835  0.5374 -3.0655
 1282SOL     OW 4652   6.432   3.291   3.622  0.3173  0.2993  0.0089
 1282SOL    HW1 4653   6.422   3.341   3.540 -0.9751 -0.5395 -0.3855
 1282SOL    HW2 4654   6.383   3.342   3.687 -0.0138  0.1447 -0.1186
 1283SOL     OW 4655   2.541   2.393   1.576  0.3665  0.0034  0.1063
 1283SOL    HW1 4656   2.463   2.411   1.629 -0.1262 -2.2851  0.2439
 1283SOL    HW2 4657   2.552   2.472   1.523 -1.3740  0.8250  0.8700
 1284SOL     OW 4658   3.728   1.179   4.361 -0.2489 -0.2691 -0.3456
 1284SOL    HW1 4659   3.639   1.210   4.342 -0.2244  2.0311  2.5171
 1284SOL    HW2 4660   3.785   1.246   4.322  0.1886 -0.8429 -0.7136
 1285SOL     OW 4661   5.496   0.466   2.916  0.0247  0.4494  0.0600
 1285SOL    HW1 4662   5.577   0.417   2.907  0.1770  0.5863  0.6482
 1285SOL    HW2 4663   5.433   0.403   2.951 -0.3406  0.1387 -1.1136
 1286SOL     OW 4664   0.246   1.339   3.853 -0.7342 -0.3431 -0.0421
 1286SOL    HW1 4665   0.218   1.251   3.877 -3.1667  0.6005  0.8594
 1286SOL    HW2 4666   0.248   1.339   3.757  1.2030 -1.8550 -0.0781
 1287SOL     OW 4667   3.485   1.571   3.880 -0.1370  0.0951 -0.1284
 1287SOL    HW1 4668   3.537   1.517   3.821  0.5405  1.7290 -1.0758
 1287SOL    HW2 4669   3.515   1.660   3.865 -2.4898  0.9967  0.0200
 1288SOL     OW 4670   2.968   4.966   5.554  0.2822 -0.2622 -0.0581
 1288SOL    HW1 4671   2.943   5.054   5.583  2.1860  0.4598 -0.4958
 1288SOL    HW2 4672   3.027   4.981   5.480  1.0203 -1.8960  0.1687
 1289SOL     OW 4673   0.260   0.581   2.225 -0.5992 -0.1826  0.2348
 1289SOL    HW1 4674   0.314   0.526   2.282 -0.6642  0.9660  1.4419
 1289SOL    HW2 4675   0.301   0.572   2.139  0.3560 -0.8513  0.7286
 1290SOL     OW 4676   2.982   3.398   2.968 -0.4897 -0.0277  0.0367
 1290SOL    HW1 4677   3.046   3.327   2.977  2.3093  2.4383  1.2220
 1290SOL    HW2 4678   3.033   3.478   2.980 -3.7460  2.1810  0.3955
 1291SOL     OW 4679   1.510   4.659   2.155  0.0029  0.7067  0.6884
 1291SOL    HW1 4680   1.437   4.596   2.155  1.8814 -1.6894 -0.9352
 1291SOL    HW2 4681   1.470   4.743   2.133 -2.3473 -0.3896  0.5324
 1292SOL     OW 4682   2.073   4.647   4.914 -0.1235 -0.7063  0.0186
 1292SOL    HW1 4683   2.081   4.553   4.927  1.5454 -0.6180 -0.1438
 1292SOL    HW2 4684   2.147   4.684   4.960 -0.2225  0.4564 -0.7147
 1293SOL     OW 4685   1.869   0.057   1.837  0.0618  0.3567 -0.4389
 1293SOL    HW1 4686   1.850   0.099   1.921 -2.2713 -0.2993 -0.5836
 1293SOL    HW2 4687   1.914  -0.024   1.861 -0.3250  0.3117  0.1794
 1294SOL     OW 4688   6.678   1.608   3.008  0.1186 -0.3529 -0.2646
 1294SOL    HW1 4689   6.621   1.544   3.051 -2.4613  1.6968 -0.4360
 1294SOL    HW2 4690   6.631   1.634   2.930  1.7189  0.8261 -0.8901
 1295SOL     OW 4691   1.190   3.976   2.666 -0.1375  0.4426  0.0895
 1295SOL    HW1 4692   1.255   3.969   2.596  1.9352  0.3679  1.9398
 1295SOL    HW2 4693   1.212   4.056   2.713 -2.1278  1.0435  0.1151
 1296SOL     OW 4694   1.878   3.084   4.188 -0.2751  0.0305 -0.6387
 1296SOL    HW1 4695   1.891   3.037   4.106  2.9064 -1.7607  0.7186
 1296SOL    HW2 4696   1.839   3.020   4.247  3.2903 -0.8868  0.9762
 1297SOL     OW 4697   0.165   0.449   3.549 -0.0289  0.5137 -0.7674
 1297SOL    HW1 4698   0.145   0.360   3.520 -0.6348 -0.1403  1.4949
 1297SOL    HW2 4699   0.087   0.477   3.597  1.1036  1.3042  0.6794
 1298SOL     OW 4700   0.935   3.386   4.414  0.3890 -0.1898 -0.2087
 1298SOL    HW1 4701   0.998   3.454   4.438 -1.7619  1.1391  2.2165
 1298SOL    HW2 4702   0.940   3.381   4.319  2.5810  1.3794 -0.2594
 1299SOL     OW 4703   0.552   7.710   3.648 -0.5721  0.0220 -0.0277
 1299SOL    HW1 4704   0.595   7.677   3.570 -1.0132 -0.5806 -0.0239
 1299SOL    HW2 4705   0.607   7.681   3.720 -2.7787 -4.0540  0.3088
 1300SOL     OW 4706   1.298   5.419   3.134 -0.2283 -0.1947 -0.8614
 1300SOL    HW1 4707   1.339   5.499   3.168 -1.4677  0.2372 -0.3393
 1300SOL    HW2 4708   1.343   5.403   3.051  0.6937  0.5007 -0.5123
 1301SOL     OW 4709   0.159   1.588   5.809 -0.4808 -0.2950 -0.0828
 1301SOL    HW1 4710   0.115   1.657   5.759 -2.0871 -1.5905 -0.5401
 1301SOL    HW2 4711   0.241   1.572   5.763 -0.4708  0.7207 -0.4384
 1302SOL     OW 4712   0.171   2.287   4.972  0.2252 -0.0867 -0.3539
 1302SOL    HW1 4713   0.090   2.274   4.922 -1.2661 -2.1211  2.3190
 1302SOL    HW2 4714   0.182   2.382   4.975 -2.4327  0.3082 -0.3754
 1303SOL     OW 4715   6.321   1.079   4.903  0.1737  0.1308 -0.6483
 1303SOL    HW1 4716   6.388   1.030   4.856 -1.3795 -2.2796 -0.5457
 1303SOL    HW2 4717   6.339   1.062   4.995  1.8505  2.9834 -0.3363
 1304SOL     OW 4718   5.488   2.272   3.352 -0.1337  0.0695 -0.1410
 1304SOL    HW1 4719   5.554   2.309   3.411 -0.2362 -0.5423  0.3663
 1304SOL    HW2 4720   5.440   2.210   3.406 -1.8310  1.2609 -0.2145
 1305SOL     OW 4721   1.160   2.166   4.786  0.3577 -0.0277 -0.1244
 1305SOL    HW1 4722   1.072   2.136   4.807 -0.0757  1.0331 -0.4035
 1305SOL    HW2 4723   1.152   2.260   4.772  1.2236 -0.1581 -1.8118
 1306SOL     OW 4724   5.438   1.124   3.934 -0.6446 -0.2807  0.4029
 1306SOL    HW1 4725   5.482   1.173   3.865  0.6971  0.1241  1.4843
 1306SOL    HW2 4726   5.373   1.185   3.969 -1.2355 -0.4431 -0.4039
 1307SOL     OW 4727   0.184   1.928   3.169 -0.3111  0.3307 -0.1716
 1307SOL    HW1 4728   0.200   1.834   3.175  2.2031  0.5038 -2.1137
 1307SOL    HW2 4729   0.117   1.937   3.101 -1.5878 -0.0594  0.9978
 1308SOL     OW 4730   0.319   2.752   3.760  0.5707  0.1103  0.6995
 1308SOL    HW1 4731   0.340   2.661   3.738  0.4745  0.3885 -0.6332
 1308SOL    HW2 4732   0.394   2.782   3.810  2.0319  0.1667 -1.3819
 1309SOL     OW 4733   2.130   4.161   5.875  0.4007  0.0669 -0.3726
 1309SOL    HW1 4734   2.056   4.210   5.839 -0.3912 -0.5767  0.3288
 1309SOL    HW2 4735   2.150   4.205   5.958 -1.8946 -2.1370  1.4836
 1310SOL     OW 4736   2.107   4.133   4.114 -0.1555  0.9211 -0.3163
 1310SOL    HW1 4737   2.024   4.093   4.086  0.2489 -0.9534  0.9918
 1310SOL    HW2 4738   2.082   4.221   4.144 -2.0997 -0.3013  2.0443
 1311SOL     OW 4739   6.068   7.651   4.707  0.8649  0.2011 -0.1938
 1311SOL    HW1 4740   6.086   7.680   4.618  2.6628 -0.1408  0.0199
 1311SOL    HW2 4741   6.052   7.733   4.755  0.8554  0.4581 -0.6269
 1312SOL     OW 4742   1.534   2.817   5.257 -0.0854 -1.0626  0.0563
 1312SOL    HW1 4743   1.576   2.774   5.183 -1.3692 -2.0971 -0.1301
 1312SOL    HW2 4744   1.579   2.900   5.267  0.9542 -1.4737 -1.0681
 1313SOL     OW 4745   1.260   4.385   6.618 -0.0642 -0.4421  0.3914
 1313SOL    HW1 4746   1.348   4.422   6.620 -0.0582 -0.1956 -1.9094
 1313SOL    HW2 4747   1.204   4.454   6.655  0.5065  0.0768  0.2968
 1314SOL     OW 4748   6.030   0.035   2.134 -0.0327 -0.1636 -0.3015
 1314SOL    HW1 4749   6.010  -0.040   2.189  0.6600 -0.8910 -1.0233
 1314SOL    HW2 4750   5.999   0.011   2.047 -0.5467  0.7185 -0.3769
 1315SOL     OW 4751   2.713   0.784   4.776 -0.1108  0.7580  0.6306
 1315SOL    HW1 4752   2.755   0.723   4.836  0.3814 -0.5229 -0.9355
 1315SOL    HW2 4753   2.776   0.795   4.705 -1.3239  0.9123 -0.4654
 1316SOL     OW 4754   2.631   2.663   3.995 -0.5005  0.1298  0.2551
 1316SOL    HW1 4755   2.705   2.673   4.055 -0.1805 -0.7341  0.0191
 1316SOL    HW2 4756   2.620   2.568   3.987 -0.3054  0.2162 -1.3260
 1317SOL     OW 4757   1.237   3.999   6.446  0.5877  0.9042  0.5576
 1317SOL    HW1 4758   1.211   3.932   6.383 -1.8356  2.0349  0.2445
 1317SOL    HW2 4759   1.308   4.046   6.404  1.7469 -0.8780  0.4210
 1318SOL     OW 4760   0.182   7.336   3.159 -0.1514  0.1467  0.7112
 1318SOL    HW1 4761   0.118   7.312   3.092  2.9701 -1.2572 -2.0626
 1318SOL    HW2 4762   0.188   7.432   3.153 -0.7517  0.1375 -0.2558
 1319SOL     OW 4763   2.044   3.632   0.311  0.3536 -0.0041 -0.2311
 1319SOL    HW1 4764   2.090   3.676   0.382  0.0793  1.1439 -0.7368
 1319SOL    HW2 4765   1.964   3.598   0.351  0.5237  0.0322  0.1454
 1320SOL     OW 4766   0.197   5.524   6.032 -0.0687 -0.2201 -0.0565
 1320SOL    HW1 4767   0.278   5.574   6.041 -0.7572  0.5675  2.4898
 1320SOL    HW2 4768   0.128   5.588   6.048 -1.2139 -1.0320 -1.5077
 1321SOL     OW 4769   0.146   1.101   2.182  0.2466  0.2372 -0.1921
 1321SOL    HW1 4770   0.200   1.113   2.259 -0.5793  1.5106  0.2204
 1321SOL    HW2 4771   0.056   1.104   2.215 -0.1416 -2.0058 -0.8307
 1322SOL     OW 4772   1.906   2.491   4.294  0.5556 -0.5506 -0.2690
 1322SOL    HW1 4773   1.886   2.434   4.367  0.6626 -0.6347 -0.3055
 1322SOL    HW2 4774   1.887   2.439   4.216 -1.8832  0.3307 -0.3274
 1323SOL     OW 4775   3.779   5.904   3.613  0.2261  0.0332 -0.4979
 1323SOL    HW1 4776   3.744   5.840   3.551 -0.1163 -0.9709  0.6903
 1323SOL    HW2 4777   3.703   5.932   3.665  0.3314  1.5615 -1.0906
 1324SOL     OW 4778   6.025   6.108   2.571 -0.5827  0.0212  0.1419
 1324SOL    HW1 4779   5.996   6.030   2.618 -0.3629 -0.0613  0.1419
 1324SOL    HW2 4780   6.006   6.090   2.479  0.1523 -0.3414  0.0566
 1325SOL     OW 4781   2.732   1.261   3.880  0.0208 -0.3962  0.1664
 1325SOL    HW1 4782   2.663   1.196   3.863 -0.3106 -0.4327  1.5428
 1325SOL    HW2 4783   2.687   1.345   3.878  0.5730 -0.0624 -2.3450
 1326SOL     OW 4784   6.115   2.630   5.197 -0.3410 -0.3179  0.0082
 1326SOL    HW1 4785   6.125   2.593   5.284 -0.2268  2.0123  1.0526
 1326SOL    HW2 4786   6.099   2.554   5.140  0.3368 -1.9594  1.9018
 1327SOL     OW 4787   1.371   3.238   4.443  0.1736  0.4144  0.0508
 1327SOL    HW1 4788   1.313   3.236   4.520 -1.6528 -0.7223 -1.2514
 1327SOL    HW2 4789   1.414   3.153   4.443 -2.3264 -0.9794 -1.8599
 1328SOL     OW 4790   0.013   1.046   5.308 -0.1267 -0.5168 -0.2482
 1328SOL    HW1 4791   0.076   0.976   5.292  0.8389 -0.0288  1.2334
 1328SOL    HW2 4792  -0.060   1.003   5.353  0.3503 -0.6281  0.4311
 1329SOL     OW 4793   5.578   5.218   2.839 -0.7859  0.0172 -0.7671
 1329SOL    HW1 4794   5.568   5.176   2.753 -0.8272 -0.7633 -0.3849
 1329SOL    HW2 4795   5.671   5.240   2.843 -0.6478 -0.5463 -0.7441
 1330SOL     OW 4796   1.973   1.886   6.258 -0.4284  0.5338 -0.0374
 1330SOL    HW1 4797   1.956   1.980   6.252  1.4584  0.9722  0.8936
 1330SOL    HW2 4798   2.016   1.874   6.342  0.0127 -1.0731 -0.4558
 1331SOL     OW 4799   4.978   2.304   3.540  0.3761  0.0783 -0.1639
 1331SOL    HW1 4800   4.897   2.311   3.590 -1.2241 -0.9011 -2.4642
 1331SOL    HW2 4801   5.012   2.216   3.562 -0.8653 -0.7690 -1.4914
 1332SOL     OW 4802   1.023   3.977   5.618  0.6351  0.4026 -0.0220
 1332SOL    HW1 4803   1.070   3.904   5.657  1.4052  0.0811 -1.4736
 1332SOL    HW2 4804   0.990   4.027   5.693  0.5439 -1.1151  1.0001
 1333SOL     OW 4805   1.434   4.267   4.225 -0.4848  0.1461  0.4597
 1333SOL    HW1 4806   1.480   4.349   4.245  1.3129 -0.7722  0.2467
 1333SOL    HW2 4807   1.502   4.200   4.227 -1.4856 -1.0341 -1.6068
 1334SOL     OW 4808   4.376   7.646   3.967 -0.3005 -0.2372  0.1461
 1334SOL    HW1 4809   4.467   7.666   3.989 -0.2875  1.1081 -0.9771
 1334SOL    HW2 4810   4.326   7.669   4.046  0.0628  1.6256 -0.1050
 1335SOL     OW 4811   6.397   4.876   3.191  0.1327  0.6909  0.3907
 1335SOL    HW1 4812   6.424   4.863   3.282  1.5790 -0.4530 -0.1750
 1335SOL    HW2 4813   6.438   4.959   3.166 -0.9314  1.4300  0.9885
 1336SOL     OW 4814   1.540   2.691   4.527  0.4184  0.0420 -0.5060
 1336SOL    HW1 4815   1.464   2.633   4.542 -0.6591  1.1232 -1.5464
 1336SOL    HW2 4816   1.610   2.631   4.500 -0.0098 -1.0009  0.5855
 1337SOL     OW 4817   2.161   1.837   3.464 -0.0759 -0.0803  0.0548
 1337SOL    HW1 4818   2.223   1.831   3.392 -0.9913  0.8025 -0.8383
 1337SOL    HW2 4819   2.156   1.930   3.485 -0.5054 -0.2236  0.6402
 1338SOL     OW 4820   0.432   4.433   3.326  0.5931 -0.1122  0.0355
 1338SOL    HW1 4821   0.420   4.441   3.421  0.2943 -0.1059 -0.0019
 1338SOL    HW2 4822   0.506   4.374   3.316  1.9472  1.4485  0.3087
 1339SOL     OW 4823   1.505   3.181   3.737  0.1642 -0.2128  0.2566
 1339SOL    HW1 4824   1.564   3.225   3.799 -0.0372  0.0849  0.2355
 1339SOL    HW2 4825   1.522   3.088   3.752  1.1252 -0.1291 -0.2159
 1340SOL     OW 4826   0.738   1.969   2.955  0.0728  0.9361 -0.8607
 1340SOL    HW1 4827   0.709   2.060   2.965 -0.9701  0.9942 -3.5494
 1340SOL    HW2 4828   0.759   1.961   2.862 -0.7986 -1.8215 -0.9031
 1341SOL     OW 4829   6.343   4.435   3.275  0.2400  0.0568  0.0744
 1341SOL    HW1 4830   6.314   4.470   3.359 -0.4681  0.4572 -0.3197
 1341SOL    HW2 4831   6.324   4.342   3.280 -1.4696  0.3453 -0.2740
 1342SOL     OW 4832   6.527   2.465   4.072  0.4386 -0.3573 -0.2441
 1342SOL    HW1 4833   6.519   2.375   4.106  1.6719 -0.1192  0.7479
 1342SOL    HW2 4834   6.502   2.520   4.146  1.0754  0.1281 -0.3814
 1343SOL     OW 4835   1.015   2.557   3.289  0.4223  0.0048  0.2051
 1343SOL    HW1 4836   0.929   2.589   3.318  0.5629  1.1494 -0.5908
 1343SOL    HW2 4837   1.044   2.621   3.224  3.0061  1.0265  2.1835
 1344SOL     OW 4838   2.339   1.031   4.971 -0.0216 -0.0461 -0.2059
 1344SOL    HW1 4839   2.267   1.040   5.033  0.4615  1.3043  0.2155
 1344SOL    HW2 4840   2.304   1.064   4.888  0.4054  1.7789  0.2791
 1345SOL     OW 4841   1.930   6.919   3.325 -0.4901  0.5763 -0.0576
 1345SOL    HW1 4842   1.944   6.948   3.415  0.6647  0.2910 -0.1326
 1345SOL    HW2 4843   1.851   6.965   3.297 -1.0391  0.4422  1.1898
 1346SOL     OW 4844   1.394   4.050   6.000  0.2799 -0.0141  0.0345
 1346SOL    HW1 4845   1.433   3.986   6.059  0.6688  0.9166  0.8182
 1346SOL    HW2 4846   1.311   4.012   5.974  0.3071 -0.6436  0.8337
 1347SOL     OW 4847   2.263   1.787   4.292  0.4583  0.2866 -0.0293
 1347SOL    HW1 4848   2.257   1.694   4.271  0.9519  0.4896 -1.1453
 1347SOL    HW2 4849   2.344   1.816   4.249 -0.6608  1.6420 -1.3357
 1348SOL     OW 4850   6.787   1.157   3.285 -0.3441  0.2830 -0.0996
 1348SOL    HW1 4851   6.877   1.158   3.254  0.1531 -0.8477  1.1928
 1348SOL    HW2 4852   6.770   1.065   3.306 -1.9466  0.4090 -0.7253
 1349SOL     OW 4853   0.718   7.702   3.857  0.1290 -0.5683  0.2376
 1349SOL    HW1 4854   0.769   7.664   3.929  0.5783 -2.3618 -0.9407
 1349SOL    HW2 4855   0.766   7.782   3.833  0.2360 -0.2078  1.5891
 1350SOL     OW 4856   2.062   3.399   3.537 -0.7226  0.1514  0.1367
 1350SOL    HW1 4857   2.080   3.335   3.468 -1.9914  0.4802 -0.5427
 1350SOL    HW2 4858   2.148   3.425   3.569 -0.0657  0.2267 -1.5670
 1351SOL     OW 4859   3.636   2.102   5.425  0.2430 -0.6008 -0.2125
 1351SOL    HW1 4860   3.694   2.105   5.349 -1.2325 -1.5231 -1.4254
 1351SOL    HW2 4861   3.653   2.184   5.472  0.9647  0.1232 -1.6864
 1352SOL     OW 4862   2.535   4.487   6.084 -0.1129 -0.0121  0.3395
 1352SOL    HW1 4863   2.518   4.498   6.178 -0.1622  1.5256  0.1784
 1352SOL    HW2 4864   2.631   4.493   6.077 -0.0094 -1.3508  0.4139
 1353SOL     OW 4865   1.734   3.580   6.207 -0.5514  0.6437 -0.3186
 1353SOL    HW1 4866   1.726   3.487   6.184  0.7349  0.3413  0.3658
 1353SOL    HW2 4867   1.765   3.622   6.127  0.6203  0.1607 -0.1423
 1354SOL     OW 4868   2.573   3.145   2.205  0.5078  0.2895 -0.8064
 1354SOL    HW1 4869   2.635   3.191   2.148 -0.8028  1.0649 -1.6733
 1354SOL    HW2 4870   2.487   3.179   2.178 -0.1493  1.1091  1.9849
 1355SOL     OW 4871   4.289   2.520   3.022 -0.0010 -0.3110 -0.2153
 1355SOL    HW1 4872   4.374   2.478   3.013 -1.2729 -3.0618 -0.4467
 1355SOL    HW2 4873   4.287   2.587   2.953  1.4579 -1.1455 -1.1092
 1356SOL     OW 4874   6.582   0.522   5.416 -0.9128  0.1233  0.1110
 1356SOL    HW1 4875   6.578   0.479   5.501 -2.6911  1.2569  0.6579
 1356SOL    HW2 4876   6.673   0.552   5.409 -0.2100 -1.7142  0.6743
 1357SOL     OW 4877   1.980   5.149   2.235  0.1011 -0.7207  0.0457
 1357SOL    HW1 4878   1.963   5.180   2.146  2.3864 -2.0800 -0.9535
 1357SOL    HW2 4879   2.051   5.205   2.267 -0.0550 -0.8562  0.6436
 1358SOL     OW 4880   6.544   0.747   5.619  0.1739  0.6074  0.6121
 1358SOL    HW1 4881   6.484   0.694   5.566  0.7390  0.3888  0.1691
 1358SOL    HW2 4882   6.488   0.796   5.678 -0.4628  0.6790 -0.0352
 1359SOL     OW 4883   2.513   1.462   3.803 -0.5377  0.2181 -0.0727
 1359SOL    HW1 4884   2.461   1.507   3.870 -1.6113 -0.8642 -0.1524
 1359SOL    HW2 4885   2.449   1.418   3.748  0.3759  0.3958 -1.3379
 1360SOL     OW 4886   0.909   1.011   3.317 -0.1816  0.3787  0.1175
 1360SOL    HW1 4887   0.848   0.952   3.273 -0.6333 -0.5147  1.8350
 1360SOL    HW2 4888   0.860   1.042   3.394  0.7664  1.4107  0.3275
 1361SOL     OW 4889   3.549   5.675   5.753  0.0981  0.2281  0.1128
 1361SOL    HW1 4890   3.454   5.678   5.765 -0.0198 -0.1363 -0.6900
 1361SOL    HW2 4891   3.579   5.764   5.774 -0.3959  0.2921  0.5581
 1362SOL     OW 4892   1.392   4.299   5.497 -0.0808 -0.5824 -0.0443
 1362SOL    HW1 4893   1.466   4.239   5.507  0.4477  0.1334  0.3661
 1362SOL    HW2 4894   1.324   4.262   5.553  0.0583 -1.0842 -0.2002
 1363SOL     OW 4895   0.241   3.620   1.627 -0.4817  0.0409 -0.3029
 1363SOL    HW1 4896   0.286   3.685   1.679 -1.0385  0.1874 -0.0000
 1363SOL    HW2 4897   0.198   3.563   1.691 -1.2322  0.2677 -0.5890
 1364SOL     OW 4898   0.751   4.986   1.104  0.5924 -0.3186 -0.2822
 1364SOL    HW1 4899   0.727   4.894   1.106 -0.5767 -0.0269 -0.0130
 1364SOL    HW2 4900   0.715   5.018   1.021  2.7155 -0.5201 -1.3427
 1365SOL     OW 4901   6.759   2.254   4.166  0.3145  0.2515 -0.4551
 1365SOL    HW1 4902   6.817   2.180   4.146 -0.8209 -1.1677  1.1403
 1365SOL    HW2 4903   6.671   2.218   4.156 -0.2965  1.8066 -0.9472
 1366SOL     OW 4904   0.490   0.177   3.517  0.6577 -0.1708  0.2763
 1366SOL    HW1 4905   0.569   0.229   3.533  0.2576  0.7316 -0.5587
 1366SOL    HW2 4906   0.475   0.132   3.600  0.6333  1.6280  1.3222
 1367SOL     OW 4907   2.435   3.755   6.257 -0.0659  0.0598  0.0543
 1367SOL    HW1 4908   2.439   3.660   6.271 -2.1091  0.0877  1.1024
 1367SOL    HW2 4909   2.363   3.768   6.196 -1.3906  1.0498  1.7290
 1368SOL     OW 4910   6.539   1.804   4.730 -0.0321 -0.0748 -0.1330
 1368SOL    HW1 4911   6.599   1.796   4.804 -1.2994 -0.7268  0.8549
 1368SOL    HW2 4912   6.524   1.714   4.701 -0.4845  0.0885 -0.4121
 1369SOL     OW 4913   6.444   2.136   5.365 -0.4932 -0.9283 -0.2426
 1369SOL    HW1 4914   6.374   2.109   5.424 -1.0065 -1.6329 -1.1563
 1369SOL    HW2 4915   6.512   2.069   5.377  0.0129 -0.2913  0.5807
 1370SOL     OW 4916   1.351   2.752   5.748 -0.1428  0.6194 -0.4839
 1370SOL    HW1 4917   1.360   2.846   5.761  0.7061  0.9557 -2.9116
 1370SOL    HW2 4918   1.411   2.732   5.676  1.0112 -2.1048  1.1057
 1371SOL     OW 4919   1.576   3.421   4.993 -0.2933  0.0461 -0.1376
 1371SOL    HW1 4920   1.642   3.389   5.053 -1.7430  0.0836  1.5454
 1371SOL    HW2 4921   1.554   3.345   4.938 -2.5285 -1.5955  2.7326
 1372SOL     OW 4922   1.695   5.020   4.202  0.0010  0.2987  0.3447
 1372SOL    HW1 4923   1.622   5.071   4.168 -0.9523 -1.3492 -0.2192
 1372SOL    HW2 4924   1.696   5.038   4.296 -1.1534  0.3452  0.3609
 1373SOL     OW 4925   1.997   5.699   3.302 -0.4584  0.9329 -0.0902
 1373SOL    HW1 4926   1.956   5.617   3.329  0.5089  0.3399 -0.3596
 1373SOL    HW2 4927   2.011   5.747   3.384 -0.6585  0.6465  0.1124
 1374SOL     OW 4928   6.389   1.893   3.266  0.1359  0.5236 -0.4875
 1374SOL    HW1 4929   6.384   1.816   3.323  1.2818  1.2938  0.7131
 1374SOL    HW2 4930   6.333   1.958   3.309  0.0380  0.7168 -0.9040
 1375SOL     OW 4931   0.169   2.570   1.016  0.0316 -0.0545  0.1604
 1375SOL    HW1 4932   0.181   2.661   0.986  0.0403 -0.0109  0.2940
 1375SOL    HW2 4933   0.086   2.543   0.977  0.1056 -0.0426 -0.0092
 1376SOL     OW 4934   2.320   2.235   6.872  0.1827  0.3535  0.1053
 1376SOL    HW1 4935   2.321   2.153   6.821  0.0476 -0.9867  2.1522
 1376SOL    HW2 4936   2.231   2.239   6.908  0.7820  0.3254  1.6459
 1377SOL     OW 4937   3.648   0.041   6.365 -0.2801 -0.1601 -0.2022
 1377SOL    HW1 4938   3.563   0.024   6.406 -0.3375  1.6542  0.5499
 1377SOL    HW2 4939   3.657  -0.027   6.298 -1.1211 -1.9656  1.4436
 1378SOL     OW 4940   1.767   2.113   0.113  0.5492  0.5219 -0.3047
 1378SOL    HW1 4941   1.701   2.045   0.130  1.1626  0.4895  2.2887
 1378SOL    HW2 4942   1.716   2.188   0.082 -0.5023 -0.0870 -0.1077
 1379SOL     OW 4943   1.596   1.148   3.390  0.0947  0.0768  0.3613
 1379SOL    HW1 4944   1.599   1.055   3.412  0.2588  0.3423  1.5294
 1379SOL    HW2 4945   1.684   1.180   3.408  0.5559  0.1112 -1.7536
 1380SOL     OW 4946   6.533   2.635   6.443  0.5084 -0.0701  0.5713
 1380SOL    HW1 4947   6.574   2.588   6.517 -0.9962 -1.6727  0.4540
 1380SOL    HW2 4948   6.555   2.727   6.458  0.0470 -0.3096  3.1805
 1381SOL     OW 4949   1.129   1.383   5.463 -0.1242 -0.4404  0.2759
 1381SOL    HW1 4950   1.223   1.396   5.468 -0.1329  0.0293 -0.4642
 1381SOL    HW2 4951   1.116   1.335   5.381 -0.3429 -2.7559  1.5949
 1382SOL     OW 4952   0.922   1.026   4.655 -0.0458  0.2028 -0.0477
 1382SOL    HW1 4953   0.921   1.112   4.613 -0.7709  1.2128  1.9028
 1382SOL    HW2 4954   0.918   1.045   4.749 -2.3311 -1.9840  0.4145
 1383SOL     OW 4955   6.659   2.233   4.449 -0.0542  0.0681  0.4333
 1383SOL    HW1 4956   6.622   2.217   4.362 -0.1631 -0.1315  0.5157
 1383SOL    HW2 4957   6.583   2.248   4.505  0.0056  0.0171  0.5286
 1384SOL     OW 4958   6.023   1.977   4.369  0.3479 -0.2036 -0.1581
 1384SOL    HW1 4959   5.939   1.938   4.393 -0.6071  0.7332 -1.7630
 1384SOL    HW2 4960   6.002   2.070   4.352  1.7146  0.0611 -0.4922
 1385SOL     OW 4961   2.020   1.934   3.773  0.1381 -0.0667  0.5812
 1385SOL    HW1 4962   2.009   1.873   3.846 -2.9922 -1.9264 -1.2118
 1385SOL    HW2 4963   1.970   1.894   3.701  1.9097  2.3157 -2.2012
 1386SOL     OW 4964   1.460   0.979   2.095  0.0073  0.3268  0.3998
 1386SOL    HW1 4965   1.402   0.903   2.094 -0.5838  0.7651 -0.8234
 1386SOL    HW2 4966   1.401   1.054   2.109  0.4328  0.6705  0.3682
 1387SOL     OW 4967   6.228   3.999   3.841 -0.1886  0.0085  0.1934
 1387SOL    HW1 4968   6.293   3.930   3.827 -0.4890 -0.2090 -0.1266
 1387SOL    HW2 4969   6.144   3.953   3.838 -0.3498  0.2559  0.8131
 1388SOL     OW 4970   5.226   3.252   3.108  0.0570 -0.1278 -0.0634
 1388SOL    HW1 4971   5.287   3.215   3.171  1.1272  0.0643 -0.9654
 1388SOL    HW2 4972   5.239   3.201   3.028 -1.3229 -0.4074 -0.1443
 1389SOL     OW 4973   2.461   4.347   3.362  0.2584 -0.8750  0.4018
 1389SOL    HW1 4974   2.386   4.368   3.418  0.4897 -0.4110  0.5422
 1389SOL    HW2 4975   2.531   4.404   3.393 -0.1247  0.7900 -1.5426
 1390SOL     OW 4976   0.214   2.315   5.973 -0.3518  0.6395 -0.1431
 1390SOL    HW1 4977   0.178   2.404   5.980 -1.6067  0.0345  2.3073
 1390SOL    HW2 4978   0.257   2.300   6.057  2.1530 -0.2008 -1.4853
 1391SOL     OW 4979   1.138   2.678   3.522  0.3077  0.3488  0.1823
 1391SOL    HW1 4980   1.054   2.651   3.558  0.2319  0.8025  0.3487
 1391SOL    HW2 4981   1.151   2.620   3.446 -0.3365  0.5388 -0.0786
 1392SOL     OW 4982   1.883   2.005   5.804 -0.3268  0.2512  0.0681
 1392SOL    HW1 4983   1.924   2.091   5.807  0.6257 -0.1918  0.4787
 1392SOL    HW2 4984   1.846   1.999   5.716 -1.2612  1.4427  0.3633
 1393SOL     OW 4985   2.596   6.247   3.694  0.3368  0.3102 -0.3961
 1393SOL    HW1 4986   2.630   6.166   3.734 -0.2073  0.2392 -0.0659
 1393SOL    HW2 4987   2.644   6.254   3.612  0.2964 -0.4274 -0.4968
 1394SOL     OW 4988   4.601   2.095   4.827  0.5948  0.6857 -0.3003
 1394SOL    HW1 4989   4.605   2.012   4.779 -0.2801 -0.4938  1.5595
 1394SOL    HW2 4990   4.603   2.069   4.920  1.1931  2.8074  0.3345
 1395SOL     OW 4991   0.730   0.869   3.200 -0.3643  0.0040  0.0628
 1395SOL    HW1 4992   0.636   0.858   3.189 -0.1801 -0.6354 -1.1022
 1395SOL    HW2 4993   0.762   0.781   3.221  0.1422 -0.1388 -1.1654
 1396SOL     OW 4994   2.580   1.085   2.539 -0.0481  0.6204  0.0915
 1396SOL    HW1 4995   2.643   1.148   2.574 -0.4551  1.6694 -0.9782
 1396SOL    HW2 4996   2.631   1.029   2.480  0.1292  0.6178  0.2482
 1397SOL     OW 4997   1.051   1.130   2.876 -0.4894 -0.1408  0.5681
 1397SOL    HW1 4998   1.109   1.054   2.872 -1.9350 -1.5097  3.0115
 1397SOL    HW2 4999   1.065   1.165   2.964 -2.8090 -0.1236  0.9999
 1398SOL     OW 5000   5.992   7.680   6.570 -0.0774  0.5091 -0.1136
 1398SOL    HW1 5001   6.039   7.747   6.520  0.9472 -0.9306 -1.1925
 1398SOL    HW2 5002   5.985   7.716   6.658 -0.7918  2.6003 -0.9468
 1399SOL     OW 5003   6.857   1.721   5.600  0.2329 -0.4539 -0.2031
 1399SOL    HW1 5004   6.804   1.801   5.605  0.6711 -0.0860 -1.1076
 1399SOL    HW2 5005   6.817   1.670   5.530  1.0548 -0.1547 -0.9243
 1400SOL     OW 5006   1.325   0.237   2.309  0.0893 -0.2750 -0.0558
 1400SOL    HW1 5007   1.337   0.324   2.269  1.3249 -0.8009 -0.8915
 1400SOL    HW2 5008   1.298   0.256   2.399  2.1585  1.0430  0.3604
 1401SOL     OW 5009   2.974   3.086   5.199  0.2014  0.0984 -0.3219
 1401SOL    HW1 5010   2.964   3.181   5.206 -1.9047  0.0213 -1.3606
 1401SOL    HW2 5011   2.917   3.051   5.268 -0.4067 -0.3944 -1.0615
 1402SOL     OW 5012   1.135   1.142   3.906 -0.4526 -0.1946 -0.4210
 1402SOL    HW1 5013   1.183   1.208   3.857  1.5944 -0.2832  1.3347
 1402SOL    HW2 5014   1.079   1.192   3.965  0.3464 -0.0061  0.1938
 1403SOL     OW 5015   0.796   4.705   2.676 -0.5693 -0.1359 -0.2293
 1403SOL    HW1 5016   0.820   4.774   2.614  0.3870 -0.6034 -0.4130
 1403SOL    HW2 5017   0.707   4.680   2.652 -0.5419  0.3205 -0.8264
 1404SOL     OW 5018   2.498   7.700   3.427 -0.8035 -0.2452  0.2880
 1404SOL    HW1 5019   2.562   7.630   3.412 -0.8992  0.0393 -1.7446
 1404SOL    HW2 5020   2.436   7.692   3.354  0.0864  2.9045 -0.9928
 1405SOL     OW 5021   1.289   5.395   3.835  0.1660 -0.1892 -0.1152
 1405SOL    HW1 5022   1.279   5.300   3.836  0.0410 -0.1963 -1.1248
 1405SOL    HW2 5023   1.345   5.414   3.910 -0.5819 -0.9594  0.6557
 1406SOL     OW 5024   0.494   3.848   2.586  0.4813 -0.1692  1.2645
 1406SOL    HW1 5025   0.472   3.873   2.675 -0.3494  0.7298  0.8212
 1406SOL    HW2 5026   0.580   3.886   2.571  0.8209 -0.7007  1.8219
 1407SOL     OW 5027   1.226   0.941   6.096 -0.0562  0.1878  0.0856
 1407SOL    HW1 5028   1.252   1.034   6.092 -2.2910  0.8603 -0.0707
 1407SOL    HW2 5029   1.309   0.893   6.089  1.1956  2.1664  0.4924
 1408SOL     OW 5030   2.329   1.814   3.845 -0.5254 -0.1997  0.4001
 1408SOL    HW1 5031   2.243   1.843   3.816 -0.7984 -0.2175  1.1684
 1408SOL    HW2 5032   2.312   1.731   3.891  0.2779 -1.8017 -2.0391
 1409SOL     OW 5033   0.635   3.279   1.184 -0.3914  0.0246  0.0006
 1409SOL    HW1 5034   0.571   3.242   1.123  0.1811 -1.8918  0.4835
 1409SOL    HW2 5035   0.660   3.363   1.145 -1.4824 -0.2532 -1.3714
 1410SOL     OW 5036   2.030   3.961   3.749 -0.1883  0.2810  0.3168
 1410SOL    HW1 5037   1.964   3.892   3.756 -0.5882  0.6908  0.7071
 1410SOL    HW2 5038   2.078   3.941   3.670  0.6549 -1.2714  1.1774
 1411SOL     OW 5039   1.171   0.675   2.559  0.2001 -0.6570  0.3105
 1411SOL    HW1 5040   1.162   0.580   2.548  0.9417 -0.7224  0.2362
 1411SOL    HW2 5041   1.147   0.711   2.473  0.7149 -0.8279  0.0950
 1412SOL     OW 5042   2.114   3.515   3.166 -0.5180  0.8570 -0.4731
 1412SOL    HW1 5043   2.134   3.535   3.075  0.9528  1.5972 -0.0339
 1412SOL    HW2 5044   2.198   3.486   3.203 -1.2675 -0.2263  0.4460
 1413SOL     OW 5045   1.088   3.279   2.452 -0.0612  0.0025  0.2899
 1413SOL    HW1 5046   1.113   3.356   2.402 -0.0166  0.8779  1.5975
 1413SOL    HW2 5047   1.016   3.308   2.507  1.9675  0.1252  3.1377
 1414SOL     OW 5048   0.381   0.884   4.088  0.3739  0.0066  0.2430
 1414SOL    HW1 5049   0.367   0.795   4.122  0.4329  0.6064  1.9091
 1414SOL    HW2 5050   0.470   0.906   4.115 -0.0656  1.0244  0.9222
 1415SOL     OW 5051   0.442   0.852   3.194  0.5220  0.0516  0.5560
 1415SOL    HW1 5052   0.428   0.820   3.284  0.2450  0.3084  0.6074
 1415SOL    HW2 5053   0.393   0.790   3.139  0.6810 -0.0981  0.5822
 1416SOL     OW 5054   1.619   1.537   3.298  0.6601  0.6055 -0.1758
 1416SOL    HW1 5055   1.654   1.519   3.385 -1.3880  0.9857  0.7955
 1416SOL    HW2 5056   1.688   1.509   3.238  2.3102  0.7538  1.5654
 1417SOL     OW 5057   1.521   4.361   1.965  0.2354  0.1346 -0.3153
 1417SOL    HW1 5058   1.540   4.447   1.927 -2.3697  0.6018 -0.7023
 1417SOL    HW2 5059   1.516   4.302   1.890  2.5833 -0.5548 -0.0125
 1418SOL     OW 5060   0.929   1.410   3.137  0.5602 -0.0119 -0.1711
 1418SOL    HW1 5061   0.838   1.406   3.109  0.4540  0.7905  0.0546
 1418SOL    HW2 5062   0.929   1.468   3.213  1.2532 -0.0261 -0.1518
 1419SOL     OW 5063   5.597   4.185   4.566 -0.5438  0.0135  0.0369
 1419SOL    HW1 5064   5.669   4.155   4.510 -1.0154 -2.0039  0.4439
 1419SOL    HW2 5065   5.640   4.217   4.645 -0.0733 -0.6854  0.0657
 1420SOL     OW 5066   3.390   2.478   3.637  0.0180  0.1472  0.6594
 1420SOL    HW1 5067   3.297   2.479   3.616  0.1805 -2.2183 -0.5884
 1420SOL    HW2 5068   3.433   2.479   3.551  0.9310 -2.9930  0.9424
 1421SOL     OW 5069   0.786   2.291   6.969  0.0269 -0.7232 -0.1381
 1421SOL    HW1 5070   0.744   2.207   6.952 -2.3572  0.4291 -0.4860
 1421SOL    HW2 5071   0.811   2.288   7.061  0.1613 -1.8638 -0.2022
 1422SOL     OW 5072   5.483   2.277   5.160  0.1110  0.1766 -0.4020
 1422SOL    HW1 5073   5.448   2.364   5.177  0.8698  0.5408 -0.6936
 1422SOL    HW2 5074   5.527   2.253   5.242  1.3961  0.7936 -0.8966
 1423SOL     OW 5075   3.116   4.218   5.016  0.0475  0.5752 -0.9000
 1423SOL    HW1 5076   3.058   4.229   5.091 -1.0441  0.5480 -1.7107
 1423SOL    HW2 5077   3.114   4.303   4.971  1.5254  0.9277 -0.3387
 1424SOL     OW 5078   2.702   7.017   2.811 -0.1474 -0.1367 -0.8375
 1424SOL    HW1 5079   2.733   7.046   2.725 -1.4848 -1.8037 -1.9382
 1424SOL    HW2 5080   2.680   6.924   2.799  0.4257 -0.6481  1.5362
 1425SOL     OW 5081   6.526   3.299   6.415  0.6412 -0.1114  0.1899
 1425SOL    HW1 5082   6.614   3.270   6.395 -0.1173 -3.5687  1.1783
 1425SOL    HW2 5083   6.507   3.366   6.349  3.2655 -0.6705 -1.2757
 1426SOL     OW 5084   3.308   3.701   6.794  0.0951 -0.2569  0.0147
 1426SOL    HW1 5085   3.286   3.644   6.868  3.3244 -1.1942  0.4131
 1426SOL    HW2 5086   3.331   3.785   6.834  1.2036 -0.5694  0.0880
 1427SOL     OW 5087   5.628   2.783   4.653  0.4108 -0.3661  0.1347
 1427SOL    HW1 5088   5.553   2.725   4.642  0.7220 -0.7661  0.1163
 1427SOL    HW2 5089   5.657   2.769   4.743  0.4409 -0.1819  0.1553
 1428SOL     OW 5090   6.058   1.452   6.170  0.2734 -0.2556 -0.5451
 1428SOL    HW1 5091   5.978   1.400   6.163  0.8203 -1.2493  0.2039
 1428SOL    HW2 5092   6.050   1.498   6.253  0.9376 -1.2250  0.0831
 1429SOL     OW 5093   2.033   3.449   4.556  0.0488 -0.0535  0.2297
 1429SOL    HW1 5094   2.036   3.385   4.485  1.6700  0.6229 -0.3478
 1429SOL    HW2 5095   1.992   3.526   4.517  4.0369  1.6146 -1.1985
 1430SOL     OW 5096   1.735   3.236   2.184  0.3543 -0.1908 -0.7407
 1430SOL    HW1 5097   1.676   3.197   2.120 -3.1298 -1.9968  3.0748
 1430SOL    HW2 5098   1.809   3.174   2.189 -0.7218 -1.5557 -1.0708
 1431SOL     OW 5099   3.082   7.514   3.657  0.2061 -0.3351  0.0843
 1431SOL    HW1 5100   3.150   7.581   3.662 -0.0053 -0.1995  1.5469
 1431SOL    HW2 5101   3.085   7.483   3.567  1.9773 -0.0912  0.0305
 1432SOL     OW 5102   1.613   2.833   6.824 -0.0393  0.4980  0.2510
 1432SOL    HW1 5103   1.704   2.805   6.820  0.1036  1.0417 -1.4991
 1432SOL    HW2 5104   1.577   2.790   6.901  1.2465 -1.0912  0.0196
 1433SOL     OW 5105   0.602   2.423   4.502  1.0825  0.6286 -0.1718
 1433SOL    HW1 5106   0.507   2.422   4.489  0.4698  2.9211  2.8856
 1433SOL    HW2 5107   0.627   2.331   4.500 -0.8744  0.0392 -2.6155
 1434SOL     OW 5108   0.708   5.568   6.263  0.0877  0.5086  0.0479
 1434SOL    HW1 5109   0.680   5.591   6.352 -0.6699 -1.9098  0.5112
 1434SOL    HW2 5110   0.803   5.560   6.270 -0.0194 -0.2686  0.8216
 1435SOL     OW 5111   1.465   1.740   4.597 -0.5245  0.3978 -0.5097
 1435SOL    HW1 5112   1.541   1.696   4.636 -0.3151 -0.4731 -1.8244
 1435SOL    HW2 5113   1.397   1.734   4.664 -0.2782 -1.3452 -0.3741
 1436SOL     OW 5114   3.298   2.265   4.216  0.1343 -0.4572 -0.2014
 1436SOL    HW1 5115   3.236   2.246   4.145 -1.4219 -1.2965  1.3324
 1436SOL    HW2 5116   3.243   2.298   4.287  1.6909  0.5212  0.5889
 1437SOL     OW 5117   5.052   2.662   5.046  0.2749 -0.1115  0.4369
 1437SOL    HW1 5118   4.996   2.586   5.029  0.4057 -0.2146  0.4612
 1437SOL    HW2 5119   5.079   2.652   5.137  0.6184 -0.2553  0.3218
 1438SOL     OW 5120   2.249   0.685   3.471 -0.2027 -0.2176 -0.2091
 1438SOL    HW1 5121   2.181   0.640   3.521 -1.4359  0.2994 -1.3600
 1438SOL    HW2 5122   2.330   0.645   3.501 -0.7029  0.8898  3.0892
 1439SOL     OW 5123   6.530   6.694   5.812  0.3255  0.2296 -0.1675
 1439SOL    HW1 5124   6.614   6.736   5.829 -0.6075  2.6273 -0.9280
 1439SOL    HW2 5125   6.523   6.693   5.716 -0.6006  0.2963 -0.1110
 1440SOL     OW 5126   6.067   2.845   4.252 -0.6023  0.2158  0.3037
 1440SOL    HW1 5127   6.136   2.894   4.208 -1.4535 -0.2356 -1.6202
 1440SOL    HW2 5128   6.023   2.910   4.307  0.9471  0.6289  1.1377
 1441SOL     OW 5129   0.389   5.089   5.784 -0.0889 -0.6727  0.1696
 1441SOL    HW1 5130   0.331   5.149   5.832 -1.1703 -1.6938  0.1746
 1441SOL    HW2 5131   0.330   5.022   5.750  1.1150 -1.7676  0.2133
 1442SOL     OW 5132   2.438   5.451   5.658  0.4471  0.4232 -0.0375
 1442SOL    HW1 5133   2.485   5.380   5.702 -1.0295 -0.6020 -0.0378
 1442SOL    HW2 5134   2.460   5.439   5.565  0.6632  0.3247  0.0237
 1443SOL     OW 5135   1.496   1.088   4.253  0.0322 -0.3390  0.3386
 1443SOL    HW1 5136   1.507   1.035   4.332  0.3899 -1.6937 -0.6035
 1443SOL    HW2 5137   1.425   1.046   4.205 -0.6987  0.9194  0.2704
 1444SOL     OW 5138   0.301   4.129   4.334  0.3131 -0.0252  0.2679
 1444SOL    HW1 5139   0.359   4.064   4.373  1.2524  0.2183 -0.6954
 1444SOL    HW2 5140   0.250   4.081   4.268  1.5211  0.3209 -0.9610
 1445SOL     OW 5141   0.325   5.993   4.826 -0.3911  1.0013  0.4077
 1445SOL    HW1 5142   0.388   5.921   4.826  1.5535  2.5683  2.3619
 1445SOL    HW2 5143   0.240   5.950   4.818  0.7617 -1.3916  0.1269
 1446SOL     OW 5144   3.633   2.631   4.798 -0.6969  0.0901  0.2910
 1446SOL    HW1 5145   3.593   2.637   4.885 -0.5886  1.6244  0.2715
 1446SOL    HW2 5146   3.604   2.547   4.764  0.6848 -1.3784  2.4760
 1447SOL     OW 5147   2.854   1.435   2.995  0.3340  0.3268  0.1704
 1447SOL    HW1 5148   2.833   1.513   2.943  1.1234 -0.1728 -0.9365
 1447SOL    HW2 5149   2.810   1.450   3.079  1.4653  2.5292  0.4578
 1448SOL     OW 5150   6.726   0.133   4.610  0.5925  0.4151  0.3086
 1448SOL    HW1 5151   6.632   0.149   4.606  0.3177 -1.0179  0.5187
 1448SOL    HW2 5152   6.754   0.131   4.519  0.6482  1.9682  0.2670
 1449SOL     OW 5153   1.219   1.546   4.766 -0.2656 -0.3122  0.3362
 1449SOL    HW1 5154   1.124   1.547   4.778 -0.4175 -0.0900 -0.7635
 1449SOL    HW2 5155   1.254   1.590   4.843 -1.1404  0.8101  0.1110
 1450SOL     OW 5156   6.541   3.304   1.585 -0.3356 -0.0387 -0.0755
 1450SOL    HW1 5157   6.491   3.330   1.663  0.2399 -2.9448  1.4055
 1450SOL    HW2 5158   6.493   3.230   1.549  0.2477  0.3104 -1.6326
 1451SOL     OW 5159   0.903   2.815   5.292 -0.0690  0.1737 -0.2134
 1451SOL    HW1 5160   0.956   2.893   5.280  1.3742 -0.9125 -1.3586
 1451SOL    HW2 5161   0.966   2.747   5.318 -1.0861 -0.8604 -0.3483
 1452SOL     OW 5162   0.220   3.241   3.787  0.0622 -0.1801  0.7382
 1452SOL    HW1 5163   0.243   3.264   3.877 -0.8704  0.4005  0.8311
 1452SOL    HW2 5164   0.169   3.160   3.796  1.4229 -1.1038  0.5780
 1453SOL     OW 5165   1.688   1.352   4.270  0.7017 -0.0142 -0.2096
 1453SOL    HW1 5166   1.596   1.380   4.270  0.7541  0.2235 -1.4158
 1453SOL    HW2 5167   1.685   1.260   4.243  0.7948 -0.0790  0.0042
 1454SOL     OW 5168   4.826   3.670   5.088 -0.1809  0.7733  0.1784
 1454SOL    HW1 5169   4.881   3.691   5.164  0.0405 -1.5443  0.7221
 1454SOL    HW2 5170   4.784   3.588   5.111 -3.0334  1.8600 -0.7153
 1455SOL     OW 5171   6.800   2.536   4.133  0.1376 -0.2635 -0.3323
 1455SOL    HW1 5172   6.732   2.537   4.066 -0.2743 -1.4151  0.0348
 1455SOL    HW2 5173   6.803   2.445   4.163  1.1373 -0.0229  0.3789
 1456SOL     OW 5174   4.812   2.962   3.531 -0.2279 -0.3204  0.0963
 1456SOL    HW1 5175   4.772   3.032   3.584 -1.2431 -0.4632 -0.4712
 1456SOL    HW2 5176   4.892   2.940   3.579  1.4634  2.9060 -0.9060
 1457SOL     OW 5177   4.538   7.100   0.281 -0.7902  0.5975 -0.5649
 1457SOL    HW1 5178   4.569   7.052   0.204  0.0873  1.1619 -0.5697
 1457SOL    HW2 5179   4.612   7.102   0.341 -1.0846  1.2029 -0.2024
 1458SOL     OW 5180   1.470   2.165   3.544  0.1533 -0.1762 -0.2026
 1458SOL    HW1 5181   1.472   2.257   3.571  0.7882 -0.1616 -0.2678
 1458SOL    HW2 5182   1.381   2.136   3.562 -0.3769  0.7625 -1.2078
 1459SOL     OW 5183   4.797   0.388   2.299 -0.0405 -0.0236 -0.2275
 1459SOL    HW1 5184   4.825   0.348   2.381 -0.0244 -0.1991 -0.3165
 1459SOL    HW2 5185   4.876   0.426   2.262  0.1603 -0.8110 -0.6413
 1460SOL     OW 5186   1.520   4.568   1.070  0.0465  0.1465 -0.0900
 1460SOL    HW1 5187   1.590   4.633   1.071 -0.3377  0.6651 -2.1192
 1460SOL    HW2 5188   1.481   4.576   0.983 -0.7293 -2.0579 -0.0121
 1461SOL     OW 5189   0.649   4.466   0.879 -0.0932 -0.6812 -0.1160
 1461SOL    HW1 5190   0.622   4.527   0.948  0.4214 -0.2972 -0.2460
 1461SOL    HW2 5191   0.599   4.493   0.802  0.5881 -0.0067 -0.3421
 1462SOL     OW 5192   2.605   3.334   5.584  0.2373 -0.3495 -0.1907
 1462SOL    HW1 5193   2.620   3.365   5.495 -0.2506  0.3715 -0.0361
 1462SOL    HW2 5194   2.684   3.284   5.606  0.5208 -0.2227 -0.8921
 1463SOL     OW 5195   6.797   3.294   6.540 -0.3507 -0.5927 -0.9507
 1463SOL    HW1 5196   6.798   3.252   6.454 -0.8744 -2.2436 -0.1994
 1463SOL    HW2 5197   6.725   3.251   6.587  0.5192 -0.4071  0.6312
 1464SOL     OW 5198   2.217   2.665   1.433 -0.1204 -0.1475  0.1674
 1464SOL    HW1 5199   2.273   2.732   1.472  0.0354  1.5920 -2.7395
 1464SOL    HW2 5200   2.246   2.660   1.341 -2.6449 -1.4583 -0.6542
 1465SOL     OW 5201   2.660   5.729   5.848 -0.0404  0.5565  0.1605
 1465SOL    HW1 5202   2.728   5.689   5.794 -0.3877  0.4970 -0.2346
 1465SOL    HW2 5203   2.588   5.747   5.787 -0.0737  1.3483  0.4169
 1466SOL     OW 5204   6.384   1.333   5.863  0.2197 -0.2179  0.4656
 1466SOL    HW1 5205   6.470   1.296   5.883  0.4782  1.0851  1.9521
 1466SOL    HW2 5206   6.354   1.370   5.945 -3.1757 -3.2174  0.8488
 1467SOL     OW 5207   0.924   5.155   4.232  0.2256  0.2989  0.1515
 1467SOL    HW1 5208   0.985   5.229   4.238  0.0064  0.5976 -1.0270
 1467SOL    HW2 5209   0.849   5.190   4.184 -0.9892 -0.0103  1.7419
 1468SOL     OW 5210   2.538   2.768   2.986 -0.2555 -0.0520  0.1496
 1468SOL    HW1 5211   2.446   2.745   2.999  0.1888 -1.5776  0.8270
 1468SOL    HW2 5212   2.563   2.813   3.067 -0.5374  0.8958 -0.2731
 1469SOL     OW 5213   1.652   2.648   5.071  0.1073  0.2287 -0.0334
 1469SOL    HW1 5214   1.615   2.564   5.043  0.0097 -0.2476  1.4276
 1469SOL    HW2 5215   1.744   2.627   5.092  0.3049  0.6716 -0.4419
 1470SOL     OW 5216   2.582   1.988   4.483 -0.5018 -0.1638  0.4319
 1470SOL    HW1 5217   2.573   2.024   4.394  0.6822  1.4251  0.9162
 1470SOL    HW2 5218   2.491   1.971   4.510 -1.0107  0.9422 -0.4585
 1471SOL     OW 5219   0.978   4.481   3.019 -0.3984  0.0349 -0.2556
 1471SOL    HW1 5220   0.990   4.576   3.027 -0.4457  0.3499 -2.9630
 1471SOL    HW2 5221   0.887   4.472   2.990 -0.5822 -0.9100  0.5807
 1472SOL     OW 5222   2.065   4.279   3.257 -0.0563 -0.7896 -0.5890
 1472SOL    HW1 5223   2.058   4.310   3.347  0.9621 -2.3965  0.1026
 1472SOL    HW2 5224   1.974   4.273   3.226 -0.4149 -0.1835  0.3208
 1473SOL     OW 5225   1.792   2.675   3.869 -0.5021 -0.3738 -0.2231
 1473SOL    HW1 5226   1.858   2.637   3.811 -0.7368 -0.9699 -0.0987
 1473SOL    HW2 5227   1.834   2.675   3.956 -0.5059 -0.3486 -0.2212
 1474SOL     OW 5228   2.695   4.963   4.374 -0.7338  0.4305  0.6027
 1474SOL    HW1 5229   2.608   5.001   4.367 -1.1461 -0.7054 -1.2416
 1474SOL    HW2 5230   2.682   4.870   4.359  0.7991  0.2553  0.1469
 1475SOL     OW 5231   0.625   2.732   5.909  0.5234 -0.4183  0.3363
 1475SOL    HW1 5232   0.564   2.667   5.942 -0.5157 -0.0389 -0.7772
 1475SOL    HW2 5233   0.711   2.700   5.937 -0.1899 -0.6991  2.3675
 1476SOL     OW 5234   5.247   2.656   5.592 -0.4814 -0.5805 -0.4592
 1476SOL    HW1 5235   5.166   2.636   5.638 -0.0051 -1.0959  0.1762
 1476SOL    HW2 5236   5.253   2.752   5.594 -1.5579 -0.4697 -1.3925
 1477SOL     OW 5237   1.736   3.092   3.162 -0.1132  0.3421 -0.3087
 1477SOL    HW1 5238   1.774   3.026   3.104 -1.9082 -0.9113 -0.1203
 1477SOL    HW2 5239   1.675   3.044   3.217 -1.0973  2.0823  0.1983
 1478SOL     OW 5240   3.036   6.328   4.534  0.0892  0.1454  0.2495
 1478SOL    HW1 5241   3.113   6.279   4.504  0.7038  0.3337  1.4523
 1478SOL    HW2 5242   3.033   6.312   4.628 -0.9889  0.6541  0.3103
 1479SOL     OW 5243   2.496   5.512   4.205 -0.9358 -0.1660 -0.0744
 1479SOL    HW1 5244   2.563   5.456   4.245 -1.8787 -0.1104  1.7105
 1479SOL    HW2 5245   2.541   5.555   4.132  0.7416 -0.7599  0.5518
 1480SOL     OW 5246   6.341   1.709   4.018 -0.7522 -0.0331 -0.3509
 1480SOL    HW1 5247   6.371   1.756   4.096 -1.9620 -1.1945  0.8443
 1480SOL    HW2 5248   6.331   1.778   3.952  0.3337  0.9683  0.4871
 1481SOL     OW 5249   1.309   5.649   4.350 -0.2087 -0.5271 -0.3899
 1481SOL    HW1 5250   1.352   5.570   4.383  1.3683 -0.6239 -2.4423
 1481SOL    HW2 5251   1.333   5.653   4.257  0.7501  2.9296 -0.1573
 1482SOL     OW 5252   1.574   0.083   4.287  0.0933 -0.0590 -0.0153
 1482SOL    HW1 5253   1.540   0.137   4.358  0.1401  1.8266 -1.3753
 1482SOL    HW2 5254   1.667   0.075   4.306 -0.1064 -0.6376  0.7862
 1483SOL     OW 5255   5.279   5.128   3.673 -0.3194  0.6404 -0.1148
 1483SOL    HW1 5256   5.252   5.046   3.632 -1.1864  1.3470 -0.9854
 1483SOL    HW2 5257   5.317   5.101   3.757 -1.9000 -0.5477  0.2576
 1484SOL     OW 5258   6.364   1.682   3.433 -0.4779  0.2046  0.1350
 1484SOL    HW1 5259   6.443   1.634   3.412 -0.6916 -0.0513 -0.0948
 1484SOL    HW2 5260   6.305   1.616   3.471 -0.2254  0.5860  1.2298
 1485SOL     OW 5261   0.557   4.061   4.477 -0.0910 -0.4952 -0.5302
 1485SOL    HW1 5262   0.560   3.975   4.436 -1.1516 -0.9069  0.2140
 1485SOL    HW2 5263   0.613   4.116   4.421  1.7757 -1.9762 -0.2084
 1486SOL     OW 5264   0.308   7.656   4.836 -0.2265  0.0814  0.5810
 1486SOL    HW1 5265   0.257   7.715   4.892 -0.2374  0.4122  0.2329
 1486SOL    HW2 5266   0.371   7.714   4.793  0.2352 -0.2745  0.7706
 1487SOL     OW 5267   1.763   3.892   4.859 -0.3484  0.1578  0.0947
 1487SOL    HW1 5268   1.767   3.865   4.767  1.7770  0.6466 -0.0173
 1487SOL    HW2 5269   1.670   3.898   4.878 -0.8855  1.0802 -2.3646
 1488SOL     OW 5270   6.660   1.904   3.323 -0.7184  0.1868  0.1662
 1488SOL    HW1 5271   6.568   1.896   3.297 -0.4559  0.0292 -0.7333
 1488SOL    HW2 5272   6.664   1.865   3.411 -1.5048  0.1916  0.2061
 1489SOL     OW 5273   2.154   0.030   3.251  0.2203  0.1634 -0.1799
 1489SOL    HW1 5274   2.101   0.087   3.195 -0.8604 -0.2974  0.3398
 1489SOL    HW2 5275   2.228   0.084   3.277  0.1489  0.7432 -1.1492
 1490SOL     OW 5276   2.080   2.681   3.987  0.0776 -0.3630  0.5668
 1490SOL    HW1 5277   2.158   2.736   3.997 -0.7903  0.9762  0.3230
 1490SOL    HW2 5278   2.112   2.592   4.000  1.7298  0.0968  0.0450
 1491SOL     OW 5279   1.144   2.138   2.673  0.3181  0.6404 -0.1123
 1491SOL    HW1 5280   1.108   2.064   2.624  0.8399 -0.4714  1.1073
 1491SOL    HW2 5281   1.089   2.213   2.647  0.9717  0.2881 -2.8351
 1492SOL     OW 5282   2.858   4.213   6.022  0.0122 -0.2480  0.1071
 1492SOL    HW1 5283   2.930   4.212   5.958 -0.8751 -1.7347 -0.9452
 1492SOL    HW2 5284   2.878   4.140   6.081  0.1044  0.2516  0.6994
 1493SOL     OW 5285   3.876   2.909   5.062  0.1862 -0.1649 -0.1873
 1493SOL    HW1 5286   3.901   2.823   5.030  1.1045 -0.5546  1.4785
 1493SOL    HW2 5287   3.788   2.897   5.097 -0.4222  0.0359 -1.5592
 1494SOL     OW 5288   0.359   3.173   5.059 -0.3413 -0.0421 -0.2098
 1494SOL    HW1 5289   0.310   3.247   5.022 -0.1488  0.6142  0.7956
 1494SOL    HW2 5290   0.448   3.207   5.071  0.4190 -1.2146 -1.9970
 1495SOL     OW 5291   5.292   0.631   6.493 -0.4989  0.1549 -0.4134
 1495SOL    HW1 5292   5.212   0.623   6.544 -1.1750  1.5668 -1.1855
 1495SOL    HW2 5293   5.358   0.661   6.555 -0.9859  0.5741 -0.0909
 1496SOL     OW 5294   6.162   1.797   5.696  0.7662  0.2574  0.2358
 1496SOL    HW1 5295   6.131   1.724   5.750  0.4646 -0.5163 -0.9586
 1496SOL    HW2 5296   6.257   1.785   5.693  0.6109 -0.9934 -1.1585
 1497SOL     OW 5297   0.626   1.125   5.031 -0.5241  0.4283  0.2068
 1497SOL    HW1 5298   0.635   1.129   4.936  1.1272  0.7639  0.3384
 1497SOL    HW2 5299   0.550   1.179   5.051 -1.1491  0.0057 -0.9441
 1498SOL     OW 5300   1.387   0.992   3.726  0.1536 -0.0618  0.1286
 1498SOL    HW1 5301   1.356   1.082   3.737 -0.7253 -0.2432 -0.6924
 1498SOL    HW2 5302   1.373   0.973   3.633  1.4995 -0.6307  0.0286
 1499SOL     OW 5303   2.135   4.087   4.653 -0.1383 -0.0565  0.1379
 1499SOL    HW1 5304   2.102   4.002   4.683 -1.5703 -0.1452 -1.5236
 1499SOL    HW2 5305   2.185   4.121   4.727 -0.5368 -1.8076  1.2692
 1500SOL     OW 5306   1.578   2.821   2.885  0.0170  0.2448 -0.3995
 1500SOL    HW1 5307   1.503   2.830   2.943  0.9622  2.0254  0.6458
 1500SOL    HW2 5308   1.654   2.828   2.943  0.9900 -0.0046 -1.6050
 1501SOL     OW 5309   6.012   1.095   5.922  0.2956  0.1540  0.7036
 1501SOL    HW1 5310   5.999   1.151   5.845 -0.2276  0.6377  1.1354
 1501SOL    HW2 5311   6.046   1.012   5.886 -2.2110 -0.5088 -0.3318
 1502SOL     OW 5312   1.766   3.206   6.627 -0.3713  0.1378 -0.0293
 1502SOL    HW1 5313   1.857   3.179   6.618  0.1632  1.8264 -0.0683
 1502SOL    HW2 5314   1.744   3.188   6.718 -0.5027 -1.6731 -0.3959
 1503SOL     OW 5315   5.240   1.868   7.069 -0.1184 -0.0990 -0.2740
 1503SOL    HW1 5316   5.159   1.918   7.057  0.1756 -0.0338 -2.3895
 1503SOL    HW2 5317   5.310   1.929   7.046  0.5871 -0.1600  1.5241
 1504SOL     OW 5318   4.331   1.263   0.201  0.4586 -0.8081  0.1539
 1504SOL    HW1 5319   4.367   1.344   0.166  2.4562 -2.0140 -0.7266
 1504SOL    HW2 5320   4.257   1.243   0.143 -0.5107  0.7195  0.8209
 1505SOL     OW 5321   2.768   3.453   6.596  0.1714  0.0893  0.9832
 1505SOL    HW1 5322   2.830   3.437   6.667  0.8000  1.7398  0.8284
 1505SOL    HW2 5323   2.684   3.465   6.640  0.3731  0.0882  1.3672
 1506SOL     OW 5324   6.028   3.041   6.200  0.2584  0.3605  0.5028
 1506SOL    HW1 5325   6.020   3.112   6.137  1.6382 -1.4407 -1.8553
 1506SOL    HW2 5326   6.015   2.961   6.149  1.1513 -1.1844  2.5459
 1507SOL     OW 5327   6.404   1.647   6.248  0.5063 -0.3604 -0.0826
 1507SOL    HW1 5328   6.372   1.663   6.337 -1.4768  2.8456 -1.2154
 1507SOL    HW2 5329   6.467   1.717   6.232 -1.2507  0.8909 -2.0617
 1508SOL     OW 5330   2.203   3.227   4.081  0.3192  0.4171  0.4470
 1508SOL    HW1 5331   2.199   3.132   4.090  1.7869  0.2481 -0.2444
 1508SOL    HW2 5332   2.214   3.260   4.170  0.3199 -0.1075  0.6421
 1509SOL     OW 5333   2.344   5.219   0.939 -0.6680 -0.0516 -0.3382
 1509SOL    HW1 5334   2.352   5.197   0.846  1.2157  1.8265 -0.6911
 1509SOL    HW2 5335   2.361   5.313   0.943  1.9423 -0.5000  2.1702
 1510SOL     OW 5336   5.229   2.192   4.463  0.2837 -0.1759  0.1525
 1510SOL    HW1 5337   5.317   2.184   4.498  0.2901 -0.6540  0.0216
 1510SOL    HW2 5338   5.181   2.118   4.499  0.3285 -0.7700 -0.9536
 1511SOL     OW 5339   2.165   3.893   0.128  0.1927 -0.4209 -0.6954
 1511SOL    HW1 5340   2.208   3.910   0.045 -0.6371 -0.2908 -1.1006
 1511SOL    HW2 5341   2.163   3.797   0.135  1.1897 -0.4294 -0.3254
 1512SOL     OW 5342   1.701   1.606   4.385  0.1854 -0.0330  0.4121
 1512SOL    HW1 5343   1.619   1.564   4.361 -0.2455  0.1282  1.5179
 1512SOL    HW2 5344   1.769   1.541   4.366 -0.3915 -0.9219  1.3164
 1513SOL     OW 5345   0.487   1.888   6.084 -0.3041 -0.3340 -0.4312
 1513SOL    HW1 5346   0.549   1.837   6.031  0.5286  1.7282 -1.5341
 1513SOL    HW2 5347   0.428   1.928   6.021  0.3550  1.7161  0.1646
 1514SOL     OW 5348   4.531   3.354   1.616  0.1934  0.2744  0.9310
 1514SOL    HW1 5349   4.535   3.264   1.583  0.6833  0.7680 -0.3807
 1514SOL    HW2 5350   4.590   3.354   1.692 -1.3688 -1.0039  2.2449
 1515SOL     OW 5351   1.522   3.654   4.166 -0.0761  0.5251  0.0279
 1515SOL    HW1 5352   1.489   3.613   4.086 -0.7723 -0.0375  0.5862
 1515SOL    HW2 5353   1.617   3.655   4.154 -0.1530  0.2264 -0.7024
 1516SOL     OW 5354   2.815   3.275   5.910 -0.0218 -0.2797 -0.3614
 1516SOL    HW1 5355   2.867   3.307   5.984 -0.1216 -0.8837 -0.0253
 1516SOL    HW2 5356   2.730   3.254   5.948 -0.0420 -0.6893 -0.6250
 1517SOL     OW 5357   5.902   6.490   5.007 -0.3620 -0.1896  0.8028
 1517SOL    HW1 5358   5.859   6.429   4.947 -0.7449  0.3884  0.4895
 1517SOL    HW2 5359   5.944   6.433   5.072 -0.4543 -0.8001  0.3397
 1518SOL     OW 5360   5.831   3.014   4.036  0.4003  0.1458  0.0645
 1518SOL    HW1 5361   5.815   2.999   4.129 -2.4621  3.0894  0.2169
 1518SOL    HW2 5362   5.774   2.951   3.991 -0.1182  0.3996  0.3611
 1519SOL     OW 5363   1.245   2.905   6.386 -0.6536 -0.1755 -0.2207
 1519SOL    HW1 5364   1.279   2.917   6.474 -0.9563 -1.1937  0.0472
 1519SOL    HW2 5365   1.280   2.979   6.336  0.7648 -0.4126  0.3866
 1520SOL     OW 5366   0.936   4.110   0.752 -0.3314  0.1362  0.2720
 1520SOL    HW1 5367   1.005   4.086   0.814  0.0480  0.1098 -0.1532
 1520SOL    HW2 5368   0.921   4.203   0.768  0.3981  0.3474 -0.1955
 1521SOL     OW 5369   1.112   2.517   4.049 -0.3396  0.0956  0.2755
 1521SOL    HW1 5370   1.050   2.566   4.104 -1.0194  1.6352 -1.7351
 1521SOL    HW2 5371   1.058   2.451   4.006  0.1164 -0.8556  1.1395
 1522SOL     OW 5372   0.921   3.684   4.086 -0.4781  0.5432 -0.1222
 1522SOL    HW1 5373   0.872   3.635   4.152  0.3521 -0.2119 -0.0530
 1522SOL    HW2 5374   0.930   3.622   4.013  0.4955  0.6188 -0.0728
 1523SOL     OW 5375   0.220   3.090   6.106 -0.0917  0.2754  0.5257
 1523SOL    HW1 5376   0.147   3.126   6.156 -1.0946 -3.1027  1.7828
 1523SOL    HW2 5377   0.283   3.061   6.172  0.2857 -0.8992 -0.3172
 1524SOL     OW 5378   0.525   1.102   3.208 -1.0251  0.2753 -1.2983
 1524SOL    HW1 5379   0.500   1.010   3.197 -0.6424  0.2322 -1.8572
 1524SOL    HW2 5380   0.592   1.101   3.277 -2.1369  0.3311 -0.1719
 1525SOL     OW 5381   2.414   4.266   4.161  0.9527 -0.4043 -0.0894
 1525SOL    HW1 5382   2.368   4.194   4.117 -0.3420  1.4752 -1.9641
 1525SOL    HW2 5383   2.374   4.269   4.249  0.1354 -1.1715 -0.4151
 1526SOL     OW 5384   6.434   1.624   0.784  0.3397 -0.3353  0.0091
 1526SOL    HW1 5385   6.383   1.586   0.713 -0.1923  2.4473 -1.2339
 1526SOL    HW2 5386   6.374   1.627   0.859 -0.5631  0.7245 -0.7383
 1527SOL     OW 5387   3.758   1.305   1.184 -0.2932 -0.0757  0.4434
 1527SOL    HW1 5388   3.769   1.396   1.212 -0.9467  0.3582 -0.6487
 1527SOL    HW2 5389   3.668   1.282   1.209 -1.4848  0.8554 -2.5888
 1528SOL     OW 5390   0.895   2.618   0.799  0.1986 -0.1612  0.3630
 1528SOL    HW1 5391   0.944   2.680   0.745 -0.9099  0.8873  0.5249
 1528SOL    HW2 5392   0.915   2.532   0.761  1.7670  0.2735  0.1454
 1529SOL     OW 5393   1.264   1.834   4.778  0.0569 -0.1480  0.1302
 1529SOL    HW1 5394   1.194   1.852   4.716  0.1434  2.9047  0.7669
 1529SOL    HW2 5395   1.233   1.870   4.861  2.0222  0.5417  0.6247
 1530SOL     OW 5396   5.219   3.112   4.122  0.0747  0.1567  0.5726
 1530SOL    HW1 5397   5.210   3.171   4.197  3.1255  0.6803  0.6515
 1530SOL    HW2 5398   5.221   3.170   4.046  0.1184 -0.1005  0.3752
 1531SOL     OW 5399   0.714   4.056   1.544 -0.4336 -0.4445 -0.6862
 1531SOL    HW1 5400   0.701   4.033   1.636 -2.5376 -1.4682 -1.1487
 1531SOL    HW2 5401   0.759   3.980   1.507  0.7447  0.1269 -0.4395
 1532SOL     OW 5402   1.801   6.957   2.375  0.8665 -0.2756  0.3589
 1532SOL    HW1 5403   1.784   7.049   2.396  2.4791 -0.1598  1.2974
 1532SOL    HW2 5404   1.855   6.960   2.296  0.2614 -0.4661 -0.0716
 1533SOL     OW 5405   0.878   2.819   4.805  0.5271 -0.3366 -0.1738
 1533SOL    HW1 5406   0.943   2.877   4.766 -0.4365  1.0531  0.1792
 1533SOL    HW2 5407   0.925   2.737   4.821  3.1783  1.5581  3.0425
 1534SOL     OW 5408   0.945   3.641   4.681  0.1378  0.0406  0.0212
 1534SOL    HW1 5409   1.017   3.607   4.627 -0.5223  0.7544 -1.3677
 1534SOL    HW2 5410   0.979   3.638   4.771  1.3347 -1.0385 -0.4387
 1535SOL     OW 5411   0.745   3.776   5.206  0.1155  0.0632  0.1263
 1535SOL    HW1 5412   0.766   3.861   5.244 -0.6075  0.0656  0.5456
 1535SOL    HW2 5413   0.680   3.795   5.138  1.1525  0.0177 -0.9115
 1536SOL     OW 5414   0.783   5.902   5.498  0.3661  0.2089  0.5517
 1536SOL    HW1 5415   0.786   5.872   5.589  0.1665 -2.3322 -0.2126
 1536SOL    HW2 5416   0.780   5.997   5.505 -0.3719  0.0822  3.2164
 1537SOL     OW 5417   0.524   0.652   5.722 -0.2906 -0.1671 -0.1213
 1537SOL    HW1 5418   0.547   0.587   5.656 -0.2374 -2.5256  2.0308
 1537SOL    HW2 5419   0.450   0.700   5.685 -0.0333 -1.1505 -1.9955
 1538SOL     OW 5420   1.283   2.322   2.159 -0.6080  0.8162  0.1199
 1538SOL    HW1 5421   1.328   2.306   2.242 -1.6838  1.3371  0.8251
 1538SOL    HW2 5422   1.351   2.358   2.101  0.3691 -0.4057  0.4589
 1539SOL     OW 5423   2.726   1.856   5.987 -0.9558  0.1832  0.2563
 1539SOL    HW1 5424   2.662   1.924   5.964 -1.1943 -0.1456 -0.0651
 1539SOL    HW2 5425   2.720   1.849   6.082 -1.4339  0.1231  0.2238
 1540SOL     OW 5426   6.348   0.661   4.526 -0.0149 -0.0219  0.1388
 1540SOL    HW1 5427   6.273   0.617   4.567  0.4710 -1.5594 -0.5541
 1540SOL    HW2 5428   6.330   0.755   4.538 -0.3121 -0.3534  3.1179
 1541SOL     OW 5429   3.615   2.961   0.364 -0.0075  0.2060 -0.0232
 1541SOL    HW1 5430   3.596   2.993   0.452  0.8027 -0.1115  0.2779
 1541SOL    HW2 5431   3.542   2.902   0.343  1.4274 -2.3918  1.8141
 1542SOL     OW 5432   0.974   4.453   4.927 -0.3530 -0.4730  0.6038
 1542SOL    HW1 5433   0.959   4.543   4.898  0.7458 -0.1250  1.0499
 1542SOL    HW2 5434   0.958   4.400   4.849  0.0227  0.2110  0.0427
 1543SOL     OW 5435   1.849   2.956   3.922  0.1395 -0.1279 -0.5218
 1543SOL    HW1 5436   1.908   2.982   3.852  1.2633 -3.5932 -1.0102
 1543SOL    HW2 5437   1.849   2.861   3.921 -3.7334 -0.3476  0.9743
 1544SOL     OW 5438   6.032   6.329   0.221  0.2001  0.4738 -0.2299
 1544SOL    HW1 5439   6.094   6.395   0.188  0.6053  1.4153  2.1708
 1544SOL    HW2 5440   5.947   6.357   0.186  0.7288  0.6977 -1.4065
 1545SOL     OW 5441   1.714   1.891   0.412 -0.2029  0.7007 -0.2404
 1545SOL    HW1 5442   1.678   1.921   0.495  2.1123  2.3762  0.2463
 1545SOL    HW2 5443   1.645   1.908   0.348 -2.4751 -1.6560  1.3983
 1546SOL     OW 5444   5.937   2.233   6.203 -0.2584 -0.0017  0.2934
 1546SOL    HW1 5445   5.889   2.265   6.279 -0.3061  0.1982  0.1820
 1546SOL    HW2 5446   5.954   2.141   6.222  0.0450  0.1344  0.7050
 1547SOL     OW 5447   1.315   4.269   3.369  0.4732  0.2116  0.5883
 1547SOL    HW1 5448   1.307   4.186   3.417  0.2667 -1.1684 -1.6784
 1547SOL    HW2 5449   1.225   4.291   3.345  0.7426 -0.2731 -0.9417
 1548SOL     OW 5450   1.039   3.450   5.378 -0.2155 -0.6992 -0.4998
 1548SOL    HW1 5451   0.979   3.521   5.398  0.7838  0.7109 -2.1881
 1548SOL    HW2 5452   1.009   3.415   5.294 -0.6481 -2.2644  0.2692
 1549SOL     OW 5453   1.475   3.765   4.451 -0.0144  0.1344 -0.1267
 1549SOL    HW1 5454   1.476   3.676   4.416  0.3949 -0.3227  1.0198
 1549SOL    HW2 5455   1.397   3.769   4.506 -0.5670  0.8004 -0.9280
 1550SOL     OW 5456   0.483   3.573   6.674  0.0283  0.1871 -0.6668
 1550SOL    HW1 5457   0.458   3.489   6.712 -0.1485  0.2949 -0.5446
 1550SOL    HW2 5458   0.439   3.639   6.728  2.4347  0.5184  1.0192
 1551SOL     OW 5459   0.125   3.053   6.662  0.4616  0.6651  0.1491
 1551SOL    HW1 5460   0.149   3.001   6.739  1.1874  2.0676  0.9131
 1551SOL    HW2 5461   0.053   3.108   6.693 -0.5347 -0.1065 -0.7501
 1552SOL     OW 5462   1.218   2.408   5.882  0.1413  0.1735  0.8950
 1552SOL    HW1 5463   1.128   2.379   5.893 -0.6985  2.3416  0.2154
 1552SOL    HW2 5464   1.262   2.334   5.840 -2.2079  0.2638 -2.1040
 1553SOL     OW 5465   0.842   0.261   5.177  0.4487  0.3810  0.4135
 1553SOL    HW1 5466   0.927   0.299   5.157  0.3272  0.3922 -0.1164
 1553SOL    HW2 5467   0.803   0.244   5.091 -0.4688  1.2471  0.6419
 1554SOL     OW 5468   4.967   4.034   3.762 -0.3921  0.2431 -0.0147
 1554SOL    HW1 5469   4.932   3.949   3.736 -2.0594  1.3711 -1.6367
 1554SOL    HW2 5470   4.908   4.064   3.831  0.0768  0.1981  0.4143
 1555SOL     OW 5471   2.834   4.545   5.558 -0.0346 -0.3961 -0.5671
 1555SOL    HW1 5472   2.796   4.627   5.527 -0.3094 -0.0075  0.7475
 1555SOL    HW2 5473   2.871   4.505   5.479  1.4983  1.7239 -1.0143
 1556SOL     OW 5474   1.485   1.768   4.134  0.3044 -0.4601  0.3369
 1556SOL    HW1 5475   1.434   1.844   4.163  1.2079 -0.3216  1.6605
 1556SOL    HW2 5476   1.420   1.705   4.104 -0.5062  0.5419 -0.0760
 1557SOL     OW 5477   0.342   1.769   5.004 -0.0192 -0.0018  0.4878
 1557SOL    HW1 5478   0.392   1.694   5.036 -1.2311 -0.8352  0.4846
 1557SOL    HW2 5479   0.379   1.844   5.051  0.4547 -0.7450  1.3251
 1558SOL     OW 5480   6.396   6.063   0.553 -0.4709 -0.5740 -0.2152
 1558SOL    HW1 5481   6.369   5.978   0.586 -0.8783 -0.9149 -1.3701
 1558SOL    HW2 5482   6.439   6.105   0.627 -0.9342 -1.4789  0.5898
 1559SOL     OW 5483   6.260   2.413   0.685  0.0877  0.1632  0.0098
 1559SOL    HW1 5484   6.241   2.325   0.652 -0.1993  0.3903 -0.4401
 1559SOL    HW2 5485   6.235   2.471   0.613 -4.2133  1.0220  1.8752
 1560SOL     OW 5486   6.635   1.222   5.845  0.2825  0.6762  0.2109
 1560SOL    HW1 5487   6.616   1.148   5.903 -0.4009  1.1678  0.6337
 1560SOL    HW2 5488   6.731   1.231   5.848  0.2230  1.1263  1.8386
 1561SOL     OW 5489   1.595   4.524   4.519  0.3871  0.1488  0.2841
 1561SOL    HW1 5490   1.641   4.440   4.518 -1.6936 -1.1284  1.7411
 1561SOL    HW2 5491   1.544   4.522   4.600 -1.0318  2.0956 -0.4805
 1562SOL     OW 5492   0.607   1.391   1.926  0.4924  0.0532  0.1378
 1562SOL    HW1 5493   0.629   1.415   2.016  2.0144  0.4468 -0.3107
 1562SOL    HW2 5494   0.591   1.297   1.929  0.1830  0.1239  0.8738
 1563SOL     OW 5495   2.442   3.915   5.925 -0.1801 -0.3782 -0.4069
 1563SOL    HW1 5496   2.418   3.952   6.010  0.6271 -0.3723 -0.1674
 1563SOL    HW2 5497   2.367   3.933   5.869 -0.1966  0.7814 -0.0474
 1564SOL     OW 5498   5.371   1.081   5.466 -0.4735 -0.0092 -0.3627
 1564SOL    HW1 5499   5.457   1.042   5.484 -0.9667 -0.2179  1.9555
 1564SOL    HW2 5500   5.379   1.118   5.379  1.8548 -0.3500 -0.3655
 1565SOL     OW 5501   2.338   3.489   1.572  0.6385  0.1811  0.5244
 1565SOL    HW1 5502   2.360   3.446   1.489  0.2761 -1.9002  1.4563
 1565SOL    HW2 5503   2.255   3.450   1.599 -0.4213  2.4696  0.8032
 1566SOL     OW 5504   1.207   3.054   5.827 -0.1781 -0.2707  0.6268
 1566SOL    HW1 5505   1.214   3.022   5.917 -1.3099  1.3378  1.3419
 1566SOL    HW2 5506   1.140   2.998   5.787 -1.0618  0.1912  1.4003
 1567SOL     OW 5507   2.709   2.489   1.230 -0.3118 -0.1849 -0.4565
 1567SOL    HW1 5508   2.697   2.538   1.312  0.5930  0.6799 -0.8126
 1567SOL    HW2 5509   2.715   2.557   1.162  1.4903 -0.7389 -0.9123
 1568SOL     OW 5510   1.175   0.089   1.862 -0.1940 -0.2499 -0.9441
 1568SOL    HW1 5511   1.189   0.124   1.774 -2.8676  1.3918 -0.8387
 1568SOL    HW2 5512   1.143  -0.001   1.848 -2.8081  0.7332 -1.8949
 1569SOL     OW 5513   1.779   3.761   5.965  0.1104  0.2084  0.2271
 1569SOL    HW1 5514   1.802   3.844   6.006 -1.8304  1.2348 -0.6436
 1569SOL    HW2 5515   1.813   3.767   5.876 -1.2050  0.6864 -0.2706
 1570SOL     OW 5516   1.115   5.568   4.940 -0.4981 -0.7741 -0.2707
 1570SOL    HW1 5517   1.143   5.653   4.906 -1.8589 -0.2656 -0.1906
 1570SOL    HW2 5518   1.197   5.521   4.958  0.2813  0.5639 -0.1775
 1571SOL     OW 5519   5.854   5.475   5.783  0.3364 -0.5787 -0.5204
 1571SOL    HW1 5520   5.898   5.513   5.707  1.6793 -0.5814  0.2284
 1571SOL    HW2 5521   5.847   5.381   5.763  2.5385 -0.9498  0.1655
 1572SOL     OW 5522   3.212   2.412   0.265 -0.7284  0.2147  0.2486
 1572SOL    HW1 5523   3.127   2.367   0.263  0.6324 -2.5279 -1.0423
 1572SOL    HW2 5524   3.272   2.348   0.301  0.7445  2.3737  1.8807
 1573SOL     OW 5525   1.341   5.916   4.453  0.2989 -0.4854  0.2161
 1573SOL    HW1 5526   1.313   5.825   4.441  0.1771 -0.6655  1.6781
 1573SOL    HW2 5527   1.267   5.959   4.494 -0.1291  0.6319 -1.5971
 1574SOL     OW 5528   0.923   1.176   3.644 -0.8207 -0.0912  0.0793
 1574SOL    HW1 5529   0.974   1.190   3.564 -0.7145 -1.1857 -0.0627
 1574SOL    HW2 5530   0.964   1.099   3.685 -2.2992 -0.9542 -0.0025
 1575SOL     OW 5531   0.034   0.324   5.858  0.7148  0.2051 -0.5104
 1575SOL    HW1 5532   0.115   0.375   5.864  1.6464 -1.3595  1.1666
 1575SOL    HW2 5533   0.049   0.262   5.787  1.0598 -0.1426 -0.1436
 1576SOL     OW 5534   6.463   6.602   0.096 -0.0103  0.4977  0.5675
 1576SOL    HW1 5535   6.403   6.672   0.069  0.1937  0.2285 -0.6431
 1576SOL    HW2 5536   6.459   6.603   0.192  0.0322  2.1998  0.5812
 1577SOL     OW 5537   6.262   4.269   2.781  0.3350  0.1202 -0.2259
 1577SOL    HW1 5538   6.287   4.339   2.841 -0.8282  0.4248 -0.0840
 1577SOL    HW2 5539   6.168   4.260   2.792  0.3563 -0.9770 -0.7788
 1578SOL     OW 5540   1.528   3.593   4.785 -0.2034  0.1588  0.0348
 1578SOL    HW1 5541   1.594   3.556   4.727  1.0158  1.9635  0.1959
 1578SOL    HW2 5542   1.557   3.571   4.873 -1.6432 -1.9098  0.0579
 1579SOL     OW 5543   3.360   3.272   0.540  0.0923 -0.2437  0.1564
 1579SOL    HW1 5544   3.417   3.201   0.571  0.9602  0.3433 -0.0485
 1579SOL    HW2 5545   3.394   3.350   0.583 -1.6287 -0.1078  1.3423
 1580SOL     OW 5546   1.666   4.461   4.161 -0.2705 -0.2604  0.5807
 1580SOL    HW1 5547   1.704   4.379   4.193  0.0263  0.1293  1.2593
 1580SOL    HW2 5548   1.729   4.529   4.187 -1.3108  0.3703  1.5618
 1581SOL     OW 5549   6.221   3.479   0.761 -0.6514  0.2549  0.1572
 1581SOL    HW1 5550   6.209   3.396   0.807  0.4615  1.0476  1.9931
 1581SOL    HW2 5551   6.276   3.457   0.686 -0.3449 -0.6806  0.6407
 1582SOL     OW 5552   1.870   4.145   3.525 -0.6666 -0.5662 -0.4211
 1582SOL    HW1 5553   1.848   4.052   3.527  0.0003 -0.7129  0.3276
 1582SOL    HW2 5554   1.929   4.158   3.598 -0.5981  0.4178 -0.6313
 1583SOL     OW 5555   0.950   1.200   4.359  0.6150 -0.4447  0.3906
 1583SOL    HW1 5556   1.005   1.273   4.389 -1.0436  1.2762 -0.5810
 1583SOL    HW2 5557   1.012   1.128   4.344  2.3154  0.7611  1.3053
 1584SOL     OW 5558   2.434   1.737   0.078 -0.2488  0.0149  0.3291
 1584SOL    HW1 5559   2.505   1.798   0.096 -0.7922  1.6934 -2.5848
 1584SOL    HW2 5560   2.476   1.651   0.075  1.6486  0.9259 -0.9917
 1585SOL     OW 5561   3.005   5.196   6.398  0.4314  0.1016  0.0597
 1585SOL    HW1 5562   3.055   5.270   6.433  1.1888 -0.3349 -0.0913
 1585SOL    HW2 5563   3.035   5.121   6.449 -1.8737  0.2004  1.7092
 1586SOL     OW 5564   0.621   0.513   6.910 -0.3575  0.2689 -0.0266
 1586SOL    HW1 5565   0.569   0.576   6.860  0.1050  1.7040  1.2064
 1586SOL    HW2 5566   0.556   0.460   6.956 -0.8182  1.8185  1.2222
 1587SOL     OW 5567   0.861   7.700   6.694 -0.2322 -0.6394 -0.6697
 1587SOL    HW1 5568   0.927   7.769   6.699  1.5655 -2.3008 -0.4286
 1587SOL    HW2 5569   0.781   7.747   6.670  0.7168  1.6208  0.2235
 1588SOL     OW 5570   0.168   3.974   6.854 -0.3787  0.2781 -1.5176
 1588SOL    HW1 5571   0.140   3.937   6.938  1.9612  0.5832 -0.5178
 1588SOL    HW2 5572   0.130   3.916   6.788 -0.3354 -1.3712 -0.1524
 1589SOL     OW 5573   2.126   2.592   2.829 -0.1468 -0.2739 -0.0529
 1589SOL    HW1 5574   2.037   2.562   2.850 -1.1325  3.5992  2.1755
 1589SOL    HW2 5575   2.113   2.667   2.772  1.7362  0.1883  0.0787
 1590SOL     OW 5576   1.373   2.251   5.708  0.6060  0.2420  0.3249
 1590SOL    HW1 5577   1.390   2.339   5.673 -1.2297  0.6372  0.3249
 1590SOL    HW2 5578   1.298   2.220   5.658 -0.4622 -0.2271  2.1494
 1591SOL     OW 5579   0.450   0.427   4.117  0.0959 -0.6155 -0.0742
 1591SOL    HW1 5580   0.478   0.384   4.036  2.6350  1.4996 -0.4575
 1591SOL    HW2 5581   0.430   0.517   4.092 -0.4448 -0.2790  1.4218
 1592SOL     OW 5582   6.696   2.144   2.383 -0.2145 -0.5631 -0.1884
 1592SOL    HW1 5583   6.639   2.073   2.353  0.8069 -1.8427  0.7479
 1592SOL    HW2 5584   6.681   2.215   2.322 -1.9545 -1.2667 -0.6302
 1593SOL     OW 5585   1.454   2.689   4.845  0.5210 -0.1053 -0.0358
 1593SOL    HW1 5586   1.474   2.668   4.754 -0.6234  0.6702 -0.4727
 1593SOL    HW2 5587   1.485   2.612   4.894 -1.5156 -1.8859 -1.3543
 1594SOL     OW 5588   1.260   4.384   0.498 -0.4816  0.4272 -0.0086
 1594SOL    HW1 5589   1.279   4.324   0.569  0.9645 -0.2629 -0.9279
 1594SOL    HW2 5590   1.164   4.386   0.493 -0.6288  0.6778  2.0580
 1595SOL     OW 5591   5.695   1.307   1.891  0.3040 -0.2559  0.1933
 1595SOL    HW1 5592   5.720   1.217   1.910  0.3623 -0.3562 -0.3555
 1595SOL    HW2 5593   5.763   1.339   1.832 -0.7130 -0.4485 -1.1192
 1596SOL     OW 5594   0.696   3.330   5.456 -0.1511  0.0311  0.1985
 1596SOL    HW1 5595   0.667   3.391   5.387  0.7847  1.2350  0.8229
 1596SOL    HW2 5596   0.624   3.329   5.519 -2.0653 -2.8978 -1.8215
 1597SOL     OW 5597   1.338   3.304   5.820 -0.2357  0.5514  0.5096
 1597SOL    HW1 5598   1.286   3.374   5.779 -0.5565  1.3545  2.1811
 1597SOL    HW2 5599   1.280   3.228   5.820 -0.5183  0.7646  0.2083
 1598SOL     OW 5600   0.973   2.565   4.555 -0.0261 -0.2891  0.2490
 1598SOL    HW1 5601   0.956   2.483   4.510 -1.9978  1.4000 -2.3272
 1598SOL    HW2 5602   0.914   2.564   4.630 -0.5847 -0.8967 -0.1915
 1599SOL     OW 5603   1.289   3.322   0.430 -0.1532 -0.0206  0.1401
 1599SOL    HW1 5604   1.356   3.299   0.366  1.1796  2.1668  0.6228
 1599SOL    HW2 5605   1.228   3.378   0.382 -0.8523 -0.8040  0.0812
 1600SOL     OW 5606   0.960   2.421   6.645  0.1937  0.8475 -0.4140
 1600SOL    HW1 5607   0.888   2.483   6.639  0.7493  1.5929  0.4268
 1600SOL    HW2 5608   0.919   2.338   6.670 -0.3619  1.2604  0.0484
 1601SOL     OW 5609   2.446   4.411   4.545  0.4294 -0.2544  0.1495
 1601SOL    HW1 5610   2.387   4.366   4.606  0.2783 -0.5936 -0.2424
 1601SOL    HW2 5611   2.392   4.478   4.504  0.9771  1.2375  1.7116
 1602SOL     OW 5612   1.455   5.458   6.878 -0.6180 -0.5302 -0.9089
 1602SOL    HW1 5613   1.470   5.528   6.941 -0.4838 -0.4459 -1.0335
 1602SOL    HW2 5614   1.389   5.402   6.919  1.7577 -2.2825  0.8123
 1603SOL     OW 5615   6.384   3.166   0.744  0.3926 -0.1352 -0.7308
 1603SOL    HW1 5616   6.476   3.145   0.760  0.5568  0.9952 -0.0875
 1603SOL    HW2 5617   6.337   3.086   0.770  1.1184 -0.3919 -0.1491
 1604SOL     OW 5618   0.638   3.599   4.237  0.3697  0.7637 -0.1815
 1604SOL    HW1 5619   0.548   3.612   4.206  0.2467 -0.4265 -0.3651
 1604SOL    HW2 5620   0.636   3.627   4.328  0.1761  2.1113 -0.5729
 1605SOL     OW 5621   2.342   4.085   4.383 -0.2965  0.0219 -0.6106
 1605SOL    HW1 5622   2.313   3.994   4.379 -2.5445  0.6142  0.6829
 1605SOL    HW2 5623   2.306   4.118   4.465  3.3421  1.1861  0.7403
 1606SOL     OW 5624   6.823   1.542   5.390  0.5260 -0.0503 -0.3660
 1606SOL    HW1 5625   6.768   1.516   5.316  1.2915  0.1728 -1.0273
 1606SOL    HW2 5626   6.861   1.460   5.422 -0.8345 -0.3156  0.6410
 1607SOL     OW 5627   2.252   7.630   4.645  0.0075 -0.0870 -0.0662
 1607SOL    HW1 5628   2.344   7.656   4.652 -0.1216  0.7099 -1.1612
 1607SOL    HW2 5629   2.243   7.598   4.555 -0.8449  0.0691 -0.0440
 1608SOL     OW 5630   5.704   2.438   4.929  0.1538 -0.1048 -0.0124
 1608SOL    HW1 5631   5.672   2.466   5.015  1.5260  2.2840 -0.1876
 1608SOL    HW2 5632   5.799   2.454   4.933  0.5798 -1.9619 -1.2878
 1609SOL     OW 5633   4.256   3.328   6.626 -0.3102  1.0068  0.2113
 1609SOL    HW1 5634   4.300   3.270   6.565  1.2912  2.7077 -0.3589
 1609SOL    HW2 5635   4.164   3.325   6.600  0.0891  0.4201 -1.2278
 1610SOL     OW 5636   1.855   4.245   5.380 -0.1385  0.6032  0.5501
 1610SOL    HW1 5637   1.832   4.228   5.471 -0.4777 -0.1664  0.3321
 1610SOL    HW2 5638   1.792   4.311   5.351 -0.6445  0.1437  0.5998
 1611SOL     OW 5639   0.125   1.628   6.630  0.5673  0.0089  0.2282
 1611SOL    HW1 5640   0.070   1.670   6.695  2.1444  0.2640  1.4578
 1611SOL    HW2 5641   0.121   1.535   6.651 -0.5408 -0.1503 -0.6169
 1612SOL     OW 5642   0.155   4.595   0.423 -0.0727  0.0026 -0.3763
 1612SOL    HW1 5643   0.136   4.651   0.348 -0.0260 -0.4335 -0.7160
 1612SOL    HW2 5644   0.084   4.530   0.422  0.8770 -1.0457 -1.0645
 1613SOL     OW 5645   0.605   1.964   4.970  0.3671 -0.0542 -0.1721
 1613SOL    HW1 5646   0.599   1.942   5.063  0.1794 -0.0422 -0.1817
 1613SOL    HW2 5647   0.550   2.042   4.960  0.1325 -0.2417 -0.3549
 1614SOL     OW 5648   1.262   2.058   2.379 -0.5410 -0.1482  0.8665
 1614SOL    HW1 5649   1.240   2.148   2.402 -1.1759 -0.5273  1.8061
 1614SOL    HW2 5650   1.353   2.062   2.350 -1.1815  1.1274 -1.1917
 1615SOL     OW 5651   0.978   2.608   5.046  0.0798 -0.5048 -0.1261
 1615SOL    HW1 5652   0.943   2.546   5.109  1.1733 -2.2278 -1.1065
 1615SOL    HW2 5653   1.060   2.639   5.085 -1.2024  1.5610  1.0397
 1616SOL     OW 5654   1.584   5.336   4.859  0.2677 -0.4219  0.1381
 1616SOL    HW1 5655   1.540   5.274   4.800 -0.9649 -0.3061  0.8896
 1616SOL    HW2 5656   1.658   5.287   4.894  0.1535 -0.9832 -0.3866
 1617SOL     OW 5657   4.317   3.445   6.061  0.3270  0.1289  0.1761
 1617SOL    HW1 5658   4.361   3.441   5.976  0.3315 -0.5500  0.2035
 1617SOL    HW2 5659   4.384   3.477   6.122  0.6075 -0.3188  0.1047
 1618SOL     OW 5660   1.433   0.241   2.640  0.2901  0.2970  0.0913
 1618SOL    HW1 5661   1.462   0.315   2.587  0.4652 -0.3116 -0.6731
 1618SOL    HW2 5662   1.509   0.218   2.693  0.5258  0.0673 -0.3504
 1619SOL     OW 5663   0.528   3.326   5.684 -0.1305 -0.0200  0.2208
 1619SOL    HW1 5664   0.512   3.416   5.711  0.9466  0.0663  0.6554
 1619SOL    HW2 5665   0.490   3.272   5.753  1.4044  0.1741  1.2614
 1620SOL     OW 5666   0.117   2.099   4.382  0.1494 -0.1453 -0.0625
 1620SOL    HW1 5667   0.036   2.150   4.388  1.1557  1.7191 -1.2699
 1620SOL    HW2 5668   0.123   2.075   4.290 -0.4690 -2.9180  0.5117
 1621SOL     OW 5669   0.244   5.656   5.499  0.0910  0.3426  0.0364
 1621SOL    HW1 5670   0.317   5.672   5.559  0.3876  1.2962 -0.5515
 1621SOL    HW2 5671   0.226   5.742   5.461 -3.6911  0.9627  2.7219
 1622SOL     OW 5672   2.119   3.021   1.194 -0.4662  0.2470 -0.3324
 1622SOL    HW1 5673   2.187   3.080   1.163 -1.3340  0.9661 -0.9296
 1622SOL    HW2 5674   2.164   2.938   1.208  0.3458  0.4181 -1.7021
 1623SOL     OW 5675   3.702   2.725   0.136 -0.0429 -0.0638 -0.4677
 1623SOL    HW1 5676   3.619   2.689   0.170  0.5216 -0.2956  0.7255
 1623SOL    HW2 5677   3.747   2.758   0.214  1.5333 -1.0356 -0.9385
 1624SOL     OW 5678   6.086   1.741   3.833  0.0586 -0.1873  0.2027
 1624SOL    HW1 5679   6.023   1.796   3.787  1.5692  1.1967 -0.3334
 1624SOL    HW2 5680   6.117   1.795   3.906  0.2795 -1.0073  0.7287
 1625SOL     OW 5681   6.701   2.160   6.121 -0.0953 -0.0259  0.0389
 1625SOL    HW1 5682   6.634   2.110   6.074 -0.6429 -0.7008  1.5075
 1625SOL    HW2 5683   6.775   2.163   6.060 -0.3776 -1.8421 -0.4545
 1626SOL     OW 5684   1.846   2.429   6.922  0.2742  0.0366  0.7970
 1626SOL    HW1 5685   1.792   2.468   6.854 -2.1259  0.0647  2.5963
 1626SOL    HW2 5686   1.841   2.490   6.995  0.1811 -1.4297  2.0857
 1627SOL     OW 5687   0.737   3.934   3.712 -0.0710 -0.2988  0.2822
 1627SOL    HW1 5688   0.751   3.848   3.671  2.1652  0.0170  0.2195
 1627SOL    HW2 5689   0.650   3.960   3.684 -0.1348 -1.8106 -1.1123
 1628SOL     OW 5690   1.321   3.384   5.093  0.0210 -0.4360 -0.1108
 1628SOL    HW1 5691   1.403   3.416   5.055  0.6473 -0.0056  1.5017
 1628SOL    HW2 5692   1.327   3.289   5.087  1.0138 -0.4398  0.6924
 1629SOL     OW 5693   2.866   3.153   1.143 -0.0920  0.7000 -0.6344
 1629SOL    HW1 5694   2.868   3.208   1.065 -0.1344  0.2098 -0.9821
 1629SOL    HW2 5695   2.822   3.207   1.209  1.2752  1.7035 -0.4882
 1630SOL     OW 5696   3.465   2.961   6.709  0.0828  0.6000  1.1106
 1630SOL    HW1 5697   3.467   3.042   6.657 -2.0064 -0.1209 -0.2190
 1630SOL    HW2 5698   3.402   2.979   6.779 -0.3283  0.1491  0.8579
 1631SOL     OW 5699   2.753   1.318   2.723  0.6102  0.1006  0.2671
 1631SOL    HW1 5700   2.731   1.265   2.800  0.2569  0.9991  0.7998
 1631SOL    HW2 5701   2.687   1.387   2.722 -0.4269 -0.8342 -1.8235
 1632SOL     OW 5702   1.604   3.007   5.622 -0.4671 -0.2070 -0.4308
 1632SOL    HW1 5703   1.611   3.063   5.699 -0.7164 -0.2285 -0.3905
 1632SOL    HW2 5704   1.561   2.928   5.654 -2.3602  0.5389 -0.9690
 1633SOL     OW 5705   1.598   3.183   4.206 -0.0375  0.0990 -0.4158
 1633SOL    HW1 5706   1.603   3.209   4.297 -1.3872  0.4958 -0.4273
 1633SOL    HW2 5707   1.512   3.214   4.177  0.4613  0.1950 -1.8863
 1634SOL     OW 5708   1.081   0.706   6.820 -0.4096 -0.3447  0.2263
 1634SOL    HW1 5709   1.072   0.793   6.859  1.9900 -0.3432  0.9755
 1634SOL    HW2 5710   1.001   0.694   6.769 -2.3450  0.8995  2.7483
 1635SOL     OW 5711   6.115   3.831   6.330 -0.0337  0.0687 -0.4154
 1635SOL    HW1 5712   6.020   3.822   6.329 -0.2698  1.5138 -3.7269
 1635SOL    HW2 5713   6.147   3.756   6.281  0.6169 -0.5631  0.9150
 1636SOL     OW 5714  -0.021   4.535   4.213  0.6252  0.1220  0.4347
 1636SOL    HW1 5715   0.062   4.571   4.245  0.9304  0.0152 -0.2225
 1636SOL    HW2 5716  -0.035   4.456   4.266  0.4293  0.6890  1.2361
 1637SOL     OW 5717   2.873   5.015   5.939 -0.2482 -0.3771  0.7837
 1637SOL    HW1 5718   2.855   5.044   6.029  0.3774 -0.6982  1.0149
 1637SOL    HW2 5719   2.852   4.922   5.940 -0.4499 -0.3353  0.5351
 1638SOL     OW 5720   1.327   4.269   6.207 -0.3907  0.3082 -0.0053
 1638SOL    HW1 5721   1.387   4.212   6.257  1.0994  2.0091  0.2808
 1638SOL    HW2 5722   1.314   4.223   6.124 -0.4724 -1.1510  0.7769
 1639SOL     OW 5723   2.791   1.921   0.115  0.2444 -0.7058 -0.6142
 1639SOL    HW1 5724   2.740   1.898   0.193 -0.2215  0.5106 -0.5388
 1639SOL    HW2 5725   2.870   1.867   0.121 -0.0831 -1.0982  0.3586
 1640SOL     OW 5726   0.823   3.107   4.969 -0.0528 -0.0985 -0.2621
 1640SOL    HW1 5727   0.730   3.124   4.982 -0.0203  1.3788 -1.6431
 1640SOL    HW2 5728   0.849   3.058   5.047 -1.9216 -0.3545  0.2599
 1641SOL     OW 5729   2.448   4.083   6.805 -0.0574  0.0838 -0.4075
 1641SOL    HW1 5730   2.508   4.031   6.752 -0.4936 -1.4227  0.5029
 1641SOL    HW2 5731   2.465   4.173   6.779  1.2862 -0.4417 -1.4913
 1642SOL     OW 5732   0.488   6.963   2.071 -0.0593  0.3252 -0.0523
 1642SOL    HW1 5733   0.536   7.028   2.123  0.6261  0.6451 -1.0669
 1642SOL    HW2 5734   0.500   6.991   1.980 -2.3778  0.5657 -0.3560
 1643SOL     OW 5735   3.570   0.301   6.537 -0.5467  0.2381 -0.8581
 1643SOL    HW1 5736   3.644   0.352   6.570 -1.9782  1.8219  0.0168
 1643SOL    HW2 5737   3.608   0.215   6.516  1.4500  0.8828 -0.0953
 1644SOL     OW 5738   1.497   2.792   3.543  0.3315 -0.1129  0.1450
 1644SOL    HW1 5739   1.493   2.709   3.497  2.8657  0.0071 -0.4050
 1644SOL    HW2 5740   1.528   2.769   3.631  2.4428  0.3016 -0.4276
 1645SOL     OW 5741   1.981   2.850   3.376 -0.1338 -0.3769  0.0863
 1645SOL    HW1 5742   2.065   2.835   3.420  0.2143 -0.9373 -0.7456
 1645SOL    HW2 5743   1.960   2.942   3.395  0.6459 -0.2467  0.3485
 1646SOL     OW 5744   1.066   2.387   6.970  0.0020  0.1303 -0.3372
 1646SOL    HW1 5745   1.019   2.316   6.926 -2.8847  0.7360  1.4260
 1646SOL    HW2 5746   1.027   2.467   6.935  1.7593  0.8295 -0.8022
 1647SOL     OW 5747   0.235   4.887   0.377  0.0264 -0.1027 -0.2877
 1647SOL    HW1 5748   0.318   4.841   0.389  0.0424 -0.0051 -0.0019
 1647SOL    HW2 5749   0.177   4.852   0.445  0.0766  0.3772  0.0141
 1648SOL     OW 5750   1.958   5.497   4.973  0.3402  0.4876 -0.2928
 1648SOL    HW1 5751   1.894   5.433   5.003  1.0343  0.0449  0.2958
 1648SOL    HW2 5752   1.906   5.568   4.935 -0.4839  0.1083  0.1079
 1649SOL     OW 5753   6.467   2.902   6.450 -0.6097  0.3291 -0.6028
 1649SOL    HW1 5754   6.438   2.894   6.541  0.3851 -0.3062 -0.3166
 1649SOL    HW2 5755   6.396   2.866   6.398 -0.0058 -2.1158  0.1257
 1650SOL     OW 5756   2.225   0.974   1.804 -0.4158  0.0368 -0.1382
 1650SOL    HW1 5757   2.289   0.902   1.804  0.4447  0.7526  1.3712
 1650SOL    HW2 5758   2.276   1.051   1.827 -1.8679  0.5498  1.6793
 1651SOL     OW 5759   4.108   3.701   4.898  0.0344  0.2504  0.5488
 1651SOL    HW1 5760   4.201   3.680   4.906 -0.3827 -1.1758  2.1850
 1651SOL    HW2 5761   4.099   3.784   4.945  0.5638  0.7092 -0.1379
 1652SOL     OW 5762   5.089   2.695   4.150 -0.3540 -0.3885 -0.2532
 1652SOL    HW1 5763   5.130   2.678   4.065  0.2827 -0.5095  0.0691
 1652SOL    HW2 5764   5.014   2.750   4.130  0.7867  1.0619 -0.7380
 1653SOL     OW 5765   1.803   1.555   1.051 -0.0855  0.2591 -0.2387
 1653SOL    HW1 5766   1.800   1.551   0.956  1.0273  3.1754 -0.5145
 1653SOL    HW2 5767   1.862   1.485   1.077 -1.1812 -1.2134 -1.5668
 1654SOL     OW 5768   0.260   0.656   3.025  0.1900  0.3873 -0.3790
 1654SOL    HW1 5769   0.172   0.668   2.991  0.6713  2.0188 -1.1649
 1654SOL    HW2 5770   0.293   0.579   2.980 -1.6099 -1.7255  1.6866
 1655SOL     OW 5771   0.442   4.155   5.220  0.0718 -0.3674  0.0967
 1655SOL    HW1 5772   0.406   4.218   5.158  1.8468  0.9355  0.3217
 1655SOL    HW2 5773   0.381   4.156   5.294  0.4428  1.6524  0.4160
 1656SOL     OW 5774   5.050   3.156   3.586 -0.0132 -0.3644  0.5163
 1656SOL    HW1 5775   5.122   3.124   3.641 -1.0918 -0.3037  2.0372
 1656SOL    HW2 5776   4.972   3.142   3.639 -0.8808  1.7680 -0.1035
 1657SOL     OW 5777   1.334   2.487   4.593 -0.1150  0.3141 -0.1302
 1657SOL    HW1 5778   1.300   2.464   4.680  0.7644  1.2914  0.5081
 1657SOL    HW2 5779   1.283   2.434   4.532 -0.4961 -0.6718  1.0091
 1658SOL     OW 5780   4.192   2.654   6.980  0.1410 -0.2626 -0.2569
 1658SOL    HW1 5781   4.126   2.613   6.924 -0.9147  1.0935 -0.0468
 1658SOL    HW2 5782   4.158   2.645   7.069  1.0663 -1.0345  0.0330
 1659SOL     OW 5783   2.702   2.879   5.857 -0.2723 -0.0695 -0.7010
 1659SOL    HW1 5784   2.666   2.935   5.788 -2.1387 -2.4342 -1.8260
 1659SOL    HW2 5785   2.627   2.859   5.913  0.7341 -0.0471  0.7211
 1660SOL     OW 5786   2.275   3.340   4.343  0.2739 -0.6200  0.3146
 1660SOL    HW1 5787   2.291   3.309   4.432 -0.6371  0.7467  0.9869
 1660SOL    HW2 5788   2.296   3.433   4.346 -0.7060 -0.3468 -0.6367
 1661SOL     OW 5789   6.675   3.464   3.835  0.2476  0.1395  0.0568
 1661SOL    HW1 5790   6.702   3.525   3.904  2.5373 -0.2453 -0.4106
 1661SOL    HW2 5791   6.587   3.493   3.811 -0.2098  0.9200  2.3974
 1662SOL     OW 5792   1.156   5.825   4.839 -0.5109 -0.2834 -0.2580
 1662SOL    HW1 5793   1.137   5.912   4.875 -1.7213 -0.7138  0.1784
 1662SOL    HW2 5794   1.079   5.803   4.787 -0.5691 -1.4455  0.3112
 1663SOL     OW 5795   2.563   2.018   3.963 -0.6921  0.0639 -0.5478
 1663SOL    HW1 5796   2.575   1.969   3.882 -0.3967  0.0305 -0.4884
[truncated: 2,242,808 more chars]
