# Supplementary material for: Best Practices in Constant pH MD Simulations: Accuracy and Sampling
Source: J Chem Theory Comput. 2022 Sep 15;18(10):6134–47. doi: 10.1021/acs.jctc.2c00517 (PMC9558372; doi:10.1021/acs.jctc.2c00517)
Supplement: Supplementary file 1 — ct2c00517_si_001.zip [file ct2c00517_si_001.zip › best_practices_simulations/titration/original_ff/topol_nd.top]

;
;	File 'topol.top' was generated
;	By user: pbuslaev (502)
;	On host: MacBook-Pro-macos.local
;	At date: Thu Feb  3 12:48:22 2022
;
;	This is a standalone topology file
;
;	Created by:
;	 :-) GROMACS - gmx pdb2gmx, 2021-beta1-dev-20211103-ea8c48783-dirty-unknown (-:
;	
;	Executable:   /usr/local/gromacs-cph/bin/gmx
;	Data prefix:  /usr/local/gromacs-cph
;	Working dir:  /Users/pbuslaev/work/sim/220203_titration/modified_ff
;	Command line:
;	  gmx pdb2gmx -f 0_1cvo.pdb -o 1_1cvo.gro -p -ignh -ter
;	Force field was read from current directory or a relative path - path added.
;

; Include forcefield parameters
#include "./charmm36-mar2019-m6-buf.ff/forcefield.itp"

[ moleculetype ]
; Name            nrexcl
Protein_chain_A     3

[ atoms ]
;   nr       type  resnr residue  atom   cgnr     charge       mass  typeB    chargeB      massB
; residue   1 LEU rtp LEU  q +1.0
     1        NH3      1    LEU      N      1       -0.3     14.007
     2         HC      1    LEU     H1      2       0.33      1.008
     3         HC      1    LEU     H2      3       0.33      1.008
     4         HC      1    LEU     H3      4       0.33      1.008
     5        CT1      1    LEU     CA      5       0.21     12.011
     6        HB1      1    LEU     HA      6        0.1      1.008
     7        CT2      1    LEU     CB      7      -0.18     12.011
     8        HA2      1    LEU    HB1      8       0.09      1.008
     9        HA2      1    LEU    HB2      9       0.09      1.008
    10        CT1      1    LEU     CG     10      -0.09     12.011
    11        HA1      1    LEU     HG     11       0.09      1.008
    12        CT3      1    LEU    CD1     12      -0.27     12.011
    13        HA3      1    LEU   HD11     13       0.09      1.008
    14        HA3      1    LEU   HD12     14       0.09      1.008
    15        HA3      1    LEU   HD13     15       0.09      1.008
    16        CT3      1    LEU    CD2     16      -0.27     12.011
    17        HA3      1    LEU   HD21     17       0.09      1.008
    18        HA3      1    LEU   HD22     18       0.09      1.008
    19        HA3      1    LEU   HD23     19       0.09      1.008
    20          C      1    LEU      C     20       0.51     12.011
    21          O      1    LEU      O     21      -0.51     15.999   ; qtot 1
; residue   2 LYS rtp LYS  q +1.0
    22        NH1      2    LYS      N     22      -0.47     14.007
    23          H      2    LYS     HN     23       0.31      1.008
    24        CT1      2    LYS     CA     24       0.07     12.011
    25        HB1      2    LYS     HA     25       0.09      1.008
    26        CT2      2    LYS     CB     26      -0.18     12.011
    27        HA2      2    LYS    HB1     27       0.09      1.008
    28        HA2      2    LYS    HB2     28       0.09      1.008
    29        CT2      2    LYS     CG     29      -0.18     12.011
    30        HA2      2    LYS    HG1     30       0.09      1.008
    31        HA2      2    LYS    HG2     31       0.09      1.008
    32        CT2      2    LYS     CD     32      -0.18     12.011
    33        HA2      2    LYS    HD1     33       0.09      1.008
    34        HA2      2    LYS    HD2     34       0.09      1.008
    35        CT2      2    LYS     CE     35       0.21     12.011
    36        HA2      2    LYS    HE1     36       0.05      1.008
    37        HA2      2    LYS    HE2     37       0.05      1.008
    38        NH3      2    LYS     NZ     38       -0.3     14.007
    39         HC      2    LYS    HZ1     39       0.33      1.008
    40         HC      2    LYS    HZ2     40       0.33      1.008
    41         HC      2    LYS    HZ3     41       0.33      1.008
    42          C      2    LYS      C     42       0.51     12.011
    43          O      2    LYS      O     43      -0.51     15.999   ; qtot 2
; residue   3 CYS rtp CYS2 q  0.0
    44        NH1      3    CYS      N     44      -0.47     14.007
    45          H      3    CYS     HN     45       0.31      1.008
    46        CT1      3    CYS     CA     46       0.07     12.011
    47        HB1      3    CYS     HA     47       0.09      1.008
    48        CT2      3    CYS     CB     48       -0.1     12.011
    49        HA2      3    CYS    HB1     49       0.09      1.008
    50        HA2      3    CYS    HB2     50       0.09      1.008
    51         SM      3    CYS     SG     51      -0.08      32.06
    52          C      3    CYS      C     52       0.51     12.011
    53          O      3    CYS      O     53      -0.51     15.999   ; qtot 2
; residue   4 HSPT rtp HSPT q +1.0
    54        NH1      4   HSPT      N     54      -0.47     14.007
    55          H      4   HSPT     HN     55       0.31      1.008
    56        CT1      4   HSPT     CA     56       0.07     12.011
    57        HB1      4   HSPT     HA     57       0.09      1.008
    58       CT2A      4   HSPT     CB     58      -0.09     12.011
    59        HA2      4   HSPT    HB1     59       0.09      1.008
    60        HA2      4   HSPT    HB2     60       0.09      1.008
    61       CPH1      4   HSPT    CD2     61       0.22     12.011
    62        HR1      4   HSPT    HD2     62       0.10      1.008
    63       CPH1      4   HSPT     CG     63      -0.05     12.011
    64        NR3      4   HSPT    NE2     64      -0.70     14.007
    65          H      4   HSPT    HE2     65       0.00      1.008
    66        NR3      4   HSPT    ND1     66      -0.36     14.007
    67          H      4   HSPT    HD1     67       0.32      1.008
    68       CPH2      4   HSPT    CE1     68       0.25     12.011
    69        HR2      4   HSPT    HE1     69       0.13      1.008
    70          C      4   HSPT      C     70       0.51     12.011
    71          O      4   HSPT      O     71      -0.51     15.999   ; qtot 3
; residue   5 ASN rtp ASN  q  0.0
    72        NH1      5    ASN      N     72      -0.47     14.007
    73          H      5    ASN     HN     73       0.31      1.008
    74        CT1      5    ASN     CA     74       0.07     12.011
    75        HB1      5    ASN     HA     75       0.09      1.008
    76        CT2      5    ASN     CB     76      -0.18     12.011
    77        HA2      5    ASN    HB1     77       0.09      1.008
    78        HA2      5    ASN    HB2     78       0.09      1.008
    79         CC      5    ASN     CG     79       0.55     12.011
    80          O      5    ASN    OD1     80      -0.55     15.999
    81        NH2      5    ASN    ND2     81      -0.62     14.007
    82          H      5    ASN   HD21     82       0.32      1.008
    83          H      5    ASN   HD22     83        0.3      1.008
    84          C      5    ASN      C     84       0.51     12.011
    85          O      5    ASN      O     85      -0.51     15.999   ; qtot 3
; residue   6 THR rtp THR  q  0.0
    86        NH1      6    THR      N     86      -0.47     14.007
    87          H      6    THR     HN     87       0.31      1.008
    88        CT1      6    THR     CA     88       0.07     12.011
    89        HB1      6    THR     HA     89       0.09      1.008
    90        CT1      6    THR     CB     90       0.14     12.011
    91        HA1      6    THR     HB     91       0.09      1.008
    92        OH1      6    THR    OG1     92      -0.66     15.999
    93          H      6    THR    HG1     93       0.43      1.008
    94        CT3      6    THR    CG2     94      -0.27     12.011
    95        HA3      6    THR   HG21     95       0.09      1.008
    96        HA3      6    THR   HG22     96       0.09      1.008
    97        HA3      6    THR   HG23     97       0.09      1.008
    98          C      6    THR      C     98       0.51     12.011
    99          O      6    THR      O     99      -0.51     15.999   ; qtot 3
; residue   7 GLN rtp GLN  q  0.0
   100        NH1      7    GLN      N    100      -0.47     14.007
   101          H      7    GLN     HN    101       0.31      1.008
   102        CT1      7    GLN     CA    102       0.07     12.011
   103        HB1      7    GLN     HA    103       0.09      1.008
   104        CT2      7    GLN     CB    104      -0.18     12.011
   105        HA2      7    GLN    HB1    105       0.09      1.008
   106        HA2      7    GLN    HB2    106       0.09      1.008
   107        CT2      7    GLN     CG    107      -0.18     12.011
   108        HA2      7    GLN    HG1    108       0.09      1.008
   109        HA2      7    GLN    HG2    109       0.09      1.008
   110         CC      7    GLN     CD    110       0.55     12.011
   111          O      7    GLN    OE1    111      -0.55     15.999
   112        NH2      7    GLN    NE2    112      -0.62     14.007
   113          H      7    GLN   HE21    113       0.32      1.008
   114          H      7    GLN   HE22    114        0.3      1.008
   115          C      7    GLN      C    115       0.51     12.011
   116          O      7    GLN      O    116      -0.51     15.999   ; qtot 3
; residue   8 LEU rtp LEU  q  0.0
   117        NH1      8    LEU      N    117      -0.47     14.007
   118          H      8    LEU     HN    118       0.31      1.008
   119        CT1      8    LEU     CA    119       0.07     12.011
   120        HB1      8    LEU     HA    120       0.09      1.008
   121        CT2      8    LEU     CB    121      -0.18     12.011
   122        HA2      8    LEU    HB1    122       0.09      1.008
   123        HA2      8    LEU    HB2    123       0.09      1.008
   124        CT1      8    LEU     CG    124      -0.09     12.011
   125        HA1      8    LEU     HG    125       0.09      1.008
   126        CT3      8    LEU    CD1    126      -0.27     12.011
   127        HA3      8    LEU   HD11    127       0.09      1.008
   128        HA3      8    LEU   HD12    128       0.09      1.008
   129        HA3      8    LEU   HD13    129       0.09      1.008
   130        CT3      8    LEU    CD2    130      -0.27     12.011
   131        HA3      8    LEU   HD21    131       0.09      1.008
   132        HA3      8    LEU   HD22    132       0.09      1.008
   133        HA3      8    LEU   HD23    133       0.09      1.008
   134          C      8    LEU      C    134       0.51     12.011
   135          O      8    LEU      O    135      -0.51     15.999   ; qtot 3
; residue   9 PRO rtp PRO  q  0.0
   136          N      9    PRO      N    136      -0.29     14.007
   137        CP3      9    PRO     CD    137          0     12.011
   138        HA2      9    PRO    HD1    138       0.09      1.008
   139        HA2      9    PRO    HD2    139       0.09      1.008
   140        CP1      9    PRO     CA    140       0.02     12.011
   141        HB1      9    PRO     HA    141       0.09      1.008
   142        CP2      9    PRO     CB    142      -0.18     12.011
   143        HA2      9    PRO    HB1    143       0.09      1.008
   144        HA2      9    PRO    HB2    144       0.09      1.008
   145        CP2      9    PRO     CG    145      -0.18     12.011
   146        HA2      9    PRO    HG1    146       0.09      1.008
   147        HA2      9    PRO    HG2    147       0.09      1.008
   148          C      9    PRO      C    148       0.51     12.011
   149          O      9    PRO      O    149      -0.51     15.999   ; qtot 3
; residue  10 PHE rtp PHE  q  0.0
   150        NH1     10    PHE      N    150      -0.47     14.007
   151          H     10    PHE     HN    151       0.31      1.008
   152        CT1     10    PHE     CA    152       0.07     12.011
   153        HB1     10    PHE     HA    153       0.09      1.008
   154        CT2     10    PHE     CB    154      -0.18     12.011
   155        HA2     10    PHE    HB1    155       0.09      1.008
   156        HA2     10    PHE    HB2    156       0.09      1.008
   157         CA     10    PHE     CG    157          0     12.011
   158         CA     10    PHE    CD1    158     -0.115     12.011
   159         HP     10    PHE    HD1    159      0.115      1.008
   160         CA     10    PHE    CE1    160     -0.115     12.011
   161         HP     10    PHE    HE1    161      0.115      1.008
   162         CA     10    PHE     CZ    162     -0.115     12.011
   163         HP     10    PHE     HZ    163      0.115      1.008
   164         CA     10    PHE    CD2    164     -0.115     12.011
   165         HP     10    PHE    HD2    165      0.115      1.008
   166         CA     10    PHE    CE2    166     -0.115     12.011
   167         HP     10    PHE    HE2    167      0.115      1.008
   168          C     10    PHE      C    168       0.51     12.011
   169          O     10    PHE      O    169      -0.51     15.999   ; qtot 3
; residue  11 ILE rtp ILE  q  0.0
   170        NH1     11    ILE      N    170      -0.47     14.007
   171          H     11    ILE     HN    171       0.31      1.008
   172        CT1     11    ILE     CA    172       0.07     12.011
   173        HB1     11    ILE     HA    173       0.09      1.008
   174        CT1     11    ILE     CB    174      -0.09     12.011
   175        HA1     11    ILE     HB    175       0.09      1.008
   176        CT3     11    ILE    CG2    176      -0.27     12.011
   177        HA3     11    ILE   HG21    177       0.09      1.008
   178        HA3     11    ILE   HG22    178       0.09      1.008
   179        HA3     11    ILE   HG23    179       0.09      1.008
   180        CT2     11    ILE    CG1    180      -0.18     12.011
   181        HA2     11    ILE   HG11    181       0.09      1.008
   182        HA2     11    ILE   HG12    182       0.09      1.008
   183        CT3     11    ILE     CD    183      -0.27     12.011
   184        HA3     11    ILE    HD1    184       0.09      1.008
   185        HA3     11    ILE    HD2    185       0.09      1.008
   186        HA3     11    ILE    HD3    186       0.09      1.008
   187          C     11    ILE      C    187       0.51     12.011
   188          O     11    ILE      O    188      -0.51     15.999   ; qtot 3
; residue  12 TYR rtp TYR  q  0.0
   189        NH1     12    TYR      N    189      -0.47     14.007
   190          H     12    TYR     HN    190       0.31      1.008
   191        CT1     12    TYR     CA    191       0.07     12.011
   192        HB1     12    TYR     HA    192       0.09      1.008
   193        CT2     12    TYR     CB    193      -0.18     12.011
   194        HA2     12    TYR    HB1    194       0.09      1.008
   195        HA2     12    TYR    HB2    195       0.09      1.008
   196         CA     12    TYR     CG    196          0     12.011
   197         CA     12    TYR    CD1    197     -0.115     12.011
   198         HP     12    TYR    HD1    198      0.115      1.008
   199         CA     12    TYR    CE1    199     -0.115     12.011
   200         HP     12    TYR    HE1    200      0.115      1.008
   201         CA     12    TYR     CZ    201       0.11     12.011
   202        OH1     12    TYR     OH    202      -0.54     15.999
   203          H     12    TYR     HH    203       0.43      1.008
   204         CA     12    TYR    CD2    204     -0.115     12.011
   205         HP     12    TYR    HD2    205      0.115      1.008
   206         CA     12    TYR    CE2    206     -0.115     12.011
   207         HP     12    TYR    HE2    207      0.115      1.008
   208          C     12    TYR      C    208       0.51     12.011
   209          O     12    TYR      O    209      -0.51     15.999   ; qtot 3
; residue  13 LYS rtp LYS  q +1.0
   210        NH1     13    LYS      N    210      -0.47     14.007
   211          H     13    LYS     HN    211       0.31      1.008
   212        CT1     13    LYS     CA    212       0.07     12.011
   213        HB1     13    LYS     HA    213       0.09      1.008
   214        CT2     13    LYS     CB    214      -0.18     12.011
   215        HA2     13    LYS    HB1    215       0.09      1.008
   216        HA2     13    LYS    HB2    216       0.09      1.008
   217        CT2     13    LYS     CG    217      -0.18     12.011
   218        HA2     13    LYS    HG1    218       0.09      1.008
   219        HA2     13    LYS    HG2    219       0.09      1.008
   220        CT2     13    LYS     CD    220      -0.18     12.011
   221        HA2     13    LYS    HD1    221       0.09      1.008
   222        HA2     13    LYS    HD2    222       0.09      1.008
   223        CT2     13    LYS     CE    223       0.21     12.011
   224        HA2     13    LYS    HE1    224       0.05      1.008
   225        HA2     13    LYS    HE2    225       0.05      1.008
   226        NH3     13    LYS     NZ    226       -0.3     14.007
   227         HC     13    LYS    HZ1    227       0.33      1.008
   228         HC     13    LYS    HZ2    228       0.33      1.008
   229         HC     13    LYS    HZ3    229       0.33      1.008
   230          C     13    LYS      C    230       0.51     12.011
   231          O     13    LYS      O    231      -0.51     15.999   ; qtot 4
; residue  14 THR rtp THR  q  0.0
   232        NH1     14    THR      N    232      -0.47     14.007
   233          H     14    THR     HN    233       0.31      1.008
   234        CT1     14    THR     CA    234       0.07     12.011
   235        HB1     14    THR     HA    235       0.09      1.008
   236        CT1     14    THR     CB    236       0.14     12.011
   237        HA1     14    THR     HB    237       0.09      1.008
   238        OH1     14    THR    OG1    238      -0.66     15.999
   239          H     14    THR    HG1    239       0.43      1.008
   240        CT3     14    THR    CG2    240      -0.27     12.011
   241        HA3     14    THR   HG21    241       0.09      1.008
   242        HA3     14    THR   HG22    242       0.09      1.008
   243        HA3     14    THR   HG23    243       0.09      1.008
   244          C     14    THR      C    244       0.51     12.011
   245          O     14    THR      O    245      -0.51     15.999   ; qtot 4
; residue  15 CYS rtp CYS2 q  0.0
   246        NH1     15    CYS      N    246      -0.47     14.007
   247          H     15    CYS     HN    247       0.31      1.008
   248        CT1     15    CYS     CA    248       0.07     12.011
   249        HB1     15    CYS     HA    249       0.09      1.008
   250        CT2     15    CYS     CB    250       -0.1     12.011
   251        HA2     15    CYS    HB1    251       0.09      1.008
   252        HA2     15    CYS    HB2    252       0.09      1.008
   253         SM     15    CYS     SG    253      -0.08      32.06
   254          C     15    CYS      C    254       0.51     12.011
   255          O     15    CYS      O    255      -0.51     15.999   ; qtot 4
; residue  16 PRO rtp PRO  q  0.0
   256          N     16    PRO      N    256      -0.29     14.007
   257        CP3     16    PRO     CD    257          0     12.011
   258        HA2     16    PRO    HD1    258       0.09      1.008
   259        HA2     16    PRO    HD2    259       0.09      1.008
   260        CP1     16    PRO     CA    260       0.02     12.011
   261        HB1     16    PRO     HA    261       0.09      1.008
   262        CP2     16    PRO     CB    262      -0.18     12.011
   263        HA2     16    PRO    HB1    263       0.09      1.008
   264        HA2     16    PRO    HB2    264       0.09      1.008
   265        CP2     16    PRO     CG    265      -0.18     12.011
   266        HA2     16    PRO    HG1    266       0.09      1.008
   267        HA2     16    PRO    HG2    267       0.09      1.008
   268          C     16    PRO      C    268       0.51     12.011
   269          O     16    PRO      O    269      -0.51     15.999   ; qtot 4
; residue  17 GLUT rtp GLUT q  0.0
   270        NH1     17   GLUT      N    270      -0.47     14.007
   271          H     17   GLUT     HN    271       0.31      1.008
   272        CT1     17   GLUT     CA    272       0.07     12.011
   273        HB1     17   GLUT     HA    273       0.09      1.008
   274        CT2     17   GLUT     CB    274      -0.18     12.011
   275        HA2     17   GLUT    HB1    275       0.09      1.008
   276        HA2     17   GLUT    HB2    276       0.09      1.008
   277        CT2     17   GLUT     CG    277      -0.21     12.011
   278        HA2     17   GLUT    HG1    278       0.09      1.008
   279        HA2     17   GLUT    HG2    279       0.09      1.008
   280         CD     17   GLUT     CD    280       0.75     12.011
   281         OB     17   GLUT    OE1    281      -0.55     15.999
   282        OH1     17   GLUT    OE2    282      -0.61     15.999
   283          H     17   GLUT    HE2    283       0.44      1.008
   284          C     17   GLUT      C    284       0.51     12.011
   285          O     17   GLUT      O    285      -0.51     15.999   ; qtot 4
; residue  18 GLY rtp GLY  q  0.0
   286        NH1     18    GLY      N    286      -0.47     14.007
   287          H     18    GLY     HN    287       0.31      1.008
   288        CT2     18    GLY     CA    288      -0.02     12.011
   289        HB2     18    GLY    HA1    289       0.09      1.008
   290        HB2     18    GLY    HA2    290       0.09      1.008
   291          C     18    GLY      C    291       0.51     12.011
   292          O     18    GLY      O    292      -0.51     15.999   ; qtot 4
; residue  19 LYS rtp LYS  q +1.0
   293        NH1     19    LYS      N    293      -0.47     14.007
   294          H     19    LYS     HN    294       0.31      1.008
   295        CT1     19    LYS     CA    295       0.07     12.011
   296        HB1     19    LYS     HA    296       0.09      1.008
   297        CT2     19    LYS     CB    297      -0.18     12.011
   298        HA2     19    LYS    HB1    298       0.09      1.008
   299        HA2     19    LYS    HB2    299       0.09      1.008
   300        CT2     19    LYS     CG    300      -0.18     12.011
   301        HA2     19    LYS    HG1    301       0.09      1.008
   302        HA2     19    LYS    HG2    302       0.09      1.008
   303        CT2     19    LYS     CD    303      -0.18     12.011
   304        HA2     19    LYS    HD1    304       0.09      1.008
   305        HA2     19    LYS    HD2    305       0.09      1.008
   306        CT2     19    LYS     CE    306       0.21     12.011
   307        HA2     19    LYS    HE1    307       0.05      1.008
   308        HA2     19    LYS    HE2    308       0.05      1.008
   309        NH3     19    LYS     NZ    309       -0.3     14.007
   310         HC     19    LYS    HZ1    310       0.33      1.008
   311         HC     19    LYS    HZ2    311       0.33      1.008
   312         HC     19    LYS    HZ3    312       0.33      1.008
   313          C     19    LYS      C    313       0.51     12.011
   314          O     19    LYS      O    314      -0.51     15.999   ; qtot 5
; residue  20 ASN rtp ASN  q  0.0
   315        NH1     20    ASN      N    315      -0.47     14.007
   316          H     20    ASN     HN    316       0.31      1.008
   317        CT1     20    ASN     CA    317       0.07     12.011
   318        HB1     20    ASN     HA    318       0.09      1.008
   319        CT2     20    ASN     CB    319      -0.18     12.011
   320        HA2     20    ASN    HB1    320       0.09      1.008
   321        HA2     20    ASN    HB2    321       0.09      1.008
   322         CC     20    ASN     CG    322       0.55     12.011
   323          O     20    ASN    OD1    323      -0.55     15.999
   324        NH2     20    ASN    ND2    324      -0.62     14.007
   325          H     20    ASN   HD21    325       0.32      1.008
   326          H     20    ASN   HD22    326        0.3      1.008
   327          C     20    ASN      C    327       0.51     12.011
   328          O     20    ASN      O    328      -0.51     15.999   ; qtot 5
; residue  21 LEU rtp LEU  q  0.0
   329        NH1     21    LEU      N    329      -0.47     14.007
   330          H     21    LEU     HN    330       0.31      1.008
   331        CT1     21    LEU     CA    331       0.07     12.011
   332        HB1     21    LEU     HA    332       0.09      1.008
   333        CT2     21    LEU     CB    333      -0.18     12.011
   334        HA2     21    LEU    HB1    334       0.09      1.008
   335        HA2     21    LEU    HB2    335       0.09      1.008
   336        CT1     21    LEU     CG    336      -0.09     12.011
   337        HA1     21    LEU     HG    337       0.09      1.008
   338        CT3     21    LEU    CD1    338      -0.27     12.011
   339        HA3     21    LEU   HD11    339       0.09      1.008
   340        HA3     21    LEU   HD12    340       0.09      1.008
   341        HA3     21    LEU   HD13    341       0.09      1.008
   342        CT3     21    LEU    CD2    342      -0.27     12.011
   343        HA3     21    LEU   HD21    343       0.09      1.008
   344        HA3     21    LEU   HD22    344       0.09      1.008
   345        HA3     21    LEU   HD23    345       0.09      1.008
   346          C     21    LEU      C    346       0.51     12.011
   347          O     21    LEU      O    347      -0.51     15.999   ; qtot 5
; residue  22 CYS rtp CYS2 q  0.0
   348        NH1     22    CYS      N    348      -0.47     14.007
   349          H     22    CYS     HN    349       0.31      1.008
   350        CT1     22    CYS     CA    350       0.07     12.011
   351        HB1     22    CYS     HA    351       0.09      1.008
   352        CT2     22    CYS     CB    352       -0.1     12.011
   353        HA2     22    CYS    HB1    353       0.09      1.008
   354        HA2     22    CYS    HB2    354       0.09      1.008
   355         SM     22    CYS     SG    355      -0.08      32.06
   356          C     22    CYS      C    356       0.51     12.011
   357          O     22    CYS      O    357      -0.51     15.999   ; qtot 5
; residue  23 PHE rtp PHE  q  0.0
   358        NH1     23    PHE      N    358      -0.47     14.007
   359          H     23    PHE     HN    359       0.31      1.008
   360        CT1     23    PHE     CA    360       0.07     12.011
   361        HB1     23    PHE     HA    361       0.09      1.008
   362        CT2     23    PHE     CB    362      -0.18     12.011
   363        HA2     23    PHE    HB1    363       0.09      1.008
   364        HA2     23    PHE    HB2    364       0.09      1.008
   365         CA     23    PHE     CG    365          0     12.011
   366         CA     23    PHE    CD1    366     -0.115     12.011
   367         HP     23    PHE    HD1    367      0.115      1.008
   368         CA     23    PHE    CE1    368     -0.115     12.011
   369         HP     23    PHE    HE1    369      0.115      1.008
   370         CA     23    PHE     CZ    370     -0.115     12.011
   371         HP     23    PHE     HZ    371      0.115      1.008
   372         CA     23    PHE    CD2    372     -0.115     12.011
   373         HP     23    PHE    HD2    373      0.115      1.008
   374         CA     23    PHE    CE2    374     -0.115     12.011
   375         HP     23    PHE    HE2    375      0.115      1.008
   376          C     23    PHE      C    376       0.51     12.011
   377          O     23    PHE      O    377      -0.51     15.999   ; qtot 5
; residue  24 LYS rtp LYS  q +1.0
   378        NH1     24    LYS      N    378      -0.47     14.007
   379          H     24    LYS     HN    379       0.31      1.008
   380        CT1     24    LYS     CA    380       0.07     12.011
   381        HB1     24    LYS     HA    381       0.09      1.008
   382        CT2     24    LYS     CB    382      -0.18     12.011
   383        HA2     24    LYS    HB1    383       0.09      1.008
   384        HA2     24    LYS    HB2    384       0.09      1.008
   385        CT2     24    LYS     CG    385      -0.18     12.011
   386        HA2     24    LYS    HG1    386       0.09      1.008
   387        HA2     24    LYS    HG2    387       0.09      1.008
   388        CT2     24    LYS     CD    388      -0.18     12.011
   389        HA2     24    LYS    HD1    389       0.09      1.008
   390        HA2     24    LYS    HD2    390       0.09      1.008
   391        CT2     24    LYS     CE    391       0.21     12.011
   392        HA2     24    LYS    HE1    392       0.05      1.008
   393        HA2     24    LYS    HE2    393       0.05      1.008
   394        NH3     24    LYS     NZ    394       -0.3     14.007
   395         HC     24    LYS    HZ1    395       0.33      1.008
   396         HC     24    LYS    HZ2    396       0.33      1.008
   397         HC     24    LYS    HZ3    397       0.33      1.008
   398          C     24    LYS      C    398       0.51     12.011
   399          O     24    LYS      O    399      -0.51     15.999   ; qtot 6
; residue  25 ALA rtp ALA  q  0.0
   400        NH1     25    ALA      N    400      -0.47     14.007
   401          H     25    ALA     HN    401       0.31      1.008
   402        CT1     25    ALA     CA    402       0.07     12.011
   403        HB1     25    ALA     HA    403       0.09      1.008
   404        CT3     25    ALA     CB    404      -0.27     12.011
   405        HA3     25    ALA    HB1    405       0.09      1.008
   406        HA3     25    ALA    HB2    406       0.09      1.008
   407        HA3     25    ALA    HB3    407       0.09      1.008
   408          C     25    ALA      C    408       0.51     12.011
   409          O     25    ALA      O    409      -0.51     15.999   ; qtot 6
; residue  26 THR rtp THR  q  0.0
   410        NH1     26    THR      N    410      -0.47     14.007
   411          H     26    THR     HN    411       0.31      1.008
   412        CT1     26    THR     CA    412       0.07     12.011
   413        HB1     26    THR     HA    413       0.09      1.008
   414        CT1     26    THR     CB    414       0.14     12.011
   415        HA1     26    THR     HB    415       0.09      1.008
   416        OH1     26    THR    OG1    416      -0.66     15.999
   417          H     26    THR    HG1    417       0.43      1.008
   418        CT3     26    THR    CG2    418      -0.27     12.011
   419        HA3     26    THR   HG21    419       0.09      1.008
   420        HA3     26    THR   HG22    420       0.09      1.008
   421        HA3     26    THR   HG23    421       0.09      1.008
   422          C     26    THR      C    422       0.51     12.011
   423          O     26    THR      O    423      -0.51     15.999   ; qtot 6
; residue  27 LEU rtp LEU  q  0.0
   424        NH1     27    LEU      N    424      -0.47     14.007
   425          H     27    LEU     HN    425       0.31      1.008
   426        CT1     27    LEU     CA    426       0.07     12.011
   427        HB1     27    LEU     HA    427       0.09      1.008
   428        CT2     27    LEU     CB    428      -0.18     12.011
   429        HA2     27    LEU    HB1    429       0.09      1.008
   430        HA2     27    LEU    HB2    430       0.09      1.008
   431        CT1     27    LEU     CG    431      -0.09     12.011
   432        HA1     27    LEU     HG    432       0.09      1.008
   433        CT3     27    LEU    CD1    433      -0.27     12.011
   434        HA3     27    LEU   HD11    434       0.09      1.008
   435        HA3     27    LEU   HD12    435       0.09      1.008
   436        HA3     27    LEU   HD13    436       0.09      1.008
   437        CT3     27    LEU    CD2    437      -0.27     12.011
   438        HA3     27    LEU   HD21    438       0.09      1.008
   439        HA3     27    LEU   HD22    439       0.09      1.008
   440        HA3     27    LEU   HD23    440       0.09      1.008
   441          C     27    LEU      C    441       0.51     12.011
   442          O     27    LEU      O    442      -0.51     15.999   ; qtot 6
; residue  28 LYS rtp LYS  q +1.0
   443        NH1     28    LYS      N    443      -0.47     14.007
   444          H     28    LYS     HN    444       0.31      1.008
   445        CT1     28    LYS     CA    445       0.07     12.011
   446        HB1     28    LYS     HA    446       0.09      1.008
   447        CT2     28    LYS     CB    447      -0.18     12.011
   448        HA2     28    LYS    HB1    448       0.09      1.008
   449        HA2     28    LYS    HB2    449       0.09      1.008
   450        CT2     28    LYS     CG    450      -0.18     12.011
   451        HA2     28    LYS    HG1    451       0.09      1.008
   452        HA2     28    LYS    HG2    452       0.09      1.008
   453        CT2     28    LYS     CD    453      -0.18     12.011
   454        HA2     28    LYS    HD1    454       0.09      1.008
   455        HA2     28    LYS    HD2    455       0.09      1.008
   456        CT2     28    LYS     CE    456       0.21     12.011
   457        HA2     28    LYS    HE1    457       0.05      1.008
   458        HA2     28    LYS    HE2    458       0.05      1.008
   459        NH3     28    LYS     NZ    459       -0.3     14.007
   460         HC     28    LYS    HZ1    460       0.33      1.008
   461         HC     28    LYS    HZ2    461       0.33      1.008
   462         HC     28    LYS    HZ3    462       0.33      1.008
   463          C     28    LYS      C    463       0.51     12.011
   464          O     28    LYS      O    464      -0.51     15.999   ; qtot 7
; residue  29 LYS rtp LYS  q +1.0
   465        NH1     29    LYS      N    465      -0.47     14.007
   466          H     29    LYS     HN    466       0.31      1.008
   467        CT1     29    LYS     CA    467       0.07     12.011
   468        HB1     29    LYS     HA    468       0.09      1.008
   469        CT2     29    LYS     CB    469      -0.18     12.011
   470        HA2     29    LYS    HB1    470       0.09      1.008
   471        HA2     29    LYS    HB2    471       0.09      1.008
   472        CT2     29    LYS     CG    472      -0.18     12.011
   473        HA2     29    LYS    HG1    473       0.09      1.008
   474        HA2     29    LYS    HG2    474       0.09      1.008
   475        CT2     29    LYS     CD    475      -0.18     12.011
   476        HA2     29    LYS    HD1    476       0.09      1.008
   477        HA2     29    LYS    HD2    477       0.09      1.008
   478        CT2     29    LYS     CE    478       0.21     12.011
   479        HA2     29    LYS    HE1    479       0.05      1.008
   480        HA2     29    LYS    HE2    480       0.05      1.008
   481        NH3     29    LYS     NZ    481       -0.3     14.007
   482         HC     29    LYS    HZ1    482       0.33      1.008
   483         HC     29    LYS    HZ2    483       0.33      1.008
   484         HC     29    LYS    HZ3    484       0.33      1.008
   485          C     29    LYS      C    485       0.51     12.011
   486          O     29    LYS      O    486      -0.51     15.999   ; qtot 8
; residue  30 PHE rtp PHE  q  0.0
   487        NH1     30    PHE      N    487      -0.47     14.007
   488          H     30    PHE     HN    488       0.31      1.008
   489        CT1     30    PHE     CA    489       0.07     12.011
   490        HB1     30    PHE     HA    490       0.09      1.008
   491        CT2     30    PHE     CB    491      -0.18     12.011
   492        HA2     30    PHE    HB1    492       0.09      1.008
   493        HA2     30    PHE    HB2    493       0.09      1.008
   494         CA     30    PHE     CG    494          0     12.011
   495         CA     30    PHE    CD1    495     -0.115     12.011
   496         HP     30    PHE    HD1    496      0.115      1.008
   497         CA     30    PHE    CE1    497     -0.115     12.011
   498         HP     30    PHE    HE1    498      0.115      1.008
   499         CA     30    PHE     CZ    499     -0.115     12.011
   500         HP     30    PHE     HZ    500      0.115      1.008
   501         CA     30    PHE    CD2    501     -0.115     12.011
   502         HP     30    PHE    HD2    502      0.115      1.008
   503         CA     30    PHE    CE2    503     -0.115     12.011
   504         HP     30    PHE    HE2    504      0.115      1.008
   505          C     30    PHE      C    505       0.51     12.011
   506          O     30    PHE      O    506      -0.51     15.999   ; qtot 8
; residue  31 PRO rtp PRO  q  0.0
   507          N     31    PRO      N    507      -0.29     14.007
   508        CP3     31    PRO     CD    508          0     12.011
   509        HA2     31    PRO    HD1    509       0.09      1.008
   510        HA2     31    PRO    HD2    510       0.09      1.008
   511        CP1     31    PRO     CA    511       0.02     12.011
   512        HB1     31    PRO     HA    512       0.09      1.008
   513        CP2     31    PRO     CB    513      -0.18     12.011
   514        HA2     31    PRO    HB1    514       0.09      1.008
   515        HA2     31    PRO    HB2    515       0.09      1.008
   516        CP2     31    PRO     CG    516      -0.18     12.011
   517        HA2     31    PRO    HG1    517       0.09      1.008
   518        HA2     31    PRO    HG2    518       0.09      1.008
   519          C     31    PRO      C    519       0.51     12.011
   520          O     31    PRO      O    520      -0.51     15.999   ; qtot 8
; residue  32 LEU rtp LEU  q  0.0
   521        NH1     32    LEU      N    521      -0.47     14.007
   522          H     32    LEU     HN    522       0.31      1.008
   523        CT1     32    LEU     CA    523       0.07     12.011
   524        HB1     32    LEU     HA    524       0.09      1.008
   525        CT2     32    LEU     CB    525      -0.18     12.011
   526        HA2     32    LEU    HB1    526       0.09      1.008
   527        HA2     32    LEU    HB2    527       0.09      1.008
   528        CT1     32    LEU     CG    528      -0.09     12.011
   529        HA1     32    LEU     HG    529       0.09      1.008
   530        CT3     32    LEU    CD1    530      -0.27     12.011
   531        HA3     32    LEU   HD11    531       0.09      1.008
   532        HA3     32    LEU   HD12    532       0.09      1.008
   533        HA3     32    LEU   HD13    533       0.09      1.008
   534        CT3     32    LEU    CD2    534      -0.27     12.011
   535        HA3     32    LEU   HD21    535       0.09      1.008
   536        HA3     32    LEU   HD22    536       0.09      1.008
   537        HA3     32    LEU   HD23    537       0.09      1.008
   538          C     32    LEU      C    538       0.51     12.011
   539          O     32    LEU      O    539      -0.51     15.999   ; qtot 8
; residue  33 LYS rtp LYS  q +1.0
   540        NH1     33    LYS      N    540      -0.47     14.007
   541          H     33    LYS     HN    541       0.31      1.008
   542        CT1     33    LYS     CA    542       0.07     12.011
   543        HB1     33    LYS     HA    543       0.09      1.008
   544        CT2     33    LYS     CB    544      -0.18     12.011
   545        HA2     33    LYS    HB1    545       0.09      1.008
   546        HA2     33    LYS    HB2    546       0.09      1.008
   547        CT2     33    LYS     CG    547      -0.18     12.011
   548        HA2     33    LYS    HG1    548       0.09      1.008
   549        HA2     33    LYS    HG2    549       0.09      1.008
   550        CT2     33    LYS     CD    550      -0.18     12.011
   551        HA2     33    LYS    HD1    551       0.09      1.008
   552        HA2     33    LYS    HD2    552       0.09      1.008
   553        CT2     33    LYS     CE    553       0.21     12.011
   554        HA2     33    LYS    HE1    554       0.05      1.008
   555        HA2     33    LYS    HE2    555       0.05      1.008
   556        NH3     33    LYS     NZ    556       -0.3     14.007
   557         HC     33    LYS    HZ1    557       0.33      1.008
   558         HC     33    LYS    HZ2    558       0.33      1.008
   559         HC     33    LYS    HZ3    559       0.33      1.008
   560          C     33    LYS      C    560       0.51     12.011
   561          O     33    LYS      O    561      -0.51     15.999   ; qtot 9
; residue  34 PHE rtp PHE  q  0.0
   562        NH1     34    PHE      N    562      -0.47     14.007
   563          H     34    PHE     HN    563       0.31      1.008
   564        CT1     34    PHE     CA    564       0.07     12.011
   565        HB1     34    PHE     HA    565       0.09      1.008
   566        CT2     34    PHE     CB    566      -0.18     12.011
   567        HA2     34    PHE    HB1    567       0.09      1.008
   568        HA2     34    PHE    HB2    568       0.09      1.008
   569         CA     34    PHE     CG    569          0     12.011
   570         CA     34    PHE    CD1    570     -0.115     12.011
   571         HP     34    PHE    HD1    571      0.115      1.008
   572         CA     34    PHE    CE1    572     -0.115     12.011
   573         HP     34    PHE    HE1    573      0.115      1.008
   574         CA     34    PHE     CZ    574     -0.115     12.011
   575         HP     34    PHE     HZ    575      0.115      1.008
   576         CA     34    PHE    CD2    576     -0.115     12.011
   577         HP     34    PHE    HD2    577      0.115      1.008
   578         CA     34    PHE    CE2    578     -0.115     12.011
   579         HP     34    PHE    HE2    579      0.115      1.008
   580          C     34    PHE      C    580       0.51     12.011
   581          O     34    PHE      O    581      -0.51     15.999   ; qtot 9
; residue  35 PRO rtp PRO  q  0.0
   582          N     35    PRO      N    582      -0.29     14.007
   583        CP3     35    PRO     CD    583          0     12.011
   584        HA2     35    PRO    HD1    584       0.09      1.008
   585        HA2     35    PRO    HD2    585       0.09      1.008
   586        CP1     35    PRO     CA    586       0.02     12.011
   587        HB1     35    PRO     HA    587       0.09      1.008
   588        CP2     35    PRO     CB    588      -0.18     12.011
   589        HA2     35    PRO    HB1    589       0.09      1.008
   590        HA2     35    PRO    HB2    590       0.09      1.008
   591        CP2     35    PRO     CG    591      -0.18     12.011
   592        HA2     35    PRO    HG1    592       0.09      1.008
   593        HA2     35    PRO    HG2    593       0.09      1.008
   594          C     35    PRO      C    594       0.51     12.011
   595          O     35    PRO      O    595      -0.51     15.999   ; qtot 9
; residue  36 VAL rtp VAL  q  0.0
   596        NH1     36    VAL      N    596      -0.47     14.007
   597          H     36    VAL     HN    597       0.31      1.008
   598        CT1     36    VAL     CA    598       0.07     12.011
   599        HB1     36    VAL     HA    599       0.09      1.008
   600        CT1     36    VAL     CB    600      -0.09     12.011
   601        HA1     36    VAL     HB    601       0.09      1.008
   602        CT3     36    VAL    CG1    602      -0.27     12.011
   603        HA3     36    VAL   HG11    603       0.09      1.008
   604        HA3     36    VAL   HG12    604       0.09      1.008
   605        HA3     36    VAL   HG13    605       0.09      1.008
   606        CT3     36    VAL    CG2    606      -0.27     12.011
   607        HA3     36    VAL   HG21    607       0.09      1.008
   608        HA3     36    VAL   HG22    608       0.09      1.008
   609        HA3     36    VAL   HG23    609       0.09      1.008
   610          C     36    VAL      C    610       0.51     12.011
   611          O     36    VAL      O    611      -0.51     15.999   ; qtot 9
; residue  37 LYS rtp LYS  q +1.0
   612        NH1     37    LYS      N    612      -0.47     14.007
   613          H     37    LYS     HN    613       0.31      1.008
   614        CT1     37    LYS     CA    614       0.07     12.011
   615        HB1     37    LYS     HA    615       0.09      1.008
   616        CT2     37    LYS     CB    616      -0.18     12.011
   617        HA2     37    LYS    HB1    617       0.09      1.008
   618        HA2     37    LYS    HB2    618       0.09      1.008
   619        CT2     37    LYS     CG    619      -0.18     12.011
   620        HA2     37    LYS    HG1    620       0.09      1.008
   621        HA2     37    LYS    HG2    621       0.09      1.008
   622        CT2     37    LYS     CD    622      -0.18     12.011
   623        HA2     37    LYS    HD1    623       0.09      1.008
   624        HA2     37    LYS    HD2    624       0.09      1.008
   625        CT2     37    LYS     CE    625       0.21     12.011
   626        HA2     37    LYS    HE1    626       0.05      1.008
   627        HA2     37    LYS    HE2    627       0.05      1.008
   628        NH3     37    LYS     NZ    628       -0.3     14.007
   629         HC     37    LYS    HZ1    629       0.33      1.008
   630         HC     37    LYS    HZ2    630       0.33      1.008
   631         HC     37    LYS    HZ3    631       0.33      1.008
   632          C     37    LYS      C    632       0.51     12.011
   633          O     37    LYS      O    633      -0.51     15.999   ; qtot 10
; residue  38 ARG rtp ARG  q +1.0
   634        NH1     38    ARG      N    634      -0.47     14.007
   635          H     38    ARG     HN    635       0.31      1.008
   636        CT1     38    ARG     CA    636       0.07     12.011
   637        HB1     38    ARG     HA    637       0.09      1.008
   638        CT2     38    ARG     CB    638      -0.18     12.011
   639        HA2     38    ARG    HB1    639       0.09      1.008
   640        HA2     38    ARG    HB2    640       0.09      1.008
   641        CT2     38    ARG     CG    641      -0.18     12.011
   642        HA2     38    ARG    HG1    642       0.09      1.008
   643        HA2     38    ARG    HG2    643       0.09      1.008
   644        CT2     38    ARG     CD    644        0.2     12.011
   645        HA2     38    ARG    HD1    645       0.09      1.008
   646        HA2     38    ARG    HD2    646       0.09      1.008
   647        NC2     38    ARG     NE    647       -0.7     14.007
   648         HC     38    ARG     HE    648       0.44      1.008
   649          C     38    ARG     CZ    649       0.64     12.011
   650        NC2     38    ARG    NH1    650       -0.8     14.007
   651         HC     38    ARG   HH11    651       0.46      1.008
   652         HC     38    ARG   HH12    652       0.46      1.008
   653        NC2     38    ARG    NH2    653       -0.8     14.007
   654         HC     38    ARG   HH21    654       0.46      1.008
   655         HC     38    ARG   HH22    655       0.46      1.008
   656          C     38    ARG      C    656       0.51     12.011
   657          O     38    ARG      O    657      -0.51     15.999   ; qtot 11
; residue  39 GLY rtp GLY  q  0.0
   658        NH1     39    GLY      N    658      -0.47     14.007
   659          H     39    GLY     HN    659       0.31      1.008
   660        CT2     39    GLY     CA    660      -0.02     12.011
   661        HB2     39    GLY    HA1    661       0.09      1.008
   662        HB2     39    GLY    HA2    662       0.09      1.008
   663          C     39    GLY      C    663       0.51     12.011
   664          O     39    GLY      O    664      -0.51     15.999   ; qtot 11
; residue  40 CYS rtp CYS2 q  0.0
   665        NH1     40    CYS      N    665      -0.47     14.007
   666          H     40    CYS     HN    666       0.31      1.008
   667        CT1     40    CYS     CA    667       0.07     12.011
   668        HB1     40    CYS     HA    668       0.09      1.008
   669        CT2     40    CYS     CB    669       -0.1     12.011
   670        HA2     40    CYS    HB1    670       0.09      1.008
   671        HA2     40    CYS    HB2    671       0.09      1.008
   672         SM     40    CYS     SG    672      -0.08      32.06
   673          C     40    CYS      C    673       0.51     12.011
   674          O     40    CYS      O    674      -0.51     15.999   ; qtot 11
; residue  41 ALA rtp ALA  q  0.0
   675        NH1     41    ALA      N    675      -0.47     14.007
   676          H     41    ALA     HN    676       0.31      1.008
   677        CT1     41    ALA     CA    677       0.07     12.011
   678        HB1     41    ALA     HA    678       0.09      1.008
   679        CT3     41    ALA     CB    679      -0.27     12.011
   680        HA3     41    ALA    HB1    680       0.09      1.008
   681        HA3     41    ALA    HB2    681       0.09      1.008
   682        HA3     41    ALA    HB3    682       0.09      1.008
   683          C     41    ALA      C    683       0.51     12.011
   684          O     41    ALA      O    684      -0.51     15.999   ; qtot 11
; residue  42 ASPT rtp ASPT q  0.0
   685        NH1     42   ASPT      N    685      -0.47     14.007
   686          H     42   ASPT     HN    686       0.31      1.008
   687        CT1     42   ASPT     CA    687       0.07     12.011
   688        HB1     42   ASPT     HA    688       0.09      1.008
   689        CT2     42   ASPT     CB    689      -0.21     12.011
   690        HA2     42   ASPT    HB1    690       0.09      1.008
   691        HA2     42   ASPT    HB2    691       0.09      1.008
   692         CD     42   ASPT     CG    692       0.75     12.011
   693         OB     42   ASPT    OD1    693      -0.55     15.999
   694        OH1     42   ASPT    OD2    694      -0.61     15.999
   695          H     42   ASPT    HD2    695       0.44      1.008
   696          C     42   ASPT      C    696       0.51     12.011
   697          O     42   ASPT      O    697      -0.51     15.999   ; qtot 11
; residue  43 ASN rtp ASN  q  0.0
   698        NH1     43    ASN      N    698      -0.47     14.007
   699          H     43    ASN     HN    699       0.31      1.008
   700        CT1     43    ASN     CA    700       0.07     12.011
   701        HB1     43    ASN     HA    701       0.09      1.008
   702        CT2     43    ASN     CB    702      -0.18     12.011
   703        HA2     43    ASN    HB1    703       0.09      1.008
   704        HA2     43    ASN    HB2    704       0.09      1.008
   705         CC     43    ASN     CG    705       0.55     12.011
   706          O     43    ASN    OD1    706      -0.55     15.999
   707        NH2     43    ASN    ND2    707      -0.62     14.007
   708          H     43    ASN   HD21    708       0.32      1.008
   709          H     43    ASN   HD22    709        0.3      1.008
   710          C     43    ASN      C    710       0.51     12.011
   711          O     43    ASN      O    711      -0.51     15.999   ; qtot 11
; residue  44 CYS rtp CYS2 q  0.0
   712        NH1     44    CYS      N    712      -0.47     14.007
   713          H     44    CYS     HN    713       0.31      1.008
   714        CT1     44    CYS     CA    714       0.07     12.011
   715        HB1     44    CYS     HA    715       0.09      1.008
   716        CT2     44    CYS     CB    716       -0.1     12.011
   717        HA2     44    CYS    HB1    717       0.09      1.008
   718        HA2     44    CYS    HB2    718       0.09      1.008
   719         SM     44    CYS     SG    719      -0.08      32.06
   720          C     44    CYS      C    720       0.51     12.011
   721          O     44    CYS      O    721      -0.51     15.999   ; qtot 11
; residue  45 PRO rtp PRO  q  0.0
   722          N     45    PRO      N    722      -0.29     14.007
   723        CP3     45    PRO     CD    723          0     12.011
   724        HA2     45    PRO    HD1    724       0.09      1.008
   725        HA2     45    PRO    HD2    725       0.09      1.008
   726        CP1     45    PRO     CA    726       0.02     12.011
   727        HB1     45    PRO     HA    727       0.09      1.008
   728        CP2     45    PRO     CB    728      -0.18     12.011
   729        HA2     45    PRO    HB1    729       0.09      1.008
   730        HA2     45    PRO    HB2    730       0.09      1.008
   731        CP2     45    PRO     CG    731      -0.18     12.011
   732        HA2     45    PRO    HG1    732       0.09      1.008
   733        HA2     45    PRO    HG2    733       0.09      1.008
   734          C     45    PRO      C    734       0.51     12.011
   735          O     45    PRO      O    735      -0.51     15.999   ; qtot 11
; residue  46 LYS rtp LYS  q +1.0
   736        NH1     46    LYS      N    736      -0.47     14.007
   737          H     46    LYS     HN    737       0.31      1.008
   738        CT1     46    LYS     CA    738       0.07     12.011
   739        HB1     46    LYS     HA    739       0.09      1.008
   740        CT2     46    LYS     CB    740      -0.18     12.011
   741        HA2     46    LYS    HB1    741       0.09      1.008
   742        HA2     46    LYS    HB2    742       0.09      1.008
   743        CT2     46    LYS     CG    743      -0.18     12.011
   744        HA2     46    LYS    HG1    744       0.09      1.008
   745        HA2     46    LYS    HG2    745       0.09      1.008
   746        CT2     46    LYS     CD    746      -0.18     12.011
   747        HA2     46    LYS    HD1    747       0.09      1.008
   748        HA2     46    LYS    HD2    748       0.09      1.008
   749        CT2     46    LYS     CE    749       0.21     12.011
   750        HA2     46    LYS    HE1    750       0.05      1.008
   751        HA2     46    LYS    HE2    751       0.05      1.008
   752        NH3     46    LYS     NZ    752       -0.3     14.007
   753         HC     46    LYS    HZ1    753       0.33      1.008
   754         HC     46    LYS    HZ2    754       0.33      1.008
   755         HC     46    LYS    HZ3    755       0.33      1.008
   756          C     46    LYS      C    756       0.51     12.011
   757          O     46    LYS      O    757      -0.51     15.999   ; qtot 12
; residue  47 ASN rtp ASN  q  0.0
   758        NH1     47    ASN      N    758      -0.47     14.007
   759          H     47    ASN     HN    759       0.31      1.008
   760        CT1     47    ASN     CA    760       0.07     12.011
   761        HB1     47    ASN     HA    761       0.09      1.008
   762        CT2     47    ASN     CB    762      -0.18     12.011
   763        HA2     47    ASN    HB1    763       0.09      1.008
   764        HA2     47    ASN    HB2    764       0.09      1.008
   765         CC     47    ASN     CG    765       0.55     12.011
   766          O     47    ASN    OD1    766      -0.55     15.999
   767        NH2     47    ASN    ND2    767      -0.62     14.007
   768          H     47    ASN   HD21    768       0.32      1.008
   769          H     47    ASN   HD22    769        0.3      1.008
   770          C     47    ASN      C    770       0.51     12.011
   771          O     47    ASN      O    771      -0.51     15.999   ; qtot 12
; residue  48 SER rtp SER  q  0.0
   772        NH1     48    SER      N    772      -0.47     14.007
   773          H     48    SER     HN    773       0.31      1.008
   774        CT1     48    SER     CA    774       0.07     12.011
   775        HB1     48    SER     HA    775       0.09      1.008
   776        CT2     48    SER     CB    776       0.05     12.011
   777        HA2     48    SER    HB1    777       0.09      1.008
   778        HA2     48    SER    HB2    778       0.09      1.008
   779        OH1     48    SER     OG    779      -0.66     15.999
   780          H     48    SER    HG1    780       0.43      1.008
   781          C     48    SER      C    781       0.51     12.011
   782          O     48    SER      O    782      -0.51     15.999   ; qtot 12
; residue  49 ALA rtp ALA  q  0.0
   783        NH1     49    ALA      N    783      -0.47     14.007
   784          H     49    ALA     HN    784       0.31      1.008
   785        CT1     49    ALA     CA    785       0.07     12.011
   786        HB1     49    ALA     HA    786       0.09      1.008
   787        CT3     49    ALA     CB    787      -0.27     12.011
   788        HA3     49    ALA    HB1    788       0.09      1.008
   789        HA3     49    ALA    HB2    789       0.09      1.008
   790        HA3     49    ALA    HB3    790       0.09      1.008
   791          C     49    ALA      C    791       0.51     12.011
   792          O     49    ALA      O    792      -0.51     15.999   ; qtot 12
; residue  50 LEU rtp LEU  q  0.0
   793        NH1     50    LEU      N    793      -0.47     14.007
   794          H     50    LEU     HN    794       0.31      1.008
   795        CT1     50    LEU     CA    795       0.07     12.011
   796        HB1     50    LEU     HA    796       0.09      1.008
   797        CT2     50    LEU     CB    797      -0.18     12.011
   798        HA2     50    LEU    HB1    798       0.09      1.008
   799        HA2     50    LEU    HB2    799       0.09      1.008
   800        CT1     50    LEU     CG    800      -0.09     12.011
   801        HA1     50    LEU     HG    801       0.09      1.008
   802        CT3     50    LEU    CD1    802      -0.27     12.011
   803        HA3     50    LEU   HD11    803       0.09      1.008
   804        HA3     50    LEU   HD12    804       0.09      1.008
   805        HA3     50    LEU   HD13    805       0.09      1.008
   806        CT3     50    LEU    CD2    806      -0.27     12.011
   807        HA3     50    LEU   HD21    807       0.09      1.008
   808        HA3     50    LEU   HD22    808       0.09      1.008
   809        HA3     50    LEU   HD23    809       0.09      1.008
   810          C     50    LEU      C    810       0.51     12.011
   811          O     50    LEU      O    811      -0.51     15.999   ; qtot 12
; residue  51 LEU rtp LEU  q  0.0
   812        NH1     51    LEU      N    812      -0.47     14.007
   813          H     51    LEU     HN    813       0.31      1.008
   814        CT1     51    LEU     CA    814       0.07     12.011
   815        HB1     51    LEU     HA    815       0.09      1.008
   816        CT2     51    LEU     CB    816      -0.18     12.011
   817        HA2     51    LEU    HB1    817       0.09      1.008
   818        HA2     51    LEU    HB2    818       0.09      1.008
   819        CT1     51    LEU     CG    819      -0.09     12.011
   820        HA1     51    LEU     HG    820       0.09      1.008
   821        CT3     51    LEU    CD1    821      -0.27     12.011
   822        HA3     51    LEU   HD11    822       0.09      1.008
   823        HA3     51    LEU   HD12    823       0.09      1.008
   824        HA3     51    LEU   HD13    824       0.09      1.008
   825        CT3     51    LEU    CD2    825      -0.27     12.011
   826        HA3     51    LEU   HD21    826       0.09      1.008
   827        HA3     51    LEU   HD22    827       0.09      1.008
   828        HA3     51    LEU   HD23    828       0.09      1.008
   829          C     51    LEU      C    829       0.51     12.011
   830          O     51    LEU      O    830      -0.51     15.999   ; qtot 12
; residue  52 LYS rtp LYS  q +1.0
   831        NH1     52    LYS      N    831      -0.47     14.007
   832          H     52    LYS     HN    832       0.31      1.008
   833        CT1     52    LYS     CA    833       0.07     12.011
   834        HB1     52    LYS     HA    834       0.09      1.008
   835        CT2     52    LYS     CB    835      -0.18     12.011
   836        HA2     52    LYS    HB1    836       0.09      1.008
   837        HA2     52    LYS    HB2    837       0.09      1.008
   838        CT2     52    LYS     CG    838      -0.18     12.011
   839        HA2     52    LYS    HG1    839       0.09      1.008
   840        HA2     52    LYS    HG2    840       0.09      1.008
   841        CT2     52    LYS     CD    841      -0.18     12.011
   842        HA2     52    LYS    HD1    842       0.09      1.008
   843        HA2     52    LYS    HD2    843       0.09      1.008
   844        CT2     52    LYS     CE    844       0.21     12.011
   845        HA2     52    LYS    HE1    845       0.05      1.008
   846        HA2     52    LYS    HE2    846       0.05      1.008
   847        NH3     52    LYS     NZ    847       -0.3     14.007
   848         HC     52    LYS    HZ1    848       0.33      1.008
   849         HC     52    LYS    HZ2    849       0.33      1.008
   850         HC     52    LYS    HZ3    850       0.33      1.008
   851          C     52    LYS      C    851       0.51     12.011
   852          O     52    LYS      O    852      -0.51     15.999   ; qtot 13
; residue  53 TYR rtp TYR  q  0.0
   853        NH1     53    TYR      N    853      -0.47     14.007
   854          H     53    TYR     HN    854       0.31      1.008
   855        CT1     53    TYR     CA    855       0.07     12.011
   856        HB1     53    TYR     HA    856       0.09      1.008
   857        CT2     53    TYR     CB    857      -0.18     12.011
   858        HA2     53    TYR    HB1    858       0.09      1.008
   859        HA2     53    TYR    HB2    859       0.09      1.008
   860         CA     53    TYR     CG    860          0     12.011
   861         CA     53    TYR    CD1    861     -0.115     12.011
   862         HP     53    TYR    HD1    862      0.115      1.008
   863         CA     53    TYR    CE1    863     -0.115     12.011
   864         HP     53    TYR    HE1    864      0.115      1.008
   865         CA     53    TYR     CZ    865       0.11     12.011
   866        OH1     53    TYR     OH    866      -0.54     15.999
   867          H     53    TYR     HH    867       0.43      1.008
   868         CA     53    TYR    CD2    868     -0.115     12.011
   869         HP     53    TYR    HD2    869      0.115      1.008
   870         CA     53    TYR    CE2    870     -0.115     12.011
   871         HP     53    TYR    HE2    871      0.115      1.008
   872          C     53    TYR      C    872       0.51     12.011
   873          O     53    TYR      O    873      -0.51     15.999   ; qtot 13
; residue  54 VAL rtp VAL  q  0.0
   874        NH1     54    VAL      N    874      -0.47     14.007
   875          H     54    VAL     HN    875       0.31      1.008
   876        CT1     54    VAL     CA    876       0.07     12.011
   877        HB1     54    VAL     HA    877       0.09      1.008
   878        CT1     54    VAL     CB    878      -0.09     12.011
   879        HA1     54    VAL     HB    879       0.09      1.008
   880        CT3     54    VAL    CG1    880      -0.27     12.011
   881        HA3     54    VAL   HG11    881       0.09      1.008
   882        HA3     54    VAL   HG12    882       0.09      1.008
   883        HA3     54    VAL   HG13    883       0.09      1.008
   884        CT3     54    VAL    CG2    884      -0.27     12.011
   885        HA3     54    VAL   HG21    885       0.09      1.008
   886        HA3     54    VAL   HG22    886       0.09      1.008
   887        HA3     54    VAL   HG23    887       0.09      1.008
   888          C     54    VAL      C    888       0.51     12.011
   889          O     54    VAL      O    889      -0.51     15.999   ; qtot 13
; residue  55 CYS rtp CYS2 q  0.0
   890        NH1     55    CYS      N    890      -0.47     14.007
   891          H     55    CYS     HN    891       0.31      1.008
   892        CT1     55    CYS     CA    892       0.07     12.011
   893        HB1     55    CYS     HA    893       0.09      1.008
   894        CT2     55    CYS     CB    894       -0.1     12.011
   895        HA2     55    CYS    HB1    895       0.09      1.008
   896        HA2     55    CYS    HB2    896       0.09      1.008
   897         SM     55    CYS     SG    897      -0.08      32.06
   898          C     55    CYS      C    898       0.51     12.011
   899          O     55    CYS      O    899      -0.51     15.999   ; qtot 13
; residue  56 CYS rtp CYS2 q  0.0
   900        NH1     56    CYS      N    900      -0.47     14.007
   901          H     56    CYS     HN    901       0.31      1.008
   902        CT1     56    CYS     CA    902       0.07     12.011
   903        HB1     56    CYS     HA    903       0.09      1.008
   904        CT2     56    CYS     CB    904       -0.1     12.011
   905        HA2     56    CYS    HB1    905       0.09      1.008
   906        HA2     56    CYS    HB2    906       0.09      1.008
   907         SM     56    CYS     SG    907      -0.08      32.06
   908          C     56    CYS      C    908       0.51     12.011
   909          O     56    CYS      O    909      -0.51     15.999   ; qtot 13
; residue  57 SER rtp SER  q  0.0
   910        NH1     57    SER      N    910      -0.47     14.007
   911          H     57    SER     HN    911       0.31      1.008
   912        CT1     57    SER     CA    912       0.07     12.011
   913        HB1     57    SER     HA    913       0.09      1.008
   914        CT2     57    SER     CB    914       0.05     12.011
   915        HA2     57    SER    HB1    915       0.09      1.008
   916        HA2     57    SER    HB2    916       0.09      1.008
   917        OH1     57    SER     OG    917      -0.66     15.999
   918          H     57    SER    HG1    918       0.43      1.008
   919          C     57    SER      C    919       0.51     12.011
   920          O     57    SER      O    920      -0.51     15.999   ; qtot 13
; residue  58 THR rtp THR  q  0.0
   921        NH1     58    THR      N    921      -0.47     14.007
   922          H     58    THR     HN    922       0.31      1.008
   923        CT1     58    THR     CA    923       0.07     12.011
   924        HB1     58    THR     HA    924       0.09      1.008
   925        CT1     58    THR     CB    925       0.14     12.011
   926        HA1     58    THR     HB    926       0.09      1.008
   927        OH1     58    THR    OG1    927      -0.66     15.999
   928          H     58    THR    HG1    928       0.43      1.008
   929        CT3     58    THR    CG2    929      -0.27     12.011
   930        HA3     58    THR   HG21    930       0.09      1.008
   931        HA3     58    THR   HG22    931       0.09      1.008
   932        HA3     58    THR   HG23    932       0.09      1.008
   933          C     58    THR      C    933       0.51     12.011
   934          O     58    THR      O    934      -0.51     15.999   ; qtot 13
; residue  59 ASPT rtp ASPT q  0.0
   935        NH1     59   ASPT      N    935      -0.47     14.007
   936          H     59   ASPT     HN    936       0.31      1.008
   937        CT1     59   ASPT     CA    937       0.07     12.011
   938        HB1     59   ASPT     HA    938       0.09      1.008
   939        CT2     59   ASPT     CB    939      -0.21     12.011
   940        HA2     59   ASPT    HB1    940       0.09      1.008
   941        HA2     59   ASPT    HB2    941       0.09      1.008
   942         CD     59   ASPT     CG    942       0.75     12.011
   943         OB     59   ASPT    OD1    943      -0.55     15.999
   944        OH1     59   ASPT    OD2    944      -0.61     15.999
   945          H     59   ASPT    HD2    945       0.44      1.008
   946          C     59   ASPT      C    946       0.51     12.011
   947          O     59   ASPT      O    947      -0.51     15.999   ; qtot 13
; residue  60 LYS rtp LYS  q +1.0
   948        NH1     60    LYS      N    948      -0.47     14.007
   949          H     60    LYS     HN    949       0.31      1.008
   950        CT1     60    LYS     CA    950       0.07     12.011
   951        HB1     60    LYS     HA    951       0.09      1.008
   952        CT2     60    LYS     CB    952      -0.18     12.011
   953        HA2     60    LYS    HB1    953       0.09      1.008
   954        HA2     60    LYS    HB2    954       0.09      1.008
   955        CT2     60    LYS     CG    955      -0.18     12.011
   956        HA2     60    LYS    HG1    956       0.09      1.008
   957        HA2     60    LYS    HG2    957       0.09      1.008
   958        CT2     60    LYS     CD    958      -0.18     12.011
   959        HA2     60    LYS    HD1    959       0.09      1.008
   960        HA2     60    LYS    HD2    960       0.09      1.008
   961        CT2     60    LYS     CE    961       0.21     12.011
   962        HA2     60    LYS    HE1    962       0.05      1.008
   963        HA2     60    LYS    HE2    963       0.05      1.008
   964        NH3     60    LYS     NZ    964       -0.3     14.007
   965         HC     60    LYS    HZ1    965       0.33      1.008
   966         HC     60    LYS    HZ2    966       0.33      1.008
   967         HC     60    LYS    HZ3    967       0.33      1.008
   968          C     60    LYS      C    968       0.51     12.011
   969          O     60    LYS      O    969      -0.51     15.999   ; qtot 14
; residue  61 CYS rtp CYS2 q  0.0
   970        NH1     61    CYS      N    970      -0.47     14.007
   971          H     61    CYS     HN    971       0.31      1.008
   972        CT1     61    CYS     CA    972       0.07     12.011
   973        HB1     61    CYS     HA    973       0.09      1.008
   974        CT2     61    CYS     CB    974       -0.1     12.011
   975        HA2     61    CYS    HB1    975       0.09      1.008
   976        HA2     61    CYS    HB2    976       0.09      1.008
   977         SM     61    CYS     SG    977      -0.08      32.06
   978          C     61    CYS      C    978       0.51     12.011
   979          O     61    CYS      O    979      -0.51     15.999   ; qtot 14
; residue  62 ASN rtp ASN  q -1.0
   980        NH1     62    ASN      N    980      -0.47     14.007
   981          H     62    ASN     HN    981       0.31      1.008
   982        CT1     62    ASN     CA    982       0.07     12.011
   983        HB1     62    ASN     HA    983       0.09      1.008
   984        CT2     62    ASN     CB    984      -0.18     12.011
   985        HA2     62    ASN    HB1    985       0.09      1.008
   986        HA2     62    ASN    HB2    986       0.09      1.008
   987         CC     62    ASN     CG    987       0.55     12.011
   988          O     62    ASN    OD1    988      -0.55     15.999
   989        NH2     62    ASN    ND2    989      -0.62     14.007
   990          H     62    ASN   HD21    990       0.32      1.008
   991          H     62    ASN   HD22    991        0.3      1.008
   992         CC     62    ASN      C    992       0.34     12.011
   993         OC     62    ASN    OT1    993      -0.67    15.9994
   994         OC     62    ASN    OT2    994      -0.67    15.9994   ; qtot 13

[ bonds ]
;  ai    aj funct            c0            c1            c2            c3
    1     2     1 
    1     3     1 
    1     4     1 
    1     5     1 
    5     6     1 
    5     7     1 
    5    20     1 
    7     8     1 
    7     9     1 
    7    10     1 
   10    11     1 
   10    12     1 
   10    16     1 
   12    13     1 
   12    14     1 
   12    15     1 
   16    17     1 
   16    18     1 
   16    19     1 
   20    21     1 
   20    22     1 
   22    23     1 
   22    24     1 
   24    25     1 
   24    26     1 
   24    42     1 
   26    27     1 
   26    28     1 
   26    29     1 
   29    30     1 
   29    31     1 
   29    32     1 
   32    33     1 
   32    34     1 
   32    35     1 
   35    36     1 
   35    37     1 
   35    38     1 
   38    39     1 
   38    40     1 
   38    41     1 
   42    43     1 
   42    44     1 
   44    45     1 
   44    46     1 
   46    47     1 
   46    48     1 
   46    52     1 
   48    49     1 
   48    50     1 
   48    51     1 
   51   355     1 
   52    53     1 
   52    54     1 
   54    55     1 
   54    56     1 
   56    57     1 
   56    58     1 
   56    70     1 
   58    59     1 
   58    60     1 
   58    63     1 
   61    62     1 
   61    63     1 
   61    64     1 
   63    66     1 
   64    65     1 
   64    68     1 
   66    67     1 
   66    68     1 
   68    69     1 
   70    71     1 
   70    72     1 
   72    73     1 
   72    74     1 
   74    75     1 
   74    76     1 
   74    84     1 
   76    77     1 
   76    78     1 
   76    79     1 
   79    80     1 
   79    81     1 
   81    82     1 
   81    83     1 
   84    85     1 
   84    86     1 
   86    87     1 
   86    88     1 
   88    89     1 
   88    90     1 
   88    98     1 
   90    91     1 
   90    92     1 
   90    94     1 
   92    93     1 
   94    95     1 
   94    96     1 
   94    97     1 
   98    99     1 
   98   100     1 
  100   101     1 
  100   102     1 
  102   103     1 
  102   104     1 
  102   115     1 
  104   105     1 
  104   106     1 
  104   107     1 
  107   108     1 
  107   109     1 
  107   110     1 
  110   111     1 
  110   112     1 
  112   113     1 
  112   114     1 
  115   116     1 
  115   117     1 
  117   118     1 
  117   119     1 
  119   120     1 
  119   121     1 
  119   134     1 
  121   122     1 
  121   123     1 
  121   124     1 
  124   125     1 
  124   126     1 
  124   130     1 
  126   127     1 
  126   128     1 
  126   129     1 
  130   131     1 
  130   132     1 
  130   133     1 
  134   135     1 
  134   136     1 
  136   137     1 
  136   140     1 
  137   138     1 
  137   139     1 
  137   145     1 
  140   141     1 
  140   142     1 
  140   148     1 
  142   143     1 
  142   144     1 
  142   145     1 
  145   146     1 
  145   147     1 
  148   149     1 
  148   150     1 
  150   151     1 
  150   152     1 
  152   153     1 
  152   154     1 
  152   168     1 
  154   155     1 
  154   156     1 
  154   157     1 
  157   158     1 
  157   164     1 
  158   159     1 
  158   160     1 
  160   161     1 
  160   162     1 
  162   163     1 
  162   166     1 
  164   165     1 
  164   166     1 
  166   167     1 
  168   169     1 
  168   170     1 
  170   171     1 
  170   172     1 
  172   173     1 
  172   174     1 
  172   187     1 
  174   175     1 
  174   176     1 
  174   180     1 
  176   177     1 
  176   178     1 
  176   179     1 
  180   181     1 
  180   182     1 
  180   183     1 
  183   184     1 
  183   185     1 
  183   186     1 
  187   188     1 
  187   189     1 
  189   190     1 
  189   191     1 
  191   192     1 
  191   193     1 
  191   208     1 
  193   194     1 
  193   195     1 
  193   196     1 
  196   197     1 
  196   204     1 
  197   198     1 
  197   199     1 
  199   200     1 
  199   201     1 
  201   202     1 
  201   206     1 
  202   203     1 
  204   205     1 
  204   206     1 
  206   207     1 
  208   209     1 
  208   210     1 
  210   211     1 
  210   212     1 
  212   213     1 
  212   214     1 
  212   230     1 
  214   215     1 
  214   216     1 
  214   217     1 
  217   218     1 
  217   219     1 
  217   220     1 
  220   221     1 
  220   222     1 
  220   223     1 
  223   224     1 
  223   225     1 
  223   226     1 
  226   227     1 
  226   228     1 
  226   229     1 
  230   231     1 
  230   232     1 
  232   233     1 
  232   234     1 
  234   235     1 
  234   236     1 
  234   244     1 
  236   237     1 
  236   238     1 
  236   240     1 
  238   239     1 
  240   241     1 
  240   242     1 
  240   243     1 
  244   245     1 
  244   246     1 
  246   247     1 
  246   248     1 
  248   249     1 
  248   250     1 
  248   254     1 
  250   251     1 
  250   252     1 
  250   253     1 
  253   672     1 
  254   255     1 
  254   256     1 
  256   257     1 
  256   260     1 
  257   258     1 
  257   259     1 
  257   265     1 
  260   261     1 
  260   262     1 
  260   268     1 
  262   263     1 
  262   264     1 
  262   265     1 
  265   266     1 
  265   267     1 
  268   269     1 
  268   270     1 
  270   271     1 
  270   272     1 
  272   273     1 
  272   274     1 
  272   284     1 
  274   275     1 
  274   276     1 
  274   277     1 
  277   278     1 
  277   279     1 
  277   280     1 
  280   281     1 
  280   282     1 
  282   283     1 
  284   285     1 
  284   286     1 
  286   287     1 
  286   288     1 
  288   289     1 
  288   290     1 
  288   291     1 
  291   292     1 
  291   293     1 
  293   294     1 
  293   295     1 
  295   296     1 
  295   297     1 
  295   313     1 
  297   298     1 
  297   299     1 
  297   300     1 
  300   301     1 
  300   302     1 
  300   303     1 
  303   304     1 
  303   305     1 
  303   306     1 
  306   307     1 
  306   308     1 
  306   309     1 
  309   310     1 
  309   311     1 
  309   312     1 
  313   314     1 
  313   315     1 
  315   316     1 
  315   317     1 
  317   318     1 
  317   319     1 
  317   327     1 
  319   320     1 
  319   321     1 
  319   322     1 
  322   323     1 
  322   324     1 
  324   325     1 
  324   326     1 
  327   328     1 
  327   329     1 
  329   330     1 
  329   331     1 
  331   332     1 
  331   333     1 
  331   346     1 
  333   334     1 
  333   335     1 
  333   336     1 
  336   337     1 
  336   338     1 
  336   342     1 
  338   339     1 
  338   340     1 
  338   341     1 
  342   343     1 
  342   344     1 
  342   345     1 
  346   347     1 
  346   348     1 
  348   349     1 
  348   350     1 
  350   351     1 
  350   352     1 
  350   356     1 
  352   353     1 
  352   354     1 
  352   355     1 
  356   357     1 
  356   358     1 
  358   359     1 
  358   360     1 
  360   361     1 
  360   362     1 
  360   376     1 
  362   363     1 
  362   364     1 
  362   365     1 
  365   366     1 
  365   372     1 
  366   367     1 
  366   368     1 
  368   369     1 
  368   370     1 
  370   371     1 
  370   374     1 
  372   373     1 
  372   374     1 
  374   375     1 
  376   377     1 
  376   378     1 
  378   379     1 
  378   380     1 
  380   381     1 
  380   382     1 
  380   398     1 
  382   383     1 
  382   384     1 
  382   385     1 
  385   386     1 
  385   387     1 
  385   388     1 
  388   389     1 
  388   390     1 
  388   391     1 
  391   392     1 
  391   393     1 
  391   394     1 
  394   395     1 
  394   396     1 
  394   397     1 
  398   399     1 
  398   400     1 
  400   401     1 
  400   402     1 
  402   403     1 
  402   404     1 
  402   408     1 
  404   405     1 
  404   406     1 
  404   407     1 
  408   409     1 
  408   410     1 
  410   411     1 
  410   412     1 
  412   413     1 
  412   414     1 
  412   422     1 
  414   415     1 
  414   416     1 
  414   418     1 
  416   417     1 
  418   419     1 
  418   420     1 
  418   421     1 
  422   423     1 
  422   424     1 
  424   425     1 
  424   426     1 
  426   427     1 
  426   428     1 
  426   441     1 
  428   429     1 
  428   430     1 
  428   431     1 
  431   432     1 
  431   433     1 
  431   437     1 
  433   434     1 
  433   435     1 
  433   436     1 
  437   438     1 
  437   439     1 
  437   440     1 
  441   442     1 
  441   443     1 
  443   444     1 
  443   445     1 
  445   446     1 
  445   447     1 
  445   463     1 
  447   448     1 
  447   449     1 
  447   450     1 
  450   451     1 
  450   452     1 
  450   453     1 
  453   454     1 
  453   455     1 
  453   456     1 
  456   457     1 
  456   458     1 
  456   459     1 
  459   460     1 
  459   461     1 
  459   462     1 
  463   464     1 
  463   465     1 
  465   466     1 
  465   467     1 
  467   468     1 
  467   469     1 
  467   485     1 
  469   470     1 
  469   471     1 
  469   472     1 
  472   473     1 
  472   474     1 
  472   475     1 
  475   476     1 
  475   477     1 
  475   478     1 
  478   479     1 
  478   480     1 
  478   481     1 
  481   482     1 
  481   483     1 
  481   484     1 
  485   486     1 
  485   487     1 
  487   488     1 
  487   489     1 
  489   490     1 
  489   491     1 
  489   505     1 
  491   492     1 
  491   493     1 
  491   494     1 
  494   495     1 
  494   501     1 
  495   496     1 
  495   497     1 
  497   498     1 
  497   499     1 
  499   500     1 
  499   503     1 
  501   502     1 
  501   503     1 
  503   504     1 
  505   506     1 
  505   507     1 
  507   508     1 
  507   511     1 
  508   509     1 
  508   510     1 
  508   516     1 
  511   512     1 
  511   513     1 
  511   519     1 
  513   514     1 
  513   515     1 
  513   516     1 
  516   517     1 
  516   518     1 
  519   520     1 
  519   521     1 
  521   522     1 
  521   523     1 
  523   524     1 
  523   525     1 
  523   538     1 
  525   526     1 
  525   527     1 
  525   528     1 
  528   529     1 
  528   530     1 
  528   534     1 
  530   531     1 
  530   532     1 
  530   533     1 
  534   535     1 
  534   536     1 
  534   537     1 
  538   539     1 
  538   540     1 
  540   541     1 
  540   542     1 
  542   543     1 
  542   544     1 
  542   560     1 
  544   545     1 
  544   546     1 
  544   547     1 
  547   548     1 
  547   549     1 
  547   550     1 
  550   551     1 
  550   552     1 
  550   553     1 
  553   554     1 
  553   555     1 
  553   556     1 
  556   557     1 
  556   558     1 
  556   559     1 
  560   561     1 
  560   562     1 
  562   563     1 
  562   564     1 
  564   565     1 
  564   566     1 
  564   580     1 
  566   567     1 
  566   568     1 
  566   569     1 
  569   570     1 
  569   576     1 
  570   571     1 
  570   572     1 
  572   573     1 
  572   574     1 
  574   575     1 
  574   578     1 
  576   577     1 
  576   578     1 
  578   579     1 
  580   581     1 
  580   582     1 
  582   583     1 
  582   586     1 
  583   584     1 
  583   585     1 
  583   591     1 
  586   587     1 
  586   588     1 
  586   594     1 
  588   589     1 
  588   590     1 
  588   591     1 
  591   592     1 
  591   593     1 
  594   595     1 
  594   596     1 
  596   597     1 
  596   598     1 
  598   599     1 
  598   600     1 
  598   610     1 
  600   601     1 
  600   602     1 
  600   606     1 
  602   603     1 
  602   604     1 
  602   605     1 
  606   607     1 
  606   608     1 
  606   609     1 
  610   611     1 
  610   612     1 
  612   613     1 
  612   614     1 
  614   615     1 
  614   616     1 
  614   632     1 
  616   617     1 
  616   618     1 
  616   619     1 
  619   620     1 
  619   621     1 
  619   622     1 
  622   623     1 
  622   624     1 
  622   625     1 
  625   626     1 
  625   627     1 
  625   628     1 
  628   629     1 
  628   630     1 
  628   631     1 
  632   633     1 
  632   634     1 
  634   635     1 
  634   636     1 
  636   637     1 
  636   638     1 
  636   656     1 
  638   639     1 
  638   640     1 
  638   641     1 
  641   642     1 
  641   643     1 
  641   644     1 
  644   645     1 
  644   646     1 
  644   647     1 
  647   648     1 
  647   649     1 
  649   650     1 
  649   653     1 
  650   651     1 
  650   652     1 
  653   654     1 
  653   655     1 
  656   657     1 
  656   658     1 
  658   659     1 
  658   660     1 
  660   661     1 
  660   662     1 
  660   663     1 
  663   664     1 
  663   665     1 
  665   666     1 
  665   667     1 
  667   668     1 
  667   669     1 
  667   673     1 
  669   670     1 
  669   671     1 
  669   672     1 
  673   674     1 
  673   675     1 
  675   676     1 
  675   677     1 
  677   678     1 
  677   679     1 
  677   683     1 
  679   680     1 
  679   681     1 
  679   682     1 
  683   684     1 
  683   685     1 
  685   686     1 
  685   687     1 
  687   688     1 
  687   689     1 
  687   696     1 
  689   690     1 
  689   691     1 
  689   692     1 
  692   693     1 
  692   694     1 
  694   695     1 
  696   697     1 
  696   698     1 
  698   699     1 
  698   700     1 
  700   701     1 
  700   702     1 
  700   710     1 
  702   703     1 
  702   704     1 
  702   705     1 
  705   706     1 
  705   707     1 
  707   708     1 
  707   709     1 
  710   711     1 
  710   712     1 
  712   713     1 
  712   714     1 
  714   715     1 
  714   716     1 
  714   720     1 
  716   717     1 
  716   718     1 
  716   719     1 
  719   897     1 
  720   721     1 
  720   722     1 
  722   723     1 
  722   726     1 
  723   724     1 
  723   725     1 
  723   731     1 
  726   727     1 
  726   728     1 
  726   734     1 
  728   729     1 
  728   730     1 
  728   731     1 
  731   732     1 
  731   733     1 
  734   735     1 
  734   736     1 
  736   737     1 
  736   738     1 
  738   739     1 
  738   740     1 
  738   756     1 
  740   741     1 
  740   742     1 
  740   743     1 
  743   744     1 
  743   745     1 
  743   746     1 
  746   747     1 
  746   748     1 
  746   749     1 
  749   750     1 
  749   751     1 
  749   752     1 
  752   753     1 
  752   754     1 
  752   755     1 
  756   757     1 
  756   758     1 
  758   759     1 
  758   760     1 
  760   761     1 
  760   762     1 
  760   770     1 
  762   763     1 
  762   764     1 
  762   765     1 
  765   766     1 
  765   767     1 
  767   768     1 
  767   769     1 
  770   771     1 
  770   772     1 
  772   773     1 
  772   774     1 
  774   775     1 
  774   776     1 
  774   781     1 
  776   777     1 
  776   778     1 
  776   779     1 
  779   780     1 
  781   782     1 
  781   783     1 
  783   784     1 
  783   785     1 
  785   786     1 
  785   787     1 
  785   791     1 
  787   788     1 
  787   789     1 
  787   790     1 
  791   792     1 
  791   793     1 
  793   794     1 
  793   795     1 
  795   796     1 
  795   797     1 
  795   810     1 
  797   798     1 
  797   799     1 
  797   800     1 
  800   801     1 
  800   802     1 
  800   806     1 
  802   803     1 
  802   804     1 
  802   805     1 
  806   807     1 
  806   808     1 
  806   809     1 
  810   811     1 
  810   812     1 
  812   813     1 
  812   814     1 
  814   815     1 
  814   816     1 
  814   829     1 
  816   817     1 
  816   818     1 
  816   819     1 
  819   820     1 
  819   821     1 
  819   825     1 
  821   822     1 
  821   823     1 
  821   824     1 
  825   826     1 
  825   827     1 
  825   828     1 
  829   830     1 
  829   831     1 
  831   832     1 
  831   833     1 
  833   834     1 
  833   835     1 
  833   851     1 
  835   836     1 
  835   837     1 
  835   838     1 
  838   839     1 
  838   840     1 
  838   841     1 
  841   842     1 
  841   843     1 
  841   844     1 
  844   845     1 
  844   846     1 
  844   847     1 
  847   848     1 
  847   849     1 
  847   850     1 
  851   852     1 
  851   853     1 
  853   854     1 
  853   855     1 
  855   856     1 
  855   857     1 
  855   872     1 
  857   858     1 
  857   859     1 
  857   860     1 
  860   861     1 
  860   868     1 
  861   862     1 
  861   863     1 
  863   864     1 
  863   865     1 
  865   866     1 
  865   870     1 
  866   867     1 
  868   869     1 
  868   870     1 
  870   871     1 
  872   873     1 
  872   874     1 
  874   875     1 
  874   876     1 
  876   877     1 
  876   878     1 
  876   888     1 
  878   879     1 
  878   880     1 
  878   884     1 
  880   881     1 
  880   882     1 
  880   883     1 
  884   885     1 
  884   886     1 
  884   887     1 
  888   889     1 
  888   890     1 
  890   891     1 
  890   892     1 
  892   893     1 
  892   894     1 
  892   898     1 
  894   895     1 
  894   896     1 
  894   897     1 
  898   899     1 
  898   900     1 
  900   901     1 
  900   902     1 
  902   903     1 
  902   904     1 
  902   908     1 
  904   905     1 
  904   906     1 
  904   907     1 
  907   977     1 
  908   909     1 
  908   910     1 
  910   911     1 
  910   912     1 
  912   913     1 
  912   914     1 
  912   919     1 
  914   915     1 
  914   916     1 
  914   917     1 
  917   918     1 
  919   920     1 
  919   921     1 
  921   922     1 
  921   923     1 
  923   924     1 
  923   925     1 
  923   933     1 
  925   926     1 
  925   927     1 
  925   929     1 
  927   928     1 
  929   930     1 
  929   931     1 
  929   932     1 
  933   934     1 
  933   935     1 
  935   936     1 
  935   937     1 
  937   938     1 
  937   939     1 
  937   946     1 
  939   940     1 
  939   941     1 
  939   942     1 
  942   943     1 
  942   944     1 
  944   945     1 
  946   947     1 
  946   948     1 
  948   949     1 
  948   950     1 
  950   951     1 
  950   952     1 
  950   968     1 
  952   953     1 
  952   954     1 
  952   955     1 
  955   956     1 
  955   957     1 
  955   958     1 
  958   959     1 
  958   960     1 
  958   961     1 
  961   962     1 
  961   963     1 
  961   964     1 
  964   965     1 
  964   966     1 
  964   967     1 
  968   969     1 
  968   970     1 
  970   971     1 
  970   972     1 
  972   973     1 
  972   974     1 
  972   978     1 
  974   975     1 
  974   976     1 
  974   977     1 
  978   979     1 
  978   980     1 
  980   981     1 
  980   982     1 
  982   983     1 
  982   984     1 
  982   992     1 
  984   985     1 
  984   986     1 
  984   987     1 
  987   988     1 
  987   989     1 
  989   990     1 
  989   991     1 
  992   993     1 
  992   994     1 

[ pairs ]
;  ai    aj funct            c0            c1            c2            c3
    1     8     1 
    1     9     1 
    1    10     1 
    1    21     1 
    1    22     1 
    2     6     1 
    2     7     1 
    2    20     1 
    3     6     1 
    3     7     1 
    3    20     1 
    4     6     1 
    4     7     1 
    4    20     1 
    5    11     1 
    5    12     1 
    5    16     1 
    5    23     1 
    5    24     1 
    6     8     1 
    6     9     1 
    6    10     1 
    6    21     1 
    6    22     1 
    7    13     1 
    7    14     1 
    7    15     1 
    7    17     1 
    7    18     1 
    7    19     1 
    7    21     1 
    7    22     1 
    8    11     1 
    8    12     1 
    8    16     1 
    8    20     1 
    9    11     1 
    9    12     1 
    9    16     1 
    9    20     1 
   10    20     1 
   11    13     1 
   11    14     1 
   11    15     1 
   11    17     1 
   11    18     1 
   11    19     1 
   12    17     1 
   12    18     1 
   12    19     1 
   13    16     1 
   14    16     1 
   15    16     1 
   20    25     1 
   20    26     1 
   20    42     1 
   21    23     1 
   21    24     1 
   22    27     1 
   22    28     1 
   22    29     1 
   22    43     1 
   22    44     1 
   23    25     1 
   23    26     1 
   23    42     1 
   24    30     1 
   24    31     1 
   24    32     1 
   24    45     1 
   24    46     1 
   25    27     1 
   25    28     1 
   25    29     1 
   25    43     1 
   25    44     1 
   26    33     1 
   26    34     1 
   26    35     1 
   26    43     1 
   26    44     1 
   27    30     1 
   27    31     1 
   27    32     1 
   27    42     1 
   28    30     1 
   28    31     1 
   28    32     1 
   28    42     1 
   29    36     1 
   29    37     1 
   29    38     1 
   29    42     1 
   30    33     1 
   30    34     1 
   30    35     1 
   31    33     1 
   31    34     1 
   31    35     1 
   32    39     1 
   32    40     1 
   32    41     1 
   33    36     1 
   33    37     1 
   33    38     1 
   34    36     1 
   34    37     1 
   34    38     1 
   36    39     1 
   36    40     1 
   36    41     1 
   37    39     1 
   37    40     1 
   37    41     1 
   42    47     1 
   42    48     1 
   42    52     1 
   43    45     1 
   43    46     1 
   44    49     1 
   44    50     1 
   44    51     1 
   44    53     1 
   44    54     1 
   45    47     1 
   45    48     1 
   45    52     1 
   46    55     1 
   46    56     1 
   46   355     1 
   47    49     1 
   47    50     1 
   47    51     1 
   47    53     1 
   47    54     1 
   48    53     1 
   48    54     1 
   48   352     1 
   49    52     1 
   49   355     1 
   50    52     1 
   50   355     1 
   51    52     1 
   51   350     1 
   51   353     1 
   51   354     1 
   52    57     1 
   52    58     1 
   52    70     1 
   53    55     1 
   53    56     1 
   54    59     1 
   54    60     1 
   54    63     1 
   54    71     1 
   54    72     1 
   55    57     1 
   55    58     1 
   55    70     1 
   56    61     1 
   56    66     1 
   56    73     1 
   56    74     1 
   57    59     1 
   57    60     1 
   57    63     1 
   57    71     1 
   57    72     1 
   58    62     1 
   58    64     1 
   58    67     1 
   58    68     1 
   58    71     1 
   58    72     1 
   59    61     1 
   59    66     1 
   59    70     1 
   60    61     1 
   60    66     1 
   60    70     1 
   61    67     1 
   61    69     1 
   62    65     1 
   62    66     1 
   62    68     1 
   63    65     1 
   63    69     1 
   63    70     1 
   64    67     1 
   65    66     1 
   65    69     1 
   67    69     1 
   70    75     1 
   70    76     1 
   70    84     1 
   71    73     1 
   71    74     1 
   72    77     1 
   72    78     1 
   72    79     1 
   72    85     1 
   72    86     1 
   73    75     1 
   73    76     1 
   73    84     1 
   74    80     1 
   74    81     1 
   74    87     1 
   74    88     1 
   75    77     1 
   75    78     1 
   75    79     1 
   75    85     1 
   75    86     1 
   76    82     1 
   76    83     1 
   76    85     1 
   76    86     1 
   77    80     1 
   77    81     1 
   77    84     1 
   78    80     1 
   78    81     1 
   78    84     1 
   79    84     1 
   80    82     1 
   80    83     1 
   84    89     1 
   84    90     1 
   84    98     1 
   85    87     1 
   85    88     1 
   86    91     1 
   86    92     1 
   86    94     1 
   86    99     1 
   86   100     1 
   87    89     1 
   87    90     1 
   87    98     1 
   88    93     1 
   88    95     1 
   88    96     1 
   88    97     1 
   88   101     1 
   88   102     1 
   89    91     1 
   89    92     1 
   89    94     1 
   89    99     1 
   89   100     1 
   90    99     1 
   90   100     1 
   91    93     1 
   91    95     1 
   91    96     1 
   91    97     1 
   91    98     1 
   92    95     1 
   92    96     1 
   92    97     1 
   92    98     1 
   93    94     1 
   94    98     1 
   98   103     1 
   98   104     1 
   98   115     1 
   99   101     1 
   99   102     1 
  100   105     1 
  100   106     1 
  100   107     1 
  100   116     1 
  100   117     1 
  101   103     1 
  101   104     1 
  101   115     1 
  102   108     1 
  102   109     1 
  102   110     1 
  102   118     1 
  102   119     1 
  103   105     1 
  103   106     1 
  103   107     1 
  103   116     1 
  103   117     1 
  104   111     1 
  104   112     1 
  104   116     1 
  104   117     1 
  105   108     1 
  105   109     1 
  105   110     1 
  105   115     1 
  106   108     1 
  106   109     1 
  106   110     1 
  106   115     1 
  107   113     1 
  107   114     1 
  107   115     1 
  108   111     1 
  108   112     1 
  109   111     1 
  109   112     1 
  111   113     1 
  111   114     1 
  115   120     1 
  115   121     1 
  115   134     1 
  116   118     1 
  116   119     1 
  117   122     1 
  117   123     1 
  117   124     1 
  117   135     1 
  117   136     1 
  118   120     1 
  118   121     1 
  118   134     1 
  119   125     1 
  119   126     1 
  119   130     1 
  119   137     1 
  119   140     1 
  120   122     1 
  120   123     1 
  120   124     1 
  120   135     1 
  120   136     1 
  121   127     1 
  121   128     1 
  121   129     1 
  121   131     1 
  121   132     1 
  121   133     1 
  121   135     1 
  121   136     1 
  122   125     1 
  122   126     1 
  122   130     1 
  122   134     1 
  123   125     1 
  123   126     1 
  123   130     1 
  123   134     1 
  124   134     1 
  125   127     1 
  125   128     1 
  125   129     1 
  125   131     1 
  125   132     1 
  125   133     1 
  126   131     1 
  126   132     1 
  126   133     1 
  127   130     1 
  128   130     1 
  129   130     1 
  134   138     1 
  134   139     1 
  134   141     1 
  134   142     1 
  134   145     1 
  134   148     1 
  135   137     1 
  135   140     1 
  136   143     1 
  136   144     1 
  136   146     1 
  136   147     1 
  136   149     1 
  136   150     1 
  137   141     1 
  137   143     1 
  137   144     1 
  137   148     1 
  138   140     1 
  138   142     1 
  138   146     1 
  138   147     1 
  139   140     1 
  139   142     1 
  139   146     1 
  139   147     1 
  140   146     1 
  140   147     1 
  140   151     1 
  140   152     1 
  141   143     1 
  141   144     1 
  141   145     1 
  141   149     1 
  141   150     1 
  142   149     1 
  142   150     1 
  143   146     1 
  143   147     1 
  143   148     1 
  144   146     1 
  144   147     1 
  144   148     1 
  145   148     1 
  148   153     1 
  148   154     1 
  148   168     1 
  149   151     1 
  149   152     1 
  150   155     1 
  150   156     1 
  150   157     1 
  150   169     1 
  150   170     1 
  151   153     1 
  151   154     1 
  151   168     1 
  152   158     1 
  152   164     1 
  152   171     1 
  152   172     1 
  153   155     1 
  153   156     1 
  153   157     1 
  153   169     1 
  153   170     1 
  154   159     1 
  154   160     1 
  154   165     1 
  154   166     1 
  154   169     1 
  154   170     1 
  155   158     1 
  155   164     1 
  155   168     1 
  156   158     1 
  156   164     1 
  156   168     1 
  157   161     1 
  157   162     1 
  157   167     1 
  157   168     1 
  158   163     1 
  158   165     1 
  158   166     1 
  159   161     1 
  159   162     1 
  159   164     1 
  160   164     1 
  160   167     1 
  161   163     1 
  161   166     1 
  162   165     1 
  163   164     1 
  163   167     1 
  165   167     1 
  168   173     1 
  168   174     1 
  168   187     1 
  169   171     1 
  169   172     1 
  170   175     1 
  170   176     1 
  170   180     1 
  170   188     1 
  170   189     1 
  171   173     1 
  171   174     1 
  171   187     1 
  172   177     1 
  172   178     1 
  172   179     1 
  172   181     1 
  172   182     1 
  172   183     1 
  172   190     1 
  172   191     1 
  173   175     1 
  173   176     1 
  173   180     1 
  173   188     1 
  173   189     1 
  174   184     1 
  174   185     1 
  174   186     1 
  174   188     1 
  174   189     1 
  175   177     1 
  175   178     1 
  175   179     1 
  175   181     1 
  175   182     1 
  175   183     1 
  175   187     1 
  176   181     1 
  176   182     1 
  176   183     1 
  176   187     1 
  177   180     1 
  178   180     1 
  179   180     1 
  180   187     1 
  181   184     1 
  181   185     1 
  181   186     1 
  182   184     1 
  182   185     1 
  182   186     1 
  187   192     1 
  187   193     1 
  187   208     1 
  188   190     1 
  188   191     1 
  189   194     1 
  189   195     1 
  189   196     1 
  189   209     1 
  189   210     1 
  190   192     1 
  190   193     1 
  190   208     1 
  191   197     1 
  191   204     1 
  191   211     1 
  191   212     1 
  192   194     1 
  192   195     1 
  192   196     1 
  192   209     1 
  192   210     1 
  193   198     1 
  193   199     1 
  193   205     1 
  193   206     1 
  193   209     1 
  193   210     1 
  194   197     1 
  194   204     1 
  194   208     1 
  195   197     1 
  195   204     1 
  195   208     1 
  196   200     1 
  196   201     1 
  196   207     1 
  196   208     1 
  197   202     1 
  197   205     1 
  197   206     1 
  198   200     1 
  198   201     1 
  198   204     1 
  199   203     1 
  199   204     1 
  199   207     1 
  200   202     1 
  200   206     1 
  201   205     1 
  202   204     1 
  202   207     1 
  203   206     1 
  205   207     1 
  208   213     1 
  208   214     1 
  208   230     1 
  209   211     1 
  209   212     1 
  210   215     1 
  210   216     1 
  210   217     1 
  210   231     1 
  210   232     1 
  211   213     1 
  211   214     1 
  211   230     1 
  212   218     1 
  212   219     1 
  212   220     1 
  212   233     1 
  212   234     1 
  213   215     1 
  213   216     1 
  213   217     1 
  213   231     1 
  213   232     1 
  214   221     1 
  214   222     1 
  214   223     1 
  214   231     1 
  214   232     1 
  215   218     1 
  215   219     1 
  215   220     1 
  215   230     1 
  216   218     1 
  216   219     1 
  216   220     1 
  216   230     1 
  217   224     1 
  217   225     1 
  217   226     1 
  217   230     1 
  218   221     1 
  218   222     1 
  218   223     1 
  219   221     1 
  219   222     1 
  219   223     1 
  220   227     1 
  220   228     1 
  220   229     1 
  221   224     1 
  221   225     1 
  221   226     1 
  222   224     1 
  222   225     1 
  222   226     1 
  224   227     1 
  224   228     1 
  224   229     1 
  225   227     1 
  225   228     1 
  225   229     1 
  230   235     1 
  230   236     1 
  230   244     1 
  231   233     1 
  231   234     1 
  232   237     1 
  232   238     1 
  232   240     1 
  232   245     1 
  232   246     1 
  233   235     1 
  233   236     1 
  233   244     1 
  234   239     1 
  234   241     1 
  234   242     1 
  234   243     1 
  234   247     1 
  234   248     1 
  235   237     1 
  235   238     1 
  235   240     1 
  235   245     1 
  235   246     1 
  236   245     1 
  236   246     1 
  237   239     1 
  237   241     1 
  237   242     1 
  237   243     1 
  237   244     1 
  238   241     1 
  238   242     1 
  238   243     1 
  238   244     1 
  239   240     1 
  240   244     1 
  244   249     1 
  244   250     1 
  244   254     1 
  245   247     1 
  245   248     1 
  246   251     1 
  246   252     1 
  246   253     1 
  246   255     1 
  246   256     1 
  247   249     1 
  247   250     1 
  247   254     1 
  248   257     1 
  248   260     1 
  248   672     1 
  249   251     1 
  249   252     1 
  249   253     1 
  249   255     1 
  249   256     1 
  250   255     1 
  250   256     1 
  250   669     1 
  251   254     1 
  251   672     1 
  252   254     1 
  252   672     1 
  253   254     1 
  253   667     1 
  253   670     1 
  253   671     1 
  254   258     1 
  254   259     1 
  254   261     1 
  254   262     1 
  254   265     1 
  254   268     1 
  255   257     1 
  255   260     1 
  256   263     1 
  256   264     1 
  256   266     1 
  256   267     1 
  256   269     1 
  256   270     1 
  257   261     1 
  257   263     1 
  257   264     1 
  257   268     1 
  258   260     1 
  258   262     1 
  258   266     1 
  258   267     1 
  259   260     1 
  259   262     1 
  259   266     1 
  259   267     1 
  260   266     1 
  260   267     1 
  260   271     1 
  260   272     1 
  261   263     1 
  261   264     1 
  261   265     1 
  261   269     1 
  261   270     1 
  262   269     1 
  262   270     1 
  263   266     1 
  263   267     1 
  263   268     1 
  264   266     1 
  264   267     1 
  264   268     1 
  265   268     1 
  268   273     1 
  268   274     1 
  268   284     1 
  269   271     1 
  269   272     1 
  270   275     1 
  270   276     1 
  270   277     1 
  270   285     1 
  270   286     1 
  271   273     1 
  271   274     1 
  271   284     1 
  272   278     1 
  272   279     1 
  272   280     1 
  272   287     1 
  272   288     1 
  273   275     1 
  273   276     1 
  273   277     1 
  273   285     1 
  273   286     1 
  274   281     1 
  274   282     1 
  274   285     1 
  274   286     1 
  275   278     1 
  275   279     1 
  275   280     1 
  275   284     1 
  276   278     1 
  276   279     1 
  276   280     1 
  276   284     1 
  277   283     1 
  277   284     1 
  278   281     1 
  278   282     1 
  279   281     1 
  279   282     1 
  281   283     1 
  284   289     1 
  284   290     1 
  284   291     1 
  285   287     1 
  285   288     1 
  286   292     1 
  286   293     1 
  287   289     1 
  287   290     1 
  287   291     1 
  288   294     1 
  288   295     1 
  289   292     1 
  289   293     1 
  290   292     1 
  290   293     1 
  291   296     1 
  291   297     1 
  291   313     1 
  292   294     1 
  292   295     1 
  293   298     1 
  293   299     1 
  293   300     1 
  293   314     1 
  293   315     1 
  294   296     1 
  294   297     1 
  294   313     1 
  295   301     1 
  295   302     1 
  295   303     1 
  295   316     1 
  295   317     1 
  296   298     1 
  296   299     1 
  296   300     1 
  296   314     1 
  296   315     1 
  297   304     1 
  297   305     1 
  297   306     1 
  297   314     1 
  297   315     1 
  298   301     1 
  298   302     1 
  298   303     1 
  298   313     1 
  299   301     1 
  299   302     1 
  299   303     1 
  299   313     1 
  300   307     1 
  300   308     1 
  300   309     1 
  300   313     1 
  301   304     1 
  301   305     1 
  301   306     1 
  302   304     1 
  302   305     1 
  302   306     1 
  303   310     1 
  303   311     1 
  303   312     1 
  304   307     1 
  304   308     1 
  304   309     1 
  305   307     1 
  305   308     1 
  305   309     1 
  307   310     1 
  307   311     1 
  307   312     1 
  308   310     1 
  308   311     1 
  308   312     1 
  313   318     1 
  313   319     1 
  313   327     1 
  314   316     1 
  314   317     1 
  315   320     1 
  315   321     1 
  315   322     1 
  315   328     1 
  315   329     1 
  316   318     1 
  316   319     1 
  316   327     1 
  317   323     1 
  317   324     1 
  317   330     1 
  317   331     1 
  318   320     1 
  318   321     1 
  318   322     1 
  318   328     1 
  318   329     1 
  319   325     1 
  319   326     1 
  319   328     1 
  319   329     1 
  320   323     1 
  320   324     1 
  320   327     1 
  321   323     1 
  321   324     1 
  321   327     1 
  322   327     1 
  323   325     1 
  323   326     1 
  327   332     1 
  327   333     1 
  327   346     1 
  328   330     1 
  328   331     1 
  329   334     1 
  329   335     1 
  329   336     1 
  329   347     1 
  329   348     1 
  330   332     1 
  330   333     1 
  330   346     1 
  331   337     1 
  331   338     1 
  331   342     1 
  331   349     1 
  331   350     1 
  332   334     1 
  332   335     1 
  332   336     1 
  332   347     1 
  332   348     1 
  333   339     1 
  333   340     1 
  333   341     1 
  333   343     1 
  333   344     1 
  333   345     1 
  333   347     1 
  333   348     1 
  334   337     1 
  334   338     1 
  334   342     1 
  334   346     1 
  335   337     1 
  335   338     1 
  335   342     1 
  335   346     1 
  336   346     1 
  337   339     1 
  337   340     1 
  337   341     1 
  337   343     1 
  337   344     1 
  337   345     1 
  338   343     1 
  338   344     1 
  338   345     1 
  339   342     1 
  340   342     1 
  341   342     1 
  346   351     1 
  346   352     1 
  346   356     1 
  347   349     1 
  347   350     1 
  348   353     1 
  348   354     1 
  348   355     1 
  348   357     1 
  348   358     1 
  349   351     1 
  349   352     1 
  349   356     1 
  350   359     1 
  350   360     1 
  351   353     1 
  351   354     1 
  351   355     1 
  351   357     1 
  351   358     1 
  352   357     1 
  352   358     1 
  353   356     1 
  354   356     1 
  355   356     1 
  356   361     1 
  356   362     1 
  356   376     1 
  357   359     1 
  357   360     1 
  358   363     1 
  358   364     1 
  358   365     1 
  358   377     1 
  358   378     1 
  359   361     1 
  359   362     1 
  359   376     1 
  360   366     1 
  360   372     1 
  360   379     1 
  360   380     1 
  361   363     1 
  361   364     1 
  361   365     1 
  361   377     1 
  361   378     1 
  362   367     1 
  362   368     1 
  362   373     1 
  362   374     1 
  362   377     1 
  362   378     1 
  363   366     1 
  363   372     1 
  363   376     1 
  364   366     1 
  364   372     1 
  364   376     1 
  365   369     1 
  365   370     1 
  365   375     1 
  365   376     1 
  366   371     1 
  366   373     1 
  366   374     1 
  367   369     1 
  367   370     1 
  367   372     1 
  368   372     1 
  368   375     1 
  369   371     1 
  369   374     1 
  370   373     1 
  371   372     1 
  371   375     1 
  373   375     1 
  376   381     1 
  376   382     1 
  376   398     1 
  377   379     1 
  377   380     1 
  378   383     1 
  378   384     1 
  378   385     1 
  378   399     1 
  378   400     1 
  379   381     1 
  379   382     1 
  379   398     1 
  380   386     1 
  380   387     1 
  380   388     1 
  380   401     1 
  380   402     1 
  381   383     1 
  381   384     1 
  381   385     1 
  381   399     1 
  381   400     1 
  382   389     1 
  382   390     1 
  382   391     1 
  382   399     1 
  382   400     1 
  383   386     1 
  383   387     1 
  383   388     1 
  383   398     1 
  384   386     1 
  384   387     1 
  384   388     1 
  384   398     1 
  385   392     1 
  385   393     1 
  385   394     1 
  385   398     1 
  386   389     1 
  386   390     1 
  386   391     1 
  387   389     1 
  387   390     1 
  387   391     1 
  388   395     1 
  388   396     1 
  388   397     1 
  389   392     1 
  389   393     1 
  389   394     1 
  390   392     1 
  390   393     1 
  390   394     1 
  392   395     1 
  392   396     1 
  392   397     1 
  393   395     1 
  393   396     1 
  393   397     1 
  398   403     1 
  398   404     1 
  398   408     1 
  399   401     1 
  399   402     1 
  400   405     1 
  400   406     1 
  400   407     1 
  400   409     1 
  400   410     1 
  401   403     1 
  401   404     1 
  401   408     1 
  402   411     1 
  402   412     1 
  403   405     1 
  403   406     1 
  403   407     1 
  403   409     1 
  403   410     1 
  404   409     1 
  404   410     1 
  405   408     1 
  406   408     1 
  407   408     1 
  408   413     1 
  408   414     1 
  408   422     1 
  409   411     1 
  409   412     1 
  410   415     1 
  410   416     1 
  410   418     1 
  410   423     1 
  410   424     1 
  411   413     1 
  411   414     1 
  411   422     1 
  412   417     1 
  412   419     1 
  412   420     1 
  412   421     1 
  412   425     1 
  412   426     1 
  413   415     1 
  413   416     1 
  413   418     1 
  413   423     1 
  413   424     1 
  414   423     1 
  414   424     1 
  415   417     1 
  415   419     1 
  415   420     1 
  415   421     1 
  415   422     1 
  416   419     1 
  416   420     1 
  416   421     1 
  416   422     1 
  417   418     1 
  418   422     1 
  422   427     1 
  422   428     1 
  422   441     1 
  423   425     1 
  423   426     1 
  424   429     1 
  424   430     1 
  424   431     1 
  424   442     1 
  424   443     1 
  425   427     1 
  425   428     1 
  425   441     1 
  426   432     1 
  426   433     1 
  426   437     1 
  426   444     1 
  426   445     1 
  427   429     1 
  427   430     1 
  427   431     1 
  427   442     1 
  427   443     1 
  428   434     1 
  428   435     1 
  428   436     1 
  428   438     1 
  428   439     1 
  428   440     1 
  428   442     1 
  428   443     1 
  429   432     1 
  429   433     1 
  429   437     1 
  429   441     1 
  430   432     1 
  430   433     1 
  430   437     1 
  430   441     1 
  431   441     1 
  432   434     1 
  432   435     1 
  432   436     1 
  432   438     1 
  432   439     1 
  432   440     1 
  433   438     1 
  433   439     1 
  433   440     1 
  434   437     1 
  435   437     1 
  436   437     1 
  441   446     1 
  441   447     1 
  441   463     1 
  442   444     1 
  442   445     1 
  443   448     1 
  443   449     1 
  443   450     1 
  443   464     1 
  443   465     1 
  444   446     1 
  444   447     1 
  444   463     1 
  445   451     1 
  445   452     1 
  445   453     1 
  445   466     1 
  445   467     1 
  446   448     1 
  446   449     1 
  446   450     1 
  446   464     1 
  446   465     1 
  447   454     1 
  447   455     1 
  447   456     1 
  447   464     1 
  447   465     1 
  448   451     1 
  448   452     1 
  448   453     1 
  448   463     1 
  449   451     1 
  449   452     1 
  449   453     1 
  449   463     1 
  450   457     1 
  450   458     1 
  450   459     1 
  450   463     1 
  451   454     1 
  451   455     1 
  451   456     1 
  452   454     1 
  452   455     1 
  452   456     1 
  453   460     1 
  453   461     1 
  453   462     1 
  454   457     1 
  454   458     1 
  454   459     1 
  455   457     1 
  455   458     1 
  455   459     1 
  457   460     1 
  457   461     1 
  457   462     1 
  458   460     1 
  458   461     1 
  458   462     1 
  463   468     1 
  463   469     1 
  463   485     1 
  464   466     1 
  464   467     1 
  465   470     1 
  465   471     1 
  465   472     1 
  465   486     1 
  465   487     1 
  466   468     1 
  466   469     1 
  466   485     1 
  467   473     1 
  467   474     1 
  467   475     1 
  467   488     1 
  467   489     1 
  468   470     1 
  468   471     1 
  468   472     1 
  468   486     1 
  468   487     1 
  469   476     1 
  469   477     1 
  469   478     1 
  469   486     1 
  469   487     1 
  470   473     1 
  470   474     1 
  470   475     1 
  470   485     1 
  471   473     1 
  471   474     1 
  471   475     1 
  471   485     1 
  472   479     1 
  472   480     1 
  472   481     1 
  472   485     1 
  473   476     1 
  473   477     1 
  473   478     1 
  474   476     1 
  474   477     1 
  474   478     1 
  475   482     1 
  475   483     1 
  475   484     1 
  476   479     1 
  476   480     1 
  476   481     1 
  477   479     1 
  477   480     1 
  477   481     1 
  479   482     1 
  479   483     1 
  479   484     1 
  480   482     1 
  480   483     1 
  480   484     1 
  485   490     1 
  485   491     1 
  485   505     1 
  486   488     1 
  486   489     1 
  487   492     1 
  487   493     1 
  487   494     1 
  487   506     1 
  487   507     1 
  488   490     1 
  488   491     1 
  488   505     1 
  489   495     1 
  489   501     1 
  489   508     1 
  489   511     1 
  490   492     1 
  490   493     1 
  490   494     1 
  490   506     1 
  490   507     1 
  491   496     1 
  491   497     1 
  491   502     1 
  491   503     1 
  491   506     1 
  491   507     1 
  492   495     1 
  492   501     1 
  492   505     1 
  493   495     1 
  493   501     1 
  493   505     1 
  494   498     1 
  494   499     1 
  494   504     1 
  494   505     1 
  495   500     1 
  495   502     1 
  495   503     1 
  496   498     1 
  496   499     1 
  496   501     1 
  497   501     1 
  497   504     1 
  498   500     1 
  498   503     1 
  499   502     1 
  500   501     1 
  500   504     1 
  502   504     1 
  505   509     1 
  505   510     1 
  505   512     1 
  505   513     1 
  505   516     1 
  505   519     1 
  506   508     1 
  506   511     1 
  507   514     1 
  507   515     1 
  507   517     1 
  507   518     1 
  507   520     1 
  507   521     1 
  508   512     1 
  508   514     1 
  508   515     1 
  508   519     1 
  509   511     1 
  509   513     1 
  509   517     1 
  509   518     1 
  510   511     1 
  510   513     1 
  510   517     1 
  510   518     1 
  511   517     1 
  511   518     1 
  511   522     1 
  511   523     1 
  512   514     1 
  512   515     1 
  512   516     1 
  512   520     1 
  512   521     1 
  513   520     1 
  513   521     1 
  514   517     1 
  514   518     1 
  514   519     1 
  515   517     1 
  515   518     1 
  515   519     1 
  516   519     1 
  519   524     1 
  519   525     1 
  519   538     1 
  520   522     1 
  520   523     1 
  521   526     1 
  521   527     1 
  521   528     1 
  521   539     1 
  521   540     1 
  522   524     1 
  522   525     1 
  522   538     1 
  523   529     1 
  523   530     1 
  523   534     1 
  523   541     1 
  523   542     1 
  524   526     1 
  524   527     1 
  524   528     1 
  524   539     1 
  524   540     1 
  525   531     1 
  525   532     1 
  525   533     1 
  525   535     1 
  525   536     1 
  525   537     1 
  525   539     1 
  525   540     1 
  526   529     1 
  526   530     1 
  526   534     1 
  526   538     1 
  527   529     1 
  527   530     1 
  527   534     1 
  527   538     1 
  528   538     1 
  529   531     1 
  529   532     1 
  529   533     1 
  529   535     1 
  529   536     1 
  529   537     1 
  530   535     1 
  530   536     1 
  530   537     1 
  531   534     1 
  532   534     1 
  533   534     1 
  538   543     1 
  538   544     1 
  538   560     1 
  539   541     1 
  539   542     1 
  540   545     1 
  540   546     1 
  540   547     1 
  540   561     1 
  540   562     1 
  541   543     1 
  541   544     1 
  541   560     1 
  542   548     1 
  542   549     1 
  542   550     1 
  542   563     1 
  542   564     1 
  543   545     1 
  543   546     1 
  543   547     1 
  543   561     1 
  543   562     1 
  544   551     1 
  544   552     1 
  544   553     1 
  544   561     1 
  544   562     1 
  545   548     1 
  545   549     1 
  545   550     1 
  545   560     1 
  546   548     1 
  546   549     1 
  546   550     1 
  546   560     1 
  547   554     1 
  547   555     1 
  547   556     1 
  547   560     1 
  548   551     1 
  548   552     1 
  548   553     1 
  549   551     1 
  549   552     1 
  549   553     1 
  550   557     1 
  550   558     1 
  550   559     1 
  551   554     1 
  551   555     1 
  551   556     1 
  552   554     1 
  552   555     1 
  552   556     1 
  554   557     1 
  554   558     1 
  554   559     1 
  555   557     1 
  555   558     1 
  555   559     1 
  560   565     1 
  560   566     1 
  560   580     1 
  561   563     1 
  561   564     1 
  562   567     1 
  562   568     1 
  562   569     1 
  562   581     1 
  562   582     1 
  563   565     1 
  563   566     1 
  563   580     1 
  564   570     1 
  564   576     1 
  564   583     1 
  564   586     1 
  565   567     1 
  565   568     1 
  565   569     1 
  565   581     1 
  565   582     1 
  566   571     1 
  566   572     1 
  566   577     1 
  566   578     1 
  566   581     1 
  566   582     1 
  567   570     1 
  567   576     1 
  567   580     1 
  568   570     1 
  568   576     1 
  568   580     1 
  569   573     1 
  569   574     1 
  569   579     1 
  569   580     1 
  570   575     1 
  570   577     1 
  570   578     1 
  571   573     1 
  571   574     1 
  571   576     1 
  572   576     1 
  572   579     1 
  573   575     1 
  573   578     1 
  574   577     1 
  575   576     1 
  575   579     1 
  577   579     1 
  580   584     1 
  580   585     1 
  580   587     1 
  580   588     1 
  580   591     1 
  580   594     1 
  581   583     1 
  581   586     1 
  582   589     1 
  582   590     1 
  582   592     1 
  582   593     1 
  582   595     1 
  582   596     1 
  583   587     1 
  583   589     1 
  583   590     1 
  583   594     1 
  584   586     1 
  584   588     1 
  584   592     1 
  584   593     1 
  585   586     1 
  585   588     1 
  585   592     1 
  585   593     1 
  586   592     1 
  586   593     1 
  586   597     1 
  586   598     1 
  587   589     1 
  587   590     1 
  587   591     1 
  587   595     1 
  587   596     1 
  588   595     1 
  588   596     1 
  589   592     1 
  589   593     1 
  589   594     1 
  590   592     1 
  590   593     1 
  590   594     1 
  591   594     1 
  594   599     1 
  594   600     1 
  594   610     1 
  595   597     1 
  595   598     1 
  596   601     1 
  596   602     1 
  596   606     1 
  596   611     1 
  596   612     1 
  597   599     1 
  597   600     1 
  597   610     1 
  598   603     1 
  598   604     1 
  598   605     1 
  598   607     1 
  598   608     1 
  598   609     1 
  598   613     1 
  598   614     1 
  599   601     1 
  599   602     1 
  599   606     1 
  599   611     1 
  599   612     1 
  600   611     1 
  600   612     1 
  601   603     1 
  601   604     1 
  601   605     1 
  601   607     1 
  601   608     1 
  601   609     1 
  601   610     1 
  602   607     1 
  602   608     1 
  602   609     1 
  602   610     1 
  603   606     1 
  604   606     1 
  605   606     1 
  606   610     1 
  610   615     1 
  610   616     1 
  610   632     1 
  611   613     1 
  611   614     1 
  612   617     1 
  612   618     1 
  612   619     1 
  612   633     1 
  612   634     1 
  613   615     1 
  613   616     1 
  613   632     1 
  614   620     1 
  614   621     1 
  614   622     1 
  614   635     1 
  614   636     1 
  615   617     1 
  615   618     1 
  615   619     1 
  615   633     1 
  615   634     1 
  616   623     1 
  616   624     1 
  616   625     1 
  616   633     1 
  616   634     1 
  617   620     1 
  617   621     1 
  617   622     1 
  617   632     1 
  618   620     1 
  618   621     1 
  618   622     1 
  618   632     1 
  619   626     1 
  619   627     1 
  619   628     1 
  619   632     1 
  620   623     1 
  620   624     1 
  620   625     1 
  621   623     1 
  621   624     1 
  621   625     1 
  622   629     1 
  622   630     1 
  622   631     1 
  623   626     1 
  623   627     1 
  623   628     1 
  624   626     1 
  624   627     1 
  624   628     1 
  626   629     1 
  626   630     1 
  626   631     1 
  627   629     1 
  627   630     1 
  627   631     1 
  632   637     1 
  632   638     1 
  632   656     1 
  633   635     1 
  633   636     1 
  634   639     1 
  634   640     1 
  634   641     1 
  634   657     1 
  634   658     1 
  635   637     1 
  635   638     1 
  635   656     1 
  636   642     1 
  636   643     1 
  636   644     1 
  636   659     1 
  636   660     1 
  637   639     1 
  637   640     1 
  637   641     1 
  637   657     1 
  637   658     1 
  638   645     1 
  638   646     1 
  638   647     1 
  638   657     1 
  638   658     1 
  639   642     1 
  639   643     1 
  639   644     1 
  639   656     1 
  640   642     1 
  640   643     1 
  640   644     1 
  640   656     1 
  641   648     1 
  641   649     1 
  641   656     1 
  642   645     1 
  642   646     1 
  642   647     1 
  643   645     1 
  643   646     1 
  643   647     1 
  644   650     1 
  644   653     1 
  645   648     1 
  645   649     1 
  646   648     1 
  646   649     1 
  647   651     1 
  647   652     1 
  647   654     1 
  647   655     1 
  648   650     1 
  648   653     1 
  650   654     1 
  650   655     1 
  651   653     1 
  652   653     1 
  656   661     1 
  656   662     1 
  656   663     1 
  657   659     1 
  657   660     1 
  658   664     1 
  658   665     1 
  659   661     1 
  659   662     1 
  659   663     1 
  660   666     1 
  660   667     1 
  661   664     1 
  661   665     1 
  662   664     1 
  662   665     1 
  663   668     1 
  663   669     1 
  663   673     1 
  664   666     1 
  664   667     1 
  665   670     1 
  665   671     1 
  665   672     1 
  665   674     1 
  665   675     1 
  666   668     1 
  666   669     1 
  666   673     1 
  667   676     1 
  667   677     1 
  668   670     1 
  668   671     1 
  668   672     1 
  668   674     1 
  668   675     1 
  669   674     1 
  669   675     1 
  670   673     1 
  671   673     1 
  672   673     1 
  673   678     1 
  673   679     1 
  673   683     1 
  674   676     1 
  674   677     1 
  675   680     1 
  675   681     1 
  675   682     1 
  675   684     1 
  675   685     1 
  676   678     1 
  676   679     1 
  676   683     1 
  677   686     1 
  677   687     1 
  678   680     1 
  678   681     1 
  678   682     1 
  678   684     1 
  678   685     1 
  679   684     1 
  679   685     1 
  680   683     1 
  681   683     1 
  682   683     1 
  683   688     1 
  683   689     1 
  683   696     1 
  684   686     1 
  684   687     1 
  685   690     1 
  685   691     1 
  685   692     1 
  685   697     1 
  685   698     1 
  686   688     1 
  686   689     1 
  686   696     1 
  687   693     1 
  687   694     1 
  687   699     1 
  687   700     1 
  688   690     1 
  688   691     1 
  688   692     1 
  688   697     1 
  688   698     1 
  689   695     1 
  689   697     1 
  689   698     1 
  690   693     1 
  690   694     1 
  690   696     1 
  691   693     1 
  691   694     1 
  691   696     1 
  692   696     1 
  693   695     1 
  696   701     1 
  696   702     1 
  696   710     1 
  697   699     1 
  697   700     1 
  698   703     1 
  698   704     1 
  698   705     1 
  698   711     1 
  698   712     1 
  699   701     1 
  699   702     1 
  699   710     1 
  700   706     1 
  700   707     1 
  700   713     1 
  700   714     1 
  701   703     1 
  701   704     1 
  701   705     1 
  701   711     1 
  701   712     1 
  702   708     1 
  702   709     1 
  702   711     1 
  702   712     1 
  703   706     1 
  703   707     1 
  703   710     1 
  704   706     1 
  704   707     1 
  704   710     1 
  705   710     1 
  706   708     1 
  706   709     1 
  710   715     1 
  710   716     1 
  710   720     1 
  711   713     1 
  711   714     1 
  712   717     1 
  712   718     1 
  712   719     1 
  712   721     1 
  712   722     1 
  713   715     1 
  713   716     1 
  713   720     1 
  714   723     1 
  714   726     1 
  714   897     1 
  715   717     1 
  715   718     1 
  715   719     1 
  715   721     1 
  715   722     1 
  716   721     1 
  716   722     1 
  716   894     1 
  717   720     1 
  717   897     1 
  718   720     1 
  718   897     1 
  719   720     1 
  719   892     1 
  719   895     1 
  719   896     1 
  720   724     1 
  720   725     1 
  720   727     1 
  720   728     1 
  720   731     1 
  720   734     1 
  721   723     1 
  721   726     1 
  722   729     1 
  722   730     1 
  722   732     1 
  722   733     1 
  722   735     1 
  722   736     1 
  723   727     1 
  723   729     1 
  723   730     1 
  723   734     1 
  724   726     1 
  724   728     1 
  724   732     1 
  724   733     1 
  725   726     1 
  725   728     1 
  725   732     1 
  725   733     1 
  726   732     1 
  726   733     1 
  726   737     1 
  726   738     1 
  727   729     1 
  727   730     1 
  727   731     1 
  727   735     1 
  727   736     1 
  728   735     1 
  728   736     1 
  729   732     1 
  729   733     1 
  729   734     1 
  730   732     1 
  730   733     1 
  730   734     1 
  731   734     1 
  734   739     1 
  734   740     1 
  734   756     1 
  735   737     1 
  735   738     1 
  736   741     1 
  736   742     1 
  736   743     1 
  736   757     1 
  736   758     1 
  737   739     1 
  737   740     1 
  737   756     1 
  738   744     1 
  738   745     1 
  738   746     1 
  738   759     1 
  738   760     1 
  739   741     1 
  739   742     1 
  739   743     1 
  739   757     1 
  739   758     1 
  740   747     1 
  740   748     1 
  740   749     1 
  740   757     1 
  740   758     1 
  741   744     1 
  741   745     1 
  741   746     1 
  741   756     1 
  742   744     1 
  742   745     1 
  742   746     1 
  742   756     1 
  743   750     1 
  743   751     1 
  743   752     1 
  743   756     1 
  744   747     1 
  744   748     1 
  744   749     1 
  745   747     1 
  745   748     1 
  745   749     1 
  746   753     1 
  746   754     1 
  746   755     1 
  747   750     1 
  747   751     1 
  747   752     1 
  748   750     1 
  748   751     1 
  748   752     1 
  750   753     1 
  750   754     1 
  750   755     1 
  751   753     1 
  751   754     1 
  751   755     1 
  756   761     1 
  756   762     1 
  756   770     1 
  757   759     1 
  757   760     1 
  758   763     1 
  758   764     1 
  758   765     1 
  758   771     1 
  758   772     1 
  759   761     1 
  759   762     1 
  759   770     1 
  760   766     1 
  760   767     1 
  760   773     1 
  760   774     1 
  761   763     1 
  761   764     1 
  761   765     1 
  761   771     1 
  761   772     1 
  762   768     1 
  762   769     1 
  762   771     1 
  762   772     1 
  763   766     1 
  763   767     1 
  763   770     1 
  764   766     1 
  764   767     1 
  764   770     1 
  765   770     1 
  766   768     1 
  766   769     1 
  770   775     1 
  770   776     1 
  770   781     1 
  771   773     1 
  771   774     1 
  772   777     1 
  772   778     1 
  772   779     1 
  772   782     1 
  772   783     1 
  773   775     1 
  773   776     1 
  773   781     1 
  774   780     1 
  774   784     1 
  774   785     1 
  775   777     1 
  775   778     1 
  775   779     1 
  775   782     1 
  775   783     1 
  776   782     1 
  776   783     1 
  777   780     1 
  777   781     1 
  778   780     1 
  778   781     1 
  779   781     1 
  781   786     1 
  781   787     1 
  781   791     1 
  782   784     1 
  782   785     1 
  783   788     1 
  783   789     1 
  783   790     1 
  783   792     1 
  783   793     1 
  784   786     1 
  784   787     1 
  784   791     1 
  785   794     1 
  785   795     1 
  786   788     1 
  786   789     1 
  786   790     1 
  786   792     1 
  786   793     1 
  787   792     1 
  787   793     1 
  788   791     1 
  789   791     1 
  790   791     1 
  791   796     1 
  791   797     1 
  791   810     1 
  792   794     1 
  792   795     1 
  793   798     1 
  793   799     1 
  793   800     1 
  793   811     1 
  793   812     1 
  794   796     1 
  794   797     1 
  794   810     1 
  795   801     1 
  795   802     1 
  795   806     1 
  795   813     1 
  795   814     1 
  796   798     1 
  796   799     1 
  796   800     1 
  796   811     1 
  796   812     1 
  797   803     1 
  797   804     1 
  797   805     1 
  797   807     1 
  797   808     1 
  797   809     1 
  797   811     1 
  797   812     1 
  798   801     1 
  798   802     1 
  798   806     1 
  798   810     1 
  799   801     1 
  799   802     1 
  799   806     1 
  799   810     1 
  800   810     1 
  801   803     1 
  801   804     1 
  801   805     1 
  801   807     1 
  801   808     1 
  801   809     1 
  802   807     1 
  802   808     1 
  802   809     1 
  803   806     1 
  804   806     1 
  805   806     1 
  810   815     1 
  810   816     1 
  810   829     1 
  811   813     1 
  811   814     1 
  812   817     1 
  812   818     1 
  812   819     1 
  812   830     1 
  812   831     1 
  813   815     1 
  813   816     1 
  813   829     1 
  814   820     1 
  814   821     1 
  814   825     1 
  814   832     1 
  814   833     1 
  815   817     1 
  815   818     1 
  815   819     1 
  815   830     1 
  815   831     1 
  816   822     1 
  816   823     1 
  816   824     1 
  816   826     1 
  816   827     1 
  816   828     1 
  816   830     1 
  816   831     1 
  817   820     1 
  817   821     1 
  817   825     1 
  817   829     1 
  818   820     1 
  818   821     1 
  818   825     1 
  818   829     1 
  819   829     1 
  820   822     1 
  820   823     1 
  820   824     1 
  820   826     1 
  820   827     1 
  820   828     1 
  821   826     1 
  821   827     1 
  821   828     1 
  822   825     1 
  823   825     1 
  824   825     1 
  829   834     1 
  829   835     1 
  829   851     1 
  830   832     1 
  830   833     1 
  831   836     1 
  831   837     1 
  831   838     1 
  831   852     1 
  831   853     1 
  832   834     1 
  832   835     1 
  832   851     1 
  833   839     1 
  833   840     1 
  833   841     1 
  833   854     1 
  833   855     1 
  834   836     1 
  834   837     1 
  834   838     1 
  834   852     1 
  834   853     1 
  835   842     1 
  835   843     1 
  835   844     1 
  835   852     1 
  835   853     1 
  836   839     1 
  836   840     1 
  836   841     1 
  836   851     1 
  837   839     1 
  837   840     1 
  837   841     1 
  837   851     1 
  838   845     1 
  838   846     1 
  838   847     1 
  838   851     1 
  839   842     1 
  839   843     1 
  839   844     1 
  840   842     1 
  840   843     1 
  840   844     1 
  841   848     1 
  841   849     1 
  841   850     1 
  842   845     1 
  842   846     1 
  842   847     1 
  843   845     1 
  843   846     1 
  843   847     1 
  845   848     1 
  845   849     1 
  845   850     1 
  846   848     1 
  846   849     1 
  846   850     1 
  851   856     1 
  851   857     1 
  851   872     1 
  852   854     1 
  852   855     1 
  853   858     1 
  853   859     1 
  853   860     1 
  853   873     1 
  853   874     1 
  854   856     1 
  854   857     1 
  854   872     1 
  855   861     1 
  855   868     1 
  855   875     1 
  855   876     1 
  856   858     1 
  856   859     1 
  856   860     1 
  856   873     1 
  856   874     1 
  857   862     1 
  857   863     1 
  857   869     1 
  857   870     1 
  857   873     1 
  857   874     1 
  858   861     1 
  858   868     1 
  858   872     1 
  859   861     1 
  859   868     1 
  859   872     1 
  860   864     1 
  860   865     1 
  860   871     1 
  860   872     1 
  861   866     1 
  861   869     1 
  861   870     1 
  862   864     1 
  862   865     1 
  862   868     1 
  863   867     1 
  863   868     1 
  863   871     1 
  864   866     1 
  864   870     1 
  865   869     1 
  866   868     1 
  866   871     1 
  867   870     1 
  869   871     1 
  872   877     1 
  872   878     1 
  872   888     1 
  873   875     1 
  873   876     1 
  874   879     1 
  874   880     1 
  874   884     1 
  874   889     1 
  874   890     1 
  875   877     1 
  875   878     1 
  875   888     1 
  876   881     1 
  876   882     1 
  876   883     1 
  876   885     1 
  876   886     1 
  876   887     1 
  876   891     1 
  876   892     1 
  877   879     1 
  877   880     1 
  877   884     1 
  877   889     1 
  877   890     1 
  878   889     1 
  878   890     1 
  879   881     1 
  879   882     1 
  879   883     1 
  879   885     1 
  879   886     1 
  879   887     1 
  879   888     1 
  880   885     1 
  880   886     1 
  880   887     1 
  880   888     1 
  881   884     1 
  882   884     1 
  883   884     1 
  884   888     1 
  888   893     1 
  888   894     1 
  888   898     1 
  889   891     1 
  889   892     1 
  890   895     1 
  890   896     1 
  890   897     1 
  890   899     1 
  890   900     1 
  891   893     1 
  891   894     1 
  891   898     1 
  892   901     1 
  892   902     1 
  893   895     1 
  893   896     1 
  893   897     1 
  893   899     1 
  893   900     1 
  894   899     1 
  894   900     1 
  895   898     1 
  896   898     1 
  897   898     1 
  898   903     1 
  898   904     1 
  898   908     1 
  899   901     1 
  899   902     1 
  900   905     1 
  900   906     1 
  900   907     1 
  900   909     1 
  900   910     1 
  901   903     1 
  901   904     1 
  901   908     1 
  902   911     1 
  902   912     1 
  902   977     1 
  903   905     1 
  903   906     1 
  903   907     1 
  903   909     1 
  903   910     1 
  904   909     1 
  904   910     1 
  904   974     1 
  905   908     1 
  905   977     1 
  906   908     1 
  906   977     1 
  907   908     1 
  907   972     1 
  907   975     1 
  907   976     1 
  908   913     1 
  908   914     1 
  908   919     1 
  909   911     1 
  909   912     1 
  910   915     1 
  910   916     1 
  910   917     1 
  910   920     1 
  910   921     1 
  911   913     1 
  911   914     1 
  911   919     1 
  912   918     1 
  912   922     1 
  912   923     1 
  913   915     1 
  913   916     1 
  913   917     1 
  913   920     1 
  913   921     1 
  914   920     1 
  914   921     1 
  915   918     1 
  915   919     1 
  916   918     1 
  916   919     1 
  917   919     1 
  919   924     1 
  919   925     1 
  919   933     1 
  920   922     1 
  920   923     1 
  921   926     1 
  921   927     1 
  921   929     1 
  921   934     1 
  921   935     1 
  922   924     1 
  922   925     1 
  922   933     1 
  923   928     1 
  923   930     1 
  923   931     1 
  923   932     1 
  923   936     1 
  923   937     1 
  924   926     1 
  924   927     1 
  924   929     1 
  924   934     1 
  924   935     1 
  925   934     1 
  925   935     1 
  926   928     1 
  926   930     1 
  926   931     1 
  926   932     1 
  926   933     1 
  927   930     1 
  927   931     1 
  927   932     1 
  927   933     1 
  928   929     1 
  929   933     1 
  933   938     1 
  933   939     1 
  933   946     1 
  934   936     1 
  934   937     1 
  935   940     1 
  935   941     1 
  935   942     1 
  935   947     1 
  935   948     1 
  936   938     1 
  936   939     1 
  936   946     1 
  937   943     1 
  937   944     1 
  937   949     1 
  937   950     1 
  938   940     1 
  938   941     1 
  938   942     1 
  938   947     1 
  938   948     1 
  939   945     1 
  939   947     1 
  939   948     1 
  940   943     1 
  940   944     1 
  940   946     1 
  941   943     1 
  941   944     1 
  941   946     1 
  942   946     1 
  943   945     1 
  946   951     1 
  946   952     1 
  946   968     1 
  947   949     1 
  947   950     1 
  948   953     1 
  948   954     1 
  948   955     1 
  948   969     1 
  948   970     1 
  949   951     1 
  949   952     1 
  949   968     1 
  950   956     1 
  950   957     1 
  950   958     1 
  950   971     1 
  950   972     1 
  951   953     1 
  951   954     1 
  951   955     1 
  951   969     1 
  951   970     1 
  952   959     1 
  952   960     1 
  952   961     1 
  952   969     1 
  952   970     1 
  953   956     1 
  953   957     1 
  953   958     1 
  953   968     1 
  954   956     1 
  954   957     1 
  954   958     1 
  954   968     1 
  955   962     1 
  955   963     1 
  955   964     1 
  955   968     1 
  956   959     1 
  956   960     1 
  956   961     1 
  957   959     1 
  957   960     1 
  957   961     1 
  958   965     1 
  958   966     1 
  958   967     1 
  959   962     1 
  959   963     1 
  959   964     1 
  960   962     1 
  960   963     1 
  960   964     1 
  962   965     1 
  962   966     1 
  962   967     1 
  963   965     1 
  963   966     1 
  963   967     1 
  968   973     1 
  968   974     1 
  968   978     1 
  969   971     1 
  969   972     1 
  970   975     1 
  970   976     1 
  970   977     1 
  970   979     1 
  970   980     1 
  971   973     1 
  971   974     1 
  971   978     1 
  972   981     1 
  972   982     1 
  973   975     1 
  973   976     1 
  973   977     1 
  973   979     1 
  973   980     1 
  974   979     1 
  974   980     1 
  975   978     1 
  976   978     1 
  977   978     1 
  978   983     1 
  978   984     1 
  978   992     1 
  979   981     1 
  979   982     1 
  980   985     1 
  980   986     1 
  980   987     1 
  980   993     1 
  980   994     1 
  981   983     1 
  981   984     1 
  981   992     1 
  982   988     1 
  982   989     1 
  983   985     1 
  983   986     1 
  983   987     1 
  983   993     1 
  983   994     1 
  984   990     1 
  984   991     1 
  984   993     1 
  984   994     1 
  985   988     1 
  985   989     1 
  985   992     1 
  986   988     1 
  986   989     1 
  986   992     1 
  987   992     1 
  988   990     1 
  988   991     1 

[ angles ]
;  ai    aj    ak funct            c0            c1            c2            c3
    2     1     3     5 
    2     1     4     5 
    2     1     5     5 
    3     1     4     5 
    3     1     5     5 
    4     1     5     5 
    1     5     6     5 
    1     5     7     5 
    1     5    20     5 
    6     5     7     5 
    6     5    20     5 
    7     5    20     5 
    5     7     8     5 
    5     7     9     5 
    5     7    10     5 
    8     7     9     5 
    8     7    10     5 
    9     7    10     5 
    7    10    11     5 
    7    10    12     5 
    7    10    16     5 
   11    10    12     5 
   11    10    16     5 
   12    10    16     5 
   10    12    13     5 
   10    12    14     5 
   10    12    15     5 
   13    12    14     5 
   13    12    15     5 
   14    12    15     5 
   10    16    17     5 
   10    16    18     5 
   10    16    19     5 
   17    16    18     5 
   17    16    19     5 
   18    16    19     5 
    5    20    21     5 
    5    20    22     5 
   21    20    22     5 
   20    22    23     5 
   20    22    24     5 
   23    22    24     5 
   22    24    25     5 
   22    24    26     5 
   22    24    42     5 
   25    24    26     5 
   25    24    42     5 
   26    24    42     5 
   24    26    27     5 
   24    26    28     5 
   24    26    29     5 
   27    26    28     5 
   27    26    29     5 
   28    26    29     5 
   26    29    30     5 
   26    29    31     5 
   26    29    32     5 
   30    29    31     5 
   30    29    32     5 
   31    29    32     5 
   29    32    33     5 
   29    32    34     5 
   29    32    35     5 
   33    32    34     5 
   33    32    35     5 
   34    32    35     5 
   32    35    36     5 
   32    35    37     5 
   32    35    38     5 
   36    35    37     5 
   36    35    38     5 
   37    35    38     5 
   35    38    39     5 
   35    38    40     5 
   35    38    41     5 
   39    38    40     5 
   39    38    41     5 
   40    38    41     5 
   24    42    43     5 
   24    42    44     5 
   43    42    44     5 
   42    44    45     5 
   42    44    46     5 
   45    44    46     5 
   44    46    47     5 
   44    46    48     5 
   44    46    52     5 
   47    46    48     5 
   47    46    52     5 
   48    46    52     5 
   46    48    49     5 
   46    48    50     5 
   46    48    51     5 
   49    48    50     5 
   49    48    51     5 
   50    48    51     5 
   48    51   355     5 
   46    52    53     5 
   46    52    54     5 
   53    52    54     5 
   52    54    55     5 
   52    54    56     5 
   55    54    56     5 
   54    56    57     5 
   54    56    58     5 
   54    56    70     5 
   57    56    58     5 
   57    56    70     5 
   58    56    70     5 
   56    58    59     5 
   56    58    60     5 
   56    58    63     5 
   59    58    60     5 
   59    58    63     5 
   60    58    63     5 
   62    61    63     5 
   62    61    64     5 
   63    61    64     5 
   58    63    61     5 
   58    63    66     5 
   61    63    66     5 
   61    64    65     5 
   61    64    68     5 
   65    64    68     5 
   63    66    67     5 
   63    66    68     5 
   67    66    68     5 
   64    68    66     5 
   64    68    69     5 
   66    68    69     5 
   56    70    71     5 
   56    70    72     5 
   71    70    72     5 
   70    72    73     5 
   70    72    74     5 
   73    72    74     5 
   72    74    75     5 
   72    74    76     5 
   72    74    84     5 
   75    74    76     5 
   75    74    84     5 
   76    74    84     5 
   74    76    77     5 
   74    76    78     5 
   74    76    79     5 
   77    76    78     5 
   77    76    79     5 
   78    76    79     5 
   76    79    80     5 
   76    79    81     5 
   80    79    81     5 
   79    81    82     5 
   79    81    83     5 
   82    81    83     5 
   74    84    85     5 
   74    84    86     5 
   85    84    86     5 
   84    86    87     5 
   84    86    88     5 
   87    86    88     5 
   86    88    89     5 
   86    88    90     5 
   86    88    98     5 
   89    88    90     5 
   89    88    98     5 
   90    88    98     5 
   88    90    91     5 
   88    90    92     5 
   88    90    94     5 
   91    90    92     5 
   91    90    94     5 
   92    90    94     5 
   90    92    93     5 
   90    94    95     5 
   90    94    96     5 
   90    94    97     5 
   95    94    96     5 
   95    94    97     5 
   96    94    97     5 
   88    98    99     5 
   88    98   100     5 
   99    98   100     5 
   98   100   101     5 
   98   100   102     5 
  101   100   102     5 
  100   102   103     5 
  100   102   104     5 
  100   102   115     5 
  103   102   104     5 
  103   102   115     5 
  104   102   115     5 
  102   104   105     5 
  102   104   106     5 
  102   104   107     5 
  105   104   106     5 
  105   104   107     5 
  106   104   107     5 
  104   107   108     5 
  104   107   109     5 
  104   107   110     5 
  108   107   109     5 
  108   107   110     5 
  109   107   110     5 
  107   110   111     5 
  107   110   112     5 
  111   110   112     5 
  110   112   113     5 
  110   112   114     5 
  113   112   114     5 
  102   115   116     5 
  102   115   117     5 
  116   115   117     5 
  115   117   118     5 
  115   117   119     5 
  118   117   119     5 
  117   119   120     5 
  117   119   121     5 
  117   119   134     5 
  120   119   121     5 
  120   119   134     5 
  121   119   134     5 
  119   121   122     5 
  119   121   123     5 
  119   121   124     5 
  122   121   123     5 
  122   121   124     5 
  123   121   124     5 
  121   124   125     5 
  121   124   126     5 
  121   124   130     5 
  125   124   126     5 
  125   124   130     5 
  126   124   130     5 
  124   126   127     5 
  124   126   128     5 
  124   126   129     5 
  127   126   128     5 
  127   126   129     5 
  128   126   129     5 
  124   130   131     5 
  124   130   132     5 
  124   130   133     5 
  131   130   132     5 
  131   130   133     5 
  132   130   133     5 
  119   134   135     5 
  119   134   136     5 
  135   134   136     5 
  134   136   137     5 
  134   136   140     5 
  137   136   140     5 
  136   137   138     5 
  136   137   139     5 
  136   137   145     5 
  138   137   139     5 
  138   137   145     5 
  139   137   145     5 
  136   140   141     5 
  136   140   142     5 
  136   140   148     5 
  141   140   142     5 
  141   140   148     5 
  142   140   148     5 
  140   142   143     5 
  140   142   144     5 
  140   142   145     5 
  143   142   144     5 
  143   142   145     5 
  144   142   145     5 
  137   145   142     5 
  137   145   146     5 
  137   145   147     5 
  142   145   146     5 
  142   145   147     5 
  146   145   147     5 
  140   148   149     5 
  140   148   150     5 
  149   148   150     5 
  148   150   151     5 
  148   150   152     5 
  151   150   152     5 
  150   152   153     5 
  150   152   154     5 
  150   152   168     5 
  153   152   154     5 
  153   152   168     5 
  154   152   168     5 
  152   154   155     5 
  152   154   156     5 
  152   154   157     5 
  155   154   156     5 
  155   154   157     5 
  156   154   157     5 
  154   157   158     5 
  154   157   164     5 
  158   157   164     5 
  157   158   159     5 
  157   158   160     5 
  159   158   160     5 
  158   160   161     5 
  158   160   162     5 
  161   160   162     5 
  160   162   163     5 
  160   162   166     5 
  163   162   166     5 
  157   164   165     5 
  157   164   166     5 
  165   164   166     5 
  162   166   164     5 
  162   166   167     5 
  164   166   167     5 
  152   168   169     5 
  152   168   170     5 
  169   168   170     5 
  168   170   171     5 
  168   170   172     5 
  171   170   172     5 
  170   172   173     5 
  170   172   174     5 
  170   172   187     5 
  173   172   174     5 
  173   172   187     5 
  174   172   187     5 
  172   174   175     5 
  172   174   176     5 
  172   174   180     5 
  175   174   176     5 
  175   174   180     5 
  176   174   180     5 
  174   176   177     5 
  174   176   178     5 
  174   176   179     5 
  177   176   178     5 
  177   176   179     5 
  178   176   179     5 
  174   180   181     5 
  174   180   182     5 
  174   180   183     5 
  181   180   182     5 
  181   180   183     5 
  182   180   183     5 
  180   183   184     5 
  180   183   185     5 
  180   183   186     5 
  184   183   185     5 
  184   183   186     5 
  185   183   186     5 
  172   187   188     5 
  172   187   189     5 
  188   187   189     5 
  187   189   190     5 
  187   189   191     5 
  190   189   191     5 
  189   191   192     5 
  189   191   193     5 
  189   191   208     5 
  192   191   193     5 
  192   191   208     5 
  193   191   208     5 
  191   193   194     5 
  191   193   195     5 
  191   193   196     5 
  194   193   195     5 
  194   193   196     5 
  195   193   196     5 
  193   196   197     5 
  193   196   204     5 
  197   196   204     5 
  196   197   198     5 
  196   197   199     5 
  198   197   199     5 
  197   199   200     5 
  197   199   201     5 
  200   199   201     5 
  199   201   202     5 
  199   201   206     5 
  202   201   206     5 
  201   202   203     5 
  196   204   205     5 
  196   204   206     5 
  205   204   206     5 
  201   206   204     5 
  201   206   207     5 
  204   206   207     5 
  191   208   209     5 
  191   208   210     5 
  209   208   210     5 
  208   210   211     5 
  208   210   212     5 
  211   210   212     5 
  210   212   213     5 
  210   212   214     5 
  210   212   230     5 
  213   212   214     5 
  213   212   230     5 
  214   212   230     5 
  212   214   215     5 
  212   214   216     5 
  212   214   217     5 
  215   214   216     5 
  215   214   217     5 
  216   214   217     5 
  214   217   218     5 
  214   217   219     5 
  214   217   220     5 
  218   217   219     5 
  218   217   220     5 
  219   217   220     5 
  217   220   221     5 
  217   220   222     5 
  217   220   223     5 
  221   220   222     5 
  221   220   223     5 
  222   220   223     5 
  220   223   224     5 
  220   223   225     5 
  220   223   226     5 
  224   223   225     5 
  224   223   226     5 
  225   223   226     5 
  223   226   227     5 
  223   226   228     5 
  223   226   229     5 
  227   226   228     5 
  227   226   229     5 
  228   226   229     5 
  212   230   231     5 
  212   230   232     5 
  231   230   232     5 
  230   232   233     5 
  230   232   234     5 
  233   232   234     5 
  232   234   235     5 
  232   234   236     5 
  232   234   244     5 
  235   234   236     5 
  235   234   244     5 
  236   234   244     5 
  234   236   237     5 
  234   236   238     5 
  234   236   240     5 
  237   236   238     5 
  237   236   240     5 
  238   236   240     5 
  236   238   239     5 
  236   240   241     5 
  236   240   242     5 
  236   240   243     5 
  241   240   242     5 
  241   240   243     5 
  242   240   243     5 
  234   244   245     5 
  234   244   246     5 
  245   244   246     5 
  244   246   247     5 
  244   246   248     5 
  247   246   248     5 
  246   248   249     5 
  246   248   250     5 
  246   248   254     5 
  249   248   250     5 
  249   248   254     5 
  250   248   254     5 
  248   250   251     5 
  248   250   252     5 
  248   250   253     5 
  251   250   252     5 
  251   250   253     5 
  252   250   253     5 
  250   253   672     5 
  248   254   255     5 
  248   254   256     5 
  255   254   256     5 
  254   256   257     5 
  254   256   260     5 
  257   256   260     5 
  256   257   258     5 
  256   257   259     5 
  256   257   265     5 
  258   257   259     5 
  258   257   265     5 
  259   257   265     5 
  256   260   261     5 
  256   260   262     5 
  256   260   268     5 
  261   260   262     5 
  261   260   268     5 
  262   260   268     5 
  260   262   263     5 
  260   262   264     5 
  260   262   265     5 
  263   262   264     5 
  263   262   265     5 
  264   262   265     5 
  257   265   262     5 
  257   265   266     5 
  257   265   267     5 
  262   265   266     5 
  262   265   267     5 
  266   265   267     5 
  260   268   269     5 
  260   268   270     5 
  269   268   270     5 
  268   270   271     5 
  268   270   272     5 
  271   270   272     5 
  270   272   273     5 
  270   272   274     5 
  270   272   284     5 
  273   272   274     5 
  273   272   284     5 
  274   272   284     5 
  272   274   275     5 
  272   274   276     5 
  272   274   277     5 
  275   274   276     5 
  275   274   277     5 
  276   274   277     5 
  274   277   278     5 
  274   277   279     5 
  274   277   280     5 
  278   277   279     5 
  278   277   280     5 
  279   277   280     5 
  277   280   281     5 
  277   280   282     5 
  281   280   282     5 
  280   282   283     5 
  272   284   285     5 
  272   284   286     5 
  285   284   286     5 
  284   286   287     5 
  284   286   288     5 
  287   286   288     5 
  286   288   289     5 
  286   288   290     5 
  286   288   291     5 
  289   288   290     5 
  289   288   291     5 
  290   288   291     5 
  288   291   292     5 
  288   291   293     5 
  292   291   293     5 
  291   293   294     5 
  291   293   295     5 
  294   293   295     5 
  293   295   296     5 
  293   295   297     5 
  293   295   313     5 
  296   295   297     5 
  296   295   313     5 
  297   295   313     5 
  295   297   298     5 
  295   297   299     5 
  295   297   300     5 
  298   297   299     5 
  298   297   300     5 
  299   297   300     5 
  297   300   301     5 
  297   300   302     5 
  297   300   303     5 
  301   300   302     5 
  301   300   303     5 
  302   300   303     5 
  300   303   304     5 
  300   303   305     5 
  300   303   306     5 
  304   303   305     5 
  304   303   306     5 
  305   303   306     5 
  303   306   307     5 
  303   306   308     5 
  303   306   309     5 
  307   306   308     5 
  307   306   309     5 
  308   306   309     5 
  306   309   310     5 
  306   309   311     5 
  306   309   312     5 
  310   309   311     5 
  310   309   312     5 
  311   309   312     5 
  295   313   314     5 
  295   313   315     5 
  314   313   315     5 
  313   315   316     5 
  313   315   317     5 
  316   315   317     5 
  315   317   318     5 
  315   317   319     5 
  315   317   327     5 
  318   317   319     5 
  318   317   327     5 
  319   317   327     5 
  317   319   320     5 
  317   319   321     5 
  317   319   322     5 
  320   319   321     5 
  320   319   322     5 
  321   319   322     5 
  319   322   323     5 
  319   322   324     5 
  323   322   324     5 
  322   324   325     5 
  322   324   326     5 
  325   324   326     5 
  317   327   328     5 
  317   327   329     5 
  328   327   329     5 
  327   329   330     5 
  327   329   331     5 
  330   329   331     5 
  329   331   332     5 
  329   331   333     5 
  329   331   346     5 
  332   331   333     5 
  332   331   346     5 
  333   331   346     5 
  331   333   334     5 
  331   333   335     5 
  331   333   336     5 
  334   333   335     5 
  334   333   336     5 
  335   333   336     5 
  333   336   337     5 
  333   336   338     5 
  333   336   342     5 
  337   336   338     5 
  337   336   342     5 
  338   336   342     5 
  336   338   339     5 
  336   338   340     5 
  336   338   341     5 
  339   338   340     5 
  339   338   341     5 
  340   338   341     5 
  336   342   343     5 
  336   342   344     5 
  336   342   345     5 
  343   342   344     5 
  343   342   345     5 
  344   342   345     5 
  331   346   347     5 
  331   346   348     5 
  347   346   348     5 
  346   348   349     5 
  346   348   350     5 
  349   348   350     5 
  348   350   351     5 
  348   350   352     5 
  348   350   356     5 
  351   350   352     5 
  351   350   356     5 
  352   350   356     5 
  350   352   353     5 
  350   352   354     5 
  350   352   355     5 
  353   352   354     5 
  353   352   355     5 
  354   352   355     5 
   51   355   352     5 
  350   356   357     5 
  350   356   358     5 
  357   356   358     5 
  356   358   359     5 
  356   358   360     5 
  359   358   360     5 
  358   360   361     5 
  358   360   362     5 
  358   360   376     5 
  361   360   362     5 
  361   360   376     5 
  362   360   376     5 
  360   362   363     5 
  360   362   364     5 
  360   362   365     5 
  363   362   364     5 
  363   362   365     5 
  364   362   365     5 
  362   365   366     5 
  362   365   372     5 
  366   365   372     5 
  365   366   367     5 
  365   366   368     5 
  367   366   368     5 
  366   368   369     5 
  366   368   370     5 
  369   368   370     5 
  368   370   371     5 
  368   370   374     5 
  371   370   374     5 
  365   372   373     5 
  365   372   374     5 
  373   372   374     5 
  370   374   372     5 
  370   374   375     5 
  372   374   375     5 
  360   376   377     5 
  360   376   378     5 
  377   376   378     5 
  376   378   379     5 
  376   378   380     5 
  379   378   380     5 
  378   380   381     5 
  378   380   382     5 
  378   380   398     5 
  381   380   382     5 
  381   380   398     5 
  382   380   398     5 
  380   382   383     5 
  380   382   384     5 
  380   382   385     5 
  383   382   384     5 
  383   382   385     5 
  384   382   385     5 
  382   385   386     5 
  382   385   387     5 
  382   385   388     5 
  386   385   387     5 
  386   385   388     5 
  387   385   388     5 
  385   388   389     5 
  385   388   390     5 
  385   388   391     5 
  389   388   390     5 
  389   388   391     5 
  390   388   391     5 
  388   391   392     5 
  388   391   393     5 
  388   391   394     5 
  392   391   393     5 
  392   391   394     5 
  393   391   394     5 
  391   394   395     5 
  391   394   396     5 
  391   394   397     5 
  395   394   396     5 
  395   394   397     5 
  396   394   397     5 
  380   398   399     5 
  380   398   400     5 
  399   398   400     5 
  398   400   401     5 
  398   400   402     5 
  401   400   402     5 
  400   402   403     5 
  400   402   404     5 
  400   402   408     5 
  403   402   404     5 
  403   402   408     5 
  404   402   408     5 
  402   404   405     5 
  402   404   406     5 
  402   404   407     5 
  405   404   406     5 
  405   404   407     5 
  406   404   407     5 
  402   408   409     5 
  402   408   410     5 
  409   408   410     5 
  408   410   411     5 
  408   410   412     5 
  411   410   412     5 
  410   412   413     5 
  410   412   414     5 
  410   412   422     5 
  413   412   414     5 
  413   412   422     5 
  414   412   422     5 
  412   414   415     5 
  412   414   416     5 
  412   414   418     5 
  415   414   416     5 
  415   414   418     5 
  416   414   418     5 
  414   416   417     5 
  414   418   419     5 
  414   418   420     5 
  414   418   421     5 
  419   418   420     5 
  419   418   421     5 
  420   418   421     5 
  412   422   423     5 
  412   422   424     5 
  423   422   424     5 
  422   424   425     5 
  422   424   426     5 
  425   424   426     5 
  424   426   427     5 
  424   426   428     5 
  424   426   441     5 
  427   426   428     5 
  427   426   441     5 
  428   426   441     5 
  426   428   429     5 
  426   428   430     5 
  426   428   431     5 
  429   428   430     5 
  429   428   431     5 
  430   428   431     5 
  428   431   432     5 
  428   431   433     5 
  428   431   437     5 
  432   431   433     5 
  432   431   437     5 
  433   431   437     5 
  431   433   434     5 
  431   433   435     5 
  431   433   436     5 
  434   433   435     5 
  434   433   436     5 
  435   433   436     5 
  431   437   438     5 
  431   437   439     5 
  431   437   440     5 
  438   437   439     5 
  438   437   440     5 
  439   437   440     5 
  426   441   442     5 
  426   441   443     5 
  442   441   443     5 
  441   443   444     5 
  441   443   445     5 
  444   443   445     5 
  443   445   446     5 
  443   445   447     5 
  443   445   463     5 
  446   445   447     5 
  446   445   463     5 
  447   445   463     5 
  445   447   448     5 
  445   447   449     5 
  445   447   450     5 
  448   447   449     5 
  448   447   450     5 
  449   447   450     5 
  447   450   451     5 
  447   450   452     5 
  447   450   453     5 
  451   450   452     5 
  451   450   453     5 
  452   450   453     5 
  450   453   454     5 
  450   453   455     5 
  450   453   456     5 
  454   453   455     5 
  454   453   456     5 
  455   453   456     5 
  453   456   457     5 
  453   456   458     5 
  453   456   459     5 
  457   456   458     5 
  457   456   459     5 
  458   456   459     5 
  456   459   460     5 
  456   459   461     5 
  456   459   462     5 
  460   459   461     5 
  460   459   462     5 
  461   459   462     5 
  445   463   464     5 
  445   463   465     5 
  464   463   465     5 
  463   465   466     5 
  463   465   467     5 
  466   465   467     5 
  465   467   468     5 
  465   467   469     5 
  465   467   485     5 
  468   467   469     5 
  468   467   485     5 
  469   467   485     5 
  467   469   470     5 
  467   469   471     5 
  467   469   472     5 
  470   469   471     5 
  470   469   472     5 
  471   469   472     5 
  469   472   473     5 
  469   472   474     5 
  469   472   475     5 
  473   472   474     5 
  473   472   475     5 
  474   472   475     5 
  472   475   476     5 
  472   475   477     5 
  472   475   478     5 
  476   475   477     5 
  476   475   478     5 
  477   475   478     5 
  475   478   479     5 
  475   478   480     5 
  475   478   481     5 
  479   478   480     5 
  479   478   481     5 
  480   478   481     5 
  478   481   482     5 
  478   481   483     5 
  478   481   484     5 
  482   481   483     5 
  482   481   484     5 
  483   481   484     5 
  467   485   486     5 
  467   485   487     5 
  486   485   487     5 
  485   487   488     5 
  485   487   489     5 
  488   487   489     5 
  487   489   490     5 
  487   489   491     5 
  487   489   505     5 
  490   489   491     5 
  490   489   505     5 
  491   489   505     5 
  489   491   492     5 
  489   491   493     5 
  489   491   494     5 
  492   491   493     5 
  492   491   494     5 
  493   491   494     5 
  491   494   495     5 
  491   494   501     5 
  495   494   501     5 
  494   495   496     5 
  494   495   497     5 
  496   495   497     5 
  495   497   498     5 
  495   497   499     5 
  498   497   499     5 
  497   499   500     5 
  497   499   503     5 
  500   499   503     5 
  494   501   502     5 
  494   501   503     5 
  502   501   503     5 
  499   503   501     5 
  499   503   504     5 
  501   503   504     5 
  489   505   506     5 
  489   505   507     5 
  506   505   507     5 
  505   507   508     5 
  505   507   511     5 
  508   507   511     5 
  507   508   509     5 
  507   508   510     5 
  507   508   516     5 
  509   508   510     5 
  509   508   516     5 
  510   508   516     5 
  507   511   512     5 
  507   511   513     5 
  507   511   519     5 
  512   511   513     5 
  512   511   519     5 
  513   511   519     5 
  511   513   514     5 
  511   513   515     5 
  511   513   516     5 
  514   513   515     5 
  514   513   516     5 
  515   513   516     5 
  508   516   513     5 
  508   516   517     5 
  508   516   518     5 
  513   516   517     5 
  513   516   518     5 
  517   516   518     5 
  511   519   520     5 
  511   519   521     5 
  520   519   521     5 
  519   521   522     5 
  519   521   523     5 
  522   521   523     5 
  521   523   524     5 
  521   523   525     5 
  521   523   538     5 
  524   523   525     5 
  524   523   538     5 
  525   523   538     5 
  523   525   526     5 
  523   525   527     5 
  523   525   528     5 
  526   525   527     5 
  526   525   528     5 
  527   525   528     5 
  525   528   529     5 
  525   528   530     5 
  525   528   534     5 
  529   528   530     5 
  529   528   534     5 
  530   528   534     5 
  528   530   531     5 
  528   530   532     5 
  528   530   533     5 
  531   530   532     5 
  531   530   533     5 
  532   530   533     5 
  528   534   535     5 
  528   534   536     5 
  528   534   537     5 
  535   534   536     5 
  535   534   537     5 
  536   534   537     5 
  523   538   539     5 
  523   538   540     5 
  539   538   540     5 
  538   540   541     5 
  538   540   542     5 
  541   540   542     5 
  540   542   543     5 
  540   542   544     5 
  540   542   560     5 
  543   542   544     5 
  543   542   560     5 
  544   542   560     5 
  542   544   545     5 
  542   544   546     5 
  542   544   547     5 
  545   544   546     5 
  545   544   547     5 
  546   544   547     5 
  544   547   548     5 
  544   547   549     5 
  544   547   550     5 
  548   547   549     5 
  548   547   550     5 
  549   547   550     5 
  547   550   551     5 
  547   550   552     5 
  547   550   553     5 
  551   550   552     5 
  551   550   553     5 
  552   550   553     5 
  550   553   554     5 
  550   553   555     5 
  550   553   556     5 
  554   553   555     5 
  554   553   556     5 
  555   553   556     5 
  553   556   557     5 
  553   556   558     5 
  553   556   559     5 
  557   556   558     5 
  557   556   559     5 
  558   556   559     5 
  542   560   561     5 
  542   560   562     5 
  561   560   562     5 
  560   562   563     5 
  560   562   564     5 
  563   562   564     5 
  562   564   565     5 
  562   564   566     5 
  562   564   580     5 
  565   564   566     5 
  565   564   580     5 
  566   564   580     5 
  564   566   567     5 
  564   566   568     5 
  564   566   569     5 
  567   566   568     5 
  567   566   569     5 
  568   566   569     5 
  566   569   570     5 
  566   569   576     5 
  570   569   576     5 
  569   570   571     5 
  569   570   572     5 
  571   570   572     5 
  570   572   573     5 
  570   572   574     5 
  573   572   574     5 
  572   574   575     5 
  572   574   578     5 
  575   574   578     5 
  569   576   577     5 
  569   576   578     5 
  577   576   578     5 
  574   578   576     5 
  574   578   579     5 
  576   578   579     5 
  564   580   581     5 
  564   580   582     5 
  581   580   582     5 
  580   582   583     5 
  580   582   586     5 
  583   582   586     5 
  582   583   584     5 
  582   583   585     5 
  582   583   591     5 
  584   583   585     5 
  584   583   591     5 
  585   583   591     5 
  582   586   587     5 
  582   586   588     5 
  582   586   594     5 
  587   586   588     5 
  587   586   594     5 
  588   586   594     5 
  586   588   589     5 
  586   588   590     5 
  586   588   591     5 
  589   588   590     5 
  589   588   591     5 
  590   588   591     5 
  583   591   588     5 
  583   591   592     5 
  583   591   593     5 
  588   591   592     5 
  588   591   593     5 
  592   591   593     5 
  586   594   595     5 
  586   594   596     5 
  595   594   596     5 
  594   596   597     5 
  594   596   598     5 
  597   596   598     5 
  596   598   599     5 
  596   598   600     5 
  596   598   610     5 
  599   598   600     5 
  599   598   610     5 
  600   598   610     5 
  598   600   601     5 
  598   600   602     5 
  598   600   606     5 
  601   600   602     5 
  601   600   606     5 
  602   600   606     5 
  600   602   603     5 
  600   602   604     5 
  600   602   605     5 
  603   602   604     5 
  603   602   605     5 
  604   602   605     5 
  600   606   607     5 
  600   606   608     5 
  600   606   609     5 
  607   606   608     5 
  607   606   609     5 
  608   606   609     5 
  598   610   611     5 
  598   610   612     5 
  611   610   612     5 
  610   612   613     5 
  610   612   614     5 
  613   612   614     5 
  612   614   615     5 
  612   614   616     5 
  612   614   632     5 
  615   614   616     5 
  615   614   632     5 
  616   614   632     5 
  614   616   617     5 
  614   616   618     5 
  614   616   619     5 
  617   616   618     5 
  617   616   619     5 
  618   616   619     5 
  616   619   620     5 
  616   619   621     5 
  616   619   622     5 
  620   619   621     5 
  620   619   622     5 
  621   619   622     5 
  619   622   623     5 
  619   622   624     5 
  619   622   625     5 
  623   622   624     5 
  623   622   625     5 
  624   622   625     5 
  622   625   626     5 
  622   625   627     5 
  622   625   628     5 
  626   625   627     5 
  626   625   628     5 
  627   625   628     5 
  625   628   629     5 
  625   628   630     5 
  625   628   631     5 
  629   628   630     5 
  629   628   631     5 
  630   628   631     5 
  614   632   633     5 
  614   632   634     5 
  633   632   634     5 
  632   634   635     5 
  632   634   636     5 
  635   634   636     5 
  634   636   637     5 
  634   636   638     5 
  634   636   656     5 
  637   636   638     5 
  637   636   656     5 
  638   636   656     5 
  636   638   639     5 
  636   638   640     5 
  636   638   641     5 
  639   638   640     5 
  639   638   641     5 
  640   638   641     5 
  638   641   642     5 
  638   641   643     5 
  638   641   644     5 
  642   641   643     5 
  642   641   644     5 
  643   641   644     5 
  641   644   645     5 
  641   644   646     5 
  641   644   647     5 
  645   644   646     5 
  645   644   647     5 
  646   644   647     5 
  644   647   648     5 
  644   647   649     5 
  648   647   649     5 
  647   649   650     5 
  647   649   653     5 
  650   649   653     5 
  649   650   651     5 
  649   650   652     5 
  651   650   652     5 
  649   653   654     5 
  649   653   655     5 
  654   653   655     5 
  636   656   657     5 
  636   656   658     5 
  657   656   658     5 
  656   658   659     5 
  656   658   660     5 
  659   658   660     5 
  658   660   661     5 
  658   660   662     5 
  658   660   663     5 
  661   660   662     5 
  661   660   663     5 
  662   660   663     5 
  660   663   664     5 
  660   663   665     5 
  664   663   665     5 
  663   665   666     5 
  663   665   667     5 
  666   665   667     5 
  665   667   668     5 
  665   667   669     5 
  665   667   673     5 
  668   667   669     5 
  668   667   673     5 
  669   667   673     5 
  667   669   670     5 
  667   669   671     5 
  667   669   672     5 
  670   669   671     5 
  670   669   672     5 
  671   669   672     5 
  253   672   669     5 
  667   673   674     5 
  667   673   675     5 
  674   673   675     5 
  673   675   676     5 
  673   675   677     5 
  676   675   677     5 
  675   677   678     5 
  675   677   679     5 
  675   677   683     5 
  678   677   679     5 
  678   677   683     5 
  679   677   683     5 
  677   679   680     5 
  677   679   681     5 
  677   679   682     5 
  680   679   681     5 
  680   679   682     5 
  681   679   682     5 
  677   683   684     5 
  677   683   685     5 
  684   683   685     5 
  683   685   686     5 
  683   685   687     5 
  686   685   687     5 
  685   687   688     5 
  685   687   689     5 
  685   687   696     5 
  688   687   689     5 
  688   687   696     5 
  689   687   696     5 
  687   689   690     5 
  687   689   691     5 
  687   689   692     5 
  690   689   691     5 
  690   689   692     5 
  691   689   692     5 
  689   692   693     5 
  689   692   694     5 
  693   692   694     5 
  692   694   695     5 
  687   696   697     5 
  687   696   698     5 
  697   696   698     5 
  696   698   699     5 
  696   698   700     5 
  699   698   700     5 
  698   700   701     5 
  698   700   702     5 
  698   700   710     5 
  701   700   702     5 
  701   700   710     5 
  702   700   710     5 
  700   702   703     5 
  700   702   704     5 
  700   702   705     5 
  703   702   704     5 
  703   702   705     5 
  704   702   705     5 
  702   705   706     5 
  702   705   707     5 
  706   705   707     5 
  705   707   708     5 
  705   707   709     5 
  708   707   709     5 
  700   710   711     5 
  700   710   712     5 
  711   710   712     5 
  710   712   713     5 
  710   712   714     5 
  713   712   714     5 
  712   714   715     5 
  712   714   716     5 
  712   714   720     5 
  715   714   716     5 
  715   714   720     5 
  716   714   720     5 
  714   716   717     5 
  714   716   718     5 
  714   716   719     5 
  717   716   718     5 
  717   716   719     5 
  718   716   719     5 
  716   719   897     5 
  714   720   721     5 
  714   720   722     5 
  721   720   722     5 
  720   722   723     5 
  720   722   726     5 
  723   722   726     5 
  722   723   724     5 
  722   723   725     5 
  722   723   731     5 
  724   723   725     5 
  724   723   731     5 
  725   723   731     5 
  722   726   727     5 
  722   726   728     5 
  722   726   734     5 
  727   726   728     5 
  727   726   734     5 
  728   726   734     5 
  726   728   729     5 
  726   728   730     5 
  726   728   731     5 
  729   728   730     5 
  729   728   731     5 
  730   728   731     5 
  723   731   728     5 
  723   731   732     5 
  723   731   733     5 
  728   731   732     5 
  728   731   733     5 
  732   731   733     5 
  726   734   735     5 
  726   734   736     5 
  735   734   736     5 
  734   736   737     5 
  734   736   738     5 
  737   736   738     5 
  736   738   739     5 
  736   738   740     5 
  736   738   756     5 
  739   738   740     5 
  739   738   756     5 
  740   738   756     5 
  738   740   741     5 
  738   740   742     5 
  738   740   743     5 
  741   740   742     5 
  741   740   743     5 
  742   740   743     5 
  740   743   744     5 
  740   743   745     5 
  740   743   746     5 
  744   743   745     5 
  744   743   746     5 
  745   743   746     5 
  743   746   747     5 
  743   746   748     5 
  743   746   749     5 
  747   746   748     5 
  747   746   749     5 
  748   746   749     5 
  746   749   750     5 
  746   749   751     5 
  746   749   752     5 
  750   749   751     5 
  750   749   752     5 
  751   749   752     5 
  749   752   753     5 
  749   752   754     5 
  749   752   755     5 
  753   752   754     5 
  753   752   755     5 
  754   752   755     5 
  738   756   757     5 
  738   756   758     5 
  757   756   758     5 
  756   758   759     5 
  756   758   760     5 
  759   758   760     5 
  758   760   761     5 
  758   760   762     5 
  758   760   770     5 
  761   760   762     5 
  761   760   770     5 
  762   760   770     5 
  760   762   763     5 
  760   762   764     5 
  760   762   765     5 
  763   762   764     5 
  763   762   765     5 
  764   762   765     5 
  762   765   766     5 
  762   765   767     5 
  766   765   767     5 
  765   767   768     5 
  765   767   769     5 
  768   767   769     5 
  760   770   771     5 
  760   770   772     5 
  771   770   772     5 
  770   772   773     5 
  770   772   774     5 
  773   772   774     5 
  772   774   775     5 
  772   774   776     5 
  772   774   781     5 
  775   774   776     5 
  775   774   781     5 
  776   774   781     5 
  774   776   777     5 
  774   776   778     5 
  774   776   779     5 
  777   776   778     5 
  777   776   779     5 
  778   776   779     5 
  776   779   780     5 
  774   781   782     5 
  774   781   783     5 
  782   781   783     5 
  781   783   784     5 
  781   783   785     5 
  784   783   785     5 
  783   785   786     5 
  783   785   787     5 
  783   785   791     5 
  786   785   787     5 
  786   785   791     5 
  787   785   791     5 
  785   787   788     5 
  785   787   789     5 
  785   787   790     5 
  788   787   789     5 
  788   787   790     5 
  789   787   790     5 
  785   791   792     5 
  785   791   793     5 
  792   791   793     5 
  791   793   794     5 
  791   793   795     5 
  794   793   795     5 
  793   795   796     5 
  793   795   797     5 
  793   795   810     5 
  796   795   797     5 
  796   795   810     5 
  797   795   810     5 
  795   797   798     5 
  795   797   799     5 
  795   797   800     5 
  798   797   799     5 
  798   797   800     5 
  799   797   800     5 
  797   800   801     5 
  797   800   802     5 
  797   800   806     5 
  801   800   802     5 
  801   800   806     5 
  802   800   806     5 
  800   802   803     5 
  800   802   804     5 
  800   802   805     5 
  803   802   804     5 
  803   802   805     5 
  804   802   805     5 
  800   806   807     5 
  800   806   808     5 
  800   806   809     5 
  807   806   808     5 
  807   806   809     5 
  808   806   809     5 
  795   810   811     5 
  795   810   812     5 
  811   810   812     5 
  810   812   813     5 
  810   812   814     5 
  813   812   814     5 
  812   814   815     5 
  812   814   816     5 
  812   814   829     5 
  815   814   816     5 
  815   814   829     5 
  816   814   829     5 
  814   816   817     5 
  814   816   818     5 
  814   816   819     5 
  817   816   818     5 
  817   816   819     5 
  818   816   819     5 
  816   819   820     5 
  816   819   821     5 
  816   819   825     5 
  820   819   821     5 
  820   819   825     5 
  821   819   825     5 
  819   821   822     5 
  819   821   823     5 
  819   821   824     5 
  822   821   823     5 
  822   821   824     5 
  823   821   824     5 
  819   825   826     5 
  819   825   827     5 
  819   825   828     5 
  826   825   827     5 
  826   825   828     5 
  827   825   828     5 
  814   829   830     5 
  814   829   831     5 
  830   829   831     5 
  829   831   832     5 
  829   831   833     5 
  832   831   833     5 
  831   833   834     5 
  831   833   835     5 
  831   833   851     5 
  834   833   835     5 
  834   833   851     5 
  835   833   851     5 
  833   835   836     5 
  833   835   837     5 
  833   835   838     5 
  836   835   837     5 
  836   835   838     5 
  837   835   838     5 
  835   838   839     5 
  835   838   840     5 
  835   838   841     5 
  839   838   840     5 
  839   838   841     5 
  840   838   841     5 
  838   841   842     5 
  838   841   843     5 
  838   841   844     5 
  842   841   843     5 
  842   841   844     5 
  843   841   844     5 
  841   844   845     5 
  841   844   846     5 
  841   844   847     5 
  845   844   846     5 
  845   844   847     5 
  846   844   847     5 
  844   847   848     5 
  844   847   849     5 
  844   847   850     5 
  848   847   849     5 
  848   847   850     5 
  849   847   850     5 
  833   851   852     5 
  833   851   853     5 
  852   851   853     5 
  851   853   854     5 
  851   853   855     5 
  854   853   855     5 
  853   855   856     5 
  853   855   857     5 
  853   855   872     5 
  856   855   857     5 
  856   855   872     5 
  857   855   872     5 
  855   857   858     5 
  855   857   859     5 
  855   857   860     5 
  858   857   859     5 
  858   857   860     5 
  859   857   860     5 
  857   860   861     5 
  857   860   868     5 
  861   860   868     5 
  860   861   862     5 
  860   861   863     5 
  862   861   863     5 
  861   863   864     5 
  861   863   865     5 
  864   863   865     5 
  863   865   866     5 
  863   865   870     5 
  866   865   870     5 
  865   866   867     5 
  860   868   869     5 
  860   868   870     5 
  869   868   870     5 
  865   870   868     5 
  865   870   871     5 
  868   870   871     5 
  855   872   873     5 
  855   872   874     5 
  873   872   874     5 
  872   874   875     5 
  872   874   876     5 
  875   874   876     5 
  874   876   877     5 
  874   876   878     5 
  874   876   888     5 
  877   876   878     5 
  877   876   888     5 
  878   876   888     5 
  876   878   879     5 
  876   878   880     5 
  876   878   884     5 
  879   878   880     5 
  879   878   884     5 
  880   878   884     5 
  878   880   881     5 
  878   880   882     5 
  878   880   883     5 
  881   880   882     5 
  881   880   883     5 
  882   880   883     5 
  878   884   885     5 
  878   884   886     5 
  878   884   887     5 
  885   884   886     5 
  885   884   887     5 
  886   884   887     5 
  876   888   889     5 
  876   888   890     5 
  889   888   890     5 
  888   890   891     5 
  888   890   892     5 
  891   890   892     5 
  890   892   893     5 
  890   892   894     5 
  890   892   898     5 
  893   892   894     5 
  893   892   898     5 
  894   892   898     5 
  892   894   895     5 
  892   894   896     5 
  892   894   897     5 
  895   894   896     5 
  895   894   897     5 
  896   894   897     5 
  719   897   894     5 
  892   898   899     5 
  892   898   900     5 
  899   898   900     5 
  898   900   901     5 
  898   900   902     5 
  901   900   902     5 
  900   902   903     5 
  900   902   904     5 
  900   902   908     5 
  903   902   904     5 
  903   902   908     5 
  904   902   908     5 
  902   904   905     5 
  902   904   906     5 
  902   904   907     5 
  905   904   906     5 
  905   904   907     5 
  906   904   907     5 
  904   907   977     5 
  902   908   909     5 
  902   908   910     5 
  909   908   910     5 
  908   910   911     5 
  908   910   912     5 
  911   910   912     5 
  910   912   913     5 
  910   912   914     5 
  910   912   919     5 
  913   912   914     5 
  913   912   919     5 
  914   912   919     5 
  912   914   915     5 
  912   914   916     5 
  912   914   917     5 
  915   914   916     5 
  915   914   917     5 
  916   914   917     5 
  914   917   918     5 
  912   919   920     5 
  912   919   921     5 
  920   919   921     5 
  919   921   922     5 
  919   921   923     5 
  922   921   923     5 
  921   923   924     5 
  921   923   925     5 
  921   923   933     5 
  924   923   925     5 
  924   923   933     5 
  925   923   933     5 
  923   925   926     5 
  923   925   927     5 
  923   925   929     5 
  926   925   927     5 
  926   925   929     5 
  927   925   929     5 
  925   927   928     5 
  925   929   930     5 
  925   929   931     5 
  925   929   932     5 
  930   929   931     5 
  930   929   932     5 
  931   929   932     5 
  923   933   934     5 
  923   933   935     5 
  934   933   935     5 
  933   935   936     5 
  933   935   937     5 
  936   935   937     5 
  935   937   938     5 
  935   937   939     5 
  935   937   946     5 
  938   937   939     5 
  938   937   946     5 
  939   937   946     5 
  937   939   940     5 
  937   939   941     5 
  937   939   942     5 
  940   939   941     5 
  940   939   942     5 
  941   939   942     5 
  939   942   943     5 
  939   942   944     5 
  943   942   944     5 
  942   944   945     5 
  937   946   947     5 
  937   946   948     5 
  947   946   948     5 
  946   948   949     5 
  946   948   950     5 
  949   948   950     5 
  948   950   951     5 
  948   950   952     5 
  948   950   968     5 
  951   950   952     5 
  951   950   968     5 
  952   950   968     5 
  950   952   953     5 
  950   952   954     5 
  950   952   955     5 
  953   952   954     5 
  953   952   955     5 
  954   952   955     5 
  952   955   956     5 
  952   955   957     5 
  952   955   958     5 
  956   955   957     5 
  956   955   958     5 
  957   955   958     5 
  955   958   959     5 
  955   958   960     5 
  955   958   961     5 
  959   958   960     5 
  959   958   961     5 
  960   958   961     5 
  958   961   962     5 
  958   961   963     5 
  958   961   964     5 
  962   961   963     5 
  962   961   964     5 
  963   961   964     5 
  961   964   965     5 
  961   964   966     5 
  961   964   967     5 
  965   964   966     5 
  965   964   967     5 
  966   964   967     5 
  950   968   969     5 
  950   968   970     5 
  969   968   970     5 
  968   970   971     5 
  968   970   972     5 
  971   970   972     5 
  970   972   973     5 
  970   972   974     5 
  970   972   978     5 
  973   972   974     5 
  973   972   978     5 
  974   972   978     5 
  972   974   975     5 
  972   974   976     5 
  972   974   977     5 
  975   974   976     5 
  975   974   977     5 
  976   974   977     5 
  907   977   974     5 
  972   978   979     5 
  972   978   980     5 
  979   978   980     5 
  978   980   981     5 
  978   980   982     5 
  981   980   982     5 
  980   982   983     5 
  980   982   984     5 
  980   982   992     5 
  983   982   984     5 
  983   982   992     5 
  984   982   992     5 
  982   984   985     5 
  982   984   986     5 
  982   984   987     5 
  985   984   986     5 
  985   984   987     5 
  986   984   987     5 
  984   987   988     5 
  984   987   989     5 
  988   987   989     5 
  987   989   990     5 
  987   989   991     5 
  990   989   991     5 
  982   992   993     5 
  982   992   994     5 
  993   992   994     5 

[ dihedrals ]
;  ai    aj    ak    al funct            c0            c1            c2            c3            c4            c5
    2     1     5     6     9 
    2     1     5     7     9 
    2     1     5    20     9 
    3     1     5     6     9 
    3     1     5     7     9 
    3     1     5    20     9 
    4     1     5     6     9 
    4     1     5     7     9 
    4     1     5    20     9 
    1     5     7     8     9 
    1     5     7     9     9 
    1     5     7    10     9 
    6     5     7     8     9 
    6     5     7     9     9 
    6     5     7    10     9 
   20     5     7     8     9 
   20     5     7     9     9 
   20     5     7    10     9 
    1     5    20    21     9 
    1     5    20    22     9 
    6     5    20    21     9 
    6     5    20    22     9 
    7     5    20    21     9 
    7     5    20    22     9 
    5     7    10    11     9 
    5     7    10    12     9 
    5     7    10    16     9 
    8     7    10    11     9 
    8     7    10    12     9 
    8     7    10    16     9 
    9     7    10    11     9 
    9     7    10    12     9 
    9     7    10    16     9 
    7    10    12    13     9 
    7    10    12    14     9 
    7    10    12    15     9 
   11    10    12    13     9 
   11    10    12    14     9 
   11    10    12    15     9 
   16    10    12    13     9 
   16    10    12    14     9 
   16    10    12    15     9 
    7    10    16    17     9 
    7    10    16    18     9 
    7    10    16    19     9 
   11    10    16    17     9 
   11    10    16    18     9 
   11    10    16    19     9 
   12    10    16    17     9 
   12    10    16    18     9 
   12    10    16    19     9 
    5    20    22    23     9 
    5    20    22    24     9 
   21    20    22    23     9 
   21    20    22    24     9 
   20    22    24    25     9 
   20    22    24    26     9 
   20    22    24    42     9 
   23    22    24    25     9 
   23    22    24    26     9 
   23    22    24    42     9 
   22    24    26    27     9 
   22    24    26    28     9 
   22    24    26    29     9 
   25    24    26    27     9 
   25    24    26    28     9 
   25    24    26    29     9 
   42    24    26    27     9 
   42    24    26    28     9 
   42    24    26    29     9 
   22    24    42    43     9 
   22    24    42    44     9 
   25    24    42    43     9 
   25    24    42    44     9 
   26    24    42    43     9 
   26    24    42    44     9 
   24    26    29    30     9 
   24    26    29    31     9 
   24    26    29    32     9 
   27    26    29    30     9 
   27    26    29    31     9 
   27    26    29    32     9 
   28    26    29    30     9 
   28    26    29    31     9 
   28    26    29    32     9 
   26    29    32    33     9 
   26    29    32    34     9 
   26    29    32    35     9 
   30    29    32    33     9 
   30    29    32    34     9 
   30    29    32    35     9 
   31    29    32    33     9 
   31    29    32    34     9 
   31    29    32    35     9 
   29    32    35    36     9 
   29    32    35    37     9 
   29    32    35    38     9 
   33    32    35    36     9 
   33    32    35    37     9 
   33    32    35    38     9 
   34    32    35    36     9 
   34    32    35    37     9 
   34    32    35    38     9 
   32    35    38    39     9 
   32    35    38    40     9 
   32    35    38    41     9 
   36    35    38    39     9 
   36    35    38    40     9 
   36    35    38    41     9 
   37    35    38    39     9 
   37    35    38    40     9 
   37    35    38    41     9 
   24    42    44    45     9 
   24    42    44    46     9 
   43    42    44    45     9 
   43    42    44    46     9 
   42    44    46    47     9 
   42    44    46    48     9 
   42    44    46    52     9 
   45    44    46    47     9 
   45    44    46    48     9 
   45    44    46    52     9 
   44    46    48    49     9 
   44    46    48    50     9 
   44    46    48    51     9 
   47    46    48    49     9 
   47    46    48    50     9 
   47    46    48    51     9 
   52    46    48    49     9 
   52    46    48    50     9 
   52    46    48    51     9 
   44    46    52    53     9 
   44    46    52    54     9 
   47    46    52    53     9 
   47    46    52    54     9 
   48    46    52    53     9 
   48    46    52    54     9 
   46    48    51   355     9 
   49    48    51   355     9 
   50    48    51   355     9 
   48    51   355   352     9 
   46    52    54    55     9 
   46    52    54    56     9 
   53    52    54    55     9 
   53    52    54    56     9 
   52    54    56    57     9 
   52    54    56    58     9 
   52    54    56    70     9 
   55    54    56    57     9 
   55    54    56    58     9 
   55    54    56    70     9 
   54    56    58    59     9 
   54    56    58    60     9 
   54    56    58    63     9 
   57    56    58    59     9 
   57    56    58    60     9 
   57    56    58    63     9 
   70    56    58    59     9 
   70    56    58    60     9 
   70    56    58    63     9 
   54    56    70    71     9 
   54    56    70    72     9 
   57    56    70    71     9 
   57    56    70    72     9 
   58    56    70    71     9 
   58    56    70    72     9 
   56    58    63    61     9 
   56    58    63    66     9 
   59    58    63    61     9 
   59    58    63    66     9 
   60    58    63    61     9 
   60    58    63    66     9 
   62    61    63    58     9 
   62    61    63    66     9 
   64    61    63    58     9 
   64    61    63    66     9 
   62    61    64    65     9 
   62    61    64    68     9 
   63    61    64    65     9 
   63    61    64    68     9 
   58    63    66    67     9 
   58    63    66    68     9 
   61    63    66    67     9 
   61    63    66    68     9 
   61    64    68    66     9 
   61    64    68    69     9 
   65    64    68    66     9 
   65    64    68    69     9 
   63    66    68    64     9 
   63    66    68    69     9 
   67    66    68    64     9 
   67    66    68    69     9 
   56    70    72    73     9 
   56    70    72    74     9 
   71    70    72    73     9 
   71    70    72    74     9 
   70    72    74    75     9 
   70    72    74    76     9 
   70    72    74    84     9 
   73    72    74    75     9 
   73    72    74    76     9 
   73    72    74    84     9 
   72    74    76    77     9 
   72    74    76    78     9 
   72    74    76    79     9 
   75    74    76    77     9 
   75    74    76    78     9 
   75    74    76    79     9 
   84    74    76    77     9 
   84    74    76    78     9 
   84    74    76    79     9 
   72    74    84    85     9 
   72    74    84    86     9 
   75    74    84    85     9 
   75    74    84    86     9 
   76    74    84    85     9 
   76    74    84    86     9 
   74    76    79    80     9 
   74    76    79    81     9 
   77    76    79    80     9 
   77    76    79    81     9 
   78    76    79    80     9 
   78    76    79    81     9 
   76    79    81    82     9 
   76    79    81    83     9 
   80    79    81    82     9 
   80    79    81    83     9 
   74    84    86    87     9 
   74    84    86    88     9 
   85    84    86    87     9 
   85    84    86    88     9 
   84    86    88    89     9 
   84    86    88    90     9 
   84    86    88    98     9 
   87    86    88    89     9 
   87    86    88    90     9 
   87    86    88    98     9 
   86    88    90    91     9 
   86    88    90    92     9 
   86    88    90    94     9 
   89    88    90    91     9 
   89    88    90    92     9 
   89    88    90    94     9 
   98    88    90    91     9 
   98    88    90    92     9 
   98    88    90    94     9 
   86    88    98    99     9 
   86    88    98   100     9 
   89    88    98    99     9 
   89    88    98   100     9 
   90    88    98    99     9 
   90    88    98   100     9 
   88    90    92    93     9 
   91    90    92    93     9 
   94    90    92    93     9 
   88    90    94    95     9 
   88    90    94    96     9 
   88    90    94    97     9 
   91    90    94    95     9 
   91    90    94    96     9 
   91    90    94    97     9 
   92    90    94    95     9 
   92    90    94    96     9 
   92    90    94    97     9 
   88    98   100   101     9 
   88    98   100   102     9 
   99    98   100   101     9 
   99    98   100   102     9 
   98   100   102   103     9 
   98   100   102   104     9 
   98   100   102   115     9 
  101   100   102   103     9 
  101   100   102   104     9 
  101   100   102   115     9 
  100   102   104   105     9 
  100   102   104   106     9 
  100   102   104   107     9 
  103   102   104   105     9 
  103   102   104   106     9 
  103   102   104   107     9 
  115   102   104   105     9 
  115   102   104   106     9 
  115   102   104   107     9 
  100   102   115   116     9 
  100   102   115   117     9 
  103   102   115   116     9 
  103   102   115   117     9 
  104   102   115   116     9 
  104   102   115   117     9 
  102   104   107   108     9 
  102   104   107   109     9 
  102   104   107   110     9 
  105   104   107   108     9 
  105   104   107   109     9 
  105   104   107   110     9 
  106   104   107   108     9 
  106   104   107   109     9 
  106   104   107   110     9 
  104   107   110   111     9 
  104   107   110   112     9 
  108   107   110   111     9 
  108   107   110   112     9 
  109   107   110   111     9 
  109   107   110   112     9 
  107   110   112   113     9 
  107   110   112   114     9 
  111   110   112   113     9 
  111   110   112   114     9 
  102   115   117   118     9 
  102   115   117   119     9 
  116   115   117   118     9 
  116   115   117   119     9 
  115   117   119   120     9 
  115   117   119   121     9 
  115   117   119   134     9 
  118   117   119   120     9 
  118   117   119   121     9 
  118   117   119   134     9 
  117   119   121   122     9 
  117   119   121   123     9 
  117   119   121   124     9 
  120   119   121   122     9 
  120   119   121   123     9 
  120   119   121   124     9 
  134   119   121   122     9 
  134   119   121   123     9 
  134   119   121   124     9 
  117   119   134   135     9 
  117   119   134   136     9 
  120   119   134   135     9 
  120   119   134   136     9 
  121   119   134   135     9 
  121   119   134   136     9 
  119   121   124   125     9 
  119   121   124   126     9 
  119   121   124   130     9 
  122   121   124   125     9 
  122   121   124   126     9 
  122   121   124   130     9 
  123   121   124   125     9 
  123   121   124   126     9 
  123   121   124   130     9 
  121   124   126   127     9 
  121   124   126   128     9 
  121   124   126   129     9 
  125   124   126   127     9 
  125   124   126   128     9 
  125   124   126   129     9 
  130   124   126   127     9 
  130   124   126   128     9 
  130   124   126   129     9 
  121   124   130   131     9 
  121   124   130   132     9 
  121   124   130   133     9 
  125   124   130   131     9 
  125   124   130   132     9 
  125   124   130   133     9 
  126   124   130   131     9 
  126   124   130   132     9 
  126   124   130   133     9 
  119   134   136   137     9 
  119   134   136   140     9 
  135   134   136   137     9 
  135   134   136   140     9 
  134   136   137   138     9 
  134   136   137   139     9 
  134   136   137   145     9 
  140   136   137   138     9 
  140   136   137   139     9 
  140   136   137   145     9 
  134   136   140   141     9 
  134   136   140   142     9 
  134   136   140   148     9 
  137   136   140   141     9 
  137   136   140   142     9 
  137   136   140   148     9 
  136   137   145   142     9 
  136   137   145   146     9 
  136   137   145   147     9 
  138   137   145   142     9 
  138   137   145   146     9 
  138   137   145   147     9 
  139   137   145   142     9 
  139   137   145   146     9 
  139   137   145   147     9 
  136   140   142   143     9 
  136   140   142   144     9 
  136   140   142   145     9 
  141   140   142   143     9 
  141   140   142   144     9 
  141   140   142   145     9 
  148   140   142   143     9 
  148   140   142   144     9 
  148   140   142   145     9 
  136   140   148   149     9 
  136   140   148   150     9 
  141   140   148   149     9 
  141   140   148   150     9 
  142   140   148   149     9 
  142   140   148   150     9 
  140   142   145   137     9 
  140   142   145   146     9 
  140   142   145   147     9 
  143   142   145   137     9 
  143   142   145   146     9 
  143   142   145   147     9 
  144   142   145   137     9 
  144   142   145   146     9 
  144   142   145   147     9 
  140   148   150   151     9 
  140   148   150   152     9 
  149   148   150   151     9 
  149   148   150   152     9 
  148   150   152   153     9 
  148   150   152   154     9 
  148   150   152   168     9 
  151   150   152   153     9 
  151   150   152   154     9 
  151   150   152   168     9 
  150   152   154   155     9 
  150   152   154   156     9 
  150   152   154   157     9 
  153   152   154   155     9 
  153   152   154   156     9 
  153   152   154   157     9 
  168   152   154   155     9 
  168   152   154   156     9 
  168   152   154   157     9 
  150   152   168   169     9 
  150   152   168   170     9 
  153   152   168   169     9 
  153   152   168   170     9 
  154   152   168   169     9 
  154   152   168   170     9 
  152   154   157   158     9 
  152   154   157   164     9 
  155   154   157   158     9 
  155   154   157   164     9 
  156   154   157   158     9 
  156   154   157   164     9 
  154   157   158   159     9 
  154   157   158   160     9 
  164   157   158   159     9 
  164   157   158   160     9 
  154   157   164   165     9 
  154   157   164   166     9 
  158   157   164   165     9 
  158   157   164   166     9 
  157   158   160   161     9 
  157   158   160   162     9 
  159   158   160   161     9 
  159   158   160   162     9 
  158   160   162   163     9 
  158   160   162   166     9 
  161   160   162   163     9 
  161   160   162   166     9 
  160   162   166   164     9 
  160   162   166   167     9 
  163   162   166   164     9 
  163   162   166   167     9 
  157   164   166   162     9 
  157   164   166   167     9 
  165   164   166   162     9 
  165   164   166   167     9 
  152   168   170   171     9 
  152   168   170   172     9 
  169   168   170   171     9 
  169   168   170   172     9 
  168   170   172   173     9 
  168   170   172   174     9 
  168   170   172   187     9 
  171   170   172   173     9 
  171   170   172   174     9 
  171   170   172   187     9 
  170   172   174   175     9 
  170   172   174   176     9 
  170   172   174   180     9 
  173   172   174   175     9 
  173   172   174   176     9 
  173   172   174   180     9 
  187   172   174   175     9 
  187   172   174   176     9 
  187   172   174   180     9 
  170   172   187   188     9 
  170   172   187   189     9 
  173   172   187   188     9 
  173   172   187   189     9 
  174   172   187   188     9 
  174   172   187   189     9 
  172   174   176   177     9 
  172   174   176   178     9 
  172   174   176   179     9 
  175   174   176   177     9 
  175   174   176   178     9 
  175   174   176   179     9 
  180   174   176   177     9 
  180   174   176   178     9 
  180   174   176   179     9 
  172   174   180   181     9 
  172   174   180   182     9 
  172   174   180   183     9 
  175   174   180   181     9 
  175   174   180   182     9 
  175   174   180   183     9 
  176   174   180   181     9 
  176   174   180   182     9 
  176   174   180   183     9 
  174   180   183   184     9 
  174   180   183   185     9 
  174   180   183   186     9 
  181   180   183   184     9 
  181   180   183   185     9 
  181   180   183   186     9 
  182   180   183   184     9 
  182   180   183   185     9 
  182   180   183   186     9 
  172   187   189   190     9 
  172   187   189   191     9 
  188   187   189   190     9 
  188   187   189   191     9 
  187   189   191   192     9 
  187   189   191   193     9 
  187   189   191   208     9 
  190   189   191   192     9 
  190   189   191   193     9 
  190   189   191   208     9 
  189   191   193   194     9 
  189   191   193   195     9 
  189   191   193   196     9 
  192   191   193   194     9 
  192   191   193   195     9 
  192   191   193   196     9 
  208   191   193   194     9 
  208   191   193   195     9 
  208   191   193   196     9 
  189   191   208   209     9 
  189   191   208   210     9 
  192   191   208   209     9 
  192   191   208   210     9 
  193   191   208   209     9 
  193   191   208   210     9 
  191   193   196   197     9 
  191   193   196   204     9 
  194   193   196   197     9 
  194   193   196   204     9 
  195   193   196   197     9 
  195   193   196   204     9 
  193   196   197   198     9 
  193   196   197   199     9 
  204   196   197   198     9 
  204   196   197   199     9 
  193   196   204   205     9 
  193   196   204   206     9 
  197   196   204   205     9 
  197   196   204   206     9 
  196   197   199   200     9 
  196   197   199   201     9 
  198   197   199   200     9 
  198   197   199   201     9 
  197   199   201   202     9 
  197   199   201   206     9 
  200   199   201   202     9 
  200   199   201   206     9 
  199   201   202   203     9 
  206   201   202   203     9 
  199   201   206   204     9 
  199   201   206   207     9 
  202   201   206   204     9 
  202   201   206   207     9 
  196   204   206   201     9 
  196   204   206   207     9 
  205   204   206   201     9 
  205   204   206   207     9 
  191   208   210   211     9 
  191   208   210   212     9 
  209   208   210   211     9 
  209   208   210   212     9 
  208   210   212   213     9 
  208   210   212   214     9 
  208   210   212   230     9 
  211   210   212   213     9 
  211   210   212   214     9 
  211   210   212   230     9 
  210   212   214   215     9 
  210   212   214   216     9 
  210   212   214   217     9 
  213   212   214   215     9 
  213   212   214   216     9 
  213   212   214   217     9 
  230   212   214   215     9 
  230   212   214   216     9 
  230   212   214   217     9 
  210   212   230   231     9 
  210   212   230   232     9 
  213   212   230   231     9 
  213   212   230   232     9 
  214   212   230   231     9 
  214   212   230   232     9 
  212   214   217   218     9 
  212   214   217   219     9 
  212   214   217   220     9 
  215   214   217   218     9 
  215   214   217   219     9 
  215   214   217   220     9 
  216   214   217   218     9 
  216   214   217   219     9 
  216   214   217   220     9 
  214   217   220   221     9 
  214   217   220   222     9 
  214   217   220   223     9 
  218   217   220   221     9 
  218   217   220   222     9 
  218   217   220   223     9 
  219   217   220   221     9 
  219   217   220   222     9 
  219   217   220   223     9 
  217   220   223   224     9 
  217   220   223   225     9 
  217   220   223   226     9 
  221   220   223   224     9 
  221   220   223   225     9 
  221   220   223   226     9 
  222   220   223   224     9 
  222   220   223   225     9 
  222   220   223   226     9 
  220   223   226   227     9 
  220   223   226   228     9 
  220   223   226   229     9 
  224   223   226   227     9 
  224   223   226   228     9 
  224   223   226   229     9 
  225   223   226   227     9 
  225   223   226   228     9 
  225   223   226   229     9 
  212   230   232   233     9 
  212   230   232   234     9 
  231   230   232   233     9 
  231   230   232   234     9 
  230   232   234   235     9 
  230   232   234   236     9 
  230   232   234   244     9 
  233   232   234   235     9 
  233   232   234   236     9 
  233   232   234   244     9 
  232   234   236   237     9 
  232   234   236   238     9 
  232   234   236   240     9 
  235   234   236   237     9 
  235   234   236   238     9 
  235   234   236   240     9 
  244   234   236   237     9 
  244   234   236   238     9 
  244   234   236   240     9 
  232   234   244   245     9 
  232   234   244   246     9 
  235   234   244   245     9 
  235   234   244   246     9 
  236   234   244   245     9 
  236   234   244   246     9 
  234   236   238   239     9 
  237   236   238   239     9 
  240   236   238   239     9 
  234   236   240   241     9 
  234   236   240   242     9 
  234   236   240   243     9 
  237   236   240   241     9 
  237   236   240   242     9 
  237   236   240   243     9 
  238   236   240   241     9 
  238   236   240   242     9 
  238   236   240   243     9 
  234   244   246   247     9 
  234   244   246   248     9 
  245   244   246   247     9 
  245   244   246   248     9 
  244   246   248   249     9 
  244   246   248   250     9 
  244   246   248   254     9 
  247   246   248   249     9 
  247   246   248   250     9 
  247   246   248   254     9 
  246   248   250   251     9 
  246   248   250   252     9 
  246   248   250   253     9 
  249   248   250   251     9 
  249   248   250   252     9 
  249   248   250   253     9 
  254   248   250   251     9 
  254   248   250   252     9 
  254   248   250   253     9 
  246   248   254   255     9 
  246   248   254   256     9 
  249   248   254   255     9 
  249   248   254   256     9 
  250   248   254   255     9 
  250   248   254   256     9 
  248   250   253   672     9 
  251   250   253   672     9 
  252   250   253   672     9 
  250   253   672   669     9 
  248   254   256   257     9 
  248   254   256   260     9 
  255   254   256   257     9 
  255   254   256   260     9 
  254   256   257   258     9 
  254   256   257   259     9 
  254   256   257   265     9 
  260   256   257   258     9 
  260   256   257   259     9 
  260   256   257   265     9 
  254   256   260   261     9 
  254   256   260   262     9 
  254   256   260   268     9 
  257   256   260   261     9 
  257   256   260   262     9 
  257   256   260   268     9 
  256   257   265   262     9 
  256   257   265   266     9 
  256   257   265   267     9 
  258   257   265   262     9 
  258   257   265   266     9 
  258   257   265   267     9 
  259   257   265   262     9 
  259   257   265   266     9 
  259   257   265   267     9 
  256   260   262   263     9 
  256   260   262   264     9 
  256   260   262   265     9 
  261   260   262   263     9 
  261   260   262   264     9 
  261   260   262   265     9 
  268   260   262   263     9 
  268   260   262   264     9 
  268   260   262   265     9 
  256   260   268   269     9 
  256   260   268   270     9 
  261   260   268   269     9 
  261   260   268   270     9 
  262   260   268   269     9 
  262   260   268   270     9 
  260   262   265   257     9 
  260   262   265   266     9 
  260   262   265   267     9 
  263   262   265   257     9 
  263   262   265   266     9 
  263   262   265   267     9 
  264   262   265   257     9 
  264   262   265   266     9 
  264   262   265   267     9 
  260   268   270   271     9 
  260   268   270   272     9 
  269   268   270   271     9 
  269   268   270   272     9 
  268   270   272   273     9 
  268   270   272   274     9 
  268   270   272   284     9 
  271   270   272   273     9 
  271   270   272   274     9 
  271   270   272   284     9 
  270   272   274   275     9 
  270   272   274   276     9 
  270   272   274   277     9 
  273   272   274   275     9 
  273   272   274   276     9 
  273   272   274   277     9 
  284   272   274   275     9 
  284   272   274   276     9 
  284   272   274   277     9 
  270   272   284   285     9 
  270   272   284   286     9 
  273   272   284   285     9 
  273   272   284   286     9 
  274   272   284   285     9 
  274   272   284   286     9 
  272   274   277   278     9 
  272   274   277   279     9 
  272   274   277   280     9 
  275   274   277   278     9 
  275   274   277   279     9 
  275   274   277   280     9 
  276   274   277   278     9 
  276   274   277   279     9 
  276   274   277   280     9 
  274   277   280   281     9 
  274   277   280   282     9 
  278   277   280   281     9 
  278   277   280   282     9 
  279   277   280   281     9 
  279   277   280   282     9 
  277   280   282   283     9 
  281   280   282   283     9 
  272   284   286   287     9 
  272   284   286   288     9 
  285   284   286   287     9 
  285   284   286   288     9 
  284   286   288   289     9 
  284   286   288   290     9 
  284   286   288   291     9 
  287   286   288   289     9 
  287   286   288   290     9 
  287   286   288   291     9 
  286   288   291   292     9 
  286   288   291   293     9 
  289   288   291   292     9 
  289   288   291   293     9 
  290   288   291   292     9 
  290   288   291   293     9 
  288   291   293   294     9 
  288   291   293   295     9 
  292   291   293   294     9 
  292   291   293   295     9 
  291   293   295   296     9 
  291   293   295   297     9 
  291   293   295   313     9 
  294   293   295   296     9 
  294   293   295   297     9 
  294   293   295   313     9 
  293   295   297   298     9 
  293   295   297   299     9 
  293   295   297   300     9 
  296   295   297   298     9 
  296   295   297   299     9 
  296   295   297   300     9 
  313   295   297   298     9 
  313   295   297   299     9 
  313   295   297   300     9 
  293   295   313   314     9 
  293   295   313   315     9 
  296   295   313   314     9 
  296   295   313   315     9 
  297   295   313   314     9 
  297   295   313   315     9 
  295   297   300   301     9 
  295   297   300   302     9 
  295   297   300   303     9 
  298   297   300   301     9 
  298   297   300   302     9 
  298   297   300   303     9 
  299   297   300   301     9 
  299   297   300   302     9 
  299   297   300   303     9 
  297   300   303   304     9 
  297   300   303   305     9 
  297   300   303   306     9 
  301   300   303   304     9 
  301   300   303   305     9 
  301   300   303   306     9 
  302   300   303   304     9 
  302   300   303   305     9 
  302   300   303   306     9 
  300   303   306   307     9 
  300   303   306   308     9 
  300   303   306   309     9 
  304   303   306   307     9 
  304   303   306   308     9 
  304   303   306   309     9 
  305   303   306   307     9 
  305   303   306   308     9 
  305   303   306   309     9 
  303   306   309   310     9 
  303   306   309   311     9 
  303   306   309   312     9 
  307   306   309   310     9 
  307   306   309   311     9 
  307   306   309   312     9 
  308   306   309   310     9 
  308   306   309   311     9 
  308   306   309   312     9 
  295   313   315   316     9 
  295   313   315   317     9 
  314   313   315   316     9 
  314   313   315   317     9 
  313   315   317   318     9 
  313   315   317   319     9 
  313   315   317   327     9 
  316   315   317   318     9 
  316   315   317   319     9 
  316   315   317   327     9 
  315   317   319   320     9 
  315   317   319   321     9 
  315   317   319   322     9 
  318   317   319   320     9 
  318   317   319   321     9 
  318   317   319   322     9 
  327   317   319   320     9 
  327   317   319   321     9 
  327   317   319   322     9 
  315   317   327   328     9 
  315   317   327   329     9 
  318   317   327   328     9 
  318   317   327   329     9 
  319   317   327   328     9 
  319   317   327   329     9 
  317   319   322   323     9 
  317   319   322   324     9 
  320   319   322   323     9 
  320   319   322   324     9 
  321   319   322   323     9 
  321   319   322   324     9 
  319   322   324   325     9 
  319   322   324   326     9 
  323   322   324   325     9 
  323   322   324   326     9 
  317   327   329   330     9 
  317   327   329   331     9 
  328   327   329   330     9 
  328   327   329   331     9 
  327   329   331   332     9 
  327   329   331   333     9 
  327   329   331   346     9 
  330   329   331   332     9 
  330   329   331   333     9 
  330   329   331   346     9 
  329   331   333   334     9 
  329   331   333   335     9 
  329   331   333   336     9 
  332   331   333   334     9 
  332   331   333   335     9 
  332   331   333   336     9 
  346   331   333   334     9 
  346   331   333   335     9 
  346   331   333   336     9 
  329   331   346   347     9 
  329   331   346   348     9 
  332   331   346   347     9 
  332   331   346   348     9 
  333   331   346   347     9 
  333   331   346   348     9 
  331   333   336   337     9 
  331   333   336   338     9 
  331   333   336   342     9 
  334   333   336   337     9 
  334   333   336   338     9 
  334   333   336   342     9 
  335   333   336   337     9 
  335   333   336   338     9 
  335   333   336   342     9 
  333   336   338   339     9 
  333   336   338   340     9 
  333   336   338   341     9 
  337   336   338   339     9 
  337   336   338   340     9 
  337   336   338   341     9 
  342   336   338   339     9 
  342   336   338   340     9 
  342   336   338   341     9 
  333   336   342   343     9 
  333   336   342   344     9 
  333   336   342   345     9 
  337   336   342   343     9 
  337   336   342   344     9 
  337   336   342   345     9 
  338   336   342   343     9 
  338   336   342   344     9 
  338   336   342   345     9 
  331   346   348   349     9 
  331   346   348   350     9 
  347   346   348   349     9 
  347   346   348   350     9 
  346   348   350   351     9 
  346   348   350   352     9 
  346   348   350   356     9 
  349   348   350   351     9 
  349   348   350   352     9 
  349   348   350   356     9 
  348   350   352   353     9 
  348   350   352   354     9 
  348   350   352   355     9 
  351   350   352   353     9 
  351   350   352   354     9 
  351   350   352   355     9 
  356   350   352   353     9 
  356   350   352   354     9 
  356   350   352   355     9 
  348   350   356   357     9 
  348   350   356   358     9 
  351   350   356   357     9 
  351   350   356   358     9 
  352   350   356   357     9 
  352   350   356   358     9 
  350   352   355    51     9 
  353   352   355    51     9 
  354   352   355    51     9 
  350   356   358   359     9 
  350   356   358   360     9 
  357   356   358   359     9 
  357   356   358   360     9 
  356   358   360   361     9 
  356   358   360   362     9 
  356   358   360   376     9 
  359   358   360   361     9 
  359   358   360   362     9 
  359   358   360   376     9 
  358   360   362   363     9 
  358   360   362   364     9 
  358   360   362   365     9 
  361   360   362   363     9 
  361   360   362   364     9 
  361   360   362   365     9 
  376   360   362   363     9 
  376   360   362   364     9 
  376   360   362   365     9 
  358   360   376   377     9 
  358   360   376   378     9 
  361   360   376   377     9 
  361   360   376   378     9 
  362   360   376   377     9 
  362   360   376   378     9 
  360   362   365   366     9 
  360   362   365   372     9 
  363   362   365   366     9 
  363   362   365   372     9 
  364   362   365   366     9 
  364   362   365   372     9 
  362   365   366   367     9 
  362   365   366   368     9 
  372   365   366   367     9 
  372   365   366   368     9 
  362   365   372   373     9 
  362   365   372   374     9 
  366   365   372   373     9 
  366   365   372   374     9 
  365   366   368   369     9 
  365   366   368   370     9 
  367   366   368   369     9 
  367   366   368   370     9 
  366   368   370   371     9 
  366   368   370   374     9 
  369   368   370   371     9 
  369   368   370   374     9 
  368   370   374   372     9 
  368   370   374   375     9 
  371   370   374   372     9 
  371   370   374   375     9 
  365   372   374   370     9 
  365   372   374   375     9 
  373   372   374   370     9 
  373   372   374   375     9 
  360   376   378   379     9 
  360   376   378   380     9 
  377   376   378   379     9 
  377   376   378   380     9 
  376   378   380   381     9 
  376   378   380   382     9 
  376   378   380   398     9 
  379   378   380   381     9 
  379   378   380   382     9 
  379   378   380   398     9 
  378   380   382   383     9 
  378   380   382   384     9 
  378   380   382   385     9 
  381   380   382   383     9 
  381   380   382   384     9 
  381   380   382   385     9 
  398   380   382   383     9 
  398   380   382   384     9 
  398   380   382   385     9 
  378   380   398   399     9 
  378   380   398   400     9 
  381   380   398   399     9 
  381   380   398   400     9 
  382   380   398   399     9 
  382   380   398   400     9 
  380   382   385   386     9 
  380   382   385   387     9 
  380   382   385   388     9 
  383   382   385   386     9 
  383   382   385   387     9 
  383   382   385   388     9 
  384   382   385   386     9 
  384   382   385   387     9 
  384   382   385   388     9 
  382   385   388   389     9 
  382   385   388   390     9 
  382   385   388   391     9 
  386   385   388   389     9 
  386   385   388   390     9 
  386   385   388   391     9 
  387   385   388   389     9 
  387   385   388   390     9 
  387   385   388   391     9 
  385   388   391   392     9 
  385   388   391   393     9 
  385   388   391   394     9 
  389   388   391   392     9 
  389   388   391   393     9 
  389   388   391   394     9 
  390   388   391   392     9 
  390   388   391   393     9 
  390   388   391   394     9 
  388   391   394   395     9 
  388   391   394   396     9 
  388   391   394   397     9 
  392   391   394   395     9 
  392   391   394   396     9 
  392   391   394   397     9 
  393   391   394   395     9 
  393   391   394   396     9 
  393   391   394   397     9 
  380   398   400   401     9 
  380   398   400   402     9 
  399   398   400   401     9 
  399   398   400   402     9 
  398   400   402   403     9 
  398   400   402   404     9 
  398   400   402   408     9 
  401   400   402   403     9 
  401   400   402   404     9 
  401   400   402   408     9 
  400   402   404   405     9 
  400   402   404   406     9 
  400   402   404   407     9 
  403   402   404   405     9 
  403   402   404   406     9 
  403   402   404   407     9 
  408   402   404   405     9 
  408   402   404   406     9 
  408   402   404   407     9 
  400   402   408   409     9 
  400   402   408   410     9 
  403   402   408   409     9 
  403   402   408   410     9 
  404   402   408   409     9 
  404   402   408   410     9 
  402   408   410   411     9 
  402   408   410   412     9 
  409   408   410   411     9 
  409   408   410   412     9 
  408   410   412   413     9 
  408   410   412   414     9 
  408   410   412   422     9 
  411   410   412   413     9 
  411   410   412   414     9 
  411   410   412   422     9 
  410   412   414   415     9 
  410   412   414   416     9 
  410   412   414   418     9 
  413   412   414   415     9 
  413   412   414   416     9 
  413   412   414   418     9 
  422   412   414   415     9 
  422   412   414   416     9 
  422   412   414   418     9 
  410   412   422   423     9 
  410   412   422   424     9 
  413   412   422   423     9 
  413   412   422   424     9 
  414   412   422   423     9 
  414   412   422   424     9 
  412   414   416   417     9 
  415   414   416   417     9 
  418   414   416   417     9 
  412   414   418   419     9 
  412   414   418   420     9 
  412   414   418   421     9 
  415   414   418   419     9 
  415   414   418   420     9 
  415   414   418   421     9 
  416   414   418   419     9 
  416   414   418   420     9 
  416   414   418   421     9 
  412   422   424   425     9 
  412   422   424   426     9 
  423   422   424   425     9 
  423   422   424   426     9 
  422   424   426   427     9 
  422   424   426   428     9 
  422   424   426   441     9 
  425   424   426   427     9 
  425   424   426   428     9 
  425   424   426   441     9 
  424   426   428   429     9 
  424   426   428   430     9 
  424   426   428   431     9 
  427   426   428   429     9 
  427   426   428   430     9 
  427   426   428   431     9 
  441   426   428   429     9 
  441   426   428   430     9 
  441   426   428   431     9 
  424   426   441   442     9 
  424   426   441   443     9 
  427   426   441   442     9 
  427   426   441   443     9 
  428   426   441   442     9 
  428   426   441   443     9 
  426   428   431   432     9 
  426   428   431   433     9 
  426   428   431   437     9 
  429   428   431   432     9 
  429   428   431   433     9 
  429   428   431   437     9 
  430   428   431   432     9 
  430   428   431   433     9 
  430   428   431   437     9 
  428   431   433   434     9 
  428   431   433   435     9 
  428   431   433   436     9 
  432   431   433   434     9 
  432   431   433   435     9 
  432   431   433   436     9 
  437   431   433   434     9 
  437   431   433   435     9 
  437   431   433   436     9 
  428   431   437   438     9 
  428   431   437   439     9 
  428   431   437   440     9 
  432   431   437   438     9 
  432   431   437   439     9 
  432   431   437   440     9 
  433   431   437   438     9 
  433   431   437   439     9 
  433   431   437   440     9 
  426   441   443   444     9 
  426   441   443   445     9 
  442   441   443   444     9 
  442   441   443   445     9 
  441   443   445   446     9 
  441   443   445   447     9 
  441   443   445   463     9 
  444   443   445   446     9 
  444   443   445   447     9 
  444   443   445   463     9 
  443   445   447   448     9 
  443   445   447   449     9 
  443   445   447   450     9 
  446   445   447   448     9 
  446   445   447   449     9 
  446   445   447   450     9 
  463   445   447   448     9 
  463   445   447   449     9 
  463   445   447   450     9 
  443   445   463   464     9 
  443   445   463   465     9 
  446   445   463   464     9 
  446   445   463   465     9 
  447   445   463   464     9 
  447   445   463   465     9 
  445   447   450   451     9 
  445   447   450   452     9 
  445   447   450   453     9 
  448   447   450   451     9 
  448   447   450   452     9 
  448   447   450   453     9 
  449   447   450   451     9 
  449   447   450   452     9 
  449   447   450   453     9 
  447   450   453   454     9 
  447   450   453   455     9 
  447   450   453   456     9 
  451   450   453   454     9 
  451   450   453   455     9 
  451   450   453   456     9 
  452   450   453   454     9 
  452   450   453   455     9 
  452   450   453   456     9 
  450   453   456   457     9 
  450   453   456   458     9 
  450   453   456   459     9 
  454   453   456   457     9 
  454   453   456   458     9 
  454   453   456   459     9 
  455   453   456   457     9 
  455   453   456   458     9 
  455   453   456   459     9 
  453   456   459   460     9 
  453   456   459   461     9 
  453   456   459   462     9 
  457   456   459   460     9 
  457   456   459   461     9 
  457   456   459   462     9 
  458   456   459   460     9 
  458   456   459   461     9 
  458   456   459   462     9 
  445   463   465   466     9 
  445   463   465   467     9 
  464   463   465   466     9 
  464   463   465   467     9 
  463   465   467   468     9 
  463   465   467   469     9 
  463   465   467   485     9 
  466   465   467   468     9 
  466   465   467   469     9 
  466   465   467   485     9 
  465   467   469   470     9 
  465   467   469   471     9 
  465   467   469   472     9 
  468   467   469   470     9 
  468   467   469   471     9 
  468   467   469   472     9 
  485   467   469   470     9 
  485   467   469   471     9 
  485   467   469   472     9 
  465   467   485   486     9 
  465   467   485   487     9 
  468   467   485   486     9 
  468   467   485   487     9 
  469   467   485   486     9 
  469   467   485   487     9 
  467   469   472   473     9 
  467   469   472   474     9 
  467   469   472   475     9 
  470   469   472   473     9 
  470   469   472   474     9 
  470   469   472   475     9 
  471   469   472   473     9 
  471   469   472   474     9 
  471   469   472   475     9 
  469   472   475   476     9 
  469   472   475   477     9 
  469   472   475   478     9 
  473   472   475   476     9 
  473   472   475   477     9 
  473   472   475   478     9 
  474   472   475   476     9 
  474   472   475   477     9 
  474   472   475   478     9 
  472   475   478   479     9 
  472   475   478   480     9 
  472   475   478   481     9 
  476   475   478   479     9 
  476   475   478   480     9 
  476   475   478   481     9 
  477   475   478   479     9 
  477   475   478   480     9 
  477   475   478   481     9 
  475   478   481   482     9 
  475   478   481   483     9 
  475   478   481   484     9 
  479   478   481   482     9 
  479   478   481   483     9 
  479   478   481   484     9 
  480   478   481   482     9 
  480   478   481   483     9 
  480   478   481   484     9 
  467   485   487   488     9 
  467   485   487   489     9 
  486   485   487   488     9 
  486   485   487   489     9 
  485   487   489   490     9 
  485   487   489   491     9 
  485   487   489   505     9 
  488   487   489   490     9 
  488   487   489   491     9 
  488   487   489   505     9 
  487   489   491   492     9 
  487   489   491   493     9 
  487   489   491   494     9 
  490   489   491   492     9 
  490   489   491   493     9 
  490   489   491   494     9 
  505   489   491   492     9 
  505   489   491   493     9 
  505   489   491   494     9 
  487   489   505   506     9 
  487   489   505   507     9 
  490   489   505   506     9 
  490   489   505   507     9 
  491   489   505   506     9 
  491   489   505   507     9 
  489   491   494   495     9 
  489   491   494   501     9 
  492   491   494   495     9 
  492   491   494   501     9 
  493   491   494   495     9 
  493   491   494   501     9 
  491   494   495   496     9 
  491   494   495   497     9 
  501   494   495   496     9 
  501   494   495   497     9 
  491   494   501   502     9 
  491   494   501   503     9 
  495   494   501   502     9 
  495   494   501   503     9 
  494   495   497   498     9 
  494   495   497   499     9 
  496   495   497   498     9 
  496   495   497   499     9 
  495   497   499   500     9 
  495   497   499   503     9 
  498   497   499   500     9 
  498   497   499   503     9 
  497   499   503   501     9 
  497   499   503   504     9 
  500   499   503   501     9 
  500   499   503   504     9 
  494   501   503   499     9 
  494   501   503   504     9 
  502   501   503   499     9 
  502   501   503   504     9 
  489   505   507   508     9 
  489   505   507   511     9 
  506   505   507   508     9 
  506   505   507   511     9 
  505   507   508   509     9 
  505   507   508   510     9 
  505   507   508   516     9 
  511   507   508   509     9 
  511   507   508   510     9 
  511   507   508   516     9 
  505   507   511   512     9 
  505   507   511   513     9 
  505   507   511   519     9 
  508   507   511   512     9 
  508   507   511   513     9 
  508   507   511   519     9 
  507   508   516   513     9 
  507   508   516   517     9 
  507   508   516   518     9 
  509   508   516   513     9 
  509   508   516   517     9 
  509   508   516   518     9 
  510   508   516   513     9 
  510   508   516   517     9 
  510   508   516   518     9 
  507   511   513   514     9 
  507   511   513   515     9 
  507   511   513   516     9 
  512   511   513   514     9 
  512   511   513   515     9 
  512   511   513   516     9 
  519   511   513   514     9 
  519   511   513   515     9 
  519   511   513   516     9 
  507   511   519   520     9 
  507   511   519   521     9 
  512   511   519   520     9 
  512   511   519   521     9 
  513   511   519   520     9 
  513   511   519   521     9 
  511   513   516   508     9 
  511   513   516   517     9 
  511   513   516   518     9 
  514   513   516   508     9 
  514   513   516   517     9 
  514   513   516   518     9 
  515   513   516   508     9 
  515   513   516   517     9 
  515   513   516   518     9 
  511   519   521   522     9 
  511   519   521   523     9 
  520   519   521   522     9 
  520   519   521   523     9 
  519   521   523   524     9 
  519   521   523   525     9 
  519   521   523   538     9 
  522   521   523   524     9 
  522   521   523   525     9 
  522   521   523   538     9 
  521   523   525   526     9 
  521   523   525   527     9 
  521   523   525   528     9 
  524   523   525   526     9 
  524   523   525   527     9 
  524   523   525   528     9 
  538   523   525   526     9 
  538   523   525   527     9 
  538   523   525   528     9 
  521   523   538   539     9 
  521   523   538   540     9 
  524   523   538   539     9 
  524   523   538   540     9 
  525   523   538   539     9 
  525   523   538   540     9 
  523   525   528   529     9 
  523   525   528   530     9 
  523   525   528   534     9 
  526   525   528   529     9 
  526   525   528   530     9 
  526   525   528   534     9 
  527   525   528   529     9 
  527   525   528   530     9 
  527   525   528   534     9 
  525   528   530   531     9 
  525   528   530   532     9 
  525   528   530   533     9 
  529   528   530   531     9 
  529   528   530   532     9 
  529   528   530   533     9 
  534   528   530   531     9 
  534   528   530   532     9 
  534   528   530   533     9 
  525   528   534   535     9 
  525   528   534   536     9 
  525   528   534   537     9 
  529   528   534   535     9 
  529   528   534   536     9 
  529   528   534   537     9 
  530   528   534   535     9 
  530   528   534   536     9 
  530   528   534   537     9 
  523   538   540   541     9 
  523   538   540   542     9 
  539   538   540   541     9 
  539   538   540   542     9 
  538   540   542   543     9 
  538   540   542   544     9 
  538   540   542   560     9 
  541   540   542   543     9 
  541   540   542   544     9 
  541   540   542   560     9 
  540   542   544   545     9 
  540   542   544   546     9 
  540   542   544   547     9 
  543   542   544   545     9 
  543   542   544   546     9 
  543   542   544   547     9 
  560   542   544   545     9 
  560   542   544   546     9 
  560   542   544   547     9 
  540   542   560   561     9 
  540   542   560   562     9 
  543   542   560   561     9 
  543   542   560   562     9 
  544   542   560   561     9 
  544   542   560   562     9 
  542   544   547   548     9 
  542   544   547   549     9 
  542   544   547   550     9 
  545   544   547   548     9 
  545   544   547   549     9 
  545   544   547   550     9 
  546   544   547   548     9 
  546   544   547   549     9 
  546   544   547   550     9 
  544   547   550   551     9 
  544   547   550   552     9 
  544   547   550   553     9 
  548   547   550   551     9 
  548   547   550   552     9 
  548   547   550   553     9 
  549   547   550   551     9 
  549   547   550   552     9 
  549   547   550   553     9 
  547   550   553   554     9 
  547   550   553   555     9 
  547   550   553   556     9 
  551   550   553   554     9 
  551   550   553   555     9 
  551   550   553   556     9 
  552   550   553   554     9 
  552   550   553   555     9 
  552   550   553   556     9 
  550   553   556   557     9 
  550   553   556   558     9 
  550   553   556   559     9 
  554   553   556   557     9 
  554   553   556   558     9 
  554   553   556   559     9 
  555   553   556   557     9 
  555   553   556   558     9 
  555   553   556   559     9 
  542   560   562   563     9 
  542   560   562   564     9 
  561   560   562   563     9 
  561   560   562   564     9 
  560   562   564   565     9 
  560   562   564   566     9 
  560   562   564   580     9 
  563   562   564   565     9 
  563   562   564   566     9 
  563   562   564   580     9 
  562   564   566   567     9 
  562   564   566   568     9 
  562   564   566   569     9 
  565   564   566   567     9 
  565   564   566   568     9 
  565   564   566   569     9 
  580   564   566   567     9 
  580   564   566   568     9 
  580   564   566   569     9 
  562   564   580   581     9 
  562   564   580   582     9 
  565   564   580   581     9 
  565   564   580   582     9 
  566   564   580   581     9 
  566   564   580   582     9 
  564   566   569   570     9 
  564   566   569   576     9 
  567   566   569   570     9 
  567   566   569   576     9 
  568   566   569   570     9 
  568   566   569   576     9 
  566   569   570   571     9 
  566   569   570   572     9 
  576   569   570   571     9 
  576   569   570   572     9 
  566   569   576   577     9 
  566   569   576   578     9 
  570   569   576   577     9 
  570   569   576   578     9 
  569   570   572   573     9 
  569   570   572   574     9 
  571   570   572   573     9 
  571   570   572   574     9 
  570   572   574   575     9 
  570   572   574   578     9 
  573   572   574   575     9 
  573   572   574   578     9 
  572   574   578   576     9 
  572   574   578   579     9 
  575   574   578   576     9 
  575   574   578   579     9 
  569   576   578   574     9 
  569   576   578   579     9 
  577   576   578   574     9 
  577   576   578   579     9 
  564   580   582   583     9 
  564   580   582   586     9 
  581   580   582   583     9 
  581   580   582   586     9 
  580   582   583   584     9 
  580   582   583   585     9 
  580   582   583   591     9 
  586   582   583   584     9 
  586   582   583   585     9 
  586   582   583   591     9 
  580   582   586   587     9 
  580   582   586   588     9 
  580   582   586   594     9 
  583   582   586   587     9 
  583   582   586   588     9 
  583   582   586   594     9 
  582   583   591   588     9 
  582   583   591   592     9 
  582   583   591   593     9 
  584   583   591   588     9 
  584   583   591   592     9 
  584   583   591   593     9 
  585   583   591   588     9 
  585   583   591   592     9 
  585   583   591   593     9 
  582   586   588   589     9 
  582   586   588   590     9 
  582   586   588   591     9 
  587   586   588   589     9 
  587   586   588   590     9 
  587   586   588   591     9 
  594   586   588   589     9 
  594   586   588   590     9 
  594   586   588   591     9 
  582   586   594   595     9 
  582   586   594   596     9 
  587   586   594   595     9 
  587   586   594   596     9 
  588   586   594   595     9 
  588   586   594   596     9 
  586   588   591   583     9 
  586   588   591   592     9 
  586   588   591   593     9 
  589   588   591   583     9 
  589   588   591   592     9 
  589   588   591   593     9 
  590   588   591   583     9 
  590   588   591   592     9 
  590   588   591   593     9 
  586   594   596   597     9 
  586   594   596   598     9 
  595   594   596   597     9 
  595   594   596   598     9 
  594   596   598   599     9 
  594   596   598   600     9 
  594   596   598   610     9 
  597   596   598   599     9 
  597   596   598   600     9 
  597   596   598   610     9 
  596   598   600   601     9 
  596   598   600   602     9 
  596   598   600   606     9 
  599   598   600   601     9 
  599   598   600   602     9 
  599   598   600   606     9 
  610   598   600   601     9 
  610   598   600   602     9 
  610   598   600   606     9 
  596   598   610   611     9 
  596   598   610   612     9 
  599   598   610   611     9 
  599   598   610   612     9 
  600   598   610   611     9 
  600   598   610   612     9 
  598   600   602   603     9 
  598   600   602   604     9 
  598   600   602   605     9 
  601   600   602   603     9 
  601   600   602   604     9 
  601   600   602   605     9 
  606   600   602   603     9 
  606   600   602   604     9 
  606   600   602   605     9 
  598   600   606   607     9 
  598   600   606   608     9 
  598   600   606   609     9 
  601   600   606   607     9 
  601   600   606   608     9 
  601   600   606   609     9 
  602   600   606   607     9 
  602   600   606   608     9 
  602   600   606   609     9 
  598   610   612   613     9 
  598   610   612   614     9 
  611   610   612   613     9 
  611   610   612   614     9 
  610   612   614   615     9 
  610   612   614   616     9 
  610   612   614   632     9 
  613   612   614   615     9 
  613   612   614   616     9 
  613   612   614   632     9 
  612   614   616   617     9 
  612   614   616   618     9 
  612   614   616   619     9 
  615   614   616   617     9 
  615   614   616   618     9 
  615   614   616   619     9 
  632   614   616   617     9 
  632   614   616   618     9 
  632   614   616   619     9 
  612   614   632   633     9 
  612   614   632   634     9 
  615   614   632   633     9 
  615   614   632   634     9 
  616   614   632   633     9 
  616   614   632   634     9 
  614   616   619   620     9 
  614   616   619   621     9 
  614   616   619   622     9 
  617   616   619   620     9 
  617   616   619   621     9 
  617   616   619   622     9 
  618   616   619   620     9 
  618   616   619   621     9 
  618   616   619   622     9 
  616   619   622   623     9 
  616   619   622   624     9 
  616   619   622   625     9 
  620   619   622   623     9 
  620   619   622   624     9 
  620   619   622   625     9 
  621   619   622   623     9 
  621   619   622   624     9 
  621   619   622   625     9 
  619   622   625   626     9 
  619   622   625   627     9 
  619   622   625   628     9 
  623   622   625   626     9 
  623   622   625   627     9 
  623   622   625   628     9 
  624   622   625   626     9 
  624   622   625   627     9 
  624   622   625   628     9 
  622   625   628   629     9 
  622   625   628   630     9 
  622   625   628   631     9 
  626   625   628   629     9 
  626   625   628   630     9 
  626   625   628   631     9 
  627   625   628   629     9 
  627   625   628   630     9 
  627   625   628   631     9 
  614   632   634   635     9 
  614   632   634   636     9 
  633   632   634   635     9 
  633   632   634   636     9 
  632   634   636   637     9 
  632   634   636   638     9 
  632   634   636   656     9 
  635   634   636   637     9 
  635   634   636   638     9 
  635   634   636   656     9 
  634   636   638   639     9 
  634   636   638   640     9 
  634   636   638   641     9 
  637   636   638   639     9 
  637   636   638   640     9 
  637   636   638   641     9 
  656   636   638   639     9 
  656   636   638   640     9 
  656   636   638   641     9 
  634   636   656   657     9 
  634   636   656   658     9 
  637   636   656   657     9 
  637   636   656   658     9 
  638   636   656   657     9 
  638   636   656   658     9 
  636   638   641   642     9 
  636   638   641   643     9 
  636   638   641   644     9 
  639   638   641   642     9 
  639   638   641   643     9 
  639   638   641   644     9 
  640   638   641   642     9 
  640   638   641   643     9 
  640   638   641   644     9 
  638   641   644   645     9 
  638   641   644   646     9 
  638   641   644   647     9 
  642   641   644   645     9 
  642   641   644   646     9 
  642   641   644   647     9 
  643   641   644   645     9 
  643   641   644   646     9 
  643   641   644   647     9 
  641   644   647   648     9 
  641   644   647   649     9 
  645   644   647   648     9 
  645   644   647   649     9 
  646   644   647   648     9 
  646   644   647   649     9 
  644   647   649   650     9 
  644   647   649   653     9 
  648   647   649   650     9 
  648   647   649   653     9 
  647   649   650   651     9 
  647   649   650   652     9 
  653   649   650   651     9 
  653   649   650   652     9 
  647   649   653   654     9 
  647   649   653   655     9 
  650   649   653   654     9 
  650   649   653   655     9 
  636   656   658   659     9 
  636   656   658   660     9 
  657   656   658   659     9 
  657   656   658   660     9 
  656   658   660   661     9 
  656   658   660   662     9 
  656   658   660   663     9 
  659   658   660   661     9 
  659   658   660   662     9 
  659   658   660   663     9 
  658   660   663   664     9 
  658   660   663   665     9 
  661   660   663   664     9 
  661   660   663   665     9 
  662   660   663   664     9 
  662   660   663   665     9 
  660   663   665   666     9 
  660   663   665   667     9 
  664   663   665   666     9 
  664   663   665   667     9 
  663   665   667   668     9 
  663   665   667   669     9 
  663   665   667   673     9 
  666   665   667   668     9 
  666   665   667   669     9 
  666   665   667   673     9 
  665   667   669   670     9 
  665   667   669   671     9 
  665   667   669   672     9 
  668   667   669   670     9 
  668   667   669   671     9 
  668   667   669   672     9 
  673   667   669   670     9 
  673   667   669   671     9 
  673   667   669   672     9 
  665   667   673   674     9 
  665   667   673   675     9 
  668   667   673   674     9 
  668   667   673   675     9 
  669   667   673   674     9 
  669   667   673   675     9 
  667   669   672   253     9 
  670   669   672   253     9 
  671   669   672   253     9 
  667   673   675   676     9 
  667   673   675   677     9 
  674   673   675   676     9 
  674   673   675   677     9 
  673   675   677   678     9 
  673   675   677   679     9 
  673   675   677   683     9 
  676   675   677   678     9 
  676   675   677   679     9 
  676   675   677   683     9 
  675   677   679   680     9 
  675   677   679   681     9 
  675   677   679   682     9 
  678   677   679   680     9 
  678   677   679   681     9 
  678   677   679   682     9 
  683   677   679   680     9 
  683   677   679   681     9 
  683   677   679   682     9 
  675   677   683   684     9 
  675   677   683   685     9 
  678   677   683   684     9 
  678   677   683   685     9 
  679   677   683   684     9 
  679   677   683   685     9 
  677   683   685   686     9 
  677   683   685   687     9 
  684   683   685   686     9 
  684   683   685   687     9 
  683   685   687   688     9 
  683   685   687   689     9 
  683   685   687   696     9 
  686   685   687   688     9 
  686   685   687   689     9 
  686   685   687   696     9 
  685   687   689   690     9 
  685   687   689   691     9 
  685   687   689   692     9 
  688   687   689   690     9 
  688   687   689   691     9 
  688   687   689   692     9 
  696   687   689   690     9 
  696   687   689   691     9 
  696   687   689   692     9 
  685   687   696   697     9 
  685   687   696   698     9 
  688   687   696   697     9 
  688   687   696   698     9 
  689   687   696   697     9 
  689   687   696   698     9 
  687   689   692   693     9 
  687   689   692   694     9 
  690   689   692   693     9 
  690   689   692   694     9 
  691   689   692   693     9 
  691   689   692   694     9 
  689   692   694   695     9 
  693   692   694   695     9 
  687   696   698   699     9 
  687   696   698   700     9 
  697   696   698   699     9 
  697   696   698   700     9 
  696   698   700   701     9 
  696   698   700   702     9 
  696   698   700   710     9 
  699   698   700   701     9 
  699   698   700   702     9 
  699   698   700   710     9 
  698   700   702   703     9 
  698   700   702   704     9 
  698   700   702   705     9 
  701   700   702   703     9 
  701   700   702   704     9 
  701   700   702   705     9 
  710   700   702   703     9 
  710   700   702   704     9 
  710   700   702   705     9 
  698   700   710   711     9 
  698   700   710   712     9 
  701   700   710   711     9 
  701   700   710   712     9 
  702   700   710   711     9 
  702   700   710   712     9 
  700   702   705   706     9 
  700   702   705   707     9 
  703   702   705   706     9 
  703   702   705   707     9 
  704   702   705   706     9 
  704   702   705   707     9 
  702   705   707   708     9 
  702   705   707   709     9 
  706   705   707   708     9 
  706   705   707   709     9 
  700   710   712   713     9 
  700   710   712   714     9 
  711   710   712   713     9 
  711   710   712   714     9 
  710   712   714   715     9 
  710   712   714   716     9 
  710   712   714   720     9 
  713   712   714   715     9 
  713   712   714   716     9 
  713   712   714   720     9 
  712   714   716   717     9 
  712   714   716   718     9 
  712   714   716   719     9 
  715   714   716   717     9 
  715   714   716   718     9 
  715   714   716   719     9 
  720   714   716   717     9 
  720   714   716   718     9 
  720   714   716   719     9 
  712   714   720   721     9 
  712   714   720   722     9 
  715   714   720   721     9 
  715   714   720   722     9 
  716   714   720   721     9 
  716   714   720   722     9 
  714   716   719   897     9 
  717   716   719   897     9 
  718   716   719   897     9 
  716   719   897   894     9 
  714   720   722   723     9 
  714   720   722   726     9 
  721   720   722   723     9 
  721   720   722   726     9 
  720   722   723   724     9 
  720   722   723   725     9 
  720   722   723   731     9 
  726   722   723   724     9 
  726   722   723   725     9 
  726   722   723   731     9 
  720   722   726   727     9 
  720   722   726   728     9 
  720   722   726   734     9 
  723   722   726   727     9 
  723   722   726   728     9 
  723   722   726   734     9 
  722   723   731   728     9 
  722   723   731   732     9 
  722   723   731   733     9 
  724   723   731   728     9 
  724   723   731   732     9 
  724   723   731   733     9 
  725   723   731   728     9 
  725   723   731   732     9 
  725   723   731   733     9 
  722   726   728   729     9 
  722   726   728   730     9 
  722   726   728   731     9 
  727   726   728   729     9 
  727   726   728   730     9 
  727   726   728   731     9 
  734   726   728   729     9 
  734   726   728   730     9 
  734   726   728   731     9 
  722   726   734   735     9 
  722   726   734   736     9 
  727   726   734   735     9 
  727   726   734   736     9 
  728   726   734   735     9 
  728   726   734   736     9 
  726   728   731   723     9 
  726   728   731   732     9 
  726   728   731   733     9 
  729   728   731   723     9 
  729   728   731   732     9 
  729   728   731   733     9 
  730   728   731   723     9 
  730   728   731   732     9 
  730   728   731   733     9 
  726   734   736   737     9 
  726   734   736   738     9 
  735   734   736   737     9 
  735   734   736   738     9 
  734   736   738   739     9 
  734   736   738   740     9 
  734   736   738   756     9 
  737   736   738   739     9 
  737   736   738   740     9 
  737   736   738   756     9 
  736   738   740   741     9 
  736   738   740   742     9 
  736   738   740   743     9 
  739   738   740   741     9 
  739   738   740   742     9 
  739   738   740   743     9 
  756   738   740   741     9 
  756   738   740   742     9 
  756   738   740   743     9 
  736   738   756   757     9 
  736   738   756   758     9 
  739   738   756   757     9 
  739   738   756   758     9 
  740   738   756   757     9 
  740   738   756   758     9 
  738   740   743   744     9 
  738   740   743   745     9 
  738   740   743   746     9 
  741   740   743   744     9 
  741   740   743   745     9 
  741   740   743   746     9 
  742   740   743   744     9 
  742   740   743   745     9 
  742   740   743   746     9 
  740   743   746   747     9 
  740   743   746   748     9 
  740   743   746   749     9 
  744   743   746   747     9 
  744   743   746   748     9 
  744   743   746   749     9 
  745   743   746   747     9 
  745   743   746   748     9 
  745   743   746   749     9 
  743   746   749   750     9 
  743   746   749   751     9 
  743   746   749   752     9 
  747   746   749   750     9 
  747   746   749   751     9 
  747   746   749   752     9 
  748   746   749   750     9 
  748   746   749   751     9 
  748   746   749   752     9 
  746   749   752   753     9 
  746   749   752   754     9 
  746   749   752   755     9 
  750   749   752   753     9 
  750   749   752   754     9 
  750   749   752   755     9 
  751   749   752   753     9 
  751   749   752   754     9 
  751   749   752   755     9 
  738   756   758   759     9 
  738   756   758   760     9 
  757   756   758   759     9 
  757   756   758   760     9 
  756   758   760   761     9 
  756   758   760   762     9 
  756   758   760   770     9 
  759   758   760   761     9 
  759   758   760   762     9 
  759   758   760   770     9 
  758   760   762   763     9 
  758   760   762   764     9 
  758   760   762   765     9 
  761   760   762   763     9 
  761   760   762   764     9 
  761   760   762   765     9 
  770   760   762   763     9 
  770   760   762   764     9 
  770   760   762   765     9 
  758   760   770   771     9 
  758   760   770   772     9 
  761   760   770   771     9 
  761   760   770   772     9 
  762   760   770   771     9 
  762   760   770   772     9 
  760   762   765   766     9 
  760   762   765   767     9 
  763   762   765   766     9 
  763   762   765   767     9 
  764   762   765   766     9 
  764   762   765   767     9 
  762   765   767   768     9 
  762   765   767   769     9 
  766   765   767   768     9 
  766   765   767   769     9 
  760   770   772   773     9 
  760   770   772   774     9 
  771   770   772   773     9 
  771   770   772   774     9 
  770   772   774   775     9 
  770   772   774   776     9 
  770   772   774   781     9 
  773   772   774   775     9 
  773   772   774   776     9 
  773   772   774   781     9 
  772   774   776   777     9 
  772   774   776   778     9 
  772   774   776   779     9 
  775   774   776   777     9 
  775   774   776   778     9 
  775   774   776   779     9 
  781   774   776   777     9 
  781   774   776   778     9 
  781   774   776   779     9 
  772   774   781   782     9 
  772   774   781   783     9 
  775   774   781   782     9 
  775   774   781   783     9 
  776   774   781   782     9 
  776   774   781   783     9 
  774   776   779   780     9 
  777   776   779   780     9 
  778   776   779   780     9 
  774   781   783   784     9 
  774   781   783   785     9 
  782   781   783   784     9 
  782   781   783   785     9 
  781   783   785   786     9 
  781   783   785   787     9 
  781   783   785   791     9 
  784   783   785   786     9 
  784   783   785   787     9 
  784   783   785   791     9 
  783   785   787   788     9 
  783   785   787   789     9 
  783   785   787   790     9 
  786   785   787   788     9 
  786   785   787   789     9 
  786   785   787   790     9 
  791   785   787   788     9 
  791   785   787   789     9 
  791   785   787   790     9 
  783   785   791   792     9 
  783   785   791   793     9 
  786   785   791   792     9 
  786   785   791   793     9 
  787   785   791   792     9 
  787   785   791   793     9 
  785   791   793   794     9 
  785   791   793   795     9 
  792   791   793   794     9 
  792   791   793   795     9 
  791   793   795   796     9 
  791   793   795   797     9 
  791   793   795   810     9 
  794   793   795   796     9 
  794   793   795   797     9 
  794   793   795   810     9 
  793   795   797   798     9 
  793   795   797   799     9 
  793   795   797   800     9 
  796   795   797   798     9 
  796   795   797   799     9 
  796   795   797   800     9 
  810   795   797   798     9 
  810   795   797   799     9 
  810   795   797   800     9 
  793   795   810   811     9 
  793   795   810   812     9 
  796   795   810   811     9 
  796   795   810   812     9 
  797   795   810   811     9 
  797   795   810   812     9 
  795   797   800   801     9 
  795   797   800   802     9 
  795   797   800   806     9 
  798   797   800   801     9 
  798   797   800   802     9 
  798   797   800   806     9 
  799   797   800   801     9 
  799   797   800   802     9 
  799   797   800   806     9 
  797   800   802   803     9 
  797   800   802   804     9 
  797   800   802   805     9 
  801   800   802   803     9 
  801   800   802   804     9 
  801   800   802   805     9 
  806   800   802   803     9 
  806   800   802   804     9 
  806   800   802   805     9 
  797   800   806   807     9 
  797   800   806   808     9 
  797   800   806   809     9 
  801   800   806   807     9 
  801   800   806   808     9 
  801   800   806   809     9 
  802   800   806   807     9 
  802   800   806   808     9 
  802   800   806   809     9 
  795   810   812   813     9 
  795   810   812   814     9 
  811   810   812   813     9 
  811   810   812   814     9 
  810   812   814   815     9 
  810   812   814   816     9 
  810   812   814   829     9 
  813   812   814   815     9 
  813   812   814   816     9 
  813   812   814   829     9 
  812   814   816   817     9 
  812   814   816   818     9 
  812   814   816   819     9 
  815   814   816   817     9 
  815   814   816   818     9 
  815   814   816   819     9 
  829   814   816   817     9 
  829   814   816   818     9 
  829   814   816   819     9 
  812   814   829   830     9 
  812   814   829   831     9 
  815   814   829   830     9 
  815   814   829   831     9 
  816   814   829   830     9 
  816   814   829   831     9 
  814   816   819   820     9 
  814   816   819   821     9 
  814   816   819   825     9 
  817   816   819   820     9 
  817   816   819   821     9 
  817   816   819   825     9 
  818   816   819   820     9 
  818   816   819   821     9 
  818   816   819   825     9 
  816   819   821   822     9 
  816   819   821   823     9 
  816   819   821   824     9 
  820   819   821   822     9 
  820   819   821   823     9 
  820   819   821   824     9 
  825   819   821   822     9 
  825   819   821   823     9 
  825   819   821   824     9 
  816   819   825   826     9 
  816   819   825   827     9 
  816   819   825   828     9 
  820   819   825   826     9 
  820   819   825   827     9 
  820   819   825   828     9 
  821   819   825   826     9 
  821   819   825   827     9 
  821   819   825   828     9 
  814   829   831   832     9 
  814   829   831   833     9 
  830   829   831   832     9 
  830   829   831   833     9 
  829   831   833   834     9 
  829   831   833   835     9 
  829   831   833   851     9 
  832   831   833   834     9 
  832   831   833   835     9 
  832   831   833   851     9 
  831   833   835   836     9 
  831   833   835   837     9 
  831   833   835   838     9 
  834   833   835   836     9 
  834   833   835   837     9 
  834   833   835   838     9 
  851   833   835   836     9 
  851   833   835   837     9 
  851   833   835   838     9 
  831   833   851   852     9 
  831   833   851   853     9 
  834   833   851   852     9 
  834   833   851   853     9 
  835   833   851   852     9 
  835   833   851   853     9 
  833   835   838   839     9 
  833   835   838   840     9 
  833   835   838   841     9 
  836   835   838   839     9 
  836   835   838   840     9 
  836   835   838   841     9 
  837   835   838   839     9 
  837   835   838   840     9 
  837   835   838   841     9 
  835   838   841   842     9 
  835   838   841   843     9 
  835   838   841   844     9 
  839   838   841   842     9 
  839   838   841   843     9 
  839   838   841   844     9 
  840   838   841   842     9 
  840   838   841   843     9 
  840   838   841   844     9 
  838   841   844   845     9 
  838   841   844   846     9 
  838   841   844   847     9 
  842   841   844   845     9 
  842   841   844   846     9 
  842   841   844   847     9 
  843   841   844   845     9 
  843   841   844   846     9 
  843   841   844   847     9 
  841   844   847   848     9 
  841   844   847   849     9 
  841   844   847   850     9 
  845   844   847   848     9 
  845   844   847   849     9 
  845   844   847   850     9 
  846   844   847   848     9 
  846   844   847   849     9 
  846   844   847   850     9 
  833   851   853   854     9 
  833   851   853   855     9 
  852   851   853   854     9 
  852   851   853   855     9 
  851   853   855   856     9 
  851   853   855   857     9 
  851   853   855   872     9 
  854   853   855   856     9 
  854   853   855   857     9 
  854   853   855   872     9 
  853   855   857   858     9 
  853   855   857   859     9 
  853   855   857   860     9 
  856   855   857   858     9 
  856   855   857   859     9 
  856   855   857   860     9 
  872   855   857   858     9 
  872   855   857   859     9 
  872   855   857   860     9 
  853   855   872   873     9 
  853   855   872   874     9 
  856   855   872   873     9 
  856   855   872   874     9 
  857   855   872   873     9 
  857   855   872   874     9 
  855   857   860   861     9 
  855   857   860   868     9 
  858   857   860   861     9 
  858   857   860   868     9 
  859   857   860   861     9 
  859   857   860   868     9 
  857   860   861   862     9 
  857   860   861   863     9 
  868   860   861   862     9 
  868   860   861   863     9 
  857   860   868   869     9 
  857   860   868   870     9 
  861   860   868   869     9 
  861   860   868   870     9 
  860   861   863   864     9 
  860   861   863   865     9 
  862   861   863   864     9 
  862   861   863   865     9 
  861   863   865   866     9 
  861   863   865   870     9 
  864   863   865   866     9 
  864   863   865   870     9 
  863   865   866   867     9 
  870   865   866   867     9 
  863   865   870   868     9 
  863   865   870   871     9 
  866   865   870   868     9 
  866   865   870   871     9 
  860   868   870   865     9 
  860   868   870   871     9 
  869   868   870   865     9 
  869   868   870   871     9 
  855   872   874   875     9 
  855   872   874   876     9 
  873   872   874   875     9 
  873   872   874   876     9 
  872   874   876   877     9 
  872   874   876   878     9 
  872   874   876   888     9 
  875   874   876   877     9 
  875   874   876   878     9 
  875   874   876   888     9 
  874   876   878   879     9 
  874   876   878   880     9 
  874   876   878   884     9 
  877   876   878   879     9 
  877   876   878   880     9 
  877   876   878   884     9 
  888   876   878   879     9 
  888   876   878   880     9 
  888   876   878   884     9 
  874   876   888   889     9 
  874   876   888   890     9 
  877   876   888   889     9 
  877   876   888   890     9 
  878   876   888   889     9 
  878   876   888   890     9 
  876   878   880   881     9 
  876   878   880   882     9 
  876   878   880   883     9 
  879   878   880   881     9 
  879   878   880   882     9 
  879   878   880   883     9 
  884   878   880   881     9 
  884   878   880   882     9 
  884   878   880   883     9 
  876   878   884   885     9 
  876   878   884   886     9 
  876   878   884   887     9 
  879   878   884   885     9 
  879   878   884   886     9 
  879   878   884   887     9 
  880   878   884   885     9 
  880   878   884   886     9 
  880   878   884   887     9 
  876   888   890   891     9 
  876   888   890   892     9 
  889   888   890   891     9 
  889   888   890   892     9 
  888   890   892   893     9 
  888   890   892   894     9 
  888   890   892   898     9 
  891   890   892   893     9 
  891   890   892   894     9 
  891   890   892   898     9 
  890   892   894   895     9 
  890   892   894   896     9 
  890   892   894   897     9 
  893   892   894   895     9 
  893   892   894   896     9 
  893   892   894   897     9 
  898   892   894   895     9 
  898   892   894   896     9 
  898   892   894   897     9 
  890   892   898   899     9 
  890   892   898   900     9 
  893   892   898   899     9 
  893   892   898   900     9 
  894   892   898   899     9 
  894   892   898   900     9 
  892   894   897   719     9 
  895   894   897   719     9 
  896   894   897   719     9 
  892   898   900   901     9 
  892   898   900   902     9 
  899   898   900   901     9 
  899   898   900   902     9 
  898   900   902   903     9 
  898   900   902   904     9 
  898   900   902   908     9 
  901   900   902   903     9 
  901   900   902   904     9 
  901   900   902   908     9 
  900   902   904   905     9 
  900   902   904   906     9 
  900   902   904   907     9 
  903   902   904   905     9 
  903   902   904   906     9 
  903   902   904   907     9 
  908   902   904   905     9 
  908   902   904   906     9 
  908   902   904   907     9 
  900   902   908   909     9 
  900   902   908   910     9 
  903   902   908   909     9 
  903   902   908   910     9 
  904   902   908   909     9 
  904   902   908   910     9 
  902   904   907   977     9 
  905   904   907   977     9 
  906   904   907   977     9 
  904   907   977   974     9 
  902   908   910   911     9 
  902   908   910   912     9 
  909   908   910   911     9 
  909   908   910   912     9 
  908   910   912   913     9 
  908   910   912   914     9 
  908   910   912   919     9 
  911   910   912   913     9 
  911   910   912   914     9 
  911   910   912   919     9 
  910   912   914   915     9 
  910   912   914   916     9 
  910   912   914   917     9 
  913   912   914   915     9 
  913   912   914   916     9 
  913   912   914   917     9 
  919   912   914   915     9 
  919   912   914   916     9 
  919   912   914   917     9 
  910   912   919   920     9 
  910   912   919   921     9 
  913   912   919   920     9 
  913   912   919   921     9 
  914   912   919   920     9 
  914   912   919   921     9 
  912   914   917   918     9 
  915   914   917   918     9 
  916   914   917   918     9 
  912   919   921   922     9 
  912   919   921   923     9 
  920   919   921   922     9 
  920   919   921   923     9 
  919   921   923   924     9 
  919   921   923   925     9 
  919   921   923   933     9 
  922   921   923   924     9 
  922   921   923   925     9 
  922   921   923   933     9 
  921   923   925   926     9 
  921   923   925   927     9 
  921   923   925   929     9 
  924   923   925   926     9 
  924   923   925   927     9 
  924   923   925   929     9 
  933   923   925   926     9 
  933   923   925   927     9 
  933   923   925   929     9 
  921   923   933   934     9 
  921   923   933   935     9 
  924   923   933   934     9 
  924   923   933   935     9 
  925   923   933   934     9 
  925   923   933   935     9 
  923   925   927   928     9 
  926   925   927   928     9 
  929   925   927   928     9 
  923   925   929   930     9 
  923   925   929   931     9 
  923   925   929   932     9 
  926   925   929   930     9 
  926   925   929   931     9 
  926   925   929   932     9 
  927   925   929   930     9 
  927   925   929   931     9 
  927   925   929   932     9 
  923   933   935   936     9 
  923   933   935   937     9 
  934   933   935   936     9 
  934   933   935   937     9 
  933   935   937   938     9 
  933   935   937   939     9 
  933   935   937   946     9 
  936   935   937   938     9 
  936   935   937   939     9 
  936   935   937   946     9 
  935   937   939   940     9 
  935   937   939   941     9 
  935   937   939   942     9 
  938   937   939   940     9 
  938   937   939   941     9 
  938   937   939   942     9 
  946   937   939   940     9 
  946   937   939   941     9 
  946   937   939   942     9 
  935   937   946   947     9 
  935   937   946   948     9 
  938   937   946   947     9 
  938   937   946   948     9 
  939   937   946   947     9 
  939   937   946   948     9 
  937   939   942   943     9 
  937   939   942   944     9 
  940   939   942   943     9 
  940   939   942   944     9 
  941   939   942   943     9 
  941   939   942   944     9 
  939   942   944   945     9 
  943   942   944   945     9 
  937   946   948   949     9 
  937   946   948   950     9 
  947   946   948   949     9 
  947   946   948   950     9 
  946   948   950   951     9 
  946   948   950   952     9 
  946   948   950   968     9 
  949   948   950   951     9 
  949   948   950   952     9 
  949   948   950   968     9 
  948   950   952   953     9 
  948   950   952   954     9 
  948   950   952   955     9 
  951   950   952   953     9 
  951   950   952   954     9 
  951   950   952   955     9 
  968   950   952   953     9 
  968   950   952   954     9 
  968   950   952   955     9 
  948   950   968   969     9 
  948   950   968   970     9 
  951   950   968   969     9 
  951   950   968   970     9 
  952   950   968   969     9 
  952   950   968   970     9 
  950   952   955   956     9 
  950   952   955   957     9 
  950   952   955   958     9 
  953   952   955   956     9 
  953   952   955   957     9 
  953   952   955   958     9 
  954   952   955   956     9 
  954   952   955   957     9 
  954   952   955   958     9 
  952   955   958   959     9 
  952   955   958   960     9 
  952   955   958   961     9 
  956   955   958   959     9 
  956   955   958   960     9 
  956   955   958   961     9 
  957   955   958   959     9 
  957   955   958   960     9 
  957   955   958   961     9 
  955   958   961   962     9 
  955   958   961   963     9 
  955   958   961   964     9 
  959   958   961   962     9 
  959   958   961   963     9 
  959   958   961   964     9 
  960   958   961   962     9 
  960   958   961   963     9 
  960   958   961   964     9 
  958   961   964   965     9 
  958   961   964   966     9 
  958   961   964   967     9 
  962   961   964   965     9 
  962   961   964   966     9 
  962   961   964   967     9 
  963   961   964   965     9 
  963   961   964   966     9 
  963   961   964   967     9 
  950   968   970   971     9 
  950   968   970   972     9 
  969   968   970   971     9 
  969   968   970   972     9 
  968   970   972   973     9 
  968   970   972   974     9 
  968   970   972   978     9 
  971   970   972   973     9 
  971   970   972   974     9 
  971   970   972   978     9 
  970   972   974   975     9 
  970   972   974   976     9 
  970   972   974   977     9 
  973   972   974   975     9 
  973   972   974   976     9 
  973   972   974   977     9 
  978   972   974   975     9 
  978   972   974   976     9 
  978   972   974   977     9 
  970   972   978   979     9 
  970   972   978   980     9 
  973   972   978   979     9 
  973   972   978   980     9 
  974   972   978   979     9 
  974   972   978   980     9 
  972   974   977   907     9 
  975   974   977   907     9 
  976   974   977   907     9 
  972   978   980   981     9 
  972   978   980   982     9 
  979   978   980   981     9 
  979   978   980   982     9 
  978   980   982   983     9 
  978   980   982   984     9 
  978   980   982   992     9 
  981   980   982   983     9 
  981   980   982   984     9 
  981   980   982   992     9 
  980   982   984   985     9 
  980   982   984   986     9 
  980   982   984   987     9 
  983   982   984   985     9 
  983   982   984   986     9 
  983   982   984   987     9 
  992   982   984   985     9 
  992   982   984   986     9 
  992   982   984   987     9 
  980   982   992   993     9 
  980   982   992   994     9 
  983   982   992   993     9 
  983   982   992   994     9 
  984   982   992   993     9 
  984   982   992   994     9 
  982   984   987   988     9 
  982   984   987   989     9 
  985   984   987   988     9 
  985   984   987   989     9 
  986   984   987   988     9 
  986   984   987   989     9 
  984   987   989   990     9 
  984   987   989   991     9 
  988   987   989   990     9 
  988   987   989   991     9 

[ dihedrals ]
;  ai    aj    ak    al funct            c0            c1            c2            c3
   20     5    22    21     2 
   22    20    24    23     2 
   42    24    44    43     2 
   44    42    46    45     2 
   52    46    54    53     2 
   54    52    56    55     2 
   64    61    68    65     2 
   64    68    61    65     2 
   66    63    68    67     2 
   66    68    63    67     2 
   70    56    72    71     2 
   72    70    74    73     2 
   79    76    81    80     2 
   79    81    76    80     2 
   81    79    83    82     2 
   81    79    82    83     2 
   84    74    86    85     2 
   86    84    88    87     2 
   98    88   100    99     2 
  100    98   102   101     2 
  110   107   112   111     2 
  110   112   107   111     2 
  112   110   114   113     2 
  112   110   113   114     2 
  115   102   117   116     2 
  117   115   119   118     2 
  134   119   136   135     2 
  136   134   140   137     2 
  148   140   150   149     2 
  150   148   152   151     2 
  168   152   170   169     2 
  170   168   172   171     2 
  187   172   189   188     2 
  189   187   191   190     2 
  208   191   210   209     2 
  210   208   212   211     2 
  230   212   232   231     2 
  232   230   234   233     2 
  244   234   246   245     2 
  246   244   248   247     2 
  254   248   256   255     2 
  256   254   260   257     2 
  268   260   270   269     2 
  270   268   272   271     2 
  280   277   282   281     2 
  284   272   286   285     2 
  286   284   288   287     2 
  291   288   293   292     2 
  293   291   295   294     2 
  313   295   315   314     2 
  315   313   317   316     2 
  322   319   324   323     2 
  322   324   319   323     2 
  324   322   326   325     2 
  324   322   325   326     2 
  327   317   329   328     2 
  329   327   331   330     2 
  346   331   348   347     2 
  348   346   350   349     2 
  356   350   358   357     2 
  358   356   360   359     2 
  376   360   378   377     2 
  378   376   380   379     2 
  398   380   400   399     2 
  400   398   402   401     2 
  408   402   410   409     2 
  410   408   412   411     2 
  422   412   424   423     2 
  424   422   426   425     2 
  441   426   443   442     2 
  443   441   445   444     2 
  463   445   465   464     2 
  465   463   467   466     2 
  485   467   487   486     2 
  487   485   489   488     2 
  505   489   507   506     2 
  507   505   511   508     2 
  519   511   521   520     2 
  521   519   523   522     2 
  538   523   540   539     2 
  540   538   542   541     2 
  560   542   562   561     2 
  562   560   564   563     2 
  580   564   582   581     2 
  582   580   586   583     2 
  594   586   596   595     2 
  596   594   598   597     2 
  610   598   612   611     2 
  612   610   614   613     2 
  632   614   634   633     2 
  634   632   636   635     2 
  647   653   650   649     2 
  649   652   651   650     2 
  649   655   654   653     2 
  656   636   658   657     2 
  658   656   660   659     2 
  663   660   665   664     2 
  665   663   667   666     2 
  673   667   675   674     2 
  675   673   677   676     2 
  683   677   685   684     2 
  685   683   687   686     2 
  692   689   694   693     2 
  696   687   698   697     2 
  698   696   700   699     2 
  705   702   707   706     2 
  705   707   702   706     2 
  707   705   709   708     2 
  707   705   708   709     2 
  710   700   712   711     2 
  712   710   714   713     2 
  720   714   722   721     2 
  722   720   726   723     2 
  734   726   736   735     2 
  736   734   738   737     2 
  756   738   758   757     2 
  758   756   760   759     2 
  765   762   767   766     2 
  765   767   762   766     2 
  767   765   769   768     2 
  767   765   768   769     2 
  770   760   772   771     2 
  772   770   774   773     2 
  781   774   783   782     2 
  783   781   785   784     2 
  791   785   793   792     2 
  793   791   795   794     2 
  810   795   812   811     2 
  812   810   814   813     2 
  829   814   831   830     2 
  831   829   833   832     2 
  851   833   853   852     2 
  853   851   855   854     2 
  872   855   874   873     2 
  874   872   876   875     2 
  888   876   890   889     2 
  890   888   892   891     2 
  898   892   900   899     2 
  900   898   902   901     2 
  908   902   910   909     2 
  910   908   912   911     2 
  919   912   921   920     2 
  921   919   923   922     2 
  933   923   935   934     2 
  935   933   937   936     2 
  942   939   944   943     2 
  946   937   948   947     2 
  948   946   950   949     2 
  968   950   970   969     2 
  970   968   972   971     2 
  978   972   980   979     2 
  980   978   982   981     2 
  987   984   989   988     2 
  987   989   984   988     2 
  989   987   991   990     2 
  989   987   990   991     2 
  992   982   994   993     2 

[ cmap ]
;  ai    aj    ak    al    am funct
   20    22    24    42    44     1 
   42    44    46    52    54     1 
   52    54    56    70    72     1 
   70    72    74    84    86     1 
   84    86    88    98   100     1 
   98   100   102   115   117     1 
  115   117   119   134   136     1 
  134   136   140   148   150     1 
  148   150   152   168   170     1 
  168   170   172   187   189     1 
  187   189   191   208   210     1 
  208   210   212   230   232     1 
  230   232   234   244   246     1 
  244   246   248   254   256     1 
  254   256   260   268   270     1 
  268   270   272   284   286     1 
  284   286   288   291   293     1 
  291   293   295   313   315     1 
  313   315   317   327   329     1 
  327   329   331   346   348     1 
  346   348   350   356   358     1 
  356   358   360   376   378     1 
  376   378   380   398   400     1 
  398   400   402   408   410     1 
  408   410   412   422   424     1 
  422   424   426   441   443     1 
  441   443   445   463   465     1 
  463   465   467   485   487     1 
  485   487   489   505   507     1 
  505   507   511   519   521     1 
  519   521   523   538   540     1 
  538   540   542   560   562     1 
  560   562   564   580   582     1 
  580   582   586   594   596     1 
  594   596   598   610   612     1 
  610   612   614   632   634     1 
  632   634   636   656   658     1 
  656   658   660   663   665     1 
  663   665   667   673   675     1 
  673   675   677   683   685     1 
  683   685   687   696   698     1 
  696   698   700   710   712     1 
  710   712   714   720   722     1 
  720   722   726   734   736     1 
  734   736   738   756   758     1 
  756   758   760   770   772     1 
  770   772   774   781   783     1 
  781   783   785   791   793     1 
  791   793   795   810   812     1 
  810   812   814   829   831     1 
  829   831   833   851   853     1 
  851   853   855   872   874     1 
  872   874   876   888   890     1 
  888   890   892   898   900     1 
  898   900   902   908   910     1 
  908   910   912   919   921     1 
  919   921   923   933   935     1 
  933   935   937   946   948     1 
  946   948   950   968   970     1 
  968   970   972   978   980     1 

; Include Position restraint file
#ifdef POSRES
#include "posre.itp"
#endif

; Include water topology
#include "./charmm36-mar2019-m6-buf.ff/tip3p.itp"

#ifdef POSRES_WATER
; Position restraint for each water oxygen
[ position_restraints ]
;  i funct       fcx        fcy        fcz
   1    1       1000       1000       1000
#endif

; Include topology for ions
#include "./charmm36-mar2019-m6-buf.ff/ions.itp"

[ system ]
; Name
Protein in water

[ molecules ]
; Compound        #mols
Protein_chain_A     1
SOL         12401
BUF              20
NA               35
CL               47
