# Supplementary material for: Best Practices in Constant pH MD Simulations: Accuracy and Sampling
Source: J Chem Theory Comput. 2022 Sep 15;18(10):6134–47. doi: 10.1021/acs.jctc.2c00517 (PMC9558372; doi:10.1021/acs.jctc.2c00517)
Supplement: Supplementary file 1 — ct2c00517_si_001.zip [file ct2c00517_si_001.zip › best_practices_simulations/titration/original_ff/get_s.py]

import argparse
import os, sys
import numpy as np

def getLambda(path):
	return np.genfromtxt(path, skip_header = 2, skip_footer = 2)

if __name__ == "__main__":

	parser = argparse.ArgumentParser( \
			description='Get probabilites of obserfing deprotonated \
			state for titration simulations. \
			The code will search for lambda.dat files in directories, \
			calculate S_dep for single trajectory, and compute mean S_dep \
			for pH.')

	parser.add_argument('-pH', '--pHrange',required=True, type = str, \
			help = 'pH values at which we run simulations. \
			Those can be provided in the form of range "a:b:d" \
			or as a list "{a,b,c,..,}"')
	parser.add_argument('-nr', '--nrep',required=True, type = int, \
			help = 'Number of replicas we run for each pH')
	parser.add_argument('-o', '--out',required=False, type = str, \
			default = 'pH', help = 'Prefix name')

	try:
		args = parser.parse_args()
	except:
		parser.print_help()
		sys.exit(0)

	n = args.nrep


	if args.pHrange.startswith("{"):
		pH = np.array(list(float(x) for x in args.pHrange.strip()[1:-1].split(",")))
	else:
		pH = np.arange(float(args.pHrange.split(":")[0]), \
					float(args.pHrange.split(":")[1]), \
					float(args.pHrange.split(":")[2]))

	res = []
	avs = []
	for p in pH:
		sd = []
		print(p)
		for i in range(1, n + 1):
			print(i)
			sdep = [0., 0., 0., 0.]
			if not os.path.exists("pH_{:.2f}/r_{}/lambda_1.dat".format(p, i)):
				sd.append(sdep)
				continue
			l1 = getLambda("pH_{:.2f}/r_{}/lambda_1.dat".format(p, i))
			nde = np.sum(l1[:,1]>0.8)
			npr = np.sum(l1[:,1]<0.2)
			sdep[0] = (0.+nde)/(nde+npr)
			l1 = getLambda("pH_{:.2f}/r_{}/lambda_2.dat".format(p, i))
			nde = np.sum(l1[:,1]>0.8)
			npr = np.sum(l1[:,1]<0.2)
			sdep[1] = (0.+nde)/(nde+npr)
			l1 = getLambda("pH_{:.2f}/r_{}/lambda_3.dat".format(p, i))
			nde = np.sum(l1[:,1]>0.8)
			npr = np.sum(l1[:,1]<0.2)
			sdep[2] = (0.+nde)/(nde+npr)
			l1 = getLambda("pH_{:.2f}/r_{}/lambda_4.dat".format(p, i))
			l2 = getLambda("pH_{:.2f}/r_{}/lambda_5.dat".format(p, i))
			l3 = getLambda("pH_{:.2f}/r_{}/lambda_6.dat".format(p, i))
			nde = np.sum(l2[:,1]>0.8) + np.sum(l3[:,1]>0.8)
			npr = np.sum(l1[:,1]>0.8)
			sdep[3] = (0.+nde)/(nde+npr)
			sd.append(sdep)
		sd = np.array(sd)
		av = np.mean(sd, axis=0)
		av = np.insert(av, 0, p, axis=0)
		avs.append(av)
		sd = sd.T.reshape(-1)
		print(sd.shape)
		sd = np.insert(sd, 0, p, axis=0)
		res.append(sd)
	avs = np.array(avs)
	res = np.array(res)
	np.savetxt("sdep.dat",res)
	np.savetxt("sdep_av.dat",avs)
