# Supplementary material for: Best Practices in Constant pH MD Simulations: Accuracy and Sampling
Source: J Chem Theory Comput. 2022 Sep 15;18(10):6134–47. doi: 10.1021/acs.jctc.2c00517 (PMC9558372; doi:10.1021/acs.jctc.2c00517)
Supplement: Supplementary file 1 — ct2c00517_si_001.zip [file ct2c00517_si_001.zip › best_practices_simulations/force_field/charmm36-mar2019-m6-buf.ff/merged.n.tdb]

[ None ]

[ GLY-NH3+ ]
[ replace ]
 N	 N	 NH3	 14.0070 -0.30
 CA  CA  CT2	 12.011   0.13
[ Add ]
 3	 4	 H		 N		 CA   C
	 HC  1.008	 0.33	 -1
[ delete ]
 HN

[ NH3+ ]
[ replace ]
 N	 N	 NH3	 14.0070 -0.30
 CA  CA  CT1	 12.011   0.21
 HA  HA  HB1	 1.008	  0.10
[ Add ]
 3	 4	 H		 N		 CA		 C
	 HC  1.008	 0.33	 -1
[ delete ]
 HN

; Titratable NH3+
; Created by Pavel Buslaev
[ NH3T ]
[ replace ]
 N       N       NH3     14.0070 -0.30
 CA  CA  CT1     12.011   0.21
 HA  HA  HB1     1.008    0.10
[ Add ]
 3       4       H               N               CA              C
         HC  1.008       0.33    -1
[ delete ]
 HN

[ PRO-NH2+ ]
[ replace ]
 N	 N	   NP	14.0070 -0.07
 CA  CA    CP1	12.011	 0.16
 CD  CD    CP3	12.011	 0.16
[ add ]
 2	 4	 HN		 N		 CA		 C
	 HC  1.008	 0.24	 -1

; Created by Michel Cuendet
[ NH2 ]
[ replace ]
 N		NH2    14.007  -0.96
 CA		CT1    12.011	0.19
 HA		HB1		1.008	0.09
[ add ]
 2	 4	 H		N		CA	C
	 H	 1.008	0.34	-1
[ delete ]
 HN

; CHARMM NGNE patch, new 
[ GLY-NH2 ]
[ replace ]
 N		NH2		14.007 -0.96
 CA		CT2		12.011	0.10
 HA1	HB2		 1.008	0.09
 HA2	HB2		 1.008	0.09
[ add ]
 2	4	H		N		CA	C
	H	1.008	0.34	-1
[ delete ]
 HN

; Created by Bjelkmar 
[ PRO-NH ]
[ replace ]
 N		NP	14.0070 -0.40
 CA		CP1 12.011	-0.08
 CD		CP3 12.011	-0.10
[ add ]
 1	4	H	N	CA	C
 HC 1.008	0.31	-1

; added by Justin Lemkul 
[ 5TER ]
[ replace ]
 O5'	ON5  15.9994 -0.66
 C5'	CN8B 12.011   0.05
[ add ]
 1	2  H5T	O5'  C5'  C4'
	HN5  1.008	0.43	-1
[ delete ]
 P
 O1P
 O2P
