# Supplementary material for: Best Practices in Constant pH MD Simulations: Accuracy and Sampling
Source: J Chem Theory Comput. 2022 Sep 15;18(10):6134–47. doi: 10.1021/acs.jctc.2c00517 (PMC9558372; doi:10.1021/acs.jctc.2c00517)
Supplement: Supplementary file 1 — ct2c00517_si_001.zip [file ct2c00517_si_001.zip › best_practices_simulations/force_field/charmm36-mar2019-m6-buf.ff/merged.c.tdb]

[ None ]

; CHARMM CTER
[ COO- ]
[ replace ]
 C		C	CC	12.011	 0.34
 O		OT1 OC	15.9994 -0.67
 OXT	OT2 OC	15.9994 -0.67	
[ add ]
 2	8	OT	C	CA	N
	OC	15.9994 -0.67	-1
[ impropers ]
 C	CA	OT2 OT1		 

; CHARMM CNEU
[ COOH ]
[ replace ]
 C		C	CD	12.011	 0.72
 O		OT1 OB	15.9994 -0.55
 OXT	OT2 OH1 15.9994 -0.61
[ add ]
 2	8	OT	C	CA	N
	OB	15.9994 -0.55	-1
 1	2	HT2 OT2 C	CA
	H	1.008	0.44	-1
[ replace ]
 OT2	OT2 OH1		15.9994 -0.61
[ impropers ]
 C	CA	OT2 OT1

; CHARMM C-ter titratable
' Created by Pavel Buslaev
[ COOHT ]
[ replace ]
 C              C       CDn     12.011   0.72
 O              OT1 OB  15.9994 -0.55
 OXT    OT2 OH1n 15.9994 -0.61
[ add ]
 2      8       OT      C       CA      N
        OB      15.9994 -0.55   -1
 1      2       HT2 OT2 C       CA
        H       1.008   0.44    -1
[ replace ]
 OT2    OT2 OH1n         15.9994 -0.61
[ impropers ]
 C      CA      OT2 OT1

; Created by Michel Cuendet.
[ CT2 ]
[ replace ]
 C		CC		12.011	0.55
 O		O		15.9994 -0.55
[ add ]
 1	2	NT	C	CA	N
	NH2 14.0027 -0.62	-1
 2	3	HT	NT	C	CA
	H	1.008	0.00   -1
[ replace ]
 HT1		H		1.008	0.30	; this one is trans to O
 HT2		H		1.008	0.32	; this one is cis to O
[ impropers ]
 C	NT	CA	O
 C	CA	NT	O
 NT C	HT1 HT2
 NT C	HT2 HT1


; added by Justin Lemkul 
[ 3TER ]
[ replace ]
 O3'   ON5		15.9994  -0.66
 C3'   CN7		12.011	  0.14
[ add ]
 1	2  H3T	O3'  C3'  C4'
	HN5  1.008	 0.43	-1
