# Supplementary material for: Best Practices in Constant pH MD Simulations: Accuracy and Sampling
Source: J Chem Theory Comput. 2022 Sep 15;18(10):6134–47. doi: 10.1021/acs.jctc.2c00517 (PMC9558372; doi:10.1021/acs.jctc.2c00517)
Supplement: Supplementary file 1 — ct2c00517_si_001.zip [file ct2c00517_si_001.zip › best_practices_simulations/sampling/modified_ff_3rd_order_fit/2_glu/8_npt.gro]

Protein in water
12101
    1ACE    CH3    1   0.625   3.252   3.194 -0.5147  0.4971 -0.3545
    1ACE   HH31    2   0.647   3.279   3.089  2.2597 -0.7029 -0.1782
    1ACE   HH32    3   0.549   3.171   3.202  1.3488 -1.1452  2.5389
    1ACE   HH33    4   0.591   3.344   3.245  0.7526  0.8194 -0.0587
    1ACE      C    5   0.747   3.208   3.271  0.2924  0.0177 -0.5975
    1ACE      O    6   0.811   3.287   3.337 -0.1548  0.1850 -0.2352
    2ALA      N    7   0.766   3.073   3.277 -0.7582 -0.1477  0.3184
    2ALA     HN    8   0.701   3.013   3.231  0.5863 -1.4968  0.1249
    2ALA     CA    9   0.864   3.019   3.367 -0.2568  0.4758  0.0952
    2ALA     HA   10   0.854   3.067   3.463  0.7513  2.5366 -0.7471
    2ALA     CB   11   0.834   2.868   3.389  0.4396  0.2554 -0.3871
    2ALA    HB1   12   0.904   2.823   3.463 -1.3003 -2.8663 -0.4805
    2ALA    HB2   13   0.734   2.851   3.434  1.2882 -3.5527  0.4387
    2ALA    HB3   14   0.844   2.811   3.295 -1.0735  1.4658 -1.3223
    2ALA      C   15   1.005   3.039   3.326 -0.0815 -0.7226 -0.6902
    2ALA      O   16   1.043   3.053   3.213 -0.7507 -0.2137  0.4062
    3GLUT     N   17   1.098   3.042   3.430  0.5365  0.1909  0.1380
    3GLUT    HN   18   1.065   3.017   3.521  0.9190  0.6788  0.4162
    3GLUT    CA   19   1.241   3.061   3.422  1.3221 -0.3690 -0.6590
    3GLUT    HA   20   1.252   3.155   3.370  1.6668 -0.3805 -0.6077
    3GLUT    CB   21   1.296   3.052   3.564 -0.2431 -0.3548 -0.8875
    3GLUT   HB1   22   1.260   3.138   3.624  0.5719 -0.2121 -0.5945
    3GLUT   HB2   23   1.267   2.953   3.606  0.6170  0.6030  2.1602
    3GLUT    CG   24   1.458   3.056   3.570  0.6985 -0.5342 -0.0748
    3GLUT   HG1   25   1.488   2.951   3.553 -2.1498 -1.7690  1.9074
    3GLUT   HG2   26   1.500   3.127   3.495 -0.7265  1.4926  0.9466
    3GLUT    CD   27   1.507   3.107   3.700  0.1738 -0.2867  0.0704
    3GLUT   OE1   28   1.549   3.042   3.795 -0.2568  0.1180 -0.9714
    3GLUT   OE2   29   1.499   3.243   3.707 -0.4552  0.3053 -0.2127
    3GLUT   HE2   30   1.550   3.255   3.788  1.4169  1.0134 -1.4235
    3GLUT     C   31   1.316   2.970   3.331  0.1120 -0.2959 -0.0397
    3GLUT     O   32   1.312   2.845   3.341  0.3430 -0.1955  0.0358
    4ALA      N   33   1.380   3.028   3.224 -0.3069 -0.0057  0.2201
    4ALA     HN   34   1.392   3.127   3.234 -2.5453  0.5127 -1.3562
    4ALA     CA   35   1.455   2.963   3.118  0.5769  0.0422 -0.3084
    4ALA     HA   36   1.516   2.893   3.174 -1.5481 -0.4027  1.6558
    4ALA     CB   37   1.367   2.896   3.012  0.2459  1.0035  0.3815
    4ALA    HB1   38   1.293   2.965   2.966  0.9893  0.6726 -1.4148
    4ALA    HB2   39   1.432   2.846   2.938  0.4401 -0.1180  1.2901
    4ALA    HB3   40   1.314   2.818   3.070  0.9502  0.1953 -0.0453
    4ALA      C   41   1.557   3.053   3.046 -0.9280  0.1332 -0.4793
    4ALA      O   42   1.551   3.178   3.055 -0.0401 -0.2215 -0.0401
    5NME      N   43   1.661   3.002   2.985 -0.3905  0.0209 -0.0320
    5NME     HN   44   1.672   2.903   2.976  1.7043  0.2335 -0.3753
    5NME    CH3   45   1.763   3.083   2.921 -0.3284  0.7979  0.0515
    5NME   HH31   46   1.843   3.107   2.994 -0.8837 -2.0466  1.7915
    5NME   HH32   47   1.813   3.026   2.840 -0.1950  1.4322 -0.3118
    5NME   HH33   48   1.718   3.175   2.878 -0.5616  2.2273  3.0718
    6SOL     OW   49   2.679   0.387   0.728 -0.5648  0.0851 -0.4167
    6SOL    HW1   50   2.589   0.354   0.734 -0.2743 -0.7899 -0.7665
    6SOL    HW2   51   2.707   0.399   0.818 -0.6042 -0.8335 -0.2801
    7SOL     OW   52   4.657   1.276   1.918  0.0427 -0.3209 -0.2639
    7SOL    HW1   53   4.696   1.230   1.992 -3.9741  1.4766  3.4228
    7SOL    HW2   54   4.713   1.352   1.905  0.2186 -0.0165  1.8984
    8SOL     OW   55   1.952   2.324   1.306  0.1290 -0.4506 -0.0327
    8SOL    HW1   56   2.015   2.364   1.365  0.9022  1.9620 -2.2701
    8SOL    HW2   57   2.003   2.263   1.253  0.0108 -0.5430 -0.0419
    9SOL     OW   58   3.067   0.234   0.325 -0.0551  0.4275 -0.6874
    9SOL    HW1   59   3.145   0.245   0.271 -0.3261  1.9963 -0.8281
    9SOL    HW2   60   3.098   0.249   0.414  0.1405 -0.8302 -0.5303
   10SOL     OW   61   1.773   2.179   1.099  0.5430  0.5754 -0.2862
   10SOL    HW1   62   1.802   2.128   1.175 -0.9976 -0.1419 -0.1469
   10SOL    HW2   63   1.822   2.261   1.107  1.4052  0.0022  0.7320
   11SOL     OW   64   1.712   4.360   2.959  0.6469 -0.0387  0.6274
   11SOL    HW1   65   1.660   4.283   2.936  1.1406 -0.1025 -0.2992
   11SOL    HW2   66   1.674   4.431   2.907 -0.0124  0.4325  1.7135
   12SOL     OW   67   3.789   4.212   0.474  0.3821  0.0550 -0.0492
   12SOL    HW1   68   3.874   4.238   0.509  0.4510 -1.0656  0.6577
   12SOL    HW2   69   3.790   4.244   0.383  1.6478 -0.1445 -0.1219
   13SOL     OW   70   2.932   2.069   2.696 -0.1598  0.1839 -0.1506
   13SOL    HW1   71   2.868   2.120   2.646 -0.3028 -0.9312 -1.1445
   13SOL    HW2   72   2.990   2.032   2.630  0.5006 -0.1818  0.6231
   14SOL     OW   73   2.243   0.942   1.121  0.2604  0.2939  0.4669
   14SOL    HW1   74   2.327   0.987   1.113 -0.2779  1.2021 -0.1644
   14SOL    HW2   75   2.250   0.868   1.061  0.3283  0.8183 -0.1813
   15SOL     OW   76   2.548   2.680   0.399  0.1086 -0.8993  0.3687
   15SOL    HW1   77   2.563   2.772   0.376 -0.3276 -1.0259 -0.4399
   15SOL    HW2   78   2.625   2.634   0.364 -0.5896 -1.1021 -0.9551
   16SOL     OW   79   1.203   1.006   2.714 -0.3273  0.3254 -0.9590
   16SOL    HW1   80   1.145   0.933   2.731  1.2432 -1.2217 -1.8850
   16SOL    HW2   81   1.250   1.020   2.796 -1.5730  1.2082 -0.3815
   17SOL     OW   82   4.595   1.170   1.043  0.6985 -0.2108 -0.0864
   17SOL    HW1   83   4.582   1.260   1.012 -1.2983 -0.8318 -1.2335
   17SOL    HW2   84   4.510   1.146   1.080  1.5498 -1.2588  1.2741
   18SOL     OW   85   0.535   0.878   4.534  0.0029  0.5474  0.4567
   18SOL    HW1   86   0.605   0.852   4.594  1.3806  2.0071 -0.3952
   18SOL    HW2   87   0.523   0.803   4.476  1.5384  0.5529  0.0828
   19SOL     OW   88   3.313   4.343   2.448 -0.8356  0.8641  0.4709
   19SOL    HW1   89   3.220   4.338   2.431 -0.8657 -0.9676  0.9683
   19SOL    HW2   90   3.352   4.369   2.365 -1.6369 -0.2567 -0.2815
   20SOL     OW   91   2.108   1.966   1.430  0.2266  0.0023 -0.4398
   20SOL    HW1   92   2.193   1.924   1.415  1.3762  1.5051  1.4431
   20SOL    HW2   93   2.073   1.921   1.507 -0.7431 -0.6418 -1.2385
   21SOL     OW   94   1.372   0.522   3.049  0.0524  0.4204  0.0100
   21SOL    HW1   95   1.452   0.555   3.091  0.4020 -0.9784  0.5278
   21SOL    HW2   96   1.304   0.584   3.074  0.6186  0.6122  1.1623
   22SOL     OW   97   1.875   1.970   1.248  0.3337 -0.1513  0.1043
   22SOL    HW1   98   1.957   1.985   1.295  0.5454 -0.9970  0.0254
   22SOL    HW2   99   1.812   1.947   1.317 -0.6459  3.2485  0.5566
   23SOL     OW  100   1.845   2.638   0.906 -0.2200 -0.1165  0.4227
   23SOL    HW1  101   1.889   2.671   0.828 -0.9603 -0.0181  0.0453
   23SOL    HW2  102   1.789   2.710   0.935  0.3909  0.0265  1.3303
   24SOL     OW  103   4.407   1.565   0.729  0.1813  0.0130  0.1366
   24SOL    HW1  104   4.373   1.522   0.651 -0.8935 -1.7239  1.4907
   24SOL    HW2  105   4.490   1.520   0.747  0.0143 -0.1783  0.4480
   25SOL     OW  106   2.917   2.952   1.349 -0.2869 -0.7457  0.0386
   25SOL    HW1  107   3.007   2.985   1.349 -0.5905  0.1108 -0.3080
   25SOL    HW2  108   2.893   2.948   1.256 -0.4334 -1.4776  0.0997
   26SOL     OW  109   4.584   1.979   4.286 -0.4263 -0.0684 -0.6091
   26SOL    HW1  110   4.595   2.063   4.330 -0.9070  0.6271 -1.7643
   26SOL    HW2  111   4.549   1.921   4.353 -0.7359  0.8305  0.0314
   27SOL     OW  112   0.655   3.429   2.774 -0.0905 -0.1356  0.0031
   27SOL    HW1  113   0.682   3.467   2.857 -0.6717  1.5712 -0.5597
   27SOL    HW2  114   0.697   3.484   2.708 -1.6065  0.0430 -0.8447
   28SOL     OW  115   0.629   3.019   2.807 -0.2024 -0.4973 -0.2141
   28SOL    HW1  116   0.692   3.084   2.773 -0.8958 -0.4438 -1.4674
   28SOL    HW2  117   0.595   2.977   2.728  0.8610 -3.0223  0.5935
   29SOL     OW  118   3.520   2.698   3.540 -0.1514 -0.0308  0.4634
   29SOL    HW1  119   3.430   2.730   3.529 -0.1549 -0.6283 -1.6476
   29SOL    HW2  120   3.564   2.770   3.586 -1.0163  1.5381 -1.0212
   30SOL     OW  121   4.877   1.798   0.276 -0.4851 -0.2057 -0.2550
   30SOL    HW1  122   4.853   1.791   0.368  1.4222 -3.4283  0.1351
   30SOL    HW2  123   4.959   1.847   0.276 -1.3071  1.2599 -0.5086
   31SOL     OW  124   1.869   2.377   1.653 -0.0408  0.1676  0.2586
   31SOL    HW1  125   1.943   2.422   1.612 -0.4655  1.1821  0.5836
   31SOL    HW2  126   1.792   2.419   1.615 -0.4407  1.0318  1.9423
   32SOL     OW  127   0.344   1.175   0.042  0.7020 -0.3771 -0.1866
   32SOL    HW1  128   0.387   1.121  -0.025  2.1036 -0.3783  0.6785
   32SOL    HW2  129   0.263   1.204   0.000 -0.8636 -4.2104 -0.2857
   33SOL     OW  130   0.246   3.097   1.221  0.6950 -1.0836  0.4751
   33SOL    HW1  131   0.194   3.155   1.166  1.0681 -1.6302 -0.4682
   33SOL    HW2  132   0.199   3.094   1.304 -0.3685 -0.9685 -0.1110
   34SOL     OW  133   4.187   2.954   1.053 -0.6329 -0.2475 -0.2817
   34SOL    HW1  134   4.226   2.957   0.966  2.0096  0.0872  0.8421
   34SOL    HW2  135   4.106   3.004   1.044  0.1119  0.7116 -2.2947
   35SOL     OW  136   4.823   1.517   0.350 -0.3117  0.0736 -0.7694
   35SOL    HW1  137   4.733   1.484   0.353 -0.7386  1.2410  1.2072
   35SOL    HW2  138   4.813   1.611   0.333  0.4476  0.4230  0.6023
   36SOL     OW  139   0.006   0.253   3.843  0.8279 -0.5426  0.6753
   36SOL    HW1  140   0.031   0.161   3.844  2.4837 -0.1601 -0.6455
   36SOL    HW2  141   0.088   0.301   3.857 -0.2244  0.7477  2.9824
   37SOL     OW  142   1.003   1.151   1.959  0.0977 -0.3585  0.3968
   37SOL    HW1  143   0.950   1.108   1.893 -1.2442 -1.4968  2.1307
   37SOL    HW2  144   1.066   1.084   1.987  1.6761  0.5807 -0.7233
   38SOL     OW  145   2.084   0.793   2.971  0.0273 -0.4760  0.2858
   38SOL    HW1  146   2.001   0.765   2.934  0.5623 -0.7897 -0.7377
   38SOL    HW2  147   2.132   0.829   2.896  1.3824 -1.6591  0.5410
   39SOL     OW  148   3.561   2.351   1.154  0.0622  0.0704 -0.8671
   39SOL    HW1  149   3.613   2.298   1.094  0.4573 -1.3598  0.6590
   39SOL    HW2  150   3.514   2.288   1.207  0.9151  1.1904  1.3554
   40SOL     OW  151   4.697   4.800   1.770  0.2760 -0.1896  0.0382
   40SOL    HW1  152   4.767   4.776   1.830  1.4010  1.3938 -0.5657
   40SOL    HW2  153   4.671   4.888   1.798 -0.4475 -0.1707 -0.6596
   41SOL     OW  154   3.142   3.306   2.614 -0.5327 -0.1717 -0.1890
   41SOL    HW1  155   3.156   3.300   2.520 -1.9199  0.0947 -0.4302
   41SOL    HW2  156   3.231   3.308   2.651  0.1552  2.5895 -1.6475
   42SOL     OW  157   3.147   0.805   4.445  0.4524  0.2517  0.2253
   42SOL    HW1  158   3.084   0.868   4.481 -0.5798  0.0425 -1.1051
   42SOL    HW2  159   3.166   0.839   4.357  0.0957 -1.1058 -0.4021
   43SOL     OW  160   0.436   0.197   4.391 -0.3937  0.4872  0.5348
   43SOL    HW1  161   0.446   0.290   4.411  0.1531  0.4444  0.4767
   43SOL    HW2  162   0.457   0.153   4.474 -1.8445  0.4529  0.9110
   44SOL     OW  163   1.304   0.690   0.245 -0.8727 -0.3111 -0.1912
   44SOL    HW1  164   1.359   0.719   0.172 -1.0768 -1.2529 -0.7327
   44SOL    HW2  165   1.286   0.770   0.294  0.9739  0.0269  0.0157
   45SOL     OW  166   4.827   3.208   0.366 -0.6085 -0.1981  0.0753
   45SOL    HW1  167   4.852   3.131   0.417 -1.5105 -0.3150  0.3604
   45SOL    HW2  168   4.845   3.282   0.425 -0.1728 -0.2185 -0.0291
   46SOL     OW  169   3.593   2.873   1.267 -0.2503 -0.0387  0.2335
   46SOL    HW1  170   3.581   2.814   1.341  1.5951  1.4521  1.8414
   46SOL    HW2  171   3.657   2.830   1.211 -0.2147 -0.3285  0.4958
   47SOL     OW  172   4.614   0.450   0.295  0.6992  0.0408  0.3312
   47SOL    HW1  173   4.523   0.425   0.278  0.7374  0.3496 -0.3407
   47SOL    HW2  174   4.609   0.540   0.326  1.0466  1.7594 -3.9385
   48SOL     OW  175   3.032   1.961   1.387 -0.0822  0.4988  0.0391
   48SOL    HW1  176   3.119   1.937   1.418 -0.1014  0.5750  0.1532
   48SOL    HW2  177   3.046   1.992   1.298 -0.3003 -1.7556 -0.8482
   49SOL     OW  178   1.765   2.831   1.873  0.6346  0.3147 -0.2724
   49SOL    HW1  179   1.852   2.847   1.835 -0.2123 -1.2193 -3.1762
   49SOL    HW2  180   1.765   2.737   1.892  0.2174  0.6519  1.5633
   50SOL     OW  181   2.937   0.985   4.555 -0.4741 -0.0186  0.2216
   50SOL    HW1  182   2.888   1.001   4.474  0.3569  0.6023 -0.1775
   50SOL    HW2  183   2.881   0.927   4.606 -1.5582  0.5618 -0.2737
   51SOL     OW  184   4.306   3.949   2.096  0.2193  0.2210 -0.1516
   51SOL    HW1  185   4.309   4.045   2.097 -1.0114  0.2944  1.3873
   51SOL    HW2  186   4.370   3.923   2.162  0.8431 -0.0522 -0.8513
   52SOL     OW  187   0.107   2.620   3.704  0.1570 -0.0560 -0.3704
   52SOL    HW1  188   0.167   2.565   3.755  0.2853 -0.3911 -0.8825
   52SOL    HW2  189   0.032   2.633   3.762  1.0580  1.0522  0.6137
   53SOL     OW  190   2.017   4.063   0.712 -0.5161  0.0415 -0.5685
   53SOL    HW1  191   1.996   3.971   0.724 -1.1170  0.4781  2.3277
   53SOL    HW2  192   2.110   4.069   0.735  0.4227 -0.2566 -3.7974
   54SOL     OW  193   0.240   2.139   0.159 -0.3340 -0.2663 -0.0655
   54SOL    HW1  194   0.169   2.164   0.099 -0.9138 -0.3407  0.5690
   54SOL    HW2  195   0.320   2.168   0.116 -0.6925 -0.7700 -1.1122
   55SOL     OW  196   3.240   3.558   3.318  0.0325 -0.2523 -0.7017
   55SOL    HW1  197   3.182   3.606   3.259  0.1714 -1.8088 -2.1889
   55SOL    HW2  198   3.185   3.539   3.395 -0.5815  0.6168 -0.9071
   56SOL     OW  199   0.115   0.692   3.312 -0.1549  0.1986  0.2802
   56SOL    HW1  200   0.076   0.611   3.280 -0.7137  1.0858 -1.4044
   56SOL    HW2  201   0.185   0.663   3.371 -1.6256 -1.4478  1.3096
   57SOL     OW  202   2.064   0.559   1.333  0.0904  0.1417  0.2341
   57SOL    HW1  203   1.999   0.489   1.335  0.8064 -0.6021 -0.9883
   57SOL    HW2  204   2.019   0.633   1.291 -0.0186 -0.3104 -0.4530
   58SOL     OW  205   0.583   2.448   4.507  0.0912  0.5012  0.0038
   58SOL    HW1  206   0.656   2.477   4.453  0.3397  0.9957  0.5962
   58SOL    HW2  207   0.536   2.528   4.529 -0.6677  0.1864 -0.4097
   59SOL     OW  208   1.515   2.032   1.003  0.1449 -0.2350  0.6456
   59SOL    HW1  209   1.552   1.948   1.032 -0.8580 -1.1342 -0.5739
   59SOL    HW2  210   1.556   2.048   0.918  0.6120  0.7213  1.0421
   60SOL     OW  211   2.872   2.238   2.308  0.1471 -0.3268  0.3582
   60SOL    HW1  212   2.855   2.237   2.402 -0.5889 -0.2764  0.2257
   60SOL    HW2  213   2.786   2.240   2.267  0.4121 -1.8748 -0.3470
   61SOL     OW  214   0.384   2.692   0.938 -0.1016  0.1548  0.8924
   61SOL    HW1  215   0.343   2.695   0.851  1.0251 -0.8296  0.3014
   61SOL    HW2  216   0.371   2.602   0.968 -1.1892  0.6946  2.1243
   62SOL     OW  217   3.712   4.025   0.717 -0.0774  0.3710  0.1435
   62SOL    HW1  218   3.732   4.087   0.647 -0.9140 -0.7937 -1.1602
   62SOL    HW2  219   3.742   3.941   0.684 -0.6865 -0.2372  1.0930
   63SOL     OW  220   0.186   4.295   2.339  0.5682  0.6633  0.4336
   63SOL    HW1  221   0.177   4.374   2.286  1.3928 -0.3195 -1.2840
   63SOL    HW2  222   0.280   4.282   2.348  0.6098 -1.6691 -1.9370
   64SOL     OW  223   2.989   2.826   4.577 -0.0999  0.2686 -0.2152
   64SOL    HW1  224   3.054   2.886   4.614  0.0583  1.7201 -2.6055
   64SOL    HW2  225   2.908   2.847   4.623  0.0689  2.0449 -0.6438
   65SOL     OW  226   3.289   4.058   2.230 -0.4238  0.2517 -0.3550
   65SOL    HW1  227   3.306   3.967   2.206 -1.9735 -0.0388 -0.4649
   65SOL    HW2  228   3.293   4.058   2.326 -1.5917 -0.2213 -0.2828
   66SOL     OW  229   2.835   1.141   1.634 -0.1683  0.3194 -0.4565
   66SOL    HW1  230   2.888   1.214   1.667 -0.1607  0.1107 -0.0025
   66SOL    HW2  231   2.803   1.171   1.549 -2.6242  2.0725  0.9597
   67SOL     OW  232   3.599   2.672   4.445 -0.0353 -0.7049 -0.0291
   67SOL    HW1  233   3.578   2.763   4.425  1.5159 -0.1932  0.5344
   67SOL    HW2  234   3.562   2.622   4.372 -0.9289  0.3561 -0.3322
   68SOL     OW  235   3.696   0.274   3.803  0.4720 -0.5850  0.4289
   68SOL    HW1  236   3.632   0.264   3.874 -0.0957 -1.5914 -0.1938
   68SOL    HW2  237   3.781   0.269   3.845  0.1628 -2.4616  0.9276
   69SOL     OW  238   1.973   0.014   3.772  0.3646  0.2506  0.3728
   69SOL    HW1  239   1.912   0.039   3.703 -0.1062 -2.5923 -0.3951
   69SOL    HW2  240   1.925   0.029   3.854 -0.4511  0.3296 -0.1137
   70SOL     OW  241   1.891   1.853   1.000  0.6051 -0.2794  0.3610
   70SOL    HW1  242   1.925   1.777   1.046  2.4095  0.1434 -0.1901
   70SOL    HW2  243   1.853   1.908   1.069 -1.3913 -1.9290  0.6867
   71SOL     OW  244   0.619   1.136   1.149 -0.1165  0.1596 -0.6545
   71SOL    HW1  245   0.686   1.178   1.204  0.3855 -0.0181 -1.1266
   71SOL    HW2  246   0.643   1.160   1.060 -0.2093 -0.5839 -0.8818
   72SOL     OW  247   1.987   1.999   0.476  0.1398 -0.1018  0.2251
   72SOL    HW1  248   1.892   2.009   0.462  0.3089  1.7850  0.2653
   72SOL    HW2  249   2.012   2.074   0.528  1.8379 -0.0499 -0.6010
   73SOL     OW  250   1.833   2.031   4.139 -0.2767  0.2040 -0.9802
   73SOL    HW1  251   1.841   1.941   4.107 -2.3122 -0.5069  0.2970
   73SOL    HW2  252   1.916   2.047   4.184 -0.9727 -2.2716  1.4799
   74SOL     OW  253   3.413   4.735   4.709 -0.1303  0.2453 -0.2179
   74SOL    HW1  254   3.435   4.667   4.772  0.3208  0.3276 -0.2837
   74SOL    HW2  255   3.327   4.767   4.738  0.8511  1.5505  1.4644
   75SOL     OW  256   1.311   1.563   4.415  0.0843  0.5011 -0.4677
   75SOL    HW1  257   1.274   1.477   4.394  0.4778 -0.2538  1.7007
   75SOL    HW2  258   1.253   1.598   4.482  1.9379  0.2540  1.3800
   76SOL     OW  259   2.489   3.538   2.569 -0.6711  0.1771 -0.1605
   76SOL    HW1  260   2.501   3.567   2.479  1.1365 -0.0952 -0.0478
   76SOL    HW2  261   2.490   3.442   2.563 -1.7268  0.1444  0.0289
   77SOL     OW  262   1.955   0.817   1.205  0.1220 -0.4827 -0.1430
   77SOL    HW1  263   2.041   0.847   1.175 -0.0048 -0.2227 -0.2561
   77SOL    HW2  264   1.920   0.892   1.254 -0.5925 -0.0916 -1.2177
   78SOL     OW  265   2.826   4.188   1.468  0.3718 -0.3489 -0.2498
   78SOL    HW1  266   2.798   4.265   1.517  0.4101 -1.0868  1.0039
   78SOL    HW2  267   2.877   4.138   1.532  0.4606 -1.3362 -1.0777
   79SOL     OW  268   1.863   0.983   4.877  0.4933 -0.1900 -0.1358
   79SOL    HW1  269   1.775   0.947   4.874  0.9157 -1.3185  0.5948
   79SOL    HW2  270   1.875   1.013   4.967  0.6578  0.5146 -0.3787
   80SOL     OW  271   4.830   3.215   4.186  0.1501 -0.0966 -0.1555
   80SOL    HW1  272   4.821   3.255   4.099  0.3420  1.4015  0.4893
   80SOL    HW2  273   4.917   3.176   4.185  0.2065  0.0302 -0.5890
   81SOL     OW  274   2.577   3.525   0.871 -0.4993 -0.0176 -0.4927
   81SOL    HW1  275   2.597   3.603   0.923 -1.7341  0.8291 -1.2032
   81SOL    HW2  276   2.642   3.461   0.897  0.6665  1.3055  0.0085
   82SOL     OW  277   0.767   4.251   1.006  0.7709  0.4562  0.5552
   82SOL    HW1  278   0.755   4.340   0.974  0.0316  0.7231  1.5261
   82SOL    HW2  279   0.693   4.236   1.064  1.5792 -0.3201  1.4319
   83SOL     OW  280   1.005   3.028   0.854  0.4175  0.0198  0.4708
   83SOL    HW1  281   1.037   2.979   0.779  0.9072  0.3338  0.4691
   83SOL    HW2  282   1.083   3.045   0.907  0.1303  0.1005  0.8730
   84SOL     OW  283   2.274   0.960   2.415 -0.2242 -0.3506  0.7662
   84SOL    HW1  284   2.217   0.911   2.474 -3.1289  0.6911 -0.9806
   84SOL    HW2  285   2.296   1.039   2.465 -2.3723  0.3680  0.7021
   85SOL     OW  286   1.882   0.240   4.696  0.1698  0.5547 -0.2723
   85SOL    HW1  287   1.869   0.323   4.742  0.1044 -0.1692  1.0486
   85SOL    HW2  288   1.976   0.237   4.678  0.2305  0.7334  0.0094
   86SOL     OW  289   1.897   1.281   1.491 -0.1496  0.2446 -0.0988
   86SOL    HW1  290   1.992   1.286   1.493 -0.1675  1.7567 -1.2428
   86SOL    HW2  291   1.870   1.300   1.581  0.6048  1.2450 -0.0660
   87SOL     OW  292   0.904   4.069   0.341 -0.5635 -0.2356  0.0863
   87SOL    HW1  293   0.824   4.115   0.368 -0.3554 -0.4884  1.1706
   87SOL    HW2  294   0.884   3.976   0.354  0.3606 -0.2431  1.7424
   88SOL     OW  295   3.013   3.751   3.219  0.0129  0.2710  0.1962
   88SOL    HW1  296   3.014   3.846   3.229 -0.9545  0.4615 -1.1687
   88SOL    HW2  297   3.011   3.737   3.125 -0.7825 -1.0775  0.3857
   89SOL     OW  298   4.165   0.996   3.405 -0.1781  0.4599 -0.0351
   89SOL    HW1  299   4.090   0.984   3.347  1.1071 -0.4735 -1.6179
   89SOL    HW2  300   4.241   0.999   3.346  0.9890  2.0715  1.4368
   90SOL     OW  301   3.588   0.845   3.497  0.2544  0.1358 -0.5310
   90SOL    HW1  302   3.599   0.787   3.422  0.3327 -0.3059 -0.1833
   90SOL    HW2  303   3.676   0.874   3.519  0.2022  0.5104 -0.7927
   91SOL     OW  304   1.104   2.004   1.879  0.7074  0.3449  0.2879
   91SOL    HW1  305   1.179   1.944   1.877  1.0927  0.8293 -0.3806
   91SOL    HW2  306   1.027   1.947   1.881  1.0770 -0.1679  0.1207
   92SOL     OW  307   4.181   3.522   1.439  0.1417 -0.1944 -0.1797
   92SOL    HW1  308   4.174   3.447   1.498 -0.9030 -1.0472 -1.3577
   92SOL    HW2  309   4.239   3.492   1.369 -0.0304  0.2214 -0.4999
   93SOL     OW  310   1.000   1.204   1.556 -0.5188  0.0032  0.0724
   93SOL    HW1  311   0.960   1.254   1.484 -0.6399 -0.8459 -0.4655
   93SOL    HW2  312   1.086   1.179   1.522 -0.8511 -0.9988 -0.0527
   94SOL     OW  313   0.241   0.839   3.924  0.4577  0.0484  0.0276
   94SOL    HW1  314   0.275   0.794   3.847  1.6053  0.4119  0.2961
   94SOL    HW2  315   0.253   0.776   3.995  0.8665  0.2915  0.1770
   95SOL     OW  316   2.188   4.427   4.513  0.3167 -0.0177  0.0448
   95SOL    HW1  317   2.267   4.412   4.462  1.2061 -1.1196  1.6261
   95SOL    HW2  318   2.129   4.473   4.454  2.7254  2.3633 -0.6994
   96SOL     OW  319   1.886   1.800   4.735  0.6067 -0.2880 -0.3045
   96SOL    HW1  320   1.840   1.823   4.816 -1.8656  1.4528 -2.0866
   96SOL    HW2  321   1.969   1.847   4.741 -0.7341  2.1811  0.0156
   97SOL     OW  322   1.155   2.541   0.654  0.0764 -0.4121  0.0275
   97SOL    HW1  323   1.094   2.614   0.642 -1.8672 -1.9145  0.0743
   97SOL    HW2  324   1.209   2.567   0.728 -1.1855  0.6423  0.6277
   98SOL     OW  325   0.603   3.941   1.660  0.0008  0.0227 -0.4043
   98SOL    HW1  326   0.555   3.902   1.734 -0.0312  0.5411 -0.1465
   98SOL    HW2  327   0.685   3.971   1.699 -0.4087  1.1449 -0.3754
   99SOL     OW  328   3.343   1.320   3.174  0.0394  0.4718  0.5405
   99SOL    HW1  329   3.391   1.240   3.153 -2.5574 -0.7081 -1.4245
   99SOL    HW2  330   3.384   1.388   3.120  0.5660 -0.1218  0.1820
  100SOL     OW  331   0.416   1.485   4.465  0.2291 -0.0809 -0.8278
  100SOL    HW1  332   0.382   1.513   4.550  0.3128  1.8192 -1.3645
  100SOL    HW2  333   0.392   1.393   4.459 -2.3158  0.4206  0.0525
  101SOL     OW  334   1.486   3.588   2.293 -0.7418 -0.3217  0.2902
  101SOL    HW1  335   1.397   3.571   2.262 -1.3033  0.2447  1.5156
  101SOL    HW2  336   1.521   3.652   2.232 -1.4550  0.0183  0.2265
  102SOL     OW  337   1.427   1.368   3.042  0.1358 -0.1803  0.5519
  102SOL    HW1  338   1.387   1.454   3.030  0.1250 -0.4135 -1.3540
  102SOL    HW2  339   1.489   1.381   3.114 -1.3540  0.8594  1.7315
  103SOL     OW  340   2.710   0.291   1.520  0.0495 -0.0494  0.8468
  103SOL    HW1  341   2.776   0.227   1.493  1.3428  0.7848  1.9176
  103SOL    HW2  342   2.750   0.376   1.502 -0.4294  0.4866  2.1741
  104SOL     OW  343   1.467   3.568   3.477  0.3546  0.4904  0.3561
  104SOL    HW1  344   1.493   3.612   3.396 -1.0522 -0.1161 -0.4524
  104SOL    HW2  345   1.372   3.563   3.473  0.2979 -0.1313  1.7500
  105SOL     OW  346   2.471   1.616   2.334  0.1821 -0.1816  0.0549
  105SOL    HW1  347   2.404   1.681   2.354  0.9181  0.4960  0.3849
  105SOL    HW2  348   2.503   1.587   2.419 -0.8856 -1.8059 -0.0578
  106SOL     OW  349   3.991   0.238   1.554  0.2180 -0.9019  0.4101
  106SOL    HW1  350   3.971   0.220   1.462  2.1526 -0.1672 -0.1964
  106SOL    HW2  351   3.992   0.333   1.561 -1.3893 -0.9155  1.5867
  107SOL     OW  352   2.471   1.305   0.836 -0.1207 -0.2158  0.1640
  107SOL    HW1  353   2.411   1.308   0.762 -0.1618 -0.9927  0.1531
  107SOL    HW2  354   2.490   1.212   0.848  1.1534  0.0173  0.1207
  108SOL     OW  355   2.335   4.843   3.276 -0.0532 -0.4518 -0.2839
  108SOL    HW1  356   2.376   4.925   3.305 -1.6805  0.2722  0.0480
  108SOL    HW2  357   2.409   4.784   3.259  1.1766  1.2294 -1.0031
  109SOL     OW  358   3.350   1.963   2.431 -0.6913  0.2238  0.0472
  109SOL    HW1  359   3.341   1.868   2.430  2.1510 -0.1216 -0.0346
  109SOL    HW2  360   3.374   1.984   2.521 -1.6214  0.9323  0.1486
  110SOL     OW  361   1.019   0.163   2.400  0.0600  0.0971 -0.1619
  110SOL    HW1  362   1.095   0.115   2.433 -0.8775  0.7767  3.4016
  110SOL    HW2  363   1.049   0.201   2.318  2.6135 -1.9308 -0.3146
  111SOL     OW  364   1.354   4.228   1.801  0.2564  0.0008  0.4258
  111SOL    HW1  365   1.365   4.157   1.864  0.4880  2.0478  2.8671
  111SOL    HW2  366   1.268   4.265   1.820  0.8995  1.5251  0.5451
  112SOL     OW  367   3.681   2.519   3.007 -0.5118 -0.0098  0.4799
  112SOL    HW1  368   3.644   2.595   2.963 -0.2973  0.9696  1.9248
  112SOL    HW2  369   3.605   2.471   3.041 -0.5842  0.7052  1.3671
  113SOL     OW  370   0.404   1.353   1.096 -0.1338 -0.1381  0.2843
  113SOL    HW1  371   0.472   1.291   1.069 -1.5632 -0.4912 -2.9440
  113SOL    HW2  372   0.344   1.300   1.150  0.6285 -0.5471  0.7517
  114SOL     OW  373   0.322   1.659   2.628  0.1051 -0.3290  0.0159
  114SOL    HW1  374   0.387   1.655   2.699  0.7042 -1.4559 -0.5701
  114SOL    HW2  375   0.317   1.569   2.595 -0.1297  0.1829 -1.4116
  115SOL     OW  376   1.832   2.130   3.865 -0.0846  0.0784  0.3038
  115SOL    HW1  377   1.814   2.094   3.952 -0.0904  0.1103  0.3158
  115SOL    HW2  378   1.868   2.057   3.815  1.6693  0.4998  0.8732
  116SOL     OW  379   2.624   4.861   2.537 -0.7643 -0.0266  0.7707
  116SOL    HW1  380   2.627   4.786   2.595 -0.7106  0.4021  1.3281
  116SOL    HW2  381   2.687   4.923   2.574  1.4142 -0.8370 -1.3030
  117SOL     OW  382   1.174   1.181   3.191 -0.5218  0.5988 -0.0451
  117SOL    HW1  383   1.233   1.148   3.123  1.7815  2.7111  0.7786
  117SOL    HW2  384   1.201   1.135   3.271 -0.3732  1.1387  0.2219
  118SOL     OW  385   4.223   0.651   2.369  0.1406 -0.5730 -0.1214
  118SOL    HW1  386   4.311   0.651   2.331 -0.1111 -2.1660 -0.7798
  118SOL    HW2  387   4.220   0.731   2.422  1.7088 -0.0908 -0.6959
  119SOL     OW  388   0.721   0.587   0.833  0.3867  0.0870 -0.1228
  119SOL    HW1  389   0.716   0.682   0.822  0.5450 -0.0873 -1.9749
  119SOL    HW2  390   0.632   0.562   0.858 -0.2399  0.5195 -1.7539
  120SOL     OW  391   2.938   2.694   1.460  0.6677 -0.1663  0.2355
  120SOL    HW1  392   3.018   2.668   1.414 -0.3055 -0.8358 -1.1452
  120SOL    HW2  393   2.920   2.782   1.428 -0.4926 -0.9599 -1.4347
  121SOL     OW  394   1.169   3.672   0.514 -0.2908 -0.2486  0.2648
  121SOL    HW1  395   1.123   3.756   0.526  0.5644  0.7815 -2.6501
  121SOL    HW2  396   1.098   3.608   0.505 -1.0023  0.3888  1.0537
  122SOL     OW  397   0.992   4.115   2.964  0.1370  0.0965  0.2430
  122SOL    HW1  398   1.055   4.052   2.998  0.3911  1.4611  2.5225
  122SOL    HW2  399   1.041   4.165   2.899  0.8767  0.0216  0.7320
  123SOL     OW  400   4.775   1.915   1.851 -0.0412  0.4362  0.3716
  123SOL    HW1  401   4.774   2.008   1.831 -2.2751  0.4657  0.3319
  123SOL    HW2  402   4.853   1.902   1.905  0.4336  2.2726  0.1652
  124SOL     OW  403   0.119   1.509   1.167 -0.3593  0.0017 -0.0251
  124SOL    HW1  404   0.045   1.450   1.153 -0.8661  0.8091 -0.8124
  124SOL    HW2  405   0.194   1.462   1.132 -0.8122 -0.0489 -0.9460
  125SOL     OW  406   1.243   1.620   2.150  0.0495 -0.2441 -0.0589
  125SOL    HW1  407   1.162   1.595   2.106  0.6435  0.2895 -1.5211
  125SOL    HW2  408   1.219   1.631   2.242 -1.5847  0.2325 -0.5256
  126SOL     OW  409   0.626   3.120   0.101  0.4058 -0.3134 -0.4530
  126SOL    HW1  410   0.599   3.208   0.127  0.6276 -0.0495 -1.0962
  126SOL    HW2  411   0.556   3.088   0.044 -1.4890 -1.9905  2.5205
  127SOL     OW  412   4.391   3.867   4.253  0.2826 -0.2344  0.0330
  127SOL    HW1  413   4.372   3.823   4.170 -1.5086  0.8511 -0.1815
  127SOL    HW2  414   4.450   3.938   4.230  0.8180 -0.7060 -0.0835
  128SOL     OW  415   1.309   2.543   0.439  0.2392  0.1628 -0.2881
  128SOL    HW1  416   1.255   2.545   0.518 -0.4132 -2.9747 -0.5306
  128SOL    HW2  417   1.257   2.590   0.373 -2.1345 -2.4095 -0.4000
  129SOL     OW  418   2.463   0.273   1.981  0.3816 -0.4845 -0.1063
  129SOL    HW1  419   2.514   0.276   1.900 -0.5936  0.3902 -0.7115
  129SOL    HW2  420   2.466   0.181   2.007  1.5919 -0.5939 -0.5435
  130SOL     OW  421   3.810   4.542   4.471 -0.5266 -0.5065 -0.3179
  130SOL    HW1  422   3.772   4.622   4.435  0.1712  0.5207  1.1422
  130SOL    HW2  423   3.903   4.561   4.480 -0.1096 -1.9669 -1.1562
  131SOL     OW  424   1.690   0.085   3.625  0.0029  0.1484  0.0078
  131SOL    HW1  425   1.723   0.003   3.589 -0.2187 -0.5097  1.2416
  131SOL    HW2  426   1.611   0.059   3.674  0.4955  0.9213  1.2654
  132SOL     OW  427   0.030   2.325   3.747  0.6806  0.3784 -0.2208
  132SOL    HW1  428   0.048   2.374   3.827  0.2356  1.8351 -0.9871
  132SOL    HW2  429   0.085   2.247   3.754  1.6022  1.0966  0.9185
  133SOL     OW  430   1.228   2.047   3.824 -0.2405 -0.1132 -0.2439
  133SOL    HW1  431   1.223   2.047   3.920  0.5896 -0.9306 -0.1856
  133SOL    HW2  432   1.264   1.962   3.802 -1.5574 -0.4168 -1.3716
  134SOL     OW  433   1.809   1.510   4.039 -0.7955 -0.0644 -0.3465
  134SOL    HW1  434   1.734   1.455   4.061  0.5278 -1.0278  1.9748
  134SOL    HW2  435   1.798   1.588   4.094  0.1115 -0.3910  0.3025
  135SOL     OW  436   1.236   2.061   0.954 -0.0606 -0.0085  0.5115
  135SOL    HW1  437   1.329   2.070   0.975  0.0429 -0.7432  0.4243
  135SOL    HW2  438   1.211   2.145   0.917  1.4002 -0.7307 -2.4986
  136SOL     OW  439   4.663   3.672   1.388  0.5534  0.4270  0.2529
  136SOL    HW1  440   4.608   3.749   1.373  1.5948  1.0411 -0.5485
  136SOL    HW2  441   4.750   3.707   1.404  0.8937 -0.5668  0.6474
  137SOL     OW  442   3.388   1.493   0.948  0.0736 -0.9974 -0.1326
  137SOL    HW1  443   3.372   1.475   1.040  2.1618  0.6150  0.6200
  137SOL    HW2  444   3.328   1.565   0.927 -1.2578 -2.1500 -0.4143
  138SOL     OW  445   4.911   1.364   0.549  0.3644  0.6803 -0.0186
  138SOL    HW1  446   4.879   1.410   0.471 -3.0336 -0.9802  0.2007
  138SOL    HW2  447   4.950   1.284   0.515  0.1121  0.5903 -0.1031
  139SOL     OW  448   1.272   1.275   0.200 -0.3726 -0.5039 -0.1641
  139SOL    HW1  449   1.213   1.289   0.126  0.9232 -0.1777 -1.1801
  139SOL    HW2  450   1.292   1.363   0.232 -0.1021 -0.5838 -0.1090
  140SOL     OW  451   2.364   0.867   1.987  0.0881  0.3843 -0.2485
  140SOL    HW1  452   2.417   0.838   1.913  1.7042  0.9441  0.6417
  140SOL    HW2  453   2.292   0.804   1.992  0.5393 -0.2618 -1.6274
  141SOL     OW  454   0.647   1.809   0.394  0.3422 -0.1425 -0.6541
  141SOL    HW1  455   0.587   1.868   0.438  1.0173 -0.4707  0.7635
  141SOL    HW2  456   0.595   1.730   0.377  0.2385 -0.2669  0.1842
  142SOL     OW  457   3.924   0.124   4.907 -0.1621 -0.6376 -0.1503
  142SOL    HW1  458   3.845   0.111   4.960  0.1872 -1.3412  0.2277
  142SOL    HW2  459   3.893   0.166   4.827 -0.7714  0.0192  0.4179
  143SOL     OW  460   0.388   0.745   0.072 -0.0480 -0.1155 -0.3211
  143SOL    HW1  461   0.323   0.681   0.101 -0.8128  0.4314 -0.7810
  143SOL    HW2  462   0.398   0.805   0.146 -0.7368  0.3005 -0.5495
  144SOL     OW  463   1.876   1.224   1.203  0.2087 -0.2113 -0.5960
  144SOL    HW1  464   1.834   1.220   1.289  0.4946  0.9241 -0.3827
  144SOL    HW2  465   1.967   1.199   1.220  0.2338 -0.1149 -0.5862
  145SOL     OW  466   0.909   4.157   4.843  0.3280 -0.5511  0.2965
  145SOL    HW1  467   0.987   4.129   4.891  0.9957  0.2903 -0.2727
  145SOL    HW2  468   0.928   4.247   4.816 -0.7743 -0.3889  0.0043
  146SOL     OW  469   4.728   1.952   2.176  0.3883  0.0083  0.4391
  146SOL    HW1  470   4.739   1.932   2.083  0.0754 -0.4479  0.4990
  146SOL    HW2  471   4.647   2.002   2.180  0.8205  0.7269  0.3721
  147SOL     OW  472   3.468   1.579   0.078  0.0413 -0.1451 -0.9813
  147SOL    HW1  473   3.459   1.562  -0.015  1.9998 -0.2210 -1.1879
  147SOL    HW2  474   3.482   1.674   0.083  1.0408 -0.2955 -0.8679
  148SOL     OW  475   1.436   0.237   1.544 -0.0857 -0.0879 -0.2802
  148SOL    HW1  476   1.508   0.193   1.590  0.5303  1.3187  0.1360
  148SOL    HW2  477   1.365   0.239   1.608  0.4672  1.0424  0.3325
  149SOL     OW  478   2.355   0.821   1.550  0.0114 -0.1896 -0.3574
  149SOL    HW1  479   2.265   0.828   1.583 -0.2795  0.0655 -1.1904
  149SOL    HW2  480   2.392   0.746   1.596 -0.0731  0.6989  1.2609
  150SOL     OW  481   4.009   0.667   0.896  0.4485  0.5309  0.2284
  150SOL    HW1  482   4.062   0.733   0.940  1.5871 -0.2481  0.1012
  150SOL    HW2  483   4.073   0.601   0.868 -0.4547  0.1434 -1.0174
  151SOL     OW  484   1.952   0.384   1.940  0.5267 -0.1199 -0.5060
  151SOL    HW1  485   1.961   0.452   1.872  2.7762 -1.0570 -1.2635
  151SOL    HW2  486   1.961   0.431   2.022 -1.1133  0.8982 -0.8796
  152SOL     OW  487   4.655   0.602   4.111  0.2708  0.6299  0.0487
  152SOL    HW1  488   4.561   0.620   4.103  0.1672  0.2873  0.4449
  152SOL    HW2  489   4.695   0.688   4.125 -0.3040  0.5244  2.7467
  153SOL     OW  490   3.208   4.398   1.518 -0.3441 -0.4449  0.2594
  153SOL    HW1  491   3.236   4.307   1.527 -0.2017 -0.9836 -3.7882
  153SOL    HW2  492   3.274   4.438   1.462 -1.7254  1.4631 -0.0952
  154SOL     OW  493   4.868   1.003   0.057 -0.3688 -0.1756 -0.4376
  154SOL    HW1  494   4.932   0.982  -0.011  1.8947 -0.6114  1.6762
  154SOL    HW2  495   4.885   1.094   0.079  1.6669 -1.0310  2.0858
  155SOL     OW  496   2.510   4.585   4.666 -0.1023 -0.0380  0.2366
  155SOL    HW1  497   2.584   4.625   4.620  0.4995  0.2391  1.3991
  155SOL    HW2  498   2.440   4.651   4.660  0.1169  0.1856  0.1118
  156SOL     OW  499   1.550   2.099   3.979 -0.2051  0.7856 -0.4160
  156SOL    HW1  500   1.591   2.158   4.043 -0.0799  1.2313 -0.8990
  156SOL    HW2  501   1.465   2.078   4.018  0.0129  0.7640  0.0637
  157SOL     OW  502   2.810   1.851   4.454  0.2462 -0.2291 -0.6821
  157SOL    HW1  503   2.727   1.845   4.408  0.2899 -0.0810 -0.7817
  157SOL    HW2  504   2.790   1.900   4.534  0.3024  0.1072 -0.8693
  158SOL     OW  505   3.707   2.222   0.652  0.9487 -0.0885  0.1514
  158SOL    HW1  506   3.721   2.218   0.557  2.9097 -1.2314  0.4461
  158SOL    HW2  507   3.612   2.226   0.661  0.5837 -2.0329 -1.8297
  159SOL     OW  508   1.431   2.882   1.801  0.2949 -1.0074 -0.1832
  159SOL    HW1  509   1.360   2.826   1.834 -0.0408 -0.5471 -0.1108
  159SOL    HW2  510   1.468   2.922   1.880 -0.8359  0.4866 -0.3646
  160SOL     OW  511   0.871   2.437   2.340  0.2202 -0.0286  0.7250
  160SOL    HW1  512   0.882   2.487   2.421 -0.0792 -0.5719  1.1057
  160SOL    HW2  513   0.904   2.495   2.272 -1.0945  1.1325  1.0299
  161SOL     OW  514   0.277   2.499   4.308 -0.1116  0.2592  0.1677
  161SOL    HW1  515   0.279   2.406   4.331 -2.9090  0.5125  1.9216
  161SOL    HW2  516   0.255   2.543   4.390 -0.9830  2.2468 -1.0705
  162SOL     OW  517   1.094   4.181   1.932 -0.2911  0.1239  0.1691
  162SOL    HW1  518   1.082   4.213   2.021 -1.3152  0.5820 -0.1166
  162SOL    HW2  519   1.120   4.090   1.942 -1.2309 -0.0714  0.9202
  163SOL     OW  520   1.381   2.449   1.367  0.0284  0.2120 -0.7090
  163SOL    HW1  521   1.325   2.526   1.359  0.9767  1.1589  1.2384
  163SOL    HW2  522   1.322   2.379   1.395 -0.2289  1.2864  1.6826
  164SOL     OW  523   2.282   4.447   1.878  0.4089  0.0334  0.1994
  164SOL    HW1  524   2.188   4.447   1.891  0.2461  1.0084 -0.8417
  164SOL    HW2  525   2.315   4.516   1.935  0.1681  1.4692 -1.3289
  165SOL     OW  526   3.466   0.896   1.887 -0.6970 -0.4146 -0.6884
  165SOL    HW1  527   3.489   0.955   1.959 -1.6377 -1.4682  0.5260
  165SOL    HW2  528   3.537   0.833   1.884 -0.8385 -0.5924 -0.4105
  166SOL     OW  529   4.368   0.401   4.872  0.2608  0.3522  0.3874
  166SOL    HW1  530   4.462   0.388   4.863  0.1271 -0.0446 -0.4889
  166SOL    HW2  531   4.346   0.465   4.805 -0.3965 -0.9966 -0.7146
  167SOL     OW  532   1.458   4.321   1.233 -0.2702 -0.1065 -0.0853
  167SOL    HW1  533   1.488   4.242   1.278 -0.2699  0.9177  1.8322
  167SOL    HW2  534   1.539   4.363   1.203  0.0373  0.7760  1.8098
  168SOL     OW  535   3.477   4.921   0.649 -0.2918  0.3256  0.1593
  168SOL    HW1  536   3.492   4.858   0.579 -0.9546  1.9526 -1.5336
  168SOL    HW2  537   3.564   4.935   0.688  0.3479  0.3760 -1.2360
  169SOL     OW  538   0.587   2.199   2.981 -0.2580  1.0183 -0.3766
  169SOL    HW1  539   0.506   2.148   2.988  0.3776  0.2215  2.2430
  169SOL    HW2  540   0.572   2.256   2.905 -1.2647 -2.5086 -3.1089
  170SOL     OW  541   3.339   2.084   3.132 -0.0356 -0.1045  0.5662
  170SOL    HW1  542   3.297   2.086   3.046  0.9165 -0.7173  0.0630
  170SOL    HW2  543   3.287   2.144   3.186 -0.3451  0.6805 -0.5707
  171SOL     OW  544   0.110   0.837   0.731  0.2013 -0.0672  0.0101
  171SOL    HW1  545   0.191   0.885   0.713  0.4352  0.1555  1.5371
  171SOL    HW2  546   0.140   0.756   0.773 -0.2659 -0.9947 -1.3866
  172SOL     OW  547   4.819   2.490   1.218  0.0776  0.2471 -0.0791
  172SOL    HW1  548   4.824   2.550   1.143 -0.2183 -0.1533 -0.4232
  172SOL    HW2  549   4.908   2.456   1.227 -0.2366 -0.9774 -1.3152
  173SOL     OW  550   3.960   1.399   2.587  0.4321  0.4964 -0.4584
  173SOL    HW1  551   4.030   1.427   2.528  0.1573  0.6777 -0.7088
  173SOL    HW2  552   4.004   1.360   2.662  0.7763 -0.9685 -1.3834
  174SOL     OW  553   0.452   1.660   1.859  0.1083 -0.2286  0.5618
  174SOL    HW1  554   0.430   1.577   1.817 -1.9930  0.7350 -0.4255
  174SOL    HW2  555   0.380   1.675   1.920  0.9185  0.4784  1.3728
  175SOL     OW  556   1.326   0.015   0.380  0.0543  0.6007 -0.1441
  175SOL    HW1  557   1.411   0.059   0.385  0.4282  0.4165 -3.2142
  175SOL    HW2  558   1.342  -0.072   0.415  0.7832  0.9906  0.5161
  176SOL     OW  559   3.069   0.512   0.888  0.1211  0.4822 -0.6280
  176SOL    HW1  560   2.996   0.465   0.929  0.4649  1.4498  1.1911
  176SOL    HW2  561   3.128   0.443   0.857 -0.1224 -0.3095  0.5957
  177SOL     OW  562   0.724   1.270   1.810  0.2345  0.2765 -0.1063
  177SOL    HW1  563   0.725   1.181   1.777 -1.1586 -0.3123  1.3099
  177SOL    HW2  564   0.774   1.320   1.746  0.9909 -1.4948 -0.9578
  178SOL     OW  565   2.226   1.146   1.750  1.0659  0.4290  0.0774
  178SOL    HW1  566   2.275   1.139   1.831  0.2344 -0.3191  0.5311
  178SOL    HW2  567   2.134   1.139   1.776  0.7933 -0.1018 -0.9396
  179SOL     OW  568   4.786   0.770   2.707  0.2113 -0.2646 -0.1260
  179SOL    HW1  569   4.789   0.837   2.639 -1.1587 -0.9951 -0.9394
  179SOL    HW2  570   4.701   0.783   2.750  0.1766 -1.1304  0.0813
  180SOL     OW  571   2.484   0.087   0.793 -0.2289 -0.1035 -0.0744
  180SOL    HW1  572   2.410   0.147   0.782 -0.5595  0.2352  3.0701
  180SOL    HW2  573   2.461   0.034   0.869  1.6650 -1.7502 -0.5738
  181SOL     OW  574   0.269   4.671   3.108 -0.3016  0.8627 -0.0394
  181SOL    HW1  575   0.188   4.705   3.071 -1.1333  0.0859  1.0096
  181SOL    HW2  576   0.338   4.724   3.068 -1.2972  1.3734 -1.1345
  182SOL     OW  577   1.895   0.301   0.674 -0.0591 -0.1633  0.7990
  182SOL    HW1  578   1.893   0.397   0.672  3.6196  0.0517  0.2343
  182SOL    HW2  579   1.963   0.281   0.739 -0.0236 -2.3556  0.1373
  183SOL     OW  580   0.719   1.128   4.304 -0.1630  0.4124  0.0414
  183SOL    HW1  581   0.723   1.122   4.208 -0.6641  1.2038 -0.0413
  183SOL    HW2  582   0.739   1.220   4.322  0.2297  0.1960  0.7212
  184SOL     OW  583   4.231   0.678   0.315  0.0768  0.2242  0.0786
  184SOL    HW1  584   4.142   0.651   0.291 -0.3066  0.4575  1.1868
  184SOL    HW2  585   4.233   0.672   0.410  1.4498 -0.3479  0.0382
  185SOL     OW  586   3.702   1.966   1.899  0.3687  0.3934  0.3979
  185SOL    HW1  587   3.661   1.981   1.984  0.0611  0.8584  0.1712
  185SOL    HW2  588   3.661   1.886   1.866 -0.9737  1.2714 -0.1786
  186SOL     OW  589   3.323   2.925   4.275  0.1812  0.0924 -0.0601
  186SOL    HW1  590   3.234   2.942   4.304  0.0768 -0.2263 -0.1931
  186SOL    HW2  591   3.319   2.840   4.232  0.4347  0.3350 -0.5757
  187SOL     OW  592   2.616   1.575   4.157  0.0275 -0.0336  0.6643
  187SOL    HW1  593   2.521   1.572   4.172 -0.1928 -1.3526 -0.6922
  187SOL    HW2  594   2.651   1.505   4.213  0.2094  0.4381  1.1483
  188SOL     OW  595   1.181   3.919   2.994 -0.3540 -0.1406  0.5755
  188SOL    HW1  596   1.221   3.892   2.912 -0.8121  0.5873  0.1008
  188SOL    HW2  597   1.184   3.841   3.049 -1.0739 -0.9882 -0.5415
  189SOL     OW  598   3.029   1.418   1.585 -0.9659 -0.8333  0.1597
  189SOL    HW1  599   3.084   1.339   1.583  0.3263  0.0011  1.1621
  189SOL    HW2  600   3.043   1.459   1.500  0.3845 -0.3882  0.5632
  190SOL     OW  601   1.699   4.166   1.111  0.1456 -0.6619 -0.4591
  190SOL    HW1  602   1.783   4.125   1.131  1.2173  0.9890 -1.3023
  190SOL    HW2  603   1.678   4.135   1.023 -0.7181 -1.9358  0.1694
  191SOL     OW  604   4.001   1.654   1.556  0.9430  0.6638  0.2310
  191SOL    HW1  605   4.016   1.565   1.525  1.0627  0.4313  0.9305
  191SOL    HW2  606   4.004   1.647   1.651 -2.5418  0.7680  0.4600
  192SOL     OW  607   1.373   1.440   1.729 -0.4083  0.2235  0.3578
  192SOL    HW1  608   1.287   1.445   1.770 -0.3838  0.1439  0.4185
  192SOL    HW2  609   1.434   1.433   1.802 -0.1243  2.9059  0.4944
  193SOL     OW  610   4.570   4.103   0.245  0.3826  0.5322  0.4400
  193SOL    HW1  611   4.598   4.021   0.287  1.5952 -0.1163 -1.4731
  193SOL    HW2  612   4.524   4.075   0.166 -0.1002  1.7063  0.2865
  194SOL     OW  613   4.108   1.945   0.359 -0.0270 -0.1912  0.1259
  194SOL    HW1  614   4.182   1.885   0.359 -0.5947 -0.9034  0.2820
  194SOL    HW2  615   4.124   2.003   0.433  0.5279 -0.1398 -0.0288
  195SOL     OW  616   0.754   2.166   2.109 -0.8457  0.0982 -0.3718
  195SOL    HW1  617   0.788   2.170   2.198  0.3215  0.4555 -0.8265
  195SOL    HW2  618   0.781   2.080   2.077 -0.3068  0.4099 -0.7567
  196SOL     OW  619   4.558   1.433   1.012 -0.0105  0.4876 -0.1729
  196SOL    HW1  620   4.468   1.461   0.998 -0.6588 -1.6852 -0.6393
  196SOL    HW2  621   4.610   1.492   0.957 -1.2424  1.0912 -0.7212
  197SOL     OW  622   2.823   4.516   1.074 -0.0603 -0.4394  0.2848
  197SOL    HW1  623   2.764   4.462   1.125  0.4730 -0.9614  0.3591
  197SOL    HW2  624   2.905   4.516   1.123 -0.2320  0.9513  0.6044
  198SOL     OW  625   3.144   3.234   1.750 -0.0905 -0.7203  0.0591
  198SOL    HW1  626   3.165   3.316   1.794 -2.0255 -0.2365  0.1608
  198SOL    HW2  627   3.225   3.209   1.706  1.0573  0.2774  1.5141
  199SOL     OW  628   1.144   0.903   3.276  0.1297  0.8621 -0.3913
  199SOL    HW1  629   1.069   0.913   3.217 -0.8140  0.4601  0.6979
  199SOL    HW2  630   1.105   0.881   3.360  1.5465 -0.6006 -0.0838
  200SOL     OW  631   0.086   3.797   3.230 -0.6178 -0.0573 -0.3413
  200SOL    HW1  632   0.093   3.767   3.139 -2.1941 -0.8981 -0.2170
  200SOL    HW2  633   0.057   3.888   3.223 -1.1188 -0.2397 -0.6773
  201SOL     OW  634   1.845   0.799   1.851  0.2201 -0.0879  0.2565
  201SOL    HW1  635   1.764   0.778   1.806 -0.4353 -0.9484  1.7591
  201SOL    HW2  636   1.898   0.720   1.845 -0.1506 -0.4609  1.5094
  202SOL     OW  637   1.377   0.598   4.709 -0.0174 -0.4223 -0.0804
  202SOL    HW1  638   1.398   0.656   4.635  1.4812 -0.0662  0.5927
  202SOL    HW2  639   1.313   0.536   4.673  1.3697 -0.8615 -1.9739
  203SOL     OW  640   4.519   1.234   4.787  0.5736 -0.3206  0.1915
  203SOL    HW1  641   4.483   1.303   4.843 -1.6027 -0.6297 -0.7342
  203SOL    HW2  642   4.578   1.280   4.727 -0.2636  0.6285  0.0699
  204SOL     OW  643   3.321   3.281   2.386 -0.3192  0.4219 -0.2968
  204SOL    HW1  644   3.395   3.232   2.421 -1.4539  0.4625  2.3543
  204SOL    HW2  645   3.281   3.221   2.322  1.7974  0.3201 -1.6035
  205SOL     OW  646   3.962   3.128   1.981  0.3912  0.1109  0.2318
  205SOL    HW1  647   3.875   3.132   1.940 -0.3313  0.0889  1.7054
  205SOL    HW2  648   4.023   3.151   1.910 -0.8893  1.1626 -0.5737
  206SOL     OW  649   1.221   0.752   2.257 -0.3494 -0.2104 -0.3624
  206SOL    HW1  650   1.174   0.724   2.336  0.4292  0.2838  0.2886
  206SOL    HW2  651   1.159   0.807   2.210 -0.8021 -0.4651 -0.0667
  207SOL     OW  652   4.182   3.856   0.164 -0.6536  0.0160  0.4154
  207SOL    HW1  653   4.110   3.901   0.119  0.7277  1.8426 -0.1126
  207SOL    HW2  654   4.176   3.765   0.134 -1.5168  0.5668 -1.2370
  208SOL     OW  655   0.538   1.722   3.744  0.5605  0.5161 -0.0577
  208SOL    HW1  656   0.609   1.700   3.804 -0.1086  0.3807  0.7020
  208SOL    HW2  657   0.470   1.657   3.763 -0.1636  1.2564 -0.0641
  209SOL     OW  658   0.428   2.883   4.270  1.0000  0.3938  0.2305
  209SOL    HW1  659   0.359   2.930   4.317 -0.9076 -1.9026 -0.1572
  209SOL    HW2  660   0.486   2.852   4.339  0.3592  0.3506  0.7575
  210SOL     OW  661   1.502   0.444   0.678 -0.3777 -0.2287 -0.1171
  210SOL    HW1  662   1.575   0.488   0.722 -0.3889 -0.3842  0.0584
  210SOL    HW2  663   1.492   0.491   0.595  0.9980 -1.2588 -0.9070
  211SOL     OW  664   1.558   0.073   2.863 -0.4509  0.5886  0.2093
  211SOL    HW1  665   1.541   0.062   2.770 -0.6744 -1.4892  0.4547
  211SOL    HW2  666   1.576   0.166   2.873 -0.7461  0.9114 -1.8468
  212SOL     OW  667   2.257   2.724   4.952 -0.1729  0.5734  0.0191
  212SOL    HW1  668   2.221   2.796   4.901 -1.1900  0.2420  0.2626
  212SOL    HW2  669   2.317   2.680   4.892 -1.6603 -0.0593 -1.0527
  213SOL     OW  670   0.532   4.236   4.722  0.4029  0.2172 -0.2867
  213SOL    HW1  671   0.571   4.303   4.778  1.6623 -1.1868  0.5821
  213SOL    HW2  672   0.591   4.160   4.729 -0.9246 -0.9729 -1.2887
  214SOL     OW  673   1.887   4.493   3.145 -0.4054 -0.1565  0.0227
  214SOL    HW1  674   1.835   4.447   3.079 -0.3568 -0.5662  0.2675
  214SOL    HW2  675   1.933   4.424   3.192  1.0701  0.2359 -0.7759
  215SOL     OW  676   0.326   1.314   4.090  0.3422 -0.2353 -0.3068
  215SOL    HW1  677   0.279   1.232   4.077  0.4435 -0.7498  2.1975
  215SOL    HW2  678   0.266   1.382   4.059 -0.1461 -1.1496 -1.4397
  216SOL     OW  679   1.237   3.702   1.179  0.3176  0.3062 -0.3059
  216SOL    HW1  680   1.314   3.731   1.227 -0.8116 -0.4125  2.1053
  216SOL    HW2  681   1.212   3.777   1.125  0.4244  2.0063  1.8991
  217SOL     OW  682   3.611   3.513   1.403  0.2217 -0.1941 -0.1509
  217SOL    HW1  683   3.660   3.437   1.370 -0.4086 -0.1824 -1.1282
  217SOL    HW2  684   3.674   3.585   1.401 -0.2802  0.2564 -3.1480
  218SOL     OW  685   3.372   2.676   2.483  0.3563  0.0754  0.1352
  218SOL    HW1  686   3.338   2.669   2.572  0.5760  2.0828  0.4346
  218SOL    HW2  687   3.464   2.652   2.489  0.6446  1.2774  0.6863
  219SOL     OW  688   0.202   0.622   2.180 -0.2538 -0.0611  0.5552
  219SOL    HW1  689   0.274   0.570   2.145 -0.0207 -0.7016  1.9158
  219SOL    HW2  690   0.232   0.713   2.173 -0.0505 -0.2023 -0.4856
  220SOL     OW  691   3.705   1.268   3.789  0.0231 -0.1151 -1.0934
  220SOL    HW1  692   3.667   1.275   3.701  0.5636  0.0331 -1.3184
  220SOL    HW2  693   3.709   1.359   3.821 -1.4990 -0.2742 -0.3286
  221SOL     OW  694   0.944   4.115   0.859 -0.1362  0.3899 -0.3442
  221SOL    HW1  695   1.013   4.177   0.837 -0.8980  1.3913 -0.0135
  221SOL    HW2  696   0.888   4.163   0.919 -0.0152 -1.0957  0.9996
  222SOL     OW  697   0.846   2.321   3.569 -0.1581 -0.0196 -0.1441
  222SOL    HW1  698   0.786   2.395   3.563  0.9156  0.7653 -2.1701
  222SOL    HW2  699   0.790   2.244   3.577 -1.4122  0.7646 -1.1418
  223SOL     OW  700   2.960   1.672   1.068  0.4521  0.1504  0.6856
  223SOL    HW1  701   3.000   1.592   1.034  0.4269  0.6904 -0.6425
  223SOL    HW2  702   2.871   1.671   1.033  0.3403  0.5947  0.9549
  224SOL     OW  703   1.370   1.522   0.893 -0.1005 -0.4720  0.1843
  224SOL    HW1  704   1.343   1.613   0.880  0.1792 -0.1708  1.5053
  224SOL    HW2  705   1.288   1.474   0.903 -0.2355 -0.0413  1.3193
  225SOL     OW  706   4.207   1.158   0.026  0.0968  0.4637  0.7519
  225SOL    HW1  707   4.215   1.105  -0.053 -1.9128  0.8960  0.2041
  225SOL    HW2  708   4.214   1.095   0.098 -2.3064 -0.6403  0.1187
  226SOL     OW  709   2.822   0.002   2.982  0.3093  0.0551  0.2506
  226SOL    HW1  710   2.910  -0.027   2.958  0.5399  0.5729  0.4623
  226SOL    HW2  711   2.799   0.067   2.915  0.6801  1.0043  1.0196
  227SOL     OW  712   1.990   0.476   3.043  0.1229 -0.0637  0.7547
  227SOL    HW1  713   1.941   0.458   3.123 -1.9206 -0.0569 -0.4279
  227SOL    HW2  714   1.933   0.445   2.972  1.9199 -0.1920 -0.7090
  228SOL     OW  715   2.325   3.486   0.440 -0.2986  0.0343  0.3127
  228SOL    HW1  716   2.390   3.556   0.435 -0.7525  0.4794  0.5385
  228SOL    HW2  717   2.299   3.484   0.532 -0.2024 -0.5159  0.3322
  229SOL     OW  718   1.761   4.591   2.205  0.7507 -0.0894 -0.7114
  229SOL    HW1  719   1.847   4.617   2.170  1.5286 -1.0856  0.3853
  229SOL    HW2  720   1.727   4.671   2.245  0.7214  0.5606 -1.9862
  230SOL     OW  721   2.241   3.383  -0.026 -0.0286  0.1218  0.5030
  230SOL    HW1  722   2.216   3.316   0.037 -1.4640 -0.1240 -0.2846
  230SOL    HW2  723   2.193   3.461   0.000 -0.2099  0.1710  0.0337
  231SOL     OW  724   4.173   2.667   4.556 -0.4486 -0.0571 -0.5422
  231SOL    HW1  725   4.171   2.763   4.564  1.0671 -0.1516  2.7125
  231SOL    HW2  726   4.088   2.639   4.589 -0.8143  0.1324 -1.2998
  232SOL     OW  727   4.591   0.883   2.534 -0.1569 -0.1988  0.6732
  232SOL    HW1  728   4.556   0.904   2.447 -0.2183  0.2070  0.7944
  232SOL    HW2  729   4.636   0.963   2.561  0.2359 -0.4705  0.8320
  233SOL     OW  730   4.076   1.777   2.571  0.0746  0.1422  0.3199
  233SOL    HW1  731   4.008   1.766   2.638 -0.0179 -1.3142  0.0312
  233SOL    HW2  732   4.044   1.847   2.515 -0.2655  0.7776  1.2907
  234SOL     OW  733   4.621   2.181   3.898 -0.0345  0.2240  0.1475
  234SOL    HW1  734   4.663   2.219   3.974 -0.6598 -0.1673  0.7047
  234SOL    HW2  735   4.607   2.254   3.839  0.7519  0.4762  0.2619
  235SOL     OW  736   0.598   0.127   2.389 -0.2362 -0.3412  0.3018
  235SOL    HW1  737   0.602   0.212   2.345 -2.0605 -1.2960 -1.9317
  235SOL    HW2  738   0.505   0.117   2.412  0.1351 -1.3005  1.4946
  236SOL     OW  739   3.467   4.479   2.253  0.6736  0.2290  0.2905
  236SOL    HW1  740   3.437   4.467   2.164 -0.3175 -2.1299  0.8567
  236SOL    HW2  741   3.556   4.513   2.244 -0.0232  1.7306 -1.5095
  237SOL     OW  742   3.629   0.700   2.015  0.5535  0.8125  0.1739
  237SOL    HW1  743   3.655   0.757   1.942 -1.6839  0.7555 -0.7345
  237SOL    HW2  744   3.710   0.656   2.041  1.9982  2.9803 -0.3278
  238SOL     OW  745   1.185   1.859   2.367 -0.5941  0.0413  0.2862
  238SOL    HW1  746   1.161   1.918   2.296 -0.2769 -0.8991 -0.6409
  238SOL    HW2  747   1.105   1.849   2.419 -0.9019  0.5474 -0.0864
  239SOL     OW  748   3.657   2.958   3.303 -0.0502  0.2176 -0.9180
  239SOL    HW1  749   3.676   2.947   3.396 -0.8545 -1.0266 -0.8708
  239SOL    HW2  750   3.682   3.048   3.284  3.1676 -0.4267 -0.2681
  240SOL     OW  751   3.327   2.220   2.871  0.2792 -0.3890  0.1770
  240SOL    HW1  752   3.329   2.139   2.820  0.4237  1.7982 -3.6770
  240SOL    HW2  753   3.273   2.280   2.818 -0.3704  1.8884  3.1548
  241SOL     OW  754   1.803   2.190   0.176  0.3355 -0.7021  0.1201
  241SOL    HW1  755   1.823   2.116   0.119 -1.7854 -0.0069 -1.6773
  241SOL    HW2  756   1.820   2.267   0.122  0.1158  0.0526  1.1033
  242SOL     OW  757   1.382   2.537   3.209 -0.8307 -0.8537 -0.3237
  242SOL    HW1  758   1.378   2.449   3.246 -0.5203  0.0772  2.0664
  242SOL    HW2  759   1.302   2.580   3.239  0.2178  0.4501  0.7058
  243SOL     OW  760   0.770   0.829   4.187  0.0243  0.0831  0.1056
  243SOL    HW1  761   0.838   0.851   4.251  0.8130 -0.9598 -0.3477
  243SOL    HW2  762   0.692   0.813   4.241  0.2825  0.6776  0.6791
  244SOL     OW  763   3.096   1.284   3.284  0.1830  0.2386 -0.0091
  244SOL    HW1  764   3.185   1.305   3.252 -0.1248 -0.1957 -1.2164
  244SOL    HW2  765   3.042   1.357   3.252 -0.1740 -0.3221 -0.7126
  245SOL     OW  766   4.635   1.354   2.497 -0.1820 -0.2857  0.0191
  245SOL    HW1  767   4.659   1.445   2.515  0.5638 -0.8811  2.3480
  245SOL    HW2  768   4.713   1.317   2.455 -0.2822  0.0012 -0.4230
  246SOL     OW  769   3.105   0.063   1.198 -0.4980  0.5840  0.6289
  246SOL    HW1  770   3.183   0.076   1.143 -1.5595 -0.1288 -1.1328
  246SOL    HW2  771   3.139   0.065   1.287  1.3128  1.7839 -0.0244
  247SOL     OW  772   3.142   1.088   4.016 -0.7249  0.1410  0.4129
  247SOL    HW1  773   3.092   1.067   3.937 -1.9961  0.3690  1.1384
  247SOL    HW2  774   3.170   1.003   4.050  1.3797  0.0928 -1.2032
  248SOL     OW  775   4.150   0.428   0.919 -0.2039 -0.2027 -0.3854
  248SOL    HW1  776   4.141   0.352   0.977  2.8156  0.7246  1.5444
  248SOL    HW2  777   4.220   0.404   0.859  0.3242  0.7970 -0.1845
  249SOL     OW  778   4.767   4.289   3.591 -0.8203  0.1014  0.5943
  249SOL    HW1  779   4.715   4.267   3.668  1.5592 -2.6296  1.5595
  249SOL    HW2  780   4.806   4.206   3.563  1.7107  1.6993 -1.0354
  250SOL     OW  781  -0.009   1.342   2.480 -0.4194  0.8837 -0.4341
  250SOL    HW1  782   0.069   1.373   2.526 -0.6667  0.2848  0.4144
  250SOL    HW2  783  -0.011   1.393   2.399  1.6557 -0.0791 -1.1734
  251SOL     OW  784   2.141   2.224   2.025 -0.0951 -0.0965 -0.5759
  251SOL    HW1  785   2.053   2.186   2.031 -0.1772 -0.0029 -1.1910
  251SOL    HW2  786   2.127   2.318   2.034  0.2086 -0.2285  2.0584
  252SOL     OW  787   1.620   0.327   4.675 -0.0796  0.4667 -0.0883
  252SOL    HW1  788   1.694   0.274   4.704 -0.5000 -0.3988 -0.5732
  252SOL    HW2  789   1.652   0.417   4.680  1.1804  0.0833 -0.7728
  253SOL     OW  790   0.519   4.023   2.685 -0.4658  0.2624 -0.7263
  253SOL    HW1  791   0.459   3.974   2.741 -1.3006  1.2942 -0.6898
  253SOL    HW2  792   0.580   3.957   2.651  0.3335 -0.3333  1.6948
  254SOL     OW  793   1.342   4.508   3.595 -0.2971 -0.2117 -0.7831
  254SOL    HW1  794   1.308   4.429   3.555 -1.2534 -0.9348  1.3233
  254SOL    HW2  795   1.292   4.579   3.555 -1.9181 -0.9836 -0.1801
  255SOL     OW  796   2.739   2.493   4.398 -0.3680  0.0866  0.1441
  255SOL    HW1  797   2.688   2.449   4.330 -0.4563  0.3763  0.0208
  255SOL    HW2  798   2.821   2.444   4.402 -0.2579  0.2290 -0.3577
  256SOL     OW  799   0.863   3.106   4.856  0.0668  0.4877  0.2410
  256SOL    HW1  800   0.855   3.184   4.801 -0.5009  0.7210  0.6560
  256SOL    HW2  801   0.794   3.114   4.921 -1.5776 -1.5362 -1.1184
  257SOL     OW  802   0.304   1.677   4.160  0.4561  0.1994 -0.1011
  257SOL    HW1  803   0.399   1.661   4.162  0.2258 -1.3235  1.2137
  257SOL    HW2  804   0.285   1.695   4.068  1.9506  0.0220 -0.4800
  258SOL     OW  805   2.566   1.327   3.272  0.2449 -0.3465 -0.2208
  258SOL    HW1  806   2.539   1.275   3.348  1.0624  0.7141  0.8266
  258SOL    HW2  807   2.513   1.293   3.200 -1.0942 -0.8955  0.9665
  259SOL     OW  808   1.830   4.217   3.882  0.5912 -0.3939 -0.4724
  259SOL    HW1  809   1.785   4.140   3.847  1.1532 -0.5912 -0.7706
  259SOL    HW2  810   1.787   4.234   3.966 -0.7649  0.0605 -1.2206
  260SOL     OW  811   4.102   4.554   4.470  0.0293 -0.5904 -0.4131
  260SOL    HW1  812   4.163   4.601   4.528 -1.1400  2.2447 -1.2946
  260SOL    HW2  813   4.123   4.588   4.382  0.2177 -3.0677 -1.4094
  261SOL     OW  814   1.582   0.895   0.557 -0.0205 -0.3274  0.4955
  261SOL    HW1  815   1.631   0.846   0.491 -1.4442 -1.5304  0.2867
  261SOL    HW2  816   1.649   0.941   0.608  1.1317  0.4277 -1.5915
  262SOL     OW  817   3.123   4.538   1.714 -0.6173 -0.9821  0.0429
  262SOL    HW1  818   3.144   4.494   1.631  0.8690  1.9987 -1.3084
  262SOL    HW2  819   3.189   4.507   1.775  0.3933 -0.7010 -0.8734
  263SOL     OW  820   0.517   1.672   4.837 -0.0991 -0.3045 -0.4706
  263SOL    HW1  821   0.488   1.602   4.896  0.9748 -1.0969 -0.8334
  263SOL    HW2  822   0.543   1.626   4.757  2.4099  0.2455 -0.0708
  264SOL     OW  823   0.896   4.865   3.437  0.1876 -0.0473  0.1877
  264SOL    HW1  824   0.901   4.861   3.342 -0.2975 -1.7921  0.2021
  264SOL    HW2  825   0.985   4.890   3.464  0.2815  0.6467 -0.7006
  265SOL     OW  826   4.520   0.817   1.745 -0.0550 -0.2900  0.3211
  265SOL    HW1  827   4.577   0.893   1.732 -0.0148 -0.1405  1.3243
  265SOL    HW2  828   4.554   0.774   1.823 -0.5240 -0.9375  0.1800
  266SOL     OW  829   3.072   4.573   3.654  0.5472 -0.0970 -0.1756
  266SOL    HW1  830   3.158   4.580   3.611 -1.0677 -0.3907 -3.7904
  266SOL    HW2  831   3.010   4.601   3.587 -2.2996 -1.0999  1.8966
  267SOL     OW  832   3.819   1.193   3.501 -0.5277 -0.3706  0.3354
  267SOL    HW1  833   3.853   1.123   3.556  0.2992  0.9909  1.6364
  267SOL    HW2  834   3.724   1.178   3.499 -0.7283  0.1290  3.0710
  268SOL     OW  835   1.286   1.192   1.529 -0.3481 -0.2183  0.7512
  268SOL    HW1  836   1.301   1.243   1.609 -0.2254 -1.2338  1.3867
  268SOL    HW2  837   1.371   1.189   1.485 -0.3477  0.0831  0.7291
  269SOL     OW  838   4.505   0.960   2.299  0.4033  0.8249  0.4535
  269SOL    HW1  839   4.486   1.054   2.305  1.5243  1.1645 -0.7276
  269SOL    HW2  840   4.485   0.937   2.209  1.6311  0.3084  0.2857
  270SOL     OW  841   0.924   0.044   2.068  0.5093 -0.6954 -0.1395
  270SOL    HW1  842   0.988   0.001   2.126  0.0590 -1.1120  0.0505
  270SOL    HW2  843   0.898  -0.024   2.006  1.6936 -0.0123 -1.4669
  271SOL     OW  844   0.577   1.753   2.218 -0.2962  0.1849 -0.2789
  271SOL    HW1  845   0.617   1.798   2.143 -1.8621  0.3601 -1.0409
  271SOL    HW2  846   0.592   1.660   2.201 -0.3886  0.2381 -0.6589
  272SOL     OW  847   3.747   2.559   0.884 -0.2612  0.2648  0.4766
  272SOL    HW1  848   3.826   2.535   0.837 -0.0068  0.1452  0.9525
  272SOL    HW2  849   3.723   2.480   0.933 -1.8800 -0.3966 -1.2757
  273SOL     OW  850   0.147   0.447   4.260 -0.2592  0.1982 -0.7016
  273SOL    HW1  851   0.138   0.506   4.335 -0.6009  2.3079 -2.3124
  273SOL    HW2  852   0.126   0.501   4.184 -3.6558 -2.7410 -2.1255
  274SOL     OW  853   4.739   2.706   3.298 -0.0956 -0.0146  0.5313
  274SOL    HW1  854   4.713   2.615   3.283  0.9450 -0.0015 -1.7768
  274SOL    HW2  855   4.656   2.753   3.306 -0.6517 -1.1246  1.7156
  275SOL     OW  856   2.917   2.338   4.257  0.0621 -0.0272  0.1234
  275SOL    HW1  857   2.934   2.397   4.183  0.5548 -0.0501  0.2145
  275SOL    HW2  858   2.925   2.250   4.220 -0.6570 -0.0454 -0.0088
  276SOL     OW  859   2.365   4.893   1.344 -0.1013  0.1485  0.2296
  276SOL    HW1  860   2.450   4.853   1.326 -0.2379  0.2232 -0.6482
  276SOL    HW2  861   2.385   4.980   1.378  0.1791 -0.2055  0.9869
  277SOL     OW  862   0.575   4.797   3.189  0.2564 -0.1167  0.3694
  277SOL    HW1  863   0.510   4.860   3.218  0.0669 -0.2073  0.1480
  277SOL    HW2  864   0.557   4.785   3.095  1.0603  0.4129  0.1383
  278SOL     OW  865   2.363   2.037   1.654 -0.1297 -0.3126  0.1337
  278SOL    HW1  866   2.297   2.088   1.607 -1.2914 -0.3189  1.6663
  278SOL    HW2  867   2.348   2.059   1.746 -0.7250 -3.4487  0.8701
  279SOL     OW  868   2.813   4.887   3.868  0.6103 -0.0891  0.0883
  279SOL    HW1  869   2.904   4.886   3.840 -0.0853 -1.6274 -2.4856
  279SOL    HW2  870   2.773   4.959   3.818 -0.3570 -1.9929 -2.0660
  280SOL     OW  871   1.673   2.243   1.391  0.6140 -0.2881 -0.4875
  280SOL    HW1  872   1.719   2.195   1.459 -1.3734 -2.2134 -0.3732
  280SOL    HW2  873   1.742   2.279   1.336  2.2398 -0.4679  1.3326
  281SOL     OW  874   1.158   0.694   3.098  0.4295 -0.4485  0.9546
  281SOL    HW1  875   1.075   0.705   3.052  0.4279 -0.7525  0.8799
  281SOL    HW2  876   1.173   0.777   3.143  0.3148 -0.2326  0.5956
  282SOL     OW  877   1.121   0.764   0.627  0.1924 -0.2886 -0.0018
  282SOL    HW1  878   1.154   0.803   0.708  1.0204 -1.3462  0.2082
  282SOL    HW2  879   1.159   0.817   0.557 -0.2974  0.4598  0.2935
  283SOL     OW  880   1.165   4.346   4.861  0.6703  0.2489 -0.2772
  283SOL    HW1  881   1.239   4.300   4.900 -0.0548 -0.5564  0.1742
  283SOL    HW2  882   1.151   4.422   4.918  0.6727 -0.0058  0.0657
  284SOL     OW  883   3.107   1.949   0.432 -0.1509 -0.0429 -0.0690
  284SOL    HW1  884   3.203   1.952   0.430 -0.1705  0.4019 -1.8268
  284SOL    HW2  885   3.081   2.034   0.466  0.0663 -0.6767  1.7867
  285SOL     OW  886   0.691   0.238   2.624  0.1030  0.0859 -0.1527
  285SOL    HW1  887   0.766   0.281   2.582 -0.4612  0.8844 -0.3731
  285SOL    HW2  888   0.658   0.177   2.558  1.7279 -1.7774  0.6263
  286SOL     OW  889   0.521   4.504   4.482  0.0227 -0.1272  0.0640
  286SOL    HW1  890   0.509   4.424   4.534  1.4875  0.4202  1.3081
  286SOL    HW2  891   0.614   4.526   4.493 -0.1275  1.2034 -1.0737
  287SOL     OW  892   3.583   4.010   4.161 -0.1587 -0.3493  0.5077
  287SOL    HW1  893   3.548   4.089   4.121 -0.7769 -1.3059 -0.9066
  287SOL    HW2  894   3.670   4.000   4.123  0.1124 -0.0910  1.0548
  288SOL     OW  895   1.536   4.693   0.285  0.2339 -0.9422  0.3681
  288SOL    HW1  896   1.545   4.736   0.370  1.6351  1.0751 -0.7294
  288SOL    HW2  897   1.460   4.735   0.245  0.4752 -0.8284  0.0292
  289SOL     OW  898   4.854   1.750   1.120 -0.2696  0.5529 -0.2633
  289SOL    HW1  899   4.937   1.757   1.167  0.0304 -1.2740 -0.4528
  289SOL    HW2  900   4.793   1.804   1.170  0.2118 -0.7314  1.8299
  290SOL     OW  901   4.199   1.553   2.464 -0.4517 -0.2719  0.0033
  290SOL    HW1  902   4.151   1.621   2.512 -0.5699 -1.3785  1.4952
  290SOL    HW2  903   4.279   1.539   2.515 -0.0178 -0.6586 -0.7653
  291SOL     OW  904   4.377   0.254   2.839 -0.2710  0.2014  0.5519
  291SOL    HW1  905   4.358   0.337   2.884  0.3152  0.4121  0.4188
  291SOL    HW2  906   4.394   0.279   2.749  0.1044 -0.0398  0.5536
  292SOL     OW  907   1.034   1.630   1.963 -0.3738  0.2951 -0.3570
  292SOL    HW1  908   1.032   1.636   1.867 -0.8680  0.3120 -0.3479
  292SOL    HW2  909   0.986   1.708   1.993 -0.3912  0.1877 -0.1029
  293SOL     OW  910   0.229   1.367   2.649  0.4076  0.0333 -0.2467
  293SOL    HW1  911   0.225   1.366   2.744 -0.1268 -1.1465 -0.2662
  293SOL    HW2  912   0.320   1.345   2.628  0.1778 -1.2443 -0.0008
  294SOL     OW  913   2.485   3.267   2.590  0.8315 -0.0050  0.3446
  294SOL    HW1  914   2.449   3.234   2.672  0.0622 -1.3906 -0.5081
  294SOL    HW2  915   2.462   3.200   2.525  1.2763  1.1250 -1.0329
  295SOL     OW  916   3.198   2.003   4.112  0.5779  0.1980  0.1214
  295SOL    HW1  917   3.174   2.037   4.198  0.9198 -1.3152  0.8444
  295SOL    HW2  918   3.116   2.001   4.063  0.0469 -0.5502  1.0081
  296SOL     OW  919   0.656   3.598   3.681  0.1589 -0.5395  0.9605
  296SOL    HW1  920   0.691   3.683   3.653 -1.0356 -0.0680  0.8372
  296SOL    HW2  921   0.715   3.534   3.642  1.8883  0.2299  2.1524
  297SOL     OW  922   4.522   0.164   4.371  0.7556 -0.2388  0.6229
  297SOL    HW1  923   4.580   0.189   4.300  0.3578  1.2341  0.7698
  297SOL    HW2  924   4.473   0.244   4.390 -0.5019 -1.1397  1.2622
  298SOL     OW  925   1.967   1.639   1.180  0.4286 -0.3245 -0.2517
  298SOL    HW1  926   2.000   1.551   1.162  1.1079  0.1559 -1.4827
  298SOL    HW2  927   2.044   1.686   1.212  0.5558  0.3274 -1.4500
  299SOL     OW  928   4.816   0.122   4.227 -0.1280  0.8511 -0.7921
  299SOL    HW1  929   4.809   0.048   4.167 -0.3631  0.3250 -0.1378
  299SOL    HW2  930   4.761   0.190   4.188 -0.4452  0.4460 -1.0677
  300SOL     OW  931   0.764   0.100   1.771  0.2653 -0.1261  0.1441
  300SOL    HW1  932   0.805   0.119   1.687  3.5275  0.1452  1.6548
  300SOL    HW2  933   0.722   0.015   1.758 -0.5328  0.5454 -2.1011
  301SOL     OW  934   1.005   0.545   3.426  0.0690  0.0827 -0.3258
  301SOL    HW1  935   0.975   0.579   3.342 -0.7197  0.0457 -0.0634
  301SOL    HW2  936   1.017   0.451   3.410  0.9945  0.2497 -0.6918
  302SOL     OW  937   3.142   0.822   3.095  0.6584  0.0168 -0.8009
  302SOL    HW1  938   3.072   0.766   3.061 -0.6091  1.1159 -0.0915
  302SOL    HW2  939   3.214   0.810   3.034  0.2962 -2.0774 -0.8847
  303SOL     OW  940   1.393   2.804   2.343 -0.2119  0.0423  0.0133
  303SOL    HW1  941   1.480   2.834   2.369 -0.3208  1.2587 -0.9238
  303SOL    HW2  942   1.410   2.739   2.275 -0.0221 -0.5831  0.6449
  304SOL     OW  943   1.871   3.198   1.689 -0.3855 -0.4946  0.1200
  304SOL    HW1  944   1.885   3.132   1.621  0.1437 -0.7847  0.5002
  304SOL    HW2  945   1.959   3.227   1.713 -0.6163  0.4018 -0.0856
  305SOL     OW  946   0.057   3.219   3.723  0.0091 -0.2705 -0.7192
  305SOL    HW1  947   0.084   3.293   3.669  1.8287  0.6470  1.2954
  305SOL    HW2  948   0.104   3.144   3.688 -0.5958 -0.1702 -1.7731
  306SOL     OW  949   3.616   3.038   1.673 -0.2176  0.0671  0.4603
  306SOL    HW1  950   3.686   3.098   1.699 -0.5812  0.4423  0.5995
  306SOL    HW2  951   3.637   3.012   1.584  0.8612 -0.9550  0.9874
  307SOL     OW  952   1.644   0.174   3.323  0.3182 -0.1280 -0.0862
  307SOL    HW1  953   1.553   0.164   3.297 -0.5707  1.3849  2.1833
  307SOL    HW2  954   1.647   0.147   3.415  2.1161  0.0528 -0.0489
  308SOL     OW  955   0.724   0.475   0.197 -0.2021  0.0532 -0.8942
  308SOL    HW1  956   0.630   0.481   0.213  0.0270 -1.2346  1.3212
  308SOL    HW2  957   0.745   0.555   0.151 -1.7994  2.2436  1.8547
  309SOL     OW  958   0.297   2.447   2.988  0.2625 -0.0459 -0.1174
  309SOL    HW1  959   0.297   2.516   3.054  0.5376  0.7461 -0.9345
  309SOL    HW2  960   0.208   2.412   2.990  0.5550 -0.7823  1.4298
  310SOL     OW  961   4.092   0.956   0.858 -0.2198  0.0593 -0.0537
  310SOL    HW1  962   4.024   0.951   0.791 -1.6680 -1.5742  1.4121
  310SOL    HW2  963   4.172   0.976   0.810 -0.7526 -3.0753 -2.6383
  311SOL     OW  964   1.246   1.052   2.154  0.4287 -0.1259  0.2560
  311SOL    HW1  965   1.209   1.127   2.201  2.4272 -0.1049  1.9329
  311SOL    HW2  966   1.279   0.994   2.223 -2.0802 -3.2320 -0.8846
  312SOL     OW  967   1.710   2.794   2.410 -0.1933 -0.2128 -0.2728
  312SOL    HW1  968   1.768   2.870   2.407 -0.7079  0.1783 -0.3707
  312SOL    HW2  969   1.757   2.727   2.360  1.0107 -0.5020  1.1432
  313SOL     OW  970   2.428   0.654   4.656  0.0245 -0.5861 -0.0016
  313SOL    HW1  971   2.333   0.638   4.662  0.2392 -1.8496  0.4761
  313SOL    HW2  972   2.443   0.731   4.711 -0.6757 -0.6082  0.2338
  314SOL     OW  973   0.656   3.990   3.994 -0.5708 -0.1440 -0.0495
  314SOL    HW1  974   0.634   4.055   3.927 -2.0807 -0.6149 -0.0417
  314SOL    HW2  975   0.749   4.006   4.013 -0.9410  2.1582  0.1154
  315SOL     OW  976   4.390   0.965   2.042 -0.4011 -0.5920  0.4485
  315SOL    HW1  977   4.328   0.961   1.969  1.7199  1.8877 -1.7019
  315SOL    HW2  978   4.447   0.890   2.030 -1.8067 -1.8755  1.4037
  316SOL     OW  979   1.262   4.771   3.435 -0.0630  0.1090 -0.2343
  316SOL    HW1  980   1.229   4.767   3.345  1.1593 -0.0605 -0.6936
  316SOL    HW2  981   1.216   4.845   3.474  1.4344  2.0445 -1.9008
  317SOL     OW  982   2.232   0.427   3.378  0.1308 -0.0440  0.3827
  317SOL    HW1  983   2.315   0.455   3.339 -0.2594  1.2152  0.4258
  317SOL    HW2  984   2.255   0.405   3.469  0.4910 -0.1178  0.2753
  318SOL     OW  985   2.197   4.191   1.063 -0.1459  0.0778 -0.0102
  318SOL    HW1  986   2.226   4.217   1.150  0.1095 -0.0037 -0.0701
  318SOL    HW2  987   2.138   4.262   1.035 -0.1970  0.1229  0.2103
  319SOL     OW  988   1.691   2.259   4.161  0.2455 -0.2114  0.5426
  319SOL    HW1  989   1.685   2.265   4.256  0.2832 -0.6064  0.5703
  319SOL    HW2  990   1.750   2.186   4.145  1.0669  0.5055  0.2243
  320SOL     OW  991   0.078   2.428   1.817  0.0739 -0.0780 -0.0169
  320SOL    HW1  992   0.024   2.500   1.784  0.5624  0.5882  0.5949
  320SOL    HW2  993   0.127   2.467   1.890  1.0194 -0.7956 -0.2519
  321SOL     OW  994   0.853   2.938   1.765  0.6201  0.0693  0.3340
  321SOL    HW1  995   0.907   2.996   1.713 -1.7180  1.9344 -0.1560
  321SOL    HW2  996   0.821   2.872   1.703  1.2010 -0.2375  0.3495
  322SOL     OW  997   0.421   2.580   3.788 -0.2457  0.3706 -0.1156
  322SOL    HW1  998   0.413   2.624   3.873 -1.4830 -0.6517  0.3419
  322SOL    HW2  999   0.419   2.651   3.724 -2.9641  1.0303  0.5442
  323SOL     OW 1000   2.654   4.450   1.286 -0.5373 -0.0726 -0.3100
  323SOL    HW1 1001   2.679   4.452   1.379 -0.9371  0.6308 -0.2124
  323SOL    HW2 1002   2.559   4.458   1.287 -0.5115  0.3031 -0.7906
  324SOL     OW 1003   1.575   2.435   0.618 -0.1978 -0.0158  0.4216
  324SOL    HW1 1004   1.551   2.502   0.554 -0.0403 -0.1545  0.2158
  324SOL    HW2 1005   1.617   2.484   0.688  1.7648 -0.0931 -0.6404
  325SOL     OW 1006   3.409   0.630   1.123  0.5688 -0.5547 -0.1784
  325SOL    HW1 1007   3.382   0.539   1.134 -0.5732 -0.3575 -1.1830
  325SOL    HW2 1008   3.411   0.644   1.028  2.4288 -0.0075 -0.1101
  326SOL     OW 1009   0.726   4.490   0.873  0.2111 -0.5564  0.0785
  326SOL    HW1 1010   0.798   4.542   0.838 -1.4232  1.3367 -0.6336
  326SOL    HW2 1011   0.662   4.486   0.802 -0.5426 -1.9536  0.7844
  327SOL     OW 1012   0.782   0.874   1.149 -0.2050  0.0920  0.5068
  327SOL    HW1 1013   0.830   0.909   1.224 -0.5015 -0.1831  0.8305
  327SOL    HW2 1014   0.716   0.940   1.129  3.0146  2.7068 -2.7951
  328SOL     OW 1015   3.474   3.049   1.029  0.1557  0.5846  0.3596
  328SOL    HW1 1016   3.446   3.000   0.951  1.7742  0.0054  0.0990
  328SOL    HW2 1017   3.486   2.982   1.096  0.1205  0.9263  0.7125
  329SOL     OW 1018   1.274   0.999   3.619  0.1975 -0.2094 -0.3959
  329SOL    HW1 1019   1.282   0.964   3.530  1.2063  0.3797 -0.5600
  329SOL    HW2 1020   1.360   0.983   3.658 -0.2215 -0.4106  0.4641
  330SOL     OW 1021   2.156   2.138   4.077 -0.0072  0.0554  0.1116
  330SOL    HW1 1022   2.144   2.047   4.050  1.5075 -0.0949 -0.1713
  330SOL    HW2 1023   2.173   2.186   3.996 -1.4898  0.7460  0.1772
  331SOL     OW 1024   0.293   4.871   4.292 -0.2368  0.9985 -0.4340
  331SOL    HW1 1025   0.281   4.966   4.292 -1.3133  0.8784 -1.2434
  331SOL    HW2 1026   0.245   4.840   4.215 -3.2813 -0.6111  1.8845
  332SOL     OW 1027   0.203   2.534   1.248 -0.2361  0.0840 -0.7673
  332SOL    HW1 1028   0.171   2.623   1.237 -0.5396 -0.1753 -2.2843
  332SOL    HW2 1029   0.258   2.519   1.171  0.8808 -0.6072  0.1252
  333SOL     OW 1030   0.891   4.496   1.465 -0.5968 -0.0026 -0.0592
  333SOL    HW1 1031   0.877   4.492   1.370  0.1017 -0.5070 -0.1467
  333SOL    HW2 1032   0.834   4.427   1.500 -1.5597  0.7848 -0.0098
  334SOL     OW 1033   0.673   2.124   1.393  0.0051 -0.2291 -0.4421
  334SOL    HW1 1034   0.745   2.092   1.448  0.5214  2.2425  0.4637
  334SOL    HW2 1035   0.710   2.126   1.305  0.5630 -0.3497 -0.2171
  335SOL     OW 1036   1.230   0.990   2.441  0.0979  0.2457  0.4071
  335SOL    HW1 1037   1.176   1.019   2.514 -0.7222  2.2966 -0.9446
  335SOL    HW2 1038   1.184   0.914   2.405 -0.5042  0.3985  0.8496
  336SOL     OW 1039   0.524   3.426   4.436 -1.1271 -0.5796  0.0807
  336SOL    HW1 1040   0.591   3.467   4.381 -0.7362 -1.0749  0.1753
  336SOL    HW2 1041   0.566   3.345   4.468 -1.3331 -0.2932  1.1120
  337SOL     OW 1042   3.880   4.557   1.536  0.7879 -0.2284  0.1612
  337SOL    HW1 1043   3.786   4.545   1.524  0.3798  0.5467  2.1886
  337SOL    HW2 1044   3.901   4.634   1.484  0.1759 -0.0772  0.1328
  338SOL     OW 1045   1.380   0.169   3.273 -0.2838  0.8102 -0.1980
  338SOL    HW1 1046   1.377   0.245   3.331 -0.9256  0.4349  0.2742
  338SOL    HW2 1047   1.342   0.201   3.191 -0.9669  0.8804  0.1419
  339SOL     OW 1048   4.799   2.623   2.985 -0.7213 -0.2815  0.4980
  339SOL    HW1 1049   4.713   2.633   3.025 -0.9053  1.6710 -0.2867
  339SOL    HW2 1050   4.830   2.712   2.970  1.1245 -0.9316  0.0679
  340SOL     OW 1051   3.265   2.037   1.083 -0.2370  0.7218 -0.2772
  340SOL    HW1 1052   3.304   2.097   1.020 -0.8829  0.7583 -0.6567
  340SOL    HW2 1053   3.174   2.027   1.053 -0.5416  0.7173  0.6331
  341SOL     OW 1054   2.748   1.332   1.213  0.1085  0.2972 -0.3384
  341SOL    HW1 1055   2.765   1.241   1.188 -0.8371  0.5199 -1.8883
  341SOL    HW2 1056   2.722   1.375   1.131 -0.4266  1.7350  0.5589
  342SOL     OW 1057   0.681   0.814   0.453 -0.5674  0.1184  0.0055
  342SOL    HW1 1058   0.673   0.722   0.480 -0.1257 -0.2581 -1.0985
  342SOL    HW2 1059   0.773   0.824   0.430 -0.7034  0.7390 -0.2672
  343SOL     OW 1060   1.349   0.359   1.185 -0.4647 -0.2105  0.0600
  343SOL    HW1 1061   1.310   0.372   1.098 -0.0706  2.0584  0.1534
  343SOL    HW2 1062   1.328   0.439   1.233  0.3271 -0.9195  1.6754
  344SOL     OW 1063   1.091   1.477   4.736  0.0140  0.0315  0.5965
  344SOL    HW1 1064   1.037   1.472   4.815  0.9757 -1.7845  1.1928
  344SOL    HW2 1065   1.181   1.467   4.767  0.5113  0.5459 -0.6066
  345SOL     OW 1066   2.289   4.168   1.961 -0.1440  0.2217  0.0562
  345SOL    HW1 1067   2.212   4.127   1.921 -0.0238 -0.5324  0.5768
  345SOL    HW2 1068   2.272   4.262   1.954 -0.5555  0.0887 -0.9116
  346SOL     OW 1069   3.104   1.171   0.991 -0.7298  0.2919 -0.2411
  346SOL    HW1 1070   3.078   1.162   1.083  2.3134 -0.3285  0.6707
  346SOL    HW2 1071   3.098   1.083   0.955  0.1817  0.1259  0.0051
  347SOL     OW 1072   1.670   4.351   3.404  0.5328 -0.1901 -0.2908
  347SOL    HW1 1073   1.734   4.347   3.475 -1.7454 -1.1717  1.8729
  347SOL    HW2 1074   1.645   4.443   3.399 -0.5680 -0.3470  1.4952
  348SOL     OW 1075   0.085   1.420   2.026  0.0242  0.4634 -0.7016
  348SOL    HW1 1076   0.050   1.410   2.114 -1.6981  1.4092 -1.2401
  348SOL    HW2 1077   0.145   1.346   2.016 -1.4031 -0.9315  0.4762
  349SOL     OW 1078   0.271   1.384   2.910  0.1809  0.3366  0.5338
  349SOL    HW1 1079   0.262   1.453   2.976  0.2806 -1.5316  2.5778
  349SOL    HW2 1080   0.244   1.304   2.954 -2.5090 -0.6536 -2.5096
  350SOL     OW 1081   4.780   2.685   0.403  0.0995  0.2423  1.0046
  350SOL    HW1 1082   4.801   2.599   0.366 -1.1530  0.7064 -0.8921
  350SOL    HW2 1083   4.857   2.708   0.456  1.0697 -1.3777  0.3535
  351SOL     OW 1084   3.612   0.710   2.981  0.0982 -0.3120 -0.4899
  351SOL    HW1 1085   3.654   0.708   3.067 -1.2165  1.4242  0.2620
  351SOL    HW2 1086   3.667   0.769   2.929  0.8657 -1.3234 -0.8612
  352SOL     OW 1087   0.944   1.075   0.836  0.1785 -0.3446  0.4453
  352SOL    HW1 1088   0.863   1.123   0.820  1.4137  1.9923  0.6420
  352SOL    HW2 1089   0.988   1.126   0.905  1.8088 -1.5336  0.3430
  353SOL     OW 1090   3.122   1.620   0.241 -0.0744  0.0463  0.4146
  353SOL    HW1 1091   3.216   1.610   0.257  0.2019  1.1511 -0.4444
  353SOL    HW2 1092   3.096   1.535   0.204  0.6196 -0.2016  0.4723
  354SOL     OW 1093   4.665   1.429   0.717  0.0981 -0.0845  0.2299
  354SOL    HW1 1094   4.747   1.389   0.689  0.3463  0.7727 -0.2790
  354SOL    HW2 1095   4.691   1.502   0.773 -0.3033  0.3841 -0.1894
  355SOL     OW 1096   0.853   1.716   3.568  0.3730 -0.3535  0.5608
  355SOL    HW1 1097   0.793   1.645   3.549 -0.5834  0.0844  1.7954
  355SOL    HW2 1098   0.928   1.673   3.611  0.9707 -0.8932 -0.9545
  356SOL     OW 1099   0.612   2.168   3.662  0.4076 -0.0838  0.6662
  356SOL    HW1 1100   0.669   2.156   3.738  0.7640 -1.2299  0.2300
  356SOL    HW2 1101   0.610   2.083   3.619  1.1383  0.8320 -1.2872
  357SOL     OW 1102   3.370   3.200   1.608  0.4842  0.3603  0.0164
  357SOL    HW1 1103   3.404   3.168   1.525 -1.0160 -1.7229  0.1329
  357SOL    HW2 1104   3.448   3.221   1.659  1.4472  0.6571 -1.5112
  358SOL     OW 1105   1.077   3.116   1.642 -0.2157  0.2506 -0.1507
  358SOL    HW1 1106   1.160   3.161   1.623 -0.2648  0.8243  0.9049
  358SOL    HW2 1107   1.078   3.039   1.585  0.8887  0.4327 -0.4095
  359SOL     OW 1108   3.178   1.301   3.612 -0.4794 -0.3469  0.9401
  359SOL    HW1 1109   3.116   1.268   3.547 -0.9535  1.8097  0.2334
  359SOL    HW2 1110   3.229   1.368   3.566  1.3999 -1.0087  1.9220
  360SOL     OW 1111   0.087   3.366   2.171  0.4852  0.2530 -1.1057
  360SOL    HW1 1112   0.100   3.313   2.093 -1.1262  0.4035 -1.4978
  360SOL    HW2 1113   0.046   3.447   2.140  0.0853  0.4350 -0.1568
  361SOL     OW 1114   2.075   1.153   2.695 -0.6535 -0.2343  0.6337
  361SOL    HW1 1115   2.042   1.135   2.607 -0.5229  1.7656  0.1277
  361SOL    HW2 1116   1.997   1.152   2.751 -0.8399 -0.7196  0.3696
  362SOL     OW 1117   1.007   3.572   1.102 -0.1671  0.3456  0.0990
  362SOL    HW1 1118   0.932   3.626   1.125  0.5784  1.0941  0.8410
  362SOL    HW2 1119   1.081   3.632   1.101  0.4357 -0.3807 -0.6211
  363SOL     OW 1120   2.497   0.611   0.899 -0.1266 -0.3823  0.6274
  363SOL    HW1 1121   2.432   0.680   0.914 -0.0198 -0.2498  0.4843
  363SOL    HW2 1122   2.542   0.638   0.819  2.9994  1.7905  2.8494
  364SOL     OW 1123   3.944   0.298   1.074  0.4073 -0.3095  0.1929
  364SOL    HW1 1124   3.964   0.392   1.078 -1.9519  0.3326 -1.1027
  364SOL    HW2 1125   3.959   0.274   0.982 -0.9855 -0.6501  0.0249
  365SOL     OW 1126   0.553   3.964   3.411  0.4177  0.0627  0.2523
  365SOL    HW1 1127   0.538   3.869   3.410 -3.7089  0.4908  1.0604
  365SOL    HW2 1128   0.564   3.988   3.320 -0.3819 -1.0511 -0.1601
  366SOL     OW 1129   0.427   1.662   3.076 -0.3836  0.0172 -0.5234
  366SOL    HW1 1130   0.402   1.751   3.101  0.5907  0.4910 -1.1460
  366SOL    HW2 1131   0.507   1.644   3.126 -1.0081 -0.8184  0.1914
  367SOL     OW 1132   1.133   3.926   3.435 -0.0922  0.1363  0.6066
  367SOL    HW1 1133   1.219   3.964   3.415 -0.5957  1.8919  1.5870
  367SOL    HW2 1134   1.084   3.937   3.354  0.4555 -0.4978  0.1728
  368SOL     OW 1135   0.515   1.863   1.679  0.1843 -0.3184  0.0474
  368SOL    HW1 1136   0.441   1.900   1.631  1.5284 -2.0262 -3.7368
  368SOL    HW2 1137   0.476   1.794   1.733 -1.1287 -0.6537 -1.2552
  369SOL     OW 1138   1.077   0.472   4.872  0.0040 -0.9703  0.1778
  369SOL    HW1 1139   1.146   0.444   4.932 -0.3809  1.1408  1.7196
  369SOL    HW2 1140   1.004   0.413   4.890  0.6849 -1.8574  0.0699
  370SOL     OW 1141   3.445   3.667   3.935 -0.4792  0.3658  0.0879
  370SOL    HW1 1142   3.406   3.738   3.884 -0.6702  0.2771  0.1087
  370SOL    HW2 1143   3.524   3.705   3.973  0.4261  0.0476 -1.3778
  371SOL     OW 1144   2.942   0.815   1.659  0.5735  0.2270 -0.4106
  371SOL    HW1 1145   2.877   0.878   1.629  0.0274 -0.7043 -1.2647
  371SOL    HW2 1146   2.996   0.863   1.721 -1.7136  0.7129  1.3662
  372SOL     OW 1147   2.812   0.621   3.914  0.1007  0.3670  0.2828
  372SOL    HW1 1148   2.836   0.611   4.006  0.0531 -0.6049  0.1998
  372SOL    HW2 1149   2.735   0.679   3.915 -0.7878 -0.7828  0.9879
  373SOL     OW 1150   0.108   2.672   2.311  0.2329  0.0286 -0.5671
  373SOL    HW1 1151   0.031   2.660   2.257  1.1161  0.5050 -1.9787
  373SOL    HW2 1152   0.077   2.657   2.401 -1.4037 -0.1111 -1.1275
  374SOL     OW 1153   0.041   3.515   2.797 -0.2272  0.5732  0.3566
  374SOL    HW1 1154   0.082   3.496   2.712 -0.3498 -0.8255  0.5918
  374SOL    HW2 1155   0.012   3.430   2.829  0.4253  0.9767  2.1253
  375SOL     OW 1156   1.626   4.546   4.662  0.2792 -0.1113  0.5565
  375SOL    HW1 1157   1.598   4.516   4.749 -0.2380 -3.0357 -0.5096
  375SOL    HW2 1158   1.722   4.540   4.666  0.2100 -2.2280  0.3770
  376SOL     OW 1159   0.669   1.483   2.187  0.4570  0.0835  0.0962
  376SOL    HW1 1160   0.697   1.480   2.278 -0.5382 -1.7713  0.3881
  376SOL    HW2 1161   0.747   1.456   2.138  0.2444 -1.6524  0.6415
  377SOL     OW 1162   4.150   4.654   2.336 -0.0681  0.9098  0.0578
  377SOL    HW1 1163   4.202   4.629   2.260  0.0235  2.5126 -0.4346
  377SOL    HW2 1164   4.212   4.697   2.395 -0.6918  2.2999 -0.2733
  378SOL     OW 1165   2.386   3.263   3.171 -0.1569  0.0890 -0.0029
  378SOL    HW1 1166   2.372   3.347   3.128 -1.5827 -0.1414 -0.0200
  378SOL    HW2 1167   2.299   3.234   3.197  0.5279 -0.3162  2.0427
  379SOL     OW 1168   0.872   1.818   2.389  0.1058  0.6994  0.5648
  379SOL    HW1 1169   0.881   1.807   2.294  0.3424 -0.0745  0.6695
  379SOL    HW2 1170   0.841   1.907   2.400 -0.7378  0.5292 -0.2951
  380SOL     OW 1171   2.754   1.378   2.037 -0.0502 -0.2806  0.8816
  380SOL    HW1 1172   2.710   1.293   2.050  0.3974 -0.4307  1.4663
  380SOL    HW2 1173   2.747   1.394   1.943 -1.1177 -0.4287  0.9248
  381SOL     OW 1174   0.855   2.285   4.577  0.5311 -0.0230  0.1391
  381SOL    HW1 1175   0.934   2.264   4.626  1.3971 -0.6389 -1.4494
  381SOL    HW2 1176   0.847   2.380   4.583  0.8836 -0.0472  1.0638
  382SOL     OW 1177   0.216   1.952   1.857 -0.0901  0.1325  0.5500
  382SOL    HW1 1178   0.210   2.017   1.787 -0.6858  0.0480  0.5131
  382SOL    HW2 1179   0.285   1.985   1.915 -0.3973  0.8141  0.5423
  383SOL     OW 1180   1.561   1.869   3.634 -0.3914 -0.1467 -0.0939
  383SOL    HW1 1181   1.542   1.956   3.598  0.8386  0.2638  0.2223
  383SOL    HW2 1182   1.626   1.884   3.702  0.6984 -1.4450 -0.8036
  384SOL     OW 1183   4.632   1.672   1.866 -0.3747  0.2831 -0.3372
  384SOL    HW1 1184   4.670   1.756   1.839  0.3838  0.4247  1.0849
  384SOL    HW2 1185   4.540   1.692   1.882  0.0774  1.2135  1.3450
  385SOL     OW 1186   1.553   1.073   2.079  0.2111  0.4449 -0.4155
  385SOL    HW1 1187   1.516   0.987   2.061 -0.9588  0.7528  0.3395
  385SOL    HW2 1188   1.635   1.056   2.124  0.3212 -0.2715 -0.8765
  386SOL     OW 1189   2.330   4.391   4.759  0.1924  0.0934  1.0110
  386SOL    HW1 1190   2.290   4.349   4.683 -0.7246  1.3016  0.8014
  386SOL    HW2 1191   2.399   4.447   4.722  0.6540 -0.3547  1.1888
  387SOL     OW 1192   0.228   3.566   4.269 -0.2448  0.7000 -0.7091
  387SOL    HW1 1193   0.177   3.643   4.292  1.8364  1.3503  2.3886
  387SOL    HW2 1194   0.257   3.530   4.353 -0.9920 -3.4587 -1.9990
  388SOL     OW 1195   3.125   0.368   0.556  0.1460  0.4363  0.1755
  388SOL    HW1 1196   3.217   0.346   0.572  0.0323  0.3540  0.7327
  388SOL    HW2 1197   3.125   0.462   0.538  0.4755  0.2419 -0.9525
  389SOL     OW 1198   3.449   4.168   3.386 -0.3016 -0.0380  0.3538
  389SOL    HW1 1199   3.501   4.244   3.359  0.7952 -0.8004  0.2529
  389SOL    HW2 1200   3.402   4.141   3.307 -0.2682  0.2043  0.2522
  390SOL     OW 1201   4.722   3.781   2.128  0.0786  0.1351  0.3707
  390SOL    HW1 1202   4.799   3.819   2.086  0.9887 -1.2639  0.7112
  390SOL    HW2 1203   4.757   3.725   2.197 -1.1266 -2.3136 -0.8781
  391SOL     OW 1204   0.807   0.719   2.648 -0.2854 -0.0478 -0.1237
  391SOL    HW1 1205   0.763   0.736   2.565  0.4227  2.6261 -0.0497
  391SOL    HW2 1206   0.744   0.667   2.698 -1.0283 -1.0770 -2.0151
  392SOL     OW 1207   3.368   0.824   2.926 -0.3759  0.1905  0.0792
  392SOL    HW1 1208   3.365   0.822   2.831 -0.8583 -1.7042  0.1012
  392SOL    HW2 1209   3.443   0.769   2.949  0.2265  1.2784  0.7900
  393SOL     OW 1210   4.586   2.271   2.543  0.6383  0.6060 -0.0804
  393SOL    HW1 1211   4.668   2.250   2.589 -0.8792 -1.1046  2.0250
  393SOL    HW2 1212   4.572   2.197   2.484 -0.1746  0.0885  0.7436
  394SOL     OW 1213   4.617   4.701   0.949  0.0260  0.5058  0.2369
  394SOL    HW1 1214   4.661   4.729   1.030 -0.1828 -0.9547  0.8924
  394SOL    HW2 1215   4.670   4.628   0.917 -0.6829  0.1576 -0.1717
  395SOL     OW 1216   3.837   3.034   2.233  0.1721 -0.5755 -1.0103
  395SOL    HW1 1217   3.786   3.114   2.220 -0.9012 -1.2967 -1.4316
  395SOL    HW2 1218   3.869   3.012   2.145  1.5608  0.0608 -0.7003
  396SOL     OW 1219   2.442   4.649   3.865 -0.4790  0.1386 -0.1909
  396SOL    HW1 1220   2.379   4.584   3.894 -2.1467  1.0154 -1.6423
  396SOL    HW2 1221   2.390   4.714   3.817  1.2601  1.9279  0.1789
  397SOL     OW 1222   3.585   2.221   2.606 -0.1240 -0.2545 -0.6061
  397SOL    HW1 1223   3.505   2.251   2.563 -0.1692  1.3395  0.5287
  397SOL    HW2 1224   3.609   2.291   2.666  0.0961 -2.2161  1.7847
  398SOL     OW 1225   1.936   2.746   1.450 -0.2852 -0.3427 -0.0445
  398SOL    HW1 1226   1.954   2.697   1.370 -2.8859 -0.5683 -0.5799
  398SOL    HW2 1227   1.853   2.711   1.481  0.1476  0.4638  2.2201
  399SOL     OW 1228   1.119   2.901   1.458  0.2288  0.2568 -0.2627
  399SOL    HW1 1229   1.052   2.909   1.391  0.2346 -0.4515 -0.3604
  399SOL    HW2 1230   1.149   2.810   1.452  2.2167  0.9204 -1.1991
  400SOL     OW 1231   1.826   0.839   4.239 -0.6368  0.0872 -0.2183
  400SOL    HW1 1232   1.866   0.901   4.299 -1.9026 -0.9628  1.8557
  400SOL    HW2 1233   1.891   0.770   4.229 -1.3921 -1.1640  2.4076
  401SOL     OW 1234   3.064   3.617   4.835 -0.2756  0.1653 -0.1468
  401SOL    HW1 1235   3.148   3.580   4.863 -1.7359 -3.3331  0.0924
  401SOL    HW2 1236   3.079   3.648   4.746  1.6685  1.3294  0.5283
  402SOL     OW 1237   1.476   4.523   0.688  0.1193 -0.3950 -0.0584
  402SOL    HW1 1238   1.530   4.566   0.621 -1.3117  1.7532  0.0631
  402SOL    HW2 1239   1.499   4.431   0.682  1.2825 -0.0209 -2.3370
  403SOL     OW 1240   4.070   2.250   3.670  0.0966  0.0138 -0.0094
  403SOL    HW1 1241   4.040   2.341   3.672 -1.4142 -0.3449 -2.3371
  403SOL    HW2 1242   4.165   2.257   3.668  0.1605  1.3741  2.6012
  404SOL     OW 1243   2.172   3.040   1.286  0.4434  0.5102  0.4360
  404SOL    HW1 1244   2.196   2.948   1.295  0.5290  0.5431  0.5427
  404SOL    HW2 1245   2.102   3.053   1.350 -0.5062  0.1868 -0.4943
  405SOL     OW 1246   4.516   3.728   3.544  0.0282 -0.1560  0.3500
  405SOL    HW1 1247   4.568   3.671   3.487  1.1677  2.6750 -1.6238
  405SOL    HW2 1248   4.426   3.713   3.517  0.3714 -0.4249 -0.6905
  406SOL     OW 1249   1.899   2.438   3.622 -0.2198  0.0207  0.8940
  406SOL    HW1 1250   1.875   2.490   3.546 -0.2825 -1.6387 -0.2818
  406SOL    HW2 1251   1.995   2.442   3.625 -0.2677  1.0674  1.4810
  407SOL     OW 1252   1.707   3.255   0.100 -0.2752  0.1369 -0.6869
  407SOL    HW1 1253   1.709   3.279   0.193 -2.3111  1.6745 -0.9594
  407SOL    HW2 1254   1.705   3.159   0.100  1.3709  0.0399  0.7522
  408SOL     OW 1255   4.730   2.830   3.638  0.9999 -0.3246  0.0863
  408SOL    HW1 1256   4.795   2.816   3.707 -0.5500  0.2387  1.7681
  408SOL    HW2 1257   4.725   2.925   3.628 -0.2131 -0.3008  0.6961
  409SOL     OW 1258   0.353   0.040   3.223 -0.0012 -0.1990  0.5103
  409SOL    HW1 1259   0.292   0.036   3.297  0.6484 -0.7976  1.0314
  409SOL    HW2 1260   0.302   0.009   3.148 -0.2345 -1.0884  1.0190
  410SOL     OW 1261   2.769   1.035   3.189 -0.3707 -1.1611  0.4942
  410SOL    HW1 1262   2.744   1.047   3.281  0.9434 -0.2520  0.7610
  410SOL    HW2 1263   2.790   1.123   3.158  1.5488 -1.7272  0.0395
  411SOL     OW 1264   2.066   1.929   4.464 -0.2070 -0.0239 -0.1541
  411SOL    HW1 1265   2.116   1.965   4.537  0.4786  1.9478 -1.4913
  411SOL    HW2 1266   2.132   1.890   4.407 -0.6730 -1.0739  0.0094
  412SOL     OW 1267   1.508   4.900   2.615  0.9191  0.1857  0.0761
  412SOL    HW1 1268   1.560   4.840   2.561  1.5485  1.8729 -1.3055
  412SOL    HW2 1269   1.434   4.847   2.646  2.1429 -1.6216  0.0414
  413SOL     OW 1270   1.966   1.888   1.664 -0.1420 -0.2785 -0.4018
  413SOL    HW1 1271   1.947   1.981   1.676 -0.6546 -0.2392 -1.4188
  413SOL    HW2 1272   1.886   1.844   1.690 -0.1255 -0.3943 -0.5499
  414SOL     OW 1273   0.792   1.686   3.872 -0.1778  0.0439  0.0970
  414SOL    HW1 1274   0.853   1.612   3.878 -0.2041 -0.0486 -0.7211
  414SOL    HW2 1275   0.849   1.763   3.867 -0.1071 -0.0601 -0.9187
  415SOL     OW 1276   2.764   4.286   0.617 -0.0188  0.3524  0.3993
  415SOL    HW1 1277   2.823   4.220   0.653 -2.5062 -1.8134  0.7563
  415SOL    HW2 1278   2.822   4.360   0.595  2.7750 -1.5806  0.7387
  416SOL     OW 1279   1.420   4.711   4.635  0.2409 -1.2138  0.6668
  416SOL    HW1 1280   1.491   4.651   4.613 -0.5000 -2.2268  0.9313
  416SOL    HW2 1281   1.453   4.763   4.708  0.7498 -1.6025  0.7159
  417SOL     OW 1282   0.972   2.692   2.839 -0.2395  0.2039 -0.5154
  417SOL    HW1 1283   1.058   2.712   2.800 -0.7984  0.9302 -1.4216
  417SOL    HW2 1284   0.964   2.755   2.911 -0.4712  0.8801 -1.1216
  418SOL     OW 1285   2.059   1.876   0.743  0.1211  0.3776  0.4377
  418SOL    HW1 1286   2.037   1.938   0.674  0.5777 -0.9994 -0.9872
  418SOL    HW2 1287   2.011   1.908   0.820 -1.1051  1.4533 -0.7238
  419SOL     OW 1288   0.844   0.603   4.344  0.2483  0.6507  0.2347
  419SOL    HW1 1289   0.933   0.579   4.321 -0.2216 -1.6524  0.5851
  419SOL    HW2 1290   0.854   0.666   4.416  1.6144 -1.0090  1.5708
  420SOL     OW 1291   1.827   0.732   1.525  0.1520  0.1057  0.1438
  420SOL    HW1 1292   1.788   0.681   1.454  0.7675  0.6243 -0.5815
  420SOL    HW2 1293   1.826   0.822   1.494 -0.5506  0.5003  1.2510
  421SOL     OW 1294   3.768   1.710   4.866 -0.6038  0.3911 -0.0763
  421SOL    HW1 1295   3.768   1.666   4.951 -0.6828 -1.9013 -1.2020
  421SOL    HW2 1296   3.861   1.720   4.845 -0.5680  1.5589  0.5167
  422SOL     OW 1297   2.645   3.202   4.322  0.2500 -0.0203  0.1835
  422SOL    HW1 1298   2.644   3.296   4.301  0.7257 -0.2863 -1.1209
  422SOL    HW2 1299   2.575   3.192   4.387 -0.1012  1.1725  0.0231
  423SOL     OW 1300   0.563   3.121   2.375  0.4788  0.6126 -0.0981
  423SOL    HW1 1301   0.595   3.175   2.303 -1.0444  1.9788  0.1773
  423SOL    HW2 1302   0.634   3.060   2.394  0.9761  0.3130 -2.6463
  424SOL     OW 1303   3.075   0.355   1.633  0.3373 -0.0798 -0.2776
  424SOL    HW1 1304   3.138   0.355   1.561 -0.2408 -2.0219 -0.8577
  424SOL    HW2 1305   3.012   0.423   1.610  1.2540  0.7103 -0.5457
  425SOL     OW 1306   0.127   0.659   4.776  0.0050  0.0243  0.1274
  425SOL    HW1 1307   0.172   0.640   4.694 -0.1369 -0.1839  0.0957
  425SOL    HW2 1308   0.161   0.594   4.838 -0.8883 -0.6984 -0.1254
  426SOL     OW 1309   3.013   3.744   2.947 -0.5528  0.0634  0.2304
  426SOL    HW1 1310   2.996   3.704   2.862 -1.8896  1.3554 -0.1385
  426SOL    HW2 1311   3.062   3.824   2.926 -0.1675 -0.0346  0.7477
  427SOL     OW 1312   2.698   0.883   2.588  0.0287 -0.8753 -0.1797
  427SOL    HW1 1313   2.656   0.964   2.616 -0.4164 -0.9476 -0.6389
  427SOL    HW2 1314   2.627   0.821   2.575  0.2804 -1.0399 -0.8219
  428SOL     OW 1315   3.072   2.690   0.348 -0.2361  0.7351  0.3292
  428SOL    HW1 1316   3.018   2.769   0.359  0.9007  1.5967 -0.1042
  428SOL    HW2 1317   3.141   2.698   0.412  0.4852  0.6184 -0.4166
  429SOL     OW 1318   1.218   3.531   4.434  0.4250  0.0508  0.3736
  429SOL    HW1 1319   1.258   3.610   4.398  0.2322  0.3657  0.8294
  429SOL    HW2 1320   1.136   3.521   4.386  0.0270  0.6360  0.9043
  430SOL     OW 1321   3.115   0.109   2.368  0.3268 -0.2360  0.6524
  430SOL    HW1 1322   3.115   0.058   2.449 -0.5447 -1.1580  0.0938
  430SOL    HW2 1323   3.208   0.120   2.347  0.5814 -2.7505  0.1093
  431SOL     OW 1324   4.540   2.283   4.366  0.0005  0.2799  0.0962
  431SOL    HW1 1325   4.507   2.279   4.456  0.0157 -0.4721  0.0760
  431SOL    HW2 1326   4.462   2.296   4.312  0.0545  1.3449  0.2534
  432SOL     OW 1327   1.144   1.792   4.121  0.7564  1.0817 -0.6714
  432SOL    HW1 1328   1.138   1.853   4.194 -0.6675  0.6227 -0.3613
  432SOL    HW2 1329   1.237   1.789   4.099  1.3456  0.5923  1.6702
  433SOL     OW 1330   2.241   2.794   2.877 -0.6363 -0.0467 -0.1862
  433SOL    HW1 1331   2.271   2.732   2.944  2.2019 -0.0095 -1.2785
  433SOL    HW2 1332   2.278   2.878   2.904  0.3828  0.0063 -1.6000
  434SOL     OW 1333   0.983   2.811   0.286  0.0520  0.8429  0.3835
  434SOL    HW1 1334   0.975   2.722   0.252 -0.0765  0.9379  0.1643
  434SOL    HW2 1335   0.906   2.857   0.254 -0.0746  0.9337  0.8101
  435SOL     OW 1336   3.241   0.866   2.280  0.7715  0.1157  0.4400
  435SOL    HW1 1337   3.333   0.890   2.268  0.8471 -0.0232  0.7364
  435SOL    HW2 1338   3.212   0.919   2.354  1.0972 -1.1174  1.4703
  436SOL     OW 1339   1.260   0.387   4.299  0.2449  0.6018 -0.1342
  436SOL    HW1 1340   1.289   0.346   4.380 -0.0570  0.2643 -0.1945
  436SOL    HW2 1341   1.313   0.345   4.231 -0.9108 -0.6016 -0.3385
  437SOL     OW 1342   1.725   4.000   4.453  0.1830 -0.3405  0.2193
  437SOL    HW1 1343   1.773   4.048   4.520 -0.6165  0.8792 -0.0464
  437SOL    HW2 1344   1.748   3.908   4.467  2.4253  0.1682  0.2295
  438SOL     OW 1345   0.813   1.161   3.448 -0.0894  0.1992 -0.2479
  438SOL    HW1 1346   0.760   1.082   3.436  0.5199  0.0106 -2.0357
  438SOL    HW2 1347   0.851   1.177   3.362  2.8672  0.2558  0.9625
  439SOL     OW 1348   2.950   3.368   4.808  0.2674 -0.4161  0.0472
  439SOL    HW1 1349   2.993   3.452   4.825  0.9616 -1.0135  1.4878
  439SOL    HW2 1350   2.885   3.387   4.741  2.0623  0.7461 -1.4529
  440SOL     OW 1351   3.483   1.197   2.653 -0.4572  0.7517 -0.1227
  440SOL    HW1 1352   3.574   1.228   2.654 -0.5422  1.1098  1.8366
  440SOL    HW2 1353   3.437   1.259   2.710 -1.5207 -0.5135  0.4397
  441SOL     OW 1354   0.506   0.287   0.867 -0.4085 -0.0850 -1.0525
  441SOL    HW1 1355   0.415   0.278   0.896  0.1760 -1.9054  0.4084
  441SOL    HW2 1356   0.522   0.382   0.869 -2.1686  0.2548 -1.0660
  442SOL     OW 1357   0.588   2.419   2.405  0.3560 -0.6482  0.4746
  442SOL    HW1 1358   0.683   2.424   2.393  0.4593  0.7579  1.6644
  442SOL    HW2 1359   0.555   2.504   2.376 -0.4396 -0.7988  0.8920
  443SOL     OW 1360   1.598   0.898   2.865 -0.6712  0.6611 -0.0685
  443SOL    HW1 1361   1.514   0.923   2.827 -1.7769 -3.2445 -0.5579
  443SOL    HW2 1362   1.577   0.870   2.954  0.2241  0.1988  0.0102
  444SOL     OW 1363   2.982   0.391   3.847 -0.1648  0.8610  0.6689
  444SOL    HW1 1364   2.916   0.452   3.882  0.8256  1.2350  1.9634
  444SOL    HW2 1365   2.994   0.327   3.916 -0.5453 -0.3378 -0.3386
  445SOL     OW 1366   0.158   0.181   3.455 -0.0143 -0.4054 -0.4996
  445SOL    HW1 1367   0.140   0.107   3.513 -0.3457  0.6990  0.8617
  445SOL    HW2 1368   0.237   0.221   3.491  0.2224 -0.1510 -1.2849
  446SOL     OW 1369   1.430   1.470   2.436  0.6693 -0.2141 -0.0431
  446SOL    HW1 1370   1.345   1.426   2.429  1.6574 -2.4776  0.9466
  446SOL    HW2 1371   1.463   1.473   2.346 -0.9346  1.8592 -0.6289
  447SOL     OW 1372   3.577   1.213   4.128 -0.0689  0.0737 -0.3128
  447SOL    HW1 1373   3.511   1.162   4.174 -0.7347  0.8568 -0.3778
  447SOL    HW2 1374   3.531   1.249   4.052  0.1576  1.4216  0.1647
  448SOL     OW 1375   2.274   0.463   2.058  0.0805 -0.1021 -0.1769
  448SOL    HW1 1376   2.234   0.525   1.997  0.2906  0.6437  0.4285
  448SOL    HW2 1377   2.340   0.417   2.006 -0.9580 -0.7511 -0.9680
  449SOL     OW 1378   3.043   0.437   2.413  0.8731 -0.3709  0.3883
  449SOL    HW1 1379   2.996   0.462   2.333  0.4548 -0.8303  0.4854
  449SOL    HW2 1380   3.098   0.363   2.386  0.8386 -0.4352  0.4940
  450SOL     OW 1381   4.879  -0.006   2.469  0.2368  0.4414  0.0747
  450SOL    HW1 1382   4.940   0.067   2.462  0.5027  0.3451  1.2749
  450SOL    HW2 1383   4.905  -0.052   2.548  0.8235 -1.6665 -1.2611
  451SOL     OW 1384   1.282   0.443   0.103  0.4719 -0.2219  0.0372
  451SOL    HW1 1385   1.356   0.497   0.076 -0.8809  2.8579  1.9199
  451SOL    HW2 1386   1.282   0.448   0.199 -1.9184 -0.3994  0.1157
  452SOL     OW 1387   1.653   1.549   4.572  0.0673  0.5357 -0.0930
  452SOL    HW1 1388   1.586   1.485   4.598 -1.0530  2.1349  1.1849
  452SOL    HW2 1389   1.606   1.633   4.571  1.5230  1.3745 -1.5615
  453SOL     OW 1390   4.360   0.997   4.759 -0.0267  0.1327 -0.4358
  453SOL    HW1 1391   4.414   1.076   4.767  0.8524 -0.4233 -0.6441
  453SOL    HW2 1392   4.354   0.981   4.665 -1.4073  0.7315 -0.4711
  454SOL     OW 1393   2.023   1.584   3.094  0.6790 -0.0263 -0.3661
  454SOL    HW1 1394   1.945   1.630   3.062  0.7418 -0.1281 -0.6761
  454SOL    HW2 1395   1.990   1.499   3.123  0.6667 -0.0486 -0.4458
  455SOL     OW 1396   2.480   1.253   4.177 -0.0828 -0.1585 -0.1486
  455SOL    HW1 1397   2.394   1.272   4.214  0.2363  0.0027  0.5427
  455SOL    HW2 1398   2.541   1.291   4.240  0.4815  0.3686 -0.9942
  456SOL     OW 1399   1.856   0.389   0.062 -0.2020 -0.0147  0.1489
  456SOL    HW1 1400   1.887   0.301   0.086  0.2102  0.0898  0.0144
  456SOL    HW2 1401   1.893   0.446   0.128  0.2434  0.1662 -0.2537
  457SOL     OW 1402   3.688   4.637   1.814 -0.8578  0.0628 -0.1765
  457SOL    HW1 1403   3.724   4.725   1.824  0.3069 -0.3748 -0.3133
  457SOL    HW2 1404   3.765   4.581   1.800 -1.0985 -1.6613  4.0119
  458SOL     OW 1405   1.088   4.014   0.132  0.2610 -0.0661 -0.2163
  458SOL    HW1 1406   1.139   3.949   0.181  0.7043 -0.1957 -0.8337
  458SOL    HW2 1407   1.035   4.058   0.198 -0.0178 -1.0293  0.2192
  459SOL     OW 1408   1.478   4.713   3.761  0.0452  0.4660  0.1813
  459SOL    HW1 1409   1.413   4.651   3.727 -0.2757  0.3857  0.8991
  459SOL    HW2 1410   1.437   4.799   3.752  0.7486  0.6601 -1.4032
  460SOL     OW 1411   0.387   2.669   4.094 -0.0622 -0.1281  0.1539
  460SOL    HW1 1412   0.405   2.743   4.152  0.0093  0.5217 -0.6740
  460SOL    HW2 1413   0.348   2.603   4.151  0.0556  0.4650  0.9492
  461SOL     OW 1414   0.013   3.787   3.503  0.6721 -0.0408  0.2060
  461SOL    HW1 1415   0.019   3.774   3.409 -1.9871  3.6310 -0.6804
  461SOL    HW2 1416   0.094   3.831   3.527 -0.2978  2.7786 -1.3099
  462SOL     OW 1417   0.755   2.474   4.937  0.1578 -0.2305  0.6830
  462SOL    HW1 1418   0.816   2.520   4.879 -0.8277  0.8799  0.4813
  462SOL    HW2 1419   0.786   2.384   4.938 -0.0138 -0.3963 -1.9173
  463SOL     OW 1420   1.613   1.688   0.191  0.0854 -0.5723  0.8405
  463SOL    HW1 1421   1.524   1.677   0.225 -0.8199  0.8421 -0.8949
  463SOL    HW2 1422   1.635   1.602   0.154 -0.2491 -1.1486  1.9494
  464SOL     OW 1423   2.953   0.964   4.252  0.7639  0.0905 -0.0962
  464SOL    HW1 1424   2.860   0.962   4.230  0.8389  1.6100 -0.6430
  464SOL    HW2 1425   2.998   0.936   4.172  0.9582  4.1276 -1.6257
  465SOL     OW 1426   0.285   1.435   4.695 -0.1469 -0.1011 -0.6921
  465SOL    HW1 1427   0.319   1.346   4.702 -0.5483 -0.3275 -1.5360
  465SOL    HW2 1428   0.267   1.461   4.786  1.5656 -0.2421 -0.2809
  466SOL     OW 1429   1.294   2.644   0.866  0.2567  0.6531 -0.1859
  466SOL    HW1 1430   1.288   2.664   0.959  1.7593 -1.7680  0.5262
  466SOL    HW2 1431   1.386   2.656   0.845  0.3587 -0.9304 -0.7810
  467SOL     OW 1432   0.158   1.329   0.210  0.3894  0.3052  0.3766
  467SOL    HW1 1433   0.174   1.236   0.228 -0.7816 -0.7179 -3.0270
  467SOL    HW2 1434   0.072   1.330   0.167 -1.1757  3.4454  3.1082
  468SOL     OW 1435   4.593   4.554   2.342 -0.0933 -0.1193  0.3723
  468SOL    HW1 1436   4.568   4.615   2.410  0.1242  0.1133  0.2437
  468SOL    HW2 1437   4.635   4.481   2.388 -0.4369 -0.2140  0.5316
  469SOL     OW 1438   1.220   2.251   2.308  0.0954  0.1358 -0.4092
  469SOL    HW1 1439   1.160   2.265   2.381  0.1735 -0.7449 -0.1688
  469SOL    HW2 1440   1.178   2.184   2.254 -0.1076  0.9933 -1.3492
  470SOL     OW 1441   1.148   4.695   1.290  0.3774  0.3728 -0.3466
  470SOL    HW1 1442   1.201   4.750   1.347 -0.2800  0.7452 -0.0836
  470SOL    HW2 1443   1.062   4.691   1.333 -0.1408  0.6980 -1.3181
  471SOL     OW 1444   0.321   0.071   2.442 -0.6132  0.4694 -0.3735
  471SOL    HW1 1445   0.303   0.032   2.356 -2.0735 -0.4010  0.3008
  471SOL    HW2 1446   0.241   0.120   2.463 -1.7178 -2.1050  1.9514
  472SOL     OW 1447   1.691   0.266   2.449  0.1800 -0.4120 -0.2111
  472SOL    HW1 1448   1.760   0.283   2.512 -0.5392  0.2296  0.4272
  472SOL    HW2 1449   1.728   0.201   2.389  1.3550  0.0136  0.0451
  473SOL     OW 1450   3.545   2.516   4.217 -0.2132  0.1106 -1.0256
  473SOL    HW1 1451   3.520   2.424   4.216  0.4570 -0.1373  1.1412
  473SOL    HW2 1452   3.641   2.515   4.217 -0.1731  0.7106  0.8047
  474SOL     OW 1453   0.230   0.202   2.777 -0.3509 -0.2326 -0.0891
  474SOL    HW1 1454   0.322   0.184   2.761 -0.3537  1.3829 -2.5906
  474SOL    HW2 1455   0.208   0.272   2.715 -2.2899  2.3152  3.1206
  475SOL     OW 1456   1.930   2.532   2.566  0.3125  0.0720 -0.7864
  475SOL    HW1 1457   1.871   2.481   2.622  0.7602 -0.9185 -1.2092
  475SOL    HW2 1458   2.005   2.475   2.551  1.0746  1.0556 -0.8391
  476SOL     OW 1459   3.346   1.269   1.435 -0.0974 -0.0571  0.2472
  476SOL    HW1 1460   3.412   1.223   1.486 -0.0824 -0.6528 -0.3021
  476SOL    HW2 1461   3.335   1.353   1.481  1.5887  0.3807 -0.0737
  477SOL     OW 1462   2.950   4.121   0.766  0.1387 -0.1779 -0.2796
  477SOL    HW1 1463   2.965   4.032   0.734 -1.1460 -0.7065  0.5245
  477SOL    HW2 1464   2.871   4.115   0.819  0.5896  1.2450  0.6259
  478SOL     OW 1465   2.646   0.906   1.521 -0.4270 -0.3261  0.0700
  478SOL    HW1 1466   2.655   1.001   1.528  2.8149 -0.6423  3.6887
  478SOL    HW2 1467   2.578   0.883   1.584  0.0987 -0.4608  0.6052
  479SOL     OW 1468   2.389   0.890   4.803  0.3881 -0.6666 -0.4059
  479SOL    HW1 1469   2.437   0.859   4.879  1.2325  0.9678 -0.2220
  479SOL    HW2 1470   2.314   0.936   4.839  1.0741  0.5722 -0.5074
  480SOL     OW 1471   2.610   2.631   3.570  0.0655 -0.3283  1.0713
  480SOL    HW1 1472   2.557   2.553   3.586  1.7947 -2.0627 -0.8588
  480SOL    HW2 1473   2.620   2.633   3.474  2.0755  0.8582  1.2573
  481SOL     OW 1474   1.027   1.146   3.692  0.0788  0.2110  0.2764
  481SOL    HW1 1475   1.121   1.152   3.679  0.2853 -0.8953  1.0798
  481SOL    HW2 1476   0.997   1.087   3.623  0.2782 -0.9342  1.1414
  482SOL     OW 1477   1.290   0.286   4.577 -0.1061  0.2109 -0.5384
  482SOL    HW1 1478   1.339   0.287   4.659  0.9273  0.7987 -1.1393
  482SOL    HW2 1479   1.266   0.194   4.564 -1.5747  0.3072  1.1432
  483SOL     OW 1480   3.387   0.952   2.675 -0.1791  0.3522 -0.0706
  483SOL    HW1 1481   3.422   1.039   2.695 -0.3557  0.6215 -0.8873
  483SOL    HW2 1482   3.459   0.906   2.631 -0.1502  0.1500  0.1851
  484SOL     OW 1483   2.874   0.763   3.498 -0.4252 -0.7285  0.0280
  484SOL    HW1 1484   2.894   0.671   3.514 -1.7075 -0.9125  0.6961
  484SOL    HW2 1485   2.951   0.811   3.530  0.5090 -1.5848 -0.8856
  485SOL     OW 1486   2.238   4.253   0.556  0.4349  0.3264 -0.3496
  485SOL    HW1 1487   2.235   4.166   0.518  3.0122  0.6983 -1.6288
  485SOL    HW2 1488   2.332   4.273   0.563 -0.0723  2.8236  0.2644
  486SOL     OW 1489   1.745   1.317   2.113 -0.5221 -0.5143 -0.0451
  486SOL    HW1 1490   1.716   1.230   2.086  0.1129 -0.7585  0.0374
  486SOL    HW2 1491   1.828   1.331   2.067 -0.5468 -0.0141  0.0540
  487SOL     OW 1492   0.183   4.600   4.358 -0.3086  0.0754  0.4763
  487SOL    HW1 1493   0.105   4.552   4.385 -2.0671  2.2579 -0.4627
  487SOL    HW2 1494   0.164   4.630   4.269  1.7558  0.4058  0.0864
  488SOL     OW 1495   0.445   1.985   4.651  0.0299 -0.0232  0.6321
  488SOL    HW1 1496   0.527   2.000   4.698  0.2289 -0.7057  0.5240
  488SOL    HW2 1497   0.460   1.902   4.605 -0.4523  0.2296  0.0147
  489SOL     OW 1498   0.536   4.696   4.210 -0.4604 -0.2347  0.1201
  489SOL    HW1 1499   0.491   4.629   4.159 -1.1528  0.0638  0.3168
  489SOL    HW2 1500   0.626   4.666   4.217 -0.6794 -0.9555 -0.1099
  490SOL     OW 1501   3.738   0.458   1.563 -0.2033  0.3298  0.2387
  490SOL    HW1 1502   3.794   0.534   1.551  2.1705 -0.9819  2.0325
  490SOL    HW2 1503   3.738   0.414   1.478 -0.5213  1.6209 -0.4459
  491SOL     OW 1504   2.082   4.144   4.435 -0.2336  0.2841  0.5142
  491SOL    HW1 1505   2.109   4.218   4.489  0.1578  0.9942 -0.6298
  491SOL    HW2 1506   1.997   4.171   4.398  0.5850  0.8179 -1.0702
  492SOL     OW 1507   4.696   1.398   4.667 -0.0108 -0.3527  0.0739
  492SOL    HW1 1508   4.731   1.373   4.581  1.3317  1.7920 -0.0889
  492SOL    HW2 1509   4.773   1.424   4.717 -1.0876  2.0648  0.6034
  493SOL     OW 1510   4.781  -0.006   3.443 -0.7567  0.3499 -1.1802
  493SOL    HW1 1511   4.766  -0.066   3.516 -4.2434  0.7417 -1.4312
  493SOL    HW2 1512   4.816   0.073   3.484 -0.3332 -0.2714 -0.2903
  494SOL     OW 1513   3.144   3.884   0.365  0.3468 -0.5373 -0.1100
  494SOL    HW1 1514   3.061   3.927   0.385  1.9867  2.2825  1.2889
  494SOL    HW2 1515   3.147   3.878   0.269 -1.8566 -1.7301 -0.1625
  495SOL     OW 1516   0.421   0.464   0.293  0.1326 -0.1008 -0.0172
  495SOL    HW1 1517   0.353   0.531   0.283 -0.6180 -1.0068 -1.3065
  495SOL    HW2 1518   0.373   0.383   0.308  0.9439 -0.6559 -0.3345
  496SOL     OW 1519   0.741   0.857   4.701 -0.4599 -0.2599  0.3951
  496SOL    HW1 1520   0.726   0.924   4.768 -0.2005  0.3447 -0.1358
  496SOL    HW2 1521   0.819   0.810   4.731  0.8518  1.2654 -0.4005
  497SOL     OW 1522   4.425   3.610   4.422 -0.6266 -0.1067 -0.1504
  497SOL    HW1 1523   4.350   3.646   4.468  0.8045  1.0169  1.4183
  497SOL    HW2 1524   4.434   3.665   4.344 -0.6444  0.5895  0.3333
  498SOL     OW 1525   2.886   2.189   4.498 -0.4096  0.3143  0.3169
  498SOL    HW1 1526   2.937   2.211   4.577  2.1769 -0.8395 -0.9065
  498SOL    HW2 1527   2.917   2.251   4.432 -1.9620  0.7437 -0.0425
  499SOL     OW 1528   0.133   2.486   0.569  0.0681 -0.0002 -0.1735
  499SOL    HW1 1529   0.110   2.561   0.515 -0.2511 -0.7579 -1.1155
  499SOL    HW2 1530   0.137   2.413   0.508  1.8653 -0.4882  0.4722
  500SOL     OW 1531   2.573   1.489   0.429  0.1360 -0.2736  0.0720
  500SOL    HW1 1532   2.647   1.523   0.380  0.0979  0.5932  0.5991
  500SOL    HW2 1533   2.497   1.532   0.392  0.3232  2.6646  2.6565
  501SOL     OW 1534   1.060   2.204   4.748  0.8725  0.2377  0.0127
  501SOL    HW1 1535   1.003   2.257   4.804  1.2182  0.1050  0.4936
  501SOL    HW2 1536   1.083   2.128   4.803 -0.1737 -0.7719 -0.8810
  502SOL     OW 1537   0.675   4.174   3.762 -0.3319  0.3459 -0.7538
  502SOL    HW1 1538   0.769   4.191   3.766 -0.4462  0.8300  2.0705
  502SOL    HW2 1539   0.646   4.217   3.682  1.4710  2.4948 -0.3437
  503SOL     OW 1540   1.457   3.171   0.377  0.3446  0.4453  0.0689
  503SOL    HW1 1541   1.480   3.110   0.447  2.7403  1.6738  0.4610
  503SOL    HW2 1542   1.427   3.250   0.423 -0.3790  0.4361 -0.3704
  504SOL     OW 1543   2.616   1.117   1.809 -0.0621  0.0517  0.1322
  504SOL    HW1 1544   2.701   1.110   1.766  0.4384  0.4375  1.0184
  504SOL    HW2 1545   2.569   1.185   1.761 -1.2226 -2.4018 -2.4858
  505SOL     OW 1546   3.223   3.072   2.222  0.1153  0.2381  0.8929
  505SOL    HW1 1547   3.138   3.106   2.193  0.1656 -0.2769  0.1134
  505SOL    HW2 1548   3.245   3.005   2.158  0.4306 -0.6635  1.9106
  506SOL     OW 1549   3.994   0.843   1.976  0.1025 -0.4873 -0.7409
  506SOL    HW1 1550   3.968   0.778   1.910  1.1957 -0.1859 -1.4924
  506SOL    HW2 1551   4.075   0.881   1.942 -0.0384  0.6443  0.1168
  507SOL     OW 1552   4.878   1.041   4.277  0.2743 -0.0152 -0.1996
  507SOL    HW1 1553   4.851   1.119   4.227  0.3002 -0.6478 -1.2259
  507SOL    HW2 1554   4.966   1.062   4.308 -0.0380  0.6932  0.2511
  508SOL     OW 1555   0.789   0.474   1.167 -0.3376  0.2205  0.2519
  508SOL    HW1 1556   0.863   0.416   1.146  0.5199  0.4297  2.3983
  508SOL    HW2 1557   0.743   0.486   1.084  2.0214  0.0371 -1.1699
  509SOL     OW 1558   4.046   2.546   0.138 -0.1342  0.0816 -0.2574
  509SOL    HW1 1559   4.075   2.620   0.085  0.3243  0.8117  0.9561
  509SOL    HW2 1560   3.959   2.524   0.104 -0.0124  0.7671 -1.0393
  510SOL     OW 1561   4.545   0.077   3.032  0.0769  0.2362  0.2380
  510SOL    HW1 1562   4.577   0.120   3.112 -0.2447  0.7433  0.1013
  510SOL    HW2 1563   4.485   0.141   2.993  1.2769  0.6027 -1.1381
  511SOL     OW 1564   0.273   0.475   0.011 -0.2693 -0.7399 -0.5403
  511SOL    HW1 1565   0.256   0.391   0.054 -0.7001 -1.0480 -1.2920
  511SOL    HW2 1566   0.366   0.473  -0.009 -0.4657 -1.4915 -1.4641
  512SOL     OW 1567   2.969   4.810   1.609  0.7225  0.3858 -0.2927
  512SOL    HW1 1568   2.959   4.900   1.578  1.6676 -0.0273 -1.9151
  512SOL    HW2 1569   2.913   4.758   1.551 -0.6502 -0.0005  1.2944
  513SOL     OW 1570   1.488   2.340   1.048 -0.1893  0.7741  0.0669
  513SOL    HW1 1571   1.430   2.328   1.123  0.9689  0.0055  0.8786
  513SOL    HW2 1572   1.565   2.287   1.068 -0.4886 -0.7318 -2.3962
  514SOL     OW 1573   0.111   1.419   3.930 -0.0066 -0.1745  0.0888
  514SOL    HW1 1574   0.036   1.472   3.954 -0.3613 -0.6660  0.0940
  514SOL    HW2 1575   0.090   1.385   3.843  0.9663  1.0439 -0.6560
  515SOL     OW 1576   2.523   3.391   2.859 -0.2318 -0.2955  0.1130
  515SOL    HW1 1577   2.524   3.472   2.910  1.8851  0.0490 -0.3474
  515SOL    HW2 1578   2.435   3.386   2.822 -0.3788  1.8979  0.0243
  516SOL     OW 1579   2.013   1.719   0.367 -0.3149  0.0837 -0.0138
  516SOL    HW1 1580   1.920   1.722   0.393 -1.3100  1.0898 -3.2731
  516SOL    HW2 1581   2.048   1.804   0.396 -1.4182  1.2326 -1.8847
  517SOL     OW 1582   2.030   4.715   2.188 -0.5371 -0.1255 -0.6150
  517SOL    HW1 1583   2.030   4.798   2.236 -0.8665  1.0401 -2.5213
  517SOL    HW2 1584   2.076   4.654   2.245 -0.8268  1.2030  1.1092
  518SOL     OW 1585   2.468   3.003   0.574 -0.4236  0.2924 -0.1452
  518SOL    HW1 1586   2.389   2.948   0.573 -1.0273  1.1333 -1.3154
  518SOL    HW2 1587   2.535   2.948   0.615 -0.4968 -2.0467 -2.8559
  519SOL     OW 1588   4.129   1.751   0.124 -0.1035  0.4885  0.2815
  519SOL    HW1 1589   4.137   1.815   0.194 -0.5945 -0.7646  1.5425
  519SOL    HW2 1590   4.162   1.670   0.162 -3.6130 -1.0988  0.3842
  520SOL     OW 1591   3.671   4.712   3.903 -0.7265 -0.4651  0.3635
  520SOL    HW1 1592   3.589   4.714   3.953 -1.0467 -1.2400 -0.1057
  520SOL    HW2 1593   3.703   4.802   3.906 -0.9506 -0.4023  1.6018
  521SOL     OW 1594   1.694   2.985   0.044  0.6656 -0.4989 -0.3022
  521SOL    HW1 1595   1.646   3.006  -0.036  1.9294  1.7670 -0.5544
  521SOL    HW2 1596   1.765   2.927   0.016  0.3309 -0.7725 -0.5819
  522SOL     OW 1597   1.799   0.519   3.555 -0.0007  0.6570 -0.1992
  522SOL    HW1 1598   1.820   0.609   3.577  0.6899  0.9530 -1.9151
  522SOL    HW2 1599   1.742   0.525   3.478 -1.2010 -0.3410  0.5698
  523SOL     OW 1600   0.464   0.493   1.216 -0.2585  0.4866  0.5662
  523SOL    HW1 1601   0.410   0.449   1.283  0.0567 -0.5382  0.1725
  523SOL    HW2 1602   0.497   0.571   1.260 -0.0196 -0.1920  1.6437
  524SOL     OW 1603   1.892   0.176   2.970 -0.1432 -1.1798  0.2964
  524SOL    HW1 1604   1.863   0.125   3.045  0.2325 -0.9931  0.5704
  524SOL    HW2 1605   1.987   0.182   2.980 -0.0567 -1.3991 -0.3506
  525SOL     OW 1606   3.294   3.354   4.708  0.0001 -0.0156  0.5124
  525SOL    HW1 1607   3.310   3.400   4.791 -2.1386  1.9850 -0.0765
  525SOL    HW2 1608   3.294   3.424   4.642 -0.0470 -1.3427 -0.9578
  526SOL     OW 1609   1.050   3.155   2.139 -0.1472  0.5391 -0.1096
  526SOL    HW1 1610   1.112   3.206   2.088 -1.0993  2.5022  0.6108
  526SOL    HW2 1611   0.966   3.167   2.094 -0.7050  1.0405  1.0067
  527SOL     OW 1612   2.906   3.524   0.271 -0.2736 -0.5165  0.6960
  527SOL    HW1 1613   2.945   3.436   0.270 -0.4366 -0.5983 -0.8581
  527SOL    HW2 1614   2.870   3.535   0.183  0.0278  1.2481  0.7602
  528SOL     OW 1615   3.021   1.710   4.665 -0.4555 -0.2828 -0.0400
  528SOL    HW1 1616   3.084   1.759   4.717  0.5323 -1.2871 -0.2325
  528SOL    HW2 1617   3.017   1.757   4.582  0.7729 -0.7176 -0.3648
  529SOL     OW 1618   2.994   4.714   0.870 -0.1057 -0.5600 -0.0273
  529SOL    HW1 1619   2.957   4.690   0.785  1.8913 -0.7500 -0.9018
  529SOL    HW2 1620   2.981   4.638   0.925  0.5450 -1.2859 -0.8537
  530SOL     OW 1621   2.702   0.741   1.197 -0.1856 -0.2951 -0.6669
  530SOL    HW1 1622   2.650   0.661   1.208 -2.2026  0.9255 -0.7073
  530SOL    HW2 1623   2.761   0.723   1.124 -1.3422 -1.3938 -1.3643
  531SOL     OW 1624   1.371   1.261   2.018 -0.5335  0.2659  0.2225
  531SOL    HW1 1625   1.453   1.305   1.999 -1.2379  2.6037  2.1165
  531SOL    HW2 1626   1.397   1.172   2.043  1.4203  0.9123  0.6779
  532SOL     OW 1627   1.706   2.121   0.586  0.1422 -0.2292  0.0082
  532SOL    HW1 1628   1.722   2.206   0.545 -1.3825  0.4432  0.7406
  532SOL    HW2 1629   1.707   2.138   0.680 -0.5552 -0.9317  0.1594
  533SOL     OW 1630   3.136   3.783   3.900 -0.2850  0.1275 -0.4142
  533SOL    HW1 1631   3.106   3.697   3.930  0.8224  0.3553  1.4778
  533SOL    HW2 1632   3.101   3.844   3.964  0.8860  0.8234 -0.4145
  534SOL     OW 1633   0.241   3.094   3.199  0.9473  0.7061 -0.3542
  534SOL    HW1 1634   0.293   3.067   3.123  0.9166  0.5731 -0.3287
  534SOL    HW2 1635   0.294   3.068   3.274 -0.1925 -1.6667 -0.2629
  535SOL     OW 1636   2.214   1.292   1.152 -0.4528  0.2832  0.4559
  535SOL    HW1 1637   2.215   1.371   1.098 -1.9244  0.7475  1.0532
  535SOL    HW2 1638   2.298   1.294   1.198 -0.8096  2.0256  1.1448
  536SOL     OW 1639   1.540   2.285   3.748  0.0194  0.1433  0.0845
  536SOL    HW1 1640   1.601   2.359   3.755 -0.4063  0.4544  0.5596
  536SOL    HW2 1641   1.551   2.238   3.831 -1.1527  0.8041  0.6350
  537SOL     OW 1642   0.636   1.316   3.735  0.4020  0.3630 -0.3986
  537SOL    HW1 1643   0.590   1.238   3.766 -0.2895 -0.0129 -2.2677
  537SOL    HW2 1644   0.614   1.384   3.799 -2.3661  0.0686 -0.9362
  538SOL     OW 1645   3.080   3.851   0.099 -0.0332 -0.4477  0.2850
  538SOL    HW1 1646   3.031   3.771   0.078 -0.0490  0.0221 -1.7021
  538SOL    HW2 1647   3.047   3.916   0.037  0.4137  0.9436  1.4606
  539SOL     OW 1648   4.621   4.801   2.515 -0.0976 -0.3302  0.3465
  539SOL    HW1 1649   4.701   4.848   2.490 -1.1229  1.0532 -0.5022
  539SOL    HW2 1650   4.616   4.811   2.610  1.2785 -1.3639  0.5476
  540SOL     OW 1651   2.972   3.617   0.804 -0.1065 -0.2120  0.8421
  540SOL    HW1 1652   2.995   3.548   0.867 -0.4544 -1.2007 -0.0883
  540SOL    HW2 1653   3.001   3.583   0.719  0.7614  1.2982  0.5034
  541SOL     OW 1654   1.553   1.061   0.254  0.5712 -0.7015 -0.3948
  541SOL    HW1 1655   1.475   1.104   0.219  0.0872 -0.5473  0.8373
  541SOL    HW2 1656   1.520   1.003   0.323  1.6255  0.0775  0.8034
  542SOL     OW 1657   1.123   1.486   3.961  0.4767 -0.4265  0.1048
  542SOL    HW1 1658   1.067   1.414   3.930  0.5609 -0.6154  0.3886
  542SOL    HW2 1659   1.115   1.483   4.056 -2.7183  2.4361  0.1126
  543SOL     OW 1660   2.969   0.379   1.894  0.1871  0.2145 -0.3888
  543SOL    HW1 1661   2.964   0.284   1.900  3.0482 -0.0025  0.1326
  543SOL    HW2 1662   3.004   0.396   1.806 -1.5437  0.9118 -0.9837
  544SOL     OW 1663   0.672   0.800   3.938  0.0885 -0.4552  0.3097
  544SOL    HW1 1664   0.593   0.755   3.969  1.0423 -2.0523  0.5389
  544SOL    HW2 1665   0.736   0.787   4.008  1.4658 -1.8253 -1.1210
  545SOL     OW 1666   1.934   2.733   0.639 -0.1987  0.4402  0.5562
  545SOL    HW1 1667   1.956   2.682   0.560 -2.5031  2.1596 -1.3129
  545SOL    HW2 1668   1.959   2.822   0.617 -1.6601  1.0874  1.4227
  546SOL     OW 1669   1.053   4.579   2.028 -0.4950  0.4953  0.3255
  546SOL    HW1 1670   1.004   4.500   2.006 -0.1008 -0.1381  1.6303
  546SOL    HW2 1671   0.998   4.651   1.996 -1.7832 -0.2340  0.8569
  547SOL     OW 1672   3.847   2.484   4.512  0.0529  0.6029 -0.5592
  547SOL    HW1 1673   3.758   2.449   4.515 -0.2148  1.3316  0.5178
  547SOL    HW2 1674   3.885   2.447   4.432 -0.4478 -1.5594  0.1295
  548SOL     OW 1675   4.674   4.776   1.227 -0.1521 -0.0480 -0.2736
  548SOL    HW1 1676   4.663   4.869   1.207 -0.8174 -0.1672 -0.5029
  548SOL    HW2 1677   4.669   4.771   1.323  2.0435  0.4066 -0.0952
  549SOL     OW 1678   2.825   4.747   4.814 -0.0814  0.2469  0.1648
  549SOL    HW1 1679   2.800   4.836   4.838  0.0158  0.2949  0.0845
  549SOL    HW2 1680   2.831   4.701   4.898 -3.1114 -0.4924  0.0920
  550SOL     OW 1681   3.558   2.754   2.912 -0.1394 -0.1958 -0.1050
  550SOL    HW1 1682   3.626   2.791   2.970  0.6124 -1.3353 -0.2219
  550SOL    HW2 1683   3.555   2.814   2.838  0.4605  0.0999  0.0978
  551SOL     OW 1684   3.201   1.859   3.434 -0.9371  0.2364  0.4102
  551SOL    HW1 1685   3.121   1.813   3.459 -1.1607  1.1597  1.5170
  551SOL    HW2 1686   3.174   1.919   3.365 -0.9143 -0.3913 -0.1458
  552SOL     OW 1687   1.030   2.089   0.288  0.3890 -0.1516 -0.3141
  552SOL    HW1 1688   1.094   2.020   0.305 -0.0277 -0.4795 -0.0498
  552SOL    HW2 1689   1.069   2.168   0.324  0.4301 -0.4457  0.2874
  553SOL     OW 1690   2.162   0.844   4.588 -0.2196  0.0545  0.0127
  553SOL    HW1 1691   2.186   0.915   4.647 -0.5639  0.8683 -0.7865
  553SOL    HW2 1692   2.143   0.770   4.645 -0.3977  0.7699  0.9060
  554SOL     OW 1693   0.885   1.657   1.071  0.4717 -0.0043 -0.2740
  554SOL    HW1 1694   0.792   1.654   1.051  0.1485  0.3532  1.0474
  554SOL    HW2 1695   0.915   1.741   1.035  0.1218  0.1998 -0.0933
  555SOL     OW 1696   1.664   2.100   4.491  0.1793  0.0577 -0.4718
  555SOL    HW1 1697   1.703   2.012   4.489 -0.4018 -0.1996 -0.6707
  555SOL    HW2 1698   1.573   2.086   4.466  0.4615  0.9340 -2.1034
  556SOL     OW 1699   4.545   1.221   4.359  0.4573  0.0121 -0.6928
  556SOL    HW1 1700   4.460   1.251   4.328 -0.9175 -2.0364  0.7513
  556SOL    HW2 1701   4.605   1.294   4.343 -1.9267  2.2009 -0.1944
  557SOL     OW 1702   3.742   1.517   0.142  0.4278 -0.0701  0.2815
  557SOL    HW1 1703   3.754   1.459   0.217  0.5387 -0.1327  0.2157
  557SOL    HW2 1704   3.647   1.525   0.133  0.3452 -1.8468 -0.9328
  558SOL     OW 1705   0.430   3.548   2.472 -0.2724  0.4163  0.2187
  558SOL    HW1 1706   0.379   3.545   2.391  0.5765  1.5503 -0.3925
  558SOL    HW2 1707   0.373   3.591   2.535 -3.0671 -4.9556  1.9424
  559SOL     OW 1708   1.847   4.555   4.061 -0.1270  0.4323 -0.3768
  559SOL    HW1 1709   1.870   4.644   4.086  2.2346  0.2986 -1.7665
  559SOL    HW2 1710   1.816   4.563   3.971  1.0114 -0.2204 -0.8483
  560SOL     OW 1711   1.319   4.783   1.971 -0.1887  0.0349 -0.0264
  560SOL    HW1 1712   1.401   4.787   2.020  0.9680  2.6110 -1.9605
  560SOL    HW2 1713   1.330   4.710   1.911 -0.0412 -0.6675  0.8274
  561SOL     OW 1714   4.280   2.125   1.729 -0.2671 -0.7168  0.2573
  561SOL    HW1 1715   4.286   2.198   1.790 -0.1286  1.1446 -1.8345
  561SOL    HW2 1716   4.193   2.134   1.691 -0.7309 -2.4415  0.8490
  562SOL     OW 1717   3.273   1.684   2.829  0.3613  0.0161  0.2377
  562SOL    HW1 1718   3.179   1.695   2.848  0.1887 -0.6738 -0.1545
  562SOL    HW2 1719   3.317   1.708   2.911 -0.0803  1.4234  0.0889
  563SOL     OW 1720   0.561   1.924   0.041 -0.3521  0.2024 -0.5056
  563SOL    HW1 1721   0.648   1.939   0.079 -0.2487  1.4195 -1.1745
  563SOL    HW2 1722   0.571   1.843  -0.009  0.3167  0.1670 -0.3349
  564SOL     OW 1723   3.364   1.416   0.429 -0.1081 -0.1614 -0.1641
  564SOL    HW1 1724   3.334   1.456   0.511 -0.0696  0.3468 -0.3950
  564SOL    HW2 1725   3.401   1.331   0.455 -0.7376 -0.3094  0.2559
  565SOL     OW 1726   2.216   1.156   4.754 -0.2567  0.1724 -0.0907
  565SOL    HW1 1727   2.152   1.207   4.803 -0.0724 -1.2062  1.7118
  565SOL    HW2 1728   2.300   1.197   4.775 -0.2144 -0.1981  0.4901
  566SOL     OW 1729   1.442   4.762   0.824  0.4668 -0.0013  0.1201
  566SOL    HW1 1730   1.525   4.785   0.865  0.8934 -1.2668  0.0048
  566SOL    HW2 1731   1.452   4.670   0.799 -1.4027 -0.5730  1.2404
  567SOL     OW 1732   1.043   3.100   2.803  0.1773 -0.1047 -0.0173
  567SOL    HW1 1733   1.041   3.020   2.856  2.1891 -1.6252 -2.0638
  567SOL    HW2 1734   0.954   3.108   2.770 -0.1428 -1.3260  0.4707
  568SOL     OW 1735   3.483   0.717   0.247 -0.3995 -0.0570 -0.5855
  568SOL    HW1 1736   3.523   0.636   0.278 -2.0754 -1.3890 -1.7093
  568SOL    HW2 1737   3.466   0.701   0.154 -2.0319  1.0273 -0.5182
  569SOL     OW 1738   1.265   4.181   2.889  0.5719  0.0848 -0.1212
  569SOL    HW1 1739   1.242   4.267   2.925  1.1419 -0.0281  0.5272
  569SOL    HW2 1740   1.303   4.133   2.962  3.0190  0.3007 -1.1652
  570SOL     OW 1741   3.076   2.023   3.265  0.4260 -0.4246  0.3214
  570SOL    HW1 1742   3.108   2.110   3.289  1.8411 -0.9863  0.5411
  570SOL    HW2 1743   3.061   2.028   3.171 -1.5021  0.6430  0.6152
  571SOL     OW 1744   1.564   2.693   0.773  0.5063  0.2247  0.3049
  571SOL    HW1 1745   1.608   2.773   0.802 -1.4091  1.3400  0.3010
  571SOL    HW2 1746   1.544   2.709   0.681 -2.2829  0.9570  0.9596
  572SOL     OW 1747   4.050   1.978   4.532  0.1463  0.1374 -0.6728
  572SOL    HW1 1748   4.006   1.928   4.463  0.5699  0.3217 -1.0833
  572SOL    HW2 1749   3.985   2.043   4.559 -0.4531 -0.7041 -0.0418
  573SOL     OW 1750   1.102   1.379   1.773 -0.0328 -0.2576 -0.0593
  573SOL    HW1 1751   1.056   1.338   1.700  0.5558 -1.1987  0.0833
  573SOL    HW2 1752   1.064   1.339   1.851 -1.4789  1.5702  0.2566
  574SOL     OW 1753   4.425   2.372   0.935  0.3218  0.2198  0.2816
  574SOL    HW1 1754   4.439   2.465   0.953 -0.1613  0.2351  0.6050
  574SOL    HW2 1755   4.494   2.327   0.983  1.0464  0.4508 -0.5131
  575SOL     OW 1756   0.234   2.277   2.395 -0.1048  0.4022 -0.0768
  575SOL    HW1 1757   0.244   2.182   2.391 -1.8357  0.1883 -0.3455
  575SOL    HW2 1758   0.277   2.309   2.316  0.8793 -0.1011  0.2381
  576SOL     OW 1759   4.349   1.401   0.010 -0.3701  0.2005  0.5838
  576SOL    HW1 1760   4.289   1.327   0.010  0.2072 -0.2750  0.1735
  576SOL    HW2 1761   4.324   1.453   0.086 -0.4253 -0.7072  1.1871
  577SOL     OW 1762   0.306   1.521   1.523  0.0209 -0.1028  0.4261
  577SOL    HW1 1763   0.326   1.548   1.433 -0.8431 -1.3019 -0.1660
  577SOL    HW2 1764   0.274   1.600   1.566  3.0197  1.1672  0.5326
  578SOL     OW 1765   0.067   4.359   1.970  0.0011  0.0896  0.1513
  578SOL    HW1 1766  -0.015   4.375   2.015  0.0099  3.6944 -0.8237
  578SOL    HW2 1767   0.130   4.342   2.040 -0.6033  2.4240  1.3444
  579SOL     OW 1768   0.199   3.638   0.960  0.5469 -0.1229 -0.2783
  579SOL    HW1 1769   0.185   3.684   0.878  0.7059 -0.8414 -0.7126
  579SOL    HW2 1770   0.118   3.653   1.010  1.3531  2.2477  0.4020
  580SOL     OW 1771   0.483   0.612   4.020 -0.4637  0.4046 -0.2297
  580SOL    HW1 1772   0.549   0.543   4.027  0.3827  0.8307 -2.8491
  580SOL    HW2 1773   0.404   0.566   3.993 -0.2182  0.3043 -0.7966
  581SOL     OW 1774   4.742   0.903   1.310 -0.1109 -0.3042  0.5255
  581SOL    HW1 1775   4.829   0.929   1.279 -0.1999  1.7270  1.8236
  581SOL    HW2 1776   4.713   0.976   1.365 -1.9791 -1.6313  1.4123
  582SOL     OW 1777   2.409   0.520   2.335 -0.0786 -0.4677  0.0040
  582SOL    HW1 1778   2.327   0.479   2.363 -1.4166  2.2130  0.3178
  582SOL    HW2 1779   2.394   0.543   2.244 -0.0464  0.8068  0.3038
  583SOL     OW 1780   4.592   1.375   0.306 -0.0273  0.2984 -0.2550
  583SOL    HW1 1781   4.540   1.446   0.269 -1.0792 -0.0655  0.4657
  583SOL    HW2 1782   4.543   1.296   0.284  1.2227 -0.2420 -1.2053
  584SOL     OW 1783   0.752   3.388   0.406  0.2430 -0.8305 -0.0795
  584SOL    HW1 1784   0.684   3.361   0.344 -0.3587 -0.0399  0.2285
  584SOL    HW2 1785   0.818   3.430   0.352 -0.0908 -0.5041 -0.2373
  585SOL     OW 1786   0.850   3.774   1.163  0.0065  0.2380 -0.5706
  585SOL    HW1 1787   0.828   3.820   1.082  0.1723  2.8829  0.7918
  585SOL    HW2 1788   0.894   3.840   1.217 -0.6225 -1.2528  1.9108
  586SOL     OW 1789   1.440   3.977   3.325  0.1294 -0.1470 -0.1031
  586SOL    HW1 1790   1.464   4.042   3.258  0.7131 -0.7454 -0.4836
  586SOL    HW2 1791   1.456   4.022   3.408  0.6385  0.1656 -0.3644
  587SOL     OW 1792   0.526   3.487   1.329 -0.0926 -0.0715  0.0063
  587SOL    HW1 1793   0.450   3.546   1.330 -0.7999 -0.9655  1.5315
  587SOL    HW2 1794   0.560   3.489   1.418  0.0469 -1.7309  0.0180
  588SOL     OW 1795   1.580   2.535   4.687  0.7330  0.4229  0.5226
  588SOL    HW1 1796   1.623   2.464   4.735 -0.1164 -1.7149 -1.6389
  588SOL    HW2 1797   1.500   2.495   4.651  0.3705  2.3795 -1.0650
  589SOL     OW 1798   3.030   3.969   4.755 -0.3901 -0.2462 -0.0161
  589SOL    HW1 1799   3.052   4.059   4.732  0.7903 -0.7508 -1.0449
  589SOL    HW2 1800   3.085   3.916   4.697 -0.7265 -1.6264  0.8724
  590SOL     OW 1801   0.110   0.773   2.428  0.0856  0.0998 -0.5375
  590SOL    HW1 1802   0.185   0.746   2.374 -1.0058 -1.3611 -1.3963
  590SOL    HW2 1803   0.114   0.868   2.428  0.7703  0.1111 -2.2855
  591SOL     OW 1804   1.408   3.180   1.809  0.3676  0.7030 -0.0136
  591SOL    HW1 1805   1.501   3.156   1.812  0.2349  0.2773  1.2403
  591SOL    HW2 1806   1.367   3.126   1.876 -0.6441  1.5180  0.0539
  592SOL     OW 1807   2.477   3.571   3.078 -0.4563  0.5221 -0.4351
  592SOL    HW1 1808   2.477   3.663   3.051 -2.5013  0.7654  0.1614
  592SOL    HW2 1809   2.548   3.564   3.141 -0.7085  1.8766  0.0298
  593SOL     OW 1810   4.338   4.779   1.300 -0.0177 -0.0043 -0.2921
  593SOL    HW1 1811   4.329   4.685   1.314 -0.4904  0.1300  0.3413
  593SOL    HW2 1812   4.411   4.787   1.239 -2.3942 -1.0535 -3.5927
  594SOL     OW 1813   1.307   2.245   1.630 -0.7266  0.1333  0.1805
  594SOL    HW1 1814   1.239   2.276   1.690 -0.2260  0.9196  0.3569
  594SOL    HW2 1815   1.261   2.229   1.547 -1.0831  0.9469  0.2104
  595SOL     OW 1816   4.022   2.606   4.294  0.6731 -0.3023  0.0913
  595SOL    HW1 1817   3.961   2.679   4.297  0.0744 -0.7515 -0.6815
  595SOL    HW2 1818   4.073   2.613   4.374  0.6941  1.0190 -0.0156
  596SOL     OW 1819   4.220   1.088   2.666 -0.9568  0.0385 -0.6462
  596SOL    HW1 1820   4.293   1.072   2.726 -1.5245 -0.8204 -0.1624
  596SOL    HW2 1821   4.207   1.183   2.669  0.7837  0.3447 -1.5266
  597SOL     OW 1822   2.336   1.461   0.625  0.4724  0.3142  0.4697
  597SOL    HW1 1823   2.252   1.502   0.646 -0.6241 -0.8388 -1.4432
  597SOL    HW2 1824   2.317   1.401   0.554  2.6368 -1.2018  1.0567
  598SOL     OW 1825   0.912   3.812   2.412 -0.3627  0.0604 -0.0959
  598SOL    HW1 1826   0.928   3.850   2.326  0.8042  0.0826  0.1136
  598SOL    HW2 1827   0.994   3.767   2.435 -0.4681  0.4751  1.2116
  599SOL     OW 1828   3.339   3.783   0.084 -0.5003 -0.1688 -0.6866
  599SOL    HW1 1829   3.244   3.781   0.080 -0.7357  3.0038  0.2292
  599SOL    HW2 1830   3.364   3.862   0.036  1.4884  0.0936  0.6383
  600SOL     OW 1831   0.185   0.427   2.630 -0.7650  0.3254 -0.0473
  600SOL    HW1 1832   0.276   0.443   2.605 -0.8037  0.6210  0.0071
  600SOL    HW2 1833   0.150   0.513   2.652 -0.4038 -0.0327  2.1516
  601SOL     OW 1834   1.103   4.750   3.144 -1.0250 -0.2499  0.0811
  601SOL    HW1 1835   1.096   4.674   3.201 -1.1270  0.9878  1.8086
  601SOL    HW2 1836   1.014   4.783   3.135 -0.8219  0.4580  0.5215
  602SOL     OW 1837   2.092   3.397   2.162  0.4277 -0.4760  0.5875
  602SOL    HW1 1838   2.098   3.491   2.179  2.0735 -0.3786 -0.4094
  602SOL    HW2 1839   2.004   3.386   2.126  0.9943  1.0726 -1.4518
  603SOL     OW 1840   2.598   2.915   4.559 -0.2589  0.0514  0.2271
  603SOL    HW1 1841   2.663   2.860   4.516  0.4053  1.5903 -0.8372
  603SOL    HW2 1842   2.518   2.862   4.559  0.9530 -1.8788  1.5888
  604SOL     OW 1843   3.573   2.182   3.975  0.1827 -0.3750 -0.1376
  604SOL    HW1 1844   3.609   2.254   3.924 -2.0650 -0.3047 -1.7896
  604SOL    HW2 1845   3.507   2.224   4.031 -0.6614 -1.0215 -0.6190
  605SOL     OW 1846   2.661   4.770   0.626 -0.3325  0.1550  0.0229
  605SOL    HW1 1847   2.573   4.738   0.608  0.0277  0.0632 -1.8151
  605SOL    HW2 1848   2.659   4.795   0.718 -1.2412 -3.1114  0.9979
  606SOL     OW 1849   4.901   1.130   3.822  0.0362  0.4866  0.2408
  606SOL    HW1 1850   4.877   1.040   3.841  1.9677  0.1507  1.2629
  606SOL    HW2 1851   4.818   1.178   3.825 -1.1531 -1.3601 -1.2600
  607SOL     OW 1852   1.308   0.612   1.914 -0.2705 -0.0346  0.3109
  607SOL    HW1 1853   1.332   0.576   1.999 -0.7888 -1.5043 -0.1379
  607SOL    HW2 1854   1.313   0.707   1.926 -0.3156 -0.2167  1.9613
  608SOL     OW 1855   1.133   2.204   3.074  0.0333 -0.2432  0.2951
  608SOL    HW1 1856   1.074   2.236   3.143 -1.4275 -2.0010 -0.0784
  608SOL    HW2 1857   1.076   2.180   3.002  1.0855 -2.5772  0.1324
  609SOL     OW 1858   3.426   1.916   4.574 -0.2941  0.7057  0.3944
  609SOL    HW1 1859   3.488   1.920   4.501  0.3225 -1.2089  0.7741
  609SOL    HW2 1860   3.374   1.838   4.557 -0.7714  0.7696  1.5072
  610SOL     OW 1861   4.436   3.203   3.638  0.7585  0.4663 -0.9386
  610SOL    HW1 1862   4.392   3.266   3.695  0.7207 -1.1771  0.9439
  610SOL    HW2 1863   4.367   3.170   3.581  0.1385  0.0255  0.0387
  611SOL     OW 1864   4.354   1.829   2.702 -0.3563  0.1762 -0.2528
  611SOL    HW1 1865   4.383   1.743   2.733  0.1420  1.0558  1.9080
  611SOL    HW2 1866   4.274   1.811   2.652  0.3494 -1.6278 -0.8001
  612SOL     OW 1867   2.509   2.780   3.825  0.6512 -0.1546 -0.0212
  612SOL    HW1 1868   2.553   2.811   3.746 -0.0894  0.9347 -0.0257
  612SOL    HW2 1869   2.558   2.701   3.850  0.9886 -0.4355 -1.4653
  613SOL     OW 1870   4.539   2.707   4.493  0.1058  0.2243  0.1328
  613SOL    HW1 1871   4.584   2.733   4.573 -1.0429 -1.4897  1.4049
  613SOL    HW2 1872   4.504   2.620   4.512 -0.9013  0.1028 -1.9601
  614SOL     OW 1873   4.026   1.302   3.841 -0.8190 -0.0603 -0.3196
  614SOL    HW1 1874   3.950   1.260   3.800 -0.2040  0.4413 -2.0835
  614SOL    HW2 1875   4.100   1.275   3.786  0.4634 -1.2586  1.8499
  615SOL     OW 1876   0.292   1.231   3.791 -0.4586 -0.6605  0.3557
  615SOL    HW1 1877   0.377   1.188   3.797  0.2744  0.5539 -0.8649
  615SOL    HW2 1878   0.253   1.221   3.878  0.7710 -1.5264  0.8268
  616SOL     OW 1879   4.619   1.078   3.628  0.0798 -0.3900  0.1963
  616SOL    HW1 1880   4.660   1.079   3.714 -1.5657 -0.4025  1.0279
  616SOL    HW2 1881   4.630   1.167   3.595 -0.7441  0.0949  1.1743
  617SOL     OW 1882   0.455   4.208   0.728 -0.5062 -0.4267 -0.1512
  617SOL    HW1 1883   0.453   4.304   0.727 -0.5998 -0.4210  0.3677
  617SOL    HW2 1884   0.399   4.182   0.655 -0.2058 -0.0881 -0.5088
  618SOL     OW 1885   0.862   2.065   0.687  0.0654  0.2576 -0.3805
  618SOL    HW1 1886   0.898   2.143   0.731  1.1850 -0.7035  0.4591
  618SOL    HW2 1887   0.893   2.073   0.597 -1.4776  1.7721 -0.8357
  619SOL     OW 1888   3.937   3.118   0.597 -0.5257  0.6590 -0.3905
  619SOL    HW1 1889   3.929   3.136   0.503  1.7770  0.6530 -0.6303
  619SOL    HW2 1890   3.931   3.022   0.603  0.5330  0.5633 -0.6937
  620SOL     OW 1891   3.704   2.697   2.429 -0.5384 -0.1619  0.2049
  620SOL    HW1 1892   3.721   2.789   2.446  2.4698 -0.6284  0.2805
  620SOL    HW2 1893   3.647   2.696   2.352  0.4160  1.7441 -0.5648
  621SOL     OW 1894   4.751   3.272   2.298  0.1744 -0.5819 -0.0939
  621SOL    HW1 1895   4.781   3.222   2.374  1.4957  1.7539  1.0607
  621SOL    HW2 1896   4.830   3.291   2.248 -0.5105 -0.9698 -1.3763
  622SOL     OW 1897   0.264   4.262   4.120 -0.0333 -0.1296  0.0999
  622SOL    HW1 1898   0.292   4.177   4.087 -1.2801 -0.2907 -0.5924
  622SOL    HW2 1899   0.190   4.243   4.177 -1.5746  0.6152 -1.5706
  623SOL     OW 1900   4.733   3.607   0.404  0.4939 -0.3522  0.1708
  623SOL    HW1 1901   4.745   3.591   0.311  0.5521  0.6984 -0.0121
  623SOL    HW2 1902   4.807   3.563   0.446  0.5011 -0.7742 -0.2868
  624SOL     OW 1903   0.775   3.888   0.927 -0.4837 -0.6388 -0.3655
  624SOL    HW1 1904   0.741   3.865   0.841  0.1971 -0.6101 -0.6494
  624SOL    HW2 1905   0.837   3.959   0.911 -1.7554  0.6911  0.3738
  625SOL     OW 1906   2.538   2.523   1.441  0.3258  0.0551  0.4339
  625SOL    HW1 1907   2.616   2.549   1.490  0.6692 -0.2416  0.0573
  625SOL    HW2 1908   2.465   2.546   1.498  0.6698  0.6684  0.6398
  626SOL     OW 1909   0.293   2.351   1.652 -0.3203 -0.3345  0.2532
  626SOL    HW1 1910   0.219   2.361   1.713 -0.7575  0.8513 -0.4332
  626SOL    HW2 1911   0.370   2.366   1.706 -0.7407  1.8623  0.3766
  627SOL     OW 1912   1.791   2.861   3.272 -0.1204  0.2015 -0.1406
  627SOL    HW1 1913   1.730   2.787   3.279 -0.3506  0.4124  0.1144
  627SOL    HW2 1914   1.868   2.824   3.229 -1.4150  0.5350 -2.9412
  628SOL     OW 1915   4.413   2.918   4.362  0.4638  0.0774  0.7456
  628SOL    HW1 1916   4.444   2.836   4.398  0.3470 -0.1615  0.3091
  628SOL    HW2 1917   4.333   2.895   4.315  0.3696  0.4563  0.7164
  629SOL     OW 1918   1.504   0.650   2.295 -0.4433 -0.1034 -0.1822
  629SOL    HW1 1919   1.409   0.657   2.287 -0.2825  1.7398 -1.0068
  629SOL    HW2 1920   1.532   0.738   2.318  1.1539 -0.3453 -1.0639
  630SOL     OW 1921   3.228   0.728   3.610 -0.0277 -0.2853  0.0954
  630SOL    HW1 1922   3.222   0.693   3.521 -2.3826 -0.9042  0.4476
  630SOL    HW2 1923   3.244   0.822   3.597 -1.6316 -0.1268 -1.0537
  631SOL     OW 1924   3.582   2.935   4.366  0.1249 -0.1303  0.0197
  631SOL    HW1 1925   3.487   2.936   4.352  0.0027 -1.8322  0.4542
  631SOL    HW2 1926   3.600   3.017   4.413 -1.4100 -0.5463  1.4388
  632SOL     OW 1927   1.529   3.881   0.992  0.0344 -0.0309  0.4353
  632SOL    HW1 1928   1.522   3.955   0.931 -0.4957  0.9228  1.6193
  632SOL    HW2 1929   1.590   3.821   0.949  0.3212  0.9963 -0.6557
  633SOL     OW 1930   0.788   4.250   1.546 -0.0847 -0.0876  0.6997
  633SOL    HW1 1931   0.692   4.247   1.549 -0.2990  3.2573  2.7313
  633SOL    HW2 1932   0.816   4.194   1.618 -0.6540  0.2399  1.1938
  634SOL     OW 1933   4.000   4.873   2.041 -0.7615 -0.0816 -0.5893
  634SOL    HW1 1934   4.089   4.875   2.076 -1.0282  0.2126  0.0889
  634SOL    HW2 1935   3.992   4.954   1.991 -0.9528  0.3616  0.1423
  635SOL     OW 1936   3.236   1.751   0.941 -0.2512 -0.0647  0.0038
  635SOL    HW1 1937   3.220   1.779   0.851  0.5412  1.5899  0.3331
  635SOL    HW2 1938   3.153   1.713   0.970 -0.5511 -0.4986 -1.3600
  636SOL     OW 1939   1.640   3.219   2.080 -0.2476 -0.4940 -0.5594
  636SOL    HW1 1940   1.663   3.191   1.992  0.5890 -3.0779  0.3997
  636SOL    HW2 1941   1.553   3.184   2.095 -0.5968  0.3731 -0.5226
  637SOL     OW 1942   1.734   3.930   4.809  0.1478 -0.2353  0.0877
  637SOL    HW1 1943   1.829   3.930   4.799  0.1002 -0.3778 -0.3700
  637SOL    HW2 1944   1.720   3.952   4.901  0.5775  2.1773 -0.3475
  638SOL     OW 1945   3.781   3.044   1.109  0.5091 -0.3681  0.9865
  638SOL    HW1 1946   3.741   3.013   1.190  1.7949 -3.2149  0.6564
  638SOL    HW2 1947   3.749   2.984   1.041  1.8346  0.0401 -0.0488
  639SOL     OW 1948   2.195   2.654   0.764  0.5181  0.6001  0.2019
  639SOL    HW1 1949   2.182   2.668   0.670  0.9919 -0.3603 -0.0296
  639SOL    HW2 1950   2.226   2.738   0.797 -0.3813  1.1692 -0.3490
  640SOL     OW 1951   1.208   0.991   0.761 -0.3563  0.1118 -0.2134
  640SOL    HW1 1952   1.233   1.064   0.706 -0.6784 -0.6314 -1.3798
  640SOL    HW2 1953   1.135   1.024   0.813 -0.5285  0.6011 -0.7604
  641SOL     OW 1954   4.158   0.377   2.304  0.4944 -0.0921  0.6442
  641SOL    HW1 1955   4.079   0.323   2.307  0.0966  0.5074  1.0509
  641SOL    HW2 1956   4.147   0.440   2.375  0.2174  1.5412 -0.7829
  642SOL     OW 1957   2.331   3.115   1.053  0.9103  0.0780  0.4320
  642SOL    HW1 1958   2.306   3.201   1.020  1.4148 -0.3381 -1.1122
  642SOL    HW2 1959   2.268   3.096   1.122  2.4594  2.8823  2.8484
  643SOL     OW 1960   4.765   2.815   1.588  0.3883 -0.4978  0.5361
  643SOL    HW1 1961   4.732   2.901   1.563  0.6248 -0.5089  0.1857
  643SOL    HW2 1962   4.860   2.823   1.583  0.3976 -0.9565 -0.0812
  644SOL     OW 1963   0.104   3.570   1.946  0.4324  0.3404 -0.6751
  644SOL    HW1 1964   0.114   3.475   1.935 -0.0735  0.1449  0.4875
  644SOL    HW2 1965   0.189   3.600   1.978  0.3678  0.1666 -0.3393
  645SOL     OW 1966   4.407   2.118   1.095 -0.1103 -0.2849 -0.0191
  645SOL    HW1 1967   4.355   2.049   1.054  0.0288 -0.9545  0.9071
  645SOL    HW2 1968   4.347   2.160   1.157  0.5759 -1.5247  1.5841
  646SOL     OW 1969   3.199   2.982   0.321  0.2523 -0.2596 -0.1458
  646SOL    HW1 1970   3.199   3.077   0.311 -2.3420 -0.2808 -1.0002
  646SOL    HW2 1971   3.266   2.952   0.260 -0.7288  0.9142 -1.9035
  647SOL     OW 1972   4.851   4.554   1.847  0.2021  0.0931  0.9388
  647SOL    HW1 1973   4.901   4.475   1.869  1.2944  0.9169  1.5374
  647SOL    HW2 1974   4.826   4.541   1.755  1.4936 -0.3748  0.6196
  648SOL     OW 1975   2.015   4.564   4.314 -0.3213 -0.1419 -0.1753
  648SOL    HW1 1976   1.935   4.520   4.285 -2.2093  2.6209  0.4249
  648SOL    HW2 1977   2.067   4.572   4.234  0.3774 -3.6667 -0.2445
  649SOL     OW 1978   3.363   0.490   4.724  0.3650  0.7701  0.1674
  649SOL    HW1 1979   3.338   0.572   4.765  1.2362  1.0217  0.2256
  649SOL    HW2 1980   3.430   0.453   4.782 -0.2678 -0.1568  0.3278
  650SOL     OW 1981   0.994   0.365   2.167  0.1919 -0.0578  0.4287
  650SOL    HW1 1982   0.959   0.282   2.135  2.1798 -1.4903  1.7560
  650SOL    HW2 1983   1.082   0.370   2.129 -0.1883  1.8915 -0.3114
  651SOL     OW 1984   4.825   4.176   3.998 -0.0212  0.1389  0.5230
  651SOL    HW1 1985   4.759   4.223   4.048  0.2991  0.2612  0.8406
  651SOL    HW2 1986   4.868   4.244   3.945 -0.7239 -0.0738 -0.3392
  652SOL     OW 1987   1.492   2.835   0.517 -0.8665 -0.6794  0.0231
  652SOL    HW1 1988   1.554   2.874   0.454 -0.8430  0.7896  0.9048
  652SOL    HW2 1989   1.412   2.822   0.466 -0.3563 -1.0260 -0.7127
  653SOL     OW 1990   0.208   1.216   0.788 -0.0278  0.0400  0.3800
  653SOL    HW1 1991   0.253   1.292   0.752 -0.9725  0.4901  0.1293
  653SOL    HW2 1992   0.130   1.205   0.734 -0.3766 -0.5577  0.9752
  654SOL     OW 1993   4.155   4.022   4.691 -0.2629  0.5945  0.5626
  654SOL    HW1 1994   4.175   3.981   4.607 -0.5972 -0.8476  1.1557
  654SOL    HW2 1995   4.165   4.115   4.675 -1.1400  0.4052 -1.3013
  655SOL     OW 1996   2.723   2.350   1.320 -0.2681  0.2146 -0.1583
  655SOL    HW1 1997   2.659   2.409   1.358 -0.5788 -0.9931  1.2844
  655SOL    HW2 1998   2.800   2.359   1.375 -0.8970 -1.9428  1.1884
  656SOL     OW 1999   0.794   3.239   1.536  0.2926 -0.4040  0.4223
  656SOL    HW1 2000   0.761   3.241   1.626  0.6180  0.9187  0.5347
  656SOL    HW2 2001   0.886   3.213   1.545  0.3697 -0.1145  0.4999
  657SOL     OW 2002   0.890   1.224   3.172  0.0469 -0.0059 -0.1910
  657SOL    HW1 2003   0.975   1.194   3.143  0.7668 -0.3495  2.0584
  657SOL    HW2 2004   0.904   1.315   3.198 -0.6090  0.3488 -1.0280
  658SOL     OW 2005   2.047   2.906   1.775 -0.5734 -0.8664  0.0865
  658SOL    HW1 2006   2.026   2.947   1.691 -0.4984  1.0688  0.9610
  658SOL    HW2 2007   2.137   2.874   1.764  0.7029  2.2828  0.3877
  659SOL     OW 2008   2.615   0.430   2.531  0.2978 -0.2231  0.0166
  659SOL    HW1 2009   2.677   0.380   2.478  1.2199  1.1734 -0.2807
  659SOL    HW2 2010   2.539   0.443   2.473  0.4933 -0.3582 -0.2708
  660SOL     OW 2011   3.807   4.250   2.766 -0.0309 -0.2212  0.3308
  660SOL    HW1 2012   3.816   4.213   2.678  1.8921  0.4897  0.1616
  660SOL    HW2 2013   3.840   4.340   2.757  0.7165 -0.3094  1.8627
  661SOL     OW 2014   3.751   2.624   1.890  0.3530  0.1481  0.6337
  661SOL    HW1 2015   3.736   2.531   1.872  1.1787  0.0360  0.5031
  661SOL    HW2 2016   3.824   2.648   1.834  0.5273  0.7297  1.1000
  662SOL     OW 2017   4.912   2.221   4.353 -0.5904  0.2390 -0.0601
  662SOL    HW1 2018   4.864   2.183   4.280  0.9425  0.5910 -1.3065
  662SOL    HW2 2019   4.933   2.310   4.324  4.5888 -1.1221 -1.6591
  663SOL     OW 2020   3.050   2.563   4.467  0.0813  0.0890 -0.1139
  663SOL    HW1 2021   3.079   2.590   4.380 -0.5335 -0.3134 -0.4455
  663SOL    HW2 2022   3.004   2.639   4.502  3.3882  1.6294  1.3523
  664SOL     OW 2023   0.384   2.598   3.284  0.0211 -0.2497 -0.2411
  664SOL    HW1 2024   0.407   2.514   3.324 -1.0443 -0.7542 -0.6474
  664SOL    HW2 2025   0.291   2.590   3.263 -0.4069  1.4991  0.8299
  665SOL     OW 2026   2.673   1.362   4.656 -0.3401  0.2658 -0.1409
  665SOL    HW1 2027   2.753   1.353   4.707 -0.5329  0.0831  0.1312
  665SOL    HW2 2028   2.684   1.444   4.607  0.2668 -0.0683 -0.5665
  666SOL     OW 2029   3.300   4.473   1.930 -0.1474 -0.1573 -0.9029
  666SOL    HW1 2030   3.263   4.536   1.992 -0.5606  0.2419 -1.5472
  666SOL    HW2 2031   3.257   4.390   1.950 -0.2586 -0.0362 -0.6409
  667SOL     OW 2032   0.110   2.423   3.459  0.3698 -0.0244  0.1535
  667SOL    HW1 2033   0.167   2.368   3.513  0.8547 -1.6477 -1.8809
  667SOL    HW2 2034   0.043   2.455   3.519  2.3455  0.4410  2.2347
  668SOL     OW 2035   3.559   4.527   1.567 -0.1139  0.8860  1.0534
  668SOL    HW1 2036   3.527   4.513   1.478  0.8897  1.0211  0.6524
  668SOL    HW2 2037   3.562   4.440   1.606 -1.1562  0.8947  1.1809
  669SOL     OW 2038   0.688   3.536   4.240 -0.4607  0.3761 -0.2325
  669SOL    HW1 2039   0.654   3.625   4.233  1.6818  1.1901 -1.0080
  669SOL    HW2 2040   0.654   3.492   4.162  0.4320  1.2544 -1.1533
  670SOL     OW 2041   3.207   3.140   0.937  0.4176  0.7326  0.2649
  670SOL    HW1 2042   3.211   3.228   0.901  0.6597  0.6575  0.1075
  670SOL    HW2 2043   3.285   3.132   0.992  0.2636  0.7050  0.4798
  671SOL     OW 2044   0.459   0.390   2.588 -0.0876  0.0295 -0.1260
  671SOL    HW1 2045   0.530   0.347   2.635 -1.1115  0.2645  1.7455
  671SOL    HW2 2046   0.495   0.476   2.564  0.2259  0.2349  1.0025
  672SOL     OW 2047   0.892   3.254   4.544  0.2993 -0.0968 -0.6985
  672SOL    HW1 2048   0.925   3.339   4.570 -2.9838  1.2364 -0.4269
  672SOL    HW2 2049   0.942   3.191   4.596  1.3933  1.7851  0.6014
  673SOL     OW 2050   4.745   3.310   1.041  0.9647  0.2349  0.4535
  673SOL    HW1 2051   4.723   3.397   1.009  3.2120 -0.2156 -2.8150
  673SOL    HW2 2052   4.674   3.254   1.009  0.3413  0.6002  1.1716
  674SOL     OW 2053   3.185   3.242   0.266  0.5030  0.1594 -0.6045
  674SOL    HW1 2054   3.265   3.287   0.238  0.0559  0.5476 -1.2900
  674SOL    HW2 2055   3.129   3.243   0.188 -0.2820  0.1476 -0.0444
  675SOL     OW 2056   2.429   2.732   1.058 -0.4487 -0.2924  0.3709
  675SOL    HW1 2057   2.405   2.755   0.968 -1.3237 -0.6019  0.5095
  675SOL    HW2 2058   2.493   2.662   1.049  0.2251  0.3503 -0.0134
  676SOL     OW 2059   0.259   2.963   0.571 -0.0293 -0.0975  0.5194
  676SOL    HW1 2060   0.177   3.006   0.596  0.8159  1.5762  0.5318
  676SOL    HW2 2061   0.289   2.920   0.651 -0.7062 -0.4271  0.6034
  677SOL     OW 2062   3.672   4.558   3.678 -0.3492  0.0790  0.0930
  677SOL    HW1 2063   3.703   4.617   3.746  2.7737  0.9265 -1.8342
  677SOL    HW2 2064   3.638   4.615   3.610  1.8556 -0.2249 -1.3948
  678SOL     OW 2065   4.267   2.269   4.207  0.0514 -0.5913  0.3828
  678SOL    HW1 2066   4.290   2.188   4.161 -1.7867  0.3477 -2.5001
  678SOL    HW2 2067   4.187   2.298   4.163  1.0836  3.2090  0.7233
  679SOL     OW 2068   2.344   2.610   1.622  0.1172 -0.5644  1.1765
  679SOL    HW1 2069   2.280   2.593   1.691  0.1763 -0.2743  1.3050
  679SOL    HW2 2070   2.375   2.699   1.640 -1.5312  0.4408 -0.5218
  680SOL     OW 2071   2.471   4.547   0.328 -0.2336  0.1216  0.1848
  680SOL    HW1 2072   2.504   4.600   0.401  2.8495  2.1863 -2.4528
  680SOL    HW2 2073   2.452   4.610   0.259 -1.5459 -1.8839 -1.4122
  681SOL     OW 2074   0.381   4.565   1.626  0.0602 -0.4630  0.0490
  681SOL    HW1 2075   0.401   4.613   1.706 -2.4221 -1.7698  1.5593
  681SOL    HW2 2076   0.304   4.609   1.589 -0.2475 -1.2718 -0.3171
  682SOL     OW 2077   3.191   4.010   4.449  0.6045  0.0377  0.2151
  682SOL    HW1 2078   3.205   4.077   4.516  2.3955 -0.4985  0.4174
  682SOL    HW2 2079   3.139   4.055   4.382  3.1677  2.2514 -0.4775
  683SOL     OW 2080   2.935   3.465   3.688  0.1535 -0.1713 -0.1463
  683SOL    HW1 2081   3.007   3.494   3.744  0.9478 -0.9019 -0.7617
  683SOL    HW2 2082   2.958   3.497   3.601  1.6800 -3.4487 -1.1192
  684SOL     OW 2083   0.692   2.386   1.977 -0.3504 -0.2466  0.0439
  684SOL    HW1 2084   0.708   2.302   2.019 -0.2235 -0.0392  0.4100
  684SOL    HW2 2085   0.779   2.423   1.962 -0.3570 -0.6431 -1.0721
  685SOL     OW 2086   3.999   2.457   4.770  0.4940 -0.0300  0.1185
  685SOL    HW1 2087   3.922   2.466   4.826  0.1818 -3.5548  0.5151
  685SOL    HW2 2088   3.962   2.451   4.681  0.7319  2.3488 -0.1966
  686SOL     OW 2089   2.363   2.773   4.519 -0.1351  0.3555  0.1406
  686SOL    HW1 2090   2.359   2.834   4.445 -1.0799 -0.7206 -0.7209
  686SOL    HW2 2091   2.376   2.687   4.479 -0.7012 -0.2557  1.2304
  687SOL     OW 2092   1.050   3.915   0.708  0.2371 -0.1763 -0.0269
  687SOL    HW1 2093   1.055   3.978   0.636  0.0473 -1.6190 -1.3383
  687SOL    HW2 2094   1.032   3.969   0.785 -0.8704  1.3015 -1.2584
  688SOL     OW 2095   2.588   4.557   2.241  0.2756  0.9608  0.4035
  688SOL    HW1 2096   2.522   4.626   2.253 -1.5056 -0.7021  0.6734
  688SOL    HW2 2097   2.603   4.523   2.329  0.1533  0.1546  0.1187
  689SOL     OW 2098   3.701   2.062   1.440 -0.4342  0.0967  0.2944
  689SOL    HW1 2099   3.720   1.998   1.509  0.2226  0.4992  0.4916
  689SOL    HW2 2100   3.670   2.140   1.486 -1.7920 -0.2473  0.0252
  690SOL     OW 2101   2.626   4.810   4.055  0.2979 -0.2437 -0.1927
  690SOL    HW1 2102   2.555   4.789   3.994  0.1743 -0.0965 -0.0992
  690SOL    HW2 2103   2.687   4.862   4.003  1.8593 -2.8440 -1.1813
  691SOL     OW 2104   2.439   0.233   1.431  0.2891 -0.7510  0.0503
  691SOL    HW1 2105   2.530   0.252   1.453  0.2262  0.3477 -0.5495
  691SOL    HW2 2106   2.400   0.203   1.513  1.1199 -1.0072  0.3691
  692SOL     OW 2107   1.025   1.500   0.348  0.0887 -0.4992  0.3263
  692SOL    HW1 2108   1.006   1.433   0.282 -1.7880  0.5817 -0.3067
  692SOL    HW2 2109   1.113   1.529   0.328  0.4775 -1.9232 -0.1413
  693SOL     OW 2110   3.583   3.472   3.787 -0.0641  0.3659  0.2063
  693SOL    HW1 2111   3.545   3.552   3.822  1.0396 -0.1087  2.7706
  693SOL    HW2 2112   3.565   3.406   3.854  0.0844 -1.2611 -1.2905
  694SOL     OW 2113   0.721   2.278   4.133  0.6111  0.0935  0.4192
  694SOL    HW1 2114   0.748   2.363   4.167 -0.8262  0.8401 -0.2270
  694SOL    HW2 2115   0.688   2.231   4.209 -0.0740  0.7242  0.5189
  695SOL     OW 2116   2.127   3.657   2.312 -0.0197  0.2586 -0.0546
  695SOL    HW1 2117   2.045   3.706   2.301 -0.1219  0.0071 -0.4392
  695SOL    HW2 2118   2.189   3.721   2.347  0.3056  1.0983 -2.0523
  696SOL     OW 2119   3.615   3.275   0.914  0.5185 -0.3821  0.0009
  696SOL    HW1 2120   3.659   3.233   0.840  3.0395 -1.0314  1.7374
  696SOL    HW2 2121   3.562   3.205   0.953 -0.5055 -0.1388 -0.8931
  697SOL     OW 2122   4.544   3.430   2.381 -0.7381  0.2299  0.0614
  697SOL    HW1 2123   4.620   3.373   2.366 -0.8610 -0.0221  0.3935
  697SOL    HW2 2124   4.519   3.460   2.294 -0.4670  0.0419 -0.0831
  698SOL     OW 2125   3.869   3.646   0.882 -0.0867  0.2097  0.3429
  698SOL    HW1 2126   3.865   3.726   0.830  0.7912  0.7178  1.0342
  698SOL    HW2 2127   3.829   3.579   0.826 -0.2226  0.9857 -0.5074
  699SOL     OW 2128   3.460   1.630   2.174 -0.2156 -0.3308 -0.1958
  699SOL    HW1 2129   3.427   1.553   2.128 -0.0565  0.8718 -2.4648
  699SOL    HW2 2130   3.542   1.601   2.215 -0.1593 -1.3797 -1.0304
  700SOL     OW 2131   2.540   2.648   3.297  0.5693  0.0742  0.3074
  700SOL    HW1 2132   2.559   2.701   3.220 -0.0599  0.7723  0.6239
  700SOL    HW2 2133   2.546   2.557   3.266 -3.0364  0.2784 -1.4568
  701SOL     OW 2134   2.577   2.435   3.843  0.6947 -0.9055 -0.2134
  701SOL    HW1 2135   2.590   2.348   3.881  1.8299 -0.0369  1.5336
  701SOL    HW2 2136   2.652   2.447   3.784  0.4272 -1.1879 -0.6116
  702SOL     OW 2137   2.302   2.901   1.646  0.1001  0.1732 -0.3359
  702SOL    HW1 2138   2.346   2.977   1.684 -0.1839 -0.0091  0.3901
  702SOL    HW2 2139   2.338   2.893   1.558  1.3579  0.1504  0.1644
  703SOL     OW 2140   4.002   3.932   3.448 -0.5169  0.2951 -0.0520
  703SOL    HW1 2141   3.945   4.009   3.447 -1.7115 -0.3121  3.7061
  703SOL    HW2 2142   3.945   3.860   3.420 -0.7859  0.1226  0.9105
  704SOL     OW 2143   1.575   0.199   2.126  0.4268  0.1152 -0.0326
  704SOL    HW1 2144   1.659   0.157   2.148  0.9533  1.4259  0.5904
  704SOL    HW2 2145   1.594   0.249   2.047 -0.2273 -0.8459 -0.8319
  705SOL     OW 2146   0.158   3.009   2.810  0.1638  0.8554  0.1559
  705SOL    HW1 2147   0.241   3.019   2.858 -0.9758  1.5683  2.1017
  705SOL    HW2 2148   0.146   2.914   2.803  1.7502  0.7139 -1.3391
  706SOL     OW 2149   0.481   0.482   3.721  0.4067  0.2590  0.0844
  706SOL    HW1 2150   0.469   0.397   3.763 -1.1484  0.4209  0.0431
  706SOL    HW2 2151   0.566   0.476   3.678  0.1283 -1.4639 -0.3152
  707SOL     OW 2152   4.462   2.642   2.080 -0.4113  0.1708 -0.3550
  707SOL    HW1 2153   4.447   2.711   2.144  0.0402 -0.3444  0.3308
  707SOL    HW2 2154   4.386   2.644   2.022 -1.3351 -0.0226  0.8231
  708SOL     OW 2155   4.287   0.184   3.130 -0.1165 -0.6075 -0.3615
  708SOL    HW1 2156   4.250   0.207   3.215 -1.8670 -1.1092 -0.9556
  708SOL    HW2 2157   4.291   0.267   3.082 -1.3918 -0.6874 -0.6216
  709SOL     OW 2158   0.722   3.297   2.166 -0.9042  0.9616  0.1840
  709SOL    HW1 2159   0.784   3.309   2.094 -1.5426  0.4828 -0.4539
  709SOL    HW2 2160   0.680   3.383   2.175 -0.6222  1.1022  0.1799
  710SOL     OW 2161   4.119   1.858   1.368 -0.2399  0.4666 -0.4756
  710SOL    HW1 2162   4.048   1.834   1.427  1.0588  1.8534  1.8389
  710SOL    HW2 2163   4.083   1.929   1.316 -0.3758  1.7841  1.3016
  711SOL     OW 2164   4.191   1.395   2.761  0.1330 -0.2689 -0.0945
  711SOL    HW1 2165   4.276   1.406   2.720  0.4970  0.9451  0.9112
  711SOL    HW2 2166   4.210   1.393   2.855 -0.8846 -0.5749  0.1190
  712SOL     OW 2167   0.592   2.245   0.403  0.3421 -0.2312 -0.2558
  712SOL    HW1 2168   0.542   2.167   0.425  0.4322 -0.3898 -0.6174
  712SOL    HW2 2169   0.596   2.246   0.308 -0.6647  0.8522 -0.3116
  713SOL     OW 2170   3.192   1.569   2.571 -0.1084  0.5455  0.3732
  713SOL    HW1 2171   3.228   1.626   2.503  1.6394 -0.4614  0.3957
  713SOL    HW2 2172   3.212   1.614   2.653  1.6489 -0.2248  0.4154
  714SOL     OW 2173   4.326   4.209   3.490 -0.3491  0.0488  0.6379
  714SOL    HW1 2174   4.342   4.284   3.547 -2.1488  1.2338 -0.3232
  714SOL    HW2 2175   4.414   4.175   3.470  0.3859  0.1623  3.2616
  715SOL     OW 2176   1.460   0.806   2.638  0.3703  0.2801 -0.3395
  715SOL    HW1 2177   1.432   0.725   2.681 -0.2545  0.4855 -0.3508
  715SOL    HW2 2178   1.379   0.847   2.609  0.7563  0.3897 -1.2877
  716SOL     OW 2179   4.338   4.644   0.468  0.7190  0.2690  0.2261
  716SOL    HW1 2180   4.281   4.695   0.527  0.7511  0.2912  0.2377
  716SOL    HW2 2181   4.278   4.583   0.425  0.8401 -0.4184  1.0044
  717SOL     OW 2182   1.434   2.801   3.966 -0.8704  0.4671  0.2293
  717SOL    HW1 2183   1.498   2.819   3.898  0.1674 -2.6151  0.2165
  717SOL    HW2 2184   1.471   2.842   4.045  0.6592 -0.3513 -0.0082
  718SOL     OW 2185   4.191   4.856   0.610  0.2239 -0.5041 -0.2488
  718SOL    HW1 2186   4.261   4.866   0.674  2.3708 -0.0279 -2.4989
  718SOL    HW2 2187   4.199   4.933   0.553 -3.0506  0.2881  0.1514
  719SOL     OW 2188   0.948   0.700   1.008  0.7334 -0.2221  0.6579
  719SOL    HW1 2189   0.864   0.731   1.042  0.5030 -0.4620  0.3214
  719SOL    HW2 2190   0.945   0.722   0.914  2.0490  1.9613  1.0539
  720SOL     OW 2191   0.890   0.391   2.503 -0.0514  0.5290  0.2788
  720SOL    HW1 2192   0.810   0.386   2.449 -1.9338 -0.0402  2.9073
  720SOL    HW2 2193   0.940   0.314   2.477 -0.2361  0.9726 -1.5459
  721SOL     OW 2194   3.218   2.603   0.724  0.1142  0.6225  0.2207
  721SOL    HW1 2195   3.150   2.535   0.720 -0.5712  1.3443 -1.5699
  721SOL    HW2 2196   3.182   2.669   0.783 -0.3957  0.6138 -0.0704
  722SOL     OW 2197   2.755   3.387   0.480  0.4333  0.6656  0.1297
  722SOL    HW1 2198   2.749   3.295   0.455 -1.4929  0.2987  1.6867
  722SOL    HW2 2199   2.848   3.409   0.469  0.6930 -1.0040 -1.6834
  723SOL     OW 2200   1.813   3.335   0.354  0.2669 -0.0128 -0.0849
  723SOL    HW1 2201   1.868   3.341   0.276 -0.3254  0.4920 -0.4766
  723SOL    HW2 2202   1.806   3.241   0.371 -0.6449 -0.2193 -1.4212
  724SOL     OW 2203   3.645   3.528   2.241 -0.6979 -0.6260 -0.1627
  724SOL    HW1 2204   3.586   3.572   2.302  0.9244 -0.5809  1.4687
  724SOL    HW2 2205   3.658   3.590   2.170  0.3795  0.9899  1.3616
  725SOL     OW 2206   4.679   4.238   1.865  0.2265 -0.0401 -0.4169
  725SOL    HW1 2207   4.748   4.214   1.803 -0.3353 -0.4408 -0.8882
  725SOL    HW2 2208   4.644   4.321   1.832  0.2107 -0.0421 -0.4054
  726SOL     OW 2209   1.902   4.073   2.528  0.3824 -0.5505  0.1371
  726SOL    HW1 2210   1.917   4.103   2.438  1.0517 -0.8325  0.1498
  726SOL    HW2 2211   1.976   4.106   2.578  0.0556 -0.4654  0.5750
  727SOL     OW 2212   3.464   4.390   4.600 -0.1252  0.3695 -0.6641
  727SOL    HW1 2213   3.534   4.451   4.622  1.3408 -1.3351 -0.3106
  727SOL    HW2 2214   3.405   4.393   4.676  1.1243 -0.2592  0.3779
  728SOL     OW 2215   0.495   1.021   2.229 -0.4081  0.2486 -0.1857
  728SOL    HW1 2216   0.525   1.086   2.165 -1.5826  1.7106  0.6912
  728SOL    HW2 2217   0.432   1.068   2.283 -2.1124 -1.9107 -0.1680
  729SOL     OW 2218   0.525   3.641   0.589  0.0392 -0.9115 -0.2432
  729SOL    HW1 2219   0.617   3.664   0.601 -0.4144 -0.4048  3.4115
  729SOL    HW2 2220   0.501   3.594   0.668 -2.3718 -2.9418 -2.0204
  730SOL     OW 2221   0.477   1.543   1.312 -0.6197 -0.3432  0.0329
  730SOL    HW1 2222   0.523   1.611   1.263  0.8799  0.9030  2.8949
  730SOL    HW2 2223   0.495   1.462   1.264  4.5545  0.0707  0.6895
  731SOL     OW 2224   3.964   2.470   2.726  0.3108 -0.6499 -0.4457
  731SOL    HW1 2225   3.922   2.439   2.645  0.2367 -0.3346 -0.5279
  731SOL    HW2 2226   3.951   2.565   2.725 -0.3485 -0.7262  0.3111
  732SOL     OW 2227   4.674   2.906   4.112 -0.0270  0.0347 -0.7627
  732SOL    HW1 2228   4.768   2.897   4.097  0.1382  0.0541  0.1808
  732SOL    HW2 2229   4.637   2.920   4.025  0.9420  0.8407 -1.0723
  733SOL     OW 2230   4.051   1.347   0.247  0.3460  0.0963 -0.4611
  733SOL    HW1 2231   3.960   1.374   0.262  0.7244  2.0711 -1.4231
  733SOL    HW2 2232   4.050   1.252   0.260 -1.6827  0.1701  0.3213
  734SOL     OW 2233   0.962   3.648   3.946  0.4107  0.1686  0.2961
  734SOL    HW1 2234   0.997   3.664   4.033  1.5123  2.3471 -0.4641
  734SOL    HW2 2235   1.038   3.646   3.889 -0.3181 -0.9022 -0.6879
  735SOL     OW 2236   1.687   0.913   0.837  0.4212 -0.2713  0.9260
  735SOL    HW1 2237   1.742   0.973   0.887 -0.1841  0.7254  0.4361
  735SOL    HW2 2238   1.733   0.829   0.841  2.0672  0.5601  0.3784
  736SOL     OW 2239   1.317   3.419   1.260  0.6036  0.6158  0.0841
  736SOL    HW1 2240   1.303   3.512   1.246  0.6879  0.6169  0.0078
  736SOL    HW2 2241   1.362   3.413   1.344  1.3177  0.6956 -0.2870
  737SOL     OW 2242   2.539   4.899   0.275  0.1269 -0.5453 -0.6016
  737SOL    HW1 2243   2.633   4.914   0.284  0.1532 -0.5671 -0.8412
  737SOL    HW2 2244   2.501   4.930   0.357  0.3593 -0.6652 -0.4510
  738SOL     OW 2245   3.999   1.604   4.439  0.2549  0.0014  0.1452
  738SOL    HW1 2246   3.928   1.586   4.378  0.1157 -0.6163  0.4793
  738SOL    HW2 2247   3.995   1.533   4.503  0.7054  0.3675  0.5958
  739SOL     OW 2248   4.352   0.943   1.209 -0.7319 -0.4320  0.3004
  739SOL    HW1 2249   4.369   0.989   1.291  1.3089  0.7223 -0.6827
  739SOL    HW2 2250   4.334   1.013   1.146  0.9842 -1.0059 -0.9153
  740SOL     OW 2251   3.538   0.084   4.805  0.0258  0.2608 -0.0955
  740SOL    HW1 2252   3.559   0.026   4.878 -0.0191 -0.0076 -0.2946
  740SOL    HW2 2253   3.495   0.028   4.741 -0.9870  0.7300  0.1516
  741SOL     OW 2254   3.363   0.075   3.720  0.0876  0.3436  0.4112
  741SOL    HW1 2255   3.277   0.033   3.708  0.8874 -1.3747  0.3654
  741SOL    HW2 2256   3.343   0.168   3.728 -1.7891 -0.0157  0.4500
  742SOL     OW 2257   3.584   3.384   0.366  0.0434 -0.1706  0.4322
  742SOL    HW1 2258   3.617   3.415   0.450 -1.2760  0.0078  0.9101
  742SOL    HW2 2259   3.556   3.294   0.383 -1.1598  0.1906  0.4683
  743SOL     OW 2260   0.499   2.205   0.082 -0.0724 -0.1410  0.4269
  743SOL    HW1 2261   0.512   2.111   0.092  0.2928  0.0126  1.4089
  743SOL    HW2 2262   0.550   2.228   0.004  1.5728 -0.3914  1.3966
  744SOL     OW 2263   4.542   1.791   1.590 -0.1527 -0.2167  0.0084
  744SOL    HW1 2264   4.459   1.752   1.563 -0.2763  0.8468 -1.2711
  744SOL    HW2 2265   4.523   1.830   1.675 -1.1395  0.4659 -0.4949
  745SOL     OW 2266   1.958   4.670   3.766  0.1239 -0.4152  0.2674
  745SOL    HW1 2267   1.920   4.665   3.678  1.9134 -0.2180 -0.5654
  745SOL    HW2 2268   1.970   4.764   3.781  0.9463 -0.5123  0.2120
  746SOL     OW 2269   1.040   0.545   1.929 -0.3403 -0.8091 -0.2475
  746SOL    HW1 2270   1.132   0.567   1.912 -0.6145 -0.6015 -1.5794
  746SOL    HW2 2271   1.038   0.520   2.021  0.4165  2.4420  0.7614
  747SOL     OW 2272   0.736   1.652   1.840 -0.2108 -0.5771  0.3069
  747SOL    HW1 2273   0.640   1.649   1.832 -0.1850 -0.0659 -0.3167
  747SOL    HW2 2274   0.752   1.720   1.905 -0.2903 -1.3759  1.1833
  748SOL     OW 2275   1.700   1.408   0.257 -0.5342 -0.0607  0.9630
  748SOL    HW1 2276   1.716   1.329   0.309  3.0921 -0.7554 -0.9401
  748SOL    HW2 2277   1.739   1.479   0.309 -1.2353  0.0733  1.3313
  749SOL     OW 2278   0.191   2.487   0.980 -0.0870 -0.2964  0.3296
  749SOL    HW1 2279   0.199   2.392   0.980 -0.9539 -0.3716  0.2601
  749SOL    HW2 2280   0.151   2.509   0.896 -1.5488 -0.0366  1.0513
  750SOL     OW 2281   0.973   0.871   3.496  0.1037  0.1629 -0.1233
  750SOL    HW1 2282   0.977   0.797   3.555 -0.6928 -2.4334 -3.0379
  750SOL    HW2 2283   0.882   0.901   3.500 -0.2527 -0.7712 -0.8028
  751SOL     OW 2284   3.236   1.013   1.395  0.3316 -0.3890  0.0822
  751SOL    HW1 2285   3.236   0.981   1.486 -0.1670 -2.6249 -0.6556
  751SOL    HW2 2286   3.281   1.098   1.400  0.3695 -0.4804  2.3986
  752SOL     OW 2287   1.160   3.067   4.871 -0.1575 -0.4173 -0.5165
  752SOL    HW1 2288   1.090   3.015   4.912 -0.8073 -0.9740 -2.2148
  752SOL    HW2 2289   1.120   3.152   4.853 -0.1606 -0.4661 -0.7541
  753SOL     OW 2290   4.341   0.187   0.696 -0.0757 -0.1559  0.8144
  753SOL    HW1 2291   4.304   0.151   0.777 -1.4440  1.1879  0.8358
  753SOL    HW2 2292   4.354   0.280   0.715  1.8822 -0.2813  0.2526
  754SOL     OW 2293   4.892   2.710   4.438  0.4065 -0.2580  0.2874
  754SOL    HW1 2294   4.875   2.635   4.494 -0.0496 -0.0741  0.3991
  754SOL    HW2 2295   4.867   2.786   4.491  0.1969 -0.0705 -0.0727
  755SOL     OW 2296   1.919   3.005   1.507  0.2115  0.3469 -0.4891
  755SOL    HW1 2297   1.884   3.043   1.426  1.0595  1.3668 -0.3907
  755SOL    HW2 2298   1.926   2.911   1.488 -2.6991  0.0179 -0.4649
  756SOL     OW 2299   3.026   2.558   2.994  0.0096  0.4070 -0.0018
  756SOL    HW1 2300   2.989   2.483   2.947  0.8967  0.4490 -0.7910
  756SOL    HW2 2301   3.004   2.634   2.941  0.6023  0.5114 -0.0985
  757SOL     OW 2302   3.479   3.765   3.093 -0.3983  0.1195 -0.1958
  757SOL    HW1 2303   3.438   3.683   3.067  1.4391 -1.1212  0.5986
  757SOL    HW2 2304   3.455   3.776   3.185 -0.0824  0.1060 -0.1098
  758SOL     OW 2305   0.983   1.044   4.090  0.1317 -0.2209 -0.0761
  758SOL    HW1 2306   1.017   0.977   4.150 -0.0985 -0.7268 -0.4981
  758SOL    HW2 2307   1.061   1.089   4.058  0.2880 -0.2632  0.2447
  759SOL     OW 2308   0.468   3.015   3.824 -0.4079  0.3149 -0.1464
  759SOL    HW1 2309   0.432   3.102   3.841 -0.3045  0.3827 -0.2722
  759SOL    HW2 2310   0.516   2.993   3.904 -0.1294  0.5272 -0.2546
  760SOL     OW 2311   0.074   1.082   2.490  0.1593 -0.0519  0.2640
  760SOL    HW1 2312   0.087   1.061   2.582 -2.0021 -1.1825  0.3754
  760SOL    HW2 2313   0.022   1.163   2.491 -0.6711 -0.5681  0.0935
  761SOL     OW 2314   3.481   3.542   1.828 -0.0276 -0.4061 -0.0426
  761SOL    HW1 2315   3.540   3.610   1.859 -1.6995  0.9704  0.2827
  761SOL    HW2 2316   3.455   3.494   1.907 -2.1403  1.3501  0.4243
  762SOL     OW 2317   2.932   3.080   1.059 -0.4724  0.1398 -0.1783
  762SOL    HW1 2318   3.010   3.099   1.007 -0.2451  0.8408  0.3957
  762SOL    HW2 2319   2.885   3.014   1.009  1.0075 -1.0844 -0.0524
  763SOL     OW 2320   0.916   4.044   3.675  0.8033  0.8875 -0.2763
  763SOL    HW1 2321   0.976   3.985   3.630  1.4240  0.1020  1.5155
  763SOL    HW2 2322   0.868   3.989   3.736  0.1433  1.9431  0.1934
  764SOL     OW 2323   1.216   4.487   0.778  0.4153 -0.2594 -0.9024
  764SOL    HW1 2324   1.206   4.543   0.856 -0.6543 -0.9359 -0.5357
  764SOL    HW2 2325   1.303   4.507   0.746  0.4718  0.8195 -0.1373
  765SOL     OW 2326   4.433   2.573   3.451 -0.1232 -0.5540  0.2267
  765SOL    HW1 2327   4.362   2.603   3.507  0.1867 -1.4704  1.1598
  765SOL    HW2 2328   4.416   2.480   3.438 -0.1728 -0.3685 -1.2101
  766SOL     OW 2329   3.984   3.732   3.858 -0.2664  0.6521 -0.2297
  766SOL    HW1 2330   3.936   3.719   3.776 -0.0202  2.5950 -0.7313
  766SOL    HW2 2331   3.938   3.677   3.922 -1.5892  0.5095 -1.2631
  767SOL     OW 2332   4.418   1.707   1.040 -0.1910 -0.4339 -0.2240
  767SOL    HW1 2333   4.504   1.716   1.000 -0.1853 -1.1109 -0.3667
  767SOL    HW2 2334   4.377   1.793   1.027 -0.4540 -0.8381 -2.3139
  768SOL     OW 2335   3.457   4.343   0.374  0.3895 -0.5395  0.3167
  768SOL    HW1 2336   3.506   4.299   0.444  2.0319  1.9262  0.8519
  768SOL    HW2 2337   3.389   4.392   0.419  0.2388 -0.4560 -0.0014
  769SOL     OW 2338   3.692   0.269   0.575  0.0934 -0.0714 -0.0654
  769SOL    HW1 2339   3.785   0.292   0.579 -0.1345  0.7583  0.6144
  769SOL    HW2 2340   3.660   0.313   0.496 -0.2089  1.5414  0.9143
  770SOL     OW 2341   0.724   4.241   3.277  0.6550  0.4040  0.1622
  770SOL    HW1 2342   0.677   4.252   3.360 -1.7528 -0.9693 -0.9236
  770SOL    HW2 2343   0.668   4.182   3.225  4.0298 -2.2198 -0.8990
  771SOL     OW 2344   2.689   2.379   4.796 -0.0149 -0.0868  0.2198
  771SOL    HW1 2345   2.620   2.348   4.737  1.1261 -0.7950 -0.7881
  771SOL    HW2 2346   2.706   2.305   4.854 -0.5121  0.3001  0.8691
  772SOL     OW 2347   4.016   1.071   1.095  0.1632 -0.1330 -0.3408
  772SOL    HW1 2348   4.044   1.006   1.030 -2.1229 -1.0849 -0.4599
  772SOL    HW2 2349   3.970   1.138   1.045 -0.6744 -0.3225  0.1568
  773SOL     OW 2350   4.122   3.183   4.070 -0.2246  0.7877  0.2893
  773SOL    HW1 2351   4.203   3.136   4.049  0.0950  0.1446  2.6552
  773SOL    HW2 2352   4.151   3.270   4.096 -0.4134  0.9445 -0.0248
  774SOL     OW 2353   1.502   4.287   1.575  0.1194  0.3633 -0.2108
  774SOL    HW1 2354   1.495   4.290   1.670 -1.0938 -0.9208 -0.2330
  774SOL    HW2 2355   1.429   4.339   1.543  0.0418  0.1097 -0.4470
  775SOL     OW 2356   0.721   1.300   4.719 -0.4448 -0.2248  0.4694
  775SOL    HW1 2357   0.647   1.262   4.672 -0.0093  1.4616 -1.7213
  775SOL    HW2 2358   0.681   1.348   4.792 -1.4050 -0.2488 -0.0268
  776SOL     OW 2359   4.913   1.973   1.337  0.5642 -0.2361 -0.1086
  776SOL    HW1 2360   4.990   2.025   1.316  0.9487  0.1963  2.1962
  776SOL    HW2 2361   4.857   2.032   1.387 -0.4739 -1.0776 -0.2499
  777SOL     OW 2362   1.668   2.592   1.482 -0.0936 -0.2295 -0.2853
  777SOL    HW1 2363   1.595   2.568   1.425 -0.0347 -1.2716  0.0516
  777SOL    HW2 2364   1.650   2.683   1.507  0.0100  0.3525 -2.1436
  778SOL     OW 2365   0.855   2.418   1.331  0.1436  0.1056 -0.8920
  778SOL    HW1 2366   0.805   2.461   1.261 -0.7058  2.5903  1.0935
  778SOL    HW2 2367   0.791   2.403   1.400  1.0537 -1.8569 -0.4243
  779SOL     OW 2368   3.680   0.059   1.367 -0.0665  0.2415 -0.1454
  779SOL    HW1 2369   3.657   0.137   1.418  3.6968  0.4637  1.5452
  779SOL    HW2 2370   3.654  -0.015   1.422  0.0910  0.3931  0.1334
  780SOL     OW 2371   3.055   0.463   4.700 -0.2794 -0.0026  0.1979
  780SOL    HW1 2372   3.001   0.457   4.778  0.4318  0.6816  0.7498
  780SOL    HW2 2373   3.082   0.555   4.695 -0.6491  0.0510 -1.0776
  781SOL     OW 2374   3.769   2.942   0.133  0.4430  0.1097 -0.6846
  781SOL    HW1 2375   3.761   2.872   0.068 -0.1388  0.5680 -1.1168
  781SOL    HW2 2376   3.730   2.905   0.213 -0.7470  0.2512 -1.1694
  782SOL     OW 2377   1.815   2.734   4.560 -0.4232  0.2635  0.4794
  782SOL    HW1 2378   1.902   2.773   4.567 -0.3998  0.2398  0.3276
  782SOL    HW2 2379   1.800   2.726   4.466 -0.6536  0.4084  0.5051
  783SOL     OW 2380   0.288   3.505   1.580 -0.0987 -0.1975  0.2024
  783SOL    HW1 2381   0.222   3.566   1.548  0.5803  0.2310 -0.4049
  783SOL    HW2 2382   0.316   3.542   1.664 -0.2373 -0.0874  0.2005
  784SOL     OW 2383   0.348   2.376   0.318 -0.2407 -0.4010 -0.1286
  784SOL    HW1 2384   0.423   2.344   0.369 -1.1056  0.0694  1.5038
  784SOL    HW2 2385   0.312   2.298   0.277  0.4632 -0.8093  0.0133
  785SOL     OW 2386   1.983   1.406   1.989  0.1194  0.4066  0.3651
  785SOL    HW1 2387   2.006   1.476   1.928 -0.9761  0.1101 -0.4017
  785SOL    HW2 2388   2.067   1.365   2.009  0.6289  1.1707 -0.1081
  786SOL     OW 2389   4.822   0.552   2.386 -0.0582 -0.6059 -1.0195
  786SOL    HW1 2390   4.888   0.507   2.333 -0.0436  1.0199 -2.4336
  786SOL    HW2 2391   4.870   0.621   2.431 -0.0669 -1.9640  1.2075
  787SOL     OW 2392   2.862   4.630   0.146 -0.1351  0.5725 -0.0149
  787SOL    HW1 2393   2.788   4.571   0.134 -0.2454  0.3179  1.6709
  787SOL    HW2 2394   2.836   4.687   0.219  0.4961  1.8656 -0.7509
  788SOL     OW 2395   2.623   3.170   0.125 -0.1642  0.1183  0.3256
  788SOL    HW1 2396   2.572   3.177   0.206  1.9536  0.0986  1.7508
  788SOL    HW2 2397   2.678   3.093   0.139 -0.1484 -0.2330 -1.4226
  789SOL     OW 2398   2.250   3.034   4.387  0.2291  0.7957 -0.6274
  789SOL    HW1 2399   2.230   3.107   4.330 -1.0596  0.8156 -0.1841
  789SOL    HW2 2400   2.251   2.957   4.330  0.1997  0.9775 -0.8686
  790SOL     OW 2401   0.089   4.874   2.740  0.4483  0.2944  0.1723
  790SOL    HW1 2402   0.145   4.948   2.761  0.3015  0.3352  0.4278
  790SOL    HW2 2403   0.062   4.840   2.825  0.6801 -0.1802  0.0608
  791SOL     OW 2404   4.502   3.113   4.603  0.6308  0.2679  0.1515
  791SOL    HW1 2405   4.522   3.069   4.520 -1.3313  0.9052 -0.7289
  791SOL    HW2 2406   4.442   3.184   4.578  0.0010  0.4787  2.1175
  792SOL     OW 2407   0.894   3.726   0.034  0.1105  0.0069  0.3711
  792SOL    HW1 2408   0.807   3.754   0.064 -0.1631  0.4513 -0.7920
  792SOL    HW2 2409   0.944   3.807   0.025  1.0753 -0.3345  2.2469
  793SOL     OW 2410   3.680   3.203   3.204  0.0829  0.3721  0.1419
  793SOL    HW1 2411   3.679   3.167   3.116 -0.0799 -0.5139  0.4989
  793SOL    HW2 2412   3.601   3.258   3.208 -1.4130 -1.7005  0.5767
  794SOL     OW 2413   0.579   4.045   3.152 -0.0530  0.0723  0.5760
  794SOL    HW1 2414   0.637   3.981   3.111  0.3539 -0.4131  1.8519
  794SOL    HW2 2415   0.491   4.017   3.126  0.2322  0.7654 -1.3027
  795SOL     OW 2416   4.723   0.563   4.465  0.4040  0.4806  0.2580
  795SOL    HW1 2417   4.809   0.527   4.490 -0.0810 -0.6612  0.3495
  795SOL    HW2 2418   4.724   0.564   4.369 -0.1988 -1.4392  0.1903
  796SOL     OW 2419   4.492   1.561   4.604 -0.2555  0.3764  0.1007
  796SOL    HW1 2420   4.552   1.492   4.631  0.2469  0.5203 -0.5976
  796SOL    HW2 2421   4.455   1.595   4.685 -1.6003 -1.6555  0.3919
  797SOL     OW 2422   0.255   4.264   3.280 -0.1545 -0.3149 -0.0941
  797SOL    HW1 2423   0.246   4.305   3.194  1.2590  0.1084 -0.0564
  797SOL    HW2 2424   0.170   4.278   3.322 -0.7274 -0.1782 -1.2613
  798SOL     OW 2425   0.461   3.770   1.834  0.2413  0.2450  0.2846
  798SOL    HW1 2426   0.391   3.815   1.881 -0.9969 -2.4137  1.2501
  798SOL    HW2 2427   0.525   3.749   1.902 -0.6696 -1.9872  0.5538
  799SOL     OW 2428   2.867   2.526   2.047 -0.7294  0.5457  0.2998
  799SOL    HW1 2429   2.955   2.514   2.082 -0.6182  1.2501  0.2814
  799SOL    HW2 2430   2.848   2.444   2.000  0.3157  0.7711 -0.5528
  800SOL     OW 2431   3.145   2.876   0.852 -0.1336 -0.1092 -0.2115
  800SOL    HW1 2432   3.166   2.958   0.896 -1.5830  0.4470 -0.5145
  800SOL    HW2 2433   3.119   2.902   0.764 -1.1554 -0.8200 -0.1373
  801SOL     OW 2434   2.350   0.170   2.261  0.1009  0.2495 -0.2003
  801SOL    HW1 2435   2.445   0.180   2.269  0.1483  0.5101 -0.9731
  801SOL    HW2 2436   2.334   0.164   2.167 -0.5870 -0.5010 -0.0545
  802SOL     OW 2437   4.088   1.471   2.230 -0.0784 -0.2069 -0.1243
  802SOL    HW1 2438   4.123   1.478   2.320 -2.3790  0.3547  0.7915
  802SOL    HW2 2439   4.130   1.392   2.195  0.7842 -0.5208  1.4868
  803SOL     OW 2440   4.330   1.977   3.502 -0.3434 -0.0035  0.1006
  803SOL    HW1 2441   4.306   1.890   3.471 -1.3016  0.0976  0.5254
  803SOL    HW2 2442   4.425   1.982   3.487 -0.2026 -1.2550  0.4059
  804SOL     OW 2443   0.520   4.239   2.032  0.8937  0.6078 -0.1260
  804SOL    HW1 2444   0.512   4.301   1.959  0.4535 -0.3369 -0.8971
  804SOL    HW2 2445   0.441   4.185   2.026  2.8266 -2.3492 -1.6845
  805SOL     OW 2446   0.934   3.182   4.170  0.1212 -0.0851 -0.3328
  805SOL    HW1 2447   0.941   3.218   4.081  0.0473 -1.4315 -0.9194
  805SOL    HW2 2448   0.995   3.234   4.222  0.0273  0.8527 -1.1338
  806SOL     OW 2449   3.595   2.450   2.744  0.2655  0.0038  0.0161
  806SOL    HW1 2450   3.639   2.532   2.723 -0.8725  0.1765 -1.8743
  806SOL    HW2 2451   3.562   2.463   2.833  1.3903  1.0057  0.3155
  807SOL     OW 2452   2.106   4.872   3.422  0.3144  0.5399  0.6130
  807SOL    HW1 2453   2.074   4.938   3.360 -0.3260 -0.4945 -0.2139
  807SOL    HW2 2454   2.188   4.841   3.383  1.2580  1.6682  1.6247
  808SOL     OW 2455   3.982   2.787   2.546 -0.1056 -0.9953  0.2641
  808SOL    HW1 2456   4.070   2.815   2.572  0.1674 -1.8739  0.3267
  808SOL    HW2 2457   3.984   2.789   2.451 -0.0353 -0.9576  0.2657
  809SOL     OW 2458   1.865   3.620   4.874 -0.3085 -0.4639  0.0709
  809SOL    HW1 2459   1.803   3.658   4.812  0.7678 -0.6748 -1.1899
  809SOL    HW2 2460   1.819   3.544   4.910 -0.7041 -0.7691 -1.0250
  810SOL     OW 2461   4.461   3.122   2.198  0.1597 -0.2242  0.1658
  810SOL    HW1 2462   4.428   3.179   2.267 -1.1788 -0.0316 -0.5917
  810SOL    HW2 2463   4.489   3.181   2.129  1.2265 -0.4237  0.4144
  811SOL     OW 2464   0.379   4.874   0.237 -0.5976 -0.0389 -0.0611
  811SOL    HW1 2465   0.436   4.945   0.265 -0.8818  0.7872 -1.4827
  811SOL    HW2 2466   0.301   4.881   0.292 -0.3479  0.3554  0.2371
  812SOL     OW 2467   0.374   0.964   4.768 -0.3397 -0.2525 -0.1721
  812SOL    HW1 2468   0.350   0.905   4.839 -1.3769 -0.1396 -0.4129
  812SOL    HW2 2469   0.405   0.906   4.698 -0.6274 -0.4675 -0.1240
  813SOL     OW 2470   1.282   1.779   1.924 -0.8286 -0.2034  0.6599
  813SOL    HW1 2471   1.292   1.746   1.835  0.3782  1.0737  0.2764
  813SOL    HW2 2472   1.267   1.701   1.977 -0.0688 -1.1412 -0.4538
  814SOL     OW 2473   0.731   4.533   2.306  0.1417  0.0104  0.9260
  814SOL    HW1 2474   0.751   4.625   2.323 -1.0892  0.2860  0.9903
  814SOL    HW2 2475   0.671   4.508   2.377 -0.0315 -0.6651  0.5543
  815SOL     OW 2476   4.172   4.148   4.190  0.2700  0.1066 -0.0875
  815SOL    HW1 2477   4.162   4.096   4.110 -1.4488 -0.6344  0.5563
  815SOL    HW2 2478   4.092   4.201   4.193  0.7188  0.7457  0.7008
  816SOL     OW 2479   0.741   2.274   2.674 -0.2236  0.3947 -0.3670
  816SOL    HW1 2480   0.654   2.246   2.649  0.0566 -0.1664 -0.7306
  816SOL    HW2 2481   0.730   2.366   2.699 -0.7575  0.6033 -1.2957
  817SOL     OW 2482   1.469   2.226   0.775  0.6536 -0.2705 -0.0111
  817SOL    HW1 2483   1.472   2.248   0.868 -0.5445 -0.4960  0.0979
  817SOL    HW2 2484   1.532   2.286   0.735 -0.7937  1.7794  0.5955
  818SOL     OW 2485   1.064   1.216   1.028 -0.4493  0.0346 -0.1555
  818SOL    HW1 2486   1.044   1.310   1.039 -0.4925 -0.1328  1.5297
  818SOL    HW2 2487   1.117   1.194   1.105  2.9169 -0.4813 -2.4212
  819SOL     OW 2488   4.171   4.251   2.192 -0.3370  0.1374 -0.2403
  819SOL    HW1 2489   4.260   4.278   2.168 -0.6031  0.7817 -0.5224
  819SOL    HW2 2490   4.168   4.261   2.287  0.2078 -0.8690 -0.1027
  820SOL     OW 2491   4.629   4.279   0.455  0.0823  0.1117  0.2062
  820SOL    HW1 2492   4.626   4.224   0.376  0.0675  2.5667 -1.6040
  820SOL    HW2 2493   4.670   4.223   0.521 -1.4878 -2.6548 -0.9646
  821SOL     OW 2494   0.180   3.650   3.012  0.2392 -0.1988  0.0286
  821SOL    HW1 2495   0.119   3.602   2.956 -0.1237 -0.7059  0.8456
  821SOL    HW2 2496   0.240   3.583   3.044  1.0173  0.2408 -0.4821
  822SOL     OW 2497   1.601   0.753   4.323  0.3774  0.0904  0.2711
  822SOL    HW1 2498   1.544   0.714   4.257 -1.5547  2.3829  0.4262
  822SOL    HW2 2499   1.689   0.751   4.284 -0.2263 -1.2026 -1.1096
  823SOL     OW 2500   2.396   0.842   4.361 -0.1029 -0.0827 -0.4717
  823SOL    HW1 2501   2.352   0.803   4.436  0.7174  0.7657  0.4702
  823SOL    HW2 2502   2.337   0.824   4.287 -1.5465  0.1585  0.5697
  824SOL     OW 2503   1.466   2.839   4.232 -0.5872  0.1509  0.3143
  824SOL    HW1 2504   1.549   2.794   4.243 -0.5748 -0.3661 -1.6207
  824SOL    HW2 2505   1.462   2.901   4.305  1.3475 -0.0144  0.5912
  825SOL     OW 2506   3.873   0.462   1.806  0.2471 -0.3664  0.7949
  825SOL    HW1 2507   3.819   0.484   1.730  1.0380  0.6562  0.5090
  825SOL    HW2 2508   3.958   0.503   1.788  0.8600 -1.2293  1.6228
  826SOL     OW 2509   0.819   2.468   2.907 -0.1116  0.1759 -0.8777
  826SOL    HW1 2510   0.846   2.550   2.865  1.1726  0.7910  0.9911
  826SOL    HW2 2511   0.736   2.490   2.950  1.3606  1.3243  1.6166
  827SOL     OW 2512   0.855   2.043   4.195 -0.6010  0.0589 -0.1120
  827SOL    HW1 2513   0.823   2.131   4.175 -1.5958 -0.4093 -0.6624
  827SOL    HW2 2514   0.778   1.996   4.226  0.0231 -0.4901  0.6496
  828SOL     OW 2515   0.944   2.289   3.278  0.1188  0.4591  0.2608
  828SOL    HW1 2516   0.857   2.301   3.316  0.8236  2.5888  1.3528
  828SOL    HW2 2517   0.961   2.370   3.230 -0.5562 -1.9212 -4.5378
  829SOL     OW 2518   4.551   0.707   4.582  0.2421  0.2113  0.2301
  829SOL    HW1 2519   4.549   0.670   4.670 -0.4227  1.6753  0.8737
  829SOL    HW2 2520   4.606   0.647   4.532 -0.9859 -1.7540  1.1095
  830SOL     OW 2521   1.951   3.736   4.177  0.2643 -0.3133  0.0776
  830SOL    HW1 2522   1.874   3.757   4.124 -0.0458  0.6133  0.8509
  830SOL    HW2 2523   1.916   3.699   4.257  0.6598 -0.5253  0.1548
  831SOL     OW 2524   2.973  -0.012   0.535  0.5322 -0.3706 -0.1756
  831SOL    HW1 2525   2.942   0.062   0.588  0.9967  0.1337 -0.5922
  831SOL    HW2 2526   3.064   0.009   0.516  0.8310 -1.3272  0.1653
  832SOL     OW 2527   1.980   1.668   3.869  0.8247  0.5129 -0.0679
  832SOL    HW1 2528   2.006   1.627   3.787 -1.0400  2.2164 -1.6141
  832SOL    HW2 2529   1.939   1.598   3.920  3.9451 -1.0958  0.4867
  833SOL     OW 2530   3.934   1.727   1.839  0.4353  1.0078  0.4023
  833SOL    HW1 2531   3.967   1.773   1.916  2.4030 -1.3726  1.1314
  833SOL    HW2 2532   3.894   1.647   1.875  1.1099 -0.0008 -1.0048
  834SOL     OW 2533   0.978   2.492   1.941 -0.2763 -0.3262 -0.4804
  834SOL    HW1 2534   1.044   2.441   1.988 -1.3862 -1.4245 -0.0668
  834SOL    HW2 2535   1.022   2.522   1.862  0.9000 -0.4904  0.0951
  835SOL     OW 2536   0.833   1.473   1.656 -0.2805  0.1461  0.4380
  835SOL    HW1 2537   0.763   1.480   1.591 -0.1549  0.3936  0.3288
  835SOL    HW2 2538   0.813   1.541   1.721  0.8602  1.5015 -0.5498
  836SOL     OW 2539   3.075   0.037   0.832  0.7094 -0.2710  0.5768
  836SOL    HW1 2540   3.000   0.072   0.786  1.1256  0.4857  0.4562
  836SOL    HW2 2541   3.048  -0.050   0.860  1.3503 -1.9443 -3.4468
  837SOL     OW 2542   1.519   4.196   3.190 -0.4244  0.5343  0.5845
  837SOL    HW1 2543   1.454   4.267   3.187 -0.4630  0.4716 -0.7456
  837SOL    HW2 2544   1.603   4.240   3.191 -0.4168  0.6427  3.2038
  838SOL     OW 2545   0.090   2.124   3.072 -0.3794  0.8191  0.2379
  838SOL    HW1 2546   0.095   2.165   3.158 -3.7035  0.2435  0.8504
  838SOL    HW2 2547   0.069   2.197   3.012 -1.2723  0.7579  0.4718
  839SOL     OW 2548   1.905   3.004   2.434  0.8469  0.7522  0.0778
  839SOL    HW1 2549   1.956   3.026   2.356  0.7468  2.8717  0.5459
  839SOL    HW2 2550   1.847   3.080   2.447  2.6055  1.7108  3.6264
  840SOL     OW 2551   0.722   1.364   4.124 -0.3731  0.7037  0.5126
  840SOL    HW1 2552   0.717   1.290   4.063  0.1847  1.2751 -0.2466
  840SOL    HW2 2553   0.804   1.408   4.101 -0.0443  0.8161  1.8266
  841SOL     OW 2554   1.978   2.764   2.754  0.7197 -0.0196  0.0659
  841SOL    HW1 2555   1.982   2.706   2.678  3.7048  0.9241 -0.6443
  841SOL    HW2 2556   2.065   2.759   2.793 -0.1477  1.0016  2.3137
  842SOL     OW 2557   4.681   2.315   1.043 -0.2878  0.1078  0.5077
  842SOL    HW1 2558   4.720   2.383   1.098 -0.9113 -0.3063  1.5008
  842SOL    HW2 2559   4.680   2.237   1.098  2.3552 -1.3406 -1.3145
  843SOL     OW 2560   3.823   1.302   2.232 -0.2132 -0.3753 -0.6491
  843SOL    HW1 2561   3.869   1.218   2.233 -0.8886 -0.7679  0.9571
  843SOL    HW2 2562   3.893   1.368   2.231  0.4208 -0.9677  1.0374
  844SOL     OW 2563   0.904   4.129   1.755  0.3683 -0.1068  0.2202
  844SOL    HW1 2564   0.980   4.171   1.795 -1.2611  3.2082  0.1701
  844SOL    HW2 2565   0.846   4.109   1.828  0.4281 -0.8524  0.0794
  845SOL     OW 2566   1.417   1.965   4.752 -0.6198 -0.2711 -0.3753
  845SOL    HW1 2567   1.431   1.877   4.717  1.1029 -0.2356  0.1486
  845SOL    HW2 2568   1.376   1.952   4.838  0.1360 -0.5847 -0.0630
  846SOL     OW 2569   4.240   3.125   0.222  0.0324 -0.1661  0.0390
  846SOL    HW1 2570   4.235   3.034   0.252  0.8191 -0.6546 -1.2503
  846SOL    HW2 2571   4.333   3.148   0.230 -0.2450  0.7370  0.8995
  847SOL     OW 2572   3.895   4.495   2.459 -0.1370  0.2888  0.0389
  847SOL    HW1 2573   3.831   4.440   2.413  0.6669 -2.1968  1.6565
  847SOL    HW2 2574   3.978   4.448   2.450  0.9623  2.1040  0.1820
  848SOL     OW 2575   1.683   2.861   0.314 -0.3727 -0.5218 -0.4848
  848SOL    HW1 2576   1.640   2.783   0.278  0.1376 -0.4962 -1.1630
  848SOL    HW2 2577   1.702   2.915   0.238  1.5037 -0.8491 -0.2857
  849SOL     OW 2578   1.964   4.024   4.091  0.1906  0.4168 -0.0936
  849SOL    HW1 2579   1.921   4.091   4.144  0.9193  2.2987 -1.7396
  849SOL    HW2 2580   1.892   3.971   4.056 -0.3872  0.1889  1.4009
  850SOL     OW 2581   3.758   3.087   2.921 -0.2537  0.4129 -0.0056
  850SOL    HW1 2582   3.715   3.042   2.849 -2.0898  0.6321  0.8929
  850SOL    HW2 2583   3.851   3.073   2.906 -0.5749  0.4173 -2.3812
  851SOL     OW 2584   0.397   4.505   4.083  0.3077  0.3422  0.3857
  851SOL    HW1 2585   0.358   4.421   4.107 -0.9472  0.9697  0.5809
  851SOL    HW2 2586   0.396   4.505   3.988 -0.8730  0.6689  0.3916
  852SOL     OW 2587   2.512   0.399   3.276  0.1080 -0.4637  0.4945
  852SOL    HW1 2588   2.569   0.431   3.206  1.8830 -0.4550  1.8599
  852SOL    HW2 2589   2.521   0.304   3.272 -0.3924 -0.4988  0.2258
  853SOL     OW 2590   1.656   4.816   4.383 -0.3950  0.1854 -0.1065
  853SOL    HW1 2591   1.628   4.868   4.458 -2.0055 -1.5340  0.5682
  853SOL    HW2 2592   1.576   4.799   4.334  0.4631  0.3253 -1.6274
  854SOL     OW 2593   1.183   0.457   2.356 -0.0127  0.2603 -0.0550
  854SOL    HW1 2594   1.093   0.450   2.324  0.2023 -0.0253 -0.6133
  854SOL    HW2 2595   1.181   0.532   2.416 -0.5465  0.4641 -0.3174
  855SOL     OW 2596   0.528   4.377   1.783 -0.5311  0.4583 -0.8607
  855SOL    HW1 2597   0.492   4.463   1.763  1.7176  1.0700 -2.7141
  855SOL    HW2 2598   0.523   4.328   1.701 -1.0926 -0.9663 -0.0324
  856SOL     OW 2599   3.183   2.825   1.358  0.2606 -0.0081 -0.1742
  856SOL    HW1 2600   3.175   2.800   1.266  0.1118 -1.3450  0.1799
  856SOL    HW2 2601   3.174   2.920   1.358 -1.3406 -0.1173 -1.3686
  857SOL     OW 2602   2.310   2.538   1.881  0.3529  0.1018 -0.3000
  857SOL    HW1 2603   2.329   2.632   1.889 -2.3531  0.8382 -1.4179
  857SOL    HW2 2604   2.243   2.522   1.948  1.9888 -1.5120  1.0618
  858SOL     OW 2605   3.546   1.858   0.909 -0.5144  0.9200  0.0478
  858SOL    HW1 2606   3.567   1.788   0.848 -3.2322  1.5073 -1.7072
  858SOL    HW2 2607   3.598   1.933   0.878  1.1226  0.2097  0.9341
  859SOL     OW 2608   3.560   0.889   1.548  0.0164  0.0340 -0.0832
  859SOL    HW1 2609   3.593   0.907   1.459 -1.8978  1.7787 -0.5125
  859SOL    HW2 2610   3.479   0.840   1.535  0.4628 -0.9737  0.7925
  860SOL     OW 2611   2.293   4.365   2.385  0.1307  0.2238  0.2172
  860SOL    HW1 2612   2.386   4.378   2.370  0.3035 -1.5685 -0.5369
  860SOL    HW2 2613   2.286   4.339   2.477  0.4918 -0.6033  0.0126
  861SOL     OW 2614   0.349   4.842   2.193 -0.1329 -0.2203  0.2476
  861SOL    HW1 2615   0.264   4.809   2.163  0.3961 -2.4702  1.0599
  861SOL    HW2 2616   0.383   4.774   2.251  2.2648  0.5961 -0.0740
  862SOL     OW 2617   4.641   1.635   2.818 -0.7283  0.0353 -0.3747
  862SOL    HW1 2618   4.726   1.605   2.786 -0.7632  0.0835 -0.5159
  862SOL    HW2 2619   4.654   1.727   2.841 -0.8108  0.1241 -0.6671
  863SOL     OW 2620   4.295   3.806   3.242 -0.2337 -0.1546  0.1222
  863SOL    HW1 2621   4.211   3.764   3.223 -0.4187 -0.0166  0.6192
  863SOL    HW2 2622   4.339   3.746   3.303  0.0650 -0.2686 -0.2032
  864SOL     OW 2623   0.111   1.682   2.945  0.0737  0.1945 -0.0044
  864SOL    HW1 2624   0.100   1.600   2.994 -0.9543  0.1688 -0.2466
  864SOL    HW2 2625   0.066   1.748   2.999  0.6466  0.5533  0.0488
  865SOL     OW 2626   2.479   1.861   4.173 -0.1742 -0.0290  0.3209
  865SOL    HW1 2627   2.517   1.875   4.260 -1.3006  0.3803  0.7665
  865SOL    HW2 2628   2.386   1.842   4.191  0.0126 -2.0959 -0.6525
  866SOL     OW 2629   2.735   1.435   0.668 -0.8869 -0.3527 -0.1180
  866SOL    HW1 2630   2.730   1.506   0.732  0.5993 -0.8647  0.6109
  866SOL    HW2 2631   2.686   1.467   0.592  0.4592  1.8104 -0.1321
  867SOL     OW 2632   1.553   0.419   2.711 -0.0765  0.0424  0.1371
  867SOL    HW1 2633   1.514   0.351   2.656  0.4620  0.4029 -0.7237
  867SOL    HW2 2634   1.485   0.486   2.717  0.3996  0.7389 -1.4867
  868SOL     OW 2635   1.105   4.080   2.500 -0.2614 -0.0085 -0.1730
  868SOL    HW1 2636   1.012   4.099   2.484 -0.8078 -2.4903 -0.3307
  868SOL    HW2 2637   1.123   4.004   2.445  1.3439 -0.7681  1.3238
  869SOL     OW 2638   2.817   0.309   3.453  0.2436  0.0121 -0.0171
  869SOL    HW1 2639   2.908   0.296   3.424 -0.2554  1.4186 -2.5067
  869SOL    HW2 2640   2.794   0.396   3.420 -1.0913  1.0303  3.2318
  870SOL     OW 2641   0.133   1.899   0.664  0.7462 -0.2142  0.4088
  870SOL    HW1 2642   0.118   1.810   0.632  0.7471 -0.7479  1.8522
  870SOL    HW2 2643   0.222   1.920   0.634  1.4494 -1.3930  1.5733
  871SOL     OW 2644   4.781   2.481   2.398  0.1359 -0.0489  0.6651
  871SOL    HW1 2645   4.809   2.509   2.311  0.3035  0.0986  0.7666
  871SOL    HW2 2646   4.847   2.417   2.425 -1.3914 -2.2348 -0.4712
  872SOL     OW 2647   1.696   4.003   3.748  0.0344 -0.1634 -0.0577
  872SOL    HW1 2648   1.778   3.958   3.767 -0.3815 -0.8805  0.0573
  872SOL    HW2 2649   1.640   3.936   3.710 -0.4472  0.3639 -0.2887
  873SOL     OW 2650   3.841   0.511   3.707  0.1345 -0.0773  0.4604
  873SOL    HW1 2651   3.906   0.491   3.775  1.5577  0.5955 -0.6589
  873SOL    HW2 2652   3.811   0.426   3.677  1.1653 -0.4370  0.3958
  874SOL     OW 2653   2.381   1.572   3.861 -0.7020  0.6441  0.2968
  874SOL    HW1 2654   2.444   1.591   3.931  1.2543  0.8003 -1.4086
  874SOL    HW2 2655   2.340   1.489   3.888  1.5525 -0.4353  0.6778
  875SOL     OW 2656   4.901   0.219   3.085  0.0628  0.1846  0.0790
  875SOL    HW1 2657   4.905   0.252   2.995  0.8646 -0.0001  0.0430
  875SOL    HW2 2658   4.918   0.295   3.139  1.3682 -0.0374  0.0114
  876SOL     OW 2659   4.632   3.850   0.332  0.7960 -0.3628 -0.4213
  876SOL    HW1 2660   4.545   3.860   0.372  0.7423  2.2212 -0.9804
  876SOL    HW2 2661   4.668   3.771   0.372 -1.8037 -1.5380 -0.2003
  877SOL     OW 2662   1.474   4.584   3.225 -0.0062  0.0245 -0.0967
  877SOL    HW1 2663   1.423   4.523   3.173  0.4764 -0.9989  0.5980
  877SOL    HW2 2664   1.424   4.666   3.223 -0.6054 -0.3579 -1.1213
  878SOL     OW 2665   4.432   1.110   4.045 -0.9832  0.3605 -0.4951
  878SOL    HW1 2666   4.414   1.166   4.120 -1.8009 -1.6910  0.9587
  878SOL    HW2 2667   4.433   1.021   4.082  2.7313 -0.5071 -2.1687
  879SOL     OW 2668   2.282   1.790   2.400 -0.3608  0.1408 -0.3904
  879SOL    HW1 2669   2.240   1.861   2.450 -0.7402 -0.6878  0.4894
  879SOL    HW2 2670   2.259   1.710   2.447  1.1800 -0.4671 -0.5928
  880SOL     OW 2671   0.518   2.179   2.522  0.0621  0.6162 -0.2921
  880SOL    HW1 2672   0.518   2.255   2.463  0.2094  0.2395 -0.7816
  880SOL    HW2 2673   0.509   2.103   2.464  0.3340  0.2327  0.1575
  881SOL     OW 2674   3.227   0.042   0.501  0.3244 -0.3154  0.8635
  881SOL    HW1 2675   3.280  -0.004   0.435  0.4040 -2.9110  2.6072
  881SOL    HW2 2676   3.290   0.098   0.547  0.4621  0.7288 -0.5328
  882SOL     OW 2677   4.016   3.128   0.047  0.2616 -0.0064  0.2341
  882SOL    HW1 2678   4.091   3.138   0.105  1.9555 -0.0085 -1.8051
  882SOL    HW2 2679   4.034   3.046  -0.001 -0.7729  0.2515 -0.6382
  883SOL     OW 2680   3.194   1.619   3.737 -0.1914  0.1975  0.1249
  883SOL    HW1 2681   3.202   1.696   3.793 -0.3352  0.3956 -0.1277
  883SOL    HW2 2682   3.139   1.647   3.664  0.8117  0.2213 -0.6387
  884SOL     OW 2683   4.646   4.355   3.030  0.3088 -0.3907  0.3652
  884SOL    HW1 2684   4.566   4.387   3.073 -1.2460  2.0848 -3.8043
  884SOL    HW2 2685   4.616   4.286   2.971  0.3603  2.5302 -3.4942
  885SOL     OW 2686   4.540   0.005   2.754  0.3813  0.3525  0.2393
  885SOL    HW1 2687   4.495   0.045   2.829 -0.5235  1.9991 -1.1212
  885SOL    HW2 2688   4.598   0.074   2.722  1.4387 -0.6492 -0.0449
  886SOL     OW 2689   0.533   1.529   4.204  0.3686  0.1105 -0.4556
  886SOL    HW1 2690   0.603   1.467   4.185  0.2036 -0.4459  0.6492
  886SOL    HW2 2691   0.511   1.513   4.296  1.2796  2.7919  0.3291
  887SOL     OW 2692   4.847   0.802   4.184 -0.1057 -0.5141 -0.0779
  887SOL    HW1 2693   4.860   0.891   4.216 -0.8909 -0.6499  0.6745
  887SOL    HW2 2694   4.885   0.747   4.252  1.5535 -0.7524 -1.1422
  888SOL     OW 2695   1.963   1.634   4.450 -0.1636 -0.9465  0.3091
  888SOL    HW1 2696   1.871   1.660   4.442 -1.0054 -3.8402 -0.6882
  888SOL    HW2 2697   1.994   1.624   4.360  1.6412  1.3153  0.5866
  889SOL     OW 2698   0.115   2.067   2.753  0.6064  0.5256 -0.2657
  889SOL    HW1 2699   0.202   2.082   2.717  0.0617 -0.1859 -1.9961
  889SOL    HW2 2700   0.108   1.971   2.758  0.6096  0.5890  1.7121
  890SOL     OW 2701   0.195   0.545   3.990  0.0911  0.2233  0.1271
  890SOL    HW1 2702   0.220   0.453   3.979 -0.6985  0.0130  0.0644
  890SOL    HW2 2703   0.100   0.545   3.985 -0.0087  0.8590  1.4400
  891SOL     OW 2704   4.554   4.276   1.139 -0.0640  0.3824 -0.8691
  891SOL    HW1 2705   4.559   4.180   1.141 -0.7649  0.3268  1.7893
  891SOL    HW2 2706   4.642   4.304   1.165 -0.6694  0.3418  1.3926
  892SOL     OW 2707   3.755   1.442   3.184 -0.0848 -0.0190 -0.0054
  892SOL    HW1 2708   3.819   1.418   3.117  0.4899  0.3439  0.4005
  892SOL    HW2 2709   3.782   1.529   3.213 -0.5310 -0.0235  0.4484
  893SOL     OW 2710   3.916   0.870   4.550  0.3229  0.3383 -0.0715
  893SOL    HW1 2711   4.004   0.901   4.528 -0.5372  1.0176 -3.0704
  893SOL    HW2 2712   3.926   0.824   4.633  3.1936  1.7428  0.4732
  894SOL     OW 2713   1.124   0.923   3.880  0.2837  0.1563  0.4783
  894SOL    HW1 2714   1.145   0.959   3.794  2.3748  0.2060  0.9613
  894SOL    HW2 2715   1.044   0.969   3.906  2.3532  3.9790  0.7097
  895SOL     OW 2716   1.331   1.042   4.393 -0.4735  0.2734  0.0008
  895SOL    HW1 2717   1.245   1.004   4.376 -0.1437 -0.4090 -0.1835
  895SOL    HW2 2718   1.314   1.114   4.453 -1.1565  0.0388  0.0963
  896SOL     OW 2719   0.644   1.849   2.688 -0.5606  0.3446 -0.0289
  896SOL    HW1 2720   0.600   1.783   2.742 -3.1406  2.0659  0.1681
  896SOL    HW2 2721   0.647   1.810   2.601  0.5809 -1.1245  0.6268
  897SOL     OW 2722   4.787   0.206   0.312 -0.0707 -0.3446 -0.5124
  897SOL    HW1 2723   4.845   0.193   0.388  0.2815 -1.4963 -0.9619
  897SOL    HW2 2724   4.728   0.276   0.340  1.7194  1.1195 -0.1508
  898SOL     OW 2725   4.035   2.610   3.245 -0.0077  0.2134  0.4040
  898SOL    HW1 2726   3.963   2.611   3.182  1.0418  1.4006 -0.8610
  898SOL    HW2 2727   3.997   2.643   3.326 -0.7880  1.3137 -0.3821
  899SOL     OW 2728   3.862   4.364   0.255 -0.6944  0.3551  0.0241
  899SOL    HW1 2729   3.896   4.453   0.242 -2.7146  0.9388 -1.9551
  899SOL    HW2 2730   3.935   4.307   0.231  0.0091  1.4934 -0.6452
  900SOL     OW 2731   2.041   0.274   2.595  0.0567  0.1863 -0.1563
  900SOL    HW1 2732   1.975   0.245   2.658  0.4644 -1.6890 -0.5409
  900SOL    HW2 2733   2.045   0.204   2.530  0.0818  1.8091 -1.9759
  901SOL     OW 2734   0.704   3.158   0.907  0.5604  0.3722  0.0491
  901SOL    HW1 2735   0.647   3.104   0.852  0.4077 -0.0371  0.5991
  901SOL    HW2 2736   0.647   3.193   0.974  0.7278  0.9503 -0.1054
  902SOL     OW 2737   4.537   2.238   3.192 -0.1821  0.2035  0.3285
  902SOL    HW1 2738   4.613   2.295   3.205 -0.2664  0.1370  1.1591
  902SOL    HW2 2739   4.551   2.198   3.106  0.0901  1.1515 -0.0813
  903SOL     OW 2740   1.513   3.690   3.216  0.0931 -0.4517  0.9335
  903SOL    HW1 2741   1.465   3.770   3.237  0.3157 -0.2023  0.5042
  903SOL    HW2 2742   1.449   3.635   3.170 -0.0992 -0.5834  1.3489
  904SOL     OW 2743   2.564   4.044   1.408 -0.1691  0.3538  0.8576
  904SOL    HW1 2744   2.630   4.112   1.420  0.0397  0.0542  1.4583
  904SOL    HW2 2745   2.595   3.993   1.333  0.8375 -0.4106  1.7577
  905SOL     OW 2746   2.376   1.101   0.180  0.1762 -0.0017  0.3391
  905SOL    HW1 2747   2.335   1.179   0.144  0.3259 -0.1841 -0.2359
  905SOL    HW2 2748   2.321   1.077   0.254 -0.4463  0.0754 -0.0878
  906SOL     OW 2749   2.510   3.353   3.660 -0.7806  0.1433  0.4019
  906SOL    HW1 2750   2.552   3.272   3.688 -1.8368 -0.4416  0.3299
  906SOL    HW2 2751   2.535   3.363   3.568 -3.1718 -1.8248 -0.5715
  907SOL     OW 2752   1.232   3.915   1.395  0.1377  0.0693 -0.2201
  907SOL    HW1 2753   1.286   3.837   1.389 -1.8561 -1.3854 -0.2201
  907SOL    HW2 2754   1.187   3.908   1.479 -1.8252 -0.0478 -1.2114
  908SOL     OW 2755   4.669   3.416   4.661  0.3595  0.5245  0.1048
  908SOL    HW1 2756   4.672   3.423   4.565 -0.2095  1.3459  0.1303
  908SOL    HW2 2757   4.597   3.475   4.686  0.0911 -0.1662  0.9896
  909SOL     OW 2758   4.641   2.531   3.974 -0.3892 -0.5957  0.9039
  909SOL    HW1 2759   4.608   2.556   4.061  0.2430  1.4621  0.6112
  909SOL    HW2 2760   4.562   2.511   3.923 -0.8590 -0.4320  1.5534
  910SOL     OW 2761   1.022   2.962   2.332 -0.3182 -0.0956 -0.1184
  910SOL    HW1 2762   1.044   3.008   2.413 -1.7552 -0.7526  0.6867
  910SOL    HW2 2763   1.044   3.024   2.263  3.1507 -0.3389  0.5557
  911SOL     OW 2764   1.635   0.236   3.914 -0.0204  0.1386 -0.8814
  911SOL    HW1 2765   1.638   0.326   3.882 -0.7081 -0.1588 -1.8172
  911SOL    HW2 2766   1.721   0.222   3.953  0.1911  1.1054 -0.9687
  912SOL     OW 2767   1.312   3.757   0.017 -0.2105  0.1944 -0.0551
  912SOL    HW1 2768   1.293   3.748   0.111  2.8040  1.4598  0.7969
  912SOL    HW2 2769   1.391   3.705   0.003 -0.2220  0.5745 -1.7537
  913SOL     OW 2770   4.527   4.621   3.180  0.5931  0.1207  0.4650
  913SOL    HW1 2771   4.473   4.651   3.253 -0.3401  0.1143 -0.2089
  913SOL    HW2 2772   4.466   4.576   3.122  1.0909  1.1897 -0.9301
  914SOL     OW 2773   0.958   0.538   1.418  0.0908  0.4643 -0.0480
  914SOL    HW1 2774   0.902   0.492   1.480  2.1008 -0.6555  1.0788
  914SOL    HW2 2775   0.913   0.531   1.334 -2.2625  1.1951  1.0779
  915SOL     OW 2776   2.579   4.641   2.715 -0.2805  0.5950 -0.1416
  915SOL    HW1 2777   2.486   4.621   2.726 -0.2322  0.3773 -0.1350
  915SOL    HW2 2778   2.612   4.651   2.804 -0.1824  0.1500 -0.1263
  916SOL     OW 2779   0.109   2.791   1.583 -0.6734 -0.2615  0.3148
  916SOL    HW1 2780   0.175   2.725   1.559 -1.4184 -0.9404  0.0735
  916SOL    HW2 2781   0.159   2.860   1.627  0.3172 -0.3576 -0.6081
  917SOL     OW 2782   3.253   2.898   2.011 -0.4431  0.4414  0.1598
  917SOL    HW1 2783   3.179   2.849   2.046 -0.2634  0.0484 -0.0027
  917SOL    HW2 2784   3.249   2.883   1.916  1.2415 -1.6212  0.3147
  918SOL     OW 2785   3.075   4.555   3.315  0.6562  0.4890 -0.1645
  918SOL    HW1 2786   3.025   4.513   3.245  1.9611  0.0838 -0.8712
  918SOL    HW2 2787   3.132   4.486   3.348 -0.2745  0.5287  1.6661
  919SOL     OW 2788   3.258   2.739   1.596 -0.3766  1.0204  0.4766
  919SOL    HW1 2789   3.182   2.688   1.623  0.5803 -0.2616  0.8580
  919SOL    HW2 2790   3.237   2.768   1.507 -1.6434  1.4151  0.8796
  920SOL     OW 2791   2.989   3.168   2.141  0.2819 -0.0808 -0.1014
  920SOL    HW1 2792   2.910   3.189   2.191  0.4298  2.3530 -0.7688
  920SOL    HW2 2793   2.963   3.178   2.049  1.1176 -0.2112 -0.3596
  921SOL     OW 2794   4.675   2.232   2.131 -0.4541  0.0626 -0.0309
  921SOL    HW1 2795   4.628   2.312   2.155 -0.0787  0.4518 -0.5515
  921SOL    HW2 2796   4.742   2.262   2.069  0.0059 -0.5842  0.1398
  922SOL     OW 2797   1.148   3.716   2.486  0.1186 -0.6408 -0.1686
  922SOL    HW1 2798   1.184   3.653   2.423  1.0850  0.1288 -0.4200
  922SOL    HW2 2799   1.225   3.754   2.528 -0.4828 -0.3117  0.6614
  923SOL     OW 2800   1.752   4.869   0.781 -0.2507  0.4505  0.1791
  923SOL    HW1 2801   1.690   4.942   0.773 -2.2259 -1.0275  1.1239
  923SOL    HW2 2802   1.742   4.839   0.872 -0.5862 -1.8869 -0.5569
  924SOL     OW 2803   3.664   3.669   2.927 -0.1370  0.3910  0.1789
  924SOL    HW1 2804   3.619   3.721   2.993 -0.1929  0.3033  0.2102
  924SOL    HW2 2805   3.749   3.649   2.966  0.6734  2.1180 -0.6058
  925SOL     OW 2806   1.929   2.376   1.010  0.2856  0.0135  0.0802
  925SOL    HW1 2807   1.908   2.469   1.005  1.3652  0.4447  2.2058
  925SOL    HW2 2808   2.025   2.373   1.004  0.4589 -0.6702  2.3962
  926SOL     OW 2809   0.129   1.715   1.627  0.3357  0.1031 -0.5106
  926SOL    HW1 2810   0.181   1.796   1.625  0.4400  0.1803  1.9394
  926SOL    HW2 2811   0.044   1.740   1.591  0.1311  1.5364  0.8496
  927SOL     OW 2812   0.489   1.849   3.509  0.1686  0.0927 -0.0465
  927SOL    HW1 2813   0.494   1.801   3.591 -1.4154  0.3135  0.2227
  927SOL    HW2 2814   0.404   1.823   3.472  1.1719 -0.5965 -2.0044
  928SOL     OW 2815   4.024   3.096   1.401  0.0658 -0.0673 -0.2103
  928SOL    HW1 2816   4.091   3.122   1.338  0.0238  0.4800 -0.0310
  928SOL    HW2 2817   4.072   3.043   1.466  0.1469 -0.4554 -0.5777
  929SOL     OW 2818   0.533   2.462   1.761  0.3666  0.2222 -0.1113
  929SOL    HW1 2819   0.573   2.446   1.846  0.8311  0.6657 -0.2349
  929SOL    HW2 2820   0.524   2.558   1.757 -1.2099  0.1019  0.1312
  930SOL     OW 2821   1.010   3.295   1.056 -0.2800 -1.1555  0.2435
  930SOL    HW1 2822   0.992   3.261   1.143 -0.7570 -0.0294  0.6004
  930SOL    HW2 2823   0.993   3.389   1.062 -0.7522 -1.1162 -1.1681
  931SOL     OW 2824   0.973   4.804   2.570 -0.3994 -0.3823 -0.5158
  931SOL    HW1 2825   1.048   4.842   2.524  0.5141 -0.9052  0.5077
  931SOL    HW2 2826   0.965   4.716   2.533 -0.1280 -0.5377 -0.2116
  932SOL     OW 2827   2.028   3.256   2.557 -0.8017  0.0321 -0.7147
  932SOL    HW1 2828   2.010   3.225   2.468  0.8644 -2.3954 -0.3062
  932SOL    HW2 2829   2.075   3.338   2.545 -1.5537  0.3098 -2.0098
  933SOL     OW 2830   1.744   4.820   1.808  0.3482  0.3100  0.1518
  933SOL    HW1 2831   1.689   4.748   1.839 -2.4352  1.4562 -1.7579
  933SOL    HW2 2832   1.819   4.777   1.766 -0.1261 -1.3865  0.9623
  934SOL     OW 2833   3.266   4.643   2.863  0.1902 -0.6975 -0.1422
  934SOL    HW1 2834   3.276   4.646   2.767  1.9964 -0.4556  0.0129
  934SOL    HW2 2835   3.343   4.689   2.896 -0.5631 -0.5304  1.4419
  935SOL     OW 2836   2.247   4.579   3.549 -0.1507  0.0372  0.4621
  935SOL    HW1 2837   2.255   4.559   3.642 -0.5079 -0.8259  0.3201
  935SOL    HW2 2838   2.230   4.673   3.545  2.1835  0.5617  1.1503
  936SOL     OW 2839   2.291   2.765   3.370  0.5098  0.0394  0.0530
  936SOL    HW1 2840   2.342   2.845   3.387  0.8413 -0.2402  0.3910
  936SOL    HW2 2841   2.357   2.700   3.345  0.1191  0.1928 -1.4324
  937SOL     OW 2842   0.674   3.963   1.361  0.2906 -0.0439  0.5200
  937SOL    HW1 2843   0.667   3.936   1.452  0.4686 -0.0035  0.5460
  937SOL    HW2 2844   0.765   3.944   1.337 -0.1669 -1.6148 -0.1306
  938SOL     OW 2845   0.102   1.510   4.277 -0.3320 -0.2659 -0.4207
  938SOL    HW1 2846   0.171   1.574   4.260 -1.3716  1.1432  0.5132
  938SOL    HW2 2847   0.031   1.534   4.216 -0.5325 -0.8531 -0.4273
  939SOL     OW 2848   0.405   3.236   4.276 -0.3492 -0.3753 -0.0053
  939SOL    HW1 2849   0.416   3.327   4.303 -2.3812  0.2195 -1.0489
  939SOL    HW2 2850   0.495   3.205   4.260  0.3382  1.5933 -0.1843
  940SOL     OW 2851   4.561   3.145   0.232 -0.4265 -0.1937  0.4811
  940SOL    HW1 2852   4.644   3.190   0.216 -0.6674 -0.2513 -1.1156
  940SOL    HW2 2853   4.582   3.077   0.295  0.6572  0.0372  0.3845
  941SOL     OW 2854   1.192   3.923   1.012 -0.2552 -0.2570 -0.0200
  941SOL    HW1 2855   1.110   3.967   0.990  0.1333  0.5877  0.1727
  941SOL    HW2 2856   1.247   3.992   1.049  0.1759 -1.0209  0.8185
  942SOL     OW 2857   2.461   3.835   0.450 -0.4087 -0.3120 -0.1608
  942SOL    HW1 2858   2.519   3.905   0.480 -2.5461  1.7561 -0.6692
  942SOL    HW2 2859   2.517   3.757   0.451  2.0283  1.3246  0.5436
  943SOL     OW 2860   3.009   1.437   0.676  0.1744  0.2773 -1.0052
  943SOL    HW1 2861   2.915   1.431   0.697  0.3004 -0.7116 -0.6878
  943SOL    HW2 2862   3.030   1.353   0.637  1.3113 -0.1929  0.5231
  944SOL     OW 2863   4.888   3.264   2.846  0.1990 -0.0474 -0.2208
  944SOL    HW1 2864   4.938   3.196   2.801 -0.1046  0.0660 -0.7453
  944SOL    HW2 2865   4.898   3.245   2.939 -0.8507 -1.5129 -0.3798
  945SOL     OW 2866   1.712   4.397   1.848  0.3869  0.6057 -0.2187
  945SOL    HW1 2867   1.788   4.375   1.902 -0.2928 -0.6675  0.2716
  945SOL    HW2 2868   1.718   4.338   1.773 -0.2655  0.2684 -0.0171
  946SOL     OW 2869   1.093   4.132   0.537 -0.0060  0.5440  0.2690
  946SOL    HW1 2870   1.035   4.132   0.461  0.4701 -0.2306 -0.1025
  946SOL    HW2 2871   1.177   4.162   0.502 -0.0261  1.0969  0.6857
  947SOL     OW 2872   0.643   2.576   3.170  0.3594 -0.7966  0.0572
  947SOL    HW1 2873   0.611   2.621   3.092  0.8675 -2.3107 -1.0729
  947SOL    HW2 2874   0.581   2.599   3.238 -0.4119  0.1303 -0.9240
  948SOL     OW 2875   1.440   0.003   4.811 -0.2833 -0.2580 -0.1611
  948SOL    HW1 2876   1.485   0.005   4.896 -0.5701 -0.3217 -0.0082
  948SOL    HW2 2877   1.381   0.077   4.813 -0.6203 -0.5268 -0.1250
  949SOL     OW 2878   4.358   4.340   0.064  0.0772 -0.1916  0.0064
  949SOL    HW1 2879   4.405   4.259   0.085  0.1854 -0.6394 -1.7632
  949SOL    HW2 2880   4.426   4.407   0.059  0.0504 -0.0772  0.9699
  950SOL     OW 2881   0.034   4.566   4.836 -0.4948 -0.5283 -0.3333
  950SOL    HW1 2882  -0.018   4.581   4.915  0.0156 -0.5307  0.0122
  950SOL    HW2 2883   0.052   4.653   4.802  1.4639 -0.3268  1.0111
  951SOL     OW 2884   3.957   3.655   2.252  0.0239  0.4457  0.5211
  951SOL    HW1 2885   3.966   3.651   2.347  1.7170  0.5505  0.3857
  951SOL    HW2 2886   3.870   3.618   2.234  0.1181 -0.5656  2.0191
  952SOL     OW 2887   2.644   2.578   0.923 -0.4436 -0.3738  0.0641
  952SOL    HW1 2888   2.660   2.504   0.864  3.1527 -0.2330  0.5872
  952SOL    HW2 2889   2.703   2.561   0.997  2.4686  4.0484 -0.8645
  953SOL     OW 2890   3.636   0.748   4.630  0.6342  0.0096  0.1213
  953SOL    HW1 2891   3.609   0.827   4.677  0.4173  0.4758 -0.7726
  953SOL    HW2 2892   3.599   0.758   4.543  3.5611  0.5985 -1.1477
  954SOL     OW 2893   2.568   4.079   4.270  0.3393 -0.3779 -0.1067
  954SOL    HW1 2894   2.524   4.085   4.185  0.2110 -0.8348 -0.0754
  954SOL    HW2 2895   2.661   4.071   4.248  0.6069  2.1570 -0.1431
  955SOL     OW 2896   4.390   2.639   0.210 -0.2461 -0.1560  0.0913
  955SOL    HW1 2897   4.400   2.662   0.118 -0.8075  0.7067  0.2380
  955SOL    HW2 2898   4.451   2.566   0.223  1.1416  0.8300 -0.5466
  956SOL     OW 2899   0.527   3.214   1.264 -0.0337  0.0490 -0.1714
  956SOL    HW1 2900   0.547   3.304   1.289  0.5063 -0.3443  0.9121
  956SOL    HW2 2901   0.432   3.207   1.274  0.2158 -0.4222  3.2914
  957SOL     OW 2902   2.447   1.337   1.716 -0.1481  0.3996  0.4285
  957SOL    HW1 2903   2.428   1.429   1.735 -1.5986  0.1868  0.1728
  957SOL    HW2 2904   2.361   1.295   1.717  0.3504 -0.7022 -0.8143
  958SOL     OW 2905   4.141   0.322   3.344 -0.1928 -0.1109 -0.5506
  958SOL    HW1 2906   4.169   0.260   3.411 -2.7446 -1.9473 -1.0404
  958SOL    HW2 2907   4.128   0.404   3.390  0.5056 -0.6791  0.6909
  959SOL     OW 2908   3.236   2.676   4.139 -0.0417  0.3867 -0.0522
  959SOL    HW1 2909   3.282   2.597   4.167  0.1772  0.6751  0.4153
  959SOL    HW2 2910   3.263   2.689   4.048  0.6381  0.4292  0.1512
  960SOL     OW 2911   0.746   2.107   1.144  0.0528 -0.3395  0.4027
  960SOL    HW1 2912   0.825   2.059   1.120  0.5489  0.0088  1.3098
  960SOL    HW2 2913   0.739   2.176   1.078 -0.5325 -1.4592 -0.7748
  961SOL     OW 2914   2.056   3.842   2.545  0.0021  0.4996  0.1159
  961SOL    HW1 2915   2.094   3.929   2.529 -1.5067  1.4490  1.4115
  961SOL    HW2 2916   2.096   3.813   2.627  0.9539 -0.3397 -0.6148
  962SOL     OW 2917   4.175   1.225   3.611  0.4566 -0.0855  0.1636
  962SOL    HW1 2918   4.172   1.137   3.574  0.1463  1.2726 -3.4730
  962SOL    HW2 2919   4.267   1.252   3.603  0.6908 -0.3066  1.9343
  963SOL     OW 2920   4.525   3.108   1.002 -0.2130 -0.1859 -0.2636
  963SOL    HW1 2921   4.465   3.107   1.077  0.9288  0.2710  0.6929
  963SOL    HW2 2922   4.479   3.159   0.935 -0.7613  0.4234  0.5597
  964SOL     OW 2923   0.183   0.652   1.848  0.0294 -0.2358 -0.5023
  964SOL    HW1 2924   0.278   0.663   1.842  0.1002 -0.2009  0.4361
  964SOL    HW2 2925   0.170   0.558   1.849  0.0121 -0.2417 -1.1351
  965SOL     OW 2926   1.058   1.662   2.817  0.4345 -0.5228 -0.0292
  965SOL    HW1 2927   1.049   1.700   2.904 -0.0514  0.3077 -0.4334
  965SOL    HW2 2928   1.021   1.727   2.757 -0.1307 -1.4901 -0.7787
  966SOL     OW 2929   3.378   2.271   4.192 -0.3171 -0.3269  0.0464
  966SOL    HW1 2930   3.327   2.194   4.168 -1.8093  0.6673 -0.1405
  966SOL    HW2 2931   3.359   2.285   4.285  1.5085 -1.2813  0.6104
  967SOL     OW 2932   0.689   3.873   2.961 -0.1076  0.7140  0.0458
  967SOL    HW1 2933   0.770   3.870   2.910 -1.1820 -1.2186 -1.6731
  967SOL    HW2 2934   0.679   3.784   2.995 -2.0030  0.6259 -0.6265
  968SOL     OW 2935   4.781   3.718   2.756 -0.6905  0.4298  1.1585
  968SOL    HW1 2936   4.842   3.644   2.760 -0.3171  0.4572 -1.8286
  968SOL    HW2 2937   4.713   3.697   2.820  0.8119 -1.1352  2.3267
  969SOL     OW 2938   4.413   4.048   4.937  0.0759 -0.3544  0.1603
  969SOL    HW1 2939   4.447   4.070   4.850  1.5454 -1.0325  0.5250
  969SOL    HW2 2940   4.345   3.983   4.920 -0.1829  0.0784 -0.5206
  970SOL     OW 2941   3.653   3.949   3.358 -0.1244  0.7392 -0.1164
  970SOL    HW1 2942   3.581   4.006   3.331  0.0536  0.8955 -0.2708
  970SOL    HW2 2943   3.661   3.963   3.452 -0.3867  0.6158 -0.0754
  971SOL     OW 2944   1.660   1.583   3.718  0.8462  0.4131  0.1119
  971SOL    HW1 2945   1.577   1.548   3.752  1.7375  0.9534  3.0884
  971SOL    HW2 2946   1.636   1.670   3.685 -0.0821 -0.1763 -0.8544
  972SOL     OW 2947   3.527   3.952   2.904 -0.2510  0.4359 -0.3129
  972SOL    HW1 2948   3.535   3.888   2.975  1.1599  0.8837 -0.0360
  972SOL    HW2 2949   3.601   4.012   2.917  0.2880  0.3081 -2.3665
  973SOL     OW 2950   0.843   3.407   3.577 -0.1101 -0.4808  0.6290
  973SOL    HW1 2951   0.876   3.342   3.639  2.7674  0.5705  0.3347
  973SOL    HW2 2952   0.857   3.368   3.491  1.1764  0.2658  0.4720
  974SOL     OW 2953   4.387   0.676   0.899 -0.2662 -0.2639 -0.4226
  974SOL    HW1 2954   4.471   0.664   0.943 -0.5707  1.5682  0.7471
  974SOL    HW2 2955   4.322   0.666   0.968 -1.0927 -2.0500 -1.3919
  975SOL     OW 2956   4.851   2.722   1.958 -0.3116  0.1137  0.4182
  975SOL    HW1 2957   4.808   2.643   1.925 -0.5266  0.1481  0.6115
  975SOL    HW2 2958   4.932   2.729   1.908 -0.9392  0.5230 -0.5655
  976SOL     OW 2959   0.245   0.256   0.945  0.3949  0.6273  0.3115
  976SOL    HW1 2960   0.200   0.325   0.993  1.3613  0.5370  1.3812
  976SOL    HW2 2961   0.201   0.254   0.860 -2.1414 -0.0210  1.5542
  977SOL     OW 2962   4.939   3.570   4.790 -0.1857  0.1389 -0.2639
  977SOL    HW1 2963   4.877   3.634   4.756 -0.1238  0.4205  0.1529
  977SOL    HW2 2964   4.884   3.497   4.820 -0.3299  0.4617  0.2636
  978SOL     OW 2965   3.645   3.329   2.837 -0.3392 -0.3713  0.0169
  978SOL    HW1 2966   3.645   3.405   2.895 -1.0240  0.3062 -0.8325
  978SOL    HW2 2967   3.647   3.253   2.895 -0.4389  0.2960  0.8994
  979SOL     OW 2968   0.535   4.071   0.948  0.0549  0.1953  0.0180
  979SOL    HW1 2969   0.520   4.109   0.862 -2.1175 -0.9214 -0.1728
  979SOL    HW2 2970   0.629   4.052   0.950  0.6023  2.4869 -1.0971
  980SOL     OW 2971   2.376   1.777   3.484  0.6157 -0.0436 -0.2578
  980SOL    HW1 2972   2.317   1.804   3.413 -0.3798 -0.5432  0.3586
  980SOL    HW2 2973   2.357   1.684   3.496  2.0226 -0.3916 -0.4857
  981SOL     OW 2974   0.011   0.663   0.533  0.4256 -0.1284  0.5293
  981SOL    HW1 2975   0.007   0.689   0.441 -0.1570 -2.2776 -0.1183
  981SOL    HW2 2976   0.029   0.744   0.580  1.7182  0.8805 -1.5532
  982SOL     OW 2977   0.168   3.207   2.641 -0.6284  0.3441 -0.4602
  982SOL    HW1 2978   0.191   3.132   2.696 -2.0758 -0.5254 -0.9846
  982SOL    HW2 2979   0.252   3.236   2.604  0.2962  0.5187  1.5926
  983SOL     OW 2980   0.005   2.593   0.088  0.2091 -0.3561 -0.2541
  983SOL    HW1 2981  -0.029   2.519   0.038  0.6118 -0.0252 -1.0556
  983SOL    HW2 2982   0.038   2.555   0.169  0.2508 -1.0323 -0.5791
  984SOL     OW 2983   4.166   0.869   3.650 -0.7159  0.0091 -0.0876
  984SOL    HW1 2984   4.154   0.901   3.561 -0.5159 -0.5583 -0.3277
  984SOL    HW2 2985   4.214   0.938   3.695  0.5572 -0.3499 -0.8538
  985SOL     OW 2986   0.653   2.888   3.039 -0.6856 -0.3222  0.2137
  985SOL    HW1 2987   0.643   2.941   2.960 -0.2533  0.0204  0.3834
  985SOL    HW2 2988   0.655   2.798   3.008  1.9626 -0.1173 -0.4737
  986SOL     OW 2989   1.464   4.077   1.404 -0.4008 -0.2950 -0.5245
  986SOL    HW1 2990   1.494   4.114   1.487 -0.2643 -0.0612 -0.6794
  986SOL    HW2 2991   1.381   4.034   1.426 -1.3020  1.3212 -0.6153
  987SOL     OW 2992   2.150   0.966   0.309 -0.1498  0.0922  0.1051
  987SOL    HW1 2993   2.106   0.941   0.228 -1.2737 -1.3029  1.0949
  987SOL    HW2 2994   2.084   1.015   0.358  0.3226  0.4096  0.4325
  988SOL     OW 2995   3.651   1.629   4.603  0.1489 -0.0790 -0.4142
  988SOL    HW1 2996   3.694   1.685   4.538 -1.9959  1.6278 -0.4676
  988SOL    HW2 2997   3.679   1.664   4.688 -2.1367  2.0460 -0.4210
  989SOL     OW 2998   1.535   0.953   1.444  0.1774  0.5249  0.1747
  989SOL    HW1 2999   1.542   1.041   1.406 -2.2647  0.9395  0.4855
  989SOL    HW2 3000   1.484   0.903   1.380 -0.1085 -0.0872  0.8674
  990SOL     OW 3001   2.311   2.343   2.693  0.4396 -0.1954  0.4297
  990SOL    HW1 3002   2.395   2.331   2.737  2.5400  1.8469 -2.5900
  990SOL    HW2 3003   2.305   2.438   2.679 -2.4668 -0.2653  0.6194
  991SOL     OW 3004   3.710   1.167   3.215 -0.2190 -0.1958 -0.2383
  991SOL    HW1 3005   3.786   1.125   3.257 -0.8102 -0.2866  0.7655
  991SOL    HW2 3006   3.729   1.261   3.221  0.7618 -0.2488 -1.8369
  992SOL     OW 3007   0.056   3.438   2.451  0.1970  0.1383 -0.4156
  992SOL    HW1 3008   0.067   3.361   2.507 -0.5230 -0.2092 -0.7432
  992SOL    HW2 3009   0.059   3.403   2.362 -0.0806  0.4933 -0.5651
  993SOL     OW 3010   2.152   0.086   2.418 -0.3126  0.1977 -0.1661
  993SOL    HW1 3011   2.202   0.035   2.481 -1.6036 -2.0216 -0.8507
  993SOL    HW2 3012   2.218   0.129   2.363  0.8114 -0.7034  0.4594
  994SOL     OW 3013   3.280   3.635   0.934  0.0356  0.3434  0.6009
  994SOL    HW1 3014   3.320   3.697   0.873 -1.7251  0.0430 -0.9662
  994SOL    HW2 3015   3.354   3.588   0.973  1.2693  1.0683 -0.7541
  995SOL     OW 3016   2.476   3.180   0.375 -0.6250 -0.2715  0.1016
  995SOL    HW1 3017   2.471   3.126   0.454  0.6319  0.4160  0.6896
  995SOL    HW2 3018   2.495   3.268   0.408 -1.6797  0.3515 -0.8906
  996SOL     OW 3019   2.685   2.181   0.058 -0.8338  0.2762  0.4541
  996SOL    HW1 3020   2.702   2.087   0.053 -0.0115  0.3557  1.3948
  996SOL    HW2 3021   2.613   2.190   0.121 -0.8764  0.2823  0.4048
  997SOL     OW 3022   4.142   4.896   3.987 -0.2887 -0.2841  0.1412
  997SOL    HW1 3023   4.220   4.951   3.980 -0.9061  1.0611  2.5397
  997SOL    HW2 3024   4.177   4.807   3.996  0.9360  0.1746  0.1815
  998SOL     OW 3025   4.336   1.907   3.074  0.0145  0.1826 -0.1347
  998SOL    HW1 3026   4.275   1.835   3.091 -0.1841 -0.1080 -1.8362
  998SOL    HW2 3027   4.284   1.986   3.087  0.4159  0.0936  2.4180
  999SOL     OW 3028   0.909   1.349   3.837  0.3514 -0.4228  0.0836
  999SOL    HW1 3029   0.825   1.368   3.796  1.1981  3.3140 -0.2825
  999SOL    HW2 3030   0.952   1.288   3.777 -1.1003 -0.3979 -1.0269
 1000SOL     OW 3031   1.425   0.787   0.761  0.6924 -0.6239 -0.0530
 1000SOL    HW1 3032   1.508   0.825   0.731  2.0230  0.1714  3.9953
 1000SOL    HW2 3033   1.368   0.862   0.776  0.3367 -0.9087  0.0382
 1001SOL     OW 3034   4.233   1.961   4.250 -0.1809  0.5554 -0.0179
 1001SOL    HW1 3035   4.217   1.922   4.336 -0.6090  3.2184  1.2014
 1001SOL    HW2 3036   4.150   2.002   4.226  0.2462  0.7559 -1.2108
 1002SOL     OW 3037   0.146   2.718   2.812  0.0617 -0.2104  0.2914
 1002SOL    HW1 3038   0.105   2.707   2.726 -0.9142  1.5315  0.4859
 1002SOL    HW2 3039   0.184   2.632   2.831  2.5733 -0.0415 -2.9793
 1003SOL     OW 3040   0.792   0.027   2.874  0.7317 -0.0206  0.7248
 1003SOL    HW1 3041   0.858   0.054   2.809  0.2145 -0.1066  0.1492
 1003SOL    HW2 3042   0.738  -0.037   2.827  0.7338 -0.5613  1.4491
 1004SOL     OW 3043   3.732   2.285   4.256  0.0958 -0.2986  0.2445
 1004SOL    HW1 3044   3.795   2.345   4.217 -1.1271  1.3921  0.7029
 1004SOL    HW2 3045   3.706   2.226   4.185 -0.5931  1.4241 -1.0008
 1005SOL     OW 3046   0.199   4.499   2.185 -0.4210 -0.3211  0.9841
 1005SOL    HW1 3047   0.157   4.585   2.184  1.3303  0.5902  1.7866
 1005SOL    HW2 3048   0.292   4.517   2.175 -0.1380 -2.2689 -0.6614
 1006SOL     OW 3049   1.311   1.782   0.946 -0.4263  0.0899 -0.0742
 1006SOL    HW1 3050   1.292   1.876   0.948 -0.1120  0.1537  0.0488
 1006SOL    HW2 3051   1.304   1.754   1.037 -0.9705 -0.1016 -0.1717
 1007SOL     OW 3052   0.503   0.924   0.280  0.1179  0.6671 -0.5674
 1007SOL    HW1 3053   0.451   0.893   0.354  0.1803  2.4400  0.2682
 1007SOL    HW2 3054   0.591   0.891   0.298 -0.1156  0.0604 -0.5018
 1008SOL     OW 3055   0.560   4.342   3.489 -0.4853  0.1319 -0.0483
 1008SOL    HW1 3056   0.550   4.387   3.405 -1.4512  0.3470  0.1755
 1008SOL    HW2 3057   0.585   4.411   3.550 -2.4009  0.5069  0.3909
 1009SOL     OW 3058   2.260   0.524   3.011 -0.3022 -0.0340 -0.0363
 1009SOL    HW1 3059   2.278   0.586   3.082 -0.1273 -0.8459  0.6357
 1009SOL    HW2 3060   2.167   0.502   3.022 -0.3110 -0.0565 -0.1498
 1010SOL     OW 3061   0.491   3.861   1.166  0.5239  0.5557  0.3396
 1010SOL    HW1 3062   0.490   3.907   1.082 -0.0325 -1.6078 -0.9327
 1010SOL    HW2 3063   0.573   3.887   1.207  1.9573 -0.0473 -1.9515
 1011SOL     OW 3064   2.798   2.757   1.139  0.1387 -0.3852  0.2771
 1011SOL    HW1 3065   2.721   2.800   1.176  0.8484  0.1365  1.1850
 1011SOL    HW2 3066   2.782   2.663   1.154  1.1808 -0.1497  3.6135
 1012SOL     OW 3067   0.198   1.590   0.332  0.2379 -0.1855  0.5426
 1012SOL    HW1 3068   0.167   1.503   0.307 -0.0905  0.2130 -0.5200
 1012SOL    HW2 3069   0.125   1.648   0.312  0.1617  0.2539  1.9895
 1013SOL     OW 3070   4.574   1.520   3.049 -0.6180  0.9410  0.2662
 1013SOL    HW1 3071   4.597   1.547   2.960  0.5158 -0.7197  0.0127
 1013SOL    HW2 3072   4.541   1.600   3.091 -0.4211  1.9292 -1.3905
 1014SOL     OW 3073   0.644   0.061   0.291  0.2290  0.1065  0.2088
 1014SOL    HW1 3074   0.674  -0.027   0.313 -0.8212 -0.2071  0.4590
 1014SOL    HW2 3075   0.670   0.115   0.366  0.3880 -0.1078  0.3069
 1015SOL     OW 3076   3.664   4.491   3.093  0.1102 -0.4684  0.1202
 1015SOL    HW1 3077   3.711   4.566   3.057  1.9133 -0.4612  2.2513
 1015SOL    HW2 3078   3.572   4.514   3.085  0.4602  0.4713 -2.2858
 1016SOL     OW 3079   3.942   3.851   4.655  0.1039 -0.1440 -0.2133
 1016SOL    HW1 3080   3.923   3.774   4.709 -0.2673 -1.3515 -1.9793
 1016SOL    HW2 3081   4.020   3.890   4.695  2.0120 -3.0444 -0.8374
 1017SOL     OW 3082   1.307   1.630   3.370 -0.7119 -0.3963 -0.1133
 1017SOL    HW1 3083   1.263   1.696   3.424 -2.7126 -1.0481 -0.8239
 1017SOL    HW2 3084   1.264   1.548   3.395  1.9878 -1.5910  1.0610
 1018SOL     OW 3085   2.333   3.360   0.904  0.3672  0.0852 -0.5246
 1018SOL    HW1 3086   2.312   3.444   0.864  0.7755 -0.2548 -1.4880
 1018SOL    HW2 3087   2.429   3.354   0.898  0.3435 -0.4374 -0.4488
 1019SOL     OW 3088   0.010  -0.014   0.178 -0.3148 -0.2110 -0.2244
 1019SOL    HW1 3089   0.072  -0.011   0.250  1.4902  1.9588 -1.7253
 1019SOL    HW2 3090  -0.069   0.027   0.213  0.3234  0.2634  0.7040
 1020SOL     OW 3091   4.893   1.887   3.076 -0.9384 -0.3015  0.1317
 1020SOL    HW1 3092   4.939   1.970   3.081 -3.2576  1.2197 -1.7432
 1020SOL    HW2 3093   4.845   1.881   3.159  1.3838 -1.2546  1.5102
 1021SOL     OW 3094   0.481   0.110   2.065 -0.3245  0.1303 -0.5898
 1021SOL    HW1 3095   0.445   0.094   1.978  1.3147 -3.0564 -0.8325
 1021SOL    HW2 3096   0.433   0.051   2.122  1.3805 -0.8590 -0.1235
 1022SOL     OW 3097   0.992   1.765   3.064 -0.4447  0.5970  0.0862
 1022SOL    HW1 3098   0.922   1.830   3.057 -1.1513  0.1186  2.1709
 1022SOL    HW2 3099   1.053   1.801   3.128 -0.7254 -0.6586  1.1003
 1023SOL     OW 3100   0.603   1.909   0.733  0.4067  0.2761 -0.0642
 1023SOL    HW1 3101   0.682   1.964   0.730  0.0985  0.7097 -0.2575
 1023SOL    HW2 3102   0.546   1.944   0.665 -0.4675  0.7465  0.8890
 1024SOL     OW 3103   4.755   2.209   3.583 -0.2608  0.2001 -0.4350
 1024SOL    HW1 3104   4.793   2.129   3.619  1.1531  0.9416 -0.1933
 1024SOL    HW2 3105   4.799   2.280   3.631 -1.7901  1.1180 -0.3330
 1025SOL     OW 3106   0.255   2.982   1.734  1.0679  0.1323  0.0351
 1025SOL    HW1 3107   0.345   2.955   1.752  1.4918  1.9821  0.8743
 1025SOL    HW2 3108   0.262   3.038   1.657  0.2684 -1.5989 -1.3759
 1026SOL     OW 3109   2.617   4.080   0.465  0.1838 -0.2605 -0.0863
 1026SOL    HW1 3110   2.570   4.113   0.388 -0.5948  0.0930  0.5369
 1026SOL    HW2 3111   2.686   4.145   0.481  0.4377 -0.4045 -0.5547
 1027SOL     OW 3112   3.499   1.101   3.853 -0.3879  0.3175  0.3217
 1027SOL    HW1 3113   3.429   1.160   3.883  0.6260  0.8435  1.7745
 1027SOL    HW2 3114   3.573   1.159   3.836 -0.4309 -0.1736 -1.7375
 1028SOL     OW 3115   4.268   4.700   4.660  0.0514  0.5004 -0.4334
 1028SOL    HW1 3116   4.252   4.613   4.697  0.6776  0.3044 -0.6068
 1028SOL    HW2 3117   4.201   4.756   4.700 -0.4409 -0.0858 -0.4212
 1029SOL     OW 3118   1.819   3.315   1.450  0.7567  0.4978 -0.4850
 1029SOL    HW1 3119   1.890   3.285   1.507  1.5018  1.2824 -0.9738
 1029SOL    HW2 3120   1.849   3.399   1.417 -0.0099  0.4138 -1.4350
 1030SOL     OW 3121   2.392   4.349   4.037  0.1115  0.5163  0.2914
 1030SOL    HW1 3122   2.306   4.321   4.008  0.9357 -0.4800 -1.3631
 1030SOL    HW2 3123   2.430   4.272   4.079 -0.3293  1.3886  2.4310
 1031SOL     OW 3124   0.696   1.610   0.708 -0.3244  0.0432  0.1565
 1031SOL    HW1 3125   0.785   1.623   0.742 -0.1955 -0.0624 -0.1394
 1031SOL    HW2 3126   0.660   1.699   0.700  0.4412  0.2349 -1.5631
 1032SOL     OW 3127   0.465   3.338   3.837 -0.1867  0.2842 -0.1989
 1032SOL    HW1 3128   0.517   3.416   3.855  0.4230 -0.1003 -0.2679
 1032SOL    HW2 3129   0.417   3.321   3.919  0.6330  0.0149  0.2433
 1033SOL     OW 3130   4.859   4.173   2.348 -0.3376 -0.3851 -0.5629
 1033SOL    HW1 3131   4.944   4.206   2.376 -0.7985  0.9013 -0.6216
 1033SOL    HW2 3132   4.824   4.241   2.291 -1.0008 -1.3259 -1.3254
 1034SOL     OW 3133   3.572   4.399   3.360 -0.1141 -0.1274  0.6489
 1034SOL    HW1 3134   3.505   4.465   3.381 -0.4299 -0.5469  0.9681
 1034SOL    HW2 3135   3.632   4.444   3.300  0.4349  0.8870  1.9123
 1035SOL     OW 3136   1.432   1.295   0.605  0.2709  0.0475  0.0234
 1035SOL    HW1 3137   1.437   1.263   0.695 -1.1644 -1.2179 -0.2940
 1035SOL    HW2 3138   1.346   1.265   0.574 -0.8078  3.3711 -0.6800
 1036SOL     OW 3139   4.318   1.303   4.248  0.3805  0.2593 -0.0141
 1036SOL    HW1 3140   4.326   1.378   4.306  0.2957 -0.9379  1.6142
 1036SOL    HW2 3141   4.228   1.306   4.217  0.8225  1.7082 -1.2791
 1037SOL     OW 3142   0.520   4.208   1.580 -0.1254 -0.3920  0.2739
 1037SOL    HW1 3143   0.523   4.194   1.485  3.0171 -1.9915  0.5133
 1037SOL    HW2 3144   0.483   4.127   1.615 -1.6730  0.3563  0.4631
 1038SOL     OW 3145   2.845   0.177   3.704 -0.0638 -0.0066 -0.1989
 1038SOL    HW1 3146   2.866   0.253   3.759  1.5133  0.7055 -1.7152
 1038SOL    HW2 3147   2.808   0.214   3.624 -0.1473 -0.8956 -0.5851
 1039SOL     OW 3148   4.743   0.800   3.116 -0.5952  0.5395  0.2139
 1039SOL    HW1 3149   4.730   0.714   3.076  0.7716  0.1649  0.5178
 1039SOL    HW2 3150   4.716   0.788   3.207  2.2315 -0.4604  1.0554
 1040SOL     OW 3151   3.523   3.141   2.481  0.1597  0.0374  0.1723
 1040SOL    HW1 3152   3.593   3.081   2.455 -0.0243 -0.7874  1.4836
 1040SOL    HW2 3153   3.568   3.213   2.526  0.2788  0.2371 -0.2667
 1041SOL     OW 3154   0.438   1.263   0.461 -0.4480 -0.0954 -0.0482
 1041SOL    HW1 3155   0.481   1.348   0.470  0.1550 -0.3345 -0.6290
 1041SOL    HW2 3156   0.430   1.250   0.367 -0.1141 -0.8983  0.0313
 1042SOL     OW 3157   4.583   4.297   3.803  0.3547 -0.5225  0.0622
 1042SOL    HW1 3158   4.608   4.333   3.888  1.8880 -0.8662 -0.2139
 1042SOL    HW2 3159   4.493   4.326   3.791  1.3162  2.9881  0.0123
 1043SOL     OW 3160   4.758   3.010   0.893  0.1360  0.7464 -0.2509
 1043SOL    HW1 3161   4.676   3.017   0.942 -0.0856  0.3519 -0.5590
 1043SOL    HW2 3162   4.822   2.979   0.957 -0.1780  0.1239 -0.2285
 1044SOL     OW 3163   1.918   1.901   3.479 -0.5893  0.1157  0.2416
 1044SOL    HW1 3164   1.861   1.871   3.408  0.1141  2.0973 -1.2240
 1044SOL    HW2 3165   1.881   1.985   3.505  0.5847  0.5456  0.5532
 1045SOL     OW 3166   4.572   2.073   0.327 -0.4015 -0.0287 -0.4926
 1045SOL    HW1 3167   4.655   2.118   0.310 -0.2344 -0.1260  0.0455
 1045SOL    HW2 3168   4.505   2.136   0.303 -0.1851 -0.2948 -1.8804
 1046SOL     OW 3169   0.855   0.222   3.623  0.1299  0.2767 -0.2333
 1046SOL    HW1 3170   0.881   0.130   3.625  0.0548  0.2075 -1.4027
 1046SOL    HW2 3171   0.894   0.260   3.701 -0.8916 -1.0158  0.9469
 1047SOL     OW 3172   3.522   1.125   4.583  0.2683 -0.0498 -0.5664
 1047SOL    HW1 3173   3.571   1.205   4.603 -1.1217  0.7279 -0.1216
 1047SOL    HW2 3174   3.551   1.100   4.495  1.6304  0.2286 -0.2171
 1048SOL     OW 3175   4.246   0.197   0.433 -0.4147 -0.1773  0.2291
 1048SOL    HW1 3176   4.261   0.264   0.366 -1.5115 -0.5868 -0.4541
 1048SOL    HW2 3177   4.331   0.186   0.475  0.4068 -0.2061 -1.3849
 1049SOL     OW 3178   0.625   3.453   4.737  0.4996  0.5550  0.6598
 1049SOL    HW1 3179   0.664   3.536   4.709  0.6652 -0.1621 -1.4229
 1049SOL    HW2 3180   0.699   3.401   4.768  0.5810  0.7091  0.7273
 1050SOL     OW 3181   0.089   4.770   1.825 -0.4733 -0.4970  0.1069
 1050SOL    HW1 3182   0.107   4.716   1.749 -1.7563 -0.1664 -0.4606
 1050SOL    HW2 3183   0.044   4.712   1.886  0.9286 -0.8764  0.8216
 1051SOL     OW 3184   0.435   1.967   1.206  0.6063 -0.2272 -0.3726
 1051SOL    HW1 3185   0.519   1.925   1.225 -0.0007 -1.5778 -0.5296
 1051SOL    HW2 3186   0.416   2.021   1.283  2.0531  0.8648 -0.7459
 1052SOL     OW 3187   0.194   1.871   4.850  0.0652 -0.3110  0.5903
 1052SOL    HW1 3188   0.276   1.827   4.827  0.2015  0.0659  0.3332
 1052SOL    HW2 3189   0.171   1.922   4.771  1.6801  2.7661  1.9258
 1053SOL     OW 3190   4.451   2.689   4.849 -0.1814  0.5271 -0.2620
 1053SOL    HW1 3191   4.465   2.778   4.819  1.7305  1.3006  2.5562
 1053SOL    HW2 3192   4.517   2.637   4.803 -1.0833  0.5351 -1.6499
 1054SOL     OW 3193   2.025   4.650   0.581 -0.1627  0.8665  0.6811
 1054SOL    HW1 3194   2.091   4.686   0.521 -1.1857  1.3547 -0.1885
 1054SOL    HW2 3195   2.071   4.579   0.626  0.7703  0.7433 -0.3902
 1055SOL     OW 3196   3.795   3.788   0.175 -0.3046 -0.5477  0.1300
 1055SOL    HW1 3197   3.718   3.731   0.168  0.0999 -1.0858 -0.0099
 1055SOL    HW2 3198   3.847   3.750   0.246 -1.3145  1.2177  1.8865
 1056SOL     OW 3199   3.728   1.863   3.526 -0.0630  0.4903  0.6957
 1056SOL    HW1 3200   3.683   1.882   3.608  0.3910  0.6108  0.9224
 1056SOL    HW2 3201   3.668   1.892   3.458 -0.7601 -0.2952  0.9655
 1057SOL     OW 3202   4.009  -0.001   2.400 -0.4928 -0.6031 -0.7312
 1057SOL    HW1 3203   3.971   0.068   2.345 -2.3842 -0.0218  1.1587
 1057SOL    HW2 3204   4.070   0.045   2.458 -1.0467 -0.6176 -0.1117
 1058SOL     OW 3205   1.151   2.384   1.123  0.5201 -0.8095  0.1018
 1058SOL    HW1 3206   1.204   2.400   1.044  0.0241  0.8809  0.0751
 1058SOL    HW2 3207   1.064   2.364   1.089  0.6464 -1.5742  0.2044
 1059SOL     OW 3208   2.535   4.393   4.381  0.4131 -0.3490 -0.5581
 1059SOL    HW1 3209   2.622   4.392   4.421  0.0660  0.9503  0.2772
 1059SOL    HW2 3210   2.496   4.309   4.408  0.3690  0.2730  1.4992
 1060SOL     OW 3211   2.748   1.620   0.026  0.1106 -0.4883  0.2083
 1060SOL    HW1 3212   2.769   1.602  -0.066  1.5532  1.2127  0.1571
 1060SOL    HW2 3213   2.789   1.547   0.074  1.0068 -0.3884 -0.3727
 1061SOL     OW 3214   0.975   0.943   3.056 -0.1941  0.0534 -0.4318
 1061SOL    HW1 3215   0.887   0.947   3.094  0.3793  1.8396  0.8476
 1061SOL    HW2 3216   0.965   0.984   2.970 -0.6825 -0.0594 -0.4330
 1062SOL     OW 3217   1.029   4.374   4.612  0.3242 -0.3061  0.2332
 1062SOL    HW1 3218   1.082   4.342   4.684  0.0728  0.9286  0.9868
 1062SOL    HW2 3219   1.051   4.467   4.603 -0.2718 -0.2292 -0.7163
 1063SOL     OW 3220   1.542   2.002   1.879  0.1979 -0.1035 -0.1025
 1063SOL    HW1 3221   1.617   2.048   1.914 -0.7802  0.5214  1.2765
 1063SOL    HW2 3222   1.513   1.945   1.950 -0.3992 -0.6276 -0.7383
 1064SOL     OW 3223   3.941   4.814   0.769  0.4387  0.3093  0.1059
 1064SOL    HW1 3224   4.032   4.830   0.743  0.8567 -0.2844  1.1332
 1064SOL    HW2 3225   3.911   4.746   0.709 -0.2144  2.3141 -1.9621
 1065SOL     OW 3226   2.806   1.999   4.724 -0.2809 -0.0175 -0.0390
 1065SOL    HW1 3227   2.891   2.040   4.736 -0.6550  0.9799 -0.6751
 1065SOL    HW2 3228   2.791   1.950   4.805  0.0198  1.3819  0.8825
 1066SOL     OW 3229   0.917   0.063   0.773 -0.2543  0.3882  0.6900
 1066SOL    HW1 3230   0.859   0.080   0.846 -1.4601 -1.6982  0.3111
 1066SOL    HW2 3231   0.920   0.145   0.724 -1.9983  0.8658  1.3301
 1067SOL     OW 3232   3.884   3.159   0.337  0.4392  0.1824 -0.2121
 1067SOL    HW1 3233   3.892   3.102   0.260 -0.0798 -1.5053  0.9142
 1067SOL    HW2 3234   3.802   3.206   0.323  0.4588  0.0483 -0.7991
 1068SOL     OW 3235   4.821   2.185   1.888 -0.2136 -0.7390  0.3372
 1068SOL    HW1 3236   4.731   2.206   1.863 -0.8604  1.5034  3.8214
 1068SOL    HW2 3237   4.873   2.254   1.847 -0.4297 -0.5203  0.4254
 1069SOL     OW 3238   0.410   3.703   3.366 -0.0208  0.1610  0.1111
 1069SOL    HW1 3239   0.415   3.682   3.273 -0.3336  1.9248 -0.3437
 1069SOL    HW2 3240   0.336   3.652   3.399  0.4748 -0.9490 -0.4415
 1070SOL     OW 3241   2.260   3.418   3.763  0.2310 -0.5464  0.4238
 1070SOL    HW1 3242   2.351   3.418   3.732 -0.0111 -0.2777 -0.3083
 1070SOL    HW2 3243   2.263   3.469   3.845  0.0707  3.5405 -1.8242
 1071SOL     OW 3244   1.082   4.846   4.853  0.6307 -0.4693 -0.0759
 1071SOL    HW1 3245   1.109   4.905   4.923  0.8933 -0.4609 -0.1847
 1071SOL    HW2 3246   1.078   4.901   4.775  1.8936 -0.8083 -0.3886
 1072SOL     OW 3247   0.941   3.533   0.553  0.1886  0.3667  0.0120
 1072SOL    HW1 3248   0.946   3.496   0.642  2.0058  0.0655 -0.1786
 1072SOL    HW2 3249   0.872   3.482   0.510  1.3521 -1.5858  0.3399
 1073SOL     OW 3250   2.133   2.120   0.276  0.3843 -0.4634 -0.4248
 1073SOL    HW1 3251   2.125   2.216   0.272  0.2838 -0.3806  1.0661
 1073SOL    HW2 3252   2.082   2.095   0.353  0.5847 -1.7050 -0.6731
 1074SOL     OW 3253   4.064   1.848   4.021  0.0010 -0.4882 -0.1122
 1074SOL    HW1 3254   4.002   1.913   4.056  0.3377 -0.6327  0.7876
 1074SOL    HW2 3255   4.022   1.815   3.942  0.0806  1.2525 -0.9254
 1075SOL     OW 3256   3.653   0.919   2.555 -0.1878  0.3496 -0.4661
 1075SOL    HW1 3257   3.625   0.905   2.464 -1.3004  0.1402 -0.1162
 1075SOL    HW2 3258   3.728   0.977   2.548  1.2231 -1.5030 -1.6532
 1076SOL     OW 3259   0.310   3.463   3.627 -0.1756 -0.2832  0.1396
 1076SOL    HW1 3260   0.387   3.408   3.644 -1.3584 -1.7999  0.8817
 1076SOL    HW2 3261   0.289   3.446   3.535  0.9977  1.0111 -0.3995
 1077SOL     OW 3262   4.768   4.469   0.902 -0.2073 -0.1813 -0.1196
 1077SOL    HW1 3263   4.725   4.470   0.816 -1.6574  0.5731  0.5725
 1077SOL    HW2 3264   4.787   4.377   0.918 -2.7010 -0.7402  0.0345
 1078SOL     OW 3265   0.809   2.384   0.481  0.1020 -0.0901  0.0832
 1078SOL    HW1 3266   0.776   2.469   0.450  0.3272  0.3002  0.8893
 1078SOL    HW2 3267   0.735   2.324   0.471 -0.3839  0.4401  0.4804
 1079SOL     OW 3268   3.672   4.380   4.300 -0.1293 -0.1887  0.8029
 1079SOL    HW1 3269   3.610   4.390   4.373 -0.0317  0.9563  0.7431
 1079SOL    HW2 3270   3.748   4.433   4.325  0.8361 -1.5360  0.8532
 1080SOL     OW 3271   4.427   1.891   1.833 -0.0332  0.2446 -0.0655
 1080SOL    HW1 3272   4.383   1.972   1.806 -2.3014 -0.8619  0.1594
 1080SOL    HW2 3273   4.466   1.912   1.918 -0.2079  1.2230 -0.2143
 1081SOL     OW 3274   3.827   1.304   1.103 -0.2427  0.0317  0.2425
 1081SOL    HW1 3275   3.757   1.354   1.060  1.3567 -0.3526 -3.0942
 1081SOL    HW2 3276   3.886   1.371   1.137 -0.1452  0.4280 -0.6665
 1082SOL     OW 3277   0.106   4.657   0.380 -0.1477 -0.6902 -0.9330
 1082SOL    HW1 3278   0.176   4.711   0.415 -0.0030 -0.2703 -1.8525
 1082SOL    HW2 3279   0.141   4.622   0.298 -0.6046 -1.3842 -0.8439
 1083SOL     OW 3280   1.495   3.547   4.481  0.5492  0.2538  0.3014
 1083SOL    HW1 3281   1.403   3.526   4.469  0.3343  0.8605  0.7930
 1083SOL    HW2 3282   1.507   3.630   4.435  0.3214  1.2870  2.0084
 1084SOL     OW 3283   1.218   2.624   1.764 -0.1608  0.2692  0.0533
 1084SOL    HW1 3284   1.283   2.569   1.721 -0.9135  0.1912 -1.0052
 1084SOL    HW2 3285   1.139   2.616   1.711 -1.1290  0.1792  1.4388
 1085SOL     OW 3286   4.387   4.441   3.639  0.0700  0.5615 -0.1339
 1085SOL    HW1 3287   4.456   4.505   3.660  1.2919 -0.7849  0.1109
 1085SOL    HW2 3288   4.317   4.461   3.701  0.1905  2.0030 -0.4140
 1086SOL     OW 3289   1.712   0.512   3.843  0.2043  0.1868 -0.2678
 1086SOL    HW1 3290   1.774   0.566   3.893  0.8941 -2.3382  1.8807
 1086SOL    HW2 3291   1.736   0.527   3.751  0.4827  3.2358  0.2083
 1087SOL     OW 3292   0.738   1.003   0.038  0.0848  0.3573  0.0458
 1087SOL    HW1 3293   0.823   1.040   0.065  0.9140 -1.6905  0.4300
 1087SOL    HW2 3294   0.674   1.063   0.075  1.3528  2.1138 -0.4674
 1088SOL     OW 3295   3.892   1.951   0.136 -0.1182 -0.4009  0.0223
 1088SOL    HW1 3296   3.960   1.910   0.083 -0.3431  0.5556 -1.0200
 1088SOL    HW2 3297   3.931   1.956   0.224  1.9834  1.8968 -0.9144
 1089SOL     OW 3298   4.936   2.632   2.592  0.2797  0.3724 -0.4050
 1089SOL    HW1 3299   4.846   2.603   2.606  0.3115  0.5161  0.1299
 1089SOL    HW2 3300   4.987   2.552   2.583  0.5799  0.1387  2.3521
 1090SOL     OW 3301   3.828   2.440   2.487 -0.1246 -1.0057  0.3804
 1090SOL    HW1 3302   3.782   2.524   2.488 -0.0744 -0.9120 -1.2411
 1090SOL    HW2 3303   3.764   2.378   2.452  0.4132 -1.2395 -0.2123
 1091SOL     OW 3304   0.953   1.561   4.210 -0.2441 -0.1050 -0.2496
 1091SOL    HW1 3305   0.882   1.613   4.249  0.9590  1.1619  0.3505
 1091SOL    HW2 3306   1.008   1.626   4.166  0.1206 -1.1694 -1.4020
 1092SOL     OW 3307   1.228   3.357   4.006 -0.0012  0.6934  0.0782
 1092SOL    HW1 3308   1.286   3.413   3.955  1.4776  0.1906  1.1337
 1092SOL    HW2 3309   1.287   3.306   4.062 -1.4601  0.1850  1.2253
 1093SOL     OW 3310   3.040   1.792   4.295  0.5636  0.8119 -0.4016
 1093SOL    HW1 3311   3.010   1.748   4.216 -0.7157  1.5856 -0.3767
 1093SOL    HW2 3312   2.960   1.812   4.344  1.1362  2.5725 -0.1184
 1094SOL     OW 3313   3.109   2.382   1.125  0.5473 -0.3071 -0.5810
 1094SOL    HW1 3314   3.184   2.438   1.106 -1.0208  1.5449 -1.6028
 1094SOL    HW2 3315   3.102   2.325   1.049 -2.2785  3.2650 -3.3462
 1095SOL     OW 3316   3.967   2.315   1.045  0.2277  0.1927 -0.3495
 1095SOL    HW1 3317   3.978   2.231   1.089 -0.6890 -0.4946 -1.3882
 1095SOL    HW2 3318   4.041   2.320   0.984 -0.1899 -0.2758 -0.9051
 1096SOL     OW 3319   4.044   2.101   3.296  0.4460  0.2752 -0.0508
 1096SOL    HW1 3320   4.013   2.145   3.375 -1.5839  0.0444 -0.6559
 1096SOL    HW2 3321   4.090   2.170   3.247 -1.4087  1.4133 -0.3046
 1097SOL     OW 3322   4.298   2.226   4.479 -0.4036 -0.0961  0.8178
 1097SOL    HW1 3323   4.302   2.174   4.559 -1.3982 -0.9904  0.3129
 1097SOL    HW2 3324   4.233   2.181   4.425  1.1066 -0.2215 -1.0004
 1098SOL     OW 3325   0.585   4.179   4.355  0.2309 -0.4806 -0.4499
 1098SOL    HW1 3326   0.541   4.093   4.355  0.3553 -0.5950  1.8727
 1098SOL    HW2 3327   0.545   4.226   4.428  0.8366  1.1182 -1.1104
 1099SOL     OW 3328   2.081   3.212   3.920 -0.2265  0.2745 -0.0844
 1099SOL    HW1 3329   2.084   3.307   3.909 -1.2379  0.2750 -0.4293
 1099SOL    HW2 3330   2.036   3.199   4.003 -3.0103  0.0863 -1.4914
 1100SOL     OW 3331   0.098   0.245   2.456  0.2742 -0.1347  0.2346
 1100SOL    HW1 3332   0.102   0.291   2.373  1.0441 -2.0331 -0.8393
 1100SOL    HW2 3333   0.094   0.314   2.522 -0.3652  1.4094 -1.3645
 1101SOL     OW 3334   2.942   1.064   3.485  0.0527 -0.2007  0.4056
 1101SOL    HW1 3335   3.006   1.039   3.418 -0.5585  0.1828 -0.3369
 1101SOL    HW2 3336   2.991   1.061   3.567  1.3499  1.2184 -0.2743
 1102SOL     OW 3337   0.145   4.050   1.579 -0.5118 -0.0101  0.0037
 1102SOL    HW1 3338   0.191   4.134   1.573  2.2607 -1.3787  0.5286
 1102SOL    HW2 3339   0.190   3.993   1.517  0.9514 -2.4041  2.9597
 1103SOL     OW 3340   1.584   3.149   4.155  0.7135 -0.4774  0.0764
 1103SOL    HW1 3341   1.605   3.217   4.219 -0.1426  0.6776 -0.8120
 1103SOL    HW2 3342   1.494   3.124   4.176  0.1417  0.4783 -1.1182
 1104SOL     OW 3343   0.132   3.577   4.543  0.1682 -0.2652 -0.0528
 1104SOL    HW1 3344   0.075   3.634   4.491  1.4251  0.3768 -0.7780
 1104SOL    HW2 3345   0.077   3.548   4.616 -0.5011  1.8785  0.3456
 1105SOL     OW 3346   0.626   2.954   4.038  0.5930 -0.5417  0.1859
 1105SOL    HW1 3347   0.612   3.003   4.119 -0.5978  1.8866 -1.3820
 1105SOL    HW2 3348   0.707   2.904   4.054  0.4458 -0.0826  2.7857
 1106SOL     OW 3349   0.661   2.372   3.884 -0.1225 -0.1258 -0.5960
 1106SOL    HW1 3350   0.662   2.330   3.970 -1.2369 -1.4285 -1.1637
 1106SOL    HW2 3351   0.693   2.461   3.900  0.9049 -0.7212  0.9257
 1107SOL     OW 3352   4.728   0.280   3.540  0.6097 -0.4512  0.2371
 1107SOL    HW1 3353   4.729   0.374   3.525 -3.6140 -0.3769 -1.0468
 1107SOL    HW2 3354   4.718   0.270   3.635  0.1620  0.4829  0.2990
 1108SOL     OW 3355   0.877   0.271   0.094 -0.4486  0.3588  0.2696
 1108SOL    HW1 3356   0.804   0.228   0.050 -0.3406 -1.2021  1.5521
 1108SOL    HW2 3357   0.836   0.335   0.152 -0.7068  0.6678 -0.2494
 1109SOL     OW 3358   1.233   2.587   4.668 -0.4593 -0.0513  0.0067
 1109SOL    HW1 3359   1.314   2.536   4.674 -0.0796  0.7118  2.4795
 1109SOL    HW2 3360   1.255   2.660   4.610  0.8418  0.4038  1.0064
 1110SOL     OW 3361   4.896   3.962   4.138  0.0561  0.5746  0.0025
 1110SOL    HW1 3362   4.858   4.012   4.066 -0.2309 -0.1226 -0.3327
 1110SOL    HW2 3363   4.973   4.013   4.164 -0.8076  1.7348  0.3654
 1111SOL     OW 3364   0.865   3.389   4.868  0.0728 -0.0073  1.0071
 1111SOL    HW1 3365   0.954   3.390   4.834 -0.0083 -1.2947  0.7007
 1111SOL    HW2 3366   0.874   3.357   4.958  0.0888  1.5573  1.5850
 1112SOL     OW 3367   1.915   4.818   4.288 -0.5173  0.3288  0.2360
 1112SOL    HW1 3368   1.960   4.738   4.315 -0.4100  0.2905 -0.0562
 1112SOL    HW2 3369   1.828   4.811   4.330 -0.5507  0.0060  0.1181
 1113SOL     OW 3370   0.492   1.054   3.776 -0.1552 -0.8188 -0.2031
 1113SOL    HW1 3371   0.455   1.018   3.695  1.3363 -0.7009 -0.9810
 1113SOL    HW2 3372   0.527   0.977   3.822 -0.4777 -0.8162  0.0491
 1114SOL     OW 3373   3.564   2.320   4.809  0.4238 -0.8757  0.0742
 1114SOL    HW1 3374   3.533   2.274   4.887 -1.3572  0.9574  0.5434
 1114SOL    HW2 3375   3.540   2.264   4.736 -1.1332 -0.9973  0.6573
 1115SOL     OW 3376   4.389   3.569   1.095  0.7734  0.0401  0.1123
 1115SOL    HW1 3377   4.301   3.579   1.058  1.0152 -0.5954 -0.6755
 1115SOL    HW2 3378   4.413   3.656   1.126 -0.1377  0.2129  0.3472
 1116SOL     OW 3379   3.099   4.720   3.892  0.1812 -0.1290  0.0432
 1116SOL    HW1 3380   3.108   4.788   3.826  1.6306  0.5046  0.8421
 1116SOL    HW2 3381   3.119   4.639   3.846  0.4253  0.2195 -0.4759
 1117SOL     OW 3382   4.856   2.812   0.644 -0.3662  0.5406 -0.3922
 1117SOL    HW1 3383   4.839   2.887   0.702 -1.0225  0.1936 -0.1289
 1117SOL    HW2 3384   4.883   2.852   0.561 -2.7898  1.1878 -0.9705
 1118SOL     OW 3385   1.080   0.285   3.354  0.4653 -0.2228  0.1649
 1118SOL    HW1 3386   1.172   0.310   3.343 -0.1337  1.5102 -1.4640
 1118SOL    HW2 3387   1.054   0.251   3.268 -0.1911 -1.6054  0.8785
 1119SOL     OW 3388   0.990   2.545   1.617  0.6157 -0.2871  0.0650
 1119SOL    HW1 3389   0.936   2.470   1.593  0.2786  0.0113 -0.1187
 1119SOL    HW2 3390   0.932   2.620   1.607  0.4301 -0.1502  1.8599
 1120SOL     OW 3391   1.182   0.211   3.792 -0.3639 -0.0481 -0.6138
 1120SOL    HW1 3392   1.153   0.295   3.756 -1.0497 -0.9340 -2.2241
 1120SOL    HW2 3393   1.145   0.209   3.880  0.3370  1.6663 -0.2475
 1121SOL     OW 3394   3.156   1.144   4.624 -0.4185 -0.1952 -1.0218
 1121SOL    HW1 3395   3.174   1.118   4.534 -0.2472 -2.2769 -0.4482
 1121SOL    HW2 3396   3.079   1.094   4.649 -0.7884  0.7602 -0.1627
 1122SOL     OW 3397   3.397   1.914   0.461 -0.3536  0.0891 -0.3045
 1122SOL    HW1 3398   3.433   1.978   0.522  0.4147  0.0700 -0.7338
 1122SOL    HW2 3399   3.473   1.870   0.425 -0.8853 -1.6711  0.6056
 1123SOL     OW 3400   0.851   1.668   4.660  0.3586  0.2474 -0.0536
 1123SOL    HW1 3401   0.842   1.604   4.589  0.8303  1.2727 -1.0844
 1123SOL    HW2 3402   0.785   1.734   4.640  2.0329  1.7433 -0.9159
 1124SOL     OW 3403   4.562   4.593   1.618 -0.4566  0.4844  0.4302
 1124SOL    HW1 3404   4.570   4.633   1.704 -0.0094 -0.3254  0.7739
 1124SOL    HW2 3405   4.635   4.631   1.568 -1.2806  1.6848  0.0934
 1125SOL     OW 3406   1.776   3.035   4.689 -0.5675  0.1279 -0.0378
 1125SOL    HW1 3407   1.853   3.074   4.731 -1.1064 -0.1596  1.2441
 1125SOL    HW2 3408   1.766   3.084   4.607 -0.4354  1.7779  0.9020
 1126SOL     OW 3409   2.857   1.367   4.022  0.3949 -0.0610  0.3089
 1126SOL    HW1 3410   2.884   1.312   3.949 -1.3142 -2.1517  1.1628
 1126SOL    HW2 3411   2.885   1.320   4.100 -0.3934  0.6688  1.0600
 1127SOL     OW 3412   3.236   1.315   1.942 -0.2810  0.7549  0.0617
 1127SOL    HW1 3413   3.190   1.393   1.973 -0.5357  0.8483 -0.5211
 1127SOL    HW2 3414   3.251   1.262   2.020 -0.3016  1.2905  0.4313
 1128SOL     OW 3415   1.501   1.970   0.678 -0.1006  0.0003  0.2455
 1128SOL    HW1 3416   1.586   1.998   0.644  0.6322 -0.3705  1.6688
 1128SOL    HW2 3417   1.464   2.049   0.718 -1.1229  0.5264 -1.6144
 1129SOL     OW 3418   3.361   1.422   3.454 -0.2147  0.1908  0.3715
 1129SOL    HW1 3419   3.358   1.406   3.360  1.8512  0.5291  0.2139
 1129SOL    HW2 3420   3.416   1.500   3.463  0.6127 -0.5314  1.9207
 1130SOL     OW 3421   1.919   2.129   1.781  0.0376  0.4798 -0.2010
 1130SOL    HW1 3422   1.890   2.217   1.759 -1.7233  0.1655  0.6688
 1130SOL    HW2 3423   1.873   2.108   1.863 -0.1098 -1.4937 -0.7306
 1131SOL     OW 3424   2.195   0.554   4.772 -0.3956 -0.3119 -0.3108
 1131SOL    HW1 3425   2.130   0.614   4.809 -1.5602 -0.8736 -1.3548
 1131SOL    HW2 3426   2.206   0.486   4.839  0.7802  0.9088  0.7941
 1132SOL     OW 3427   3.322   4.064   0.494 -0.0336  0.4755 -0.0227
 1132SOL    HW1 3428   3.405   4.038   0.454  0.9273  2.8047  0.2844
 1132SOL    HW2 3429   3.256   4.013   0.446  1.3579  0.5160 -2.1396
 1133SOL     OW 3430   0.470   2.494   0.060  0.0883 -0.2028 -0.3937
 1133SOL    HW1 3431   0.543   2.449   0.017 -1.5847 -3.0125 -0.5957
 1133SOL    HW2 3432   0.430   2.426   0.115 -2.9489  0.8464 -1.0793
 1134SOL     OW 3433   1.864   1.076   0.979  0.1347  0.2463  0.3500
 1134SOL    HW1 3434   1.851   1.128   1.059  0.0904  0.4621  0.2037
 1134SOL    HW2 3435   1.954   1.097   0.952  1.4947 -2.5314  2.2985
 1135SOL     OW 3436   3.296   4.413   4.846 -0.1987 -0.1419 -0.0842
 1135SOL    HW1 3437   3.234   4.472   4.889 -0.6013  0.8147 -1.8925
 1135SOL    HW2 3438   3.281   4.328   4.887 -0.5018  0.7258  1.6873
 1136SOL     OW 3439   1.313   3.487   2.088 -0.5332 -1.0518  0.3480
 1136SOL    HW1 3440   1.361   3.492   2.005 -1.0935 -2.0677 -0.0489
 1136SOL    HW2 3441   1.324   3.396   2.116 -0.7138 -0.8220  1.1791
 1137SOL     OW 3442   1.847   0.310   4.065  0.1729  0.1375  0.0174
 1137SOL    HW1 3443   1.862   0.358   4.146 -1.9938 -1.0906  1.2241
 1137SOL    HW2 3444   1.886   0.365   3.996  1.3972  1.5583  1.7628
 1138SOL     OW 3445   0.460   4.313   2.748 -0.0366  0.2613 -0.3983
 1138SOL    HW1 3446   0.365   4.312   2.746 -0.2152 -2.7538  1.6271
 1138SOL    HW2 3447   0.485   4.221   2.738  2.5145  0.6893  1.0485
 1139SOL     OW 3448   2.249   0.967   0.793 -0.0722  0.0407  0.0341
 1139SOL    HW1 3449   2.340   0.998   0.789  0.1969 -0.4356  1.8974
 1139SOL    HW2 3450   2.200   1.041   0.830 -0.1704 -0.2613  0.5107
 1140SOL     OW 3451   4.476   3.981   3.150 -0.6414  0.4450 -0.3258
 1140SOL    HW1 3452   4.422   3.907   3.178  0.8480 -0.3127  0.7417
 1140SOL    HW2 3453   4.416   4.055   3.145 -1.6977 -0.2582  1.2472
 1141SOL     OW 3454   3.444   0.779   4.905  0.8591 -0.1335  0.4610
 1141SOL    HW1 3455   3.498   0.857   4.918  0.2567  0.1220  1.5510
 1141SOL    HW2 3456   3.415   0.785   4.814  0.7785  0.9458  0.5448
 1142SOL     OW 3457   1.150   4.260   4.376 -0.5544  0.1946 -0.0728
 1142SOL    HW1 3458   1.121   4.314   4.450 -0.0963  0.4722 -0.0937
 1142SOL    HW2 3459   1.069   4.227   4.337 -0.9322  2.2421 -1.1106
 1143SOL     OW 3460   3.851   4.003   4.096  0.1475 -0.3752 -0.2749
 1143SOL    HW1 3461   3.940   3.971   4.087  0.2356  0.0320 -0.9169
 1143SOL    HW2 3462   3.860   4.098   4.106 -0.1387 -0.4716  1.0526
 1144SOL     OW 3463   0.870   4.526   4.264 -0.3270 -0.6354 -0.2725
 1144SOL    HW1 3464   0.793   4.472   4.247 -0.3030 -0.6690 -0.2735
 1144SOL    HW2 3465   0.941   4.464   4.275 -0.4671 -0.6519  0.6294
 1145SOL     OW 3466   1.920   1.690   2.819  0.3163  0.2954 -0.0690
 1145SOL    HW1 3467   1.978   1.765   2.806  0.5079 -0.1569 -2.0129
 1145SOL    HW2 3468   1.842   1.710   2.768 -0.2176 -0.2118  0.5266
 1146SOL     OW 3469   2.815   3.666   1.327  0.5872 -0.1111  0.4456
 1146SOL    HW1 3470   2.849   3.731   1.266 -0.3995 -1.1799 -1.3123
 1146SOL    HW2 3471   2.821   3.708   1.413  1.7997  1.5238 -0.3893
 1147SOL     OW 3472   4.915   4.879   4.739  0.1923 -0.6054  0.2179
 1147SOL    HW1 3473   4.888   4.963   4.701  0.2737 -0.7535 -0.1662
 1147SOL    HW2 3474   4.839   4.849   4.789 -0.7857 -1.5672 -1.7573
 1148SOL     OW 3475   4.477   2.957   1.440  0.6213  0.0291  0.0026
 1148SOL    HW1 3476   4.515   2.996   1.519  2.5991  2.5234 -2.0086
 1148SOL    HW2 3477   4.461   3.031   1.382 -1.2715 -1.6522 -1.7977
 1149SOL     OW 3478   0.250   0.884   4.472  0.0730 -0.1863 -0.3342
 1149SOL    HW1 3479   0.339   0.903   4.442  0.3363  1.2657  1.2215
 1149SOL    HW2 3480   0.249   0.912   4.563 -1.7682 -0.9102 -0.0984
 1150SOL     OW 3481   4.814   1.737   1.513  0.0960  0.1821 -0.5576
 1150SOL    HW1 3482   4.829   1.787   1.433 -0.0832  0.2410 -0.5552
 1150SOL    HW2 3483   4.724   1.757   1.538 -0.1198 -0.4727 -0.7904
 1151SOL     OW 3484   0.357   0.410   1.638 -0.1474 -0.4140  0.5821
 1151SOL    HW1 3485   0.334   0.319   1.616 -0.3360 -0.0372 -0.8706
 1151SOL    HW2 3486   0.444   0.404   1.676 -0.3766 -1.2538  1.0248
 1152SOL     OW 3487   0.684   3.553   1.098 -0.3286  0.5952 -0.3386
 1152SOL    HW1 3488   0.710   3.627   1.154  0.3485  0.3919 -0.3782
 1152SOL    HW2 3489   0.621   3.505   1.151 -2.5527  2.4236 -1.1552
 1153SOL     OW 3490   0.986   1.104   0.540 -0.2812  0.2324 -0.3824
 1153SOL    HW1 3491   0.989   1.099   0.636 -1.3503 -0.3721 -0.3555
 1153SOL    HW2 3492   0.912   1.162   0.522  1.7347  2.8148 -0.8580
 1154SOL     OW 3493   0.204   1.917   4.252  0.1947  0.1127  0.2815
 1154SOL    HW1 3494   0.129   1.873   4.291  1.5241 -0.5472  2.2961
 1154SOL    HW2 3495   0.266   1.847   4.232  0.3480  0.6461 -1.2574
 1155SOL     OW 3496   1.460   3.593   0.728 -0.3241  0.0325  0.2825
 1155SOL    HW1 3497   1.541   3.561   0.768 -0.3492  1.4683  1.5531
 1155SOL    HW2 3498   1.394   3.584   0.796 -0.5712  1.6765  0.3046
 1156SOL     OW 3499   2.918   4.635   1.387  0.3925 -0.8365  0.3898
 1156SOL    HW1 3500   2.890   4.683   1.309 -1.7846 -1.3366  0.7893
 1156SOL    HW2 3501   3.002   4.596   1.363  0.3676  0.0329 -1.2499
 1157SOL     OW 3502   2.850   4.820   1.149  0.0432 -0.0962 -0.7316
 1157SOL    HW1 3503   2.827   4.780   1.066  1.5891 -1.1074 -0.7201
 1157SOL    HW2 3504   2.931   4.869   1.131  0.5355 -0.5275  0.2107
 1158SOL     OW 3505   3.857  -0.002   1.645  0.1208 -0.8419  0.0508
 1158SOL    HW1 3506   3.814   0.020   1.728 -1.4967 -0.2099 -0.8995
 1158SOL    HW2 3507   3.887   0.082   1.611 -1.5375 -0.6884 -1.1796
 1159SOL     OW 3508   1.250   0.328   2.046  0.0611 -0.1828 -0.3150
 1159SOL    HW1 3509   1.344   0.340   2.059  0.2390  0.9319 -2.3010
 1159SOL    HW2 3510   1.233   0.239   2.079  2.1208 -1.0192 -1.2956
 1160SOL     OW 3511   3.634   4.078   0.142 -0.5496 -0.0738 -0.0187
 1160SOL    HW1 3512   3.685   4.151   0.105 -0.3290 -0.2755 -0.1122
 1160SOL    HW2 3513   3.665   4.001   0.096 -1.6874 -0.0640 -0.8255
 1161SOL     OW 3514   1.115   0.064   3.526 -0.4253  0.4298 -0.3442
 1161SOL    HW1 3515   1.160   0.097   3.603  1.9729  1.2943 -1.9865
 1161SOL    HW2 3516   1.093   0.142   3.475  1.7249 -0.1537 -2.3788
 1162SOL     OW 3517   3.045   2.167   0.214  0.5938  0.2164  0.4470
 1162SOL    HW1 3518   3.114   2.180   0.279  1.2981  0.5013 -0.3367
 1162SOL    HW2 3519   3.058   2.078   0.182 -0.2202 -0.1874  1.2264
 1163SOL     OW 3520   3.261   0.079   1.969  0.3452 -0.3287  0.2479
 1163SOL    HW1 3521   3.265   0.169   1.937 -1.7530 -0.2093  0.2153
 1163SOL    HW2 3522   3.313   0.080   2.050  0.1085  0.9926  0.3968
 1164SOL     OW 3523   1.149   3.415   3.366 -0.0495  0.1461 -0.2646
 1164SOL    HW1 3524   1.197   3.403   3.449 -1.0223  0.2112  0.3208
 1164SOL    HW2 3525   1.076   3.472   3.389  0.2744  1.0546 -1.4111
 1165SOL     OW 3526   2.039   3.159   2.264 -0.1120  0.3322 -0.1585
 1165SOL    HW1 3527   2.035   3.112   2.181 -1.4510 -0.4807  0.3215
 1165SOL    HW2 3528   2.085   3.240   2.245  3.5692 -1.6942 -0.7593
 1166SOL     OW 3529   4.635   4.539   0.275  0.2709  0.1690  0.0042
 1166SOL    HW1 3530   4.631   4.456   0.322  1.1868 -1.3709 -2.4944
 1166SOL    HW2 3531   4.548   4.578   0.287 -0.0112 -0.8830  1.6083
 1167SOL     OW 3532   2.687   3.337   1.715 -0.6227 -0.1202  0.0189
 1167SOL    HW1 3533   2.706   3.388   1.794  0.7316  0.9745 -0.9562
 1167SOL    HW2 3534   2.769   3.294   1.693 -1.0858 -0.7235 -0.5908
 1168SOL     OW 3535   1.103   2.271   1.815  0.4814 -0.8584 -0.1662
 1168SOL    HW1 3536   1.108   2.179   1.839 -1.3317 -0.7479  0.8266
 1168SOL    HW2 3537   1.010   2.291   1.813  0.8346  1.0586  0.0246
 1169SOL     OW 3538   4.851   2.420   0.330 -0.0618  0.6546  0.0107
 1169SOL    HW1 3539   4.758   2.400   0.329  0.2618 -1.0864  0.1501
 1169SOL    HW2 3540   4.892   2.339   0.361  1.5353  1.1741 -0.6294
 1170SOL     OW 3541   0.941   1.127   2.810  0.2929  0.1760 -0.3391
 1170SOL    HW1 3542   0.994   1.205   2.820  0.5635 -0.0150 -0.2618
 1170SOL    HW2 3543   0.984   1.077   2.741  0.5220 -0.2279  0.0858
 1171SOL     OW 3544   0.333   4.540   3.541 -0.3909 -0.5317  0.1845
 1171SOL    HW1 3545   0.304   4.564   3.453  3.6817  0.6227 -1.0769
 1171SOL    HW2 3546   0.332   4.444   3.541 -0.4978 -0.5499 -1.1129
 1172SOL     OW 3547   1.177   2.166   3.532 -0.2353  0.3883 -0.1974
 1172SOL    HW1 3548   1.127   2.227   3.586  0.9011 -0.1811  1.6053
 1172SOL    HW2 3549   1.111   2.108   3.494 -1.1136  0.9640  0.4123
 1173SOL     OW 3550   0.692   2.732   4.383 -0.3219  0.0150 -0.1967
 1173SOL    HW1 3551   0.713   2.811   4.434 -1.2129  0.1802 -0.0666
 1173SOL    HW2 3552   0.603   2.709   4.410 -0.5125 -0.3576 -1.0865
 1174SOL     OW 3553   2.912   4.293   1.992  0.1095  0.2785 -0.1956
 1174SOL    HW1 3554   2.867   4.235   1.929 -2.4821  2.3279 -0.3819
 1174SOL    HW2 3555   2.843   4.321   2.052  1.9627  0.6847  1.8462
 1175SOL     OW 3556   1.814   4.035   0.183 -0.4189  0.4508 -0.8232
 1175SOL    HW1 3557   1.767   4.054   0.265  2.9520 -3.5130  2.5008
 1175SOL    HW2 3558   1.897   4.081   0.192  0.2065 -0.4704 -1.7547
 1176SOL     OW 3559   0.807   2.745   1.565  0.3824  0.6640 -0.2719
 1176SOL    HW1 3560   0.712   2.746   1.552  0.4794  1.5952 -1.0067
 1176SOL    HW2 3561   0.843   2.765   1.479  1.2971 -0.8656 -0.2864
 1177SOL     OW 3562   2.512   0.687   2.546  0.6329  0.2354  0.2075
 1177SOL    HW1 3563   2.470   0.673   2.461 -0.1843 -1.1499  0.8158
 1177SOL    HW2 3564   2.571   0.613   2.557  0.2747  0.0704  1.1148
 1178SOL     OW 3565   0.473   2.792   3.613 -0.3004 -0.6104  0.2070
 1178SOL    HW1 3566   0.502   2.837   3.692 -1.2210 -1.2472  0.9382
 1178SOL    HW2 3567   0.458   2.862   3.550 -0.5032 -0.0007  0.9181
 1179SOL     OW 3568   3.909   3.393   2.730 -0.8018  0.9056 -0.1174
 1179SOL    HW1 3569   3.977   3.442   2.777  0.3483  0.0053 -0.7860
 1179SOL    HW2 3570   3.842   3.376   2.796  1.3941 -1.5699  1.7134
 1180SOL     OW 3571   1.690   3.737   1.721 -0.2564 -0.4514 -0.1820
 1180SOL    HW1 3572   1.604   3.746   1.681  1.0826  0.8166 -3.0082
 1180SOL    HW2 3573   1.724   3.654   1.687  0.3358 -0.0595 -0.5722
 1181SOL     OW 3574   3.927   0.921   3.264  0.4768 -0.0487 -0.5020
 1181SOL    HW1 3575   3.926   0.923   3.168  1.8583  0.9336 -0.5370
 1181SOL    HW2 3576   3.871   0.847   3.287  0.5006 -0.6104 -2.0859
 1182SOL     OW 3577   4.592   0.942   3.398 -0.1826 -0.2560 -0.2974
 1182SOL    HW1 3578   4.681   0.908   3.386 -0.2480  0.1272 -2.1983
 1182SOL    HW2 3579   4.591   0.979   3.486  0.5214 -3.2306  1.1089
 1183SOL     OW 3580   3.486   2.998   3.877  0.1368  0.0360 -0.2307
 1183SOL    HW1 3581   3.552   3.022   3.812  0.2228  5.2641  1.2715
 1183SOL    HW2 3582   3.535   2.985   3.958 -0.3859  0.3806  0.1530
 1184SOL     OW 3583   0.499   2.828   0.209  0.1353 -0.2086 -0.1283
 1184SOL    HW1 3584   0.449   2.892   0.259  0.6283 -1.2613  1.8562
 1184SOL    HW2 3585   0.494   2.858   0.118  0.5757  2.7835  0.7159
 1185SOL     OW 3586   3.611   3.255   3.953  0.2965  0.1318 -0.2113
 1185SOL    HW1 3587   3.677   3.200   3.997  0.0849  0.9042  1.1275
 1185SOL    HW2 3588   3.534   3.249   4.009  0.2368  1.6907 -0.0802
 1186SOL     OW 3589   2.392   1.569   4.524  0.1864  0.1285 -0.0051
 1186SOL    HW1 3590   2.402   1.603   4.613  0.4442 -1.2793  0.5142
 1186SOL    HW2 3591   2.307   1.524   4.525  0.5229 -0.5177 -0.2595
 1187SOL     OW 3592   4.225   4.096   3.244  0.6301 -0.0859 -0.6119
 1187SOL    HW1 3593   4.255   4.156   3.313  2.4663 -1.4397 -0.1767
 1187SOL    HW2 3594   4.264   4.012   3.266 -2.3735 -1.6750 -0.8707
 1188SOL     OW 3595   4.247   3.265   1.939 -0.2639  0.1098  0.3130
 1188SOL    HW1 3596   4.313   3.334   1.928  1.3771 -1.4247  0.2119
 1188SOL    HW2 3597   4.216   3.275   2.029  0.9235  0.1744  0.7267
 1189SOL     OW 3598   4.183   0.532   2.742  0.1122 -0.0191  0.4313
 1189SOL    HW1 3599   4.110   0.563   2.688  0.4976 -1.6244 -1.0815
 1189SOL    HW2 3600   4.143   0.470   2.803  0.1357 -0.5663 -0.1048
 1190SOL     OW 3601   2.846   0.018   2.026 -0.0524 -0.1325 -0.1817
 1190SOL    HW1 3602   2.833   0.073   1.949 -1.1667 -0.4726 -0.2579
 1190SOL    HW2 3603   2.861   0.080   2.098 -1.3460  0.3058 -0.2555
 1191SOL     OW 3604   4.213   3.974   4.412 -0.2584  0.2741 -0.5305
 1191SOL    HW1 3605   4.194   4.047   4.353  0.1753  0.6178 -0.2503
 1191SOL    HW2 3606   4.272   3.918   4.362  2.8354  2.2048  0.6538
 1192SOL     OW 3607   2.771   0.892   4.766 -0.5523  0.4198 -0.7048
 1192SOL    HW1 3608   2.817   0.944   4.831  0.9290 -0.2034 -1.2220
 1192SOL    HW2 3609   2.711   0.954   4.724 -1.2108  0.9232  0.9210
 1193SOL     OW 3610   1.684   3.635   0.563  0.3723 -0.1887 -0.1974
 1193SOL    HW1 3611   1.714   3.712   0.516  0.4676 -1.2608 -1.9970
 1193SOL    HW2 3612   1.594   3.654   0.588  0.9695  1.1943  1.0283
 1194SOL     OW 3613   2.848   0.368   1.000  0.5692 -0.0948  0.2355
 1194SOL    HW1 3614   2.796   0.290   0.981 -1.3134  0.9820  0.7090
 1194SOL    HW2 3615   2.894   0.347   1.081  1.0996 -1.1584 -0.3188
 1195SOL     OW 3616   4.820   4.795   3.712  0.2949  0.4677 -0.3103
 1195SOL    HW1 3617   4.766   4.870   3.736  0.4459  1.0568 -1.7057
 1195SOL    HW2 3618   4.910   4.821   3.734  0.0623 -0.6273  2.2907
 1196SOL     OW 3619   2.066   0.318   2.244 -0.3014  0.3165  0.5638
 1196SOL    HW1 3620   2.056   0.228   2.276 -0.4221 -0.1508 -0.7102
 1196SOL    HW2 3621   2.151   0.319   2.200 -0.9988  0.3480 -0.8390
 1197SOL     OW 3622   0.445   0.635   1.830  0.2347 -0.0702  0.1227
 1197SOL    HW1 3623   0.479   0.669   1.747  1.0104 -1.2576 -0.0734
 1197SOL    HW2 3624   0.510   0.570   1.858 -1.2445 -1.4777  0.4108
 1198SOL     OW 3625   0.550   2.745   0.600  0.0468  0.5190 -0.0195
 1198SOL    HW1 3626   0.499   2.675   0.642 -0.4372  1.0266  0.2432
 1198SOL    HW2 3627   0.609   2.698   0.541 -2.0308 -0.0295 -1.8262
 1199SOL     OW 3628   4.585   0.146   1.902 -0.5659  0.1717  0.3582
 1199SOL    HW1 3629   4.648   0.117   1.969 -0.3679 -0.5223 -0.1192
 1199SOL    HW2 3630   4.588   0.241   1.906 -1.4147  0.1833  2.1520
 1200SOL     OW 3631   1.655   1.450   3.199  0.8094 -0.1592  0.2078
 1200SOL    HW1 3632   1.742   1.411   3.211  1.6487  1.3358 -0.6670
 1200SOL    HW2 3633   1.672   1.531   3.151 -1.2106 -0.5077 -1.2240
 1201SOL     OW 3634   2.218   1.723   1.264 -0.0872  0.0144  0.4285
 1201SOL    HW1 3635   2.279   1.696   1.333  0.0420  3.0310  1.6394
 1201SOL    HW2 3636   2.266   1.786   1.212 -1.3656  0.5655 -0.1295
 1202SOL     OW 3637   1.942   3.502   1.832  0.1922 -0.1051 -0.1962
 1202SOL    HW1 3638   2.002   3.428   1.824 -0.8547 -0.7806 -2.4161
 1202SOL    HW2 3639   1.995   3.571   1.874  1.8721 -1.3349 -0.1969
 1203SOL     OW 3640   1.109   0.455   0.986  0.0990 -0.0547 -0.0043
 1203SOL    HW1 3641   1.045   0.524   0.971  1.0651  0.8366 -0.1448
 1203SOL    HW2 3642   1.194   0.498   0.976  0.7298 -1.1752  0.3068
 1204SOL     OW 3643   1.519   3.619   0.124 -0.3545  0.0152  0.0989
 1204SOL    HW1 3644   1.602   3.655   0.154  0.8329 -1.7897 -0.8921
 1204SOL    HW2 3645   1.459   3.632   0.198  1.0043  0.6312  1.1225
 1205SOL     OW 3646   4.818   1.970   3.952  0.7249  0.2589 -0.1256
 1205SOL    HW1 3647   4.769   2.051   3.941 -0.5506 -0.3450  0.8197
 1205SOL    HW2 3648   4.840   1.943   3.863 -0.2034  0.8229 -0.5461
 1206SOL     OW 3649   3.860   0.259   3.340 -0.0246  0.2608  0.7009
 1206SOL    HW1 3650   3.950   0.242   3.313 -0.0849 -0.8468  1.1537
 1206SOL    HW2 3651   3.848   0.207   3.419 -0.8135  1.0435  1.1094
 1207SOL     OW 3652   0.520   3.430   2.052 -0.0109  0.1427  0.5336
 1207SOL    HW1 3653   0.545   3.522   2.062  0.4152  0.0304  0.5282
 1207SOL    HW2 3654   0.501   3.420   1.958 -1.4074  0.5536  0.7564
 1208SOL     OW 3655   0.180  -0.006   0.434 -0.9591 -0.2993 -0.7277
 1208SOL    HW1 3656   0.213   0.084   0.435 -0.1211 -0.5939 -0.6133
 1208SOL    HW2 3657   0.162  -0.025   0.526 -0.6686 -0.4068 -0.6910
 1209SOL     OW 3658   1.853   1.513   4.814  0.3383 -0.0696 -0.0664
 1209SOL    HW1 3659   1.818   1.562   4.740  0.8889  0.8285  0.2471
 1209SOL    HW2 3660   1.930   1.563   4.842  0.2513 -0.4926  0.9801
 1210SOL     OW 3661   4.171   3.462   4.740 -0.3430  0.3284 -0.0987
 1210SOL    HW1 3662   4.204   3.518   4.811 -1.6898 -0.2232  1.0089
 1210SOL    HW2 3663   4.089   3.426   4.774 -1.3328  0.4849 -2.1695
 1211SOL     OW 3664   1.773   0.670   2.135  0.3333 -0.6558  0.1854
 1211SOL    HW1 3665   1.790   0.586   2.178 -0.3979 -1.4434 -1.0209
 1211SOL    HW2 3666   1.689   0.699   2.171  0.5828 -0.4374  0.5975
 1212SOL     OW 3667   0.803   4.576   0.099  0.3856  1.0739  0.5505
 1212SOL    HW1 3668   0.743   4.651   0.096 -0.2400  0.5572 -0.4969
 1212SOL    HW2 3669   0.747   4.501   0.117  0.8594  0.7143  0.5324
 1213SOL     OW 3670   4.765   4.630   2.112 -0.3029  0.2637  0.4497
 1213SOL    HW1 3671   4.692   4.602   2.167 -0.3844  1.2643  0.8658
 1213SOL    HW2 3672   4.757   4.576   2.032 -0.2034 -1.1775  1.3681
 1214SOL     OW 3673   1.747   3.860   3.416  0.0688 -0.1198  0.3667
 1214SOL    HW1 3674   1.687   3.830   3.485  1.0642 -4.9267 -0.4605
 1214SOL    HW2 3675   1.690   3.897   3.349 -1.4413 -0.0044  1.6538
 1215SOL     OW 3676   2.302   0.726   3.193  0.6408 -0.1911  0.0874
 1215SOL    HW1 3677   2.207   0.733   3.184  0.5069 -1.6802  0.0249
 1215SOL    HW2 3678   2.316   0.698   3.284  0.9574 -0.7187 -0.1157
 1216SOL     OW 3679   0.108   3.955   1.062 -0.0935 -0.2763 -0.2245
 1216SOL    HW1 3680   0.175   4.002   1.112 -2.1177  0.7166  1.7682
 1216SOL    HW2 3681   0.122   3.981   0.972  1.4166  0.8643  0.2998
 1217SOL     OW 3682   2.077   2.472   1.506 -0.3414 -0.1686 -0.3924
 1217SOL    HW1 3683   2.147   2.410   1.528 -0.7798 -0.8781 -0.9289
 1217SOL    HW2 3684   2.114   2.558   1.525  0.8040 -0.5064 -0.9967
 1218SOL     OW 3685   1.898   0.078   2.010  0.7666 -0.0984 -0.1358
 1218SOL    HW1 3686   1.836   0.017   1.968  1.3369 -1.8996  1.4618
 1218SOL    HW2 3687   1.979   0.067   1.960  0.7357 -0.3134 -0.1422
 1219SOL     OW 3688   2.368   3.713   1.058  0.2883 -0.2344 -0.6719
 1219SOL    HW1 3689   2.397   3.791   1.011  0.4091  0.0249 -0.1712
 1219SOL    HW2 3690   2.448   3.668   1.083  0.2714  0.2838  0.3753
 1220SOL     OW 3691   2.027   2.095   2.366 -0.1870  0.2558 -0.4541
 1220SOL    HW1 3692   2.029   2.019   2.423  0.8512  0.1489 -0.6147
 1220SOL    HW2 3693   1.989   2.063   2.284 -2.3935  0.5870  0.3835
 1221SOL     OW 3694   0.421   2.211   1.424  0.4027  0.1067 -0.2567
 1221SOL    HW1 3695   0.406   2.228   1.517 -1.3511 -1.8630 -0.1108
 1221SOL    HW2 3696   0.506   2.166   1.422 -0.3403 -1.4233  0.6535
 1222SOL     OW 3697   3.927   3.684   4.426 -0.2143 -0.0004 -0.0399
 1222SOL    HW1 3698   3.969   3.751   4.372  1.6488  0.3547  1.7266
 1222SOL    HW2 3699   3.896   3.732   4.503  0.3140 -0.9980  0.8155
 1223SOL     OW 3700   0.970   2.318   0.734 -0.3216 -0.0216 -0.0758
 1223SOL    HW1 3701   0.969   2.368   0.815 -0.1337 -0.7526  0.3874
 1223SOL    HW2 3702   0.918   2.370   0.673 -0.8098  0.3370  0.6329
 1224SOL     OW 3703   4.909   3.645   1.139 -0.3077 -0.1251 -0.1033
 1224SOL    HW1 3704   4.952   3.630   1.224 -0.8750 -0.2548  0.1684
 1224SOL    HW2 3705   4.821   3.675   1.162 -0.2496  0.4821 -0.6555
 1225SOL     OW 3706   1.153   0.896   4.817 -0.2186 -0.7216 -0.4614
 1225SOL    HW1 3707   1.141   0.991   4.818 -0.8045 -0.7903  0.3108
 1225SOL    HW2 3708   1.156   0.872   4.724 -0.9231 -0.0477 -0.6639
 1226SOL     OW 3709  -0.004   1.434   4.829  0.0115 -0.3540 -0.4986
 1226SOL    HW1 3710   0.063   1.441   4.762 -0.0193 -0.0044 -0.4953
 1226SOL    HW2 3711   0.010   1.510   4.886 -0.6742 -0.0230 -0.7613
 1227SOL     OW 3712   4.245   0.889   1.566 -0.0230 -0.2652  0.0612
 1227SOL    HW1 3713   4.287   0.960   1.517 -0.8043  0.4888  0.4653
 1227SOL    HW2 3714   4.315   0.827   1.583  0.6987  0.4691 -0.1859
 1228SOL     OW 3715   3.926   4.618   2.173  0.0686  0.0859 -0.0563
 1228SOL    HW1 3716   3.988   4.632   2.245  1.6589 -0.6099 -1.2284
 1228SOL    HW2 3717   3.951   4.682   2.107  0.2123 -0.8603 -0.9467
 1229SOL     OW 3718   1.196   3.201   0.536 -0.5901  0.3754 -0.0134
 1229SOL    HW1 3719   1.278   3.228   0.577  0.6759  0.0456 -2.1660
 1229SOL    HW2 3720   1.129   3.219   0.602  1.0923  1.4811  1.4874
 1230SOL     OW 3721   0.265   3.208   1.569  0.0669  0.2214 -0.6936
 1230SOL    HW1 3722   0.195   3.212   1.504  1.2904  0.7647 -2.0354
 1230SOL    HW2 3723   0.286   3.300   1.587 -0.3952  0.0872  0.6557
 1231SOL     OW 3724   2.969   2.169   0.555  0.2326  0.2398 -0.0295
 1231SOL    HW1 3725   2.946   2.261   0.556 -1.2954 -0.1112 -0.4663
 1231SOL    HW2 3726   2.901   2.126   0.606  1.0147 -0.6400  0.3058
 1232SOL     OW 3727   2.096   0.227   1.321 -0.1560  0.2170 -0.1545
 1232SOL    HW1 3728   2.085   0.281   1.400 -0.7846  1.9236 -1.3412
 1232SOL    HW2 3729   2.010   0.189   1.305 -0.0748  0.0145 -0.1054
 1233SOL     OW 3730   3.429   4.812   2.263  0.0799 -0.0820 -0.5055
 1233SOL    HW1 3731   3.407   4.905   2.254 -0.8885 -0.1754  0.5824
 1233SOL    HW2 3732   3.374   4.768   2.198 -1.2079 -0.0793  0.5319
 1234SOL     OW 3733   3.821   4.705   0.008  0.6563  0.4023  0.2172
 1234SOL    HW1 3734   3.892   4.749   0.055 -0.3882  1.1866  1.1448
 1234SOL    HW2 3735   3.794   4.768  -0.059  0.8459  0.1031 -0.1406
 1235SOL     OW 3736   3.910   3.680   1.640  0.3405 -0.1572 -0.2936
 1235SOL    HW1 3737   3.934   3.739   1.712  1.0943  0.1079 -0.7532
 1235SOL    HW2 3738   3.942   3.724   1.561  1.1146 -1.2813 -0.6210
 1236SOL     OW 3739   1.433   3.616   4.003  0.3259  0.0219  0.0009
 1236SOL    HW1 3740   1.433   3.688   4.067  1.1587  2.4976 -2.5659
 1236SOL    HW2 3741   1.524   3.587   3.999  0.1766 -0.5046  0.2912
 1237SOL     OW 3742   2.466   1.957   2.755  0.3994 -0.0851 -0.4027
 1237SOL    HW1 3743   2.467   1.862   2.749  1.1038 -0.1914  0.9425
 1237SOL    HW2 3744   2.527   1.977   2.826  1.9500  1.4959 -2.0877
 1238SOL     OW 3745   2.138   0.468   1.572 -0.0238  0.3588 -0.0694
 1238SOL    HW1 3746   2.123   0.517   1.491  0.2588  2.0040  0.8293
 1238SOL    HW2 3747   2.232   0.472   1.585 -0.1873  1.3661  1.0479
 1239SOL     OW 3748   0.634   4.773   0.935  0.6068  0.2467  0.2201
 1239SOL    HW1 3749   0.700   4.712   0.900  0.6370 -0.8340  2.0379
 1239SOL    HW2 3750   0.685   4.846   0.970  0.8307 -0.3065  1.0823
 1240SOL     OW 3751   2.717   4.144   0.974 -0.4885  0.1313  0.8478
 1240SOL    HW1 3752   2.781   4.132   1.044  0.7566  0.1004 -0.2418
 1240SOL    HW2 3753   2.632   4.147   1.018  0.1766 -0.7803  2.2598
 1241SOL     OW 3754   2.606   3.588   0.370 -0.0584 -0.0938  0.9525
 1241SOL    HW1 3755   2.591   3.576   0.276  1.1151  1.2896  0.5610
 1241SOL    HW2 3756   2.655   3.511   0.397  1.8688  0.6828 -0.1536
 1242SOL     OW 3757   1.977   0.021   0.625 -0.4146 -0.0179 -0.2379
 1242SOL    HW1 3758   1.932  -0.063   0.637 -1.8408  0.6434 -0.7576
 1242SOL    HW2 3759   1.923   0.085   0.670 -2.0065  1.3496 -3.7357
 1243SOL     OW 3760   3.990   3.068   2.748 -0.0819 -0.8542 -0.6250
 1243SOL    HW1 3761   4.075   3.035   2.721  0.9691  0.6712  0.6483
 1243SOL    HW2 3762   3.974   3.143   2.692  0.9732  0.8216  1.1766
 1244SOL     OW 3763   3.930   1.020   1.641 -0.4229  0.3247 -0.7128
 1244SOL    HW1 3764   4.016   1.062   1.636 -1.1390  2.0196  0.4715
 1244SOL    HW2 3765   3.903   1.010   1.549  1.2576 -0.7697 -1.1199
 1245SOL     OW 3766   0.111   2.205   0.417  0.0878  0.1129  0.7093
 1245SOL    HW1 3767   0.197   2.165   0.404  0.3269 -0.4855  3.5184
 1245SOL    HW2 3768   0.051   2.131   0.427 -0.4721  0.5178  0.4523
 1246SOL     OW 3769   2.576   0.547   3.505 -0.0798 -0.0439  0.4557
 1246SOL    HW1 3770   2.531   0.631   3.490 -0.4682 -0.3802 -0.3577
 1246SOL    HW2 3771   2.568   0.501   3.421  0.4718 -0.7343  0.7753
 1247SOL     OW 3772   0.412   4.633   2.357 -0.2619 -0.0393  0.2238
 1247SOL    HW1 3773   0.354   4.661   2.427 -0.8701 -0.9035  0.0778
 1247SOL    HW2 3774   0.471   4.569   2.397  0.3202  0.5109  0.2685
 1248SOL     OW 3775   1.877   1.112   3.979  0.3351  0.3996  0.2657
 1248SOL    HW1 3776   1.815   1.058   4.027  0.9896 -1.3521 -0.7609
 1248SOL    HW2 3777   1.831   1.194   3.963 -0.7625  0.1042  1.7137
 1249SOL     OW 3778   4.706   3.161   0.657 -0.0350 -0.0793 -0.1009
 1249SOL    HW1 3779   4.624   3.125   0.623 -0.4369  0.5886  0.1392
 1249SOL    HW2 3780   4.727   3.107   0.732 -1.4688  1.1153  1.2192
 1250SOL     OW 3781   1.350   4.000   0.660  0.4759 -0.6780 -0.9958
 1250SOL    HW1 3782   1.267   3.990   0.708  1.0712 -1.3856 -0.0680
 1250SOL    HW2 3783   1.325   4.041   0.578 -0.8544 -1.2012 -0.8883
 1251SOL     OW 3784   2.974   0.488   0.262  0.0364  0.1522 -0.2025
 1251SOL    HW1 3785   2.988   0.398   0.291 -0.1812  0.2718  0.2808
 1251SOL    HW2 3786   2.938   0.479   0.174 -0.1128 -0.2393 -0.1036
 1252SOL     OW 3787   2.449   3.768   4.192  0.2160 -0.3378  0.1678
 1252SOL    HW1 3788   2.522   3.801   4.140  1.7512  0.4177  2.6438
 1252SOL    HW2 3789   2.388   3.842   4.199  0.5125 -0.1062  0.3025
 1253SOL     OW 3790   4.261   4.307   1.012 -0.0495 -0.0272 -0.3987
 1253SOL    HW1 3791   4.258   4.393   1.054 -2.4180 -0.8772  1.4129
 1253SOL    HW2 3792   4.278   4.246   1.084  0.4354 -1.1933 -1.4573
 1254SOL     OW 3793   3.648   2.947   4.096  0.0320 -0.3987 -0.3037
 1254SOL    HW1 3794   3.728   2.996   4.116 -0.3299  0.0890 -0.0309
 1254SOL    HW2 3795   3.604   2.939   4.181 -0.7686  0.3436 -0.6316
 1255SOL     OW 3796   2.402   0.325   0.220 -0.3069 -0.8358  0.1293
 1255SOL    HW1 3797   2.485   0.303   0.260 -0.1626 -0.9095 -0.2032
 1255SOL    HW2 3798   2.425   0.370   0.138 -0.5930 -0.5980  0.1741
 1256SOL     OW 3799   1.769   3.468   2.119 -0.3496  0.0056  0.5185
 1256SOL    HW1 3800   1.734   3.379   2.120  0.6386 -0.3932  1.6840
 1256SOL    HW2 3801   1.788   3.485   2.026 -0.5986 -0.9754  0.2785
 1257SOL     OW 3802   0.782   0.237   4.542  0.0343 -0.2810 -0.4530
 1257SOL    HW1 3803   0.728   0.183   4.600 -0.5804  0.1003 -0.6684
 1257SOL    HW2 3804   0.720   0.275   4.481  0.5694  0.0673 -0.7755
 1258SOL     OW 3805   0.337   1.464   2.383 -0.0979 -0.2857  0.2144
 1258SOL    HW1 3806   0.284   1.520   2.326  1.5125  0.1617 -0.9285
 1258SOL    HW2 3807   0.417   1.514   2.397  1.0518 -1.9466 -0.1860
 1259SOL     OW 3808   1.107  -0.016   4.281 -0.0750  0.8045 -0.1507
 1259SOL    HW1 3809   1.185   0.019   4.324  1.1119 -1.7532 -0.0243
 1259SOL    HW2 3810   1.110   0.020   4.192  0.6977  1.4751  0.1360
 1260SOL     OW 3811   4.589   2.458   0.396 -0.3663  0.5181  0.4594
 1260SOL    HW1 3812   4.596   2.548   0.427  1.8855  0.1337  1.2827
 1260SOL    HW2 3813   4.644   2.408   0.456  1.1406 -0.8700 -1.9238
 1261SOL     OW 3814   4.190   3.237   2.851  0.2458  0.1125  0.2539
 1261SOL    HW1 3815   4.147   3.153   2.835  0.4077  0.1548 -0.4435
 1261SOL    HW2 3816   4.122   3.292   2.890  0.5839 -0.8518  2.3208
 1262SOL     OW 3817   3.966   0.132   1.299 -0.0871 -0.2244  0.2934
 1262SOL    HW1 3818   3.889   0.078   1.285 -0.9550  0.8265  0.9228
 1262SOL    HW2 3819   3.954   0.208   1.241 -0.1398  0.5428  1.2891
 1263SOL     OW 3820   2.880   0.910   0.490  0.0673 -0.2716 -0.3820
 1263SOL    HW1 3821   2.928   0.828   0.503  0.3589  0.1267  1.1858
 1263SOL    HW2 3822   2.817   0.890   0.420  1.3933 -1.2751 -1.3497
 1264SOL     OW 3823   1.901   4.788   0.210 -0.1176 -0.5012  0.2711
 1264SOL    HW1 3824   1.904   4.794   0.115 -0.7262  0.2587  0.2956
 1264SOL    HW2 3825   1.897   4.694   0.228 -1.5302 -0.6090 -0.5064
 1265SOL     OW 3826   4.762   3.380   4.928 -0.3516 -0.7000 -0.1101
 1265SOL    HW1 3827   4.715   3.367   4.846  0.7483 -2.5713 -0.5269
 1265SOL    HW2 3828   4.814   3.300   4.938  0.6305  0.0985  1.6934
 1266SOL     OW 3829   4.203   2.328   0.104 -0.3780  0.1555 -0.3652
 1266SOL    HW1 3830   4.135   2.392   0.126 -2.2003 -1.0178 -2.2023
 1266SOL    HW2 3831   4.241   2.360   0.023  0.3539  0.1116 -0.0416
 1267SOL     OW 3832   2.335   4.599   2.834  0.0028  0.3301 -0.3296
 1267SOL    HW1 3833   2.255   4.585   2.886  0.0654 -1.4094 -0.6258
 1267SOL    HW2 3834   2.393   4.649   2.892  0.4001 -2.2313  1.7099
 1268SOL     OW 3835   2.341   3.038   2.965  0.5284  0.1242 -0.1948
 1268SOL    HW1 3836   2.285   3.114   2.951 -0.3918 -0.5482 -0.2435
 1268SOL    HW2 3837   2.412   3.070   3.020 -0.9875  0.5581  1.6242
 1269SOL     OW 3838   1.888   3.051   3.725 -0.1604 -0.1376  0.0610
 1269SOL    HW1 3839   1.967   3.025   3.772  0.4718  0.6700 -0.5421
 1269SOL    HW2 3840   1.817   3.036   3.788  0.3922 -1.3756  0.4291
 1270SOL     OW 3841   1.233   2.326   0.869  0.1753 -0.1155 -0.9109
 1270SOL    HW1 3842   1.309   2.300   0.817  0.1821 -0.6930 -0.6178
 1270SOL    HW2 3843   1.174   2.366   0.806  0.6528  0.1895 -1.1711
 1271SOL     OW 3844   2.162   2.408   3.592  0.0485 -0.8090 -0.1014
 1271SOL    HW1 3845   2.197   2.495   3.610  0.3508 -1.1791  1.2121
 1271SOL    HW2 3846   2.211   2.377   3.516  0.3960 -0.0899 -0.1736
 1272SOL     OW 3847   2.174   4.747   1.192 -0.4788  0.3129 -0.0565
 1272SOL    HW1 3848   2.166   4.655   1.217 -1.2871  0.5309  0.5436
 1272SOL    HW2 3849   2.250   4.778   1.241  1.4703 -0.6664 -2.2955
 1273SOL     OW 3850   4.446   2.784   3.250  0.2263 -0.0577  0.3557
 1273SOL    HW1 3851   4.428   2.701   3.293  0.3728 -0.8917 -1.1251
 1273SOL    HW2 3852   4.391   2.783   3.172 -0.9204  1.9202  1.0608
 1274SOL     OW 3853   0.152   2.085   3.742  0.0685 -0.2770  0.1932
 1274SOL    HW1 3854   0.093   2.017   3.710  2.3468 -1.5995 -1.5883
 1274SOL    HW2 3855   0.223   2.036   3.785  0.8582  1.1001  0.5171
 1275SOL     OW 3856   0.759   2.598   1.114  0.2187 -0.2193 -0.7158
 1275SOL    HW1 3857   0.665   2.609   1.127  0.2057 -0.6058 -0.4526
 1275SOL    HW2 3858   0.786   2.673   1.062 -0.0341  0.5115  0.1892
 1276SOL     OW 3859   3.707   3.790   2.652 -0.1642 -0.2600 -0.0451
 1276SOL    HW1 3860   3.677   3.734   2.723 -1.4634  0.3782 -0.0735
 1276SOL    HW2 3861   3.765   3.854   2.694  2.0839 -2.0821 -0.1350
 1277SOL     OW 3862   1.765   0.782   0.392  0.1724 -0.1429 -0.1308
 1277SOL    HW1 3863   1.739   0.701   0.348  0.2090 -0.1334 -0.1686
 1277SOL    HW2 3864   1.791   0.841   0.322  1.6536 -0.6159 -0.0130
 1278SOL     OW 3865   4.798   1.916   2.581  0.4694  0.1959  0.7236
 1278SOL    HW1 3866   4.885   1.878   2.592  0.2703 -0.3817  0.3953
 1278SOL    HW2 3867   4.812   1.995   2.530  0.7900  0.0316  0.5550
 1279SOL     OW 3868   1.081   4.591   0.074  0.0167  0.0165 -0.1528
 1279SOL    HW1 3869   1.076   4.660   0.008  0.6190  0.7072  0.5074
 1279SOL    HW2 3870   0.990   4.566   0.089 -0.5277  2.6303  1.6159
 1280SOL     OW 3871   4.335   2.570   2.460  0.5962 -0.3016  0.6447
 1280SOL    HW1 3872   4.296   2.555   2.546 -1.3692  4.5849  0.9120
 1280SOL    HW2 3873   4.263   2.557   2.399  1.3021 -1.0967 -0.0520
 1281SOL     OW 3874   1.152   0.516   0.496  0.5076 -0.0638 -0.0906
 1281SOL    HW1 3875   1.071   0.535   0.449  1.2308 -0.8750 -1.7262
 1281SOL    HW2 3876   1.177   0.601   0.534 -1.4909  0.0497  1.1837
 1282SOL     OW 3877   1.968   3.846   0.067 -0.5030 -0.2189 -0.5181
 1282SOL    HW1 3878   1.948   3.759   0.031 -0.8953  0.4592 -2.0349
 1282SOL    HW2 3879   1.888   3.874   0.110 -0.6113 -0.3142 -0.6564
 1283SOL     OW 3880   4.239   0.118   1.478  0.1853 -0.1599  0.0329
 1283SOL    HW1 3881   4.313   0.178   1.470  0.3356 -0.5011 -1.5613
 1283SOL    HW2 3882   4.177   0.163   1.535  0.8918  0.8808  0.0044
 1284SOL     OW 3883   0.567   2.015   2.286 -0.1572  0.3867 -0.0060
 1284SOL    HW1 3884   0.586   1.924   2.265  1.6949  0.6381  0.4634
 1284SOL    HW2 3885   0.631   2.066   2.235 -0.5300  1.3797  0.4801
 1285SOL     OW 3886   2.115   1.197   0.896 -0.7947 -0.5857 -0.3387
 1285SOL    HW1 3887   2.155   1.206   0.983  1.2658 -0.9955 -1.1903
 1285SOL    HW2 3888   2.053   1.271   0.891 -1.1277 -0.6765  1.5242
 1286SOL     OW 3889   0.249   3.413   4.037  0.5227 -0.2279  0.0522
 1286SOL    HW1 3890   0.235   3.466   4.116  0.7006  0.2419 -0.2207
 1286SOL    HW2 3891   0.173   3.432   3.982  0.7503  0.0060 -0.1847
 1287SOL     OW 3892   1.904   0.413   4.316  0.0290 -0.1558  0.0346
 1287SOL    HW1 3893   1.835   0.353   4.344 -0.4508  0.0567 -0.6580
 1287SOL    HW2 3894   1.970   0.408   4.385  0.6689 -2.5319 -0.6414
 1288SOL     OW 3895   2.477   0.460   4.897 -0.0103  0.2188  0.1623
 1288SOL    HW1 3896   2.484   0.542   4.848  2.3085 -0.2121 -0.3327
 1288SOL    HW2 3897   2.473   0.392   4.830 -0.6238 -0.1562  0.5722
 1289SOL     OW 3898   4.644   3.275   2.702  0.0046 -0.2994  0.5627
 1289SOL    HW1 3899   4.580   3.291   2.771  0.6461 -1.3834  1.4554
 1289SOL    HW2 3900   4.729   3.290   2.744  0.3746  1.7966 -0.7800
 1290SOL     OW 3901   4.198   4.703   4.244  0.0873 -0.0636  0.2053
 1290SOL    HW1 3902   4.241   4.784   4.274 -2.2816  0.5071  2.4216
 1290SOL    HW2 3903   4.269   4.640   4.238  1.3194  0.1820  5.9012
 1291SOL     OW 3904   1.488   1.867   2.114  0.4530 -0.0497  0.5382
 1291SOL    HW1 3905   1.520   1.895   2.200  1.1776 -0.0497  0.2775
 1291SOL    HW2 3906   1.403   1.828   2.131  0.3871  0.3649  1.1960
 1292SOL     OW 3907   2.131   1.923   4.766 -0.3147  0.5146  0.5732
 1292SOL    HW1 3908   2.114   2.012   4.737  1.1007  0.2861 -1.1470
 1292SOL    HW2 3909   2.194   1.933   4.837 -0.1027  0.8936  0.3349
 1293SOL     OW 3910   2.499   1.021   1.106  0.0675  0.0349  0.1411
 1293SOL    HW1 3911   2.484   1.021   1.201  0.0848 -0.7188  0.1492
 1293SOL    HW2 3912   2.594   1.018   1.097  0.1560  1.9284  0.0878
 1294SOL     OW 3913   4.813   0.174   1.539 -0.0138  0.0743  0.5405
 1294SOL    HW1 3914   4.864   0.177   1.619  0.9009  0.4230 -0.0433
 1294SOL    HW2 3915   4.796   0.266   1.518  0.7369  0.0437 -0.2670
 1295SOL     OW 3916   2.266   3.355   2.758 -0.2505  0.1769 -0.0285
 1295SOL    HW1 3917   2.223   3.354   2.672 -0.8584  0.3782  0.2754
 1295SOL    HW2 3918   2.204   3.312   2.817  0.6727 -1.0861  0.0794
 1296SOL     OW 3919   1.712   1.216   2.394 -0.0998 -0.4663 -0.1501
 1296SOL    HW1 3920   1.722   1.258   2.308 -1.3132 -0.6906 -0.4123
 1296SOL    HW2 3921   1.618   1.202   2.403 -0.0913  0.3037  1.5808
 1297SOL     OW 3922   4.091   4.100   2.772  0.2151 -0.1778  0.2407
 1297SOL    HW1 3923   4.058   4.187   2.752 -0.3564 -0.2273  0.9278
 1297SOL    HW2 3924   4.089   4.095   2.868 -0.6562 -1.2748  0.1899
 1298SOL     OW 3925   3.772   0.972   4.290  0.6319 -0.1599  0.0565
 1298SOL    HW1 3926   3.791   0.937   4.377 -0.3122 -0.9813 -0.0426
 1298SOL    HW2 3927   3.777   1.067   4.300  1.7575 -0.2757  0.7056
 1299SOL     OW 3928   1.592   4.631   1.928 -0.3049  0.2601 -0.0160
 1299SOL    HW1 3929   1.631   4.544   1.923 -0.4165  0.2759 -2.2777
 1299SOL    HW2 3930   1.574   4.644   2.021  0.5661 -1.7371  0.4903
 1300SOL     OW 3931   3.493   0.457   2.818 -0.1948 -0.3333 -0.3100
 1300SOL    HW1 3932   3.541   0.528   2.862 -0.8556 -0.6488  0.9702
 1300SOL    HW2 3933   3.527   0.377   2.858  0.0971 -0.7150 -1.3009
 1301SOL     OW 3934   2.763   0.310   3.118  0.2040 -0.0345  0.0608
 1301SOL    HW1 3935   2.756   0.269   3.032  1.1583 -0.8901  0.3600
 1301SOL    HW2 3936   2.761   0.404   3.101 -0.2769 -0.2004 -0.8235
 1302SOL     OW 3937   0.092   0.681   4.397  0.0925 -0.0601  0.0518
 1302SOL    HW1 3938   0.163   0.744   4.408  1.7081 -1.7107 -0.3990
 1302SOL    HW2 3939   0.080   0.642   4.484 -2.1707  2.0560  0.7796
 1303SOL     OW 3940   1.012   4.453   3.697 -0.3606 -1.0303 -0.7228
 1303SOL    HW1 3941   1.090   4.425   3.648 -0.0363  0.2868 -0.9974
 1303SOL    HW2 3942   1.003   4.388   3.766  0.2509 -1.9044 -1.4298
 1304SOL     OW 3943   0.672   0.193   3.053  0.2408  0.6312  0.2013
 1304SOL    HW1 3944   0.670   0.157   3.141 -0.0109 -1.7366 -0.7096
 1304SOL    HW2 3945   0.732   0.136   3.004  1.2585  2.5423 -0.9246
 1305SOL     OW 3946   2.734   3.280   1.000  0.1656  1.1219 -0.1987
 1305SOL    HW1 3947   2.804   3.222   1.028 -0.2462  0.4829 -0.4712
 1305SOL    HW2 3948   2.687   3.301   1.080 -2.7669 -2.9884 -0.5225
 1306SOL     OW 3949   1.744   4.679   3.274  0.1483  0.5534 -0.3990
 1306SOL    HW1 3950   1.807   4.608   3.262  0.3075  0.6626 -0.2219
 1306SOL    HW2 3951   1.664   4.647   3.233 -0.1334 -0.2173  0.7248
 1307SOL     OW 3952   4.365   4.301   2.650 -0.2051 -0.0863  0.0385
 1307SOL    HW1 3953   4.418   4.323   2.727 -0.3967  1.6911 -0.3019
 1307SOL    HW2 3954   4.286   4.261   2.687  0.5629 -1.0897  0.6431
 1308SOL     OW 3955   0.837   2.678   3.875 -0.3814  0.0243  0.2383
 1308SOL    HW1 3956   0.918   2.636   3.903  0.8911  1.0875 -1.6385
 1308SOL    HW2 3957   0.786   2.687   3.955  1.3868 -0.6022  1.4955
 1309SOL     OW 3958   2.019   1.306   4.123 -0.0264 -0.6969  0.3788
 1309SOL    HW1 3959   1.957   1.376   4.102  0.5610 -0.7098 -1.5983
 1309SOL    HW2 3960   1.970   1.225   4.112 -0.1232 -0.6615  0.5468
 1310SOL     OW 3961   3.990   0.082   3.028  0.3687  0.6936 -0.3804
 1310SOL    HW1 3962   3.986   0.063   3.121  0.3349  0.7002 -0.3806
 1310SOL    HW2 3963   4.056   0.023   2.994 -0.2413  0.0776 -0.5083
 1311SOL     OW 3964   1.557   2.463   4.031  0.0040  0.1361 -0.0976
 1311SOL    HW1 3965   1.628   2.490   3.973 -0.3294 -1.3562 -1.2353
 1311SOL    HW2 3966   1.596   2.395   4.086 -0.1906  0.2751  0.2167
 1312SOL     OW 3967   4.356   0.400   4.432 -0.6722  0.0527 -0.2036
 1312SOL    HW1 3968   4.262   0.408   4.414 -0.6744  1.1439  0.2209
 1312SOL    HW2 3969   4.366   0.435   4.521  0.1888  0.3588 -0.4124
 1313SOL     OW 3970   1.420   3.769   1.744  0.2752 -0.5029  0.1917
 1313SOL    HW1 3971   1.413   3.847   1.799  3.3096 -0.5906  0.8867
 1313SOL    HW2 3972   1.413   3.695   1.805  0.0077 -0.7060 -0.0808
 1314SOL     OW 3973   2.286   2.183   3.005 -0.1519 -0.1678  0.9397
 1314SOL    HW1 3974   2.234   2.146   3.076 -1.7754 -0.2849 -0.2280
 1314SOL    HW2 3975   2.228   2.249   2.966  0.8491  0.1717 -0.0119
 1315SOL     OW 3976   2.808   3.979   3.091  0.0194 -0.2595  0.1485
 1315SOL    HW1 3977   2.829   3.985   3.184 -0.8073 -0.6807  0.3747
 1315SOL    HW2 3978   2.837   4.062   3.054  1.4404 -0.5636  0.5559
 1316SOL     OW 3979   1.732   3.447   1.680 -0.1271 -0.4799 -0.4074
 1316SOL    HW1 3980   1.805   3.478   1.734  0.3267 -2.3407  0.1199
 1316SOL    HW2 3981   1.764   3.367   1.639 -1.6110 -0.9120 -0.7881
 1317SOL     OW 3982   1.549   0.593   3.417  0.4708  0.1528 -0.4092
 1317SOL    HW1 3983   1.511   0.679   3.436  3.6745  1.5449  0.3584
 1317SOL    HW2 3984   1.589   0.604   3.331 -1.9621 -1.7464 -1.8985
 1318SOL     OW 3985   4.944   4.698   3.001  0.0724 -0.0367  0.2703
 1318SOL    HW1 3986   4.877   4.643   2.959 -1.2716  0.3846  1.7398
 1318SOL    HW2 3987   4.895   4.773   3.034  1.8856  2.3365 -1.9723
 1319SOL     OW 3988   2.384   0.287   3.001  0.2301 -0.7126 -0.1876
 1319SOL    HW1 3989   2.384   0.273   2.906 -0.3424 -3.7959  0.1650
 1319SOL    HW2 3990   2.375   0.382   3.011  1.6621 -0.1343 -3.1906
 1320SOL     OW 3991   3.111   3.776   4.560  0.1724  0.2111  0.1210
 1320SOL    HW1 3992   3.031   3.792   4.511  0.5223  0.1467 -0.4711
 1320SOL    HW2 3993   3.169   3.848   4.536  0.4379  0.0377  0.2398
 1321SOL     OW 3994   4.264   3.581   3.469 -0.2636  0.0381  0.2325
 1321SOL    HW1 3995   4.252   3.666   3.510  0.1398 -0.7206  2.0337
 1321SOL    HW2 3996   4.181   3.564   3.423 -0.2843  1.4413 -0.2769
 1322SOL     OW 3997   3.102   2.884   3.230 -0.0414  0.0128  0.0492
 1322SOL    HW1 3998   3.037   2.835   3.180  0.0299 -0.4935  0.4397
 1322SOL    HW2 3999   3.173   2.901   3.168 -0.9904  1.4955 -0.6740
 1323SOL     OW 4000   1.579   1.829   2.940  0.0304  0.2444 -0.2857
 1323SOL    HW1 4001   1.522   1.818   3.016  0.6823 -0.7783  0.0802
 1323SOL    HW2 4002   1.597   1.923   2.937  3.2391  0.0167  3.3134
 1324SOL     OW 4003   4.645   2.604   2.680  0.2898 -0.3322  0.3212
 1324SOL    HW1 4004   4.673   2.536   2.741  1.3517 -0.9522 -0.8072
 1324SOL    HW2 4005   4.633   2.682   2.735  0.7784 -0.9731  1.3770
 1325SOL     OW 4006   3.109   4.124   2.815  0.1659  0.1539  0.2661
 1325SOL    HW1 4007   3.158   4.042   2.819 -0.5692 -0.3109 -0.1229
 1325SOL    HW2 4008   3.176   4.191   2.806  0.7195 -0.4961 -0.5488
 1326SOL     OW 4009   3.725   1.260   4.351  0.6320  0.5621 -0.1453
 1326SOL    HW1 4010   3.686   1.251   4.264 -0.0179  1.6013  0.0152
 1326SOL    HW2 4011   3.725   1.354   4.368 -0.2426  0.3248  1.4088
 1327SOL     OW 4012   0.135   4.678   4.086 -0.1596  0.0282  0.8779
 1327SOL    HW1 4013   0.217   4.660   4.041  0.1473 -0.0489  1.4584
 1327SOL    HW2 4014   0.070   4.682   4.016  0.3333  0.0772  0.4152
 1328SOL     OW 4015   4.522   2.747   1.774  0.1561 -0.7524 -0.7413
 1328SOL    HW1 4016   4.569   2.828   1.756 -2.5445  0.6862 -1.8717
 1328SOL    HW2 4017   4.456   2.771   1.840 -0.6707 -2.0246 -1.0630
 1329SOL     OW 4018   3.341   1.791   3.072  0.0469  0.4643  0.4077
 1329SOL    HW1 4019   3.302   1.849   3.138 -0.8416  2.8078 -2.0058
 1329SOL    HW2 4020   3.435   1.806   3.081 -0.0376  0.5734  1.2708
 1330SOL     OW 4021   1.390   0.988   3.977 -0.4051  0.3298 -0.4994
 1330SOL    HW1 4022   1.352   1.045   4.044  1.1976  0.2837  0.5097
 1330SOL    HW2 4023   1.316   0.942   3.939 -1.3990  0.6623  0.9798
 1331SOL     OW 4024   0.943   2.802   0.557  0.0277  0.3939 -0.0191
 1331SOL    HW1 4025   0.852   2.785   0.534  0.4709  0.5001 -2.0208
 1331SOL    HW2 4026   0.992   2.787   0.476  2.1948 -2.4922  1.5968
 1332SOL     OW 4027   0.924   3.381   1.973 -0.3965  0.2179  0.2101
 1332SOL    HW1 4028   1.011   3.346   1.954  0.3673  1.8051  0.5935
 1332SOL    HW2 4029   0.911   3.450   1.908 -1.6639 -0.4391 -0.2585
 1333SOL     OW 4030   0.166   4.107   4.327  0.2694  0.4079 -0.1152
 1333SOL    HW1 4031   0.106   4.107   4.401 -0.4167  1.7139 -0.6504
 1333SOL    HW2 4032   0.241   4.158   4.357  0.9868 -0.9296  0.4312
 1334SOL     OW 4033   3.945   0.958   2.955  0.7324  0.5308  0.0349
 1334SOL    HW1 4034   3.927   0.868   2.926 -1.2198 -0.2728  3.2914
 1334SOL    HW2 4035   4.041   0.962   2.961  0.8710 -1.3130 -0.2542
 1335SOL     OW 4036   0.228   2.817   1.159 -0.3428  0.2587  0.2855
 1335SOL    HW1 4037   0.283   2.887   1.193 -0.7507  0.0566  1.4411
 1335SOL    HW2 4038   0.282   2.773   1.094  0.5832  0.5510  0.8335
 1336SOL     OW 4039   1.172   4.654   1.023 -0.1470  0.5112  0.2129
 1336SOL    HW1 4040   1.131   4.732   0.985 -1.7556 -0.1261  0.5745
 1336SOL    HW2 4041   1.160   4.664   1.117 -0.2331 -0.1060  0.2698
 1337SOL     OW 4042   4.152   0.604   3.644 -0.2711 -0.6766  0.2289
 1337SOL    HW1 4043   4.106   0.592   3.562 -1.7167  0.9562  0.7358
 1337SOL    HW2 4044   4.161   0.699   3.653 -1.5804 -0.7017  2.6729
 1338SOL     OW 4045   2.262   3.138   3.557 -0.3286  0.1021  0.0021
 1338SOL    HW1 4046   2.298   3.196   3.624  1.2510 -0.0429 -0.6769
 1338SOL    HW2 4047   2.178   3.178   3.533  0.6207  2.0257 -0.3145
 1339SOL     OW 4048   4.500   1.726   3.233  0.5864 -0.5020  0.1342
 1339SOL    HW1 4049   4.463   1.808   3.200 -0.2202 -0.9590 -0.1084
 1339SOL    HW2 4050   4.449   1.706   3.311 -0.4440 -1.7175 -0.8258
 1340SOL     OW 4051   1.617   0.402   1.678 -0.3471  0.0085  0.1153
 1340SOL    HW1 4052   1.534   0.355   1.664 -1.0412  1.4409 -0.7910
 1340SOL    HW2 4053   1.684   0.340   1.648 -1.3017 -0.0515 -2.0917
 1341SOL     OW 4054   1.659   3.173   0.837 -0.5888  0.2282  0.0578
 1341SOL    HW1 4055   1.592   3.205   0.897  0.0156  0.4568  0.6192
 1341SOL    HW2 4056   1.643   3.221   0.755 -0.0101  1.6269  0.7342
 1342SOL     OW 4057   1.830   0.106   2.704  0.0004  0.6763  0.1742
 1342SOL    HW1 4058   1.736   0.086   2.703  0.3334 -1.1461  1.0026
 1342SOL    HW2 4059   1.851   0.118   2.796  0.6335  0.7825  0.0182
 1343SOL     OW 4060   2.311   2.256   4.301  0.4713  0.3607  0.0585
 1343SOL    HW1 4061   2.263   2.199   4.241  1.9030 -1.1537  0.2667
 1343SOL    HW2 4062   2.246   2.319   4.332 -1.1673 -1.1036 -0.2530
 1344SOL     OW 4063   3.678   1.355   4.623 -0.8608  0.4841  0.2874
 1344SOL    HW1 4064   3.747   1.332   4.561 -0.9331  0.7773  0.0947
 1344SOL    HW2 4065   3.672   1.451   4.617  0.1007  0.6802  1.7569
 1345SOL     OW 4066   1.697   3.693   1.385  0.2641 -0.0900 -0.2065
 1345SOL    HW1 4067   1.774   3.642   1.410  1.0666  1.1051 -0.1602
 1345SOL    HW2 4068   1.714   3.781   1.419 -1.3561  0.0854  0.2640
 1346SOL     OW 4069   0.050   1.577   4.567  0.8412 -1.0792 -0.3601
 1346SOL    HW1 4070   0.031   1.624   4.486 -1.3869 -1.8156 -0.3136
 1346SOL    HW2 4071   0.140   1.546   4.556  0.8209 -0.5634 -2.2398
 1347SOL     OW 4072   4.521   0.227   2.473  0.1076 -0.2287  0.1187
 1347SOL    HW1 4073   4.604   0.204   2.514 -0.4976  0.0274  1.5271
 1347SOL    HW2 4074   4.471   0.272   2.541 -1.0425 -0.0268 -0.8133
 1348SOL     OW 4075   2.933   4.532   2.669 -0.1522  0.1723  0.3986
 1348SOL    HW1 4076   2.920   4.585   2.748 -1.0487  1.1131 -0.3439
 1348SOL    HW2 4077   2.943   4.596   2.598  2.2083 -0.6082 -0.0797
 1349SOL     OW 4078   4.618   4.381   4.058 -0.2387 -0.0831  0.2431
 1349SOL    HW1 4079   4.611   4.466   4.100  1.0313 -1.5820  3.9418
 1349SOL    HW2 4080   4.556   4.326   4.106  0.9084 -1.8472 -0.2023
 1350SOL     OW 4081   0.294   3.696   2.663  0.7302  0.3267  0.2166
 1350SOL    HW1 4082   0.333   3.744   2.736  1.4290  0.5240 -0.2642
 1350SOL    HW2 4083   0.224   3.752   2.631 -0.2145 -0.1896  1.3185
 1351SOL     OW 4084   0.519   4.807   1.285 -0.1357  0.1458  0.0150
 1351SOL    HW1 4085   0.456   4.769   1.223 -1.0449  0.6804  0.5858
 1351SOL    HW2 4086   0.539   4.736   1.345 -0.0753 -0.0722 -0.2592
 1352SOL     OW 4087   1.813   2.628   4.857 -0.3001  0.3119 -0.0399
 1352SOL    HW1 4088   1.826   2.720   4.882  0.4005  1.0429 -2.7467
 1352SOL    HW2 4089   1.768   2.633   4.772 -0.3981 -1.8537 -0.1607
 1353SOL     OW 4090   2.025   2.751   3.210 -0.2913  0.0921 -0.1289
 1353SOL    HW1 4091   2.113   2.775   3.237 -0.5896 -0.5474  1.5493
 1353SOL    HW2 4092   2.033   2.661   3.179 -0.7041 -0.9361  2.4499
 1354SOL     OW 4093   1.339   4.938   4.462 -0.1321  0.1558  0.1090
 1354SOL    HW1 4094   1.380   4.926   4.376  0.6612 -0.4024  0.5644
 1354SOL    HW2 4095   1.372   4.866   4.515 -2.4872 -0.9683  0.2034
 1355SOL     OW 4096   1.067   0.057   4.022  0.1334  0.3310 -0.5279
 1355SOL    HW1 4097   1.082  -0.029   3.984  0.1330 -0.2490  0.7141
 1355SOL    HW2 4098   0.976   0.078   4.001  0.3123  0.3074 -1.3483
 1356SOL     OW 4099   4.195   3.677   4.559 -0.4162 -0.0469 -0.0185
 1356SOL    HW1 4100   4.114   3.678   4.509  0.3411 -1.1872 -1.3483
 1356SOL    HW2 4101   4.171   3.638   4.643 -1.1372 -0.9461 -0.6243
 1357SOL     OW 4102   2.763   3.160   2.333  0.4980  0.1350  0.1267
 1357SOL    HW1 4103   2.826   3.097   2.371 -1.3841  0.1401  3.6920
 1357SOL    HW2 4104   2.677   3.124   2.355 -0.6874  2.5923 -0.1458
 1358SOL     OW 4105   1.132   1.318   2.202 -0.0410  1.2030 -0.5185
 1358SOL    HW1 4106   1.193   1.323   2.128  0.0543 -1.9845 -0.7858
 1358SOL    HW2 4107   1.046   1.330   2.164 -0.0275 -0.8555 -1.3014
 1359SOL     OW 4108   3.835   4.537   2.788 -0.5662 -0.3289  0.9721
 1359SOL    HW1 4109   3.834   4.610   2.726 -1.3965 -1.2742 -0.1851
 1359SOL    HW2 4110   3.832   4.579   2.875 -2.3875  1.0153  0.3284
 1360SOL     OW 4111   1.809   3.833   1.946 -0.4116  0.3365 -0.3520
 1360SOL    HW1 4112   1.900   3.807   1.934 -0.2585  0.7681 -0.1076
 1360SOL    HW2 4113   1.766   3.805   1.865 -0.4339 -1.4677  0.2281
 1361SOL     OW 4114   0.966   3.980   3.210 -0.7487  0.5361  0.2247
 1361SOL    HW1 4115   0.967   3.932   3.128  2.3107  0.3100  0.2592
 1361SOL    HW2 4116   0.924   4.064   3.189  1.2748  1.0927 -2.0313
 1362SOL     OW 4117   1.806   0.102   2.266  0.5325  0.2480 -0.2521
 1362SOL    HW1 4118   1.803   0.015   2.307  1.7517  0.1601 -0.2984
 1362SOL    HW2 4119   1.849   0.087   2.182 -1.1539  0.5744 -1.2083
 1363SOL     OW 4120   1.986   0.251   0.406  0.0131 -0.0035 -0.2909
 1363SOL    HW1 4121   2.068   0.210   0.436 -0.2441 -1.1039 -1.0004
 1363SOL    HW2 4122   1.932   0.257   0.485  0.0861 -1.0198 -0.1425
 1364SOL     OW 4123   0.752   3.595   2.242 -0.3542 -0.0439 -0.4782
 1364SOL    HW1 4124   0.832   3.626   2.201 -0.0616 -0.3723 -0.1693
 1364SOL    HW2 4125   0.767   3.608   2.336 -0.4650 -0.5553 -0.3863
 1365SOL     OW 4126   2.547   2.182   3.277 -0.2715 -0.5835  0.5625
 1365SOL    HW1 4127   2.536   2.129   3.356  2.2862  0.3572  1.6400
 1365SOL    HW2 4128   2.581   2.120   3.212 -0.4342 -0.9361  0.8080
 1366SOL     OW 4129   2.405   4.906   4.309 -0.0415  0.2097 -0.4763
 1366SOL    HW1 4130   2.370   4.918   4.220 -3.1396 -0.4757  0.5400
 1366SOL    HW2 4131   2.399   4.811   4.324 -0.5788  0.4411  0.8319
 1367SOL     OW 4132   4.223   3.619   2.197  0.5378 -0.0231  0.2065
 1367SOL    HW1 4133   4.269   3.641   2.278  0.2590  0.6167  0.2031
 1367SOL    HW2 4134   4.135   3.656   2.209  1.0602  1.8419 -1.1612
 1368SOL     OW 4135   2.269   3.613   1.425 -0.5468 -0.2127 -0.0425
 1368SOL    HW1 4136   2.222   3.629   1.506  0.2947  1.5790  0.1364
 1368SOL    HW2 4137   2.358   3.592   1.452 -0.5813 -0.9443 -0.4663
 1369SOL     OW 4138   4.297   0.188   0.968 -0.4473  0.2653 -0.2455
 1369SOL    HW1 4139   4.268   0.099   0.989 -1.3354  0.6841  0.3365
 1369SOL    HW2 4140   4.356   0.212   1.040  2.6854 -1.1280 -2.1324
 1370SOL     OW 4141   2.224   3.306   4.334  0.5910  0.1421  0.7493
 1370SOL    HW1 4142   2.212   3.392   4.294  1.0828 -0.3337 -0.4474
 1370SOL    HW2 4143   2.256   3.326   4.422  2.3044  1.1908 -0.0538
 1371SOL     OW 4144   2.331   1.363   0.343  0.0680  0.0850 -0.2591
 1371SOL    HW1 4145   2.261   1.319   0.294  0.6135 -0.0141 -0.9695
 1371SOL    HW2 4146   2.305   1.455   0.344 -0.5369 -0.0872  0.2933
 1372SOL     OW 4147   0.467   2.045   4.167 -0.2203  0.0964 -0.0180
 1372SOL    HW1 4148   0.451   2.034   4.073 -0.4964 -1.5624  0.1907
 1372SOL    HW2 4149   0.379   2.052   4.205 -0.0845  1.9808  0.0179
 1373SOL     OW 4150   0.652   2.289   0.970  0.2503 -0.0334  0.2875
 1373SOL    HW1 4151   0.612   2.261   0.887 -0.3886 -1.0034  0.8987
 1373SOL    HW2 4152   0.578   2.296   1.031  0.6259  1.3395  0.6231
 1374SOL     OW 4153   2.999   3.448   1.287 -0.0893  0.2797  0.1047
 1374SOL    HW1 4154   3.077   3.453   1.342 -1.6339 -0.7361  2.5673
 1374SOL    HW2 4155   2.949   3.526   1.311  0.0053  0.7793 -1.2524
 1375SOL     OW 4156   1.216   4.827   2.407  0.4041 -0.5483  0.4694
 1375SOL    HW1 4157   1.231   4.734   2.394 -0.7642 -0.6859  0.0682
 1375SOL    HW2 4158   1.304   4.865   2.407  0.8943 -1.6399  0.6532
 1376SOL     OW 4159   0.852   4.173   2.476 -0.0544  0.0265 -0.3088
 1376SOL    HW1 4160   0.776   4.203   2.426  0.4048 -0.8087 -1.5523
 1376SOL    HW2 4161   0.830   4.192   2.568 -1.6458  0.0252 -0.6718
 1377SOL     OW 4162   2.825   1.285   3.029  0.2371 -0.0684 -0.3134
 1377SOL    HW1 4163   2.765   1.332   2.971  0.1720 -0.9732 -0.9955
 1377SOL    HW2 4164   2.865   1.354   3.082  0.7238  0.8588 -1.8183
 1378SOL     OW 4165   4.931   3.204   1.724 -0.2214  0.0816 -0.2760
 1378SOL    HW1 4166   4.950   3.138   1.657 -1.7718 -1.3154  0.5822
 1378SOL    HW2 4167   4.875   3.268   1.680  0.7813  0.5453 -0.9399
 1379SOL     OW 4168   2.118   0.030   4.514 -0.8264 -0.0305 -0.5116
 1379SOL    HW1 4169   2.119   0.120   4.546  1.4635 -0.7861  1.7957
 1379SOL    HW2 4170   2.080   0.037   4.426 -3.0613  2.7987  0.5055
 1380SOL     OW 4171   1.951   3.572   1.432  0.7576  0.3673 -0.0613
 1380SOL    HW1 4172   2.026   3.573   1.373  0.9251  2.0148  0.1320
 1380SOL    HW2 4173   1.989   3.575   1.520  0.5048 -1.8271  0.1655
 1381SOL     OW 4174   1.839   4.365   3.642  0.5099  0.8194  0.3320
 1381SOL    HW1 4175   1.852   4.285   3.693  0.2047  1.3127  1.2017
 1381SOL    HW2 4176   1.790   4.423   3.700 -0.4115  1.1663 -0.7622
 1382SOL     OW 4177   1.500   1.241   1.350 -0.0520  0.0763  1.0158
 1382SOL    HW1 4178   1.579   1.286   1.380  0.2255 -0.4102  1.0308
 1382SOL    HW2 4179   1.478   1.284   1.267  0.1669  0.2820  1.0633
 1383SOL     OW 4180   1.540   3.297   1.053 -0.1151 -0.5578  0.1329
 1383SOL    HW1 4181   1.567   3.258   1.136  1.8810  0.6398  0.1076
 1383SOL    HW2 4182   1.472   3.360   1.077 -1.2877 -1.9045  0.5123
 1384SOL     OW 4183   2.835   1.472   2.808 -0.3122 -0.0806  0.3480
 1384SOL    HW1 4184   2.770   1.529   2.849 -0.3302  0.5972 -0.5905
 1384SOL    HW2 4185   2.913   1.527   2.801  0.3192 -0.8282  1.2887
 1385SOL     OW 4186   1.433   4.777   4.225 -0.0682  0.3902 -0.5886
 1385SOL    HW1 4187   1.478   4.811   4.148 -1.1030 -0.0715 -1.4322
 1385SOL    HW2 4188   1.378   4.706   4.191 -1.1238  0.6727  0.4425
 1386SOL     OW 4189   1.369   3.251   0.783 -0.1239 -0.0483  0.2499
 1386SOL    HW1 4190   1.363   3.301   0.864 -0.5216  0.4860 -0.1082
 1386SOL    HW2 4191   1.349   3.161   0.809 -1.2008  0.2776  0.5774
 1387SOL     OW 4192   3.818   4.836   3.379 -0.1667 -0.0520 -0.0686
 1387SOL    HW1 4193   3.755   4.843   3.307 -0.1381  0.4051 -0.0474
 1387SOL    HW2 4194   3.771   4.868   3.456  0.6981  2.1961 -0.4045
 1388SOL     OW 4195   2.973   2.395   4.717 -0.0941 -0.3572  0.6079
 1388SOL    HW1 4196   3.030   2.446   4.775 -0.9645 -0.3037  1.4313
 1388SOL    HW2 4197   2.885   2.428   4.734 -0.4367 -0.7453 -0.3297
 1389SOL     OW 4198   4.079   2.857   3.989  0.4568 -0.5591 -0.3960
 1389SOL    HW1 4199   4.122   2.929   3.943  0.1095  0.9355  1.4750
 1389SOL    HW2 4200   3.989   2.857   3.955  0.2890  0.3267  0.0127
 1390SOL     OW 4201   0.996   3.657   1.490 -0.2337  0.2207  0.2905
 1390SOL    HW1 4202   0.940   3.598   1.439 -1.5368  1.6832 -0.0335
 1390SOL    HW2 4203   1.083   3.617   1.485 -0.6792 -0.6358 -1.5542
 1391SOL     OW 4204   4.745   1.159   2.155  0.0291 -0.2525  0.5451
 1391SOL    HW1 4205   4.785   1.088   2.206  1.0134  1.2237  1.9454
 1391SOL    HW2 4206   4.658   1.170   2.194 -0.2307 -0.8680  0.1417
 1392SOL     OW 4207   0.501   2.394   2.821  0.1011  0.6151 -0.1261
 1392SOL    HW1 4208   0.444   2.412   2.896 -0.3911  0.0954 -0.3680
 1392SOL    HW2 4209   0.446   2.411   2.745  0.2358  0.0075 -0.3634
 1393SOL     OW 4210   2.156   4.082   2.875 -0.0713  0.0831 -0.2423
 1393SOL    HW1 4211   2.164   4.103   2.968  0.3451  2.4415 -0.7505
 1393SOL    HW2 4212   2.062   4.087   2.858 -0.2496 -1.3641  0.2416
 1394SOL     OW 4213   1.137   2.620   3.343 -0.3577  0.1457  0.4476
 1394SOL    HW1 4214   1.087   2.628   3.424  0.5803  2.2727  0.8904
 1394SOL    HW2 4215   1.168   2.709   3.325  0.6598 -0.5348 -1.4827
 1395SOL     OW 4216   3.582   4.791   3.605  0.0445  0.2231 -0.9272
 1395SOL    HW1 4217   3.514   4.813   3.668 -0.1439 -0.5935 -0.8340
 1395SOL    HW2 4218   3.571   4.854   3.534 -1.1109 -0.1919 -1.1320
 1396SOL     OW 4219   2.340   0.515   2.723  0.0406 -0.4723  0.5439
 1396SOL    HW1 4220   2.294   0.536   2.804 -2.1341  1.8287 -1.1231
 1396SOL    HW2 4221   2.369   0.599   2.689 -0.1957 -1.2193 -1.6654
 1397SOL     OW 4222   0.519   4.476   3.250  0.1511  0.0116 -0.3357
 1397SOL    HW1 4223   0.576   4.536   3.202  0.1901 -0.4826 -0.9284
 1397SOL    HW2 4224   0.457   4.445   3.184  0.6698 -1.2599 -0.2642
 1398SOL     OW 4225   2.971   2.324   2.850  0.0364 -0.6265 -0.2857
 1398SOL    HW1 4226   2.976   2.295   2.759 -0.5397  0.5042 -0.6907
 1398SOL    HW2 4227   2.889   2.286   2.883 -0.2463 -0.2360 -0.5347
 1399SOL     OW 4228   2.002   4.390   2.837 -0.0919  0.1282  0.1520
 1399SOL    HW1 4229   1.975   4.425   2.922 -0.1477  0.0384  0.1718
 1399SOL    HW2 4230   1.972   4.299   2.838  2.8494 -0.9432  1.3892
 1400SOL     OW 4231   4.895   1.756   4.373  0.5271 -0.5692  0.1063
 1400SOL    HW1 4232   4.832   1.752   4.301  2.0536  1.0179 -1.4329
 1400SOL    HW2 4233   4.876   1.840   4.415  1.6574  0.0004 -0.4784
 1401SOL     OW 4234   3.510   4.792   2.520 -0.4783  0.2218 -0.1397
 1401SOL    HW1 4235   3.546   4.705   2.539  0.8954  0.6549 -0.5821
 1401SOL    HW2 4236   3.504   4.795   2.425 -0.6452  0.5617 -0.1177
 1402SOL     OW 4237   2.905   1.431   2.481 -0.4969  0.2198 -0.3384
 1402SOL    HW1 4238   2.947   1.369   2.422 -1.2699  0.2345 -0.9283
 1402SOL    HW2 4239   2.878   1.379   2.557 -2.4616 -0.5051 -1.4696
 1403SOL     OW 4240   1.619   0.177   0.774  0.1678 -0.1871  0.3471
 1403SOL    HW1 4241   1.590   0.254   0.725  3.4372  0.4324 -0.8834
 1403SOL    HW2 4242   1.670   0.212   0.847  0.2154 -1.1494  0.7922
 1404SOL     OW 4243   1.218   3.653   3.854  0.0133 -0.2683  0.0531
 1404SOL    HW1 4244   1.302   3.650   3.900  0.3725 -2.4779 -0.6387
 1404SOL    HW2 4245   1.230   3.723   3.789  0.6789  0.6025  1.0643
 1405SOL     OW 4246   2.917   2.962   0.138 -0.4034 -0.3017  0.4002
 1405SOL    HW1 4247   2.956   2.970   0.051  0.3702 -0.3242  0.7368
 1405SOL    HW2 4248   2.958   2.885   0.176  0.5716  0.6886  1.4353
 1406SOL     OW 4249   0.401   3.046   3.463 -0.4694 -0.1306 -0.3445
 1406SOL    HW1 4250   0.313   3.032   3.498  0.0950  0.8604  1.6378
 1406SOL    HW2 4251   0.438   3.116   3.518  1.4434 -0.2940 -1.3247
 1407SOL     OW 4252   1.089   2.325   2.586 -0.6856 -0.4134  0.4757
 1407SOL    HW1 4253   1.068   2.285   2.670 -2.3324  0.1709  0.3807
 1407SOL    HW2 4254   1.040   2.407   2.585  1.4184  0.8967  0.0327
 1408SOL     OW 4255   3.352   1.856   0.145  0.2579 -0.1078 -0.0070
 1408SOL    HW1 4256   3.443   1.883   0.156 -0.1185  2.2601 -1.9394
 1408SOL    HW2 4257   3.318   1.853   0.235  2.1170 -0.6648  0.7231
 1409SOL     OW 4258   1.192   2.031   4.562  0.0433 -0.8966  0.6684
 1409SOL    HW1 4259   1.138   2.090   4.615  0.2999  0.5309 -0.6223
 1409SOL    HW2 4260   1.253   1.992   4.625  1.2358  1.7514  1.3112
 1410SOL     OW 4261   4.277   0.693   3.343  0.0508 -0.2432  0.3184
 1410SOL    HW1 4262   4.261   0.663   3.254  1.3508 -1.3519  0.4233
 1410SOL    HW2 4263   4.205   0.753   3.362  0.6393  1.3878 -2.0763
 1411SOL     OW 4264   0.832   0.292   3.898  1.0322  0.3192 -0.0887
 1411SOL    HW1 4265   0.824   0.204   3.936  1.2442  0.4586  0.2791
 1411SOL    HW2 4266   0.791   0.350   3.962  0.2091  0.4071 -0.6727
 1412SOL     OW 4267   0.116   3.750   0.723 -0.0750 -0.0060 -0.5832
 1412SOL    HW1 4268   0.168   3.742   0.643  2.2433  0.5676  0.7605
 1412SOL    HW2 4269   0.030   3.778   0.693  0.0611 -1.8027 -3.0163
 1413SOL     OW 4270   0.251   3.288   0.546  0.1502  0.2462 -0.1854
 1413SOL    HW1 4271   0.288   3.280   0.634 -1.4279 -0.2344  0.4710
 1413SOL    HW2 4272   0.175   3.228   0.546 -1.5120  2.2254 -0.9551
 1414SOL     OW 4273   4.948   3.112   1.454 -0.2370 -0.5947 -0.2289
 1414SOL    HW1 4274   4.908   3.027   1.436 -1.0026 -0.1456 -0.7203
 1414SOL    HW2 4275   4.897   3.174   1.401  0.5003  0.1293 -0.1135
 1415SOL     OW 4276   0.627   0.879   3.190 -0.2663  0.2389  0.4750
 1415SOL    HW1 4277   0.634   0.969   3.159  1.9231 -0.5810 -1.7577
 1415SOL    HW2 4278   0.544   0.848   3.153  0.0129  0.7274 -0.6202
 1416SOL     OW 4279   0.740   0.108   0.986  0.1794  0.2036 -0.8592
 1416SOL    HW1 4280   0.793   0.173   1.032  0.5404  0.2060 -1.2654
 1416SOL    HW2 4281   0.651   0.122   1.018  0.4988 -0.1393  0.2195
 1417SOL     OW 4282   4.575   0.028   0.206 -0.9752 -0.3374  0.5234
 1417SOL    HW1 4283   4.551  -0.016   0.288 -0.0194  0.7016  1.3919
 1417SOL    HW2 4284   4.611   0.113   0.233  1.7926 -0.9632 -0.7579
 1418SOL     OW 4285   1.332   0.930   0.425 -0.3019  0.3618 -0.5002
 1418SOL    HW1 4286   1.409   0.910   0.478 -1.2878 -1.0532  0.4796
 1418SOL    HW2 4287   1.316   1.023   0.439  0.8305  0.5220 -0.2030
 1419SOL     OW 4288   0.076   0.748   1.362  0.2600 -0.3548 -0.1020
 1419SOL    HW1 4289   0.152   0.797   1.329  0.2603 -0.0708  0.3184
 1419SOL    HW2 4290   0.106   0.708   1.443 -0.4548  0.9782  0.8713
 1420SOL     OW 4291   4.242   3.225   4.362  0.3048 -0.5552 -0.1531
 1420SOL    HW1 4292   4.294   3.246   4.285 -0.1215 -0.4255 -0.4054
 1420SOL    HW2 4293   4.282   3.275   4.433  0.2238 -0.0781 -0.4450
 1421SOL     OW 4294   0.348   0.572   3.395  0.1573  0.7499  0.4346
 1421SOL    HW1 4295   0.387   0.500   3.346 -0.4650  0.5902  0.1616
 1421SOL    HW2 4296   0.333   0.537   3.482 -1.7187 -0.0263 -0.1551
 1422SOL     OW 4297   1.428   2.386   4.521  0.0550  0.3175 -0.0647
 1422SOL    HW1 4298   1.366   2.410   4.453 -0.1136 -1.0552 -0.4260
 1422SOL    HW2 4299   1.447   2.293   4.505 -0.5997 -0.2658  2.2212
 1423SOL     OW 4300   2.457   3.513   0.130  0.2150  0.7290  0.1163
 1423SOL    HW1 4301   2.386   3.448   0.124  1.3908 -0.6668  0.7407
 1423SOL    HW2 4302   2.467   3.546   0.041 -1.1465  0.8935 -0.0020
 1424SOL     OW 4303   0.188   4.115   2.961  0.7238 -0.1602  0.3225
 1424SOL    HW1 4304   0.202   4.209   2.969  0.0471  0.0948 -1.1124
 1424SOL    HW2 4305   0.191   4.082   3.051 -0.8164  1.5010  1.0426
 1425SOL     OW 4306   1.185   3.373   0.320 -0.1396 -0.2574 -0.1360
 1425SOL    HW1 4307   1.216   3.292   0.279  1.6644  0.3952 -0.1745
 1425SOL    HW2 4308   1.191   3.355   0.414  1.0113  0.0648 -0.1342
 1426SOL     OW 4309   1.215   4.314   2.597  0.3912 -0.8230  0.2844
 1426SOL    HW1 4310   1.307   4.301   2.574 -0.3299 -1.7138 -2.3918
 1426SOL    HW2 4311   1.169   4.241   2.556 -1.6652  0.2335  0.5807
 1427SOL     OW 4312   4.814   1.268   4.152 -0.2372  0.4941 -0.7056
 1427SOL    HW1 4313   4.892   1.300   4.107 -1.1959  1.5566 -1.6873
 1427SOL    HW2 4314   4.751   1.252   4.082 -1.0448  0.0469  0.1029
 1428SOL     OW 4315   2.627   2.788   0.714  0.3157 -0.3646  0.1699
 1428SOL    HW1 4316   2.676   2.749   0.641  0.0383 -2.1721  0.8952
 1428SOL    HW2 4317   2.626   2.720   0.781 -0.1693  0.9457  1.5471
 1429SOL     OW 4318   0.570   4.465   2.513  0.3542 -0.5024  0.0413
 1429SOL    HW1 4319   0.634   4.461   2.583  0.4673 -0.1201 -0.0341
 1429SOL    HW2 4320   0.509   4.394   2.531  0.1266 -0.1275  0.7824
 1430SOL     OW 4321   1.087   0.215   3.085  0.4174 -0.0112  0.3757
 1430SOL    HW1 4322   1.175   0.237   3.056 -0.1206  1.5652 -0.1283
 1430SOL    HW2 4323   1.062   0.140   3.031  0.9754  0.3058 -0.3386
 1431SOL     OW 4324   1.640   0.038   4.606  0.3131  0.1512 -0.3166
 1431SOL    HW1 4325   1.654  -0.008   4.689  1.3796 -3.0526 -2.1019
 1431SOL    HW2 4326   1.574   0.105   4.627 -0.5970 -1.4898  2.7597
 1432SOL     OW 4327   0.177   4.852   1.366  0.3198  0.2193  0.3473
 1432SOL    HW1 4328   0.122   4.920   1.328  0.9230  0.7833  0.4727
 1432SOL    HW2 4329   0.240   4.830   1.297  0.1136 -0.2290  0.2997
 1433SOL     OW 4330   2.282   4.407   0.113  0.2264 -0.1996  0.7873
 1433SOL    HW1 4331   2.256   4.496   0.136 -2.5691 -0.7046  0.0234
 1433SOL    HW2 4332   2.282   4.406   0.017  0.5191 -0.9306  0.7881
 1434SOL     OW 4333   4.654   4.493   0.655  0.5399 -0.2665  0.0327
 1434SOL    HW1 4334   4.702   4.560   0.606 -0.4644  0.3338 -0.1377
 1434SOL    HW2 4335   4.624   4.432   0.588  0.6095 -0.3614  0.0872
 1435SOL     OW 4336   0.960   3.505   4.613 -0.2440  0.4875  0.1360
 1435SOL    HW1 4337   1.054   3.519   4.613 -0.4964  2.5615  0.1851
 1435SOL    HW2 4338   0.932   3.527   4.701 -0.9745  1.7534 -0.3856
 1436SOL     OW 4339   4.706   4.608   4.509  0.0221  0.0803  0.3918
 1436SOL    HW1 4340   4.766   4.540   4.477 -1.8050 -1.0199 -0.8346
 1436SOL    HW2 4341   4.740   4.689   4.471  0.0286 -0.7009 -1.3393
 1437SOL     OW 4342   2.749   2.158   2.904 -0.0242 -0.4134  0.5654
 1437SOL    HW1 4343   2.769   2.092   2.837 -0.5761 -0.7411  0.7128
 1437SOL    HW2 4344   2.748   2.108   2.986  1.3332  0.1044  0.9259
 1438SOL     OW 4345   1.101   4.637   3.909 -0.1216  0.1411  0.0658
 1438SOL    HW1 4346   1.153   4.590   3.974 -0.8538  0.2984  0.7850
 1438SOL    HW2 4347   1.073   4.570   3.847  1.3798  0.1379 -0.6613
 1439SOL     OW 4348   2.685   2.317   0.613  0.1314  0.1926  0.2185
 1439SOL    HW1 4349   2.595   2.296   0.589  0.2343  1.0204 -1.0025
 1439SOL    HW2 4350   2.726   2.343   0.530  0.9540  1.7208  1.0709
 1440SOL     OW 4351   0.957   0.714   4.897  0.1923 -0.7728  0.4741
 1440SOL    HW1 4352   1.033   0.771   4.889  0.2852 -0.9904 -0.3406
 1440SOL    HW2 4353   0.994   0.626   4.909  0.0783 -0.9046 -0.1114
 1441SOL     OW 4354   0.844   3.160   3.709 -0.0799 -0.3525 -0.4527
 1441SOL    HW1 4355   0.900   3.199   3.776 -0.7118 -0.4152  0.1191
 1441SOL    HW2 4356   0.807   3.082   3.750 -0.3246 -0.5005 -0.9378
 1442SOL     OW 4357   2.241   1.383   3.976  0.5138  0.2183 -0.3869
 1442SOL    HW1 4358   2.150   1.412   3.984 -0.1034 -0.0628 -4.4420
 1442SOL    HW2 4359   2.238   1.289   3.997  0.9633  0.9674  4.1959
 1443SOL     OW 4360   3.637   1.862   0.184  0.4077  0.1835 -0.2480
 1443SOL    HW1 4361   3.723   1.893   0.156  0.6205 -0.2573 -0.0930
 1443SOL    HW2 4362   3.652   1.825   0.271  0.2062 -0.5449 -0.5155
 1444SOL     OW 4363   3.414   1.083   2.997 -0.1516 -0.1677 -0.4070
 1444SOL    HW1 4364   3.380   1.009   2.947 -2.2133 -0.1884  0.9043
 1444SOL    HW2 4365   3.482   1.045   3.053  0.1509 -0.6786 -1.1115
 1445SOL     OW 4366   2.947   1.822   0.240  0.0260 -0.5985 -0.0798
 1445SOL    HW1 4367   2.983   1.877   0.310 -0.4105 -0.3689 -0.0269
 1445SOL    HW2 4368   3.005   1.747   0.236  0.6744 -0.0968 -0.2019
 1446SOL     OW 4369   0.651   4.000   2.200  0.2150  0.1793  0.3583
 1446SOL    HW1 4370   0.592   3.973   2.271 -1.6015  0.8753 -0.8284
 1446SOL    HW2 4371   0.657   4.095   2.211  1.3707  0.0843  0.6266
 1447SOL     OW 4372   1.685   3.545   4.679  0.1364  0.4312 -0.2039
 1447SOL    HW1 4373   1.648   3.492   4.749 -2.1704  0.6165 -1.2125
 1447SOL    HW2 4374   1.616   3.550   4.613  0.8619  3.2809 -0.9044
 1448SOL     OW 4375   0.667   3.150   4.228 -0.4524 -0.1466  0.4626
 1448SOL    HW1 4376   0.695   3.114   4.312  1.4726  1.1714  0.4330
 1448SOL    HW2 4377   0.745   3.191   4.191 -1.7568  1.1846 -1.0010
 1449SOL     OW 4378   4.852   0.554   3.870 -0.3886  0.5340 -1.0476
 1449SOL    HW1 4379   4.854   0.467   3.832 -1.1938 -0.5026  1.0985
 1449SOL    HW2 4380   4.763   0.585   3.857 -0.1746  0.9437 -1.5790
 1450SOL     OW 4381   0.561   4.197   1.280  0.3384  0.1946 -0.6742
 1450SOL    HW1 4382   0.481   4.179   1.230 -0.3561  0.7557  0.2032
 1450SOL    HW2 4383   0.609   4.114   1.279 -0.1758 -0.1085 -1.3424
 1451SOL     OW 4384   3.496   3.373   4.381 -0.6524  0.0935 -0.0850
 1451SOL    HW1 4385   3.517   3.287   4.417 -2.0363 -0.4125 -0.4125
 1451SOL    HW2 4386   3.404   3.367   4.357 -0.5362  1.3747 -0.9736
 1452SOL     OW 4387   3.156   4.026   3.234  0.1851  0.2032 -0.1507
 1452SOL    HW1 4388   3.221   4.069   3.178  0.8689  0.2675  0.6657
 1452SOL    HW2 4389   3.073   4.066   3.209  0.2679 -0.6753 -1.9952
 1453SOL     OW 4390   1.654   2.349   3.429  0.3888  0.5185  0.0934
 1453SOL    HW1 4391   1.675   2.433   3.388  0.0049 -0.4012 -2.0783
 1453SOL    HW2 4392   1.578   2.368   3.484  0.3714  1.5886 -0.2709
 1454SOL     OW 4393   0.619   2.246   4.745 -0.2027  0.8258 -0.1460
 1454SOL    HW1 4394   0.545   2.278   4.693 -0.7699  0.3643  0.3532
 1454SOL    HW2 4395   0.696   2.273   4.696 -0.7209  0.1198 -1.3912
 1455SOL     OW 4396   2.414   4.190   4.493  0.7421  0.2670 -0.5993
 1455SOL    HW1 4397   2.396   4.128   4.564  0.8434 -0.2521 -1.0139
 1455SOL    HW2 4398   2.456   4.137   4.425  0.7759  0.7816 -0.9889
 1456SOL     OW 4399   3.997   1.605   0.896 -0.8893  0.1878  0.0096
 1456SOL    HW1 4400   4.064   1.667   0.926 -1.9636  1.4522 -0.1235
 1456SOL    HW2 4401   3.920   1.625   0.949 -1.1099 -1.4502  0.3695
 1457SOL     OW 4402   1.219   4.492   4.124  0.2943 -0.0854 -0.0371
 1457SOL    HW1 4403   1.312   4.476   4.108 -0.1899 -3.4982 -0.1535
 1457SOL    HW2 4404   1.211   4.499   4.219  0.8879  2.5858 -0.1147
 1458SOL     OW 4405   1.279   3.278   1.535  0.5284 -0.1642 -0.2652
 1458SOL    HW1 4406   1.374   3.276   1.538  0.6628  0.9038 -2.2185
 1458SOL    HW2 4407   1.256   3.370   1.552 -0.3165 -0.7278  2.1032
 1459SOL     OW 4408   2.033   4.834   3.038  0.5309 -0.1845 -0.3384
 1459SOL    HW1 4409   1.977   4.841   3.116  1.6480 -1.1732  0.6004
 1459SOL    HW2 4410   2.081   4.917   3.036  0.2086  0.0075 -0.2031
 1460SOL     OW 4411   4.499   0.775   2.887 -1.1722 -0.2200  0.3769
 1460SOL    HW1 4412   4.555   0.705   2.921 -1.0947 -2.2942 -3.3959
 1460SOL    HW2 4413   4.411   0.737   2.885 -1.2214 -0.0988 -1.2260
 1461SOL     OW 4414   3.597   4.366   1.151  0.4484  0.1040  0.1594
 1461SOL    HW1 4415   3.570   4.283   1.113  0.2564 -0.1249  0.7969
 1461SOL    HW2 4416   3.640   4.343   1.233  1.0561  0.5836 -0.0079
 1462SOL     OW 4417   0.173   0.171   4.206 -0.6152 -0.3067 -0.6219
 1462SOL    HW1 4418   0.177   0.262   4.235  0.0920 -0.8927  1.2823
 1462SOL    HW2 4419   0.079   0.153   4.198 -0.7502  0.7550 -1.6809
 1463SOL     OW 4420   3.309   0.045   2.807 -0.2347 -0.4108 -0.1920
 1463SOL    HW1 4421   3.282   0.091   2.886  0.2983  0.6340 -0.5931
 1463SOL    HW2 4422   3.318   0.114   2.741  2.0643 -0.8369 -0.4232
 1464SOL     OW 4423   1.709   3.567   4.055 -0.0630 -0.0008  0.6834
 1464SOL    HW1 4424   1.741   3.578   3.966 -0.1634 -2.0326  0.3553
 1464SOL    HW2 4425   1.776   3.514   4.098 -1.2638 -1.3116  1.0031
 1465SOL     OW 4426   1.225   1.939   3.161 -0.5290 -0.4016  0.0549
 1465SOL    HW1 4427   1.235   2.021   3.112  0.1299  0.1314  1.0533
 1465SOL    HW2 4428   1.159   1.959   3.227 -0.2180 -0.6117  0.4293
 1466SOL     OW 4429   4.271   4.514   3.359 -0.1705  0.3984 -0.0100
 1466SOL    HW1 4430   4.282   4.603   3.394  2.2525  0.4640 -0.7522
 1466SOL    HW2 4431   4.324   4.459   3.416 -0.3536 -0.3113 -0.5198
 1467SOL     OW 4432   4.563   3.012   3.080  0.1348  0.0903 -0.2620
 1467SOL    HW1 4433   4.623   3.044   3.147  1.6668 -1.7530 -0.6705
 1467SOL    HW2 4434   4.500   2.959   3.128 -0.1215  0.5943 -0.0348
 1468SOL     OW 4435   0.267   3.904   3.552 -0.0405 -0.2946 -0.5090
 1468SOL    HW1 4436   0.302   3.990   3.572  0.9619 -1.2532  2.4379
 1468SOL    HW2 4437   0.344   3.852   3.529 -0.5415 -0.5999 -1.5468
 1469SOL     OW 4438   1.946   4.847   4.736 -0.1488 -0.4583  0.1988
 1469SOL    HW1 4439   1.884   4.799   4.681 -0.7015 -0.5196  0.8640
 1469SOL    HW2 4440   2.008   4.886   4.674 -0.2308 -1.2708 -0.3996
 1470SOL     OW 4441   4.445   2.860   2.240 -0.3379  0.5446 -0.0121
 1470SOL    HW1 4442   4.424   2.947   2.205 -0.7126 -0.1105 -1.5187
 1470SOL    HW2 4443   4.430   2.867   2.334 -0.0872  2.1825 -0.0656
 1471SOL     OW 4444   3.289   4.826   0.950  0.8972 -0.1676 -0.1311
 1471SOL    HW1 4445   3.239   4.883   0.891 -1.1377  1.7031  3.0363
 1471SOL    HW2 4446   3.314   4.751   0.896 -2.3184  0.4884 -2.8905
 1472SOL     OW 4447   4.832   0.845   3.438 -0.2714 -0.0020 -0.6580
 1472SOL    HW1 4448   4.908   0.801   3.403  0.5749 -0.3210  1.4245
 1472SOL    HW2 4449   4.855   0.864   3.529 -2.0126  1.4612 -0.4548
 1473SOL     OW 4450   0.617   3.744   2.058  0.7795 -0.1478 -0.1532
 1473SOL    HW1 4451   0.606   3.832   2.096  1.6294 -0.5204  1.0080
 1473SOL    HW2 4452   0.662   3.694   2.126  2.2700 -0.8872 -1.6264
 1474SOL     OW 4453   3.725   1.081   0.090 -0.8594  0.0241  0.1982
 1474SOL    HW1 4454   3.754   1.097   0.180 -2.7393  0.4464  0.7843
 1474SOL    HW2 4455   3.751   1.160   0.042 -0.8210  0.2757  0.6312
 1475SOL     OW 4456   4.368   0.443   0.763 -0.6283  0.0819 -0.0184
 1475SOL    HW1 4457   4.364   0.527   0.808 -0.2707 -0.4970  1.1320
 1475SOL    HW2 4458   4.459   0.434   0.738 -0.3314 -0.6423  1.2419
 1476SOL     OW 4459   0.041   4.010   2.149 -0.1002  0.1640  0.0378
 1476SOL    HW1 4460  -0.001   4.092   2.177  2.7796  2.6934 -2.3542
 1476SOL    HW2 4461  -0.011   3.982   2.073  0.2284  1.0810 -0.5343
 1477SOL     OW 4462   3.825   1.017   3.829 -0.0200 -0.3709 -0.3915
 1477SOL    HW1 4463   3.826   0.952   3.899  2.0415 -2.5826 -2.3030
 1477SOL    HW2 4464   3.777   1.091   3.865 -0.4767 -2.0520  2.7260
 1478SOL     OW 4465   3.401   4.605   0.838 -0.1359  0.7741 -0.3610
 1478SOL    HW1 4466   3.472   4.610   0.774 -0.9732 -0.5542 -1.4554
 1478SOL    HW2 4467   3.412   4.519   0.879 -0.7985  0.7812 -0.1559
 1479SOL     OW 4468   4.683   3.098   3.613 -0.1005 -0.3682 -0.1507
 1479SOL    HW1 4469   4.608   3.156   3.629 -1.0659 -1.1826 -1.4884
 1479SOL    HW2 4470   4.694   3.099   3.518  1.6200 -0.2622  0.0270
 1480SOL     OW 4471   3.753   4.892   2.141 -0.6495  0.0708 -0.1087
 1480SOL    HW1 4472   3.731   4.835   2.214  1.4745  0.6528  1.0747
 1480SOL    HW2 4473   3.845   4.874   2.124 -1.3375 -0.9081 -3.5056
 1481SOL     OW 4474   0.163   1.043   1.943  0.2713  0.7093  0.1096
 1481SOL    HW1 4475   0.200   1.125   1.976 -0.7794  2.1870 -2.1284
 1481SOL    HW2 4476   0.204   1.031   1.858  0.9346 -1.5428  0.6768
 1482SOL     OW 4477   1.143   0.864   4.235 -0.0054 -0.1469 -0.1016
 1482SOL    HW1 4478   1.121   0.771   4.237 -1.4542  0.1260 -1.3434
 1482SOL    HW2 4479   1.233   0.866   4.203 -0.1390 -1.1177 -0.5829
 1483SOL     OW 4480   4.656   1.156   1.322  0.5738  0.3339  0.1780
 1483SOL    HW1 4481   4.750   1.154   1.340  0.9303 -1.3096 -1.5393
 1483SOL    HW2 4482   4.650   1.195   1.235 -0.1251 -1.2976 -0.5453
 1484SOL     OW 4483   0.255   4.065   0.558  0.1202 -1.0644  0.1705
 1484SOL    HW1 4484   0.185   4.001   0.568 -1.9819  1.0968  0.3460
 1484SOL    HW2 4485   0.264   4.077   0.464 -0.9582 -0.1880  0.1565
 1485SOL     OW 4486   2.501   2.007   0.751  0.2751 -0.2138  0.3910
 1485SOL    HW1 4487   2.410   2.001   0.724  0.1873  0.0168  0.6282
 1485SOL    HW2 4488   2.498   2.046   0.838  0.6684  1.4067 -0.2694
 1486SOL     OW 4489   2.389   0.374   0.771  0.5607 -0.1736  0.1798
 1486SOL    HW1 4490   2.401   0.459   0.813 -1.1277  0.0022  0.3768
 1486SOL    HW2 4491   2.296   0.371   0.750  1.1621 -0.5094 -2.9961
 1487SOL     OW 4492   0.193   2.216   0.952  0.1679 -0.3246 -0.1004
 1487SOL    HW1 4493   0.257   2.154   0.918  0.6771  2.3182 -4.7583
 1487SOL    HW2 4494   0.108   2.179   0.927  0.3339 -0.2437 -0.7979
 1488SOL     OW 4495   4.340   3.426   3.258  0.0704 -0.0533 -0.0115
 1488SOL    HW1 4496   4.323   3.467   3.343  0.2888  0.1388 -0.0596
 1488SOL    HW2 4497   4.413   3.366   3.275  1.2358  1.2050 -0.4159
 1489SOL     OW 4498   0.278   4.109   0.305  0.2582 -0.3390 -1.0707
 1489SOL    HW1 4499   0.357   4.150   0.269  0.5311  0.6717  0.5815
 1489SOL    HW2 4500   0.215   4.111   0.234  1.0372  0.8018 -1.7515
 1490SOL     OW 4501   0.698   3.587   2.509  0.1354  0.3914 -0.4784
 1490SOL    HW1 4502   0.603   3.594   2.499  0.2782  1.6112 -1.1014
 1490SOL    HW2 4503   0.724   3.670   2.550  0.8672 -0.1973  0.2855
 1491SOL     OW 4504   1.938   1.067   0.473  0.1720  0.6696 -0.1908
 1491SOL    HW1 4505   1.943   1.000   0.541 -1.2657 -1.3195 -1.9075
 1491SOL    HW2 4506   1.875   1.131   0.507  0.5451  0.4709  0.9206
 1492SOL     OW 4507   3.387   0.235   0.650  0.0806  0.1477  0.0669
 1492SOL    HW1 4508   3.413   0.144   0.668 -0.0849  0.6010  3.0263
 1492SOL    HW2 4509   3.465   0.287   0.671 -1.2565  1.0338  3.3126
 1493SOL     OW 4510   0.363   0.188   3.647  0.1316  0.3574 -0.8401
 1493SOL    HW1 4511   0.393   0.208   3.735 -0.9164 -2.0096  0.1341
 1493SOL    HW2 4512   0.438   0.146   3.605  0.1407  0.0674 -0.5348
 1494SOL     OW 4513   2.876   3.880   4.420 -0.2032 -0.1144 -0.2064
 1494SOL    HW1 4514   2.847   3.955   4.367  0.3689  0.5237  0.3747
 1494SOL    HW2 4515   2.829   3.890   4.502  1.0029  0.4796  0.4445
 1495SOL     OW 4516   4.646   3.604   4.190 -0.3559  0.0158 -0.0698
 1495SOL    HW1 4517   4.740   3.613   4.176 -0.3245 -0.1753  0.0197
 1495SOL    HW2 4518   4.606   3.650   4.116 -0.1990  0.8903  0.3714
 1496SOL     OW 4519   0.352   4.053   3.968 -0.7083  0.2012 -0.2187
 1496SOL    HW1 4520   0.445   4.054   3.944 -0.7560 -0.7812 -0.4724
 1496SOL    HW2 4521   0.317   3.974   3.926 -1.1639 -0.7050  1.7725
 1497SOL     OW 4522   0.212   1.740   3.885 -0.0549 -0.1704 -0.0787
 1497SOL    HW1 4523   0.230   1.670   3.822 -0.6087  0.1892 -0.6588
 1497SOL    HW2 4524   0.157   1.802   3.836  0.0688  0.4530  0.5578
 1498SOL     OW 4525   1.458   2.129   1.255 -0.5462  0.0683 -0.1117
 1498SOL    HW1 4526   1.525   2.162   1.316 -1.2302  1.2161  0.0454
 1498SOL    HW2 4527   1.508   2.097   1.180  0.1604  1.6579 -0.3537
 1499SOL     OW 4528   1.863   0.378   1.360 -0.7087  0.1336 -0.3128
 1499SOL    HW1 4529   1.818   0.299   1.332 -1.5585 -0.2130  1.7987
 1499SOL    HW2 4530   1.823   0.449   1.308 -0.5075 -0.6986 -1.6372
 1500SOL     OW 4531   0.778   1.362   2.924  0.2970  0.7046  0.2159
 1500SOL    HW1 4532   0.857   1.387   2.878 -0.2507  0.6070 -0.7998
 1500SOL    HW2 4533   0.808   1.340   3.013  1.0245  3.2213  0.6652
 1501SOL     OW 4534   3.238   3.213   4.365  0.3178 -0.1204  0.0271
 1501SOL    HW1 4535   3.270   3.191   4.452 -2.1011 -1.1154  0.7413
 1501SOL    HW2 4536   3.162   3.156   4.352 -0.5814  1.4055 -1.9154
 1502SOL     OW 4537   1.333   3.449   2.704  0.2915 -0.6281  0.0231
 1502SOL    HW1 4538   1.274   3.422   2.634 -0.7787  1.0970  0.1751
 1502SOL    HW2 4539   1.296   3.409   2.783 -1.0059  0.7973  0.1848
 1503SOL     OW 4540   0.943   3.956   1.313  0.7579 -0.2085  0.3362
 1503SOL    HW1 4541   0.981   3.938   1.399  1.5572  0.6329  0.1791
 1503SOL    HW2 4542   1.006   4.015   1.271  0.5045 -0.7998 -0.9261
 1504SOL     OW 4543   3.865   1.925   0.465 -0.3465 -0.4045 -0.3405
 1504SOL    HW1 4544   3.947   1.918   0.417 -0.3252 -0.5447 -0.2861
 1504SOL    HW2 4545   3.878   1.870   0.543 -1.0575 -1.7191 -1.1174
 1505SOL     OW 4546   4.477   4.043   4.051 -0.1007  0.0922  0.4939
 1505SOL    HW1 4547   4.537   3.980   4.011 -0.3887  1.3946 -2.2195
 1505SOL    HW2 4548   4.408   4.055   3.986 -1.4075  1.2808  2.0295
 1506SOL     OW 4549   0.338   2.328   2.146  0.5798  0.4475 -0.3351
 1506SOL    HW1 4550   0.246   2.316   2.123  0.0206  0.4601  1.6986
 1506SOL    HW2 4551   0.379   2.244   2.126 -0.3798 -0.3394  0.8155
 1507SOL     OW 4552   0.543   3.801   4.189 -0.1332  0.1650  0.2664
 1507SOL    HW1 4553   0.600   3.847   4.128 -0.0320 -1.1221 -0.6420
 1507SOL    HW2 4554   0.467   3.776   4.136  0.1066 -1.2641  0.5630
 1508SOL     OW 4555   0.664   4.387   4.193 -0.4727 -0.7341  0.5443
 1508SOL    HW1 4556   0.578   4.430   4.191 -0.0051  0.2295  0.1218
 1508SOL    HW2 4557   0.647   4.300   4.229 -1.3725  0.0233  2.0921
 1509SOL     OW 4558   4.444   1.292   2.674  0.4180  0.2342  0.3799
 1509SOL    HW1 4559   4.463   1.199   2.685 -1.6459 -0.4580 -1.2546
 1509SOL    HW2 4560   4.523   1.328   2.633  0.5557 -1.2114 -0.7060
 1510SOL     OW 4561   1.042   1.341   0.078 -0.0873  0.5653 -0.2677
 1510SOL    HW1 4562   0.967   1.330   0.136  0.2702  0.3765  0.1608
 1510SOL    HW2 4563   1.037   1.432   0.050 -0.8431  0.3832 -0.7548
 1511SOL     OW 4564   4.012   2.918   3.648 -0.0798 -0.2495  0.1280
 1511SOL    HW1 4565   4.032   3.003   3.608  1.9387  0.5767  2.6634
 1511SOL    HW2 4566   3.923   2.929   3.682 -1.0055 -0.2565 -2.1152
 1512SOL     OW 4567   1.668   0.609   3.175 -0.5285  0.4264  0.2806
 1512SOL    HW1 4568   1.749   0.661   3.179 -0.2782 -0.0092  1.4150
 1512SOL    HW2 4569   1.657   0.589   3.082 -0.4177  2.1550 -0.1379
 1513SOL     OW 4570   2.295   3.946   1.410 -0.8955 -0.4492 -0.2668
 1513SOL    HW1 4571   2.280   3.860   1.371 -1.3325 -0.1801 -0.6944
 1513SOL    HW2 4572   2.391   3.956   1.409 -0.9118  0.1583 -2.6291
 1514SOL     OW 4573   4.554   4.777   4.658 -0.2876 -0.5457  0.2844
 1514SOL    HW1 4574   4.465   4.751   4.636  0.1261 -0.8165 -1.2147
 1514SOL    HW2 4575   4.610   4.711   4.615  0.6764  0.8676 -0.7544
 1515SOL     OW 4576   2.031   4.070   1.904  0.3836  0.1258 -0.6650
 1515SOL    HW1 4577   1.959   4.039   1.959 -1.4855  3.5442 -0.9039
 1515SOL    HW2 4578   2.009   4.039   1.816 -0.6085  0.8116 -0.6677
 1516SOL     OW 4579   0.478   2.375   3.447 -0.0555 -0.2878 -0.4396
 1516SOL    HW1 4580   0.407   2.316   3.472  0.6284 -1.1957 -0.5794
 1516SOL    HW2 4581   0.518   2.333   3.371  0.4655  0.3524 -0.5263
 1517SOL     OW 4582   1.699   3.142   2.332  0.0741 -0.3223 -0.1930
 1517SOL    HW1 4583   1.610   3.124   2.361  0.1866 -1.1153 -0.3006
 1517SOL    HW2 4584   1.691   3.158   2.238  0.1831 -1.5799 -0.4296
 1518SOL     OW 4585   2.131   0.152   3.094 -0.2676 -0.3503 -0.0422
 1518SOL    HW1 4586   2.208   0.207   3.081 -1.1717  0.7349 -0.8827
 1518SOL    HW2 4587   2.091   0.185   3.175  0.3072 -1.1359  0.5837
 1519SOL     OW 4588   4.601   0.557   4.803  0.3626 -0.5050 -0.5987
 1519SOL    HW1 4589   4.665   0.590   4.865 -1.8455 -0.0090  1.6098
 1519SOL    HW2 4590   4.629   0.468   4.784 -0.2257 -1.7484  3.4026
 1520SOL     OW 4591   2.249   3.682   4.751 -0.0198 -0.1360 -0.2256
 1520SOL    HW1 4592   2.336   3.644   4.743 -0.7581 -1.9694 -0.1714
 1520SOL    HW2 4593   2.235   3.687   4.846 -0.3622 -0.8643 -0.2289
 1521SOL     OW 4594   1.574   2.091   3.290 -0.6345  0.3023  0.0687
 1521SOL    HW1 4595   1.550   2.162   3.349 -0.7405 -1.3080  2.0726
 1521SOL    HW2 4596   1.517   2.102   3.214 -2.5576  0.8404  1.5087
 1522SOL     OW 4597   4.160   3.518   2.702 -0.5650  0.2154 -0.3493
 1522SOL    HW1 4598   4.206   3.435   2.687 -0.8430  0.0594 -0.3311
 1522SOL    HW2 4599   4.191   3.548   2.787 -1.8330 -0.7775  0.4949
 1523SOL     OW 4600   2.841   0.539   1.614  0.0132  0.7970 -0.3373
 1523SOL    HW1 4601   2.854   0.613   1.674 -0.5435  0.6246  0.0070
 1523SOL    HW2 4602   2.789   0.576   1.542 -0.2567  0.7442 -0.1700
 1524SOL     OW 4603   1.044   0.230   1.827 -0.0918  0.1079  0.6452
 1524SOL    HW1 4604   1.115   0.177   1.789 -1.9012 -1.2752 -1.0603
 1524SOL    HW2 4605   0.973   0.167   1.841 -1.7741  1.8057  0.0941
 1525SOL     OW 4606   2.749   2.404   1.844  0.7359 -0.3336  0.2952
 1525SOL    HW1 4607   2.662   2.376   1.817 -0.0347  1.2777  0.9550
 1525SOL    HW2 4608   2.780   2.461   1.774  0.6382  0.2392  0.7075
 1526SOL     OW 4609   2.670   1.045   0.258  0.8161 -0.5100 -0.4422
 1526SOL    HW1 4610   2.586   1.066   0.218  0.1398  1.1238  1.6282
 1526SOL    HW2 4611   2.670   1.093   0.341  3.2655 -1.4899  0.2306
 1527SOL     OW 4612   2.442   3.648   3.517 -0.7471  0.5190 -0.8342
 1527SOL    HW1 4613   2.398   3.575   3.560  0.7471 -0.9419 -1.6609
 1527SOL    HW2 4614   2.387   3.670   3.442 -0.5568 -0.6624 -1.3325
 1528SOL     OW 4615   2.225   2.461   4.461 -0.0117  0.5552 -0.0709
 1528SOL    HW1 4616   2.205   2.522   4.533  1.6902  1.8100 -0.5976
 1528SOL    HW2 4617   2.209   2.511   4.382  1.2558  0.2846 -0.5219
 1529SOL     OW 4618   2.636   4.482   0.075  0.1434 -0.0058  0.3738
 1529SOL    HW1 4619   2.563   4.433   0.113  0.3457  0.1342  0.9653
 1529SOL    HW2 4620   2.623   4.477  -0.019 -0.6777  0.0894  0.4743
 1530SOL     OW 4621   3.485   4.796   2.925 -0.2107 -0.7331 -0.1227
 1530SOL    HW1 4622   3.446   4.880   2.901  0.2121 -0.5851 -0.2907
 1530SOL    HW2 4623   3.556   4.784   2.862  0.9758 -0.3110  1.0988
 1531SOL     OW 4624   4.816   0.650   0.900 -0.3600 -0.0967  0.0637
 1531SOL    HW1 4625   4.899   0.623   0.861 -1.6163 -0.8381 -2.3220
 1531SOL    HW2 4626   4.820   0.619   0.990  1.5374 -0.9990 -0.2928
 1532SOL     OW 4627   4.037   4.289   0.567 -0.0865  0.2049  0.0914
 1532SOL    HW1 4628   4.119   4.301   0.519  0.6086 -3.6960  0.0354
 1532SOL    HW2 4629   4.063   4.273   0.657 -0.4904 -2.7240 -0.2041
 1533SOL     OW 4630   2.978   2.446   0.069 -0.1195 -0.1268 -0.1046
 1533SOL    HW1 4631   3.062   2.434   0.114  1.1768 -0.4793 -2.4093
 1533SOL    HW2 4632   2.921   2.379   0.105  1.0144 -0.7167  0.6311
 1534SOL     OW 4633   4.743   2.632   0.956 -0.9320  0.9399 -0.3196
 1534SOL    HW1 4634   4.808   2.601   0.893  0.4128  0.5716  1.1542
 1534SOL    HW2 4635   4.776   2.717   0.985 -1.1413  0.7927  0.3784
 1535SOL     OW 4636   4.375   3.829   1.638  0.2335  0.2753  0.4651
 1535SOL    HW1 4637   4.392   3.745   1.596 -0.9702  1.3402 -2.4357
 1535SOL    HW2 4638   4.334   3.806   1.722 -0.8905 -2.0375 -0.6149
 1536SOL     OW 4639   1.834   3.071   0.417  0.6092 -0.0173 -0.2458
 1536SOL    HW1 4640   1.913   3.033   0.456 -0.5707 -1.3146  0.9807
 1536SOL    HW2 4641   1.773   2.997   0.409 -0.8872  1.1534 -0.0949
 1537SOL     OW 4642   2.242   2.260   4.884 -0.4630  0.6831  0.0452
 1537SOL    HW1 4643   2.245   2.174   4.926  0.7288 -0.3504 -1.9755
 1537SOL    HW2 4644   2.152   2.290   4.898 -1.0683 -1.1319  0.3883
 1538SOL     OW 4645   3.150   0.718   0.738  0.5152 -0.1223  0.4561
 1538SOL    HW1 4646   3.127   0.698   0.648  2.7143  0.0202 -0.2009
 1538SOL    HW2 4647   3.113   0.646   0.789  0.4192 -0.9413 -0.7300
 1539SOL     OW 4648   0.143   3.424   1.305  0.5268  0.0764 -0.4243
 1539SOL    HW1 4649   0.086   3.457   1.375  0.7198 -0.2879 -0.0913
 1539SOL    HW2 4650   0.208   3.493   1.292  0.0839  0.4458 -0.7272
 1540SOL     OW 4651   0.636   2.707   1.941  0.0322 -0.1564  0.4359
 1540SOL    HW1 4652   0.713   2.681   1.991  0.4345  0.3545  0.0895
 1540SOL    HW2 4653   0.564   2.657   1.981  0.5585 -0.7595  0.6543
 1541SOL     OW 4654   3.987   1.493   1.207  0.6510  0.1287  0.3762
 1541SOL    HW1 4655   4.072   1.534   1.222  0.0046  1.1045  1.4816
 1541SOL    HW2 4656   3.924   1.565   1.208 -0.1237 -0.4623 -1.2838
 1542SOL     OW 4657   0.368   0.907   3.571 -0.0408 -0.1155 -0.0231
 1542SOL    HW1 4658   0.346   0.821   3.607 -0.0555 -1.0564 -2.1807
 1542SOL    HW2 4659   0.286   0.940   3.534 -0.3146  1.3924  1.7091
 1543SOL     OW 4660   0.439   1.018   1.480 -0.1338  0.2716 -0.1479
 1543SOL    HW1 4661   0.535   1.027   1.477  0.0514 -0.5882  1.5381
 1543SOL    HW2 4662   0.423   0.932   1.441 -0.2609  0.6097 -0.8381
 1544SOL     OW 4663   1.371   0.694   1.547 -0.5836 -0.2461  0.2533
 1544SOL    HW1 4664   1.322   0.714   1.626 -0.2183  0.3145  0.3487
 1544SOL    HW2 4665   1.444   0.756   1.548 -0.3302 -0.5255 -0.2963
 1545SOL     OW 4666   3.320   0.467   4.453  0.3945  0.3036 -0.3269
 1545SOL    HW1 4667   3.249   0.531   4.450 -1.0704 -1.2532 -0.5484
 1545SOL    HW2 4668   3.343   0.461   4.546 -1.7359 -1.1596  0.1887
 1546SOL     OW 4669   3.309   1.356   4.556  0.0487 -0.1353  0.1108
 1546SOL    HW1 4670   3.247   1.312   4.615 -0.7924  0.0782 -0.5923
 1546SOL    HW2 4671   3.365   1.286   4.523  0.7671 -0.2110  1.4262
 1547SOL     OW 4672   3.348   2.302   2.467 -0.3135  0.2833  0.0670
 1547SOL    HW1 4673   3.267   2.271   2.427 -0.3198  1.0918 -0.5700
 1547SOL    HW2 4674   3.370   2.381   2.418 -0.0316  1.0076  1.3215
 1548SOL     OW 4675   4.145   1.180   1.322  0.0419  0.4828  0.0288
 1548SOL    HW1 4676   4.226   1.221   1.293 -0.0250  0.5210 -0.1055
 1548SOL    HW2 4677   4.125   1.115   1.254  0.0572  0.3481  0.1539
 1549SOL     OW 4678   1.135   3.258   1.885 -0.1776  0.4108  0.2711
 1549SOL    HW1 4679   1.220   3.286   1.849 -0.7444  0.5103 -1.0505
 1549SOL    HW2 4680   1.091   3.216   1.811 -1.4296  0.6739  0.8484
 1550SOL     OW 4681   0.292   4.085   2.010 -0.1517  0.3627  0.3174
 1550SOL    HW1 4682   0.235   4.079   2.086  0.2722 -1.2371  0.5328
 1550SOL    HW2 4683   0.253   4.026   1.946  0.6073  0.1470  0.0441
 1551SOL     OW 4684   3.566   1.596   0.676  0.0885  0.3050  0.1819
 1551SOL    HW1 4685   3.595   1.512   0.639  0.2320  0.8190 -0.9122
 1551SOL    HW2 4686   3.480   1.577   0.714  0.8733 -0.7469  1.5698
 1552SOL     OW 4687   3.529   3.670   4.406  0.1423 -0.0842 -0.3303
 1552SOL    HW1 4688   3.560   3.590   4.363  3.4267  1.3803 -1.0099
 1552SOL    HW2 4689   3.574   3.670   4.491 -1.3613  0.1203  0.4866
 1553SOL     OW 4690   2.375   2.569   4.768  0.5056 -0.0408  0.0900
 1553SOL    HW1 4691   2.369   2.488   4.718 -0.0201  0.9304 -1.5022
 1553SOL    HW2 4692   2.462   2.604   4.748  0.3899  0.2245  0.0431
 1554SOL     OW 4693   2.136   0.096   1.102  0.7602 -0.1931  0.1052
 1554SOL    HW1 4694   2.137   0.008   1.139  1.8669  0.3186  1.3801
 1554SOL    HW2 4695   2.138   0.155   1.178 -2.2145  1.0203 -0.6112
 1555SOL     OW 4696   0.385   2.654   2.397  0.3145  0.0031  0.0218
 1555SOL    HW1 4697   0.450   2.695   2.340  0.4241  1.2801  1.0061
 1555SOL    HW2 4698   0.301   2.671   2.354  0.6173 -2.4078 -1.7055
 1556SOL     OW 4699   0.883   2.562   4.654  0.8480 -0.4296 -0.3922
 1556SOL    HW1 4700   0.952   2.562   4.721  1.9250 -2.5773 -1.3874
 1556SOL    HW2 4701   0.890   2.648   4.613  3.7974 -0.9296 -1.2129
 1557SOL     OW 4702   3.757   0.856   4.037 -0.4698 -0.2891 -0.0453
 1557SOL    HW1 4703   3.772   0.899   4.121 -1.5407  1.7193 -0.8135
 1557SOL    HW2 4704   3.666   0.878   4.015  0.0431 -0.0494 -2.1079
 1558SOL     OW 4705   2.694   0.189  -0.008 -0.3632  0.6004  0.2886
 1558SOL    HW1 4706   2.778   0.154   0.021 -0.7137  1.0599  1.9551
 1558SOL    HW2 4707   2.631   0.119   0.010 -0.2954  0.0384 -1.4780
 1559SOL     OW 4708   4.037   3.386   3.863 -0.2000  0.2695  0.7297
 1559SOL    HW1 4709   4.070   3.323   3.928  0.0253  2.0034  2.3902
 1559SOL    HW2 4710   3.985   3.333   3.803  2.4972 -2.0073  0.1749
 1560SOL     OW 4711   4.704   1.934   0.060  0.2930  0.1466  0.0264
 1560SOL    HW1 4712   4.738   1.885  -0.015 -1.0776  0.8652 -1.1212
 1560SOL    HW2 4713   4.754   1.901   0.135  0.8659 -1.4783 -1.0070
 1561SOL     OW 4714   4.904   3.178   4.640 -0.2943  0.7060 -0.4168
 1561SOL    HW1 4715   4.992   3.203   4.613 -0.5358  1.9278 -0.1123
 1561SOL    HW2 4716   4.855   3.260   4.644 -0.9164  0.2947  1.3815
 1562SOL     OW 4717   1.675   0.353   1.937 -0.0587 -0.0144  0.1049
 1562SOL    HW1 4718   1.666   0.388   1.848 -2.5351 -1.8623 -0.4970
 1562SOL    HW2 4719   1.765   0.319   1.940  0.0487 -0.0224 -1.7485
 1563SOL     OW 4720   2.858   4.349   3.223 -0.0184 -0.0557  0.0858
 1563SOL    HW1 4721   2.923   4.316   3.161 -0.2187  3.2477 -2.0995
 1563SOL    HW2 4722   2.893   4.326   3.309  2.0403 -1.7298 -1.1032
 1564SOL     OW 4723   2.103   4.570   2.400  0.1701 -0.0895 -0.3653
 1564SOL    HW1 4724   2.170   4.502   2.413  1.3210  0.8108 -1.4123
 1564SOL    HW2 4725   2.073   4.590   2.489  0.8053 -0.9753  0.0706
 1565SOL     OW 4726   4.722   4.838   4.008 -0.1854  0.4884 -0.2301
 1565SOL    HW1 4727   4.763   4.763   3.966 -0.2507 -0.4176  1.2680
 1565SOL    HW2 4728   4.652   4.864   3.948  0.8515  0.4138 -1.5457
 1566SOL     OW 4729   4.158   1.171   1.586 -0.1531  0.0347  0.2778
 1566SOL    HW1 4730   4.233   1.213   1.627  0.5166 -0.4334 -0.4567
 1566SOL    HW2 4731   4.176   1.173   1.493 -1.1565  0.1039  0.0674
 1567SOL     OW 4732   4.345   1.229   1.112 -0.2270 -0.6240  0.5893
 1567SOL    HW1 4733   4.267   1.272   1.077 -1.0191 -1.6763  1.0116
 1567SOL    HW2 4734   4.379   1.292   1.177 -0.9148 -0.2967  0.6442
 1568SOL     OW 4735   4.798   1.544   3.988 -0.0586 -0.0855 -0.1289
 1568SOL    HW1 4736   4.792   1.615   4.053  1.5233 -1.1414  1.2830
 1568SOL    HW2 4737   4.707   1.517   3.973 -0.7198  2.4189 -0.9608
 1569SOL     OW 4738   3.259   0.518   0.345  0.5576  0.3823  0.0705
 1569SOL    HW1 4739   3.268   0.546   0.253 -0.3472 -0.9440 -0.4589
 1569SOL    HW2 4740   3.166   0.532   0.364  0.5530 -0.2024  0.4839
 1570SOL     OW 4741   4.777   4.833   3.192  0.1533  0.3805  0.6463
 1570SOL    HW1 4742   4.809   4.856   3.279  1.0184  0.6990  0.2571
 1570SOL    HW2 4743   4.721   4.907   3.167  1.5573  1.2913  0.1026
 1571SOL     OW 4744   1.688   0.122   1.659  0.2003  0.8727  0.0420
 1571SOL    HW1 4745   1.687   0.050   1.723  0.6877  1.0046  0.2002
 1571SOL    HW2 4746   1.773   0.114   1.616  0.0378  1.0357 -0.3060
 1572SOL     OW 4747   1.603   1.388   0.008  0.5962  0.1774  0.6294
 1572SOL    HW1 4748   1.611   1.406   0.102  0.1514  2.2974  0.3047
 1572SOL    HW2 4749   1.684   1.423  -0.030  0.0878  0.7622  0.0589
 1573SOL     OW 4750   1.093   1.637   3.695 -0.4768  0.0653  0.1461
 1573SOL    HW1 4751   1.159   1.693   3.654  0.6283 -1.3651 -0.1473
 1573SOL    HW2 4752   1.119   1.634   3.788 -0.4887  0.0020  0.1479
 1574SOL     OW 4753   3.667   1.048   2.072  0.5459 -0.3434  0.1100
 1574SOL    HW1 4754   3.659   1.059   1.977 -1.1197 -1.0399  0.1258
 1574SOL    HW2 4755   3.761   1.042   2.088  0.8310 -0.8391 -1.5778
 1575SOL     OW 4756   2.152   4.877   4.053  0.4756  0.6601  0.2185
 1575SOL    HW1 4757   2.156   4.782   4.059  0.3213  0.5865 -0.6426
 1575SOL    HW2 4758   2.063   4.895   4.021  1.2656  0.9192 -2.0340
 1576SOL     OW 4759   0.559   2.900   0.985 -0.3711 -0.0807 -0.1092
 1576SOL    HW1 4760   0.508   2.823   0.960 -1.3253 -0.7094  3.1935
 1576SOL    HW2 4761   0.641   2.864   1.019 -0.2098  0.4654  0.0857
 1577SOL     OW 4762   2.526   0.490   4.139 -0.2408 -0.3021  0.4091
 1577SOL    HW1 4763   2.610   0.536   4.131  0.2265 -1.2962 -0.8002
 1577SOL    HW2 4764   2.547   0.412   4.191 -0.4910 -0.3668  0.4116
 1578SOL     OW 4765   3.999   1.400   1.497 -0.5949  0.1050  0.6541
 1578SOL    HW1 4766   4.014   1.362   1.410 -0.2756  0.3904  0.5777
 1578SOL    HW2 4767   4.036   1.337   1.558  0.5776  0.5953  0.4903
 1579SOL     OW 4768   4.488   2.037   2.065 -0.2427 -0.5667 -0.5286
 1579SOL    HW1 4769   4.549   2.110   2.074 -0.3040  0.0071 -3.5357
 1579SOL    HW2 4770   4.404   2.072   2.097  0.1938 -0.0929  0.1331
 1580SOL     OW 4771   3.921   0.618   4.354  0.3910 -0.7278 -0.1891
 1580SOL    HW1 4772   3.941   0.698   4.404  1.2916 -1.2406  0.2955
 1580SOL    HW2 4773   3.861   0.569   4.411  0.2351 -0.6301 -0.2682
 1581SOL     OW 4774   4.662   2.951   0.403  0.0216  0.1267 -0.1454
 1581SOL    HW1 4775   4.617   2.964   0.487  1.6926 -0.3035  0.8836
 1581SOL    HW2 4776   4.689   2.859   0.405  2.7109  0.8204  0.3000
 1582SOL     OW 4777   2.112   1.461   4.587 -0.8929 -0.0063  0.3146
 1582SOL    HW1 4778   2.100   1.469   4.682 -1.2471 -1.2737  0.3902
 1582SOL    HW2 4779   2.051   1.525   4.550  0.0366  1.2934  0.9436
 1583SOL     OW 4780   2.404   0.930   0.446 -0.8113 -0.3959 -0.2673
 1583SOL    HW1 4781   2.327   0.963   0.400 -1.0966 -0.7526 -0.0484
 1583SOL    HW2 4782   2.451   1.008   0.475 -0.7241 -0.1689 -1.0025
 1584SOL     OW 4783   3.806   2.087   2.668 -0.3043  0.3451  0.1134
 1584SOL    HW1 4784   3.741   2.156   2.654 -1.2840 -0.8969 -1.9497
 1584SOL    HW2 4785   3.841   2.070   2.580  1.6800 -0.1291  0.9481
 1585SOL     OW 4786   2.501   1.574   3.225  0.6032  0.5163  0.2797
 1585SOL    HW1 4787   2.512   1.482   3.203  2.1176  0.4164  1.2900
 1585SOL    HW2 4788   2.414   1.579   3.263  1.2702 -0.9354  2.1532
 1586SOL     OW 4789   3.653   4.530   4.729 -0.0568  0.1532  0.0152
 1586SOL    HW1 4790   3.732   4.543   4.677 -0.1106  0.9873  0.1288
 1586SOL    HW2 4791   3.678   4.556   4.818 -0.5115  0.6225  0.0124
 1587SOL     OW 4792   4.203   0.603   0.563  0.2364 -0.0114 -0.3500
 1587SOL    HW1 4793   4.128   0.609   0.623  1.5008  1.5263  1.1756
 1587SOL    HW2 4794   4.253   0.528   0.595 -0.7877 -1.2942 -1.6184
 1588SOL     OW 4795   1.691   3.402   3.448 -0.0954  0.2306 -0.0842
 1588SOL    HW1 4796   1.615   3.446   3.486  0.8946  2.3622 -0.3999
 1588SOL    HW2 4797   1.740   3.369   3.524 -1.1115 -0.8633  0.1313
 1589SOL     OW 4798   0.930   4.422   1.203 -0.1633 -0.4946  0.5812
 1589SOL    HW1 4799   0.934   4.338   1.248  0.0430 -1.5755 -1.3474
 1589SOL    HW2 4800   1.014   4.430   1.158  0.2332  1.2599  1.5366
 1590SOL     OW 4801   2.886   3.231   2.716 -0.1725  0.0133 -0.4265
 1590SOL    HW1 4802   2.854   3.270   2.634  1.4192  0.3453 -0.9142
 1590SOL    HW2 4803   2.981   3.237   2.710 -0.0191  1.8558  2.3325
 1591SOL     OW 4804   0.605   0.570   0.507 -0.3452 -0.6202  0.0163
 1591SOL    HW1 4805   0.564   0.534   0.428  0.4931 -0.2864 -0.5958
 1591SOL    HW2 4806   0.668   0.503   0.534 -1.8260 -1.5019  1.4393
 1592SOL     OW 4807   1.188   2.938   0.636  0.5411  0.3054  0.3834
 1592SOL    HW1 4808   1.267   2.931   0.583  0.4731  2.0990 -0.0431
 1592SOL    HW2 4809   1.119   2.901   0.581  1.0500 -1.2471  0.7500
 1593SOL     OW 4810   1.659   1.224   3.806  0.2390 -0.0584  0.1114
 1593SOL    HW1 4811   1.592   1.230   3.738 -0.3698  2.4615  0.8287
 1593SOL    HW2 4812   1.628   1.284   3.875  1.8634 -0.9460  1.6982
 1594SOL     OW 4813   1.836   2.518   2.297 -0.1574 -0.8260 -0.7495
 1594SOL    HW1 4814   1.904   2.533   2.232 -0.3312  2.6431 -0.3257
 1594SOL    HW2 4815   1.880   2.530   2.381 -0.9806  0.1284 -0.4336
 1595SOL     OW 4816   3.418   0.688   4.170  0.0309 -0.4755 -0.2563
 1595SOL    HW1 4817   3.465   0.604   4.167  2.1623  0.5710  1.3072
 1595SOL    HW2 4818   3.436   0.728   4.085  2.3882  0.0240  0.3968
 1596SOL     OW 4819   2.319   3.378   4.604  0.2647 -0.1740  0.7652
 1596SOL    HW1 4820   2.284   3.358   4.691  1.1329  0.6277  1.3235
 1596SOL    HW2 4821   2.384   3.310   4.587 -0.9524 -1.2007  0.0730
 1597SOL     OW 4822   3.704   4.830   2.765 -0.4369 -0.0186  0.4229
 1597SOL    HW1 4823   3.709   4.925   2.770 -0.2999 -0.0555  1.0640
 1597SOL    HW2 4824   3.703   4.811   2.671  1.0649  0.5396  0.2601
 1598SOL     OW 4825   4.156   0.124   2.596  0.2575 -0.0269  0.3847
 1598SOL    HW1 4826   4.095   0.197   2.592 -0.0055 -0.2019  1.1321
 1598SOL    HW2 4827   4.162   0.102   2.689  0.5810 -0.7454  0.2018
 1599SOL     OW 4828   3.208   1.288   2.430 -0.3015 -0.4523  0.8334
 1599SOL    HW1 4829   3.201   1.361   2.491  0.9147 -0.5068  1.0631
 1599SOL    HW2 4830   3.300   1.288   2.403 -0.7336 -0.6182 -0.7746
 1600SOL     OW 4831   2.169   0.305   0.038  0.4297 -0.0585  0.1472
 1600SOL    HW1 4832   2.229   0.277   0.108 -1.9962  0.1052  2.4708
 1600SOL    HW2 4833   2.087   0.261   0.058 -0.9552  1.6565 -1.3983
 1601SOL     OW 4834   2.555   1.960   4.756  0.4653  0.3291 -0.3059
 1601SOL    HW1 4835   2.486   2.006   4.709 -0.2666 -0.5391 -0.1182
 1601SOL    HW2 4836   2.636   1.997   4.722 -0.0781  0.8602 -1.0630
 1602SOL     OW 4837   2.613   3.824   0.129 -0.0127 -0.1416 -0.1861
 1602SOL    HW1 4838   2.637   3.731   0.126 -0.7440 -0.3196 -0.9845
 1602SOL    HW2 4839   2.642   3.853   0.215  0.8320 -0.9454 -0.1836
 1603SOL     OW 4840   1.454   2.005   1.614 -0.2710 -0.0456  0.4673
 1603SOL    HW1 4841   1.401   2.085   1.616  1.1316  0.9052  2.7173
 1603SOL    HW2 4842   1.485   1.994   1.704 -0.9866 -3.5681  0.4387
 1604SOL     OW 4843   4.190   2.998   1.656 -0.3165  0.1538  0.7632
 1604SOL    HW1 4844   4.264   2.959   1.704  0.5280  0.3706 -0.3135
 1604SOL    HW2 4845   4.181   2.943   1.579 -1.3631  0.0806  0.9256
 1605SOL     OW 4846   3.725   0.109   1.109 -0.2829  0.1930  0.1939
 1605SOL    HW1 4847   3.692   0.088   1.196  0.5672  0.0572  0.4911
 1605SOL    HW2 4848   3.764   0.196   1.119 -0.8328  0.4994 -0.2364
 1606SOL     OW 4849   1.442   2.494   1.640 -0.7306 -0.3275  0.4163
 1606SOL    HW1 4850   1.397   2.414   1.612  0.0108 -0.7857  0.5140
 1606SOL    HW2 4851   1.525   2.493   1.593 -0.8564  0.5720  0.1546
 1607SOL     OW 4852   2.753   1.936   1.220  0.3665  0.1902 -0.0416
 1607SOL    HW1 4853   2.787   1.933   1.309  0.6905 -0.6809 -0.1817
 1607SOL    HW2 4854   2.694   2.010   1.219  1.1125  0.8104  0.6298
 1608SOL     OW 4855   0.531   2.738   1.540 -0.6087  0.0684 -0.6301
 1608SOL    HW1 4856   0.526   2.819   1.591 -0.0649 -0.5586  0.4482
 1608SOL    HW2 4857   0.441   2.723   1.510 -1.0882  0.0726  0.7471
 1609SOL     OW 4858   2.143   1.531   1.479  0.0418 -0.5339  0.0295
 1609SOL    HW1 4859   2.122   1.593   1.408  0.6007 -0.6913 -0.2824
 1609SOL    HW2 4860   2.186   1.458   1.434  2.2350  0.2545  0.7356
 1610SOL     OW 4861   3.914   2.766   4.582 -0.5700  0.5775 -0.6031
 1610SOL    HW1 4862   3.897   2.800   4.494 -0.3678 -1.1489 -1.3424
 1610SOL    HW2 4863   3.882   2.676   4.579 -0.1831  0.3711  0.9810
 1611SOL     OW 4864   3.850   2.494   4.121  0.2469  0.2678 -0.1061
 1611SOL    HW1 4865   3.907   2.540   4.183  0.0195  0.0561  0.2626
 1611SOL    HW2 4866   3.905   2.480   4.044  0.2925  1.2362 -0.2573
 1612SOL     OW 4867   3.164   4.186   4.651  0.4347 -0.4966  0.3202
 1612SOL    HW1 4868   3.171   4.222   4.739  0.5703  0.0343  0.0980
 1612SOL    HW2 4869   3.157   4.263   4.594 -1.1595 -0.8476 -0.0097
 1613SOL     OW 4870  -0.016   0.336   2.841 -0.0581  0.2118 -0.1554
 1613SOL    HW1 4871   0.061   0.290   2.810 -0.2976  0.9702 -2.0388
 1613SOL    HW2 4872   0.000   0.428   2.819 -1.2961  0.4407 -0.2197
 1614SOL     OW 4873   0.794   3.210   2.736 -0.0788 -0.2598  0.3368
 1614SOL    HW1 4874   0.843   3.227   2.656 -1.3640 -0.2329 -0.4624
 1614SOL    HW2 4875   0.747   3.291   2.754 -1.0644 -0.7716  0.1836
 1615SOL     OW 4876   3.910   4.053   1.854  0.1442 -0.1275 -0.3863
 1615SOL    HW1 4877   3.887   3.962   1.876  1.1010 -0.2745  0.0367
 1615SOL    HW2 4878   3.901   4.101   1.936  1.6139 -0.2544 -0.1254
 1616SOL     OW 4879   3.429   2.159   1.308  0.1822 -0.6583  0.8560
 1616SOL    HW1 4880   3.353   2.124   1.262 -1.0102  0.7903  1.6411
 1616SOL    HW2 4881   3.475   2.081   1.340  0.9589 -1.7399 -2.4482
 1617SOL     OW 4882   4.440   2.097   0.784  0.2745  0.3664 -0.2020
 1617SOL    HW1 4883   4.373   2.053   0.836  2.5096 -1.5706  1.2172
 1617SOL    HW2 4884   4.459   2.178   0.832 -0.4978  0.5557 -0.2119
 1618SOL     OW 4885   0.354   0.821   1.272 -0.1333 -0.2028  0.1108
 1618SOL    HW1 4886   0.439   0.780   1.285 -0.1176 -0.8515 -1.7710
 1618SOL    HW2 4887   0.372   0.897   1.216 -0.6144  0.4513  0.8287
 1619SOL     OW 4888   2.627   4.521   3.237 -0.1160 -0.5360  0.2069
 1619SOL    HW1 4889   2.569   4.470   3.181  0.2087  0.7342 -1.3608
 1619SOL    HW2 4890   2.707   4.469   3.244 -1.0129 -1.8220  1.5456
 1620SOL     OW 4891   2.126   2.344   2.888  0.2936 -0.0600  0.2590
 1620SOL    HW1 4892   2.163   2.339   2.800 -1.1074 -0.9892 -0.3241
 1620SOL    HW2 4893   2.033   2.323   2.875  0.0725 -0.2356  1.9708
 1621SOL     OW 4894   4.464   3.429   0.249  0.3316 -0.9145  0.0121
 1621SOL    HW1 4895   4.437   3.427   0.341  2.5500 -1.0862  0.7219
 1621SOL    HW2 4896   4.501   3.343   0.233  1.6304 -0.2916 -0.4725
 1622SOL     OW 4897   4.209   0.938   3.007  0.2742 -0.7881  0.6629
 1622SOL    HW1 4898   4.269   0.952   3.080  1.0560  1.0787 -0.2763
 1622SOL    HW2 4899   4.255   0.973   2.931 -0.8908 -1.8656 -0.5961
 1623SOL     OW 4900   2.282   4.037   0.400  0.4374 -0.0975  0.2201
 1623SOL    HW1 4901   2.358   3.980   0.409 -0.2459 -1.0356  0.2595
 1623SOL    HW2 4902   2.207   3.977   0.399 -0.4632  0.8771  2.0535
 1624SOL     OW 4903   4.353   3.863   1.159  0.2882  0.0695  0.1152
 1624SOL    HW1 4904   4.407   3.890   1.233 -0.4520  2.5153 -0.1404
 1624SOL    HW2 4905   4.265   3.892   1.182 -0.1135  0.0763 -1.3325
 1625SOL     OW 4906   0.549   1.649   2.457 -0.9412 -0.2363 -0.3453
 1625SOL    HW1 4907   0.482   1.706   2.495 -0.1181 -0.0500  0.8829
 1625SOL    HW2 4908   0.559   1.681   2.367 -0.9041  1.1956  0.1441
 1626SOL     OW 4909   1.605   0.668   1.740 -0.2872  0.0317  0.1228
 1626SOL    HW1 4910   1.659   0.607   1.690  0.1039  0.3323  0.1718
 1626SOL    HW2 4911   1.517   0.630   1.738 -0.9509  1.3977 -3.1805
 1627SOL     OW 4912   0.354   1.264   1.355  0.0657 -0.1576  0.2157
 1627SOL    HW1 4913   0.379   1.341   1.406 -1.7977  0.0735  0.8535
 1627SOL    HW2 4914   0.381   1.189   1.408  2.3842 -0.0383 -0.6489
 1628SOL     OW 4915   0.417   2.944   4.889  0.1054 -0.1054 -0.2666
 1628SOL    HW1 4916   0.437   2.858   4.852  0.7895 -1.0648  2.2010
 1628SOL    HW2 4917   0.324   2.939   4.912  0.4627 -0.7243  1.1357
 1629SOL     OW 4918   0.425   0.335   3.248  0.3942 -0.1356  0.3025
 1629SOL    HW1 4919   0.517   0.356   3.233  0.3080  0.2189  0.2575
 1629SOL    HW2 4920   0.417   0.243   3.223  0.4010  0.2474 -1.1980
 1630SOL     OW 4921   1.618   2.623   0.206  0.3950  0.0555 -0.5430
 1630SOL    HW1 4922   1.579   2.544   0.244  3.4218 -2.0779 -1.4088
 1630SOL    HW2 4923   1.562   2.645   0.132  0.3739 -2.4475 -1.3723
 1631SOL     OW 4924   0.908   1.496   3.207  0.2681  0.2617 -0.4447
 1631SOL    HW1 4925   0.822   1.518   3.243  0.1725 -1.2891  0.3750
 1631SOL    HW2 4926   0.936   1.574   3.160 -1.4337  0.9143 -0.4227
 1632SOL     OW 4927   1.914   3.940   1.687  0.0790 -0.0331 -0.4327
 1632SOL    HW1 4928   1.828   3.898   1.680 -0.1099  0.3665 -0.5849
 1632SOL    HW2 4929   1.965   3.903   1.615 -0.0407 -0.1025 -0.4817
 1633SOL     OW 4930   4.784   0.544   3.490 -0.0692 -0.1553 -0.1635
 1633SOL    HW1 4931   4.719   0.598   3.444 -0.9969 -1.4610 -0.4436
 1633SOL    HW2 4932   4.813   0.599   3.563 -0.8778  0.7723 -0.5149
 1634SOL     OW 4933   2.231   1.351   2.149  0.3053 -0.4154  0.5816
 1634SOL    HW1 4934   2.232   1.263   2.111 -0.0699  0.0760 -0.6161
 1634SOL    HW2 4935   2.318   1.386   2.130 -0.4572  0.5025 -1.5536
 1635SOL     OW 4936   1.167  -0.003   0.922  0.5446  0.2453  0.0209
 1635SOL    HW1 4937   1.110   0.032   0.854 -1.9406  0.8153  2.1977
 1635SOL    HW2 4938   1.236   0.063   0.932 -1.5300  2.4465  0.9664
 1636SOL     OW 4939   3.872   2.869   1.559  0.3689 -0.2566 -0.2353
 1636SOL    HW1 4940   3.784   2.843   1.532 -0.2643 -2.0528  3.0584
 1636SOL    HW2 4941   3.928   2.842   1.486 -1.5754 -0.7314 -1.6439
 1637SOL     OW 4942   4.597   4.524   2.686 -0.0241 -0.1566  0.0651
 1637SOL    HW1 4943   4.614   4.558   2.774 -2.9660 -0.7568  0.9742
 1637SOL    HW2 4944   4.506   4.548   2.668 -0.3577 -2.4378 -1.6822
 1638SOL     OW 4945   1.411   4.827   3.162  0.4353  0.3163  0.2451
 1638SOL    HW1 4946   1.440   4.912   3.195  2.4512 -0.0210 -0.5511
 1638SOL    HW2 4947   1.324   4.844   3.126  1.3662  2.4068 -1.2068
 1639SOL     OW 4948   3.749   4.060   2.449 -0.0360 -0.1743  0.2786
 1639SOL    HW1 4949   3.696   4.026   2.521  1.2096  0.7013  1.6725
 1639SOL    HW2 4950   3.833   4.016   2.459  0.8713  1.5731  0.7438
 1640SOL     OW 4951   4.161   2.063   2.212  0.6443 -0.1402  0.7077
 1640SOL    HW1 4952   4.070   2.060   2.182  0.0841  0.9270  2.1309
 1640SOL    HW2 4953   4.176   1.978   2.253 -0.2067  0.1816  1.7184
 1641SOL     OW 4954   2.285   0.396   1.220  0.6229 -0.3142  0.2976
 1641SOL    HW1 4955   2.244   0.317   1.255 -0.3436  0.3546  0.7222
 1641SOL    HW2 4956   2.224   0.467   1.242  0.1209  0.2245 -2.3716
 1642SOL     OW 4957   2.448   2.412   3.529 -1.0764  0.2101 -0.0148
 1642SOL    HW1 4958   2.421   2.337   3.582 -1.0216  0.2119  0.0162
 1642SOL    HW2 4959   2.439   2.382   3.439  0.4298 -0.3786 -0.0041
 1643SOL     OW 4960   2.182   0.367   4.195 -0.1302  0.3492 -0.2348
 1643SOL    HW1 4961   2.115   0.301   4.211 -0.9525  0.1771 -3.6167
 1643SOL    HW2 4962   2.264   0.317   4.190 -0.8095 -0.6657 -3.2994
 1644SOL     OW 4963   2.968   4.025   3.975 -0.4741  0.6019 -0.4074
 1644SOL    HW1 4964   2.930   3.981   3.898  2.7943 -0.7602 -1.4040
 1644SOL    HW2 4965   3.057   4.049   3.948  0.6127  0.6259  2.7630
 1645SOL     OW 4966   2.109   4.272   1.656 -0.0675 -0.4783 -0.3235
 1645SOL    HW1 4967   2.028   4.297   1.702  0.7429 -1.8132  2.0252
 1645SOL    HW2 4968   2.140   4.353   1.616 -3.6122 -0.3011 -3.2435
 1646SOL     OW 4969   0.161   0.389   1.830  0.6489  0.3297  0.0256
 1646SOL    HW1 4970   0.222   0.390   1.757 -0.6443  1.5672 -1.0797
 1646SOL    HW2 4971   0.088   0.334   1.801  0.6999 -0.2312  0.9022
 1647SOL     OW 4972   2.771   3.730   4.125  0.5472  0.1750 -0.0873
 1647SOL    HW1 4973   2.809   3.781   4.197  1.0419 -0.2228 -0.0541
 1647SOL    HW2 4974   2.841   3.727   4.059  0.4839 -0.3588 -0.1337
 1648SOL     OW 4975   2.126   3.759   4.511 -0.0582  0.1244  0.3345
 1648SOL    HW1 4976   2.158   3.762   4.601 -0.5471 -1.9394  0.6387
 1648SOL    HW2 4977   2.189   3.811   4.461  2.2355 -1.4953  1.3404
 1649SOL     OW 4978   0.204   4.478   4.645  0.3244 -0.1866  0.8354
 1649SOL    HW1 4979   0.159   4.492   4.728 -0.0239 -0.0586  0.6284
 1649SOL    HW2 4980   0.296   4.499   4.663  0.1419  0.4996  1.0224
 1650SOL     OW 4981   3.400   3.866   1.919 -0.4582 -0.3734 -0.5454
 1650SOL    HW1 4982   3.447   3.948   1.933 -1.4646 -0.0503  1.2564
 1650SOL    HW2 4983   3.349   3.881   1.840  0.1873  0.3296 -0.8480
 1651SOL     OW 4984   2.137   3.640   1.179  0.6735  0.5250 -0.1713
 1651SOL    HW1 4985   2.195   3.677   1.113  2.0657  0.1486  0.8052
 1651SOL    HW2 4986   2.187   3.643   1.261 -1.3320  1.8480  1.1175
 1652SOL     OW 4987   2.457   1.365   1.220  0.0270 -0.5648 -0.6337
 1652SOL    HW1 4988   2.543   1.368   1.262 -0.1571 -0.2723 -0.2670
 1652SOL    HW2 4989   2.471   1.401   1.132  0.0448  0.6962 -0.1451
 1653SOL     OW 4990   4.531   0.703   1.140  0.2277 -0.2796 -0.1668
 1653SOL    HW1 4991   4.511   0.680   1.231  2.4645 -0.6462  0.2905
 1653SOL    HW2 4992   4.529   0.799   1.139  0.0360 -0.2766  0.2288
 1654SOL     OW 4993   3.186   0.088   1.656 -0.0867  0.5692  0.1774
 1654SOL    HW1 4994   3.145   0.174   1.644  1.2639  1.2731  0.4396
 1654SOL    HW2 4995   3.279   0.104   1.645  0.4932 -0.3112  2.9956
 1655SOL     OW 4996   2.726   0.868   0.818 -0.1044  0.4817  0.2051
 1655SOL    HW1 4997   2.793   0.927   0.784  0.3273  0.4224  0.9504
 1655SOL    HW2 4998   2.768   0.820   0.889 -0.4341 -0.7826 -0.4255
 1656SOL     OW 4999   1.400   3.890   4.118  0.4825  0.2448  0.1523
 1656SOL    HW1 5000   1.329   3.954   4.112  1.6917  1.7357  0.8359
 1656SOL    HW2 5001   1.473   3.932   4.071  0.3917 -2.1118 -2.3199
 1657SOL     OW 5002   0.394   3.011   2.993 -0.7748 -0.4968 -0.0020
 1657SOL    HW1 5003   0.463   2.952   3.024 -0.3582 -0.3229 -0.5955
 1657SOL    HW2 5004   0.424   3.041   2.908 -2.1018 -1.2633 -0.7648
 1658SOL     OW 5005   4.250   0.300   1.990  0.4263 -0.3320  0.0817
 1658SOL    HW1 5006   4.277   0.280   2.080  0.9786 -0.3454 -0.0830
 1658SOL    HW2 5007   4.289   0.230   1.937  1.8030  0.7480 -0.4107
 1659SOL     OW 5008   2.173   4.001   0.062 -0.2158 -0.0757  0.3848
 1659SOL    HW1 5009   2.088   3.957   0.060 -0.4216  0.3266 -0.0161
 1659SOL    HW2 5010   2.237   3.931   0.075 -0.6218 -0.3600  0.8688
 1660SOL     OW 5011   1.627   0.861   4.843  0.0048 -0.1993 -0.7662
 1660SOL    HW1 5012   1.642   0.830   4.754 -0.0548 -0.7470 -0.5880
 1660SOL    HW2 5013   1.533   0.853   4.857  0.0785 -0.6190 -0.4752
 1661SOL     OW 5014   3.404   4.710   1.778 -0.5925 -0.3229 -0.4690
 1661SOL    HW1 5015   3.389   4.637   1.838 -1.3411 -0.6979 -1.0900
 1661SOL    HW2 5016   3.484   4.686   1.731 -1.0886 -0.9670 -0.9919
 1662SOL     OW 5017   3.053   1.458   4.450 -0.0434 -0.5237  0.0903
 1662SOL    HW1 5018   2.983   1.453   4.516  0.1673  0.6716  0.4297
 1662SOL    HW2 5019   3.132   1.435   4.498  0.0718  0.0882  0.2068
 1663SOL     OW 5020   1.362   0.869   1.168  0.0176 -0.4364  0.9758
 1663SOL    HW1 5021   1.274   0.846   1.197 -0.5622  1.0065  0.4920
 1663SOL    HW2 5022   1.352   0.956   1.129  1.7683  0.0056  1.4168
 1664SOL     OW 5023   1.423   4.807   1.110 -0.1361  0.5099  0.1724
 1664SOL    HW1 5024   1.408   4.806   1.016 -1.3334  0.8968  0.3429
 1664SOL    HW2 5025   1.347   4.761   1.147 -0.0066  0.9302  0.9907
 1665SOL     OW 5026   4.273   2.480   2.711 -0.0776  0.2829  0.0998
 1665SOL    HW1 5027   4.194   2.426   2.710 -0.3478  0.6384  0.8193
 1665SOL    HW2 5028   4.296   2.487   2.804  1.1570 -0.3045 -0.1416
 1666SOL     OW 5029   2.496   2.121   2.506 -0.2781 -0.1514 -0.0156
 1666SOL    HW1 5030   2.518   2.041   2.553 -0.7809  0.0396  0.5479
 1666SOL    HW2 5031   2.401   2.118   2.495 -0.4555  0.9332  1.0664
 1667SOL     OW 5032   1.379   2.560   3.831 -0.2981 -0.4704 -0.1328
 1667SOL    HW1 5033   1.450   2.531   3.889  0.3475  0.4793 -0.4291
 1667SOL    HW2 5034   1.334   2.628   3.880 -1.7494 -1.8434  0.5203
 1668SOL     OW 5035   2.620   4.240   3.312 -0.0416  0.1070 -0.7161
 1668SOL    HW1 5036   2.702   4.283   3.286 -0.7838  0.2501 -3.0564
 1668SOL    HW2 5037   2.582   4.299   3.378  1.7478 -0.0268  0.5041
 1669SOL     OW 5038   3.579   4.094   2.668 -0.3692 -0.0116  0.3110
 1669SOL    HW1 5039   3.559   4.035   2.741 -0.8221  0.5909  0.6824
 1669SOL    HW2 5040   3.616   4.172   2.710 -1.3465  0.6564 -0.0294
 1670SOL     OW 5041   0.395   1.407   1.791  0.6706 -0.3021 -0.1000
 1670SOL    HW1 5042   0.327   1.368   1.736 -1.3559  0.2246  1.8484
 1670SOL    HW2 5043   0.431   1.334   1.841 -1.6804 -0.1326  2.0536
 1671SOL     OW 5044   4.363   0.566   1.388 -0.0886  0.1520 -0.5138
 1671SOL    HW1 5045   4.439   0.589   1.441 -0.8289  2.1005 -0.2335
 1671SOL    HW2 5046   4.393   0.492   1.334  2.5929  1.9195 -1.6694
 1672SOL     OW 5047   1.893   2.455   0.142  0.0066 -0.4639  0.6120
 1672SOL    HW1 5048   1.951   2.435   0.068  0.5915  2.1654  0.2391
 1672SOL    HW2 5049   1.817   2.498   0.101 -0.6573 -0.8622  1.3920
 1673SOL     OW 5050   0.943   3.821   2.819  0.3043  0.3566  0.0188
 1673SOL    HW1 5051   0.970   3.754   2.756  1.5239  0.6300  0.2164
 1673SOL    HW2 5052   1.026   3.859   2.849 -0.3131  0.9782  0.9625
 1674SOL     OW 5053   2.252   0.533   0.338 -0.4065  0.3814 -0.0954
 1674SOL    HW1 5054   2.308   0.477   0.284 -0.8900  1.4628 -1.7764
 1674SOL    HW2 5055   2.296   0.618   0.336 -0.5551  0.4970  1.0640
 1675SOL     OW 5056   3.068   1.010   3.741  0.3788  0.2606 -0.1225
 1675SOL    HW1 5057   3.067   0.923   3.781 -0.1835  0.7357  0.9168
 1675SOL    HW2 5058   3.160   1.025   3.719  0.6759 -0.0914  0.8297
 1676SOL     OW 5059   1.418   0.798   4.525 -0.5246 -0.1819 -0.3404
 1676SOL    HW1 5060   1.418   0.886   4.488  2.2133  0.1735  0.2687
 1676SOL    HW2 5061   1.469   0.745   4.463 -1.8521 -1.2831 -0.5328
 1677SOL     OW 5062   4.172   3.241   1.211 -0.1254  0.0344 -0.1129
 1677SOL    HW1 5063   4.120   3.201   1.141  0.7218 -1.3103 -0.0275
 1677SOL    HW2 5064   4.184   3.332   1.184  1.8719 -0.8882 -2.8080
 1678SOL     OW 5065   1.278   4.222   2.179  0.1601  0.0493  0.2397
 1678SOL    HW1 5066   1.358   4.274   2.188  0.8022 -0.9199  0.2353
 1678SOL    HW2 5067   1.302   4.150   2.121  0.4306 -2.4280  3.1603
 1679SOL     OW 5068   2.634   0.277   2.272 -0.1258 -0.1972 -0.1526
 1679SOL    HW1 5069   2.720   0.273   2.232  1.6091 -0.7991  3.2898
 1679SOL    HW2 5070   2.597   0.360   2.242  1.9552  0.4291 -1.1374
 1680SOL     OW 5071   4.774   1.065   4.612  0.3678  0.2051 -0.0770
 1680SOL    HW1 5072   4.683   1.081   4.588 -0.5254 -1.9551  1.5177
 1680SOL    HW2 5073   4.818   1.046   4.529 -1.0311 -0.3258 -0.7295
 1681SOL     OW 5074   3.726   0.745   1.740 -0.2622  0.2625  0.1962
 1681SOL    HW1 5075   3.688   0.761   1.653 -0.1561  1.1467  0.3048
 1681SOL    HW2 5076   3.819   0.729   1.722 -0.6183 -1.7611 -0.0548
 1682SOL     OW 5077   2.579   4.461   2.521 -0.8705 -0.5386  0.1223
 1682SOL    HW1 5078   2.565   4.404   2.597 -0.1926 -0.5710  0.2294
 1682SOL    HW2 5079   2.591   4.548   2.559 -3.3817 -0.0086 -0.1118
 1683SOL     OW 5080   3.774   0.759   4.857  0.7669  0.0537  0.0531
 1683SOL    HW1 5081   3.721   0.757   4.777 -1.3968  0.5667  1.3918
 1683SOL    HW2 5082   3.743   0.684   4.908  2.4484 -0.5403  0.2464
 1684SOL     OW 5083   4.551   2.629   1.481 -0.7511 -0.1170  0.4244
 1684SOL    HW1 5084   4.459   2.607   1.495 -0.8330  0.5539  0.9784
 1684SOL    HW2 5085   4.567   2.704   1.538  0.0084  0.0875 -0.0438
 1685SOL     OW 5086   0.061   2.366   2.563 -0.0391 -0.1430  0.0703
 1685SOL    HW1 5087   0.110   2.316   2.498  0.1892  1.2446 -0.8490
 1685SOL    HW2 5088  -0.004   2.304   2.596 -1.6746 -0.2875 -3.1062
 1686SOL     OW 5089   0.223   1.783   1.262 -0.3930  0.3206 -0.8044
 1686SOL    HW1 5090   0.230   1.701   1.214  0.1239 -0.3803  0.4093
 1686SOL    HW2 5091   0.309   1.825   1.251 -0.4080  0.3444 -0.8300
 1687SOL     OW 5092   1.992   0.783   3.712 -0.1255 -0.4252 -0.7026
 1687SOL    HW1 5093   1.921   0.828   3.759  0.1278 -0.8894  0.1560
 1687SOL    HW2 5094   2.066   0.844   3.716 -0.7363  0.4897 -2.4706
 1688SOL     OW 5095   4.934   4.352   3.378 -0.1799 -0.0532  0.0870
 1688SOL    HW1 5096   4.909   4.433   3.334 -2.2266 -1.1493 -0.9135
 1688SOL    HW2 5097   4.871   4.342   3.449  0.1862 -0.6674  0.3402
 1689SOL     OW 5098   1.365   0.208   0.920  0.4514 -0.6548 -0.3080
 1689SOL    HW1 5099   1.323   0.233   0.838  0.4074 -0.8479 -0.3447
 1689SOL    HW2 5100   1.456   0.237   0.910  0.3268 -0.2176 -0.2194
 1690SOL     OW 5101   1.336   0.563   0.917 -0.0057 -0.1070  0.4065
 1690SOL    HW1 5102   1.348   0.647   0.872  1.2654  0.4556  1.7354
 1690SOL    HW2 5103   1.346   0.498   0.848 -1.9719  0.8051 -0.8502
 1691SOL     OW 5104   2.439   3.568   3.921  0.6492 -0.1975  0.7329
 1691SOL    HW1 5105   2.525   3.586   3.883 -0.5043  0.6053 -1.7541
 1691SOL    HW2 5106   2.455   3.501   3.987  3.2449  0.3815  0.7941
 1692SOL     OW 5107   0.048   3.848   2.613 -0.3501  0.3245 -0.3080
 1692SOL    HW1 5108  -0.033   3.808   2.645 -0.1837  0.2206 -0.0191
 1692SOL    HW2 5109   0.018   3.923   2.561 -0.6392  0.1678 -0.3715
 1693SOL     OW 5110   4.240   1.911   1.031 -0.1323 -0.4430 -0.1345
 1693SOL    HW1 5111   4.222   1.855   0.956 -0.1455 -0.6136 -0.0055
 1693SOL    HW2 5112   4.153   1.931   1.067 -0.1294 -0.3145 -0.1989
 1694SOL     OW 5113   1.733   2.751   2.891 -0.1925  0.5834 -0.0726
 1694SOL    HW1 5114   1.823   2.748   2.860  0.1182  0.5061  0.8159
 1694SOL    HW2 5115   1.680   2.739   2.812  0.5967 -3.4613 -0.2040
 1695SOL     OW 5116   3.630   1.332   0.617  0.4793  0.0464 -0.0770
 1695SOL    HW1 5117   3.598   1.285   0.540  1.9199 -0.5192 -0.3650
 1695SOL    HW2 5118   3.654   1.262   0.679  0.6786  0.4640  0.3228
 1696SOL     OW 5119   0.538   0.708   4.313  0.7723 -0.6810 -0.4561
 1696SOL    HW1 5120   0.549   0.633   4.371 -1.9087 -1.3812 -0.7370
 1696SOL    HW2 5121   0.522   0.670   4.227 -0.4114  0.1790 -0.6444
 1697SOL     OW 5122   3.978   4.627   0.338  0.2716  0.0408  0.2836
 1697SOL    HW1 5123   3.886   4.643   0.320  0.0340 -0.5128  0.9688
 1697SOL    HW2 5124   4.014   4.713   0.359  0.2580  0.5023 -1.3840
 1698SOL     OW 5125   3.912   3.532   4.066 -0.4713  0.8135  0.4639
 1698SOL    HW1 5126   3.996   3.558   4.105 -0.3769  1.3291 -0.0627
 1698SOL    HW2 5127   3.935   3.461   4.006 -0.2259  1.6789 -0.5011
 1699SOL     OW 5128   0.887   1.041   1.733 -0.0456  0.0973  0.0105
 1699SOL    HW1 5129   0.927   0.957   1.711 -0.4849  0.0472 -0.6212
 1699SOL    HW2 5130   0.934   1.105   1.680 -0.2295  0.1523 -0.0848
 1700SOL     OW 5131   2.610   4.794   1.311 -0.1979  0.3739  0.1869
 1700SOL    HW1 5132   2.684   4.786   1.250 -2.5850 -1.0727 -2.7980
 1700SOL    HW2 5133   2.641   4.755   1.392  1.4161 -3.1803 -1.9030
 1701SOL     OW 5134   2.812   1.398   0.195  0.3301  0.4011 -0.7249
 1701SOL    HW1 5135   2.893   1.348   0.189  0.4586  0.5292 -0.1834
 1701SOL    HW2 5136   2.829   1.462   0.265 -1.4905 -1.9483  2.0747
 1702SOL     OW 5137   3.396   2.889   3.236 -0.6385 -0.0256 -0.0841
 1702SOL    HW1 5138   3.410   2.813   3.291 -0.4489  0.9721  1.3032
 1702SOL    HW2 5139   3.484   2.922   3.217 -0.7446  0.6932  0.5906
 1703SOL     OW 5140   3.604   1.773   2.995 -0.1246  0.3117  0.1003
 1703SOL    HW1 5141   3.698   1.785   3.010 -0.0413 -0.7119  0.4764
 1703SOL    HW2 5142   3.583   1.836   2.927  1.8521 -2.4858 -3.5046
 1704SOL     OW 5143   1.428   4.162   0.956 -0.7706  0.0207 -0.3377
 1704SOL    HW1 5144   1.481   4.172   0.877  0.1925 -0.0765  0.2837
 1704SOL    HW2 5145   1.468   4.221   1.020 -0.3128 -1.3736  0.6948
 1705SOL     OW 5146   1.484   1.628   4.222  0.1134  0.0427 -0.0057
 1705SOL    HW1 5147   1.413   1.596   4.278 -0.1140 -0.9732 -0.8286
 1705SOL    HW2 5148   1.461   1.596   4.135  2.8700 -2.6312  0.0842
 1706SOL     OW 5149   0.103   1.911   4.585  0.3124 -0.0021 -0.8832
 1706SOL    HW1 5150   0.065   1.825   4.566  1.1048 -0.3235 -1.0538
 1706SOL    HW2 5151   0.028   1.964   4.613  0.2502 -1.7246  2.7778
 1707SOL     OW 5152   4.422   1.083   1.445 -0.1953 -0.6106 -0.4388
 1707SOL    HW1 5153   4.430   1.111   1.537 -0.4979 -0.3812 -0.4793
 1707SOL    HW2 5154   4.507   1.105   1.406 -1.0512  2.2543 -0.9865
 1708SOL     OW 5155   2.646   0.623   1.438  0.5414  0.3008 -0.3443
 1708SOL    HW1 5156   2.668   0.709   1.402 -0.5549  0.4000 -0.8175
 1708SOL    HW2 5157   2.595   0.580   1.369  1.3165 -0.8518 -0.2253
 1709SOL     OW 5158   4.850   4.651   0.142 -0.1878 -0.1660  0.2553
 1709SOL    HW1 5159   4.776   4.618   0.192 -2.6604  0.8705 -2.4267
 1709SOL    HW2 5160   4.862   4.741   0.172  1.2570 -0.8581  1.9252
 1710SOL     OW 5161   4.881   4.810   4.373 -0.7633 -0.4985  0.5084
 1710SOL    HW1 5162   4.879   4.902   4.347  0.0156 -0.9054 -1.1764
 1710SOL    HW2 5163   4.959   4.802   4.428  0.2649 -0.4634 -0.8750
 1711SOL     OW 5164   0.694   2.366   1.560 -0.3995 -0.2734  0.0465
 1711SOL    HW1 5165   0.616   2.393   1.609 -0.5317 -2.6381  1.3102
 1711SOL    HW2 5166   0.726   2.288   1.607  2.2307  0.0984 -0.9487
 1712SOL     OW 5167   4.505   0.282   1.531  0.4569  0.4698 -0.4903
 1712SOL    HW1 5168   4.547   0.199   1.552  0.7603  0.5290 -0.8534
 1712SOL    HW2 5169   4.510   0.333   1.612 -0.3270 -0.1107 -0.0625
 1713SOL     OW 5170   0.043   1.178   1.323 -0.0019  0.0376 -0.2712
 1713SOL    HW1 5171   0.099   1.205   1.250 -1.6455 -0.1302 -1.6489
 1713SOL    HW2 5172   0.104   1.165   1.396  1.5494  1.5259 -1.2108
 1714SOL     OW 5173   3.286   0.641   1.884  0.2337  0.0384 -0.0296
 1714SOL    HW1 5174   3.315   0.676   1.800 -0.5825  1.0819  0.1045
 1714SOL    HW2 5175   3.217   0.701   1.913 -0.0992 -0.7924  0.9762
 1715SOL     OW 5176   1.678   3.363   0.608 -0.4871 -0.4908  0.3540
 1715SOL    HW1 5177   1.723   3.328   0.531 -2.0952 -1.1346 -0.3558
 1715SOL    HW2 5178   1.666   3.456   0.588  2.4109  0.2564  1.5538
 1716SOL     OW 5179   2.381   2.034   4.528 -0.1735 -0.4024  0.7406
 1716SOL    HW1 5180   2.432   2.113   4.511  0.3239 -1.0257 -0.9784
 1716SOL    HW2 5181   2.293   2.066   4.550 -0.2494  0.6446 -0.8811
 1717SOL     OW 5182   3.125   0.239   3.591 -0.3023 -0.0473 -0.3346
 1717SOL    HW1 5183   3.196   0.303   3.602 -0.3063 -0.0371 -0.3651
 1717SOL    HW2 5184   3.054   0.273   3.645 -0.1787 -0.2202 -0.0613
 1718SOL     OW 5185   3.279   0.297   1.431 -0.0206 -0.3403 -0.6001
 1718SOL    HW1 5186   3.322   0.297   1.346 -0.7934  0.6080 -1.0063
 1718SOL    HW2 5187   3.270   0.390   1.453 -3.2834 -0.4072 -1.2837
 1719SOL     OW 5188   1.579   0.885   2.413  0.3899 -0.0640 -0.1171
 1719SOL    HW1 5189   1.555   0.977   2.421  0.6667  0.0294 -0.3712
 1719SOL    HW2 5190   1.551   0.846   2.496  1.1664  0.4400  0.3933
 1720SOL     OW 5191   0.601   0.730   1.322  0.0680  0.0966 -0.2168
 1720SOL    HW1 5192   0.653   0.709   1.399 -0.2985 -1.6146 -0.3993
 1720SOL    HW2 5193   0.655   0.791   1.272  0.7333  0.4448  0.8917
 1721SOL     OW 5194   2.252   1.572   2.552 -0.3428  0.2514 -0.3862
 1721SOL    HW1 5195   2.227   1.540   2.639 -0.3643  0.8309 -0.1743
 1721SOL    HW2 5196   2.214   1.508   2.491  2.0155 -1.7498  0.0928
 1722SOL     OW 5197   3.627   2.338   4.493 -0.0061 -0.1961 -0.0188
 1722SOL    HW1 5198   3.647   2.310   4.404  0.1279  1.1051 -0.4221
 1722SOL    HW2 5199   3.536   2.368   4.490  0.1468  0.3069  0.1500
 1723SOL     OW 5200   0.751   1.661   4.368 -0.6006 -0.0512 -0.4863
 1723SOL    HW1 5201   0.678   1.605   4.341 -2.2668  1.4923  0.5957
 1723SOL    HW2 5202   0.718   1.750   4.360  1.1024  0.6938  0.2602
 1724SOL     OW 5203   1.442   3.039   4.709  0.5554 -0.2356  0.3456
 1724SOL    HW1 5204   1.425   3.060   4.801 -0.6072  0.4670 -0.0000
 1724SOL    HW2 5205   1.481   2.952   4.711  0.5415 -0.2332  1.5032
 1725SOL     OW 5206   2.858   0.418   4.932 -0.1687  0.2935  0.6560
 1725SOL    HW1 5207   2.822   0.335   4.901  1.8829 -0.8487  1.1120
 1725SOL    HW2 5208   2.793   0.483   4.908 -0.8596 -1.1432 -1.6979
 1726SOL     OW 5209   4.873   4.416   2.891  0.0687 -0.1781 -0.2240
 1726SOL    HW1 5210   4.787   4.416   2.933  0.3505  0.5027  0.3572
 1726SOL    HW2 5211   4.872   4.337   2.836 -0.5709 -0.6820  0.4902
 1727SOL     OW 5212   4.111   3.633   1.047  0.0072  0.1546 -0.1925
 1727SOL    HW1 5213   4.024   3.604   1.075  0.2975  1.3947  2.2631
 1727SOL    HW2 5214   4.094   3.712   0.995 -0.4523 -1.4318 -2.6394
 1728SOL     OW 5215   2.694   4.338   2.141 -0.9046 -0.0844  0.1784
 1728SOL    HW1 5216   2.643   4.408   2.180 -0.9187  0.3159 -0.5456
 1728SOL    HW2 5217   2.635   4.263   2.140 -0.6296 -0.3535  1.6846
 1729SOL     OW 5218   4.387   1.033   4.491 -0.8081 -0.1414 -0.6987
 1729SOL    HW1 5219   4.433   1.105   4.447 -0.8714 -0.4311 -1.2432
 1729SOL    HW2 5220   4.410   0.955   4.440  0.9973 -0.8948  1.0803
 1730SOL     OW 5221   1.754   0.842   4.571  0.3145  0.1477  0.6862
 1730SOL    HW1 5222   1.689   0.863   4.504  0.3055 -1.7386  0.0560
 1730SOL    HW2 5223   1.836   0.879   4.536  0.1083  0.1123  0.1551
 1731SOL     OW 5224   4.304   1.761   4.833 -0.2934  0.1597  0.0990
 1731SOL    HW1 5225   4.335   1.843   4.871 -0.4281 -0.0939  0.7703
 1731SOL    HW2 5226   4.259   1.716   4.905  2.4001 -1.9008  0.6624
 1732SOL     OW 5227   4.842   0.219   2.042  0.0790 -0.6968 -0.4529
 1732SOL    HW1 5228   4.792   0.297   2.065 -0.5338 -0.0217 -3.6320
 1732SOL    HW2 5229   4.799   0.148   2.089 -0.4332  0.5787  1.1310
 1733SOL     OW 5230   2.100   3.278   2.973  0.1883  1.0328  0.2617
 1733SOL    HW1 5231   2.023   3.281   3.029  0.2196  1.1957  0.2973
 1733SOL    HW2 5232   2.160   3.343   3.010  0.7064  0.2855  0.7515
 1734SOL     OW 5233   1.656   0.938   4.012 -0.0310 -0.1432 -0.2679
 1734SOL    HW1 5234   1.670   0.893   4.095  2.3877  0.8809 -0.0510
 1734SOL    HW2 5235   1.562   0.960   4.012  0.0150  0.4451  2.5108
 1735SOL     OW 5236   3.968   0.401   0.052 -0.2819 -0.3743 -0.7815
 1735SOL    HW1 5237   3.878   0.435   0.053 -0.2993 -0.4103 -0.9648
 1735SOL    HW2 5238   3.959   0.312   0.017 -0.3077 -0.7847  0.2297
 1736SOL     OW 5239   4.026   4.157   3.725 -0.4788 -0.1598  0.2766
 1736SOL    HW1 5240   3.984   4.072   3.737 -0.2714 -0.3245 -0.1532
 1736SOL    HW2 5241   4.048   4.160   3.632 -0.2546  0.2552  0.3427
 1737SOL     OW 5242   0.703   0.877   0.801  0.3828  0.4974  0.4227
 1737SOL    HW1 5243   0.659   0.909   0.722  0.7146  1.3986  0.6004
 1737SOL    HW2 5244   0.780   0.933   0.810 -0.1240  0.9874  1.8802
 1738SOL     OW 5245   2.909   1.025   2.150 -0.0623  0.0717  0.2710
 1738SOL    HW1 5246   2.892   1.103   2.202  1.6987  1.0308 -0.5231
 1738SOL    HW2 5247   2.988   0.987   2.188 -0.4165 -0.8744  0.1095
 1739SOL     OW 5248   0.706   4.023   4.705 -1.0675  0.5825 -0.2856
 1739SOL    HW1 5249   0.779   4.069   4.747 -0.5866 -0.3911 -0.0194
 1739SOL    HW2 5250   0.667   3.971   4.776 -1.7504  0.7665 -0.5236
 1740SOL     OW 5251   3.846   0.679   1.462  0.1043 -0.2070  0.0165
 1740SOL    HW1 5252   3.778   0.744   1.444 -0.6451 -0.7150  0.8463
 1740SOL    HW2 5253   3.928   0.720   1.435 -0.2993  1.2490  0.9067
 1741SOL     OW 5254   3.715   1.573   4.331 -0.0741  0.0988 -0.3910
 1741SOL    HW1 5255   3.746   1.563   4.241 -0.3807 -1.2830 -0.3659
 1741SOL    HW2 5256   3.621   1.554   4.326 -0.4057  1.5513 -0.0239
 1742SOL     OW 5257   0.832   0.697   3.730  0.1261 -0.5451  0.1827
 1742SOL    HW1 5258   0.773   0.731   3.798 -0.4184 -1.7032  0.3194
 1742SOL    HW2 5259   0.777   0.636   3.679  1.2250 -1.7741  0.4035
 1743SOL     OW 5260   3.571   2.478   3.761 -0.2261  0.0572 -0.2784
 1743SOL    HW1 5261   3.540   2.525   3.684  0.1630 -0.8380 -0.9906
 1743SOL    HW2 5262   3.660   2.510   3.776 -0.5480  0.7450  0.2353
 1744SOL     OW 5263   0.274   0.791   2.820  0.2220  0.2125  0.5824
 1744SOL    HW1 5264   0.344   0.845   2.784 -0.0870  1.3754  1.6167
 1744SOL    HW2 5265   0.284   0.800   2.915 -1.0967  0.1082  0.7504
 1745SOL     OW 5266   4.416   4.254   4.211  0.3952 -0.4945 -0.6362
 1745SOL    HW1 5267   4.321   4.243   4.213  0.3158  0.1750 -0.4967
 1745SOL    HW2 5268   4.447   4.180   4.159 -0.0155 -1.8119  0.9271
 1746SOL     OW 5269   2.064   2.950   0.556 -0.2426  0.1781  0.2210
 1746SOL    HW1 5270   2.082   3.015   0.623 -0.1492  1.0481 -0.6249
 1746SOL    HW2 5271   2.150   2.913   0.535 -0.4580 -1.3261  1.7487
 1747SOL     OW 5272   3.795   3.764   1.377 -0.5035  0.0407  0.7675
 1747SOL    HW1 5273   3.797   3.711   1.297  0.5934 -0.9366  1.4108
 1747SOL    HW2 5274   3.881   3.804   1.381 -1.3814  2.1295  0.1836
 1748SOL     OW 5275   3.725   1.221   2.510 -0.4559 -0.3539 -0.3981
 1748SOL    HW1 5276   3.805   1.253   2.550  0.0932 -1.7069 -0.3542
 1748SOL    HW2 5277   3.743   1.219   2.416 -1.7643  2.8791 -0.8393
 1749SOL     OW 5278   0.602   0.480   4.503  0.1834 -0.0858  0.5648
 1749SOL    HW1 5279   0.653   0.466   4.583  1.5822  0.0501 -0.2705
 1749SOL    HW2 5280   0.667   0.495   4.435 -0.9570 -0.5437 -0.6871
 1750SOL     OW 5281   4.496   1.266   3.117 -0.4938  0.2199  0.0347
 1750SOL    HW1 5282   4.550   1.202   3.069  0.7633  0.6710  0.8023
 1750SOL    HW2 5283   4.509   1.348   3.070 -2.1566 -0.0569 -0.9844
 1751SOL     OW 5284   2.424   4.805   1.035  0.0134  0.0258 -0.0697
 1751SOL    HW1 5285   2.335   4.812   1.001  0.3917 -0.3753 -1.1818
 1751SOL    HW2 5286   2.434   4.882   1.091 -1.1411 -0.1022  0.3616
 1752SOL     OW 5287   2.307   4.408   3.208  0.6964  0.1924 -0.4383
 1752SOL    HW1 5288   2.255   4.336   3.243  0.6921  0.7027  0.6192
 1752SOL    HW2 5289   2.242   4.472   3.178  0.7066  0.2402 -0.3587
 1753SOL     OW 5290   3.814   4.722   2.995  0.0916 -0.1618 -0.2702
 1753SOL    HW1 5291   3.808   4.777   2.917 -2.1698  0.1478  0.0752
 1753SOL    HW2 5292   3.904   4.734   3.026  1.3180 -0.8409 -3.1852
 1754SOL     OW 5293   0.930   4.785   1.852 -0.0672 -0.2215 -0.0870
 1754SOL    HW1 5294   0.873   4.769   1.776 -0.2097 -0.1187 -0.0026
 1754SOL    HW2 5295   0.976   4.866   1.831 -1.0582  0.5156  0.4919
 1755SOL     OW 5296   2.192   2.730   1.301 -0.0940  0.2788  0.7750
 1755SOL    HW1 5297   2.176   2.680   1.220 -0.8764  1.8773 -0.1019
 1755SOL    HW2 5298   2.134   2.689   1.365 -1.0999  0.3399 -0.0594
 1756SOL     OW 5299   1.167   0.792   4.569  0.0425  0.1271 -0.4872
 1756SOL    HW1 5300   1.261   0.791   4.554  0.4518 -0.3626  1.7263
 1756SOL    HW2 5301   1.142   0.699   4.571  0.1245  0.1066  1.9564
 1757SOL     OW 5302   2.838   0.665   0.985  0.1556 -0.6323 -0.1378
 1757SOL    HW1 5303   2.820   0.572   1.000  0.6782 -0.4895  1.5246
 1757SOL    HW2 5304   2.909   0.666   0.922 -0.3470 -1.3416 -0.7328
 1758SOL     OW 5305   3.933   4.415   4.707  1.1498  0.5259 -0.0176
 1758SOL    HW1 5306   4.011   4.443   4.754  0.2301  2.3572  0.5327
 1758SOL    HW2 5307   3.956   4.423   4.614  1.6970  0.8380  0.1446
 1759SOL     OW 5308   2.618   2.598   4.655 -0.2174 -0.6333 -0.0166
 1759SOL    HW1 5309   2.627   2.515   4.701  1.7591 -1.3602 -1.6269
 1759SOL    HW2 5310   2.632   2.578   4.563 -0.4481  1.3757 -0.5545
 1760SOL     OW 5311   2.985   0.556   3.246  0.0197  0.0361 -0.2025
 1760SOL    HW1 5312   2.951   0.630   3.195 -1.3126 -1.0525 -0.9744
 1760SOL    HW2 5313   2.914   0.535   3.307  0.1757 -0.8944 -0.3240
 1761SOL     OW 5314   2.675   0.916   3.610 -0.2842  0.0153  0.3597
 1761SOL    HW1 5315   2.695   1.005   3.581 -0.5062  0.6116  1.9107
 1761SOL    HW2 5316   2.752   0.865   3.586  0.1860  0.7982  0.1566
 1762SOL     OW 5317   1.918   3.412   2.750  0.1457  0.0973  0.0586
 1762SOL    HW1 5318   1.960   3.418   2.664  0.5327  0.2954  0.2602
 1762SOL    HW2 5319   1.963   3.341   2.794 -1.6888 -1.7257 -0.7899
 1763SOL     OW 5320   3.720   1.272   1.522 -0.4045  0.0736  0.1572
 1763SOL    HW1 5321   3.729   1.360   1.487  0.0928  0.1857  0.5487
 1763SOL    HW2 5322   3.771   1.217   1.462  0.8051  0.3273  0.9113
 1764SOL     OW 5323   4.352   4.435   3.105 -0.2566  0.0514  0.3848
 1764SOL    HW1 5324   4.276   4.434   3.048  0.7470  0.7806 -1.0195
 1764SOL    HW2 5325   4.318   4.410   3.191 -2.0370  0.2498 -0.2264
 1765SOL     OW 5326   1.044   0.100   4.598 -0.2913  0.2262 -0.3056
 1765SOL    HW1 5327   0.969   0.156   4.579 -0.1036  0.3271 -0.7560
 1765SOL    HW2 5328   1.034   0.026   4.538 -0.7940 -0.4688  0.6066
 1766SOL     OW 5329   2.555   2.745   2.290  0.2781  0.2194 -0.1197
 1766SOL    HW1 5330   2.598   2.755   2.205  0.1558  2.3944  0.0259
 1766SOL    HW2 5331   2.552   2.650   2.304 -0.7236 -0.2828 -3.0528
 1767SOL     OW 5332   0.514   2.253   0.708 -0.2182  0.1174 -0.0919
 1767SOL    HW1 5333   0.466   2.171   0.715 -1.3323  0.8461  1.2988
 1767SOL    HW2 5334   0.549   2.253   0.619 -2.6690 -0.5267 -1.1270
 1768SOL     OW 5335   2.759   1.401   1.759 -0.0168 -0.3448 -0.1751
 1768SOL    HW1 5336   2.672   1.428   1.731  0.4689  1.8266  0.2237
 1768SOL    HW2 5337   2.814   1.412   1.682  0.6386  2.2527  0.5699
 1769SOL     OW 5338   0.689   4.054   0.653 -0.0273 -0.2740 -0.1529
 1769SOL    HW1 5339   0.741   4.112   0.598 -0.8502 -1.3562 -2.1932
 1769SOL    HW2 5340   0.616   4.108   0.682  1.1517  0.7032  1.1016
 1770SOL     OW 5341   4.770   3.655   1.875  0.6726 -0.2428 -0.3595
 1770SOL    HW1 5342   4.736   3.702   1.951 -0.2623  0.3237 -1.1093
 1770SOL    HW2 5343   4.855   3.622   1.904  0.4539  0.1790  0.8420
 1771SOL     OW 5344   0.204   4.298   2.669 -0.0143  0.4434 -0.5224
 1771SOL    HW1 5345   0.167   4.288   2.581  1.0367  0.6682 -1.0134
 1771SOL    HW2 5346   0.151   4.241   2.724  0.8414 -1.6464 -1.7529
 1772SOL     OW 5347   4.697   0.188   3.253 -0.1837  0.1572 -0.1434
 1772SOL    HW1 5348   4.785   0.176   3.217 -0.5052  0.4533 -1.0545
 1772SOL    HW2 5349   4.696   0.134   3.332  1.5576  1.9395  1.1782
 1773SOL     OW 5350   4.547   4.364   4.601 -0.3989  0.5873  0.6297
 1773SOL    HW1 5351   4.586   4.436   4.551 -0.6013 -1.1865 -2.3010
 1773SOL    HW2 5352   4.614   4.341   4.665  1.0776  1.1984 -0.6196
 1774SOL     OW 5353   0.854   4.377   3.065 -0.3991 -0.2717 -0.0173
 1774SOL    HW1 5354   0.835   4.354   3.157 -1.0495  0.3251  0.0093
 1774SOL    HW2 5355   0.856   4.293   3.020 -1.5774 -0.4908  0.2843
 1775SOL     OW 5356   2.284   4.166   3.732  0.5460  0.4164  0.4459
 1775SOL    HW1 5357   2.372   4.204   3.729  0.8054 -0.2201 -1.2804
 1775SOL    HW2 5358   2.237   4.208   3.660  0.0595 -0.6521  0.1154
 1776SOL     OW 5359   1.754   3.839   4.015 -0.3342  0.0029  0.2158
 1776SOL    HW1 5360   1.697   3.774   4.056 -0.7143  0.2651  0.0999
 1776SOL    HW2 5361   1.695   3.896   3.966 -0.2617  1.6668  1.9308
 1777SOL     OW 5362   0.610   1.934   4.352 -0.6804 -0.3207 -0.5167
 1777SOL    HW1 5363   0.548   1.970   4.290 -1.6250  0.0237  0.5882
 1777SOL    HW2 5364   0.642   2.009   4.402 -2.8499 -0.9052  1.9665
 1778SOL     OW 5365   4.590   0.682   1.477  0.3908 -0.3301 -0.6739
 1778SOL    HW1 5366   4.603   0.701   1.570 -0.6447  2.5557 -1.0258
 1778SOL    HW2 5367   4.654   0.737   1.432 -0.9341  0.4097 -1.7268
 1779SOL     OW 5368   0.161   4.459   1.024  0.4312 -0.3529 -0.1903
 1779SOL    HW1 5369   0.230   4.524   1.008  1.8087 -1.7762 -0.2698
 1779SOL    HW2 5370   0.101   4.470   0.951  0.4969  1.0155 -0.0534
 1780SOL     OW 5371   2.246   4.824   2.606  0.3335  0.3268  0.5616
 1780SOL    HW1 5372   2.201   4.748   2.643  1.9606 -1.4913 -1.0146
 1780SOL    HW2 5373   2.305   4.853   2.675  3.1947 -2.9060 -0.2691
 1781SOL     OW 5374   2.079   2.499   2.030 -0.1784  0.3270 -0.5806
 1781SOL    HW1 5375   1.992   2.510   1.991 -0.1823 -0.4302 -0.7976
 1781SOL    HW2 5376   2.078   2.555   2.107 -1.1755 -0.3501 -0.0885
 1782SOL     OW 5377   2.625   3.643   2.058 -0.0191 -0.0179 -0.5225
 1782SOL    HW1 5378   2.698   3.582   2.042  0.8014  0.5579  0.8703
 1782SOL    HW2 5379   2.667   3.729   2.063 -0.6298  0.2019  1.3101
 1783SOL     OW 5380   2.619   1.453   1.007 -1.0537 -0.2877 -0.3894
 1783SOL    HW1 5381   2.617   1.540   0.965 -0.5025  0.1767  0.5125
 1783SOL    HW2 5382   2.562   1.399   0.952  1.6076 -0.4450 -3.3024
 1784SOL     OW 5383   4.228   0.958   0.219 -0.1324  0.7470 -0.2324
 1784SOL    HW1 5384   4.231   0.863   0.210  1.6320  0.8099 -0.8194
 1784SOL    HW2 5385   4.220   0.973   0.313  1.8732 -0.0271  0.1099
 1785SOL     OW 5386   1.799   1.515   0.624  0.1998  0.3009 -0.0814
 1785SOL    HW1 5387   1.740   1.584   0.596 -1.9665 -1.6679 -0.7245
 1785SOL    HW2 5388   1.851   1.493   0.547 -1.3585 -0.8708 -0.8548
 1786SOL     OW 5389   1.815   1.946   2.221  0.0518 -0.0138 -0.1313
 1786SOL    HW1 5390   1.843   1.856   2.241 -2.1357 -0.5964  0.5875
 1786SOL    HW2 5391   1.733   1.956   2.268  0.8693  2.8526  0.8553
 1787SOL     OW 5392   2.433   4.079   2.484  0.4023  0.2019  0.1278
 1787SOL    HW1 5393   2.509   4.060   2.539 -0.5344 -0.9400  1.0757
 1787SOL    HW2 5394   2.471   4.098   2.398  1.7361 -2.1149  0.1054
 1788SOL     OW 5395   3.572   4.225   4.829  0.5573  0.2477  0.3206
 1788SOL    HW1 5396   3.573   4.313   4.791 -1.0016  0.6368  1.0890
 1788SOL    HW2 5397   3.581   4.239   4.923 -0.1358 -0.3688  0.4926
 1789SOL     OW 5398   3.573   1.890   1.260 -0.6650  0.4745  0.6433
 1789SOL    HW1 5399   3.545   1.846   1.340 -0.4666  0.4326  0.6897
 1789SOL    HW2 5400   3.639   1.953   1.289 -0.4675  0.3382  0.4903
 1790SOL     OW 5401   1.503   2.146   2.677  0.3597 -0.4783  0.3015
 1790SOL    HW1 5402   1.467   2.234   2.666  1.8210  0.3000  1.4520
 1790SOL    HW2 5403   1.440   2.089   2.633 -0.9603  1.0635  0.0978
 1791SOL     OW 5404   3.966   1.212   1.925 -0.4657 -0.5735 -0.3249
 1791SOL    HW1 5405   3.886   1.241   1.880  0.3791  0.5822 -1.1251
 1791SOL    HW2 5406   3.934   1.149   1.991 -2.1269  0.4964 -0.0397
 1792SOL     OW 5407   4.208   2.227   1.282 -0.0087 -0.0340 -0.2205
 1792SOL    HW1 5408   4.197   2.322   1.280 -0.5002 -0.0870 -0.1508
 1792SOL    HW2 5409   4.126   2.194   1.319  0.0616 -0.5013 -0.4740
 1793SOL     OW 5410   2.118   4.471   1.272 -0.3080  0.0610  0.8799
 1793SOL    HW1 5411   2.162   4.406   1.327 -0.6329 -1.9268 -1.0158
 1793SOL    HW2 5412   2.037   4.427   1.245 -0.2216  0.9741 -1.0093
 1794SOL     OW 5413   0.874   1.522   4.910 -0.0886  0.0326  0.3406
 1794SOL    HW1 5414   0.849   1.576   4.835  0.4214 -0.0562  0.0998
 1794SOL    HW2 5415   0.802   1.461   4.922 -0.1616  0.0333 -0.0914
 1795SOL     OW 5416   2.236   2.069   2.627  0.3320 -0.0472  0.0092
 1795SOL    HW1 5417   2.229   2.163   2.644 -0.1668 -0.4801  2.7186
 1795SOL    HW2 5418   2.301   2.038   2.690  0.0971 -1.6054 -0.4723
 1796SOL     OW 5419   3.276   1.938   1.507 -0.1950  0.2644  0.0880
 1796SOL    HW1 5420   3.261   2.025   1.470 -0.6945  1.0220  1.9607
 1796SOL    HW2 5421   3.275   1.952   1.602  1.0322 -1.5752  0.4194
 1797SOL     OW 5422   3.453   1.159   2.387 -0.2399  0.3012  0.4391
 1797SOL    HW1 5423   3.548   1.160   2.377 -0.3263 -0.2115 -0.6474
 1797SOL    HW2 5424   3.438   1.159   2.481  0.8047  2.0861  0.6547
 1798SOL     OW 5425   1.621   2.822   1.608 -0.2622  0.0377 -0.1824
 1798SOL    HW1 5426   1.563   2.801   1.681 -1.1896  1.1380 -0.5722
 1798SOL    HW2 5427   1.612   2.917   1.598  0.0037 -0.0759 -1.6003
 1799SOL     OW 5428   2.968   1.877   3.933 -0.3497  0.6062 -0.5023
 1799SOL    HW1 5429   2.902   1.882   3.864 -1.7753  0.7499  0.8112
 1799SOL    HW2 5430   2.929   1.820   3.999  1.5937 -0.7385 -0.4096
 1800SOL     OW 5431   3.863   4.254   4.922  0.4789 -0.0043  0.1572
 1800SOL    HW1 5432   3.836   4.310   4.994  0.6837 -0.8501  0.9130
 1800SOL    HW2 5433   3.890   4.314   4.853 -0.6903  0.8278  0.4042
 1801SOL     OW 5434   2.999   1.303   2.260 -0.1589 -0.4521  0.0890
 1801SOL    HW1 5435   3.013   1.352   2.179 -0.6233 -2.7609 -1.4553
 1801SOL    HW2 5436   3.085   1.301   2.302  0.0144  1.0392 -0.1340
 1802SOL     OW 5437   3.987   1.378   4.600 -0.3513  0.0903  0.2065
 1802SOL    HW1 5438   4.074   1.346   4.573 -0.1613  0.4856  0.3412
 1802SOL    HW2 5439   3.996   1.395   4.693 -0.2168  1.2774 -0.0072
 1803SOL     OW 5440   1.175   1.392   3.626  0.0227 -0.4299  0.0156
 1803SOL    HW1 5441   1.121   1.460   3.666 -1.6415 -1.3202 -0.6148
 1803SOL    HW2 5442   1.166   1.406   3.532  3.1458  1.0632 -0.2046
 1804SOL     OW 5443   3.123   0.557   4.076  0.1049 -0.3099  0.3957
 1804SOL    HW1 5444   3.078   0.473   4.088 -1.7228  0.6957  0.8772
 1804SOL    HW2 5445   3.167   0.548   3.991 -1.4371 -1.1719 -0.3576
 1805SOL     OW 5446   3.959   4.295   1.572  0.3390  0.4236  0.1052
 1805SOL    HW1 5447   3.983   4.275   1.662  0.6887  1.3356  0.2285
 1805SOL    HW2 5448   3.916   4.381   1.577 -0.9670 -0.1711 -0.4065
 1806SOL     OW 5449   1.779   1.329   2.638 -0.6995 -0.3128  0.1155
 1806SOL    HW1 5450   1.692   1.369   2.637 -0.4394  0.3417  1.5554
 1806SOL    HW2 5451   1.772   1.254   2.579 -1.8992  0.4173 -0.7158
 1807SOL     OW 5452   1.410   1.556   3.959  0.6799  0.0452 -0.6228
 1807SOL    HW1 5453   1.438   1.466   3.946  0.5671 -1.1704  4.9895
 1807SOL    HW2 5454   1.315   1.554   3.950  0.5384 -0.8011  0.8662
 1808SOL     OW 5455   2.949   3.578   3.448 -0.0536 -0.1042 -0.1263
 1808SOL    HW1 5456   2.855   3.595   3.446  0.3581  2.5673 -1.1465
 1808SOL    HW2 5457   2.985   3.634   3.378  2.5175  0.8939  1.8339
 1809SOL     OW 5458   4.540   1.035   0.763  0.1108 -0.7424 -0.0080
 1809SOL    HW1 5459   4.629   1.009   0.790  0.6037  0.9972  0.1899
 1809SOL    HW2 5460   4.515   1.101   0.827 -1.0135 -0.6184 -0.5598
 1810SOL     OW 5461   4.084   0.486   1.482  0.1241  0.3534 -0.2657
 1810SOL    HW1 5462   4.045   0.564   1.443  1.5568  1.5051  0.4901
 1810SOL    HW2 5463   4.179   0.499   1.471  0.3879 -1.3956 -0.3118
 1811SOL     OW 5464   2.716   3.699   3.417 -0.4956 -0.4035 -0.1198
 1811SOL    HW1 5465   2.686   3.756   3.346 -0.7033  0.4778  0.6586
 1811SOL    HW2 5466   2.636   3.677   3.466 -0.2773 -0.5300  0.1848
 1812SOL     OW 5467   2.149   3.139   0.721 -0.5163 -0.7154 -0.1293
 1812SOL    HW1 5468   2.198   3.106   0.797 -1.2671 -0.8327  0.3203
 1812SOL    HW2 5469   2.151   3.234   0.731  1.5356 -0.5688 -1.3535
 1813SOL     OW 5470   3.158   0.905   3.361 -0.2777  0.0451 -0.2141
 1813SOL    HW1 5471   3.223   0.976   3.358  1.3266 -1.3237  0.4213
 1813SOL    HW2 5472   3.148   0.878   3.269  0.2843  0.0983 -0.2978
 1814SOL     OW 5473   2.354   4.521   0.966 -0.0933 -0.3717 -0.3920
 1814SOL    HW1 5474   2.347   4.616   0.978 -2.2527 -0.2563 -1.9457
 1814SOL    HW2 5475   2.448   4.506   0.952  0.7584  1.0670  2.7773
 1815SOL     OW 5476   2.291   1.762   0.871  0.3371 -0.3561 -0.4376
 1815SOL    HW1 5477   2.213   1.810   0.844 -0.3304 -1.0759  0.1588
 1815SOL    HW2 5478   2.315   1.801   0.955  0.1586 -0.6431 -0.2509
 1816SOL     OW 5479   3.675   3.254   2.157 -0.0817 -0.1672 -0.1440
 1816SOL    HW1 5480   3.613   3.215   2.095 -0.4581  0.5032 -0.2012
 1816SOL    HW2 5481   3.639   3.341   2.175  0.2639 -0.1873  0.6755
 1817SOL     OW 5482   2.338   0.171   3.989 -0.1869  0.4068 -0.6092
 1817SOL    HW1 5483   2.290   0.088   3.993 -0.4748  0.4657 -2.1191
 1817SOL    HW2 5484   2.386   0.166   3.906  0.4847  1.3882 -0.2935
 1818SOL     OW 5485   3.898   1.220   2.841 -0.0463  0.0138 -0.3383
 1818SOL    HW1 5486   3.891   1.162   2.765  0.0031 -0.6014  0.1161
 1818SOL    HW2 5487   3.911   1.161   2.915 -2.5345  0.4167  0.5285
 1819SOL     OW 5488   1.212   0.885   1.933 -0.2416  0.0512 -0.0689
 1819SOL    HW1 5489   1.237   0.932   1.854  2.5101 -0.4875  0.3892
 1819SOL    HW2 5490   1.238   0.943   2.005 -1.2395 -0.1471  0.4690
 1820SOL     OW 5491   2.184   4.866   0.458  0.3409  0.1312 -0.1676
 1820SOL    HW1 5492   2.226   4.939   0.413  0.3895  0.2846  0.1265
 1820SOL    HW2 5493   2.114   4.907   0.510  0.3300 -0.0376 -0.0480
 1821SOL     OW 5494   3.697   0.282   2.418  0.2502  0.4366  0.0031
 1821SOL    HW1 5495   3.666   0.372   2.432  0.6448  0.4847  0.6204
 1821SOL    HW2 5496   3.620   0.228   2.433 -0.0336  0.6828 -0.5531
 1822SOL     OW 5497   2.418   1.707   4.777  0.4103  0.3511  0.2295
 1822SOL    HW1 5498   2.494   1.671   4.823 -0.0408  1.4013  1.8588
 1822SOL    HW2 5499   2.444   1.797   4.755  1.2099 -0.5417 -3.0491
 1823SOL     OW 5500   2.833   2.152   1.979 -0.5463  0.0371  0.1370
 1823SOL    HW1 5501   2.794   2.224   1.929 -0.7031  0.3639  0.7235
 1823SOL    HW2 5502   2.759   2.111   2.024 -0.1703  0.9854  1.6738
 1824SOL     OW 5503   3.604   0.480   4.145  0.7389  0.7638  0.3029
 1824SOL    HW1 5504   3.663   0.528   4.087 -1.2863  2.8650 -0.2074
 1824SOL    HW2 5505   3.595   0.394   4.105 -0.1572  1.9653 -2.3094
 1825SOL     OW 5506   0.412   2.082   2.046 -0.3265 -0.6487 -0.2549
 1825SOL    HW1 5507   0.490   2.062   1.994  0.2905 -0.1475  0.4529
 1825SOL    HW2 5508   0.419   2.025   2.123 -0.6642 -0.6159 -0.2003
 1826SOL     OW 5509   2.588   2.182   3.966 -1.0401 -0.3279  0.6592
 1826SOL    HW1 5510   2.669   2.182   3.916 -2.9082 -0.6009 -2.6940
 1826SOL    HW2 5511   2.554   2.093   3.956 -2.3462  0.1281  0.8804
 1827SOL     OW 5512   1.213   3.963   2.727  0.4524  0.1374 -0.4735
 1827SOL    HW1 5513   1.167   3.991   2.648 -1.6488 -0.5486  0.4323
 1827SOL    HW2 5514   1.263   4.040   2.755  0.1148  0.8145 -1.6853
 1828SOL     OW 5515   1.766   0.581   4.636  0.2383  0.0790 -0.1608
 1828SOL    HW1 5516   1.744   0.665   4.596 -2.2437  0.0923  1.0817
 1828SOL    HW2 5517   1.855   0.563   4.606  0.3269  2.4755 -1.5575
 1829SOL     OW 5518   3.379   3.353   2.070  0.0764  0.0347  0.0771
 1829SOL    HW1 5519   3.315   3.359   1.999 -2.1849 -1.4147  1.8478
 1829SOL    HW2 5520   3.423   3.270   2.055 -1.5022 -1.0564  1.1138
 1830SOL     OW 5521   1.819   1.354   1.745  0.3860  0.0580  0.6939
 1830SOL    HW1 5522   1.873   1.373   1.822  1.9543 -0.6177 -0.1824
 1830SOL    HW2 5523   1.780   1.269   1.764  1.4375 -0.5081  0.4378
 1831SOL     OW 5524   1.476   1.767   4.538  0.1924 -0.5819  0.0335
 1831SOL    HW1 5525   1.384   1.742   4.524 -0.3589  0.6056  1.2923
 1831SOL    HW2 5526   1.495   1.828   4.466  0.2587 -1.4005 -0.6648
 1832SOL     OW 5527   1.313   1.459   4.895  0.2597  0.9165  0.5187
 1832SOL    HW1 5528   1.405   1.432   4.888  0.0714  0.4764 -0.2645
 1832SOL    HW2 5529   1.308   1.502   4.981  1.2353  1.1023  0.4940
 1833SOL     OW 5530   3.029   4.392   0.813 -0.2142  0.0375  0.0313
 1833SOL    HW1 5531   3.049   4.426   0.726 -2.6625  0.1440 -0.5683
 1833SOL    HW2 5532   2.979   4.312   0.796 -0.3998 -0.1423  1.3384
 1834SOL     OW 5533   1.236   4.539   1.815 -0.7150  0.3112  0.1220
 1834SOL    HW1 5534   1.161   4.567   1.868 -2.4991  0.4624 -2.2885
 1834SOL    HW2 5535   1.206   4.458   1.774  0.9911 -0.3443  0.1083
 1835SOL     OW 5536   3.183   0.746   4.720  0.4652  0.3226 -0.1285
 1835SOL    HW1 5537   3.206   0.749   4.627  0.2716  1.1681 -0.1539
 1835SOL    HW2 5538   3.182   0.837   4.748  0.3134  0.0888  0.6563
 1836SOL     OW 5539   1.146   1.430   3.320 -0.0869 -0.1734  0.0116
 1836SOL    HW1 5540   1.175   1.357   3.267 -0.4375  0.8717 -1.6869
 1836SOL    HW2 5541   1.068   1.464   3.275  0.5308  1.7261  0.2885
 1837SOL     OW 5542   4.313   1.782   0.409 -0.1510  0.0115  0.3247
 1837SOL    HW1 5543   4.381   1.780   0.342 -0.6351  2.2452 -0.3478
 1837SOL    HW2 5544   4.361   1.794   0.492  0.3452  0.8866 -0.0649
 1838SOL     OW 5545   3.084   4.816   1.894 -0.3731 -0.0367 -0.0055
 1838SOL    HW1 5546   2.993   4.844   1.883 -0.0031  0.5734 -1.9917
 1838SOL    HW2 5547   3.131   4.896   1.918 -0.1718 -0.0649 -0.2901
 1839SOL     OW 5548   2.265   2.824   4.234  0.0652  0.0235  0.5495
 1839SOL    HW1 5549   2.194   2.760   4.241 -0.5202  0.7954  2.5497
 1839SOL    HW2 5550   2.320   2.791   4.164  0.1101 -2.9982  1.8360
 1840SOL     OW 5551   4.902   1.523   3.674  0.2238 -0.0152  0.3384
 1840SOL    HW1 5552   4.878   1.575   3.751  0.0705  0.1489  0.1824
 1840SOL    HW2 5553   4.822   1.519   3.622  0.4196  0.1786  0.0152
 1841SOL     OW 5554   4.360   3.748   4.010 -0.1772 -0.1357  0.6567
 1841SOL    HW1 5555   4.306   3.742   3.931 -0.3231 -0.3628  0.7749
 1841SOL    HW2 5556   4.450   3.742   3.978 -0.0478  2.7937  0.1390
 1842SOL     OW 5557   3.745   0.707   0.921  0.5629 -0.2548 -0.0343
 1842SOL    HW1 5558   3.707   0.777   0.867  2.7901 -0.0818 -1.5166
 1842SOL    HW2 5559   3.836   0.701   0.892  0.5843 -3.5207  0.2960
 1843SOL     OW 5560   0.267   1.516   3.677  0.1299 -0.1791 -0.3034
 1843SOL    HW1 5561   0.173   1.512   3.665  0.2271  1.0957 -1.8303
 1843SOL    HW2 5562   0.288   1.441   3.733 -1.8368 -0.1528  0.5456
 1844SOL     OW 5563   2.507   4.372   0.540  0.1713 -0.4016  0.2973
 1844SOL    HW1 5564   2.594   4.335   0.527  0.4449 -0.5018  2.1575
 1844SOL    HW2 5565   2.481   4.402   0.453  0.9241 -2.7586 -0.8179
 1845SOL     OW 5566   4.113   4.918   1.039 -0.4945 -0.3738  0.2492
 1845SOL    HW1 5567   4.117   4.833   0.994  0.4918 -0.2300  0.0561
 1845SOL    HW2 5568   4.070   4.976   0.976 -1.1854 -0.7281  0.3859
 1846SOL     OW 5569   3.412   4.490   1.321  0.0461  0.1660  0.0293
 1846SOL    HW1 5570   3.399   4.538   1.239 -0.9742  0.0122  0.0889
 1846SOL    HW2 5571   3.484   4.429   1.302  0.1543  0.4795 -0.5896
 1847SOL     OW 5572   3.104   2.470   2.589 -0.3295  0.1767  0.1173
 1847SOL    HW1 5573   3.014   2.499   2.605 -0.1532  0.5117  0.5140
 1847SOL    HW2 5574   3.156   2.515   2.655  0.3568  1.2962 -1.1264
 1848SOL     OW 5575   0.213   1.779   3.554  0.0969  0.0963  0.8154
 1848SOL    HW1 5576   0.121   1.783   3.582  0.1600  0.4670  0.9763
 1848SOL    HW2 5577   0.246   1.697   3.592 -0.6966 -1.0765 -0.8832
 1849SOL     OW 5578   2.448   3.140   4.532  0.3435  0.7479 -0.5820
 1849SOL    HW1 5579   2.503   3.065   4.552 -0.8166  0.0675  0.1340
 1849SOL    HW2 5580   2.377   3.105   4.479 -0.5220  1.2037  0.2396
 1850SOL     OW 5581   0.324   4.179   3.531  0.5459 -0.4188 -0.1316
 1850SOL    HW1 5582   0.390   4.246   3.516  0.6854 -0.4774  0.2097
 1850SOL    HW2 5583   0.274   4.176   3.449  0.5610  0.0746 -0.1626
 1851SOL     OW 5584   4.176   0.565   1.905 -0.3468 -0.6166  0.2394
 1851SOL    HW1 5585   4.136   0.587   1.989  1.3407 -0.6921  1.1201
 1851SOL    HW2 5586   4.234   0.491   1.926  0.2432 -0.5011 -0.9548
 1852SOL     OW 5587   4.409   4.531   4.239 -0.4216  0.4461  0.4807
 1852SOL    HW1 5588   4.420   4.437   4.254  1.2277  0.0361 -2.4659
 1852SOL    HW2 5589   4.490   4.570   4.274  0.0876  0.3866 -0.5779
 1853SOL     OW 5590   3.957   3.666   2.515 -0.3103  0.4233  0.4105
 1853SOL    HW1 5591   4.048   3.674   2.541 -0.1455 -2.7791  1.2668
 1853SOL    HW2 5592   3.907   3.674   2.596 -0.3365 -2.4251  0.7838
 1854SOL     OW 5593   4.033   3.927   2.192 -0.4805  0.1904 -0.3312
 1854SOL    HW1 5594   4.037   3.848   2.246  0.3663  0.7152  0.3870
 1854SOL    HW2 5595   4.124   3.954   2.182 -0.8269  1.8153  0.5321
 1855SOL     OW 5596   3.315   1.452   1.227  0.0242 -0.7670 -0.2818
 1855SOL    HW1 5597   3.348   1.398   1.299 -0.4555 -1.9458 -0.9267
 1855SOL    HW2 5598   3.220   1.446   1.235 -0.0728  1.0206  0.3819
 1856SOL     OW 5599   2.288   1.792   0.527 -0.1341  0.1756 -0.2803
 1856SOL    HW1 5600   2.195   1.777   0.545  0.0157 -1.6367 -0.8112
 1856SOL    HW2 5601   2.334   1.732   0.587  0.6109 -0.2073 -1.2116
 1857SOL     OW 5602   2.550   3.970   1.661  0.7907 -0.3231 -0.0694
 1857SOL    HW1 5603   2.560   3.991   1.568  2.5043  2.1599  0.5565
 1857SOL    HW2 5604   2.470   4.015   1.687 -0.6622 -2.4402 -0.6144
 1858SOL     OW 5605   1.915   2.160   4.387  0.2357 -0.0031 -0.4674
 1858SOL    HW1 5606   1.821   2.164   4.407  0.4151  0.1519  0.4143
 1858SOL    HW2 5607   1.944   2.078   4.427  0.1133 -1.0660 -2.4671
 1859SOL     OW 5608   2.982   3.640   1.719 -0.1078  0.4884 -0.5119
 1859SOL    HW1 5609   2.954   3.554   1.687  2.3268  0.3846 -2.6985
 1859SOL    HW2 5610   2.938   3.702   1.660 -0.7092  0.6893  0.1354
 1860SOL     OW 5611   2.252   1.911   3.013  0.1869  0.1728 -0.4170
 1860SOL    HW1 5612   2.166   1.914   2.971  0.5733 -0.7560 -1.3124
 1860SOL    HW2 5613   2.294   1.993   2.986  0.2404 -0.1815 -1.4467
 1861SOL     OW 5614   3.051   4.900   4.143  0.1590 -0.0410 -0.4297
 1861SOL    HW1 5615   2.961   4.881   4.170  0.2461 -0.1735 -0.2312
 1861SOL    HW2 5616   3.063   4.847   4.064 -0.3745  0.9862 -1.2260
 1862SOL     OW 5617   3.957   3.279   3.274  0.1212 -0.8908 -0.2455
 1862SOL    HW1 5618   3.939   3.207   3.214  1.0213 -0.6480 -0.8230
 1862SOL    HW2 5619   3.872   3.297   3.316 -0.9535  0.0185 -2.6232
 1863SOL     OW 5620   3.374   2.446   0.564 -0.0747 -0.3015 -0.1870
 1863SOL    HW1 5621   3.433   2.505   0.518 -2.1431  0.0117 -2.6608
 1863SOL    HW2 5622   3.332   2.501   0.630 -2.3743  1.3445 -2.8036
 1864SOL     OW 5623   1.450   1.125   2.467 -0.2972  0.3572  0.5507
 1864SOL    HW1 5624   1.421   1.183   2.537 -0.0856  0.0733  0.8784
 1864SOL    HW2 5625   1.372   1.075   2.443 -0.6020  1.1027 -0.0682
 1865SOL     OW 5626   3.530   0.022   3.375 -0.4128  0.0061  0.0077
 1865SOL    HW1 5627   3.532   0.116   3.394  2.4042  0.1905 -0.8697
 1865SOL    HW2 5628   3.561   0.014   3.285  0.1089 -1.8293  0.3122
 1866SOL     OW 5629   3.631   2.950   2.730 -0.2729  0.6956 -0.7666
 1866SOL    HW1 5630   3.536   2.961   2.725 -0.4286 -0.8148 -1.6318
 1866SOL    HW2 5631   3.661   2.965   2.640 -0.1133 -2.0404 -1.2494
 1867SOL     OW 5632   1.702   1.152   1.879 -0.0749  0.2122  0.1448
 1867SOL    HW1 5633   1.643   1.130   1.951 -1.1397 -0.9736 -1.0510
 1867SOL    HW2 5634   1.686   1.085   1.813  2.4757 -0.0638 -0.3273
 1868SOL     OW 5635   0.488   0.913   2.682  0.3735  0.0253 -0.2360
 1868SOL    HW1 5636   0.484   0.958   2.598  0.5979  1.2159  0.3713
 1868SOL    HW2 5637   0.553   0.962   2.733  1.3091 -1.5396  0.1412
 1869SOL     OW 5638   3.209   0.109   3.063 -0.7642  0.4849 -0.3711
 1869SOL    HW1 5639   3.253   0.191   3.084 -0.2154  0.4878 -1.4554
 1869SOL    HW2 5640   3.180   0.075   3.148  0.2969  1.0714  0.2538
 1870SOL     OW 5641   1.605   2.710   2.661  0.6241  0.0221  0.2870
 1870SOL    HW1 5642   1.660   2.740   2.588 -1.2413  0.9815 -0.8188
 1870SOL    HW2 5643   1.622   2.616   2.667  0.8261 -0.0940 -1.4277
 1871SOL     OW 5644   2.531   4.126   0.735 -0.2720 -0.0168  0.2712
 1871SOL    HW1 5645   2.527   4.118   0.640 -1.1675  0.5648  0.2506
 1871SOL    HW2 5646   2.590   4.200   0.750  0.1643 -0.3432  0.1849
 1872SOL     OW 5647   2.841   1.534   2.248  0.2367 -0.4927  0.4571
 1872SOL    HW1 5648   2.854   1.475   2.322 -1.3054 -1.1127  0.2847
 1872SOL    HW2 5649   2.808   1.478   2.178  0.2631  0.3177 -0.2271
 1873SOL     OW 5650   2.562   1.156   1.437 -0.3767  0.4639 -0.3416
 1873SOL    HW1 5651   2.478   1.131   1.400 -0.1939 -0.0912 -0.3933
 1873SOL    HW2 5652   2.557   1.251   1.445 -1.2897  0.3726  0.3459
 1874SOL     OW 5653   1.187   4.407   3.021  0.0563  0.2184  0.2514
 1874SOL    HW1 5654   1.157   4.476   3.081  0.4727  0.6688 -0.0429
 1874SOL    HW2 5655   1.151   4.432   2.936  0.9775  0.6005 -0.0415
 1875SOL     OW 5656   2.143   4.306   3.550 -0.3103 -0.0873  0.0448
 1875SOL    HW1 5657   2.049   4.307   3.563 -0.2050 -1.4185  1.2063
 1875SOL    HW2 5658   2.170   4.397   3.561 -1.2977  0.1006  1.0774
 1876SOL     OW 5659   0.799   0.048   4.046  0.6942 -0.5394 -0.6193
 1876SOL    HW1 5660   0.719   0.054   4.099  0.3892 -0.4146 -1.0852
 1876SOL    HW2 5661   0.819  -0.045   4.044  0.4827 -0.5864 -0.6124
 1877SOL     OW 5662   3.327   1.005   3.631  0.6104  0.1935  0.3626
 1877SOL    HW1 5663   3.414   0.992   3.667  0.4031  1.8072  1.5057
 1877SOL    HW2 5664   3.341   1.015   3.537  1.7034  0.8215  0.5835
 1878SOL     OW 5665   1.580   0.801   1.976 -0.0506 -0.2529 -0.1322
 1878SOL    HW1 5666   1.556   0.747   1.900  1.1291  0.9623 -1.4419
 1878SOL    HW2 5667   1.660   0.761   2.009 -0.0613 -0.2558 -0.1098
 1879SOL     OW 5668   4.132   4.211   1.257 -0.2345 -0.1066 -0.2710
 1879SOL    HW1 5669   4.123   4.205   1.352 -0.8132 -2.6990 -0.4001
 1879SOL    HW2 5670   4.078   4.285   1.232 -0.7458  0.1087  1.3521
 1880SOL     OW 5671   0.762   2.911   3.785  0.1757  0.6006  0.1721
 1880SOL    HW1 5672   0.712   2.936   3.862  1.0715  0.7637  0.7060
 1880SOL    HW2 5673   0.788   2.821   3.801  1.6662  1.1063  0.7853
 1881SOL     OW 5674   0.851   1.870   1.674 -0.2923  0.3071  0.0221
 1881SOL    HW1 5675   0.782   1.810   1.704  0.1770 -0.5420 -0.5319
 1881SOL    HW2 5676   0.931   1.818   1.678  0.0343  0.7040 -1.0448
 1882SOL     OW 5677   1.787   2.204   2.558  0.2585  0.7377  0.0378
 1882SOL    HW1 5678   1.834   2.193   2.476 -0.2310  0.3331 -0.1949
 1882SOL    HW2 5679   1.769   2.115   2.588 -0.0903  0.8858  0.2762
 1883SOL     OW 5680   2.522   1.249   2.414 -0.0090 -0.7399 -0.7602
 1883SOL    HW1 5681   2.428   1.239   2.428  0.2668 -0.4079  2.1121
 1883SOL    HW2 5682   2.541   1.200   2.335 -2.4957 -1.3629 -1.0430
 1884SOL     OW 5683   4.836   4.612   3.916 -0.0912  0.1796 -0.4077
 1884SOL    HW1 5684   4.868   4.524   3.898 -0.4715 -0.1232  0.3261
 1884SOL    HW2 5685   4.827   4.653   3.830  0.0345 -0.5189 -0.7590
 1885SOL     OW 5686   4.298   1.726   3.418 -0.2622 -0.7125  0.2684
 1885SOL    HW1 5687   4.247   1.651   3.387 -2.0421 -0.3173  2.0604
 1885SOL    HW2 5688   4.334   1.698   3.502  1.0674 -0.3584 -0.1607
 1886SOL     OW 5689   0.699   3.627   3.141 -0.5421 -0.0244 -0.7527
 1886SOL    HW1 5690   0.769   3.575   3.102 -0.2057  0.1156 -0.3460
 1886SOL    HW2 5691   0.738   3.664   3.220 -1.0542  0.1167 -0.5609
 1887SOL     OW 5692   3.250   0.571   1.396  0.0354  0.1024 -0.2784
 1887SOL    HW1 5693   3.227   0.652   1.441 -2.7814 -1.2616  0.9907
 1887SOL    HW2 5694   3.200   0.574   1.314  0.2101 -0.1836 -0.3966
 1888SOL     OW 5695   1.981   2.691   3.838  0.1978 -0.2778 -0.4110
 1888SOL    HW1 5696   2.028   2.664   3.759  1.1362  2.6714 -0.9839
 1888SOL    HW2 5697   1.996   2.785   3.844 -1.8861  0.0115  1.9737
 1889SOL     OW 5698   3.528   0.339   1.722 -0.1625 -0.1453  0.2683
 1889SOL    HW1 5699   3.571   0.375   1.644 -0.2449 -0.4564  0.0757
 1889SOL    HW2 5700   3.499   0.252   1.695 -1.8750  0.4585  0.0422
 1890SOL     OW 5701   3.976   3.762   1.957  0.4247 -0.1844  0.1367
 1890SOL    HW1 5702   3.990   3.823   2.030 -1.4770  1.8275 -1.0404
 1890SOL    HW2 5703   3.929   3.688   1.997  0.7612  0.1505  1.1974
 1891SOL     OW 5704   2.438   1.589   1.424 -0.2269  0.0321 -0.4409
 1891SOL    HW1 5705   2.466   1.639   1.501 -0.6974  0.8837 -0.8055
 1891SOL    HW2 5706   2.437   1.498   1.454  2.7596 -0.0645 -0.3576
 1892SOL     OW 5707   3.709   0.445   0.827  0.1044 -0.1483  0.1357
 1892SOL    HW1 5708   3.731   0.489   0.909 -0.0491 -0.9454  0.6167
 1892SOL    HW2 5709   3.622   0.479   0.804  0.8586  1.3706 -0.6254
 1893SOL     OW 5710   0.122   2.530   3.214 -0.1624 -0.9452  0.3208
 1893SOL    HW1 5711   0.108   2.493   3.301 -1.1029 -0.2166  0.4875
 1893SOL    HW2 5712   0.043   2.509   3.165  0.2764 -1.1724 -0.3131
 1894SOL     OW 5713   2.618   2.041   2.216 -0.1204  0.3111 -0.1913
 1894SOL    HW1 5714   2.565   2.071   2.290  1.0383  1.2245  0.2865
 1894SOL    HW2 5715   2.555   1.999   2.158 -1.0933 -0.2634  1.2148
 1895SOL     OW 5716   2.307   2.746   2.100  0.7090 -0.0001 -0.0100
 1895SOL    HW1 5717   2.279   2.837   2.108  0.9005  0.0223  0.4591
 1895SOL    HW2 5718   2.268   2.702   2.176 -0.5135 -0.6150 -0.9494
 1896SOL     OW 5719   0.636   1.769   1.248 -0.1889  0.2319  0.3250
 1896SOL    HW1 5720   0.719   1.776   1.294 -0.9225 -1.7319  2.1045
 1896SOL    HW2 5721   0.659   1.773   1.155  1.6162  1.7880  0.7871
 1897SOL     OW 5722   1.750   1.692   3.119  0.6622  0.2187 -0.5018
 1897SOL    HW1 5723   1.735   1.722   3.209 -0.7877 -0.0179 -0.6388
 1897SOL    HW2 5724   1.678   1.731   3.068  1.9846  1.1151 -1.7580
 1898SOL     OW 5725   3.339   1.404   2.799 -0.3548  0.0923  0.1369
 1898SOL    HW1 5726   3.324   1.498   2.815  0.0122  0.6272 -2.3035
 1898SOL    HW2 5727   3.377   1.372   2.881 -0.2748  2.1207  0.9658
 1899SOL     OW 5728   1.240   1.568   3.093 -0.1597  0.6328  0.2784
 1899SOL    HW1 5729   1.302   1.627   3.049  0.5002 -0.6669 -0.5735
 1899SOL    HW2 5730   1.245   1.594   3.185  0.6798  1.4186  0.0343
 1900SOL     OW 5731   1.909   2.193   2.886 -0.3391  0.1896 -0.5309
 1900SOL    HW1 5732   1.946   2.147   2.961  0.0427  1.5993  0.1725
 1900SOL    HW2 5733   1.814   2.177   2.892 -0.3633  0.6880  0.5349
 1901SOL     OW 5734   2.177   4.120   2.551  0.4710  0.0732 -0.3552
 1901SOL    HW1 5735   2.259   4.074   2.536  0.3621  0.2489 -1.6774
 1901SOL    HW2 5736   2.201   4.197   2.602  0.6718 -1.3123  1.7210
 1902SOL     OW 5737   2.475   0.253   2.708 -0.1600 -0.0683 -0.4566
 1902SOL    HW1 5738   2.523   0.265   2.627  1.5281 -1.5128  0.2586
 1902SOL    HW2 5739   2.439   0.339   2.728  4.8610  2.1461  0.5668
 1903SOL     OW 5740   0.783   4.284   0.513  0.2639 -0.7936 -0.5932
 1903SOL    HW1 5741   0.854   4.346   0.528  0.1870 -1.1669  1.7504
 1903SOL    HW2 5742   0.704   4.338   0.510  0.4201 -0.5818 -0.8864
 1904SOL     OW 5743   3.111   4.242   4.280  0.0958 -0.5712  0.3903
 1904SOL    HW1 5744   3.115   4.310   4.348 -3.3448  0.9152 -0.6920
 1904SOL    HW2 5745   3.121   4.289   4.198 -0.8019 -1.5738 -0.3198
 1905SOL     OW 5746   1.478   0.477   2.102  0.3858  0.1443  0.4106
 1905SOL    HW1 5747   1.562   0.468   2.056 -0.3961  0.7188 -1.2017
 1905SOL    HW2 5748   1.498   0.529   2.180  1.3367  1.2807 -0.5558
 1906SOL     OW 5749   2.287   4.789   4.663  0.5544  0.2490 -0.3528
 1906SOL    HW1 5750   2.230   4.823   4.594  0.4334  0.0730 -0.3395
 1906SOL    HW2 5751   2.305   4.865   4.718 -1.0277 -0.0079  0.6067
 1907SOL     OW 5752   2.593   3.853   3.234  0.2631  0.1252 -0.5255
 1907SOL    HW1 5753   2.618   3.873   3.143  1.1731  3.0062  0.2454
 1907SOL    HW2 5754   2.515   3.907   3.250 -0.8412 -1.5647 -0.0314
 1908SOL     OW 5755   4.007   1.489   0.543  0.6984 -0.1410 -0.3978
 1908SOL    HW1 5756   3.970   1.528   0.622  1.6278  0.2440 -0.1415
 1908SOL    HW2 5757   3.988   1.553   0.474  0.7677 -0.0141 -0.2981
 1909SOL     OW 5758   2.174   4.606   4.100  0.1746 -0.2538 -0.4682
 1909SOL    HW1 5759   2.178   4.558   4.018  1.9928 -1.6649  0.3774
 1909SOL    HW2 5760   2.260   4.595   4.139 -0.4568  0.8380  1.3938
 1910SOL     OW 5761   0.734   3.243   1.802  0.2247  0.0535 -0.7304
 1910SOL    HW1 5762   0.685   3.204   1.874  0.3812 -0.5422 -0.9342
 1910SOL    HW2 5763   0.798   3.300   1.843 -0.1725  0.2826 -0.4318
 1911SOL     OW 5764   2.069   4.180   0.233  0.3194  0.0635 -0.2562
 1911SOL    HW1 5765   2.085   4.264   0.191 -0.5812  0.1195 -0.5057
 1911SOL    HW2 5766   2.130   4.120   0.190  1.5461  0.7482  0.4985
 1912SOL     OW 5767   2.920   2.947   2.429 -0.1825  0.3675  0.1335
 1912SOL    HW1 5768   3.011   2.947   2.459 -0.1281  1.4134  0.0312
 1912SOL    HW2 5769   2.869   2.927   2.507  0.1205  0.0666  0.2563
 1913SOL     OW 5770   2.556   2.803   4.847  0.2937  0.0261 -0.6778
 1913SOL    HW1 5771   2.598   2.781   4.763  1.4286  3.0550 -1.0405
 1913SOL    HW2 5772   2.479   2.854   4.822 -0.6311 -0.9100  0.1449
 1914SOL     OW 5773   2.660   0.579   3.118 -0.0308  0.0411  0.8158
 1914SOL    HW1 5774   2.709   0.659   3.135 -0.0790  0.3200 -0.2630
 1914SOL    HW2 5775   2.598   0.603   3.049  0.2786 -1.0373  0.1375
 1915SOL     OW 5776   2.178   1.088   2.009  0.1539  0.3764 -0.1744
 1915SOL    HW1 5777   2.258   1.040   1.991  1.3039  1.5307  1.5705
 1915SOL    HW2 5778   2.126   1.030   2.065  1.4541  0.9979  1.7740
 1916SOL     OW 5779   3.878   3.789   0.656  0.0944  0.1556  0.1223
 1916SOL    HW1 5780   3.833   3.710   0.627  1.2202 -0.2643 -0.5754
 1916SOL    HW2 5781   3.958   3.791   0.603  0.8390  0.9175  1.2367
 1917SOL     OW 5782   3.316   4.783   3.364  0.1504 -0.0653  0.1608
 1917SOL    HW1 5783   3.392   4.838   3.382  0.8642 -1.2319  0.8628
 1917SOL    HW2 5784   3.241   4.841   3.377  0.9046  1.0765 -0.4244
 1918SOL     OW 5785   0.032   0.466   4.557  0.0837 -0.0441 -0.2100
 1918SOL    HW1 5786   0.001   0.469   4.648 -0.9350  0.5743 -0.5530
 1918SOL    HW2 5787   0.049   0.373   4.540 -0.3529 -0.2425  0.4110
 1919SOL     OW 5788   3.278   0.950   1.647  0.2372 -0.0229 -0.6222
 1919SOL    HW1 5789   3.338   0.939   1.720  2.5161  3.3828 -1.7150
 1919SOL    HW2 5790   3.222   1.024   1.672 -2.5454 -2.0854 -0.3237
 1920SOL     OW 5791   2.159   0.250   3.648  0.2424  0.0354  0.5034
 1920SOL    HW1 5792   2.068   0.223   3.664  0.4152 -0.1541  1.1902
 1920SOL    HW2 5793   2.166   0.336   3.688 -0.0424  0.7212 -0.8652
 1921SOL     OW 5794   2.168   1.213   1.487 -0.1775  0.2632 -0.1711
 1921SOL    HW1 5795   2.193   1.173   1.571 -0.8142 -1.9742 -0.9802
 1921SOL    HW2 5796   2.231   1.178   1.424 -1.7880 -0.8939 -1.2139
[truncated: 435,077 more chars]
