# Supplementary material for: Best Practices in Constant pH MD Simulations: Accuracy and Sampling
Source: J Chem Theory Comput. 2022 Sep 15;18(10):6134–47. doi: 10.1021/acs.jctc.2c00517 (PMC9558372; doi:10.1021/acs.jctc.2c00517)
Supplement: Supplementary file 1 — ct2c00517_si_001.zip [file ct2c00517_si_001.zip › best_practices_simulations/sampling/modified_ff_3rd_order_fit/2_glu/0_glu.pdb]

ATOM      1  C   ACE     1       1.048   0.238  -0.245  1.00  0.00           C  
ATOM      2  O   ACE     1       1.659  -0.755  -0.662  1.00  0.00           O  
ATOM      3  CH3 ACE     1      -0.410   0.146   0.154  1.00  0.00           C  
ATOM      4 1HH3 ACE     1      -0.529  -0.569   0.955  1.00  0.00           H  
ATOM      5 2HH3 ACE     1      -0.762   1.110   0.490  1.00  0.00           H  
ATOM      6 3HH3 ACE     1      -1.005  -0.170  -0.690  1.00  0.00           H  
ATOM      7  N   ALA     2       1.662   1.368  -0.150  1.00  0.00           N  
ATOM      8  CA  ALA     2       3.068   1.444  -0.538  1.00  0.00           C  
ATOM      9  C   ALA     2       3.850   2.297   0.431  1.00  0.00           C  
ATOM     10  O   ALA     2       3.428   3.387   0.835  1.00  0.00           O  
ATOM     11  CB  ALA     2       3.126   1.974  -1.980  1.00  0.00           C  
ATOM     12  H   ALA     2       1.179   2.188   0.189  1.00  0.00           H  
ATOM     13  HA  ALA     2       3.500   0.426  -0.502  1.00  0.00           H  
ATOM     14 1HB  ALA     2       2.578   1.316  -2.682  1.00  0.00           H  
ATOM     15 2HB  ALA     2       2.680   2.984  -2.071  1.00  0.00           H  
ATOM     16 3HB  ALA     2       4.164   2.042  -2.353  1.00  0.00           H  
ATOM     17  N   GLUT    3       4.995   1.877   0.851  1.00  0.00           N  
ATOM     18  CA  GLUT    3       5.753   2.702   1.788  1.00  0.00           C  
ATOM     19  C   GLUT    3       7.222   2.701   1.443  1.00  0.00           C  
ATOM     20  O   GLUT    3       7.829   1.659   1.155  1.00  0.00           O  
ATOM     21  CB  GLUT    3       5.534   2.184   3.239  1.00  0.00           C  
ATOM     22  CG  GLUT    3       6.246   3.002   4.365  1.00  0.00           C  
ATOM     23  CD  GLUT    3       6.125   2.514   5.797  1.00  0.00           C  
ATOM     24  OE1 GLUT    3       5.455   1.500   6.073  1.00  0.00           O  
ATOM     25  OE2 GLUT    3       6.738   3.172   6.663  1.00  0.00           O1-
ATOM     26  H   GLUT    3       5.362   0.990   0.536  1.00  0.00           H  
ATOM     27  HA  GLUT    3       5.388   3.742   1.718  1.00  0.00           H  
ATOM     28 2HB  GLUT    3       5.862   1.127   3.312  1.00  0.00           H  
ATOM     29 3HB  GLUT    3       4.452   2.150   3.469  1.00  0.00           H  
ATOM     30 2HG  GLUT    3       5.913   4.052   4.367  1.00  0.00           H  
ATOM     31 3HG  GLUT    3       7.337   3.036   4.206  1.00  0.00           H  
ATOM     32  N   ALA     4       7.866   3.819   1.449  1.00  0.00           N  
ATOM     33  CA  ALA     4       9.288   3.817   1.115  1.00  0.00           C  
ATOM     34  C   ALA     4      10.057   4.747   2.024  1.00  0.00           C  
ATOM     35  O   ALA     4       9.651   5.883   2.295  1.00  0.00           O  
ATOM     36  CB  ALA     4       9.419   4.193  -0.371  1.00  0.00           C  
ATOM     37  H   ALA     4       7.395   4.681   1.680  1.00  0.00           H  
ATOM     38  HA  ALA     4       9.687   2.798   1.274  1.00  0.00           H  
ATOM     39 1HB  ALA     4       8.880   3.480  -1.024  1.00  0.00           H  
ATOM     40 2HB  ALA     4       9.008   5.199  -0.584  1.00  0.00           H  
ATOM     41 3HB  ALA     4      10.473   4.195  -0.704  1.00  0.00           H  
ATOM     42  N   NME     5      11.171   4.343   2.533  1.00  0.00           N  
ATOM     43  CH3 NME     5      11.928   5.219   3.410  1.00  0.00           C  
ATOM     44  H   NME     5      11.516   3.417   2.322  1.00  0.00           H  
ATOM     45 1HH3 NME     5      12.530   5.897   2.824  1.00  0.00           H  
ATOM     46 2HH3 NME     5      11.256   5.793   4.030  1.00  0.00           H  
ATOM     47 3HH3 NME     5      12.578   4.634   4.045  1.00  0.00           H  
END
