# Supplementary material for: Best Practices in Constant pH MD Simulations: Accuracy and Sampling
Source: J Chem Theory Comput. 2022 Sep 15;18(10):6134–47. doi: 10.1021/acs.jctc.2c00517 (PMC9558372; doi:10.1021/acs.jctc.2c00517)
Supplement: Supplementary file 1 — ct2c00517_si_001.zip [file ct2c00517_si_001.zip › best_practices_simulations/sampling/modified_ff_3rd_order_fit/2_glu/calc_ang.sh]

#!/bin/bash

#################################################
# get_distances.sh
#
#   Script iteratively calls gmx distance and
#   assembles a series of COM distance values
#   indexed by frame number, for use in
#   preparing umbrella sampling windows.
#
# Written by: Justin A. Lemkul, Ph.D.
#    Contact: jalemkul@vt.edu
#
#################################################

# compute distances
for (( i=0; i<5; i++ ))
do
#    k=$(python<<<"print('%3.2f' % ($i*0.05-0.2))")
    cd s_$i
    /projappl/project_2000996/gromacs-constantph/build/bin/gmx_mpi angle -f run.xtc -n ../angle.ndx -type dihedral -od -ov -all
    cd ../
done

exit;
