# Supplementary material for: Best Practices in Constant pH MD Simulations: Accuracy and Sampling
Source: J Chem Theory Comput. 2022 Sep 15;18(10):6134–47. doi: 10.1021/acs.jctc.2c00517 (PMC9558372; doi:10.1021/acs.jctc.2c00517)
Supplement: Supplementary file 1 — ct2c00517_si_001.zip [file ct2c00517_si_001.zip › best_practices_simulations/sampling/modified_ff_3rd_order_fit/2_glu/start_samp.sh]

#!/bin/bash
for (( i=0; i<5; i++ ))
do
    rm -r s_${i}
    mkdir s_${i}
    cd s_${i}
    cp ../md_cph.mdp .
    cp ../subm* .
    /projappl/project_2000996/gromacs-constantph/build/bin/gmx_mpi grompp -p ../topol.top -f md_cph.mdp -c ../8_npt.gro -n ../index.ndx -o run.tpr -maxwarn 1
    sbatch submit_puhti.sh
    cd ../
done

exit;
