# Supplementary material for: Best Practices in Constant pH MD Simulations: Accuracy and Sampling
Source: J Chem Theory Comput. 2022 Sep 15;18(10):6134–47. doi: 10.1021/acs.jctc.2c00517 (PMC9558372; doi:10.1021/acs.jctc.2c00517)
Supplement: Supplementary file 1 — ct2c00517_si_001.zip [file ct2c00517_si_001.zip › best_practices_simulations/sampling/modified_ff_3rd_order_fit/6_nter/8_npt.gro]

Protein in water
12095
    2ALA      N    1   1.255   1.900   1.572  0.0334  0.3598 -0.5181
    2ALA     H1    2   1.157   1.924   1.598 -0.6777 -3.6806  1.2643
    2ALA     H2    3   1.296   1.978   1.517  0.9519  0.7604  0.6833
    2ALA     H3    4   1.238   1.814   1.517 -1.6867  0.9390 -0.9736
    2ALA     CA    5   1.338   1.883   1.703 -0.4310 -0.3998 -0.0524
    2ALA     HA    6   1.304   1.789   1.741 -2.0642 -0.2517 -1.0379
    2ALA     CB    7   1.484   1.882   1.667  0.6362 -0.1848  0.1833
    2ALA    HB1    8   1.502   1.805   1.589 -2.8997 -1.5935  0.5859
    2ALA    HB2    9   1.530   1.976   1.630  0.4145  1.0657  2.8472
    2ALA    HB3   10   1.548   1.850   1.752  0.2598  0.1542  0.5982
    2ALA      C   11   1.310   1.997   1.800 -0.0596 -0.0530 -0.5232
    2ALA      O   12   1.245   2.092   1.771 -0.1428 -0.1254  0.0292
    3ALA      N   13   1.363   1.990   1.924  0.1091 -0.3252  0.0335
    3ALA     HN   14   1.421   1.912   1.948 -2.9465 -3.1122 -0.8267
    3ALA     CA   15   1.318   2.081   2.034 -0.2137  0.0615  0.5628
    3ALA     HA   16   1.237   2.147   2.006  0.3719  0.3011 -0.6395
    3ALA     CB   17   1.287   1.985   2.154  0.5023 -0.0710 -0.2080
    3ALA    HB1   18   1.206   1.912   2.133  1.1420 -0.5796 -1.0055
    3ALA    HB2   19   1.373   1.921   2.184  1.2674  2.8185  4.8855
    3ALA    HB3   20   1.252   2.045   2.240  0.1760  1.7056 -1.5142
    3ALA      C   21   1.423   2.185   2.077 -0.2335  0.0957  0.0986
    3ALA      O   22   1.411   2.276   2.163  0.1251  0.0633  0.2987
    4ALA      N   23   1.536   2.177   2.007 -0.5354 -0.2052 -0.2763
    4ALA     HN   24   1.539   2.111   1.932 -0.6535 -0.4610 -0.0549
    4ALA     CA   25   1.641   2.266   2.031 -0.5099 -0.1897  0.0178
    4ALA     HA   26   1.634   2.300   2.133 -1.5199  0.3309 -0.2026
    4ALA     CB   27   1.775   2.192   2.017 -0.2411  0.5076 -0.3290
    4ALA    HB1   28   1.788   2.107   2.087  0.2982  0.3407 -0.6252
    4ALA    HB2   29   1.773   2.135   1.921  0.1570  0.4371 -0.2962
    4ALA    HB3   30   1.862   2.262   2.020 -2.1585  3.0732 -0.9391
    4ALA      C   31   1.652   2.390   1.935 -0.7338  0.6029 -0.5468
    4ALA    OT1   32   1.640   2.368   1.814 -0.1511 -0.6131  1.2633
    4ALA    OT2   33   1.672   2.508   1.980 -0.0660  0.3758  0.1548
    5SOL     OW   34   0.083   0.037   3.759 -0.0832  0.1408  1.1028
    5SOL    HW1   35   0.147   0.015   3.826 -0.4582 -1.1807  1.0453
    5SOL    HW2   36   0.054   0.126   3.781  0.4383  0.0535  2.1647
    6SOL     OW   37   0.950   1.600   3.673 -0.3801  0.3193 -0.1312
    6SOL    HW1   38   0.931   1.569   3.585  1.4519 -1.1021 -0.0801
    6SOL    HW2   39   0.973   1.693   3.662  0.7702 -0.0834 -1.3169
    7SOL     OW   40   3.758   1.740   0.664 -0.6186 -0.0330 -0.0788
    7SOL    HW1   41   3.835   1.796   0.671 -1.5042  1.1530  0.6526
    7SOL    HW2   42   3.792   1.651   0.671  0.8053  0.4086 -1.0757
    8SOL     OW   43   0.580   2.127   0.994  0.1329  0.4217  0.3740
    8SOL    HW1   44   0.491   2.098   1.011  0.3622 -0.7828 -0.3150
    8SOL    HW2   45   0.634   2.049   1.010  0.8764  0.6646 -0.7825
    9SOL     OW   46   1.192   0.489   2.158 -0.9085  0.5545 -0.0445
    9SOL    HW1   47   1.242   0.560   2.117 -1.2994  1.5280  1.0984
    9SOL    HW2   48   1.165   0.434   2.085 -0.4383  1.4781 -0.9547
   10SOL     OW   49   2.735   0.255   3.689  0.1303  0.3399  0.0257
   10SOL    HW1   50   2.729   0.159   3.691 -0.6937  0.3768 -0.1185
   10SOL    HW2   51   2.684   0.284   3.765 -0.8836  0.6902 -0.7556
   11SOL     OW   52   1.662   1.072   2.623 -0.4351  0.5694 -0.2729
   11SOL    HW1   53   1.706   1.156   2.608  0.8303 -0.0046  0.1072
   11SOL    HW2   54   1.726   1.020   2.671 -1.2270 -0.6040 -0.4572
   12SOL     OW   55   1.629   4.605   0.159  0.0218  0.4590 -0.0507
   12SOL    HW1   56   1.683   4.553   0.101  0.5333  0.4586  0.4135
   12SOL    HW2   57   1.656   4.579   0.247 -1.0228  0.1660  0.1949
   13SOL     OW   58   2.442   3.859   0.153  0.0332 -0.8834  0.3630
   13SOL    HW1   59   2.355   3.849   0.192  0.4134 -2.6601  0.8863
   13SOL    HW2   60   2.429   3.918   0.079 -1.9763 -2.3665 -0.5813
   14SOL     OW   61   0.958   1.300   3.075  0.4291  0.7181  0.1662
   14SOL    HW1   62   0.997   1.382   3.103 -2.9851  1.9942  1.6930
   14SOL    HW2   63   0.884   1.325   3.020 -0.0836 -1.3704 -0.2021
   15SOL     OW   64   3.835   0.917   3.204  0.8287 -0.1963  0.4498
   15SOL    HW1   65   3.786   0.861   3.265 -0.3224  0.0338 -0.2308
   15SOL    HW2   66   3.803   1.005   3.223 -0.0975 -0.1985 -0.9603
   16SOL     OW   67   1.168   3.625   0.856  0.8178 -0.2638 -0.3688
   16SOL    HW1   68   1.259   3.628   0.827  1.1045 -1.1257  0.4110
   16SOL    HW2   69   1.152   3.533   0.877 -0.6208 -0.3742 -1.6778
   17SOL     OW   70   2.373   4.059   2.432 -0.5433  0.0796 -0.0902
   17SOL    HW1   71   2.399   4.045   2.523  0.8054 -0.5671 -0.5546
   17SOL    HW2   72   2.435   4.007   2.381 -3.1733 -2.1189 -1.2650
   18SOL     OW   73   1.604   0.249   3.922  0.2334 -0.1116  0.0946
   18SOL    HW1   74   1.564   0.231   3.837  0.3823 -0.2682  0.0573
   18SOL    HW2   75   1.535   0.228   3.986 -0.0401  0.4524 -0.0017
   19SOL     OW   76   0.658   2.616   3.256 -0.1373 -0.5651 -0.0243
   19SOL    HW1   77   0.570   2.613   3.220  0.5862 -2.3346 -1.8246
   19SOL    HW2   78   0.699   2.535   3.227  2.1746  0.3203  0.5413
   20SOL     OW   79   0.258   0.535   0.192 -0.0106 -0.0929 -0.4203
   20SOL    HW1   80   0.342   0.547   0.147  1.6497 -3.5364  1.3846
   20SOL    HW2   81   0.265   0.590   0.271  0.0436  0.4992 -0.8312
   21SOL     OW   82   0.781   1.963   1.056  0.9550 -0.2405  0.0274
   21SOL    HW1   83   0.840   2.011   0.999 -0.4839 -0.3870 -1.6678
   21SOL    HW2   84   0.833   1.943   1.134  2.6377  0.9415 -0.7509
   22SOL     OW   85   4.071   0.789   2.763  0.0046  0.1219  0.0969
   22SOL    HW1   86   4.084   0.707   2.716 -0.4789  0.1768 -0.1366
   22SOL    HW2   87   4.154   0.836   2.754  1.3309 -1.5200  2.5967
   23SOL     OW   88   2.975   0.425   4.343  0.2796 -0.3920  0.1261
   23SOL    HW1   89   2.950   0.371   4.419  0.9053  0.1864  0.7621
   23SOL    HW2   90   2.895   0.472   4.320 -0.0469 -0.9441  0.1155
   24SOL     OW   91   3.874   1.653   4.391 -0.4447  0.2507 -0.9289
   24SOL    HW1   92   3.968   1.639   4.389 -0.2753  1.1067  0.2446
   24SOL    HW2   93   3.838   1.576   4.347  0.8405  0.6331 -2.7561
   25SOL     OW   94   0.196   0.634   0.898  0.2805  0.1986  0.2944
   25SOL    HW1   95   0.130   0.639   0.829  0.5882 -0.8141 -0.0879
   25SOL    HW2   96   0.186   0.547   0.935  0.7150  0.4111  0.9400
   26SOL     OW   97   1.202   0.966   1.491  0.4951 -0.3590  0.1806
   26SOL    HW1   98   1.119   0.939   1.530  1.1361 -0.9653  1.1895
   26SOL    HW2   99   1.245   1.017   1.559  1.3656 -0.8970  0.0525
   27SOL     OW  100   1.759   0.989   2.950 -0.1058  0.1416 -0.4893
   27SOL    HW1  101   1.721   0.904   2.927 -0.8924  0.8901 -2.1496
   27SOL    HW2  102   1.721   1.010   3.036 -1.0497 -0.5334 -0.7267
   28SOL     OW  103   3.494   0.860   2.493 -0.2853 -0.4640 -0.2490
   28SOL    HW1  104   3.556   0.933   2.502 -1.1569  0.6535 -2.5298
   28SOL    HW2  105   3.472   0.859   2.399 -1.8073 -2.4260  0.0720
   29SOL     OW  106   3.505   1.488   0.473  0.0145 -0.5448  0.1192
   29SOL    HW1  107   3.589   1.496   0.429  0.5752 -0.3324  1.1818
   29SOL    HW2  108   3.467   1.407   0.438 -0.2753  0.3852 -1.8523
   30SOL     OW  109   1.925   2.078   1.030  0.4385 -0.4097  0.5398
   30SOL    HW1  110   1.937   2.160   1.078  0.1482  0.9156 -1.5641
   30SOL    HW2  111   1.855   2.096   0.967  1.7075 -1.6369 -1.3240
   31SOL     OW  112   1.439   0.160   0.814  0.3658  1.0180  0.2958
   31SOL    HW1  113   1.382   0.237   0.814 -0.9947  0.0492  0.4049
   31SOL    HW2  114   1.481   0.162   0.900 -0.0996  1.3370  0.5217
   32SOL     OW  115   0.340   4.085   1.372  0.6079 -0.1018 -0.1446
   32SOL    HW1  116   0.393   4.024   1.422  1.6644 -0.7162 -1.9151
   32SOL    HW2  117   0.265   4.032   1.342  0.4039  0.0423  0.1137
   33SOL     OW  118   1.941   1.566   4.779  0.1822  0.7633 -0.2839
   33SOL    HW1  119   1.855   1.596   4.808  0.1697 -0.2358  0.7791
   33SOL    HW2  120   1.983   1.644   4.742 -1.5671  1.0583 -1.8241
   34SOL     OW  121   2.476   2.258   0.393 -0.1913 -0.2196  0.3757
   34SOL    HW1  122   2.565   2.267   0.426  0.2375 -0.4219 -0.6828
   34SOL    HW2  123   2.432   2.339   0.419  0.4048  0.0458  0.5700
   35SOL     OW  124   3.781   2.548   4.080 -0.0269 -0.3188 -0.0279
   35SOL    HW1  125   3.838   2.493   4.134 -0.8143 -0.6576  0.4820
   35SOL    HW2  126   3.699   2.498   4.073 -0.8109  0.8497  0.5641
   36SOL     OW  127   2.602   4.470   4.119 -0.0825  0.4686 -0.1421
   36SOL    HW1  128   2.656   4.537   4.078 -0.1968  0.1526 -0.8267
   36SOL    HW2  129   2.629   4.388   4.077 -1.9147  0.4516 -1.4164
   37SOL     OW  130   1.812   1.856   0.693 -0.4022  0.5908  0.1304
   37SOL    HW1  131   1.889   1.838   0.639  0.6286  0.8746  1.4600
   37SOL    HW2  132   1.803   1.951   0.692 -1.1156  0.5245 -0.5125
   38SOL     OW  133   4.539   1.181   0.318  0.1288 -0.3207  0.0088
   38SOL    HW1  134   4.568   1.272   0.307  0.3088 -0.4016 -0.1850
   38SOL    HW2  135   4.493   1.181   0.402  0.6855 -0.1907  0.3183
   39SOL     OW  136   2.876   4.499   2.703 -0.4178  0.4653 -0.4909
   39SOL    HW1  137   2.877   4.547   2.620  1.0111  2.3842  0.5400
   39SOL    HW2  138   2.788   4.512   2.737 -0.3941  1.4287 -0.7671
   40SOL     OW  139   2.465   1.789   1.054  0.1003  0.2835  0.2266
   40SOL    HW1  140   2.420   1.791   0.970  1.1644  0.8013 -0.3522
   40SOL    HW2  141   2.440   1.705   1.093  0.2506 -0.3362 -0.9739
   41SOL     OW  142   4.687   2.853   2.127  0.2426  0.3016  0.1807
   41SOL    HW1  143   4.675   2.943   2.095 -0.4113  0.6331  1.2937
   41SOL    HW2  144   4.704   2.802   2.049 -2.5124  0.8502 -0.8860
   42SOL     OW  145   1.634   3.180   2.567 -0.3252  0.0054 -0.6683
   42SOL    HW1  146   1.577   3.185   2.643 -1.5909  1.0025 -1.6550
   42SOL    HW2  147   1.626   3.265   2.524  1.0119 -0.2383 -1.4829
   43SOL     OW  148   1.902   4.116   1.661  0.5205 -0.4624  0.3494
   43SOL    HW1  149   1.874   4.067   1.738  1.4373  0.0032  1.0000
   43SOL    HW2  150   1.880   4.207   1.681 -0.0798 -0.4538 -0.3347
   44SOL     OW  151   3.408   2.300   4.634 -0.6598 -0.3431  0.0671
   44SOL    HW1  152   3.395   2.366   4.703  1.8766 -1.1107  1.4090
   44SOL    HW2  153   3.495   2.319   4.600 -0.9407 -1.4504 -1.3310
   45SOL     OW  154   0.677   4.425   2.211  0.1557  0.0812 -0.3796
   45SOL    HW1  155   0.615   4.462   2.148 -0.5636  1.0967  0.8919
   45SOL    HW2  156   0.682   4.332   2.188 -1.1159  0.1664 -1.0779
   46SOL     OW  157   1.313   0.485   4.247 -0.0426 -0.3325 -0.7276
   46SOL    HW1  158   1.400   0.522   4.255  0.0575 -0.8420  1.2027
   46SOL    HW2  159   1.254   0.556   4.271  0.1319 -1.1429  2.5957
   47SOL     OW  160   1.350   4.610   0.225  0.4343 -0.5487  0.2744
   47SOL    HW1  161   1.421   4.562   0.182  0.3774 -0.6755  0.3227
   47SOL    HW2  162   1.390   4.692   0.254  0.3961 -0.3105 -0.3241
   48SOL     OW  163   0.929   1.078   3.230 -0.1342 -0.2034 -0.2653
   48SOL    HW1  164   0.939   1.156   3.176  0.7682  1.7785  2.5190
   48SOL    HW2  165   0.838   1.082   3.260  0.4203  0.9266  1.3854
   49SOL     OW  166   3.213   4.324   1.188  0.3031 -0.3633  0.4661
   49SOL    HW1  167   3.222   4.344   1.095  1.0143 -0.4911  0.5078
   49SOL    HW2  168   3.136   4.374   1.215  0.1949 -0.1864 -0.1486
   50SOL     OW  169   0.188   3.018   1.433 -0.1596 -0.0467  0.0223
   50SOL    HW1  170   0.102   3.031   1.393  0.6119 -0.8282 -2.0561
   50SOL    HW2  171   0.246   3.077   1.385  0.8363 -1.1051 -0.1311
   51SOL     OW  172   0.699   3.682   3.798  0.6641 -0.2919 -0.1477
   51SOL    HW1  173   0.611   3.644   3.793  0.6481 -0.8391  2.6303
   51SOL    HW2  174   0.686   3.768   3.837  1.2826  0.0033 -0.5873
   52SOL     OW  175   3.134   0.242   0.978 -0.3285  0.8504 -0.9218
   52SOL    HW1  176   3.141   0.160   1.028  0.3051  0.5664 -1.4579
   52SOL    HW2  177   3.213   0.291   1.002  0.0580  0.6477 -1.7391
   53SOL     OW  178   4.241   1.432   0.822  0.1560  0.5266  0.4193
   53SOL    HW1  179   4.239   1.473   0.735  1.0694  1.9198  1.0291
   53SOL    HW2  180   4.195   1.349   0.809  0.8904  0.3630 -1.5688
   54SOL     OW  181   3.593   1.174   4.546  0.2391 -0.0997 -0.2032
   54SOL    HW1  182   3.672   1.199   4.498  0.3574  2.1087  1.0074
   54SOL    HW2  183   3.530   1.244   4.525 -0.5498 -0.4887  0.8126
   55SOL     OW  184   2.943   0.877   1.245  0.1324  0.1918 -0.2370
   55SOL    HW1  185   2.856   0.856   1.277  0.7674 -0.1359  1.4109
   55SOL    HW2  186   2.946   0.842   1.156 -1.8903  1.5327 -0.9103
   56SOL     OW  187   1.893   0.138   1.438 -0.3377 -0.0499  0.7098
   56SOL    HW1  188   1.841   0.062   1.414 -0.3157 -0.3778  1.6465
   56SOL    HW2  189   1.863   0.160   1.526  0.5865  0.2134  0.9654
   57SOL     OW  190   3.583   1.639   4.927  0.1762  0.5791  0.5662
   57SOL    HW1  191   3.618   1.556   4.960 -0.8954 -0.0335  0.2035
   57SOL    HW2  192   3.639   1.660   4.852 -0.3943 -0.5569 -0.2076
   58SOL     OW  193   3.638   0.273   4.045  0.1829  0.1636  0.1188
   58SOL    HW1  194   3.716   0.221   4.064 -1.0786 -2.3886 -1.2515
   58SOL    HW2  195   3.638   0.284   3.950 -1.6237 -0.8112 -0.0463
   59SOL     OW  196   4.545   0.840   4.718  0.6679  0.5581  0.0737
   59SOL    HW1  197   4.497   0.877   4.644 -3.2703 -0.8069  1.6679
   59SOL    HW2  198   4.539   0.907   4.786 -1.2547 -0.4783  1.0285
   60SOL     OW  199   2.592   1.135   2.394 -0.4405 -0.2309  0.4389
   60SOL    HW1  200   2.665   1.186   2.429  0.0596 -1.4460  1.2326
   60SOL    HW2  201   2.520   1.196   2.389  0.7208  1.1207 -0.7490
   61SOL     OW  202   1.080   4.644   0.167  0.3936  0.0474 -0.3509
   61SOL    HW1  203   1.096   4.729   0.124 -0.1050 -0.8471 -2.4252
   61SOL    HW2  204   1.167   4.607   0.179  0.6784  1.1471  1.2954
   62SOL     OW  205   1.338   4.618   3.878 -0.2552  0.1755  0.4068
   62SOL    HW1  206   1.255   4.646   3.841  0.3652 -0.5097 -1.6229
   62SOL    HW2  207   1.346   4.525   3.854  1.0273  0.1949  0.6563
   63SOL     OW  208   2.059   2.213   1.212 -0.2489  0.1710 -0.1300
   63SOL    HW1  209   2.149   2.210   1.178 -0.0589  0.2630  0.3578
   63SOL    HW2  210   2.050   2.302   1.247 -1.2450  0.8927 -2.0941
   64SOL     OW  211   0.419   0.492   2.344  0.3204  0.2848 -0.3342
   64SOL    HW1  212   0.471   0.425   2.387 -0.5305  0.9597  1.8366
   64SOL    HW2  213   0.376   0.540   2.415 -1.4617  1.2214 -1.9428
   65SOL     OW  214   0.875   2.554   2.990 -0.3096 -0.0003 -1.0943
   65SOL    HW1  215   0.819   2.477   2.993 -0.4714  0.1060 -1.3389
   65SOL    HW2  216   0.948   2.529   2.933 -0.6526  0.2126 -1.6402
   66SOL     OW  217   0.454   4.025   1.737 -0.0650 -0.1330 -0.4914
   66SOL    HW1  218   0.434   4.107   1.692  0.4991 -0.0526 -0.5954
   66SOL    HW2  219   0.464   3.960   1.667  0.8069 -0.0093 -0.4931
   67SOL     OW  220   2.578   2.035   3.123 -0.2900 -0.2715 -0.2243
   67SOL    HW1  221   2.665   2.022   3.087 -0.5593 -2.2987 -0.2477
   67SOL    HW2  222   2.586   2.009   3.215 -1.0040 -1.0986 -0.3878
   68SOL     OW  223   1.705   4.522   0.681 -0.3184  0.5048  0.2347
   68SOL    HW1  224   1.689   4.458   0.751 -0.4546 -0.7133 -0.8835
   68SOL    HW2  225   1.736   4.600   0.727 -0.3643 -0.2803  1.6510
   69SOL     OW  226   2.504   0.435   1.769  0.3330 -0.1211 -0.0383
   69SOL    HW1  227   2.465   0.522   1.759 -2.1337 -1.2634 -1.2481
   69SOL    HW2  228   2.599   0.452   1.770 -0.0084  2.4989 -1.2418
   70SOL     OW  229   2.390   0.340   0.673 -0.0775  0.2365 -0.6534
   70SOL    HW1  230   2.391   0.259   0.621 -0.6998 -0.3110  0.1395
   70SOL    HW2  231   2.466   0.333   0.730 -0.0253  0.2937 -0.7168
   71SOL     OW  232   4.728   3.933   3.474 -0.2029 -0.1202 -0.0319
   71SOL    HW1  233   4.665   3.996   3.509 -1.3125 -0.9634 -0.4601
   71SOL    HW2  234   4.799   3.987   3.439 -0.9813  0.8822 -0.1076
   72SOL     OW  235   0.904   3.474   0.851  1.0015  0.0305 -0.2913
   72SOL    HW1  236   0.944   3.560   0.843 -0.2157  0.5356 -1.2658
   72SOL    HW2  237   0.813   3.491   0.875  0.8214 -0.9993 -0.1632
   73SOL     OW  238   0.920   4.429   3.297  0.0116  0.4323  0.2282
   73SOL    HW1  239   0.844   4.486   3.307  0.1415  0.4310  1.3323
   73SOL    HW2  240   0.976   4.450   3.371  1.0061  0.2923 -0.4574
   74SOL     OW  241   3.527   3.584   3.942  0.2358 -0.6700 -0.0767
   74SOL    HW1  242   3.545   3.491   3.956 -1.6081 -0.9000  1.0419
   74SOL    HW2  243   3.527   3.622   4.030 -0.1976  0.1578 -0.4232
   75SOL     OW  244   4.205   3.409   1.156  0.0448 -0.5700 -0.0755
   75SOL    HW1  245   4.198   3.363   1.240 -1.3793 -0.1379  0.0642
   75SOL    HW2  246   4.291   3.452   1.159  0.4765 -1.4443  0.6913
   76SOL     OW  247   0.911   4.664   1.350 -0.0566  0.5602 -0.9945
   76SOL    HW1  248   0.888   4.753   1.323  1.3979  0.7415 -1.7162
   76SOL    HW2  249   0.829   4.628   1.385 -0.5759  2.2992 -0.3100
   77SOL     OW  250   2.146   2.133   2.222  0.2661 -0.3393 -0.4108
   77SOL    HW1  251   2.133   2.155   2.130  0.2048  0.4414 -0.2252
   77SOL    HW2  252   2.146   2.218   2.267 -0.4085 -0.7617  0.4005
   78SOL     OW  253   1.518   4.202   1.756  0.6521 -0.2887  0.1180
   78SOL    HW1  254   1.525   4.149   1.836  1.4355  0.3364  0.4813
   78SOL    HW2  255   1.577   4.276   1.772 -0.2306  0.5563 -0.4840
   79SOL     OW  256   3.896   3.225   2.476  0.5003 -0.1039 -0.2989
   79SOL    HW1  257   3.990   3.217   2.490  0.5882 -0.9083 -1.2618
   79SOL    HW2  258   3.885   3.224   2.381 -0.4776  0.0350 -0.2054
   80SOL     OW  259   1.259   4.818   2.558  0.5658  0.5374 -0.5995
   80SOL    HW1  260   1.254   4.887   2.625 -2.0270 -0.3162  0.2277
   80SOL    HW2  261   1.274   4.864   2.476 -2.2024  2.3292 -0.2460
   81SOL     OW  262   1.821   2.735   0.996 -0.0037 -0.0596 -0.0237
   81SOL    HW1  263   1.911   2.735   0.965 -0.0641  1.0673 -0.2412
   81SOL    HW2  264   1.791   2.645   0.984  1.2149 -0.5418  0.4365
   82SOL     OW  265   3.018   0.214   0.079  0.1407 -0.2040  0.0129
   82SOL    HW1  266   2.983   0.144   0.023 -0.6598  0.7424 -0.7040
   82SOL    HW2  267   3.060   0.274   0.018 -0.3608  0.6281  0.4751
   83SOL     OW  268   4.632   2.965   4.894 -0.4163  0.2387 -0.0505
   83SOL    HW1  269   4.544   2.995   4.870 -0.3707 -0.1628 -0.7719
   83SOL    HW2  270   4.665   3.032   4.954 -0.9718  0.7186 -0.2675
   84SOL     OW  271   0.212   2.869   3.100  0.5599 -0.0936  0.0119
   84SOL    HW1  272   0.285   2.925   3.075 -0.4360  0.9374 -0.6607
   84SOL    HW2  273   0.165   2.918   3.166  0.6970 -0.9487  0.7733
   85SOL     OW  274   2.242   4.736   1.677  0.5081  0.3653  0.0125
   85SOL    HW1  275   2.273   4.740   1.768  0.8867  0.5658 -0.1216
   85SOL    HW2  276   2.179   4.664   1.676  1.4517 -0.4740  0.1469
   86SOL     OW  277   3.789   1.454   2.998 -0.3364 -0.1823 -0.0881
   86SOL    HW1  278   3.884   1.443   3.002 -0.1674  1.3727  1.3796
   86SOL    HW2  279   3.774   1.529   2.941 -0.9096 -1.9912 -2.4818
   87SOL     OW  280   0.136   4.847   0.050 -0.1293 -0.3432  0.2216
   87SOL    HW1  281   0.179   4.772   0.090  0.8834 -0.0902 -0.3416
   87SOL    HW2  282   0.093   4.811  -0.028  0.2577 -0.3609  0.0145
   88SOL     OW  283   0.243   2.243   1.381  0.0760  0.3120 -0.6338
   88SOL    HW1  284   0.176   2.175   1.376 -0.7902  0.8613  1.8129
   88SOL    HW2  285   0.200   2.314   1.429  1.8742  1.3978 -0.5587
   89SOL     OW  286   2.493   2.959   4.072 -0.6590  0.0773  0.3034
   89SOL    HW1  287   2.425   2.898   4.042 -1.2599  0.5355  0.6858
   89SOL    HW2  288   2.527   2.999   3.992 -1.0537  0.0537  0.1174
   90SOL     OW  289   1.273   3.102   1.555  0.2867  0.4947 -0.5545
   90SOL    HW1  290   1.193   3.050   1.547  0.9407 -0.7588  0.6093
   90SOL    HW2  291   1.269   3.138   1.644  0.1248  2.0109 -1.1469
   91SOL     OW  292   0.971   4.468   1.575  0.8848 -0.6139  0.0029
   91SOL    HW1  293   1.003   4.502   1.491  2.1974 -0.2197  0.6353
   91SOL    HW2  294   0.905   4.531   1.602 -0.2783 -1.2780 -1.1894
   92SOL     OW  295   4.672   4.174   0.526  0.7196 -0.0537  0.6397
   92SOL    HW1  296   4.739   4.227   0.570  0.2824  0.8256  0.2849
   92SOL    HW2  297   4.591   4.193   0.574  0.4061  0.2344  0.0150
   93SOL     OW  298   2.177   3.226   0.336  0.2772  0.0184  0.1473
   93SOL    HW1  299   2.157   3.246   0.245 -0.1130 -1.4084 -0.1176
   93SOL    HW2  300   2.225   3.143   0.332  0.3669  0.0042  1.2219
   94SOL     OW  301   1.856   1.929   0.016  0.5891  0.4649  0.1219
   94SOL    HW1  302   1.851   2.008   0.069  1.1575  1.1476 -0.8052
   94SOL    HW2  303   1.834   1.958  -0.073  0.8477 -0.4080 -0.2443
   95SOL     OW  304   4.708   1.890   3.310  0.5512  0.2151  0.6629
   95SOL    HW1  305   4.780   1.883   3.247 -1.0428 -0.9475 -1.1671
   95SOL    HW2  306   4.722   1.819   3.372  1.5374  0.6698  0.9778
   96SOL     OW  307   0.559   2.908   0.617  0.2703 -0.1792 -0.8054
   96SOL    HW1  308   0.496   2.975   0.643  0.9133 -0.1500  0.7795
   96SOL    HW2  309   0.641   2.935   0.657  0.3274 -2.4186  0.7735
   97SOL     OW  310   0.058   1.109   3.259  0.0151  0.8341 -0.1777
   97SOL    HW1  311   0.115   1.182   3.283 -0.4737  0.7095  1.5317
   97SOL    HW2  312  -0.031   1.142   3.276 -0.1999 -0.2251  0.9705
   98SOL     OW  313   2.364   2.494   0.452 -0.2628 -0.0290 -0.3583
   98SOL    HW1  314   2.313   2.558   0.402 -0.1531  0.5056  0.2208
   98SOL    HW2  315   2.303   2.461   0.518  0.3394  1.1350  0.8006
   99SOL     OW  316   4.745   2.477   0.768  0.2950  0.0929 -0.2682
   99SOL    HW1  317   4.671   2.535   0.787  1.0963  0.8549  0.6532
   99SOL    HW2  318   4.753   2.479   0.672  1.3170  2.9081 -0.2476
  100SOL     OW  319   0.767   0.637   0.531 -0.2939 -0.1692 -0.2538
  100SOL    HW1  320   0.807   0.662   0.615 -0.4129 -0.9512  0.0405
  100SOL    HW2  321   0.841   0.633   0.470 -0.4233  2.2941 -0.6838
  101SOL     OW  322   0.997   3.479   3.530 -0.4117  0.1762  0.0740
  101SOL    HW1  323   1.029   3.561   3.492 -0.2074 -0.4059 -1.0553
  101SOL    HW2  324   0.966   3.504   3.617  1.8157  1.0237  0.6946
  102SOL     OW  325   3.152   1.529   3.238  0.0056  0.4817 -0.8218
  102SOL    HW1  326   3.069   1.515   3.284  0.5925 -1.2074 -0.1764
  102SOL    HW2  327   3.179   1.617   3.263 -0.5470  0.2478  0.7421
  103SOL     OW  328   2.631   0.280   0.025 -0.1366 -0.5112 -0.3122
  103SOL    HW1  329   2.633   0.249  -0.066 -1.5012  0.6776 -0.7805
  103SOL    HW2  330   2.723   0.295   0.046  0.1575  0.0201 -1.8066
  104SOL     OW  331   4.679   3.610   0.705  0.1435 -0.2151 -0.5028
  104SOL    HW1  332   4.752   3.604   0.643  0.0801  2.3192 -0.9398
  104SOL    HW2  333   4.601   3.608   0.650 -0.0138 -0.5567 -0.2648
  105SOL     OW  334   3.452   4.704   4.762  0.4795  0.0793  0.0827
  105SOL    HW1  335   3.426   4.777   4.705 -1.1254 -0.1737  0.4531
  105SOL    HW2  336   3.426   4.732   4.850  3.4279  0.7085  0.8706
  106SOL     OW  337   0.811   4.425   1.166  0.1814 -0.2217  0.0889
  106SOL    HW1  338   0.732   4.456   1.121  1.9092  0.8128 -2.4955
  106SOL    HW2  339   0.845   4.502   1.210 -0.1185 -0.6158  1.0233
  107SOL     OW  340   0.594   0.467   3.936 -0.7031 -0.1940 -0.0279
  107SOL    HW1  341   0.598   0.391   3.878  1.6933 -0.4373  0.3718
  107SOL    HW2  342   0.601   0.430   4.024 -0.5732  0.4222  0.2239
  108SOL     OW  343   0.010   4.678   3.279 -0.6940  0.0836 -0.9383
  108SOL    HW1  344   0.003   4.583   3.283 -2.1438  0.2158  1.4109
  108SOL    HW2  345   0.039   4.704   3.366 -1.7207  1.8657 -1.0764
  109SOL     OW  346   3.813   3.858   2.420 -0.0733 -0.4390 -0.4459
  109SOL    HW1  347   3.901   3.834   2.390 -0.3522 -1.0679 -0.7698
  109SOL    HW2  348   3.817   3.852   2.515  1.0182  2.2312 -0.2398
  110SOL     OW  349   2.376   2.044   0.036 -0.4073  0.0482 -0.2694
  110SOL    HW1  350   2.431   2.075  -0.036  0.2655 -0.2446  0.1101
  110SOL    HW2  351   2.380   1.948   0.029  0.9687 -0.0219  1.1160
  111SOL     OW  352   0.472   3.557   3.111 -0.3319  0.0975 -0.3480
  111SOL    HW1  353   0.548   3.592   3.064  0.7699 -0.7945  0.7320
  111SOL    HW2  354   0.483   3.588   3.201 -1.8114  0.8206 -0.3927
  112SOL     OW  355   2.296   1.613   3.029 -0.0217  0.3178  0.5702
  112SOL    HW1  356   2.389   1.604   3.052 -0.3318 -1.8255  1.2095
  112SOL    HW2  357   2.264   1.683   3.085  0.5200 -1.0955  2.7651
  113SOL     OW  358   1.592   0.499   0.525 -0.6988  0.0356  0.0754
  113SOL    HW1  359   1.564   0.591   0.523 -0.6217  0.0770  0.6569
  113SOL    HW2  360   1.635   0.485   0.441  0.3153  0.8587  0.4371
  114SOL     OW  361   4.006   1.728   4.795 -0.2093  0.4062  0.4342
  114SOL    HW1  362   3.963   1.685   4.869 -0.5602  0.7223  0.4177
  114SOL    HW2  363   4.038   1.656   4.741 -1.7035  0.1215 -0.1407
  115SOL     OW  364   0.961   2.065   0.879 -0.1828  0.4972  0.2996
  115SOL    HW1  365   0.894   2.114   0.832 -0.8337 -0.4303  0.2506
  115SOL    HW2  366   1.035   2.060   0.818 -0.5653  0.3640 -0.1542
  116SOL     OW  367   4.478   1.214   1.892  0.2489 -0.4686 -0.5779
  116SOL    HW1  368   4.427   1.275   1.946 -2.0458 -0.3442 -2.6864
  116SOL    HW2  369   4.495   1.140   1.949 -3.3751 -1.0083  0.0354
  117SOL     OW  370   0.204   1.763   3.940 -0.3310 -1.1078 -0.3404
  117SOL    HW1  371   0.274   1.819   3.973 -1.2599 -1.5229  2.6922
  117SOL    HW2  372   0.124   1.814   3.955 -1.0451 -2.5063  0.8512
  118SOL     OW  373   0.536   2.622   4.753 -0.1526  0.8647  0.1125
  118SOL    HW1  374   0.544   2.530   4.777  0.4598  1.2566  1.5017
  118SOL    HW2  375   0.575   2.669   4.826  2.4228  2.1317 -1.9045
  119SOL     OW  376   1.599   2.967   1.275 -0.0443  0.1133 -0.8607
  119SOL    HW1  377   1.643   2.883   1.289  0.7050  0.6129 -0.1236
  119SOL    HW2  378   1.574   2.996   1.362 -2.1101 -0.2641 -1.2792
  120SOL     OW  379   4.570   3.994   2.554 -0.4818 -0.7731 -0.0978
  120SOL    HW1  380   4.483   3.978   2.518 -0.7115  0.4036 -0.1272
  120SOL    HW2  381   4.600   4.073   2.508  1.0075 -1.6916 -0.7814
  121SOL     OW  382   0.012   3.375   0.777 -0.3186 -0.0279 -0.1628
  121SOL    HW1  383   0.077   3.304   0.778 -0.9563 -0.6160  0.5304
  121SOL    HW2  384  -0.069   3.333   0.807 -0.8252  0.8883 -0.2327
  122SOL     OW  385   2.731   3.097   1.566  0.4980 -0.0229 -0.5612
  122SOL    HW1  386   2.692   3.161   1.626  0.5642 -0.7671  0.2995
  122SOL    HW2  387   2.817   3.134   1.545 -0.1724  1.0464 -1.5292
  123SOL     OW  388   4.194   3.034   4.130  0.4697  0.1940 -0.2999
  123SOL    HW1  389   4.190   2.995   4.217 -0.8712 -0.2755 -0.5379
  123SOL    HW2  390   4.164   2.964   4.071  2.1208  0.2359 -1.2486
  124SOL     OW  391   4.682   0.387   0.393 -0.6097 -0.0217 -0.2483
  124SOL    HW1  392   4.647   0.418   0.476  2.0332 -0.6974  1.2413
  124SOL    HW2  393   4.777   0.386   0.406 -0.1033 -0.3154 -3.2428
  125SOL     OW  394   4.446   2.078   1.147 -0.0307  0.4907 -0.2203
  125SOL    HW1  395   4.513   2.058   1.082  0.3912  0.2125  0.2968
  125SOL    HW2  396   4.429   1.995   1.191  0.0871  0.7886  0.3957
  126SOL     OW  397   4.710   1.401   3.753 -0.1499  0.2699 -0.1573
  126SOL    HW1  398   4.673   1.362   3.832 -0.8446 -1.0325 -1.0882
  126SOL    HW2  399   4.796   1.432   3.779 -0.5787  0.3328  1.2311
  127SOL     OW  400   4.289   1.272   2.868  0.3791 -0.3643  0.3144
  127SOL    HW1  401   4.277   1.196   2.926  0.5250 -1.6334 -1.2635
  127SOL    HW2  402   4.380   1.266   2.840  1.4251  2.2711  2.6291
  128SOL     OW  403   4.327   4.260   1.693 -0.4306  0.1116  0.1064
  128SOL    HW1  404   4.266   4.190   1.666 -1.2573 -0.0868  2.3161
  128SOL    HW2  405   4.271   4.328   1.728  0.5076  1.0974 -0.2581
  129SOL     OW  406   1.886   1.396   1.948 -0.4652 -0.2407  0.5723
  129SOL    HW1  407   1.815   1.411   2.011 -1.5375 -2.2965 -0.0783
  129SOL    HW2  408   1.865   1.455   1.875 -0.9229 -0.0752  0.8275
  130SOL     OW  409   4.647   1.413   0.626 -0.0219  0.1382  0.1741
  130SOL    HW1  410   4.720   1.357   0.653  0.1684 -0.2836 -1.1512
  130SOL    HW2  411   4.582   1.352   0.590 -0.4413  0.6448  0.0634
  131SOL     OW  412   4.648   4.224   2.320 -0.1834 -0.7367 -0.6849
  131SOL    HW1  413   4.726   4.275   2.342  0.5915 -1.4997 -1.5767
  131SOL    HW2  414   4.586   4.242   2.391  1.1026 -0.7629  0.4809
  132SOL     OW  415   1.958   4.272   0.246 -0.0652  0.6906 -0.1932
  132SOL    HW1  416   2.036   4.298   0.295 -1.1317  1.5340  1.1116
  132SOL    HW2  417   1.992   4.233   0.166  1.6869  1.8338 -0.0494
  133SOL     OW  418   3.858   3.768   3.535  0.1062  0.6293 -0.4651
  133SOL    HW1  419   3.825   3.734   3.452  0.7356 -0.8016 -0.1515
  133SOL    HW2  420   3.793   3.739   3.600  0.7683 -0.2119 -0.1638
  134SOL     OW  421   0.920   2.494   4.855  0.3072  0.3971  0.2776
  134SOL    HW1  422   0.843   2.511   4.909  0.4418  1.5915  0.1242
  134SOL    HW2  423   0.992   2.485   4.918  0.0740 -0.6198  0.4148
  135SOL     OW  424   0.514   2.391   1.197 -0.0697  0.5089  0.4125
  135SOL    HW1  425   0.437   2.361   1.149 -1.1505  0.1840  2.2587
  135SOL    HW2  426   0.543   2.315   1.247  0.5596  1.0270  0.8625
  136SOL     OW  427   1.652   0.314   2.809 -0.3416  0.0914 -0.2416
  136SOL    HW1  428   1.589   0.247   2.783 -2.2544  0.5815  2.6895
  136SOL    HW2  429   1.698   0.276   2.884 -0.6712  1.5471  0.7551
  137SOL     OW  430   2.421   0.063   1.921 -0.3270 -0.1218 -0.3642
  137SOL    HW1  431   2.388  -0.007   1.977 -0.4186 -0.6768 -1.1042
  137SOL    HW2  432   2.435   0.136   1.981  0.7849 -1.0834  0.6052
  138SOL     OW  433   3.253   4.064   4.424 -0.9050  0.0763 -0.2662
  138SOL    HW1  434   3.339   4.063   4.467 -1.0120 -1.3846 -0.0346
  138SOL    HW2  435   3.198   4.118   4.481 -0.9545 -1.5638  1.3267
  139SOL     OW  436   1.040   1.554   1.738  0.0669  0.0949  0.3939
  139SOL    HW1  437   1.055   1.646   1.714  1.8905 -0.2243  0.1670
  139SOL    HW2  438   0.946   1.550   1.758 -0.4791  1.5749 -1.4899
  140SOL     OW  439   0.167   1.972   1.035 -0.4771  0.2306 -0.1080
  140SOL    HW1  440   0.236   1.981   0.969  0.0875  1.1369  0.5853
  140SOL    HW2  441   0.087   2.002   0.991  0.0241  1.5271 -0.1791
  141SOL     OW  442   1.480   0.221   0.232  0.1064  0.6272 -0.1633
  141SOL    HW1  443   1.403   0.232   0.289  1.2001 -0.0229  1.5285
  141SOL    HW2  444   1.450   0.250   0.146 -2.0523  0.3165  0.4097
  142SOL     OW  445   2.904   2.546   0.989  0.4244  0.1410  0.1199
  142SOL    HW1  446   2.872   2.528   1.077 -1.5127  2.0518 -0.0960
  142SOL    HW2  447   2.925   2.640   0.990 -0.6944  0.4748 -1.6800
  143SOL     OW  448   4.870   0.259   4.204 -0.3843 -0.1241  0.1083
  143SOL    HW1  449   4.796   0.203   4.181 -0.4979 -0.0070  0.1852
  143SOL    HW2  450   4.832   0.330   4.255  0.2313 -1.8903  3.2619
  144SOL     OW  451   0.640   0.839   1.670  0.1169 -0.0427  0.7051
  144SOL    HW1  452   0.702   0.796   1.729  1.7913  1.3358  0.0390
  144SOL    HW2  453   0.645   0.787   1.590  0.9866  0.4591  0.4158
  145SOL     OW  454   0.064   2.990   0.102  0.0581  0.0004 -0.3508
  145SOL    HW1  455   0.005   3.062   0.125 -0.4426 -0.5230  0.0398
  145SOL    HW2  456   0.024   2.913   0.142  1.2237 -0.3116  0.2732
  146SOL     OW  457   1.336   2.516   4.598  0.4348  0.3938 -0.4867
  146SOL    HW1  458   1.336   2.431   4.555  1.3867 -0.2354  0.6866
  146SOL    HW2  459   1.290   2.501   4.680  1.9138  0.6048  0.4187
  147SOL     OW  460   4.518   2.911   0.527  0.8051  0.0390  0.0929
  147SOL    HW1  461   4.436   2.902   0.576  0.1811  2.6466 -0.3559
  147SOL    HW2  462   4.503   2.863   0.446 -0.0940  0.0894  0.2221
  148SOL     OW  463   0.028   4.407   3.278 -0.5161 -0.7847 -0.0075
  148SOL    HW1  464   0.054   4.335   3.220 -1.7429  0.5459 -2.3331
  148SOL    HW2  465   0.048   4.375   3.366  2.0633 -2.6429 -1.1458
  149SOL     OW  466   1.795   2.524   1.689 -0.1240  0.2962 -0.5799
  149SOL    HW1  467   1.750   2.456   1.740 -0.7729  1.8169  1.0082
  149SOL    HW2  468   1.747   2.605   1.710  2.2291  1.7136 -0.2142
  150SOL     OW  469   3.911   0.054   3.646 -0.4587 -0.0294 -0.2536
  150SOL    HW1  470   3.952   0.090   3.567 -0.1756  0.0758 -0.0614
  150SOL    HW2  471   3.821   0.086   3.642 -0.8327 -1.1267 -1.2160
  151SOL     OW  472   2.148   3.599   3.055 -0.1448  0.5113  0.2901
  151SOL    HW1  473   2.233   3.642   3.047  1.1467 -1.6613  1.2875
  151SOL    HW2  474   2.154   3.549   3.136 -1.7451 -1.0114 -0.4613
  152SOL     OW  475   0.770   0.451   4.279  0.4227 -0.4325 -0.0992
  152SOL    HW1  476   0.782   0.525   4.219  0.8275  0.0032  0.5093
  152SOL    HW2  477   0.739   0.491   4.360  1.3294 -0.8551  0.4642
  153SOL     OW  478   1.849   0.046   1.083  0.3084 -0.5547  0.3304
  153SOL    HW1  479   1.881   0.135   1.098 -0.9965  0.0444 -0.2359
  153SOL    HW2  480   1.914   0.006   1.026  0.8040  0.1106  0.4150
  154SOL     OW  481   3.858   3.503   2.410 -0.1711  0.5315 -0.7631
  154SOL    HW1  482   3.935   3.557   2.393 -0.6039  1.3171 -0.3170
  154SOL    HW2  483   3.892   3.420   2.442  0.4897  1.8978  2.4861
  155SOL     OW  484   1.796   1.321   1.478 -0.0796 -0.4381  0.2256
  155SOL    HW1  485   1.740   1.356   1.546 -0.4710 -1.3080  0.3605
  155SOL    HW2  486   1.763   1.233   1.462  0.1751 -0.3490 -0.8970
  156SOL     OW  487   0.291   2.265   1.102 -0.4524  0.3726  0.0799
  156SOL    HW1  488   0.255   2.231   1.184 -0.1610 -1.8087 -0.6526
  156SOL    HW2  489   0.215   2.276   1.045 -0.3036 -1.8803 -0.6350
  157SOL     OW  490   1.800   2.329   1.072 -0.4688 -0.3328  0.5792
  157SOL    HW1  491   1.729   2.271   1.042 -0.3249 -0.1949 -0.0450
  157SOL    HW2  492   1.770   2.417   1.051 -0.6645 -0.1732  1.4865
  158SOL     OW  493   2.914   1.433   4.684 -0.4114 -0.0012  0.6879
  158SOL    HW1  494   2.906   1.463   4.775 -0.2236 -0.3981  0.8342
  158SOL    HW2  495   2.879   1.506   4.632  0.6616  0.7573  1.0063
  159SOL     OW  496   3.190   1.603   4.321 -0.2805 -0.2223  0.7985
  159SOL    HW1  497   3.224   1.636   4.404  0.0277 -1.7772  1.3191
  159SOL    HW2  498   3.226   1.662   4.255 -1.1120  1.4962  1.7827
  160SOL     OW  499   4.207   4.449   4.207 -0.0420 -0.2571  0.2121
  160SOL    HW1  500   4.120   4.411   4.208 -0.0978 -0.2433 -1.2885
  160SOL    HW2  501   4.258   4.395   4.267 -1.1299 -0.0667  1.3637
  161SOL     OW  502   3.463   2.165   2.255  0.0084 -0.0481 -0.2008
  161SOL    HW1  503   3.447   2.106   2.181  1.5337 -0.9204  0.1063
  161SOL    HW2  504   3.551   2.199   2.240  1.3295 -2.0067  2.2668
  162SOL     OW  505   2.969   4.798   0.611  0.1387 -0.1672  0.6036
  162SOL    HW1  506   2.957   4.893   0.607 -1.2832 -0.3375  0.3218
  162SOL    HW2  507   3.051   4.783   0.564 -0.3310  0.8142 -0.6119
  163SOL     OW  508   0.100   1.776   0.704 -0.0703 -0.3455  0.6538
  163SOL    HW1  509   0.149   1.733   0.774  0.7655 -0.2369  0.1582
  163SOL    HW2  510   0.017   1.800   0.744  0.6974  0.4492  1.8667
  164SOL     OW  511   1.878   4.798   4.720 -0.1473 -0.4052  0.2277
  164SOL    HW1  512   1.786   4.781   4.700 -0.1807 -1.9576  1.5469
  164SOL    HW2  513   1.916   4.823   4.635 -2.0277  1.6433 -0.0929
  165SOL     OW  514   0.166   0.332   1.695  0.0039  0.7425  0.2626
  165SOL    HW1  515   0.249   0.345   1.650  0.9420  0.6399  1.9106
  165SOL    HW2  516   0.125   0.258   1.649  1.4364 -0.0964  0.3022
  166SOL     OW  517   0.836   0.998   0.696 -0.1212  1.2532 -0.5326
  166SOL    HW1  518   0.870   0.926   0.750  2.2249  3.0672  0.6087
  166SOL    HW2  519   0.746   0.973   0.676 -0.0046 -1.0850  1.4360
  167SOL     OW  520   4.722   1.148   0.973 -0.0990 -0.4437  0.0526
  167SOL    HW1  521   4.765   1.074   0.930 -1.4913 -1.0352 -0.3807
  167SOL    HW2  522   4.634   1.149   0.936  0.0560  1.7933 -0.3776
  168SOL     OW  523   1.807   0.129   3.579  0.3913  0.3747 -0.5736
  168SOL    HW1  524   1.835   0.128   3.487  1.6887 -0.3851 -0.1930
  168SOL    HW2  525   1.783   0.220   3.595  1.7113  0.8623 -1.2266
  169SOL     OW  526   1.120   1.314   4.722 -0.2192 -0.1290  0.4572
  169SOL    HW1  527   1.037   1.342   4.683  0.2573  3.3829  1.6827
  169SOL    HW2  528   1.116   1.218   4.718 -2.5040 -0.0875 -3.2119
  170SOL     OW  529   1.926   4.848   1.959  0.4660  0.5819 -0.0438
  170SOL    HW1  530   1.980   4.830   2.035  2.0529  0.0988 -1.2363
  170SOL    HW2  531   1.970   4.920   1.914  0.0953  0.2309 -1.0093
  171SOL     OW  532   3.312   4.777   0.741  0.4365 -0.0356  0.0746
  171SOL    HW1  533   3.315   4.841   0.670 -0.5201  0.0586  0.1064
  171SOL    HW2  534   3.379   4.806   0.803  0.7667  0.3001 -0.4304
  172SOL     OW  535   0.868  -0.034   4.524 -0.1655 -0.2708 -0.0359
  172SOL    HW1  536   0.799   0.032   4.515 -0.3725 -0.4276  0.3800
  172SOL    HW2  537   0.949   0.017   4.535 -0.4317 -0.0678  1.1366
  173SOL     OW  538   3.749   2.573   2.919  0.4030  0.5997 -0.2303
  173SOL    HW1  539   3.657   2.594   2.932  0.4896  0.8056  0.0619
  173SOL    HW2  540   3.754   2.478   2.927  0.1135  0.5257 -0.8871
  174SOL     OW  541   2.603   0.993   3.704  0.8441 -0.4510  0.0977
  174SOL    HW1  542   2.649   1.018   3.624  0.9620 -1.2200 -0.0814
  174SOL    HW2  543   2.514   1.026   3.692  0.2122 -2.4758 -1.3616
  175SOL     OW  544   2.873   1.762   0.505 -0.2989  0.0561 -0.1038
  175SOL    HW1  545   2.848   1.757   0.597  0.1401  0.9877  0.0719
  175SOL    HW2  546   2.940   1.694   0.495  1.6192  1.6909  0.9291
  176SOL     OW  547   3.908   3.340   0.469  0.2512 -0.3105  0.0391
  176SOL    HW1  548   3.910   3.433   0.490  1.2607 -0.0183 -1.2156
  176SOL    HW2  549   3.988   3.304   0.507 -0.1217 -0.6726  0.4994
  177SOL     OW  550   0.689   1.195   4.180 -0.0714 -1.2735 -0.0837
  177SOL    HW1  551   0.667   1.284   4.153 -0.1299 -1.7432 -1.7434
  177SOL    HW2  552   0.651   1.185   4.267 -0.6915  0.0801 -0.1845
  178SOL     OW  553   4.103   1.004   3.280  0.2665 -0.5198  0.2483
  178SOL    HW1  554   4.092   1.065   3.206 -0.6807  0.1067  0.8809
  178SOL    HW2  555   4.016   0.967   3.293  0.9611 -2.5539 -0.5473
  179SOL     OW  556   1.344   3.728   3.564  0.1863  0.0964  0.3186
  179SOL    HW1  557   1.309   3.672   3.496 -0.5257 -1.3849  1.8422
  179SOL    HW2  558   1.438   3.733   3.545  0.1916 -1.2792 -0.0803
  180SOL     OW  559   1.523   1.322   2.996  0.0338  0.3296 -0.3512
  180SOL    HW1  560   1.440   1.368   2.988 -0.8793 -0.9664  1.1849
  180SOL    HW2  561   1.508   1.238   2.951  0.0421 -0.4568  1.0692
  181SOL     OW  562   4.462   3.611   1.247  0.5228  0.4260 -0.2808
  181SOL    HW1  563   4.423   3.639   1.329 -0.7337  1.2890 -1.1454
  181SOL    HW2  564   4.540   3.666   1.238  0.6641  0.3300  0.3227
  182SOL     OW  565   0.210   0.901   1.027  0.0162  0.1174 -0.6522
  182SOL    HW1  566   0.119   0.894   1.054 -0.7608  2.5348 -2.4107
  182SOL    HW2  567   0.240   0.810   1.021 -2.3621 -0.7352 -0.4277
  183SOL     OW  568   2.083   4.681   0.707 -0.3672 -0.3955  0.3441
  183SOL    HW1  569   2.061   4.729   0.787 -1.6669  0.1090 -0.2916
  183SOL    HW2  570   2.126   4.746   0.651  0.0081 -0.5989  0.3882
  184SOL     OW  571   1.225   1.428   0.686 -0.2520  0.0717  0.4907
  184SOL    HW1  572   1.188   1.491   0.749 -1.0258 -0.5105  0.6281
  184SOL    HW2  573   1.153   1.368   0.667  0.0006  0.1802 -0.8885
  185SOL     OW  574   0.361   0.517   0.609 -0.3869 -0.2231  0.2518
  185SOL    HW1  575   0.348   0.592   0.551 -2.3077 -0.8028 -0.1254
  185SOL    HW2  576   0.410   0.454   0.556  0.3519  0.3501  0.2347
  186SOL     OW  577   3.209   3.104   3.574 -1.0848 -0.2844 -0.2177
  186SOL    HW1  578   3.273   3.140   3.635 -0.4622  1.0290 -1.5826
  186SOL    HW2  579   3.257   3.038   3.523 -1.1043 -0.0576 -0.5317
  187SOL     OW  580   4.426   2.207   4.650  0.2422 -0.2088  0.1988
  187SOL    HW1  581   4.510   2.184   4.613  1.1114  1.4206  1.0327
  187SOL    HW2  582   4.379   2.251   4.579  1.2432  1.4081  0.4824
  188SOL     OW  583   4.301   0.464   3.479  0.0672 -0.0715 -0.2370
  188SOL    HW1  584   4.227   0.416   3.517  0.5686 -0.3974  0.3495
  188SOL    HW2  585   4.351   0.397   3.432  0.8540 -0.1680  0.7129
  189SOL     OW  586   1.629   2.133   0.964  0.1549 -0.1358  0.4398
  189SOL    HW1  587   1.587   2.095   1.040 -0.6312 -0.9509 -0.3878
  189SOL    HW2  588   1.557   2.162   0.908  0.7211  1.0790  0.2909
  190SOL     OW  589   1.417   2.570   2.143 -0.0835 -0.2630  0.1890
  190SOL    HW1  590   1.480   2.544   2.076 -2.4095 -0.2305 -2.1491
  190SOL    HW2  591   1.344   2.508   2.133 -2.5753  2.5862 -0.5871
  191SOL     OW  592   3.204   2.867   2.451 -0.2416  0.0846 -0.4623
  191SOL    HW1  593   3.235   2.871   2.360 -0.8465  2.9257 -0.6428
  191SOL    HW2  594   3.156   2.949   2.464 -0.8803 -0.5980  2.2073
  192SOL     OW  595   2.200   0.569   1.254  0.5516 -0.2652  0.4443
  192SOL    HW1  596   2.172   0.480   1.234  0.4636 -0.4472  1.3493
  192SOL    HW2  597   2.165   0.587   1.341  0.5130  0.6806  0.2496
  193SOL     OW  598   1.173   4.382   0.321  0.2197 -0.3436 -0.0382
  193SOL    HW1  599   1.110   4.329   0.272 -0.3719  0.2124  0.0991
  193SOL    HW2  600   1.252   4.381   0.268  0.2034 -1.3104 -0.0655
  194SOL     OW  601   4.250   2.555   3.656 -0.6432 -0.1058 -0.3690
  194SOL    HW1  602   4.326   2.545   3.598 -0.2204 -1.3470  0.3714
  194SOL    HW2  603   4.175   2.534   3.600 -0.3809  0.2380 -0.8659
  195SOL     OW  604   1.477   4.328   0.477 -0.0212 -0.0915  0.0215
  195SOL    HW1  605   1.539   4.398   0.456 -0.2273  0.6309  1.6311
  195SOL    HW2  606   1.422   4.365   0.546 -1.2908 -1.2433 -0.3209
  196SOL     OW  607   1.460   4.175   2.371  0.3486 -0.2070 -0.6187
  196SOL    HW1  608   1.541   4.131   2.397  1.8548  1.3630 -2.3057
  196SOL    HW2  609   1.418   4.200   2.453  2.2833  0.1028  0.3298
  197SOL     OW  610   0.287   1.193   3.649 -0.3507 -0.2170  0.2779
  197SOL    HW1  611   0.311   1.127   3.584 -0.7050 -0.6835  0.6129
  197SOL    HW2  612   0.330   1.273   3.619 -0.2239 -0.5090 -0.3373
  198SOL     OW  613   2.660   3.554   3.621  0.4371  0.7606  0.6582
  198SOL    HW1  614   2.621   3.510   3.545  1.3725  0.2634  0.4636
  198SOL    HW2  615   2.727   3.495   3.652  1.7718  2.0491  0.3506
  199SOL     OW  616   2.755   0.526   4.203  1.1683 -0.0947  0.2116
  199SOL    HW1  617   2.702   0.556   4.277 -0.6628 -3.3144  0.4023
  199SOL    HW2  618   2.721   0.575   4.128 -0.0126  0.0997  0.8528
  200SOL     OW  619   0.887   0.714   4.799  0.6316  0.5399 -0.0497
  200SOL    HW1  620   0.806   0.728   4.750  0.1802 -2.2064 -0.2593
  200SOL    HW2  621   0.950   0.686   4.733  1.3610  1.2586  0.3292
  201SOL     OW  622   1.086   1.696   1.486 -0.3693  0.8662 -0.5783
  201SOL    HW1  623   1.027   1.623   1.503  1.4704 -0.7898 -0.8870
  201SOL    HW2  624   1.066   1.724   1.397 -0.2458 -0.1432 -0.9350
  202SOL     OW  625   2.968   3.891   0.492 -0.6841  0.0688  0.1410
  202SOL    HW1  626   3.020   3.916   0.416 -1.7224  0.6445 -0.3933
  202SOL    HW2  627   3.007   3.940   0.565  0.0038 -0.1132 -0.0961
  203SOL     OW  628   4.907   1.707   1.525 -0.0127 -0.5589  0.1547
  203SOL    HW1  629   4.814   1.714   1.549  0.0954 -0.5373  0.5715
  203SOL    HW2  630   4.945   1.790   1.552  0.6360 -1.4844  2.3011
  204SOL     OW  631   2.936   1.062   0.417 -0.1945 -0.3667 -0.2502
  204SOL    HW1  632   2.985   0.984   0.393 -0.9125 -0.4484 -1.5613
  204SOL    HW2  633   2.878   1.033   0.488  0.9019 -0.5186  0.5965
  205SOL     OW  634   2.074   4.726   2.336 -0.1637  0.0211 -0.0208
  205SOL    HW1  635   2.084   4.803   2.281  0.5450  0.2860  0.4634
  205SOL    HW2  636   2.124   4.747   2.415  0.0836 -0.9561  0.0906
  206SOL     OW  637   0.286   0.835   4.222  0.3416 -0.1875 -0.2296
  206SOL    HW1  638   0.259   0.858   4.133  1.9660  0.3208 -0.6160
  206SOL    HW2  639   0.326   0.915   4.257 -1.4368  0.0599  1.4909
  207SOL     OW  640   0.589   0.961   2.598  0.3776  0.1808 -0.1888
  207SOL    HW1  641   0.670   0.988   2.643 -0.6670  0.5668  1.5670
  207SOL    HW2  642   0.614   0.884   2.548  1.8191  0.2524  0.3604
  208SOL     OW  643   4.448   2.629   4.802  0.0070 -0.2626  0.5503
  208SOL    HW1  644   4.383   2.693   4.773  1.3546  0.8655 -0.1219
  208SOL    HW2  645   4.397   2.555   4.833 -1.5846  0.5602 -0.0018
  209SOL     OW  646   0.036   4.667   0.749  0.6030 -0.1211 -0.3020
  209SOL    HW1  647   0.035   4.577   0.783  0.3288 -0.9030 -2.2400
  209SOL    HW2  648  -0.023   4.664   0.673 -1.0014  2.1997  0.7334
  210SOL     OW  649   4.252   1.502   1.210  0.7087 -0.1903  0.0621
  210SOL    HW1  650   4.306   1.578   1.233 -0.0462 -0.2822  2.3883
  210SOL    HW2  651   4.314   1.440   1.172  1.2432  1.7264 -2.4505
  211SOL     OW  652   1.120   1.820   4.498  0.3402  0.5318  0.0676
  211SOL    HW1  653   1.080   1.861   4.575 -0.5227  0.1482 -0.1619
  211SOL    HW2  654   1.210   1.853   4.497  0.6519 -0.1469  1.7587
  212SOL     OW  655   4.465   1.258   2.337  0.1818  0.4975  0.0941
  212SOL    HW1  656   4.499   1.208   2.411 -0.9434 -1.2720 -0.5084
  212SOL    HW2  657   4.479   1.200   2.261 -0.7405  1.3016 -0.7136
  213SOL     OW  658   3.035   4.476   1.335  0.9545  0.9141 -0.2520
  213SOL    HW1  659   3.047   4.568   1.310 -0.3008  0.9937 -0.6264
  213SOL    HW2  660   2.946   4.455   1.308  0.6096  0.0795  1.3778
  214SOL     OW  661   2.334   2.658   0.696  0.1635 -0.3658  0.5355
  214SOL    HW1  662   2.339   2.735   0.639  0.4036 -0.4079  0.4981
  214SOL    HW2  663   2.240   2.645   0.710  0.1171 -0.1256  0.4624
  215SOL     OW  664   1.083   2.850   2.580 -0.2613 -0.2629 -0.4399
  215SOL    HW1  665   1.033   2.781   2.537 -1.2981  0.8047 -1.0143
  215SOL    HW2  666   1.034   2.930   2.561  0.7790  0.6024  0.4032
  216SOL     OW  667   1.550   4.297   4.498  0.0088  0.3377  0.0715
  216SOL    HW1  668   1.587   4.216   4.533  0.0615 -0.1696 -1.1019
  216SOL    HW2  669   1.620   4.362   4.509  0.1290  0.1218  0.6075
  217SOL     OW  670   2.314   1.263   2.015 -0.2827  0.1759 -0.4755
  217SOL    HW1  671   2.326   1.350   1.978  0.5849 -0.1597 -1.0198
  217SOL    HW2  672   2.219   1.253   2.022 -0.3782  1.6034  0.6848
  218SOL     OW  673   4.084   2.740   1.216  0.0110 -0.4828  0.2951
  218SOL    HW1  674   4.002   2.781   1.245  1.0788  1.5078  0.6796
  218SOL    HW2  675   4.117   2.695   1.293 -0.4479 -0.8336  0.2889
  219SOL     OW  676   3.168   4.368   4.146 -0.3944 -0.5781 -0.0462
  219SOL    HW1  677   3.232   4.328   4.087 -1.1663 -0.4902 -0.9730
  219SOL    HW2  678   3.220   4.407   4.216  0.5549 -0.6311 -0.7081
  220SOL     OW  679   1.204   4.244   1.772 -0.2311  0.0254 -0.5368
  220SOL    HW1  680   1.294   4.264   1.747 -0.0217  0.6660  0.6737
  220SOL    HW2  681   1.209   4.157   1.813 -0.3745 -0.4670 -1.5261
  221SOL     OW  682   3.331   1.901   3.895  0.0192 -0.7101  0.6333
  221SOL    HW1  683   3.396   1.970   3.906 -0.3166 -0.2956  0.0939
  221SOL    HW2  684   3.382   1.822   3.876  0.3515 -0.3032 -0.1941
  222SOL     OW  685   3.285   2.091   0.405  0.1319 -0.2198  0.1693
  222SOL    HW1  686   3.243   2.012   0.370 -0.3409  0.6343 -1.2648
  222SOL    HW2  687   3.241   2.105   0.489 -0.2391 -1.1101  0.1443
  223SOL     OW  688   0.659   4.348   0.868 -0.4989 -0.3499 -0.2525
  223SOL    HW1  689   0.670   4.441   0.888 -1.2669 -0.5885  1.4921
  223SOL    HW2  690   0.581   4.344   0.813 -1.0999 -0.0389  0.5652
  224SOL     OW  691   4.252   2.361   3.858  0.3838 -0.3324  0.0877
  224SOL    HW1  692   4.259   2.450   3.822 -0.1920  0.4367  1.7740
  224SOL    HW2  693   4.341   2.325   3.850  0.8705  0.7755  0.3072
  225SOL     OW  694   3.326   4.321   2.226  0.3251 -0.1743  0.6437
  225SOL    HW1  695   3.354   4.374   2.152  0.8994 -0.8894  0.3330
  225SOL    HW2  696   3.270   4.378   2.278  0.1935  0.4340 -0.1668
  226SOL     OW  697   4.933   3.517   3.736 -0.5577 -0.1296 -0.4136
  226SOL    HW1  698   4.883   3.568   3.672  0.1018 -0.8951 -1.5734
  226SOL    HW2  699   5.000   3.578   3.767 -1.4249  0.5248  0.2421
  227SOL     OW  700   0.620   1.899   1.904  0.0946  0.1277 -0.0256
  227SOL    HW1  701   0.559   1.861   1.967  0.5381 -0.8825 -0.1899
  227SOL    HW2  702   0.578   1.887   1.819  0.5348 -0.6299 -0.1460
  228SOL     OW  703   2.633   0.540   2.987  0.0891 -0.3170  0.2785
  228SOL    HW1  704   2.585   0.616   3.017  0.5301  0.2415 -0.4055
  228SOL    HW2  705   2.653   0.491   3.067 -0.1766  0.2907  0.7230
  229SOL     OW  706   1.849   1.760   2.816  0.4076  0.3786  0.2048
  229SOL    HW1  707   1.933   1.712   2.816  0.3621  0.2903  1.2101
  229SOL    HW2  708   1.845   1.801   2.902  0.6811  2.6486 -0.7828
  230SOL     OW  709   2.569   1.492   2.510 -0.0844 -0.0284  0.7627
  230SOL    HW1  710   2.642   1.546   2.480  0.6170 -0.5888  1.4357
  230SOL    HW2  711   2.494   1.520   2.456  0.7588  0.1350 -0.3561
  231SOL     OW  712   3.750   1.397   4.320 -0.2464 -0.0854  0.2488
  231SOL    HW1  713   3.822   1.356   4.367 -0.7253 -0.0327  1.0401
  231SOL    HW2  714   3.746   1.350   4.236  0.5821 -0.2062  0.2720
  232SOL     OW  715   4.380   4.664   1.362  0.5842 -0.5171  0.4040
  232SOL    HW1  716   4.378   4.757   1.383 -0.6367 -0.2577 -0.7285
  232SOL    HW2  717   4.443   4.657   1.290  0.9583 -0.6355  0.7381
  233SOL     OW  718   0.508   3.487   3.912  0.2087  0.0437  0.3935
  233SOL    HW1  719   0.518   3.410   3.967 -0.1232  0.1288  0.5716
  233SOL    HW2  720   0.538   3.560   3.966 -1.5752  0.3379  1.0257
  234SOL     OW  721   0.558   0.556   3.261  0.4792  0.0578 -0.3467
  234SOL    HW1  722   0.527   0.586   3.346  1.0965 -0.3861  0.0508
  234SOL    HW2  723   0.641   0.511   3.280 -0.4566 -2.0055 -0.8871
  235SOL     OW  724   1.125   1.346   2.016 -0.3050  0.4667  0.0358
  235SOL    HW1  725   1.086   1.259   2.007  1.6083 -0.3753 -0.7390
  235SOL    HW2  726   1.075   1.401   1.954 -0.1281 -0.6230 -1.1250
  236SOL     OW  727   0.191   0.340   3.106  0.4021 -0.3226  0.4202
  236SOL    HW1  728   0.221   0.428   3.130  0.3192 -0.4431  0.9856
  236SOL    HW2  729   0.096   0.349   3.096  0.5288 -0.0869 -0.7196
  237SOL     OW  730   0.065   4.903   2.187 -0.4965 -0.1670 -0.2008
  237SOL    HW1  731   0.122   4.836   2.150 -0.3844  0.6075 -1.4621
  237SOL    HW2  732   0.116   4.940   2.259  1.3493  1.6272 -2.3000
  238SOL     OW  733   2.520   0.917   2.253  0.3420 -0.0977  0.6696
  238SOL    HW1  734   2.553   0.977   2.319  1.8536  0.2013 -0.3218
  238SOL    HW2  735   2.524   0.831   2.295  2.5087 -0.0842  0.5787
  239SOL     OW  736   2.570   2.110   2.791 -0.1336 -0.2074 -0.3539
  239SOL    HW1  737   2.517   2.155   2.857 -0.7168  1.3198 -1.7713
  239SOL    HW2  738   2.520   2.031   2.769 -1.9799  1.2399 -1.7151
  240SOL     OW  739   2.494   1.202   3.961  0.1971  0.1742 -0.1404
  240SOL    HW1  740   2.467   1.110   3.955 -0.5078  0.4116 -0.8407
  240SOL    HW2  741   2.589   1.200   3.947  0.4133 -0.5714  1.2717
  241SOL     OW  742   0.435   2.765   2.728 -0.2309 -0.2108  0.4434
  241SOL    HW1  743   0.474   2.852   2.722  0.5362 -0.3168  2.9957
  241SOL    HW2  744   0.348   2.776   2.689 -0.5906  2.0084  1.7030
  242SOL     OW  745   4.003   2.040   3.047  0.1205  0.1517 -0.2765
  242SOL    HW1  746   3.982   2.114   2.991  0.9248  0.1033 -0.6565
  242SOL    HW2  747   4.061   2.076   3.113  0.9294 -0.2377 -0.7650
  243SOL     OW  748   0.439   1.997   2.298 -0.1307 -0.1520  0.0583
  243SOL    HW1  749   0.430   2.073   2.242  1.0752 -1.7043 -2.3863
  243SOL    HW2  750   0.532   1.991   2.318 -0.5317  0.4345  2.4561
  244SOL     OW  751   3.987   2.403   4.175  0.7823 -0.2590  0.2462
  244SOL    HW1  752   4.044   2.461   4.125  1.9451 -1.2595  0.3423
  244SOL    HW2  753   3.989   2.320   4.127 -1.1004 -0.1693 -0.0682
  245SOL     OW  754   0.463   1.221   2.556 -0.4688  0.1946 -0.0053
  245SOL    HW1  755   0.386   1.188   2.509 -0.0377  0.5061 -0.9684
  245SOL    HW2  756   0.523   1.147   2.558  0.2097  0.6505 -1.5317
  246SOL     OW  757   3.642   0.355   3.766 -0.2051  0.7975  0.2939
  246SOL    HW1  758   3.576   0.347   3.697 -0.0497  0.9943  0.1216
  246SOL    HW2  759   3.674   0.444   3.757  0.0160  0.7305  0.4405
  247SOL     OW  760   0.095   0.638   2.763  0.0224  0.1584  0.1260
  247SOL    HW1  761   0.148   0.635   2.843 -1.0774 -1.1725  0.8486
  247SOL    HW2  762   0.159   0.648   2.692  1.1915 -0.6989  1.0203
  248SOL     OW  763   0.772   0.640   3.084  0.5141  0.3764 -0.1065
  248SOL    HW1  764   0.807   0.717   3.129  0.0036 -0.3947  1.7013
  248SOL    HW2  765   0.679   0.640   3.105  0.3312 -0.2268 -0.8671
  249SOL     OW  766   3.569   3.916   2.255  0.6771 -0.2940  0.2366
  249SOL    HW1  767   3.634   3.888   2.319 -0.5856  1.3864  2.4216
  249SOL    HW2  768   3.591   4.007   2.236 -1.1313  0.4248  1.2932
  250SOL     OW  769   3.356   0.556   1.154  0.2018  0.2568 -0.0961
  250SOL    HW1  770   3.396   0.635   1.118 -0.1574  1.3131  1.6632
  250SOL    HW2  771   3.420   0.486   1.137  0.3402  0.8128 -2.0419
  251SOL     OW  772   0.831   2.998   1.061 -0.3564  0.4817  0.5469
  251SOL    HW1  773   0.787   2.937   1.121 -0.1713  0.0022  0.2067
  251SOL    HW2  774   0.869   3.064   1.119 -0.5716  0.2779  0.9279
  252SOL     OW  775   4.859   3.506   3.301 -0.2104  0.4573 -0.1275
  252SOL    HW1  776   4.917   3.557   3.357 -0.7162 -0.4746  1.3050
  252SOL    HW2  777   4.910   3.487   3.222  1.0251  0.5959  0.6275
  253SOL     OW  778   3.173   3.908   2.779 -0.2116 -0.6053 -0.1994
  253SOL    HW1  779   3.114   3.944   2.845  0.8651 -2.0375  1.6710
  253SOL    HW2  780   3.154   3.957   2.700 -4.1669 -1.2405  0.1432
  254SOL     OW  781   2.462   0.988   1.436  0.3982 -0.6906 -0.0119
  254SOL    HW1  782   2.382   0.936   1.427  0.9287 -1.1631 -3.2124
  254SOL    HW2  783   2.436   1.076   1.410  0.3533 -0.1723  1.6837
  255SOL     OW  784   0.446   0.832   3.103  0.5990 -0.3156  0.1387
  255SOL    HW1  785   0.508   0.819   3.174  0.8641 -1.5767 -0.2876
  255SOL    HW2  786   0.363   0.853   3.147  0.7256 -1.2274  0.8363
  256SOL     OW  787   3.016   2.859   4.722 -0.1104  0.8155 -0.0238
  256SOL    HW1  788   3.005   2.895   4.634 -1.4967  1.0695  0.2303
  256SOL    HW2  789   2.926   2.846   4.754  0.3040 -2.2164  0.1684
  257SOL     OW  790   0.730   4.639   3.493  0.5792 -0.0319  0.3232
  257SOL    HW1  791   0.796   4.648   3.562 -1.0562  0.1368  1.9489
  257SOL    HW2  792   0.698   4.728   3.478 -0.1657 -0.2660  0.4760
  258SOL     OW  793   1.630   0.920   4.866  0.2104  0.0192  0.1190
  258SOL    HW1  794   1.684   0.845   4.841  0.9438  0.2682  0.9059
  258SOL    HW2  795   1.691   0.993   4.872 -0.0311  0.1284  1.8762
  259SOL     OW  796   2.905   1.005   0.750 -0.3198  0.4673  0.0084
  259SOL    HW1  797   2.845   1.033   0.682  0.5685  0.7913 -0.6693
  259SOL    HW2  798   2.933   1.086   0.792 -0.6139  0.2947  0.5452
  260SOL     OW  799   4.362   0.697   2.874  0.2068  1.1340 -0.1975
  260SOL    HW1  800   4.375   0.781   2.831  2.4250  0.8408 -0.1792
  260SOL    HW2  801   4.447   0.654   2.870 -1.1054 -1.5964 -1.1670
  261SOL     OW  802   0.981   3.962   2.669 -0.0689  0.0386 -0.5673
  261SOL    HW1  803   1.028   3.936   2.590 -0.4734  1.3981 -1.2813
  261SOL    HW2  804   1.003   3.894   2.733  0.1596 -1.1602 -1.8700
  262SOL     OW  805   2.141   2.887   2.567 -0.0199 -0.5106 -0.1244
  262SOL    HW1  806   2.117   2.862   2.656 -0.1021 -0.5990 -0.1704
  262SOL    HW2  807   2.193   2.967   2.577 -1.0487  0.1727 -0.0728
  263SOL     OW  808   2.971   1.721   1.345 -0.6953  0.4623 -0.3807
  263SOL    HW1  809   2.903   1.765   1.396 -0.7300  2.9715 -2.4072
  263SOL    HW2  810   2.953   1.627   1.357 -3.1380  1.0207  0.9057
  264SOL     OW  811   4.666   3.607   3.103 -0.2274  0.4697  0.2415
  264SOL    HW1  812   4.636   3.517   3.110  1.2093 -0.3768 -2.8088
  264SOL    HW2  813   4.740   3.613   3.164  0.6134 -0.9001 -0.6054
  265SOL     OW  814   1.931   1.376   0.749 -0.4230  0.0507 -0.2974
  265SOL    HW1  815   1.969   1.396   0.834 -0.8638  0.4647 -0.1928
  265SOL    HW2  816   1.998   1.325   0.704 -0.2794 -0.3686  0.3813
  266SOL     OW  817   4.145   0.721   1.792 -0.5972 -0.0218 -0.1204
  266SOL    HW1  818   4.211   0.723   1.861 -0.9253 -1.0314  0.2404
  266SOL    HW2  819   4.195   0.706   1.712 -0.0592  2.5183 -0.3649
  267SOL     OW  820   0.218   2.562   4.301  0.3012  0.4901  0.2417
  267SOL    HW1  821   0.201   2.474   4.335 -1.0726  1.1643  1.3819
  267SOL    HW2  822   0.268   2.605   4.369 -0.8723  1.2543  0.6566
  268SOL     OW  823   4.131   0.575   3.191 -0.2641  0.2652 -0.3195
  268SOL    HW1  824   4.159   0.524   3.115 -1.6665  0.6627 -1.1557
  268SOL    HW2  825   4.209   0.623   3.218  0.0856  0.7095 -2.0135
  269SOL     OW  826   0.649   3.752   2.508  0.0715 -0.4297 -0.1383
  269SOL    HW1  827   0.655   3.658   2.497  1.2361 -0.2596 -1.1595
  269SOL    HW2  828   0.637   3.787   2.419 -0.3049  0.3894  0.2153
  270SOL     OW  829   1.011   4.482   4.880  0.3263  0.5999 -0.5890
  270SOL    HW1  830   1.008   4.512   4.972 -0.6467 -0.7343 -0.1540
  270SOL    HW2  831   1.095   4.439   4.872  0.8614  1.6156 -0.6362
  271SOL     OW  832   2.838   0.762   2.088 -0.2810  0.3678 -0.0428
  271SOL    HW1  833   2.764   0.783   2.030 -0.9287 -0.7445  0.3540
  271SOL    HW2  834   2.912   0.809   2.050 -0.4119 -1.2242 -2.4556
  272SOL     OW  835   0.957   0.817   1.578  0.3442  0.5457  0.5301
  272SOL    HW1  836   0.953   0.881   1.649  1.5099  0.8429  0.3421
  272SOL    HW2  837   0.921   0.737   1.616  1.6361  0.4930  1.6989
  273SOL     OW  838   2.547   4.559   1.868  0.4482  0.1447  0.4735
  273SOL    HW1  839   2.612   4.562   1.938  0.4795  1.8046  0.4072
  273SOL    HW2  840   2.597   4.542   1.789  0.3278 -2.6159  0.8859
  274SOL     OW  841   4.830   1.791   2.736 -0.5048  0.1693 -0.2946
  274SOL    HW1  842   4.867   1.746   2.660 -0.2621  1.3401 -0.8989
  274SOL    HW2  843   4.754   1.738   2.761 -0.3782 -0.4284 -1.1348
  275SOL     OW  844   0.935   4.912   1.525  0.9553 -0.2426 -0.2027
  275SOL    HW1  845   0.954   4.855   1.600  0.2279  0.7212  0.7396
  275SOL    HW2  846   0.999   4.982   1.533  0.5631  0.1159 -0.1952
  276SOL     OW  847   0.650   0.600   1.455  0.4146  0.5730 -0.3517
  276SOL    HW1  848   0.696   0.536   1.510 -1.8712 -1.8775 -1.1228
  276SOL    HW2  849   0.706   0.608   1.377  0.8204 -0.3919 -0.1803
  277SOL     OW  850   0.027   3.452   2.522  0.4193  0.4225  0.3541
  277SOL    HW1  851   0.037   3.364   2.487  1.1715  0.5396  0.2596
  277SOL    HW2  852   0.035   3.441   2.617 -3.1875 -0.1264  0.7370
  278SOL     OW  853   3.529   1.522   3.458  0.0845 -0.6213 -0.0095
  278SOL    HW1  854   3.566   1.494   3.374 -1.6664 -0.1724 -0.9643
  278SOL    HW2  855   3.523   1.617   3.451 -2.6799 -0.7508 -0.5705
  279SOL     OW  856   3.895   2.609   2.669 -0.5225  0.0399  0.7308
  279SOL    HW1  857   3.951   2.684   2.687  0.0054 -0.4691  1.2454
  279SOL    HW2  858   3.850   2.591   2.751 -1.6382  0.5879  0.2632
  280SOL     OW  859   0.780   4.411   3.916 -0.2889 -0.1881  0.3941
  280SOL    HW1  860   0.859   4.361   3.897  1.1102  1.8982  0.3690
  280SOL    HW2  861   0.780   4.421   4.011 -0.3844  0.0278  0.3718
  281SOL     OW  862   3.851   4.555   3.575 -0.3700 -0.0643 -0.7058
  281SOL    HW1  863   3.823   4.473   3.534 -2.2373 -0.1233  0.5640
  281SOL    HW2  864   3.801   4.623   3.530  0.7188  0.3406 -1.3403
  282SOL     OW  865   0.119   4.604   4.038  0.0361 -0.1179  0.3134
  282SOL    HW1  866   0.103   4.697   4.055 -0.4815  0.0300 -0.8761
  282SOL    HW2  867   0.076   4.558   4.109 -1.4900  0.4857 -0.1879
  283SOL     OW  868   4.063   4.893   4.093  0.0930  0.5350 -0.0328
  283SOL    HW1  869   4.078   4.801   4.073  0.1575  0.6861 -0.7230
  283SOL    HW2  870   4.144   4.923   4.134  0.9862  0.8518 -1.9308
  284SOL     OW  871   1.301   3.741   1.992 -0.3452 -0.1943  0.3904
  284SOL    HW1  872   1.232   3.699   2.042  0.9767 -0.8385  1.7675
  284SOL    HW2  873   1.382   3.698   2.021  1.0235  2.7396  1.3853
  285SOL     OW  874   1.760   2.851   0.276 -0.2181 -0.5672 -0.2407
  285SOL    HW1  875   1.762   2.777   0.336 -2.4289  0.6309  1.4359
  285SOL    HW2  876   1.815   2.917   0.317  0.9606 -0.8745 -1.2535
  286SOL     OW  877   4.628   2.279   1.661  0.1126 -0.4099  0.1465
  286SOL    HW1  878   4.616   2.189   1.689  1.1926 -0.8320 -0.6669
  286SOL    HW2  879   4.597   2.281   1.571  1.5226 -0.3731 -0.3680
  287SOL     OW  880   1.945   0.901   1.793 -0.4348 -0.7447  0.0213
  287SOL    HW1  881   1.933   0.850   1.713 -0.4478  2.2127 -2.0109
  287SOL    HW2  882   1.855   0.924   1.820 -0.3750  0.5332 -0.7667
  288SOL     OW  883   1.183   3.524   0.226  0.1271 -0.3116 -0.1824
  288SOL    HW1  884   1.172   3.451   0.165 -0.3377 -1.4058  1.1547
  288SOL    HW2  885   1.223   3.484   0.304  1.9410  1.2738 -0.2200
  289SOL     OW  886   4.460   0.459   0.220 -0.0020 -0.0756  0.2523
  289SOL    HW1  887   4.501   0.383   0.262 -0.9315 -0.1205  1.1184
  289SOL    HW2  888   4.382   0.424   0.178 -0.1810  0.3218  0.2469
  290SOL     OW  889   0.302   4.638   0.834 -0.0557 -0.4428  0.2601
  290SOL    HW1  890   0.210   4.624   0.812 -0.0913 -0.9572  0.7220
  290SOL    HW2  891   0.311   4.733   0.840 -0.6262 -0.4040  0.5135
  291SOL     OW  892   2.758   0.774   0.209 -0.5825 -0.5479 -0.1395
  291SOL    HW1  893   2.831   0.826   0.177  0.3230 -0.6518  1.6071
  291SOL    HW2  894   2.788   0.683   0.202 -1.7100 -0.8166 -2.1076
  292SOL     OW  895   2.970   0.715   3.010 -0.1168 -0.0925  0.8250
  292SOL    HW1  896   2.990   0.625   3.035 -0.8115 -0.3836  0.3620
  292SOL    HW2  897   3.033   0.768   3.059  2.2721 -0.9992 -1.0745
  293SOL     OW  898   0.383   1.949   1.217 -0.1227 -0.1843 -0.7742
  293SOL    HW1  899   0.357   1.954   1.309  1.2490  0.9889 -0.4272
  293SOL    HW2  900   0.300   1.936   1.170 -0.7571 -1.7186  0.6607
  294SOL     OW  901   0.471   0.726   1.315  0.5626  0.1426  0.0884
  294SOL    HW1  902   0.482   0.697   1.224 -0.6063  0.0233 -0.0388
  294SOL    HW2  903   0.516   0.659   1.367  0.9032  0.0007 -0.3808
  295SOL     OW  904   2.608   3.796   2.581  0.1445  0.4485  0.1299
  295SOL    HW1  905   2.582   3.809   2.490  0.3169  2.5348  0.3421
  295SOL    HW2  906   2.566   3.867   2.629 -0.8394 -1.2168  1.8989
  296SOL     OW  907   1.245   0.733   4.160  0.4787 -0.0868 -0.9454
  296SOL    HW1  908   1.218   0.722   4.068  0.3013 -0.5457 -0.8400
  296SOL    HW2  909   1.332   0.771   4.154  0.6649 -0.5624 -1.3142
  297SOL     OW  910   3.684   4.539   4.309  0.0074 -0.4974 -0.1100
  297SOL    HW1  911   3.703   4.445   4.314 -0.4698 -0.6894 -1.5417
  297SOL    HW2  912   3.637   4.558   4.390  0.9955 -1.2605  0.6811
  298SOL     OW  913   4.847   2.029   2.851  0.2324 -0.8865  0.1806
  298SOL    HW1  914   4.927   2.065   2.812  0.2221 -1.3695 -0.3133
  298SOL    HW2  915   4.831   1.949   2.800 -0.6883 -0.6716  0.1310
  299SOL     OW  916   3.427  -0.013   0.493 -0.7212 -0.3370  0.1043
  299SOL    HW1  917   3.458   0.077   0.482 -0.1962  0.0456  3.4976
  299SOL    HW2  918   3.475  -0.063   0.428 -1.4568  1.8625 -2.2881
  300SOL     OW  919   0.609   2.017   3.331  0.2544  0.3291  0.4062
  300SOL    HW1  920   0.603   1.970   3.247 -0.1345 -0.2403  0.7443
  300SOL    HW2  921   0.675   1.969   3.380 -0.3413 -0.0418  0.8599
  301SOL     OW  922   1.717   4.417   3.939 -0.5615  0.3896 -0.0372
  301SOL    HW1  923   1.808   4.397   3.961 -0.3599  1.1947 -0.0802
  301SOL    HW2  924   1.706   4.387   3.849  0.1436  1.6767 -0.5929
  302SOL     OW  925   0.586   0.849   0.668 -0.4707  0.6918  0.6826
  302SOL    HW1  926   0.604   0.755   0.677 -1.8712 -0.0706 -2.7775
  302SOL    HW2  927   0.497   0.859   0.701 -1.8494 -0.1355 -2.3967
  303SOL     OW  928   1.852   0.711   1.174 -0.1651 -0.4671  0.3498
  303SOL    HW1  929   1.890   0.672   1.095 -0.0840 -1.3137  0.7870
  303SOL    HW2  930   1.762   0.677   1.176 -0.5383  0.4809  0.0110
  304SOL     OW  931   2.375   0.899   2.538  0.5454  0.0024 -0.3513
  304SOL    HW1  932   2.437   0.957   2.582  0.9949  1.2112 -2.4544
  304SOL    HW2  933   2.405   0.811   2.562  0.3328  0.5386  2.2540
  305SOL     OW  934   3.997   2.398   1.821  0.2814  0.2385 -0.0055
  305SOL    HW1  935   4.070   2.440   1.776  0.5882 -1.2536 -0.9742
  305SOL    HW2  936   3.977   2.321   1.767 -1.3588  0.0798  0.7824
  306SOL     OW  937   2.711   4.301   3.182  0.4817 -0.0551  0.6610
  306SOL    HW1  938   2.739   4.295   3.090  0.5532  2.7316  0.4125
  306SOL    HW2  939   2.716   4.211   3.214  2.8653 -0.7820 -1.3581
  307SOL     OW  940   1.459   4.026   1.557  0.2042  0.2922  0.4311
  307SOL    HW1  941   1.528   4.032   1.490 -1.3080  2.8807 -1.1079
  307SOL    HW2  942   1.486   4.087   1.625 -0.0296  0.5293  0.3177
  308SOL     OW  943   4.467   4.001   0.841 -0.6556 -0.3096  0.0661
  308SOL    HW1  944   4.547   4.037   0.878 -0.1532 -1.0537 -0.2609
  308SOL    HW2  945   4.405   4.001   0.914  0.3911 -1.9720  1.0219
  309SOL     OW  946   3.021   3.424   2.362  0.3064 -0.4344 -0.1123
  309SOL    HW1  947   3.062   3.338   2.357  0.5115 -0.2756 -1.5795
  309SOL    HW2  948   3.032   3.451   2.453  2.0825 -1.0788 -0.0954
  310SOL     OW  949   4.888   1.005   0.296  0.5257  0.6028  0.9712
  310SOL    HW1  950   4.821   1.006   0.228 -0.7514  0.8407  2.1728
  310SOL    HW2  951   4.885   1.093   0.333  0.6585  0.2648  1.8100
  311SOL     OW  952   1.383   4.269   2.616  0.8551  0.7792 -0.0510
  311SOL    HW1  953   1.289   4.283   2.606  0.8761  0.5086 -0.6416
  311SOL    HW2  954   1.392   4.240   2.707  0.2168 -0.3275 -0.3131
  312SOL     OW  955   3.265   2.309   1.227 -0.0266  0.0505 -0.0604
  312SOL    HW1  956   3.236   2.266   1.147  2.4680 -0.0712 -0.9924
  312SOL    HW2  957   3.324   2.245   1.268 -0.9034  0.2912  1.6764
  313SOL     OW  958   1.741   0.862   3.731  0.4175 -0.5720 -0.0106
  313SOL    HW1  959   1.696   0.922   3.672  0.1008 -1.2201 -0.4382
  313SOL    HW2  960   1.827   0.850   3.692  0.6818  0.0198  0.3683
  314SOL     OW  961   2.782   4.639   3.557  0.6194 -0.6190  0.6263
  314SOL    HW1  962   2.843   4.652   3.630  0.9487 -0.4709  0.3268
  314SOL    HW2  963   2.786   4.545   3.538  1.1191 -0.5327  0.2923
  315SOL     OW  964   2.642   1.042   1.782 -0.6665 -0.1877 -0.0706
  315SOL    HW1  965   2.601   1.126   1.801  1.1890  0.7611 -0.0535
  315SOL    HW2  966   2.675   1.051   1.692 -1.6939 -1.4440 -0.6063
  316SOL     OW  967   0.525   2.154   4.437  0.2689 -0.2534  0.2544
  316SOL    HW1  968   0.487   2.142   4.350  1.1922  0.3119 -0.2400
  316SOL    HW2  969   0.518   2.248   4.454  0.9702 -0.2155  0.3741
  317SOL     OW  970   2.227   0.222   3.081  0.2436 -0.5878  0.0951
  317SOL    HW1  971   2.190   0.310   3.086 -1.1772 -1.1043 -0.6862
  317SOL    HW2  972   2.202   0.190   2.994  1.7848 -1.3242 -0.1040
  318SOL     OW  973   1.180   4.664   4.340 -0.5766 -0.3133  0.5450
  318SOL    HW1  974   1.244   4.616   4.288  0.1525 -0.3233  1.4338
  318SOL    HW2  975   1.176   4.617   4.424 -1.9280 -0.4563  0.4317
  319SOL     OW  976   0.830   0.387   3.156  0.3470  0.4806  0.6826
  319SOL    HW1  977   0.840   0.475   3.119 -1.4528 -0.5213 -2.5542
  319SOL    HW2  978   0.918   0.350   3.154  0.6829  1.2844 -0.5898
  320SOL     OW  979   0.348   1.275   1.401 -0.6357  0.0547  0.4372
  320SOL    HW1  980   0.418   1.214   1.423 -0.4170 -0.3477 -1.1964
  320SOL    HW2  981   0.343   1.272   1.305 -0.2732  3.0114  0.2374
  321SOL     OW  982   4.589   1.063   2.474  0.0659  0.0718 -0.0746
  321SOL    HW1  983   4.684   1.062   2.476  0.0628  0.0398  0.4222
  321SOL    HW2  984   4.563   0.985   2.523 -0.1988  1.2557  1.7989
  322SOL     OW  985   0.906   1.770   2.703 -0.9960  0.4535 -0.2896
  322SOL    HW1  986   0.960   1.806   2.633 -1.9360  1.6226 -0.4269
  322SOL    HW2  987   0.950   1.688   2.726  0.7890  1.3134 -0.4503
  323SOL     OW  988   1.058   1.222   0.708 -0.0913 -0.2344 -0.3425
  323SOL    HW1  989   0.967   1.194   0.715 -0.4033  1.0002  0.8447
  323SOL    HW2  990   1.107   1.154   0.754 -0.6938  0.3966  1.2936
  324SOL     OW  991   4.138   3.059   3.166  0.1554 -0.1135 -0.1336
  324SOL    HW1  992   4.043   3.071   3.163  0.1950 -0.0563 -2.7469
  324SOL    HW2  993   4.154   2.977   3.118  1.5440  0.8990 -1.5112
  325SOL     OW  994   0.790   2.184   4.495  0.3826 -0.0734  0.7066
  325SOL    HW1  995   0.829   2.117   4.439 -0.9292  0.5239 -1.0169
  325SOL    HW2  996   0.695   2.171   4.484  0.1026  1.6068  0.8744
  326SOL     OW  997   2.910   3.619   1.559 -0.4854  0.2124  0.2903
  326SOL    HW1  998   2.815   3.629   1.567 -0.3072  2.5441 -0.0127
  326SOL    HW2  999   2.923   3.595   1.468 -0.7901 -0.3737  0.3951
  327SOL     OW 1000   0.672   3.872   3.490  0.6701 -0.4485 -0.5439
  327SOL    HW1 1001   0.740   3.889   3.555  2.9133  2.2684 -3.3175
  327SOL    HW2 1002   0.609   3.943   3.504 -0.1193 -1.2383  0.0799
  328SOL     OW 1003   3.761   1.018   0.332 -0.8013 -0.5646 -0.2063
  328SOL    HW1 1004   3.788   0.945   0.277  0.8628 -0.3834  0.3099
  328SOL    HW2 1005   3.752   0.980   0.420  0.1895 -0.1472  0.0871
  329SOL     OW 1006   0.288   2.260   3.056 -0.4306 -0.2288  0.9392
  329SOL    HW1 1007   0.360   2.228   3.000  0.2535  1.5812  0.7312
  329SOL    HW2 1008   0.214   2.205   3.032  0.6270 -1.5017  0.4412
  330SOL     OW 1009   2.499   1.424   3.124  0.1123  0.2099 -0.2533
  330SOL    HW1 1010   2.554   1.500   3.144  0.3441 -0.1099  0.3860
  330SOL    HW2 1011   2.561   1.352   3.116 -0.2625 -0.3851  1.6319
  331SOL     OW 1012   1.520   4.322   2.967 -0.0763 -0.1599 -0.2143
  331SOL    HW1 1013   1.434   4.338   2.929  0.4529 -1.2340 -2.0308
  331SOL    HW2 1014   1.582   4.342   2.896  1.0255 -1.3699  0.3452
  332SOL     OW 1015   0.443   1.595   1.804  0.3384  0.2601 -0.6129
  332SOL    HW1 1016   0.397   1.540   1.741  0.0946  1.1020 -1.1810
  332SOL    HW2 1017   0.433   1.684   1.771 -0.4757  0.8232  1.0284
  333SOL     OW 1018   0.109   3.091   3.658  0.1523  0.2237 -0.0076
  333SOL    HW1 1019   0.036   3.043   3.699  0.4607 -0.5492 -0.3457
  333SOL    HW2 1020   0.180   3.027   3.652  1.4434  1.4066  1.8008
  334SOL     OW 1021   0.580   2.845   0.319  0.3663  0.2044  0.4852
  334SOL    HW1 1022   0.561   2.898   0.397  1.4946  0.3892  0.6583
  334SOL    HW2 1023   0.649   2.785   0.347  0.4905 -0.0084 -0.2587
  335SOL     OW 1024   4.826   1.422   3.375  0.3437 -0.0794  0.7754
  335SOL    HW1 1025   4.792   1.335   3.353  0.4325 -0.0586  0.5464
  335SOL    HW2 1026   4.887   1.407   3.447 -0.1748 -0.1131  1.2094
  336SOL     OW 1027   2.704   0.543   3.272  0.3404 -0.2516 -0.3584
  336SOL    HW1 1028   2.729   0.625   3.229  1.2802 -0.3055  0.0795
  336SOL    HW2 1029   2.784   0.492   3.275  0.7361  0.3429  2.7974
  337SOL     OW 1030   1.930   0.563   0.946 -0.2274  0.6150 -0.3136
  337SOL    HW1 1031   1.899   0.604   0.865 -0.6109  0.9116 -0.0194
  337SOL    HW2 1032   2.025   0.561   0.937 -0.2961 -0.0382 -1.0975
  338SOL     OW 1033   2.617   0.590   2.367  0.7365  0.0220 -0.1073
  338SOL    HW1 1034   2.682   0.659   2.359  0.3717  0.4283  0.3890
  338SOL    HW2 1035   2.583   0.580   2.278  2.1795 -0.9097 -0.5860
  339SOL     OW 1036   4.093   0.851   0.059 -0.1051  0.4899 -0.4117
  339SOL    HW1 1037   4.044   0.933   0.071 -0.9371 -0.1917  1.1835
  339SOL    HW2 1038   4.182   0.873   0.086 -0.5323  0.6600  0.9288
  340SOL     OW 1039   1.841   2.819   1.310  0.3726 -0.3507  0.2846
  340SOL    HW1 1040   1.853   2.731   1.346  0.4760  0.2119  1.7136
  340SOL    HW2 1041   1.920   2.834   1.258  0.1559 -1.2516 -0.3345
  341SOL     OW 1042   4.125   3.448   3.340 -0.0295  0.2857  0.7496
  341SOL    HW1 1043   4.120   3.442   3.245  0.3622  1.7401  0.6164
  341SOL    HW2 1044   4.055   3.390   3.372 -1.0639  0.8497 -0.4469
  342SOL     OW 1045   2.077   1.640   2.850  0.2418 -0.2932  0.1302
  342SOL    HW1 1046   2.152   1.622   2.907  0.7137 -0.6841 -0.6098
  342SOL    HW2 1047   2.112   1.636   2.761  0.4093  4.1250 -0.2283
  343SOL     OW 1048   1.897   4.297   0.555  0.0152 -0.1526  0.6069
  343SOL    HW1 1049   1.981   4.340   0.571 -0.3668  0.9520 -0.1553
  343SOL    HW2 1050   1.841   4.367   0.521 -0.3738 -1.4311 -1.6064
  344SOL     OW 1051   0.394   3.887   4.729  0.5308  1.0380  0.6330
  344SOL    HW1 1052   0.434   3.972   4.750  2.5996  0.0128  1.1035
  344SOL    HW2 1053   0.455   3.823   4.763 -0.5550 -0.6718 -0.4924
  345SOL     OW 1054   2.580   1.098   4.579  0.2680 -0.5557  0.1934
  345SOL    HW1 1055   2.601   1.164   4.513 -1.5063 -1.8487 -1.7876
  345SOL    HW2 1056   2.646   1.110   4.647  2.0589  1.0025 -1.6910
  346SOL     OW 1057   1.987   2.479   1.182 -0.0565 -0.9442  0.7672
  346SOL    HW1 1058   1.922   2.414   1.158 -1.1167 -0.4727  2.2055
  346SOL    HW2 1059   1.948   2.525   1.256  1.7513 -0.3702  1.4064
  347SOL     OW 1060   0.022   2.199   4.859 -0.4130  0.0078  0.1798
  347SOL    HW1 1061  -0.018   2.284   4.875  0.8094  0.6916 -0.1963
  347SOL    HW2 1062   0.098   2.197   4.918 -0.4855 -0.8611  0.2520
  348SOL     OW 1063   1.456   1.381   0.884  0.1404  0.0334 -0.2088
  348SOL    HW1 1064   1.436   1.392   0.977  1.3245 -0.0513  0.0761
  348SOL    HW2 1065   1.372   1.394   0.840 -0.7319 -1.3149  0.9509
  349SOL     OW 1066   3.980   2.329   4.788  0.2715 -0.4588  0.1297
  349SOL    HW1 1067   3.950   2.293   4.705  0.5176 -0.1311 -0.1051
  349SOL    HW2 1068   4.004   2.419   4.767  0.9123 -0.5591  0.4256
  350SOL     OW 1069   1.401   2.624   0.204  0.6241  0.3984 -0.3439
  350SOL    HW1 1070   1.465   2.681   0.162  0.8710  0.5386  0.2127
  350SOL    HW2 1071   1.392   2.658   0.293  1.0085 -0.6068  0.0963
  351SOL     OW 1072   0.825   0.713   1.864 -0.1534 -0.3332 -0.0493
  351SOL    HW1 1073   0.913   0.741   1.891  0.2835  0.3793 -2.0418
  351SOL    HW2 1074   0.805   0.638   1.920  0.2667  1.5492  2.8313
  352SOL     OW 1075   1.697   4.112   1.426  0.5426 -0.3367 -0.5925
  352SOL    HW1 1076   1.705   4.088   1.334  1.8896 -1.9608 -0.0888
  352SOL    HW2 1077   1.785   4.139   1.452  0.2797 -0.3123  0.3324
  353SOL     OW 1078   3.698   0.364   4.549  0.5962 -0.0389  0.0741
  353SOL    HW1 1079   3.703   0.444   4.601 -0.2328  0.8575 -1.1671
  353SOL    HW2 1080   3.733   0.296   4.607 -1.5320  0.6280  2.3438
  354SOL     OW 1081   4.020   3.736   3.198 -0.8900  0.5390 -0.3799
  354SOL    HW1 1082   3.931   3.710   3.223  0.0095 -0.4972  2.0804
  354SOL    HW2 1083   4.043   3.804   3.261  0.5591 -0.2198 -0.0520
  355SOL     OW 1084   2.987   3.506   0.189 -0.0271 -0.3883 -0.2996
  355SOL    HW1 1085   3.047   3.580   0.183  0.7384 -1.0330 -0.6201
  355SOL    HW2 1086   2.906   3.538   0.147  0.5849 -0.0312 -1.2335
  356SOL     OW 1087   3.220   2.122   1.942 -0.0795  0.9097 -0.2511
  356SOL    HW1 1088   3.214   2.070   1.861 -0.4304  0.6068 -0.0322
  356SOL    HW2 1089   3.310   2.110   1.972 -0.0622  0.7091 -0.3837
  357SOL     OW 1090   1.230   1.979   2.747  0.6813  0.5685  0.0504
  357SOL    HW1 1091   1.193   1.937   2.825  1.9068  1.0712  0.9204
  357SOL    HW2 1092   1.319   2.003   2.772  1.8416 -1.0382 -2.1345
  358SOL     OW 1093   4.435   2.179   3.660  0.5304  0.3780 -0.2328
  358SOL    HW1 1094   4.386   2.212   3.584  1.4107 -0.0251 -0.9886
  358SOL    HW2 1095   4.525   2.171   3.629  0.6837 -0.9329  0.5001
  359SOL     OW 1096   4.007   4.480   3.297  0.5183  0.0864  0.3066
  359SOL    HW1 1097   4.045   4.408   3.346  0.4182 -1.2742 -1.5155
  359SOL    HW2 1098   3.930   4.443   3.255 -0.4481  1.6970  0.5923
  360SOL     OW 1099   2.637   3.642   1.480 -0.2151 -0.5229  0.2496
  360SOL    HW1 1100   2.601   3.694   1.552  0.2494  0.0079  0.1022
  360SOL    HW2 1101   2.560   3.614   1.430 -0.6403 -1.7928  1.5296
  361SOL     OW 1102   4.088   0.063   4.929  0.0397 -0.1055  0.3722
  361SOL    HW1 1103   4.102   0.014   5.010  0.1025  0.0575  0.4610
  361SOL    HW2 1104   4.140   0.017   4.863  1.3788  0.7532  0.7876
  362SOL     OW 1105   4.255   0.160   2.801  0.2270  0.0078  0.5626
  362SOL    HW1 1106   4.304   0.242   2.790  1.5173 -0.7786  0.3006
  362SOL    HW2 1107   4.166   0.182   2.771  0.9885  0.8289 -1.2439
  363SOL     OW 1108   2.740   1.759   2.084 -0.0835  0.1630 -0.2467
  363SOL    HW1 1109   2.831   1.767   2.056  0.2828 -0.3462  0.7288
  363SOL    HW2 1110   2.693   1.730   2.006  0.0214  3.2052 -1.5572
  364SOL     OW 1111   0.713   3.095   3.801  0.1370 -0.0494  0.0664
  364SOL    HW1 1112   0.699   3.044   3.721  0.9855 -2.6780  1.4577
  364SOL    HW2 1113   0.645   3.063   3.862 -0.2125  1.5726  0.5823
  365SOL     OW 1114   2.410   1.359   0.397  0.4141 -0.0201  0.0285
  365SOL    HW1 1115   2.428   1.449   0.370 -1.9188 -0.0457 -2.0273
  365SOL    HW2 1116   2.336   1.333   0.342  0.0501 -2.6919  1.6396
  366SOL     OW 1117   1.181   2.407   0.640  0.2206  0.2365  0.4197
  366SOL    HW1 1118   1.167   2.313   0.650  1.0514 -0.0271 -0.7012
  366SOL    HW2 1119   1.153   2.444   0.724  0.7341 -1.1056  1.2288
  367SOL     OW 1120   3.643   2.060   3.023  0.2635 -0.0963 -0.4297
  367SOL    HW1 1121   3.727   2.016   3.037  0.8115  0.5142 -1.6369
  367SOL    HW2 1122   3.584   1.991   2.994  0.5743 -0.3810 -0.3861
  368SOL     OW 1123   2.015   0.899   0.955 -0.0336 -0.2092 -0.7764
  368SOL    HW1 1124   2.006   0.959   1.029 -1.1113 -0.7912 -0.4180
  368SOL    HW2 1125   2.079   0.942   0.897 -0.3313  0.9870 -0.2456
  369SOL     OW 1126   3.829   0.110   4.702  0.2815  0.2748  0.0788
  369SOL    HW1 1127   3.916   0.075   4.722  0.0946  0.2707  0.9187
  369SOL    HW2 1128   3.779   0.098   4.783  0.1310  2.2543  0.3330
  370SOL     OW 1129   0.528   1.848   1.664  0.0751  0.1073 -0.5750
  370SOL    HW1 1130   0.580   1.783   1.616  0.3074  1.9703 -3.0013
  370SOL    HW2 1131   0.458   1.872   1.604 -0.8800  1.0730  0.8554
  371SOL     OW 1132   2.863   1.940   0.102  0.2654 -0.6016 -0.0253
  371SOL    HW1 1133   2.895   1.987   0.179  0.4200 -0.7303 -0.0093
  371SOL    HW2 1134   2.938   1.937   0.043  0.0973 -0.3529 -0.2536
  372SOL     OW 1135   2.075   0.895   0.278 -0.1360  0.1815 -0.2559
  372SOL    HW1 1136   2.042   0.919   0.192  0.9208  4.3001  0.3085
  372SOL    HW2 1137   2.135   0.822   0.261 -0.3621  0.5314 -2.9064
  373SOL     OW 1138   4.596   0.553   2.936  0.0957 -0.2537 -0.0791
  373SOL    HW1 1139   4.605   0.601   3.018  0.1202 -1.0210  0.3722
  373SOL    HW2 1140   4.687   0.538   2.907  0.1120  1.6497 -1.2471
  374SOL     OW 1141   0.931   0.990   0.443  0.4570 -0.2855 -0.6585
  374SOL    HW1 1142   1.008   1.047   0.433  1.3625 -1.5075 -0.8189
  374SOL    HW2 1143   0.904   1.004   0.534 -0.0799  1.2876 -1.0254
  375SOL     OW 1144   2.667   1.461   4.084 -0.1284  0.5481  0.2599
  375SOL    HW1 1145   2.683   1.521   4.156 -2.6243  1.9535 -0.2509
  375SOL    HW2 1146   2.602   1.505   4.029 -0.3922 -1.6720 -1.3635
  376SOL     OW 1147   2.256   0.087   1.701 -0.1130  0.2620 -0.4988
  376SOL    HW1 1148   2.311   0.067   1.778 -4.0304 -0.0569  2.5480
  376SOL    HW2 1149   2.217   0.003   1.677 -0.6879  0.7612 -1.3672
  377SOL     OW 1150   2.946   0.357   2.396 -0.1888  0.2989 -0.0114
  377SOL    HW1 1151   2.873   0.403   2.355 -1.2402  0.9282  2.4101
  377SOL    HW2 1152   2.969   0.289   2.333 -0.6204  2.1437 -2.3325
  378SOL     OW 1153   1.805   2.364   3.514 -0.3345 -0.1358  0.5423
  378SOL    HW1 1154   1.809   2.350   3.420 -0.4365  1.4897  0.2787
  378SOL    HW2 1155   1.863   2.438   3.531  0.5312 -1.0856  1.9181
  379SOL     OW 1156   4.027   2.177   1.594 -0.3763 -0.2037  0.0508
  379SOL    HW1 1157   3.956   2.122   1.626 -0.0401  0.1314  1.4261
  379SOL    HW2 1158   3.986   2.236   1.531 -1.3712  0.1617  1.0199
  380SOL     OW 1159   0.294   1.228   3.965  0.2563 -0.1980 -0.4496
  380SOL    HW1 1160   0.327   1.253   3.879  0.9373  0.1074 -0.1124
  380SOL    HW2 1161   0.267   1.311   4.005  1.0724 -0.1753  0.0829
  381SOL     OW 1162   1.897   3.305   1.154 -0.7307  0.2377 -0.2209
  381SOL    HW1 1163   1.878   3.250   1.079 -0.5102 -0.2477  0.0728
  381SOL    HW2 1164   1.824   3.368   1.157 -0.7482  0.2511 -0.8215
  382SOL     OW 1165   0.196   3.772   4.907 -0.2188  0.5213 -0.2862
  382SOL    HW1 1166   0.276   3.723   4.928 -0.1117 -0.0214 -1.8677
  382SOL    HW2 1167   0.222   3.832   4.838 -1.3677 -0.2972 -1.4694
  383SOL     OW 1168   1.872   4.424   3.643  0.1648 -0.0849  0.1226
  383SOL    HW1 1169   1.913   4.497   3.690 -1.6058  0.0851  1.4945
  383SOL    HW2 1170   1.941   4.357   3.638  1.1548  0.8569  0.7352
  384SOL     OW 1171   3.790   3.726   0.390  0.3668  0.0129  0.2896
  384SOL    HW1 1172   3.705   3.759   0.418  0.0934  1.2051 -1.7311
  384SOL    HW2 1173   3.845   3.803   0.384  1.5704 -0.7248  1.3585
  385SOL     OW 1174   4.720   1.979   2.095 -0.2043 -0.0667 -0.3461
  385SOL    HW1 1175   4.689   1.894   2.126  1.6986 -0.5741  0.2656
  385SOL    HW2 1176   4.772   2.014   2.167 -0.2272  1.2242 -0.9320
  386SOL     OW 1177   4.598   3.509   4.512 -0.5006 -0.0834  0.2608
  386SOL    HW1 1178   4.561   3.425   4.485  0.3024 -0.8963  1.5881
  386SOL    HW2 1179   4.559   3.572   4.451 -3.1776 -1.0299  0.8219
  387SOL     OW 1180   2.655   0.193   0.477 -0.0575 -0.4768  0.1134
  387SOL    HW1 1181   2.561   0.197   0.458 -0.6364 -0.4431  2.6818
  387SOL    HW2 1182   2.672   0.269   0.532  1.2878 -0.9848  0.4442
  388SOL     OW 1183   2.614   0.180   4.722  0.0726 -0.5296 -0.2972
  388SOL    HW1 1184   2.616   0.088   4.698 -0.0377 -0.7339  0.4664
  388SOL    HW2 1185   2.540   0.216   4.673 -0.7150 -1.1397  0.4191
  389SOL     OW 1186   1.417   1.913   0.908  0.0071  0.0391  0.6246
  389SOL    HW1 1187   1.436   1.975   0.838  0.5712 -0.0852  0.6652
  389SOL    HW2 1188   1.326   1.932   0.932  0.0603  0.6105  0.3978
  390SOL     OW 1189   0.316   0.392   3.634 -0.3126 -0.3052 -0.5704
  390SOL    HW1 1190   0.365   0.337   3.573  0.0169  0.1237 -0.6981
  390SOL    HW2 1191   0.378   0.413   3.703 -1.4497 -3.2367  1.5763
  391SOL     OW 1192   2.654   2.000   0.532  0.3722  0.0546  0.3445
  391SOL    HW1 1193   2.580   2.004   0.472  0.3620  0.1055  0.3602
  391SOL    HW2 1194   2.683   1.909   0.529  1.7487  0.5168 -1.3803
  392SOL     OW 1195   3.119   4.045   3.493 -0.1356  0.4184  0.5269
  392SOL    HW1 1196   3.180   4.011   3.427 -0.6044  0.7933 -0.1009
  392SOL    HW2 1197   3.033   4.035   3.454 -0.5625 -0.7962  1.7122
  393SOL     OW 1198   1.998   4.179   2.377  0.1992  0.0601 -0.4115
  393SOL    HW1 1199   2.028   4.140   2.295 -0.4091  0.6864 -0.9406
  393SOL    HW2 1200   1.960   4.105   2.426  0.4284 -0.2877 -0.7526
  394SOL     OW 1201   1.349   2.288   4.464  0.8918 -0.5460 -0.8255
  394SOL    HW1 1202   1.272   2.270   4.410 -0.3652 -1.1043  1.0409
  394SOL    HW2 1203   1.408   2.214   4.448 -0.5322 -2.0082  0.3275
  395SOL     OW 1204   2.166   3.872   3.228  0.3697  0.2581  0.5383
  395SOL    HW1 1205   2.251   3.839   3.256  0.1408 -1.6929 -0.9513
  395SOL    HW2 1206   2.102   3.817   3.274 -0.0926  0.8552  0.6326
  396SOL     OW 1207   0.146   2.708   2.869 -0.0679  0.5771  0.4363
  396SOL    HW1 1208   0.183   2.778   2.923  0.4452  2.3168 -1.9587
  396SOL    HW2 1209   0.053   2.706   2.892  0.3241  0.4306  2.1481
  397SOL     OW 1210   0.658   2.531   2.350 -0.8572  0.0835  0.5637
  397SOL    HW1 1211   0.735   2.494   2.307  1.6127  0.4921  4.2226
  397SOL    HW2 1212   0.652   2.620   2.314  0.5455  0.1279  0.3709
  398SOL     OW 1213   4.828   2.497   3.897 -0.0197 -0.3524  0.3991
  398SOL    HW1 1214   4.878   2.574   3.872  0.0607 -0.3220  0.6505
  398SOL    HW2 1215   4.795   2.462   3.814 -0.1779  0.0307  0.2970
  399SOL     OW 1216   4.887   0.743   1.163  0.1340 -0.2869  0.1421
  399SOL    HW1 1217   4.830   0.790   1.223  2.2078 -0.3287  2.2674
  399SOL    HW2 1218   4.928   0.675   1.216  2.1472 -0.2574 -1.2641
  400SOL     OW 1219   0.279   1.916   1.504 -0.3353 -0.3884 -0.8033
  400SOL    HW1 1220   0.184   1.928   1.507 -0.4473 -1.0225  2.3826
  400SOL    HW2 1221   0.315   2.002   1.525 -0.2263 -0.3157 -1.2824
  401SOL     OW 1222   1.090   3.023   3.646  0.2306  0.6265  0.1918
  401SOL    HW1 1223   1.160   3.085   3.666 -1.0103  2.0407  0.3456
  401SOL    HW2 1224   1.076   2.975   3.728  1.7404 -0.4680 -0.1514
  402SOL     OW 1225   1.771   2.583   2.213  0.1251 -0.2398 -0.2232
  402SOL    HW1 1226   1.758   2.677   2.199 -1.2786 -0.2382  0.9209
  402SOL    HW2 1227   1.728   2.541   2.138 -0.0020 -0.0038 -0.2822
  403SOL     OW 1228   2.480   0.433   2.792  0.9255  0.2851  0.2611
  403SOL    HW1 1229   2.402   0.488   2.778  0.8597 -0.0286 -0.7087
  403SOL    HW2 1230   2.527   0.476   2.863  0.4206  1.1059  0.1192
  404SOL     OW 1231   2.609   0.847   1.957  0.6928 -0.5349  0.3729
  404SOL    HW1 1232   2.647   0.916   1.902  0.5752 -0.9038 -0.1796
  404SOL    HW2 1233   2.531   0.887   1.995 -0.0144 -0.7041 -0.8466
  405SOL     OW 1234   1.977   2.748   1.699  0.1808 -0.2506  0.0043
  405SOL    HW1 1235   1.918   2.795   1.758 -0.3801 -0.6303 -0.2408
  405SOL    HW2 1236   1.934   2.664   1.684  0.3522 -0.1900 -0.8916
  406SOL     OW 1237   3.380   3.148   3.264 -0.0271  0.4452  0.0040
  406SOL    HW1 1238   3.421   3.192   3.189 -1.3966  2.2517  0.2705
  406SOL    HW2 1239   3.447   3.148   3.332  0.1132  1.8206 -0.1224
  407SOL     OW 1240   3.930   1.969   4.613  0.1795  0.4605  0.0381
  407SOL    HW1 1241   4.017   1.999   4.638 -0.3425  2.6645 -0.5163
  407SOL    HW2 1242   3.898   1.920   4.688  2.3759 -1.5754 -0.2565
  408SOL     OW 1243   4.131   4.134   4.540  0.1914 -0.0379 -0.2257
  408SOL    HW1 1244   4.081   4.136   4.621 -1.2356  0.7023 -1.0715
  408SOL    HW2 1245   4.143   4.040   4.522 -0.5244 -0.2306  0.2308
  409SOL     OW 1246   4.725   2.935   2.919 -0.0901  0.3446 -0.8617
  409SOL    HW1 1247   4.763   2.848   2.928 -1.1359 -0.0735 -0.3769
  409SOL    HW2 1248   4.751   2.963   2.831 -0.2058 -0.6821 -1.2374
  410SOL     OW 1249   4.757   4.689   4.058 -0.3000 -0.4214  0.3841
  410SOL    HW1 1250   4.758   4.681   3.963 -2.4299 -2.2809  0.4300
  410SOL    HW2 1251   4.847   4.709   4.082  0.1177  0.9580 -2.0518
  411SOL     OW 1252   4.456   2.568   1.444 -0.4687  0.0980 -0.0764
  411SOL    HW1 1253   4.499   2.615   1.515  0.9461  0.2030 -0.9477
  411SOL    HW2 1254   4.460   2.476   1.470 -1.1998  0.2425  0.5878
  412SOL     OW 1255   4.293   4.297   2.742  0.5037  0.2620  0.3669
  412SOL    HW1 1256   4.223   4.240   2.710  0.0825  0.8169  0.2880
  412SOL    HW2 1257   4.312   4.266   2.830 -0.7990  0.9695  0.9155
  413SOL     OW 1258   0.434   4.280   3.103  0.3740  0.1311 -0.0568
  413SOL    HW1 1259   0.349   4.285   3.059  0.1886 -0.2240  0.2562
  413SOL    HW2 1260   0.417   4.310   3.192  0.2537 -1.3408  0.4463
  414SOL     OW 1261   1.315   4.881   0.942 -0.5863  0.0128 -0.3748
  414SOL    HW1 1262   1.251   4.842   0.882 -0.7146  0.4049 -0.4981
  414SOL    HW2 1263   1.336   4.966   0.902  1.1910 -0.7450 -1.1688
  415SOL     OW 1264   0.419   3.888   4.048  0.1794 -0.6230 -0.5619
  415SOL    HW1 1265   0.404   3.859   3.959 -1.2483 -0.6852 -0.3245
  415SOL    HW2 1266   0.479   3.823   4.085 -3.0798 -3.5886  0.0447
  416SOL     OW 1267   4.705   0.335   4.574  0.5654  0.6134 -0.4130
  416SOL    HW1 1268   4.742   0.409   4.622  0.9411  0.6331 -0.7255
  416SOL    HW2 1269   4.681   0.372   4.489  0.4310  0.4526 -0.4454
  417SOL     OW 1270   1.333   2.817   3.267  0.0527  0.1156  0.2688
  417SOL    HW1 1271   1.414   2.780   3.302 -0.2864  0.7089  1.7857
  417SOL    HW2 1272   1.286   2.850   3.345 -1.5597 -0.0544 -0.5807
  418SOL     OW 1273   0.416   4.323   4.068  0.0245 -0.4377 -0.1959
  418SOL    HW1 1274   0.416   4.402   4.014 -0.4224  0.2516  0.7808
  418SOL    HW2 1275   0.323   4.297   4.073  0.0057 -0.2520  0.5707
  419SOL     OW 1276   0.503   4.622   3.337 -0.7477  0.0430 -0.1069
  419SOL    HW1 1277   0.490   4.715   3.357  1.6840  0.3858  0.2115
  419SOL    HW2 1278   0.588   4.601   3.377 -0.2621 -1.7725 -1.9430
  420SOL     OW 1279   1.223   4.790   3.013  0.2513  0.3544  0.0512
  420SOL    HW1 1280   1.316   4.772   3.000  0.2844  0.5998 -0.0429
  420SOL    HW2 1281   1.216   4.822   3.102  0.3292  0.8590 -0.1254
  421SOL     OW 1282   1.642   0.362   4.490  0.3417 -0.1937 -0.2959
  421SOL    HW1 1283   1.620   0.385   4.580  0.0270 -0.4692 -0.3013
  421SOL    HW2 1284   1.730   0.397   4.477  0.6367 -0.6894  0.3111
  422SOL     OW 1285   3.037   0.292   1.352  0.2304 -0.4936 -0.3384
  422SOL    HW1 1286   3.042   0.381   1.317 -0.8962 -0.3886 -0.2827
  422SOL    HW2 1287   3.008   0.304   1.443  1.7834 -0.8386  0.2330
  423SOL     OW 1288   3.203   0.561   3.195 -0.2999  0.5502  0.2598
  423SOL    HW1 1289   3.289   0.588   3.226  0.4403 -1.3771  0.0578
  423SOL    HW2 1290   3.144   0.581   3.267  0.5122  0.9196  0.8344
  424SOL     OW 1291   3.558   0.686   3.970 -0.2308 -0.9616  0.1923
  424SOL    HW1 1292   3.497   0.678   4.044 -0.5029  1.5406  0.3061
  424SOL    HW2 1293   3.558   0.779   3.948  0.6986 -1.4740 -2.2748
  425SOL     OW 1294   1.506   4.365   2.162  0.4532  0.3695 -0.1134
  425SOL    HW1 1295   1.597   4.342   2.143 -0.1761 -2.1037 -0.4800
  425SOL    HW2 1296   1.499   4.357   2.257  0.6917  0.8152 -0.0601
  426SOL     OW 1297   1.151   2.243   1.315  0.3449  0.2386  0.3880
  426SOL    HW1 1298   1.104   2.304   1.372 -0.4211 -0.3714  0.4269
  426SOL    HW2 1299   1.089   2.171   1.301  1.1410 -0.4104  0.1403
  427SOL     OW 1300   0.821   4.073   3.737 -0.0534 -0.1220 -0.2425
  427SOL    HW1 1301   0.859   3.986   3.731  1.8048  0.6139 -0.0260
  427SOL    HW2 1302   0.803   4.085   3.830  0.7162  0.1066 -0.1146
  428SOL     OW 1303   4.899   3.597   0.517 -0.2600  0.2654  0.1681
  428SOL    HW1 1304   4.869   3.542   0.444 -0.8138  1.7190 -0.7462
  428SOL    HW2 1305   4.981   3.557   0.545 -0.7956 -1.2048 -0.2398
  429SOL     OW 1306   3.320   4.523   1.370 -0.3669  0.1079 -0.1445
  429SOL    HW1 1307   3.382   4.476   1.425 -2.0780 -0.7057  1.2029
  429SOL    HW2 1308   3.275   4.454   1.321 -1.5319  0.4730  0.3739
  430SOL     OW 1309   0.821   4.074   2.189 -0.0336  0.3813  0.1501
  430SOL    HW1 1310   0.873   4.003   2.227 -0.2487 -0.0446 -0.3319
  430SOL    HW2 1311   0.858   4.088   2.102 -0.5846  0.2091 -0.1205
  431SOL     OW 1312   2.475   3.918   4.001  0.6274  0.4121 -0.5740
  431SOL    HW1 1313   2.513   3.842   3.956 -1.5499 -0.5369 -0.9293
  431SOL    HW2 1314   2.443   3.974   3.930 -0.8455 -0.0313 -0.2952
  432SOL     OW 1315   4.766   2.139   4.138  0.2345  0.7489  0.7765
  432SOL    HW1 1316   4.776   2.227   4.174 -0.2031  1.8036 -1.4982
  432SOL    HW2 1317   4.671   2.129   4.125  0.4685  1.2386 -1.8375
  433SOL     OW 1318   1.317   3.866   2.432 -0.6798 -0.3797  0.3364
  433SOL    HW1 1319   1.265   3.933   2.389 -0.0526 -0.2990 -0.3179
  433SOL    HW2 1320   1.254   3.814   2.482 -1.3370 -0.0893 -0.1837
  434SOL     OW 1321   3.051   0.383   3.055  0.0428  0.4920 -0.2700
  434SOL    HW1 1322   3.127   0.422   3.098 -0.4586 -0.9792  2.0966
  434SOL    HW2 1323   2.999   0.346   3.126 -1.9395 -0.2114 -1.9888
  435SOL     OW 1324   1.739   3.739   4.117  0.1559  0.1031 -0.0475
  435SOL    HW1 1325   1.754   3.706   4.029 -1.8369  1.5389 -1.0042
  435SOL    HW2 1326   1.823   3.777   4.143  0.1304  2.0041 -2.4280
  436SOL     OW 1327   3.424   2.040   1.293  0.6997  0.7093 -0.7457
  436SOL    HW1 1328   3.452   2.044   1.202 -0.7581 -0.8058 -1.3147
  436SOL    HW2 1329   3.501   2.068   1.343  2.5310 -1.1956 -2.2947
  437SOL     OW 1330   0.303   1.466   2.457 -0.3145  0.2418 -0.3291
  437SOL    HW1 1331   0.277   1.375   2.445 -1.5853  0.7559 -1.8001
  437SOL    HW2 1332   0.376   1.479   2.396  0.0365  0.1746  0.0624
  438SOL     OW 1333   4.249   2.456   0.144  0.4254  0.4268 -0.1371
  438SOL    HW1 1334   4.161   2.493   0.130 -0.3096 -1.7486 -1.6953
  438SOL    HW2 1335   4.284   2.441   0.057  1.2061 -1.2877  0.4215
  439SOL     OW 1336   0.468   3.455   3.633 -0.0720 -0.2863 -0.0480
  439SOL    HW1 1337   0.481   3.484   3.723 -0.9608  0.3470 -0.1082
  439SOL    HW2 1338   0.412   3.377   3.641  0.3271 -0.5769 -0.0292
  440SOL     OW 1339   3.343   0.488   3.773  0.4943  0.2103 -0.2443
  440SOL    HW1 1340   3.345   0.451   3.861 -0.0761 -0.6932 -0.5990
  440SOL    HW2 1341   3.366   0.415   3.716 -0.3522  0.4674 -0.9346
  441SOL     OW 1342   3.664   4.377   4.535  1.0890 -0.3287  0.0719
  441SOL    HW1 1343   3.748   4.401   4.576  0.3215 -0.9219  2.1027
  441SOL    HW2 1344   3.605   4.449   4.557  0.8520 -0.2820 -0.6928
  442SOL     OW 1345   0.044   1.920   0.244  0.2812  0.5522  0.6383
  442SOL    HW1 1346   0.008   2.001   0.281 -0.7169  0.0816  0.7272
  442SOL    HW2 1347   0.020   1.924   0.151 -0.5099 -0.0280  0.8105
  443SOL     OW 1348   3.245   2.009   3.528  0.1043  0.4491 -0.3504
  443SOL    HW1 1349   3.246   2.103   3.514 -1.0965  0.4558 -0.4999
  443SOL    HW2 1350   3.283   1.972   3.448 -1.8749  0.7146 -1.4709
  444SOL     OW 1351   2.986   1.142   4.914  0.2774 -0.6580  0.0447
  444SOL    HW1 1352   2.959   1.197   4.988 -0.6226 -2.5207  1.1758
  444SOL    HW2 1353   2.952   1.188   4.837 -0.3035  0.4473  0.9228
  445SOL     OW 1354   0.499   2.091   4.783  0.2071  0.3057 -0.2896
  445SOL    HW1 1355   0.404   2.105   4.783  0.0672 -0.2216 -2.6577
  445SOL    HW2 1356   0.518   2.059   4.695  2.7226  1.2073 -0.1400
  446SOL     OW 1357   1.974   0.329   0.409  0.2398  0.6111 -0.5994
  446SOL    HW1 1358   1.911   0.398   0.390  0.0131  0.2297 -1.2676
  446SOL    HW2 1359   1.973   0.321   0.505  0.1259  1.3922 -0.5345
  447SOL     OW 1360   3.535   2.915   1.789  1.0996  0.0808 -0.4279
  447SOL    HW1 1361   3.564   2.934   1.700  1.0114  1.0758 -0.2529
  447SOL    HW2 1362   3.609   2.870   1.830  0.1222 -3.1764 -1.8754
  448SOL     OW 1363   3.077   0.101   3.826  0.5193  0.1388  0.1192
  448SOL    HW1 1364   3.045   0.043   3.895 -1.4400  0.7465 -0.2036
  448SOL    HW2 1365   3.106   0.180   3.871 -1.4126  0.8180  0.2678
  449SOL     OW 1366   2.013   2.777   3.728  0.0361 -0.2179 -0.5798
  449SOL    HW1 1367   2.004   2.711   3.797 -0.4536 -1.1400 -1.5050
  449SOL    HW2 1368   2.107   2.781   3.711  0.0966 -0.4626 -0.3171
  450SOL     OW 1369   1.153   1.017   4.734 -0.0834  0.4589  0.3392
  450SOL    HW1 1370   1.170   0.940   4.679 -0.2805  0.6254  0.0447
  450SOL    HW2 1371   1.219   1.012   4.804 -1.1482 -0.9292  1.3138
  451SOL     OW 1372   3.566   2.545   4.445  0.2236  0.1607 -0.2290
  451SOL    HW1 1373   3.580   2.627   4.493  0.5718  0.4504 -0.8239
  451SOL    HW2 1374   3.652   2.503   4.445 -0.2541 -0.9367  1.3736
  452SOL     OW 1375   3.093   4.121   3.788 -0.0100 -0.9440  0.7134
  452SOL    HW1 1376   3.084   4.140   3.695 -2.2961 -1.8328  0.6913
  452SOL    HW2 1377   3.057   4.032   3.798  0.3736 -0.9387  2.4020
  453SOL     OW 1378   0.061   4.829   1.323 -0.1327  0.1949 -0.1561
  453SOL    HW1 1379   0.103   4.869   1.399 -0.2412  1.1560 -0.5873
  453SOL    HW2 1380  -0.019   4.789   1.358 -0.0189  0.3571  0.2894
  454SOL     OW 1381   2.450   0.344   4.553 -0.3335  0.1158 -0.3275
  454SOL    HW1 1382   2.378   0.300   4.508 -0.8206 -0.4677  0.9864
  454SOL    HW2 1383   2.409   0.419   4.596  0.0674  0.4635 -0.5418
  455SOL     OW 1384   1.977   3.674   3.334 -0.2267 -0.1425  0.0305
  455SOL    HW1 1385   2.039   3.604   3.312  0.4757  0.7604 -0.9551
  455SOL    HW2 1386   1.891   3.634   3.321  0.1566 -0.9079 -0.2306
  456SOL     OW 1387   1.571   3.559   0.504  0.0564 -0.3919  0.5190
  456SOL    HW1 1388   1.562   3.526   0.414  0.0494 -0.5044  0.5614
  456SOL    HW2 1389   1.490   3.532   0.547  0.0310 -0.2802  0.5414
  457SOL     OW 1390   1.409   2.211   4.907  0.2859  0.4336  0.3828
  457SOL    HW1 1391   1.329   2.246   4.948  1.0936  1.0719  1.4651
  457SOL    HW2 1392   1.377   2.140   4.851 -1.0757  0.8772  0.5381
  458SOL     OW 1393   0.807   2.661   0.413 -0.0756 -0.1297  0.4632
  458SOL    HW1 1394   0.852   2.585   0.449  1.3352  1.2048  1.6746
  458SOL    HW2 1395   0.877   2.724   0.394 -0.9363  0.0214 -2.8396
  459SOL     OW 1396   3.120   0.875   3.220 -0.4814  0.0401 -0.2850
  459SOL    HW1 1397   3.124   0.829   3.304  0.5084  2.4808  1.0930
  459SOL    HW2 1398   3.051   0.940   3.230  0.5996  1.3134 -0.8184
  460SOL     OW 1399   0.661  -0.028   3.523 -0.0078 -0.1327  0.0069
  460SOL    HW1 1400   0.654   0.062   3.493 -0.4463  0.2399  1.1680
  460SOL    HW2 1401   0.614  -0.029   3.606  0.8380 -1.1967  0.4986
  461SOL     OW 1402   3.370   0.024   4.657 -0.2104  0.4441  0.1572
  461SOL    HW1 1403   3.357   0.043   4.750 -0.1413  2.0926 -0.1376
  461SOL    HW2 1404   3.305   0.079   4.612 -1.5161 -1.6747 -0.7240
  462SOL     OW 1405   1.080   4.709   3.816 -0.2318 -0.3905  0.0515
  462SOL    HW1 1406   1.068   4.788   3.764  0.1078 -0.7571 -0.6024
  462SOL    HW2 1407   0.992   4.680   3.838 -0.3764  1.2874  2.0786
  463SOL     OW 1408   2.028   1.849   4.615  0.2981 -0.5189  0.1301
  463SOL    HW1 1409   2.103   1.878   4.563 -1.0807  1.7473 -0.7609
  463SOL    HW2 1410   2.056   1.858   4.706  1.4856 -0.8711 -0.1927
  464SOL     OW 1411   3.312   0.203   0.623 -0.1006  0.5730  0.0193
  464SOL    HW1 1412   3.400   0.235   0.645  0.1693 -0.7228  0.9022
  464SOL    HW2 1413   3.323   0.109   0.613 -1.6632  0.1922  1.5457
  465SOL     OW 1414   1.475   0.566   0.169 -0.4494  0.3869 -0.3917
  465SOL    HW1 1415   1.437   0.488   0.129 -0.7770  1.1010 -1.5377
  465SOL    HW2 1416   1.564   0.541   0.193 -1.0545 -0.8001  0.7498
  466SOL     OW 1417   1.830   0.710   4.244  0.2956 -0.4718 -0.5218
  466SOL    HW1 1418   1.859   0.718   4.153  0.5680 -0.6311 -0.4520
  466SOL    HW2 1419   1.907   0.674   4.290  0.4469  0.4133 -0.0673
  467SOL     OW 1420   0.038   3.931   4.381  0.1468 -0.0063 -0.4587
  467SOL    HW1 1421   0.071   3.936   4.291  0.8134  2.4595 -0.1652
  467SOL    HW2 1422   0.104   3.882   4.429  0.3975 -0.2733 -1.0704
  468SOL     OW 1423   2.944   3.636   2.979 -0.4256  0.7372 -0.9320
  468SOL    HW1 1424   2.872   3.632   2.917 -1.1458 -1.2661 -0.0502
  468SOL    HW2 1425   3.022   3.646   2.924 -1.0811 -0.4958 -2.1508
  469SOL     OW 1426   4.484   1.469   3.971  0.2737 -0.3468 -0.2559
  469SOL    HW1 1427   4.557   1.412   3.994  1.6577  1.6140  0.4635
  469SOL    HW2 1428   4.466   1.519   4.051 -2.9423 -1.8221  0.0764
  470SOL     OW 1429   2.688   4.232   4.024  0.8030  0.1888 -0.1096
  470SOL    HW1 1430   2.656   4.229   3.933  0.4922  0.3838 -0.0101
  470SOL    HW2 1431   2.783   4.237   4.016  0.7875  0.0048 -0.4220
  471SOL     OW 1432   1.402   4.839   4.466  0.4756 -0.1095 -0.7716
  471SOL    HW1 1433   1.329   4.798   4.419  0.1702 -0.4871  0.0076
  471SOL    HW2 1434   1.395   4.804   4.555  1.0743  0.5416 -0.4627
  472SOL     OW 1435   0.705   2.833   2.969 -0.2479  0.1257 -0.1131
  472SOL    HW1 1436   0.660   2.749   2.961  0.0762 -0.2412  1.5826
  472SOL    HW2 1437   0.776   2.829   2.905  1.6236 -2.1562  1.9119
  473SOL     OW 1438   3.582   3.493   2.456 -0.0140 -0.2020  0.2841
  473SOL    HW1 1439   3.573   3.398   2.462  0.3857 -0.2337  0.4147
  473SOL    HW2 1440   3.674   3.507   2.437 -0.2893  0.1165 -0.9006
  474SOL     OW 1441   4.706   3.888   4.452  0.2405 -1.0241  0.1421
  474SOL    HW1 1442   4.786   3.848   4.417 -0.5718 -2.0489 -0.6094
  474SOL    HW2 1443   4.650   3.902   4.376  0.8114  2.5368  0.2032
  475SOL     OW 1444   3.618   4.551   2.451 -0.4949  0.0918 -0.6068
  475SOL    HW1 1445   3.670   4.487   2.498 -1.5737  0.1194  0.7019
  475SOL    HW2 1446   3.531   4.547   2.492 -1.8870 -0.7040 -3.3524
  476SOL     OW 1447   4.223   2.851   0.987  0.9204 -0.2881  0.2572
  476SOL    HW1 1448   4.258   2.930   1.027 -0.6608  0.8330 -0.4657
  476SOL    HW2 1449   4.191   2.798   1.061 -0.2244  0.8854  0.6405
  477SOL     OW 1450   3.881   1.405   3.479 -0.2338 -0.0719  0.0940
  477SOL    HW1 1451   3.943   1.393   3.407 -2.0700  0.7869 -1.7728
  477SOL    HW2 1452   3.832   1.322   3.482  1.2892 -0.9863  1.9722
  478SOL     OW 1453   0.576   4.737   4.728  0.1897  0.0093 -0.6057
  478SOL    HW1 1454   0.548   4.821   4.765  1.1282 -0.3775  1.1070
  478SOL    HW2 1455   0.649   4.710   4.784  1.5218 -0.7788 -2.6193
  479SOL     OW 1456   4.374   3.630   1.495  0.1843  0.2932 -0.0656
  479SOL    HW1 1457   4.439   3.612   1.563 -1.3315  0.3113  1.4663
  479SOL    HW2 1458   4.299   3.576   1.519 -0.9704  1.4922 -0.8363
  480SOL     OW 1459   1.879   4.550   3.378 -0.2859  0.7965  0.5059
  480SOL    HW1 1460   1.865   4.644   3.390  0.6772  0.7629  2.2410
  480SOL    HW2 1461   1.849   4.511   3.459 -1.6982 -0.5685 -0.6062
  481SOL     OW 1462   0.644   2.390   2.957  0.5200  0.1956 -0.1006
  481SOL    HW1 1463   0.584   2.327   2.917 -0.0039  0.1130  0.7970
  481SOL    HW2 1464   0.589   2.464   2.981  0.5688 -0.2722  1.5962
  482SOL     OW 1465   4.151   1.157   3.524  0.0162  0.5656 -0.0555
  482SOL    HW1 1466   4.240   1.148   3.558 -0.1549 -0.4750  0.1333
  482SOL    HW2 1467   4.137   1.078   3.472 -1.1640  0.2130  0.7612
  483SOL     OW 1468   4.047   1.498   4.185  0.4072  0.2375  0.2868
  483SOL    HW1 1469   4.111   1.527   4.120  1.3626 -1.8851  0.1928
  483SOL    HW2 1470   4.083   1.416   4.219 -2.1152 -0.8719  0.4959
  484SOL     OW 1471   1.706   0.049   0.180  0.2200  0.7034  0.0517
  484SOL    HW1 1472   1.786   0.008   0.150  0.7750  2.0590 -0.4130
  484SOL    HW2 1473   1.671   0.094   0.102 -0.6196  0.7000  0.4126
  485SOL     OW 1474   4.864   4.521   2.873  0.0307 -0.1840 -0.2536
  485SOL    HW1 1475   4.899   4.569   2.948  0.8100 -1.2565  0.0925
  485SOL    HW2 1476   4.805   4.457   2.912 -0.0216 -0.3525 -0.6096
  486SOL     OW 1477   1.021   2.855   1.379  0.2520  0.5416  0.0179
  486SOL    HW1 1478   0.978   2.892   1.456  0.2407  0.6712 -0.0483
  486SOL    HW2 1479   1.074   2.783   1.412 -0.8099 -0.2885 -0.0229
  487SOL     OW 1480   4.833   3.939   3.943  0.2354  0.0369 -0.0233
  487SOL    HW1 1481   4.826   3.865   4.003 -0.5434 -0.3471 -0.5646
  487SOL    HW2 1482   4.898   3.912   3.878 -0.3887 -0.3857 -0.4903
  488SOL     OW 1483   4.053   0.345   0.893 -0.1995 -0.4832 -0.1314
  488SOL    HW1 1484   4.046   0.434   0.927 -0.2662 -0.0066 -1.3465
  488SOL    HW2 1485   4.133   0.310   0.933 -1.2990 -0.6592  2.0339
  489SOL     OW 1486   1.573   4.817   1.717  0.4620  0.0057  0.1402
  489SOL    HW1 1487   1.495   4.768   1.689  0.4610  0.4401 -0.6563
  489SOL    HW2 1488   1.625   4.752   1.764 -0.2041 -0.3882  0.3565
  490SOL     OW 1489   0.222   1.894   3.291 -0.4140 -0.0420  0.0952
  490SOL    HW1 1490   0.277   1.927   3.221 -0.4907 -1.0355 -0.4530
  490SOL    HW2 1491   0.133   1.905   3.258 -0.4823  0.1085  0.3262
  491SOL     OW 1492   1.303   2.355   3.134 -0.5836  0.3676  0.3713
  491SOL    HW1 1493   1.232   2.418   3.140  0.2999  1.6667 -1.5731
  491SOL    HW2 1494   1.272   2.289   3.073 -1.2403 -0.7525  1.8703
  492SOL     OW 1495   3.697   1.872   2.166  0.0272  0.1031  0.2631
  492SOL    HW1 1496   3.782   1.900   2.132  0.3816  2.3197  2.6568
  492SOL    HW2 1497   3.713   1.786   2.204  0.5036 -0.6586 -1.5272
  493SOL     OW 1498   4.769   4.403   1.900  0.1983  0.5208 -0.0629
  493SOL    HW1 1499   4.702   4.345   1.865 -1.3784  0.8817  2.1842
  493SOL    HW2 1500   4.740   4.491   1.877  0.7660  0.6119 -0.4622
  494SOL     OW 1501   2.514   4.598   0.781  0.2146 -0.8257  0.3029
  494SOL    HW1 1502   2.581   4.629   0.842  0.2897  0.5501 -0.4352
  494SOL    HW2 1503   2.469   4.529   0.829  2.1116 -1.7655  0.8431
  495SOL     OW 1504   0.359   4.419   0.973  0.2221  0.1903 -0.5669
  495SOL    HW1 1505   0.414   4.451   1.046 -1.5483  0.3506  0.7605
  495SOL    HW2 1506   0.363   4.489   0.908  0.6049  0.7475  0.0431
  496SOL     OW 1507   1.559   0.715   0.737 -0.5367  0.1610 -0.2003
  496SOL    HW1 1508   1.634   0.775   0.736 -0.4943  0.1672  1.1448
  496SOL    HW2 1509   1.489   0.764   0.781 -0.6775 -0.5433  0.3922
  497SOL     OW 1510   4.880   4.876   1.061  0.2747  0.0671 -0.7469
  497SOL    HW1 1511   4.907   4.872   1.153  0.6982 -2.8551 -0.9133
  497SOL    HW2 1512   4.785   4.879   1.064  0.2241  4.0908 -0.2725
  498SOL     OW 1513   0.243   3.925   3.565 -0.1144 -0.1457  0.0163
  498SOL    HW1 1514   0.282   3.982   3.499  1.3341  1.5023  2.1670
  498SOL    HW2 1515   0.247   3.837   3.526 -0.5303  0.9154 -2.5618
  499SOL     OW 1516   0.638   4.102   2.584 -0.4073 -0.0055  0.5272
  499SOL    HW1 1517   0.547   4.076   2.565 -0.6671 -0.1396  1.8675
  499SOL    HW2 1518   0.648   4.186   2.540 -1.2705  0.1344  0.5694
  500SOL     OW 1519   3.953   4.366   0.465  0.8601 -0.5224  0.0820
  500SOL    HW1 1520   3.914   4.434   0.411  1.6266 -0.4364 -0.3861
  500SOL    HW2 1521   3.898   4.362   0.543  2.0023  2.1624  1.1390
  501SOL     OW 1522   3.142   2.502   3.787  0.2986  0.2639 -0.3591
  501SOL    HW1 1523   3.136   2.420   3.739 -0.0258 -0.4212  0.8223
  501SOL    HW2 1524   3.235   2.513   3.805  0.1381 -1.0980  1.5435
  502SOL     OW 1525   4.522   0.661   0.031 -0.0680  0.1026 -0.0792
  502SOL    HW1 1526   4.511   0.588   0.092  1.8454  0.2465  0.4981
  502SOL    HW2 1527   4.587   0.630  -0.032  0.6441  1.2548  0.0723
  503SOL     OW 1528   3.839   3.040   3.150  0.1778  0.1936  0.4920
  503SOL    HW1 1529   3.788   3.008   3.076  0.3632 -0.3554  0.5962
  503SOL    HW2 1530   3.794   3.004   3.227  0.6204 -0.1640  0.5913
  504SOL     OW 1531   0.120   0.363   1.126 -0.6588  0.4400  0.0858
  504SOL    HW1 1532   0.095   0.425   1.195 -1.3294 -0.8545  1.0404
  504SOL    HW2 1533   0.183   0.304   1.168 -0.8055 -0.1533 -0.5130
  505SOL     OW 1534   2.420   4.794   0.037 -0.8820 -0.4419  0.2648
  505SOL    HW1 1535   2.367   4.732   0.087 -1.6433 -0.1933 -0.2272
  505SOL    HW2 1536   2.420   4.874   0.090 -2.3485  0.0841 -0.4684
  506SOL     OW 1537   3.954   3.948   0.023  0.0174  0.1899  0.3331
  506SOL    HW1 1538   4.037   3.985  -0.009  0.4072  1.1870  2.3103
  506SOL    HW2 1539   3.924   4.011   0.088 -1.9356 -0.5434  0.1995
  507SOL     OW 1540   3.610   3.144   3.461  0.2680  0.6508 -0.0551
  507SOL    HW1 1541   3.616   3.226   3.511  3.0283  1.1682 -1.0767
  507SOL    HW2 1542   3.678   3.088   3.499  0.5532  0.0336 -1.4256
  508SOL     OW 1543   4.709   3.329   4.247  0.4185 -0.2656 -0.0722
  508SOL    HW1 1544   4.703   3.354   4.155  0.9259  0.1540  0.0042
  508SOL    HW2 1545   4.651   3.253   4.255  0.2256 -0.1910 -0.6933
  509SOL     OW 1546   3.615   3.326   3.980 -0.3052  0.2928 -0.4799
  509SOL    HW1 1547   3.643   3.302   4.068  0.0998 -0.7209 -0.8719
  509SOL    HW2 1548   3.525   3.294   3.974 -0.2854  0.2393 -0.4862
  510SOL     OW 1549   4.626   0.118   0.026  0.4221  0.5584  0.7056
  510SOL    HW1 1550   4.709   0.157  -0.002 -0.0560  1.1508  0.0964
  510SOL    HW2 1551   4.559   0.170  -0.017 -0.2741  0.0374  1.1371
  511SOL     OW 1552   0.265   2.613   0.618 -0.3038  0.4524 -0.1742
  511SOL    HW1 1553   0.178   2.634   0.584 -0.4464  0.4178  0.1655
  511SOL    HW2 1554   0.325   2.637   0.547 -0.5806  0.5887 -0.3639
  512SOL     OW 1555   3.483   0.388   3.316 -0.1593  0.2984 -0.0440
  512SOL    HW1 1556   3.457   0.473   3.281  0.9757  0.1674 -1.2840
  512SOL    HW2 1557   3.573   0.376   3.286  1.0114  0.2428  3.0946
  513SOL     OW 1558   4.055   3.163   1.923  0.1009  0.1143  0.3623
  513SOL    HW1 1559   4.052   3.069   1.942 -2.2699  0.0200 -0.1111
  513SOL    HW2 1560   4.135   3.194   1.965  1.3837 -2.2489 -0.1827
  514SOL     OW 1561   0.243   1.396   4.889 -0.3491 -0.0529  0.3820
  514SOL    HW1 1562   0.182   1.345   4.837 -0.5524  1.6969 -1.1757
  514SOL    HW2 1563   0.188   1.451   4.945 -0.2344  1.1841 -0.6851
  515SOL     OW 1564   3.051   4.762   1.862  0.5659  0.3909  0.5887
  515SOL    HW1 1565   3.083   4.746   1.773  0.2064  1.0314  0.3394
  515SOL    HW2 1566   3.127   4.794   1.910  0.8858 -0.4423  0.6523
  516SOL     OW 1567   0.504   4.566   3.065  0.1238 -0.0398 -0.3362
  516SOL    HW1 1568   0.468   4.587   3.151 -0.4344 -0.2937 -0.4992
  516SOL    HW2 1569   0.512   4.470   3.066  0.6462  0.0021 -0.3643
  517SOL     OW 1570   2.156   2.076   4.509 -0.3049 -0.1003 -0.0035
  517SOL    HW1 1571   2.144   2.032   4.425 -1.2022  0.2617 -0.0652
  517SOL    HW2 1572   2.083   2.137   4.516 -0.0896  0.0687  0.9181
  518SOL     OW 1573   1.421   3.211   0.725 -0.0413  0.2607 -0.1316
  518SOL    HW1 1574   1.356   3.183   0.788  0.2789  0.3086  0.2267
  518SOL    HW2 1575   1.478   3.271   0.774  0.7255 -0.3708 -0.2228
  519SOL     OW 1576   0.364   0.744   3.427  0.3327  0.4630 -0.0756
  519SOL    HW1 1577   0.293   0.683   3.450  0.1905  0.1877 -1.1714
  519SOL    HW2 1578   0.436   0.720   3.484 -0.4020  0.6447  0.9543
  520SOL     OW 1579   1.341   4.488   0.712  0.0191  0.0466 -0.3263
  520SOL    HW1 1580   1.366   4.545   0.640  0.7970 -0.5201 -0.5080
  520SOL    HW2 1581   1.393   4.519   0.787  1.5067 -1.2663 -0.7567
  521SOL     OW 1582   1.983   0.263   0.919 -0.4388  0.1069  0.2899
  521SOL    HW1 1583   2.017   0.300   0.838  1.4236 -0.2951  0.8315
  521SOL    HW2 1584   1.888   0.264   0.909 -0.2502  0.4654 -1.7032
  522SOL     OW 1585   0.516   4.111   3.549 -0.5064  0.2100 -0.3419
  522SOL    HW1 1586   0.529   4.173   3.477  0.0098  1.4190  0.7584
  522SOL    HW2 1587   0.532   4.162   3.628 -2.5234 -0.6910  0.7230
  523SOL     OW 1588   1.669   4.955   3.333  0.7831  0.0670  0.2853
  523SOL    HW1 1589   1.620   4.892   3.385  1.8139 -0.1324  1.0364
  523SOL    HW2 1590   1.736   4.903   3.289  0.1363  0.2841 -1.0072
  524SOL     OW 1591   1.400   0.932   4.384  0.0529  0.5111 -0.2010
  524SOL    HW1 1592   1.319   0.985   4.386 -0.1309  0.3298 -1.5212
  524SOL    HW2 1593   1.439   0.944   4.470 -0.2499  2.4128 -0.2831
  525SOL     OW 1594   3.152   0.489   4.573  0.4815  0.4956  0.6295
  525SOL    HW1 1595   3.245   0.489   4.548 -0.2629  0.8085 -2.6107
  525SOL    HW2 1596   3.105   0.507   4.491 -2.5751 -1.7007  1.7165
  526SOL     OW 1597   4.471   4.681   2.390 -0.1997 -0.2838  0.6264
  526SOL    HW1 1598   4.390   4.730   2.379 -0.1331 -0.1730  0.6239
  526SOL    HW2 1599   4.472   4.618   2.318  0.7733  1.1638 -0.7005
  527SOL     OW 1600   2.254   0.775   4.265  0.2566 -0.1207  0.5961
  527SOL    HW1 1601   2.320   0.797   4.330 -0.5696  0.6774  1.1889
  527SOL    HW2 1602   2.187   0.726   4.313  0.5858 -1.2769 -0.0803
  528SOL     OW 1603   4.074   1.391   2.428 -0.7687  0.2761  0.1706
  528SOL    HW1 1604   4.056   1.301   2.402  1.6687 -0.1380 -0.2597
  528SOL    HW2 1605   4.041   1.444   2.355 -2.3326 -0.2068  0.4839
  529SOL     OW 1606   4.915   2.737   1.515  0.7253  0.4248  0.5253
  529SOL    HW1 1607   4.861   2.700   1.584 -0.2283  1.1419  0.1833
  529SOL    HW2 1608   4.865   2.812   1.482  0.7561 -0.3923 -1.5235
  530SOL     OW 1609   1.731   0.950   0.687 -0.1134 -0.6861  0.0414
  530SOL    HW1 1610   1.794   0.956   0.615 -0.1690 -1.0898 -0.0475
  530SOL    HW2 1611   1.723   1.039   0.720 -0.3770 -0.4312 -0.7014
  531SOL     OW 1612   0.301   0.712   4.709 -0.2472 -0.2365 -0.0130
  531SOL    HW1 1613   0.272   0.799   4.684 -0.3096 -0.2665 -0.0457
  531SOL    HW2 1614   0.249   0.691   4.786  2.1058  1.1227  2.0866
  532SOL     OW 1615   0.412   1.427   3.572 -0.8666 -0.9531  0.8182
  532SOL    HW1 1616   0.402   1.522   3.576 -1.0137 -0.9341  0.1819
  532SOL    HW2 1617   0.449   1.403   3.657 -1.7231 -0.4415  1.3512
  533SOL     OW 1618   2.346   1.501   0.756  0.9018  0.1595  0.2867
  533SOL    HW1 1619   2.291   1.522   0.680 -0.1777 -0.2334  0.9434
  533SOL    HW2 1620   2.378   1.413   0.737  0.6793  0.0830  0.2535
  534SOL     OW 1621   1.182   3.298   0.081 -0.5150  0.1028  0.2330
  534SOL    HW1 1622   1.126   3.248   0.021 -1.3979 -0.7450  1.6983
  534SOL    HW2 1623   1.266   3.253   0.079  0.1658  1.3304 -1.9181
  535SOL     OW 1624   4.950   0.515   1.333  0.4995 -0.3954  0.0615
  535SOL    HW1 1625   4.958   0.560   1.417  0.6449  0.9206 -0.6186
  535SOL    HW2 1626   4.866   0.469   1.337  0.1283  0.3249  0.6229
  536SOL     OW 1627   4.421   1.750   4.571 -0.3088  0.0577 -0.3166
  536SOL    HW1 1628   4.342   1.743   4.516 -0.0941 -2.7700 -0.3816
  536SOL    HW2 1629   4.387   1.770   4.658 -1.2687 -2.2275 -0.1082
  537SOL     OW 1630   2.030   1.509   0.302  0.2533 -0.2389  0.4207
  537SOL    HW1 1631   2.051   1.468   0.218 -0.6680  0.9285 -0.4075
  537SOL    HW2 1632   1.957   1.568   0.283  1.9986  2.4090  1.3510
  538SOL     OW 1633   1.138   4.786   2.085 -0.4227  0.1467 -0.0804
  538SOL    HW1 1634   1.216   4.760   2.135 -1.4621 -0.6014  1.2250
  538SOL    HW2 1635   1.170   4.797   1.996  1.7624  2.6556  0.8765
  539SOL     OW 1636   3.140   1.845   2.401  0.0176  0.3134  0.3402
  539SOL    HW1 1637   3.076   1.791   2.354  0.5231  0.7877 -0.9602
  539SOL    HW2 1638   3.088   1.915   2.440 -0.3721  0.1898  0.0565
  540SOL     OW 1639   2.126   0.014   1.349 -0.0936 -0.0771 -0.2442
  540SOL    HW1 1640   2.177   0.071   1.292 -0.6138  1.3284  0.6321
  540SOL    HW2 1641   2.049   0.066   1.371 -0.5370 -1.0962  0.6659
  541SOL     OW 1642   4.192   2.078   4.385  0.1667 -0.1811  0.3057
  541SOL    HW1 1643   4.214   2.014   4.453 -0.0510 -1.7476 -1.0242
  541SOL    HW2 1644   4.254   2.149   4.397  1.1626 -1.1660  1.1488
  542SOL     OW 1645   2.797   1.288   3.910  0.7608 -0.5517 -0.0366
  542SOL    HW1 1646   2.764   1.345   3.979  1.4297 -1.0418  0.6967
  542SOL    HW2 1647   2.752   1.318   3.831 -2.7722 -2.1519  1.0998
  543SOL     OW 1648   2.952   2.325   0.209 -0.7447  0.1057  0.0611
  543SOL    HW1 1649   2.958   2.258   0.277 -1.9338  0.0402  0.1320
  543SOL    HW2 1650   2.858   2.330   0.189 -1.2184  3.9685  2.3112
  544SOL     OW 1651   3.478   1.166   1.841 -0.5336  0.1286 -0.4906
  544SOL    HW1 1652   3.428   1.113   1.904 -1.0171  0.3687 -0.6703
  544SOL    HW2 1653   3.413   1.194   1.777 -0.0389 -0.1471 -1.1259
  545SOL     OW 1654   4.281   1.034   2.297 -0.0346 -0.0209 -0.7496
  545SOL    HW1 1655   4.264   1.051   2.390  0.3567 -2.2859 -0.2018
  545SOL    HW2 1656   4.296   1.120   2.259  2.6249  0.8416  1.8664
  546SOL     OW 1657   0.405   0.442   2.915 -0.1513 -0.2464  0.5654
  546SOL    HW1 1658   0.329   0.396   2.879 -0.0626  1.0719 -1.4237
  546SOL    HW2 1659   0.417   0.402   3.001 -0.8517 -3.0374 -0.5129
  547SOL     OW 1660   3.803   2.232   3.498  0.2024 -0.6408 -0.6614
  547SOL    HW1 1661   3.865   2.245   3.570  0.7298  2.1472 -1.4903
  547SOL    HW2 1662   3.858   2.220   3.420 -0.1777  2.1315 -1.4466
  548SOL     OW 1663   0.758   2.213   0.728 -0.3356  0.9539  0.1724
  548SOL    HW1 1664   0.674   2.172   0.710 -0.4735  2.1910 -2.4967
  548SOL    HW2 1665   0.736   2.299   0.763 -0.1600  0.8316  0.5829
  549SOL     OW 1666   2.074   0.075   3.635 -0.5645 -0.5723 -0.4406
  549SOL    HW1 1667   2.049   0.144   3.697  0.0753 -0.5925 -0.1506
  549SOL    HW2 1668   1.992   0.047   3.595 -0.9048 -0.0958 -0.0779
  550SOL     OW 1669   2.889   0.167   1.629  0.3760 -0.3303  0.3542
  550SOL    HW1 1670   2.964   0.225   1.633  1.0273 -1.1118 -0.1599
  550SOL    HW2 1671   2.839   0.186   1.709  0.7157  0.7179  0.3262
  551SOL     OW 1672   1.194   4.139   4.582  0.0750  0.4742  0.2581
  551SOL    HW1 1673   1.230   4.065   4.533  0.9706  1.0039  0.0819
  551SOL    HW2 1674   1.127   4.101   4.639  0.7181 -0.5171  0.3762
  552SOL     OW 1675   0.223   1.919   3.612  0.4376 -0.2067 -0.1485
  552SOL    HW1 1676   0.198   2.010   3.593  1.6242  0.4304  1.1074
  552SOL    HW2 1677   0.149   1.867   3.582 -0.9313  1.2972  0.4439
  553SOL     OW 1678   4.650   0.061   0.971  0.0509  0.5742 -0.0022
  553SOL    HW1 1679   4.698   0.144   0.977 -1.0848  1.1585  1.7166
  553SOL    HW2 1680   4.612   0.062   0.883 -1.0345  2.5271  0.4301
  554SOL     OW 1681   1.235   1.954   4.846  0.6309  0.0008 -0.3766
  554SOL    HW1 1682   1.156   1.963   4.792 -0.1433 -0.9920  0.5510
  554SOL    HW2 1683   1.249   1.860   4.852  2.3088  0.1705 -1.0804
  555SOL     OW 1684   4.839   0.178   0.663  0.3741 -0.1664 -0.0276
  555SOL    HW1 1685   4.926   0.199   0.631  1.0246 -3.0405 -0.4643
  555SOL    HW2 1686   4.843   0.195   0.758  0.5647  2.0103 -0.3787
  556SOL     OW 1687   3.277   3.635   1.404  0.0158  0.2461  0.1295
  556SOL    HW1 1688   3.249   3.550   1.437 -0.0725  0.4983  0.7141
  556SOL    HW2 1689   3.373   3.631   1.406  0.2881 -1.5078 -4.0897
  557SOL     OW 1690   1.579   2.056   4.633 -0.4620  0.2256 -0.2652
  557SOL    HW1 1691   1.672   2.057   4.609 -0.2979 -2.2691 -0.0131
  557SOL    HW2 1692   1.579   2.058   4.729 -0.7486  1.2469 -0.2706
  558SOL     OW 1693   4.843   0.122   2.667  0.0291  0.0337  0.2530
  558SOL    HW1 1694   4.753   0.155   2.671  0.8902  2.4272  1.1909
  558SOL    HW2 1695   4.876   0.151   2.582 -0.5817 -2.4582 -0.9383
  559SOL     OW 1696   1.628   3.504   1.485 -0.3960 -0.6885 -0.4090
  559SOL    HW1 1697   1.607   3.455   1.565 -0.5780 -0.9788 -0.6319
  559SOL    HW2 1698   1.583   3.456   1.415 -0.1495 -0.4989 -0.7015
  560SOL     OW 1699   1.529   3.454   0.230 -0.4498 -0.3112 -0.0057
  560SOL    HW1 1700   1.441   3.418   0.221 -1.2512  1.2845  1.0324
  560SOL    HW2 1701   1.565   3.452   0.141 -1.5223 -0.9721 -0.4440
  561SOL     OW 1702   0.491   0.617   0.071  0.6532  0.5257 -0.5656
  561SOL    HW1 1703   0.544   0.627   0.150  1.0120  1.3803 -0.9050
  561SOL    HW2 1704   0.555   0.609   0.000  0.3331  1.1411 -0.9304
  562SOL     OW 1705   3.250   0.135   2.574  0.3801 -0.3815  0.7850
  562SOL    HW1 1706   3.256   0.168   2.664 -2.1650 -0.7969  1.1938
  562SOL    HW2 1707   3.157   0.115   2.563  0.7526 -0.9910 -1.7312
  563SOL     OW 1708   4.902   4.095   1.075  0.1004 -0.0429  0.0664
  563SOL    HW1 1709   4.926   4.009   1.107  2.0138  0.6503  0.6393
  563SOL    HW2 1710   4.983   4.131   1.038 -1.0147  0.9138 -1.6175
  564SOL     OW 1711  -0.002   0.099   0.281  0.1237  0.7634 -0.0758
  564SOL    HW1 1712  -0.043   0.139   0.204  1.6067 -0.8141 -1.7872
  564SOL    HW2 1713   0.072   0.050   0.246  0.9708  0.1218  2.4132
  565SOL     OW 1714   1.141   0.833   4.543 -0.2253  0.0277 -0.1092
  565SOL    HW1 1715   1.153   0.909   4.486 -1.4720  0.3528  0.0301
  565SOL    HW2 1716   1.116   0.762   4.484  1.0568 -0.3401 -0.2545
  566SOL     OW 1717   1.857   2.925   0.028  0.6335  0.2123  0.1847
  566SOL    HW1 1718   1.945   2.885   0.025 -0.4155 -2.3175  0.5913
  566SOL    HW2 1719   1.825   2.905   0.116 -0.4080  0.9974 -0.0023
  567SOL     OW 1720   1.720   0.359   4.857 -0.1860 -0.3569 -0.2929
  567SOL    HW1 1721   1.675   0.282   4.823 -1.4042  0.0327  0.3570
  567SOL    HW2 1722   1.675   0.433   4.817  0.7404  0.0430 -0.6351
  568SOL     OW 1723   4.668   0.493   3.901  0.2629  0.2127  0.3036
  568SOL    HW1 1724   4.657   0.405   3.865 -0.8809 -0.5962  2.4534
  568SOL    HW2 1725   4.757   0.518   3.876  1.6191 -2.6605  1.7664
  569SOL     OW 1726   3.840   3.446   3.530 -0.4018 -0.0746 -0.1338
  569SOL    HW1 1727   3.882   3.391   3.463  0.2849  0.8198 -0.4618
  569SOL    HW2 1728   3.778   3.499   3.481 -0.2137  0.2730  0.0041
  570SOL     OW 1729   0.643   0.791   4.677 -0.3928 -0.6762 -0.0826
  570SOL    HW1 1730   0.560   0.784   4.723 -0.4870 -1.6110 -0.3891
  570SOL    HW2 1731   0.668   0.883   4.687 -0.8709 -0.6486  1.0292
  571SOL     OW 1732   1.049   0.784   2.023 -0.4594  0.0452 -0.0266
  571SOL    HW1 1733   1.135   0.781   2.064 -0.0809  0.7905 -0.7393
  571SOL    HW2 1734   0.987   0.781   2.096  0.1968  1.6747  0.6417
  572SOL     OW 1735   4.227   2.166   0.998 -0.1107 -0.1629  0.1936
  572SOL    HW1 1736   4.237   2.084   0.950  1.2636 -0.1537  0.4359
  572SOL    HW2 1737   4.290   2.160   1.070 -0.5376  0.7872  0.6655
  573SOL     OW 1738   4.554   1.365   3.513  0.8162 -0.1193 -0.5844
  573SOL    HW1 1739   4.607   1.375   3.592  0.6966  0.3644 -0.5638
  573SOL    HW2 1740   4.616   1.334   3.447  1.0971  0.3024 -0.5232
  574SOL     OW 1741   4.675   2.883   1.502 -0.0271  0.1078 -0.7763
  574SOL    HW1 1742   4.655   2.803   1.550  0.3865 -0.8435 -2.1161
  574SOL    HW2 1743   4.590   2.925   1.490 -0.2448 -0.0866 -0.0100
  575SOL     OW 1744   1.070   1.539   2.718  0.2246 -0.5257  0.4586
  575SOL    HW1 1745   1.069   1.567   2.809  1.2910 -1.6264  0.8282
  575SOL    HW2 1746   1.162   1.523   2.699 -0.1163 -1.5372 -0.4265
  576SOL     OW 1747   2.232   2.756   1.577  0.2379  0.3135 -1.0452
  576SOL    HW1 1748   2.148   2.753   1.623  0.1242 -0.3004 -1.2699
  576SOL    HW2 1749   2.214   2.711   1.494  0.5161  1.1296 -1.5594
  577SOL     OW 1750   0.547   2.340   0.505 -0.5150 -0.0721 -0.3621
  577SOL    HW1 1751   0.582   2.328   0.417  0.1480  0.5959 -0.1948
  577SOL    HW2 1752   0.551   2.434   0.521 -0.0922 -0.2305  0.5889
  578SOL     OW 1753   0.977   3.843   2.334  0.4140  0.1660 -0.0917
  578SOL    HW1 1754   1.056   3.895   2.350  1.4475 -1.2602 -0.3999
  578SOL    HW2 1755   1.006   3.770   2.280 -1.4271  0.4195 -1.5349
  579SOL     OW 1756   1.420   1.285   3.296 -0.6802  0.1833 -0.4187
  579SOL    HW1 1757   1.489   1.299   3.231  0.0706 -2.4436 -0.3122
  579SOL    HW2 1758   1.394   1.373   3.323  0.2289  1.3255 -2.9471
  580SOL     OW 1759   1.393   3.796   0.238  0.1972  0.4072  0.5039
  580SOL    HW1 1760   1.341   3.876   0.243 -0.8267 -0.0497 -1.6768
  580SOL    HW2 1761   1.346   3.733   0.293  0.9504  1.2056  2.1432
  581SOL     OW 1762   3.394   4.571   2.611  0.1093 -0.6952  0.5867
  581SOL    HW1 1763   3.353   4.641   2.662  1.7067  0.2088  0.6800
  581SOL    HW2 1764   3.332   4.555   2.540 -0.8516 -0.0416  1.2466
  582SOL     OW 1765   0.466   3.165   0.368 -0.2052  0.0363 -0.1075
  582SOL    HW1 1766   0.382   3.179   0.325 -0.3997 -0.4352  0.1237
  582SOL    HW2 1767   0.521   3.126   0.300 -0.8475 -1.7839  0.3669
  583SOL     OW 1768   0.514   3.349   0.891  0.4225  0.2646  0.2633
  583SOL    HW1 1769   0.476   3.346   0.803  0.0062 -0.4722  0.4614
  583SOL    HW2 1770   0.448   3.395   0.943  1.2026  1.8096 -0.0506
  584SOL     OW 1771   0.153   1.209   0.798 -0.8056  0.0660  0.4086
  584SOL    HW1 1772   0.248   1.222   0.789 -0.9288  0.0855 -1.2940
  584SOL    HW2 1773   0.138   1.201   0.892  1.3112 -3.1493  0.6229
  585SOL     OW 1774   4.881   1.311   2.410  0.3384 -0.4853  0.1130
  585SOL    HW1 1775   4.912   1.385   2.359  2.0823 -0.4173  1.1905
  585SOL    HW2 1776   4.845   1.350   2.489 -0.1496 -0.7130  0.0077
  586SOL     OW 1777   0.304   4.845   3.451 -0.4411  0.4666  0.5810
  586SOL    HW1 1778   0.209   4.835   3.450 -0.3260 -0.7456 -0.3397
  586SOL    HW2 1779   0.326   4.872   3.362  0.1307  0.2751  0.6627
  587SOL     OW 1780   1.829   3.979   2.508 -0.0506 -0.1184  0.4014
  587SOL    HW1 1781   1.845   4.036   2.583  0.8763 -0.5007  0.5087
  587SOL    HW2 1782   1.736   3.957   2.514 -0.1437  0.4244  1.0357
  588SOL     OW 1783   4.062   4.367   3.009 -0.2319  0.1889  0.0443
  588SOL    HW1 1784   4.010   4.352   3.088 -0.9369  0.6550 -0.3203
  588SOL    HW2 1785   4.111   4.447   3.028  1.7653 -1.1806  1.0845
  589SOL     OW 1786   2.011   2.350   4.058  0.1634  0.6924  0.3138
  589SOL    HW1 1787   2.101   2.326   4.081  1.3043  1.0360 -3.1578
  589SOL    HW2 1788   1.978   2.273   4.010 -0.4626  1.5015 -0.5851
  590SOL     OW 1789   3.686   3.734   2.058 -0.0163  0.4237  0.2313
  590SOL    HW1 1790   3.703   3.642   2.079 -1.3615  0.1701  0.3072
  590SOL    HW2 1791   3.626   3.764   2.127 -0.2302  1.1230 -0.2485
  591SOL     OW 1792   0.550   1.693   3.941 -0.4533 -0.1826  0.1398
  591SOL    HW1 1793   0.642   1.720   3.942 -0.6519  0.5417 -0.4276
  591SOL    HW2 1794   0.505   1.763   3.989 -0.6399 -0.8378  0.9468
  592SOL     OW 1795   1.740   4.550   3.040  0.3235  0.4975 -0.2173
  592SOL    HW1 1796   1.818   4.539   2.986 -0.5117  1.1950 -1.6216
  592SOL    HW2 1797   1.670   4.568   2.978 -1.1112 -0.7507  0.9534
  593SOL     OW 1798   0.124   3.266   3.357  0.0194 -0.3732 -0.1159
  593SOL    HW1 1799   0.192   3.229   3.300  0.0124 -1.6433  0.6578
  593SOL    HW2 1800   0.171   3.293   3.435  0.0807  1.6740 -0.8036
  594SOL     OW 1801   0.041   1.493   3.776 -0.0720  0.5392 -0.0736
  594SOL    HW1 1802   0.075   1.575   3.742  1.1147  0.3225  0.5350
  594SOL    HW2 1803   0.106   1.465   3.841 -0.2899 -1.0305 -0.4936
  595SOL     OW 1804   2.304   3.091   0.036 -0.4328 -0.5116 -0.6666
  595SOL    HW1 1805   2.383   3.083  -0.017 -0.7206 -0.6877 -1.0708
  595SOL    HW2 1806   2.326   3.047   0.118 -0.1678 -0.7084 -0.8410
  596SOL     OW 1807   2.199   1.539   0.995  1.0666  0.1737  0.1979
  596SOL    HW1 1808   2.147   1.601   0.944 -0.8087 -0.8742  0.7212
  596SOL    HW2 1809   2.257   1.498   0.932  0.1356  0.2575 -0.7343
  597SOL     OW 1810   3.066   3.215   0.738  0.3857 -0.3953 -0.1560
  597SOL    HW1 1811   3.097   3.125   0.743 -0.2590 -0.6558 -0.7291
  597SOL    HW2 1812   3.061   3.233   0.644  0.0411  0.0734 -0.0474
  598SOL     OW 1813   0.539   2.167   2.823  0.1011  0.8639  0.0110
  598SOL    HW1 1814   0.627   2.158   2.786 -0.4892 -0.7511 -1.0721
  598SOL    HW2 1815   0.483   2.112   2.768 -1.4589  1.2024  1.1756
  599SOL     OW 1816   0.031   3.909   0.804 -0.4182 -0.2484  0.4243
  599SOL    HW1 1817   0.105   3.852   0.785 -0.5056 -0.1907 -0.1104
  599SOL    HW2 1818  -0.022   3.906   0.724 -0.8881 -0.1357  0.7320
  600SOL     OW 1819   4.528   3.876   1.954 -0.0443  0.1948 -0.4429
  600SOL    HW1 1820   4.589   3.933   1.908  0.4917  0.0320  0.0488
  600SOL    HW2 1821   4.530   3.907   2.044  1.1989 -1.3431  0.1082
  601SOL     OW 1822   1.606   0.116   4.803 -0.6167  0.5243  0.1177
  601SOL    HW1 1823   1.529   0.115   4.746 -1.4196 -0.4706  1.1808
  601SOL    HW2 1824   1.606   0.030   4.845 -0.2661  1.3539  1.9074
  602SOL     OW 1825   3.570   2.587   3.413 -1.2026 -0.6123 -0.2361
  602SOL    HW1 1826   3.649   2.622   3.372 -2.5291  1.6975 -0.9675
  602SOL    HW2 1827   3.564   2.497   3.379  1.4273 -1.1013  0.3837
  603SOL     OW 1828   4.686   3.961   0.367 -0.2231  0.4964  0.2459
  603SOL    HW1 1829   4.682   3.974   0.272  0.0340  0.4017  0.2211
  603SOL    HW2 1830   4.691   4.050   0.403 -0.3281  0.5331  0.1731
  604SOL     OW 1831   3.290   1.187   3.449 -0.1928  0.2801  0.4467
  604SOL    HW1 1832   3.267   1.203   3.358 -1.1287 -0.3307  0.5695
  604SOL    HW2 1833   3.332   1.101   3.449 -1.2728 -0.2573  0.7553
  605SOL     OW 1834   3.560   4.443   1.097 -0.1534  0.4404 -0.1450
  605SOL    HW1 1835   3.560   4.435   1.193 -0.5561  0.0741 -0.1697
  605SOL    HW2 1836   3.470   4.469   1.076 -0.5850 -1.2333 -0.5476
  606SOL     OW 1837   2.194   4.069   0.879  0.6366  0.3944  0.2248
  606SOL    HW1 1838   2.262   4.031   0.824  0.4311 -0.4469  0.5457
  606SOL    HW2 1839   2.150   4.132   0.821  0.2209 -0.7024 -0.6940
  607SOL     OW 1840   2.096   0.313   1.161  0.3019  0.1294 -0.4375
  607SOL    HW1 1841   2.157   0.239   1.157  0.5722  0.3325 -0.1071
  607SOL    HW2 1842   2.083   0.338   1.070  2.3843  1.4418 -0.4494
  608SOL     OW 1843   0.800   4.282   0.290  0.0775  0.2269  0.0815
  608SOL    HW1 1844   0.751   4.359   0.319 -2.8456 -1.0084 -1.1523
  608SOL    HW2 1845   0.797   4.222   0.364  2.0440  1.0712  0.9127
  609SOL     OW 1846   1.985   2.691   4.361  0.1208 -0.2536  0.2860
  609SOL    HW1 1847   2.077   2.715   4.372 -0.6385  2.7650  1.0192
  609SOL    HW2 1848   1.957   2.737   4.282 -0.6791 -1.6047 -0.2685
  610SOL     OW 1849   3.951   2.882   3.361 -0.0493 -0.7474  0.0933
  610SOL    HW1 1850   4.032   2.898   3.312 -0.3022  0.2613 -0.0247
  610SOL    HW2 1851   3.964   2.926   3.445  0.4679 -2.6574  1.0687
  611SOL     OW 1852   3.252   2.742   4.641  0.2882  0.1932 -0.5704
  611SOL    HW1 1853   3.284   2.690   4.714  1.2046  1.2099 -0.2203
  611SOL    HW2 1854   3.177   2.791   4.676 -0.6626 -0.9604 -0.9388
  612SOL     OW 1855   3.528   2.604   1.073  0.1487 -0.1409  0.0153
  612SOL    HW1 1856   3.543   2.528   1.130 -0.9873  0.1093  0.6881
  612SOL    HW2 1857   3.561   2.577   0.988 -0.0076 -1.3114  0.3041
  613SOL     OW 1858   2.335   3.725   1.874  0.4010 -0.5172 -0.4105
  613SOL    HW1 1859   2.241   3.733   1.885  0.3524  0.1800 -1.1866
  613SOL    HW2 1860   2.346   3.684   1.788  0.7811 -3.0751  0.7924
  614SOL     OW 1861   2.276   3.052   3.300  0.6975 -0.3400  0.0920
  614SOL    HW1 1862   2.360   3.043   3.344  0.6475 -1.3119  0.0188
  614SOL    HW2 1863   2.291   3.022   3.211  0.1673 -1.0839  0.2305
  615SOL     OW 1864   0.442   1.009   1.228 -0.0818 -0.4298 -0.4592
  615SOL    HW1 1865   0.505   1.048   1.288  1.1237 -1.1730 -1.1928
  615SOL    HW2 1866   0.432   0.918   1.257 -1.2381 -0.1884 -0.0381
  616SOL     OW 1867   2.487   1.382   3.406  0.1555  0.6090  0.2032
  616SOL    HW1 1868   2.451   1.459   3.450  1.7795  1.0645  0.8291
  616SOL    HW2 1869   2.452   1.386   3.317 -0.7354  1.3961  0.5715
  617SOL     OW 1870   2.552   4.771   0.381 -0.3345  0.0986  0.5659
  617SOL    HW1 1871   2.613   4.705   0.346  2.1692  0.8159  3.1420
  617SOL    HW2 1872   2.577   4.852   0.338  0.4908  0.3584  1.4899
  618SOL     OW 1873   4.137   1.820   4.445 -0.3649 -0.1744  0.0461
  618SOL    HW1 1874   4.065   1.853   4.392 -2.0114 -0.9788  1.6782
  618SOL    HW2 1875   4.149   1.885   4.514 -1.7470 -1.5130  1.6370
  619SOL     OW 1876   3.166   4.346   0.904 -0.1144 -0.3391 -0.1196
  619SOL    HW1 1877   3.093   4.402   0.877 -1.1596 -0.8534  1.4864
  619SOL    HW2 1878   3.222   4.340   0.826 -0.4946  2.0739 -0.6533
  620SOL     OW 1879   1.251   3.142   0.932  0.1415  0.7668 -0.4124
  620SOL    HW1 1880   1.312   3.142   1.005  1.4729  0.0679 -1.4889
  620SOL    HW2 1881   1.180   3.083   0.960  0.8895  0.1006  0.1107
  621SOL     OW 1882   0.856   1.228   0.165 -0.3122 -0.3314 -0.7400
  621SOL    HW1 1883   0.808   1.147   0.181 -0.2062 -0.7477 -2.3156
  621SOL    HW2 1884   0.933   1.202   0.116  0.4775  0.5719 -0.0127
  622SOL     OW 1885   0.264   2.105   0.773 -0.1176 -0.4458 -0.0309
  622SOL    HW1 1886   0.251   2.198   0.757 -0.1655 -0.5886 -0.8608
  622SOL    HW2 1887   0.355   2.089   0.751  0.5983 -0.1396  2.4358
  623SOL     OW 1888   4.116   3.664   3.922  0.4499  0.2232 -0.0327
  623SOL    HW1 1889   4.092   3.625   3.838 -1.4905  1.9819 -0.3712
  623SOL    HW2 1890   4.170   3.740   3.899  0.5996  0.2375  0.3605
  624SOL     OW 1891   0.241   2.496   2.357 -0.0796  0.3910  0.1684
  624SOL    HW1 1892   0.145   2.505   2.350 -0.0296  1.4485  0.5648
  624SOL    HW2 1893   0.260   2.522   2.447  0.3947 -1.8959  0.7912
  625SOL     OW 1894   4.164   3.934   3.531  0.2171  0.2622  0.1251
  625SOL    HW1 1895   4.161   3.841   3.508 -0.3774  0.8090 -2.2503
  625SOL    HW2 1896   4.072   3.958   3.540  0.3977  0.3022  2.4119
  626SOL     OW 1897   2.325   3.633   4.863  0.0605  0.6384 -0.6013
  626SOL    HW1 1898   2.235   3.645   4.893 -0.0493  0.8968 -1.0204
  626SOL    HW2 1899   2.321   3.650   4.769  0.5206  0.5095 -0.6461
  627SOL     OW 1900   1.315   0.462   3.076  0.0363 -0.2158 -0.1197
  627SOL    HW1 1901   1.332   0.435   2.986 -0.1663 -0.7241 -0.0120
  627SOL    HW2 1902   1.389   0.426   3.125  0.1662  0.0926 -0.0899
  628SOL     OW 1903   0.455   3.486   0.509  0.0432  0.0547  0.1196
  628SOL    HW1 1904   0.376   3.486   0.564  0.2798  1.9742  0.5334
  628SOL    HW2 1905   0.520   3.440   0.562 -0.5325 -0.6748  0.1999
  629SOL     OW 1906   3.405   3.453   1.970 -0.5274 -0.0907  0.2195
  629SOL    HW1 1907   3.335   3.516   1.952  2.0442  2.2916 -2.6582
  629SOL    HW2 1908   3.457   3.494   2.038 -0.3595 -0.4539  0.3117
  630SOL     OW 1909   0.743   2.626   0.110 -0.0055  0.5278 -0.0101
  630SOL    HW1 1910   0.749   2.642   0.204  0.2230  0.2463  0.0259
  630SOL    HW2 1911   0.698   2.703   0.075 -0.3554  0.5000  0.3674
  631SOL     OW 1912   1.996   1.020   2.832 -0.1259 -0.3527 -0.2105
  631SOL    HW1 1913   1.981   1.039   2.740  0.5599  1.0133 -0.0632
  631SOL    HW2 1914   1.909   1.009   2.869 -0.5035  0.9500 -0.6630
  632SOL     OW 1915   4.513   2.890   4.408 -0.2845 -0.0299  0.3534
  632SOL    HW1 1916   4.479   2.804   4.433  0.1869 -0.2028  0.4239
  632SOL    HW2 1917   4.573   2.913   4.480  0.2238 -0.0231 -0.0700
  633SOL     OW 1918   0.616   2.866   1.182  0.2833 -0.3025  0.1222
  633SOL    HW1 1919   0.523   2.845   1.191 -0.1257  1.3333  0.0089
  633SOL    HW2 1920   0.618   2.957   1.153  1.9388 -0.0730  0.8091
  634SOL     OW 1921   1.399   3.507   2.572 -0.2622  0.4721 -0.0425
  634SOL    HW1 1922   1.392   3.430   2.627 -0.0793 -0.0979 -0.7999
  634SOL    HW2 1923   1.462   3.483   2.504 -2.0616  0.3446 -1.7708
  635SOL     OW 1924   4.442   2.578   2.001 -0.2224 -0.3823  0.3466
  635SOL    HW1 1925   4.501   2.590   1.927  0.1401 -1.9017  0.3667
  635SOL    HW2 1926   4.380   2.650   1.993 -0.2947 -0.6014 -1.5308
  636SOL     OW 1927   1.224   1.044   2.182  0.4805  0.0208  0.2703
  636SOL    HW1 1928   1.272   1.121   2.212 -1.5949  1.3376  0.3942
  636SOL    HW2 1929   1.142   1.078   2.147  0.7998 -1.8778 -2.6664
  637SOL     OW 1930   1.834   1.286   4.629 -0.5472  0.2915  0.1760
  637SOL    HW1 1931   1.901   1.343   4.591 -0.4231  1.3769  1.8781
  637SOL    HW2 1932   1.754   1.338   4.626 -1.2190 -0.7754 -1.3106
  638SOL     OW 1933   4.461   2.868   2.290 -0.1387 -0.0242 -0.5045
  638SOL    HW1 1934   4.545   2.849   2.249  0.4643 -0.1633  0.7242
  638SOL    HW2 1935   4.422   2.937   2.236  1.2868  0.8597 -0.4532
  639SOL     OW 1936   2.169   3.865   2.088 -0.0555 -0.0783 -0.0023
  639SOL    HW1 1937   2.258   3.853   2.055 -0.6240 -1.1993 -1.2432
  639SOL    HW2 1938   2.175   3.849   2.182  1.2762  1.2320  0.1682
  640SOL     OW 1939   0.115   2.311   4.386  0.4337 -0.0951  0.0960
  640SOL    HW1 1940   0.040   2.347   4.432 -0.0046 -1.5892  0.6251
  640SOL    HW2 1941   0.141   2.235   4.438  0.3844 -1.4189 -1.7030
  641SOL     OW 1942   4.344   0.776   1.217 -0.3442 -0.3908  0.2279
  641SOL    HW1 1943   4.410   0.818   1.161 -0.4409 -0.4417  0.0762
  641SOL    HW2 1944   4.391   0.704   1.259 -0.1282 -0.0211  0.6298
  642SOL     OW 1945   0.345   1.954   2.973 -0.2956  0.0212 -0.0671
  642SOL    HW1 1946   0.267   1.900   2.984  0.6944 -1.3906  0.2573
  642SOL    HW2 1947   0.366   1.946   2.880 -1.0844  1.2372 -0.3818
  643SOL     OW 1948   2.305   3.008   0.955  0.0860 -0.0061  0.0753
  643SOL    HW1 1949   2.317   3.101   0.938 -1.6630  0.0560 -1.1812
  643SOL    HW2 1950   2.234   3.004   1.019 -1.8295 -0.4215 -1.9112
  644SOL     OW 1951   0.554   4.098   0.955 -0.0384 -0.1152 -0.1424
  644SOL    HW1 1952   0.559   4.191   0.935  1.8336 -0.2313 -0.4163
  644SOL    HW2 1953   0.572   4.054   0.872  1.1733 -0.6669  0.3785
  645SOL     OW 1954   3.533   1.875   4.565 -0.4864 -0.3887 -0.4702
  645SOL    HW1 1955   3.544   1.923   4.483 -0.8849  0.1859 -0.1992
  645SOL    HW2 1956   3.515   1.785   4.538 -1.4840 -0.0356 -1.0487
  646SOL     OW 1957   4.356   4.823   4.269  0.2705  0.3129  0.2472
  646SOL    HW1 1958   4.359   4.762   4.195 -2.0530 -0.3743  0.6274
  646SOL    HW2 1959   4.342   4.909   4.229  2.9661  0.5921 -0.2580
  647SOL     OW 1960   3.410   2.064   3.185 -0.2061 -0.0812 -0.2024
  647SOL    HW1 1961   3.481   2.008   3.217 -0.0028 -0.4570 -1.2680
  647SOL    HW2 1962   3.453   2.121   3.122 -0.6858  0.3268 -0.1587
  648SOL     OW 1963   4.344   2.605   0.941  0.0657 -0.1457 -0.4124
  648SOL    HW1 1964   4.252   2.629   0.925  0.3434  0.3267 -1.3825
  648SOL    HW2 1965   4.367   2.653   1.021 -0.6670 -0.6559  0.1189
  649SOL     OW 1966   0.719   3.828   1.032  0.6558  0.3113 -0.5192
  649SOL    HW1 1967   0.673   3.907   1.060  0.0615  0.3635 -1.5825
  649SOL    HW2 1968   0.763   3.853   0.950  0.3623 -0.4794 -0.9275
  650SOL     OW 1969   4.031   2.841   2.673  0.3993  0.1720  0.5090
  650SOL    HW1 1970   4.121   2.835   2.641  0.0045  3.0166 -1.4055
  650SOL    HW2 1971   4.038   2.897   2.751  0.0489  2.8607 -1.2841
  651SOL     OW 1972   1.520   3.417   0.879 -0.6617  0.1909  0.2598
  651SOL    HW1 1973   1.526   3.436   0.973 -0.4388 -1.1584  0.5399
  651SOL    HW2 1974   1.486   3.497   0.840 -1.2607  0.5933  1.5728
  652SOL     OW 1975   1.366   1.264   2.263  0.3569 -0.2968  0.3138
  652SOL    HW1 1976   1.330   1.334   2.208  0.7214 -1.4219 -1.4557
  652SOL    HW2 1977   1.427   1.308   2.321 -2.0256  1.3345  1.7637
  653SOL     OW 1978   2.914   1.568   4.310 -0.0050 -0.2176 -0.1273
  653SOL    HW1 1979   2.900   1.656   4.273 -2.5011  0.0789  1.2813
  653SOL    HW2 1980   3.006   1.568   4.338  0.0136  2.0430 -0.0004
  654SOL     OW 1981   0.354   3.771   2.577  0.5879 -0.4761 -0.3875
  654SOL    HW1 1982   0.320   3.726   2.500 -0.6357  2.6055 -1.8019
  654SOL    HW2 1983   0.449   3.769   2.566  0.4473 -0.4562 -1.7734
  655SOL     OW 1984   1.453   2.201   2.743  0.0357  0.2076 -0.0907
  655SOL    HW1 1985   1.539   2.238   2.725  0.3717 -0.0584  0.9127
  655SOL    HW2 1986   1.453   2.185   2.837 -0.3764 -1.6096 -0.3659
  656SOL     OW 1987   0.208   3.336   3.611  0.2333 -0.3052 -0.4585
  656SOL    HW1 1988   0.178   3.246   3.617  1.0887 -0.5008  1.6983
  656SOL    HW2 1989   0.136   3.388   3.647 -0.8298  0.0817 -2.9361
  657SOL     OW 1990   3.623   0.620   4.627 -0.4065 -0.0711 -0.4678
  657SOL    HW1 1991   3.632   0.715   4.633 -1.2333 -0.0639  0.9517
  657SOL    HW2 1992   3.564   0.597   4.698  0.1532 -1.7157 -0.5075
  658SOL     OW 1993   3.085   2.766   2.128  0.1020  0.1918 -0.4204
  658SOL    HW1 1994   3.093   2.859   2.150 -1.6996  0.7290 -1.7003
  658SOL    HW2 1995   3.034   2.729   2.200  1.9682 -0.1638  0.7822
  659SOL     OW 1996   2.698   3.264   0.407  0.7181 -0.0087  0.2013
  659SOL    HW1 1997   2.757   3.327   0.449  0.9741 -0.7889  1.0511
  659SOL    HW2 1998   2.613   3.308   0.406  1.0844  0.7067 -0.0518
  660SOL     OW 1999   4.703   2.513   1.311  0.0530 -0.5615 -0.1165
  660SOL    HW1 2000   4.755   2.441   1.348 -1.1092 -2.9589 -2.7645
  660SOL    HW2 2001   4.613   2.491   1.335 -0.3139  0.0892 -0.8779
  661SOL     OW 2002   2.277   2.550   4.200 -0.1966 -0.5554  0.4572
  661SOL    HW1 2003   2.271   2.493   4.277 -0.1738 -0.0141  0.8724
  661SOL    HW2 2004   2.334   2.503   4.140  0.1965 -0.7640  0.9816
  662SOL     OW 2005   0.684   3.492   0.049  0.7471 -0.2161  0.5268
  662SOL    HW1 2006   0.742   3.437  -0.004  3.1483  2.1561  0.4609
  662SOL    HW2 2007   0.641   3.431   0.109  1.7875 -2.3655 -0.7863
  663SOL     OW 2008   3.729   3.872   1.542  0.1924  0.0711 -0.1060
  663SOL    HW1 2009   3.803   3.895   1.486 -0.5991  0.5298 -0.9884
  663SOL    HW2 2010   3.769   3.828   1.618  1.3457  0.1999 -0.6190
  664SOL     OW 2011   2.180   0.503   2.848  0.4673  0.1153  0.4881
  664SOL    HW1 2012   2.104   0.560   2.837  1.3761  1.3658  0.4517
  664SOL    HW2 2013   2.224   0.505   2.764  0.2739 -1.0396  0.3399
  665SOL     OW 2014   1.928   3.426   0.305 -0.0376  0.1267  0.4059
  665SOL    HW1 2015   1.914   3.521   0.306 -0.1440  0.1107  1.6092
  665SOL    HW2 2016   1.980   3.411   0.226  2.5480  1.5782  1.6996
  666SOL     OW 2017   0.467   0.609   0.833  0.0605 -0.1307  0.3691
  666SOL    HW1 2018   0.443   0.563   0.753 -1.4782  1.6692 -0.2949
  666SOL    HW2 2019   0.384   0.628   0.876  0.6512  1.4294  0.9031
  667SOL     OW 2020   0.947   4.097   2.937  0.3527 -0.0687  0.2989
  667SOL    HW1 2021   1.004   4.067   3.007  1.4988 -0.5431 -0.7850
  667SOL    HW2 2022   0.936   4.191   2.953 -0.9984 -0.4854  2.1580
  668SOL     OW 2023   0.609   1.315   2.263  0.5054 -0.3436  0.6256
  668SOL    HW1 2024   0.624   1.406   2.238 -0.2730 -0.7761 -1.6574
  668SOL    HW2 2025   0.597   1.318   2.358  0.5410  1.9148  0.6178
  669SOL     OW 2026   1.195   1.339   1.647 -0.7399  0.2285  0.3905
  669SOL    HW1 2027   1.158   1.426   1.665 -0.1207  0.5431  0.1607
  669SOL    HW2 2028   1.218   1.342   1.554 -1.9347 -0.6418  0.0369
  670SOL     OW 2029   2.637   0.188   2.878  0.3037  0.1971 -0.2209
  670SOL    HW1 2030   2.613   0.189   2.970 -1.7189  0.0462 -0.7064
  670SOL    HW2 2031   2.585   0.257   2.838  1.6270  0.7008 -1.1766
  671SOL     OW 2032   0.655   4.274   4.202  0.0367 -0.1257 -0.4056
  671SOL    HW1 2033   0.585   4.337   4.183 -0.4320 -0.7372 -0.7426
  671SOL    HW2 2034   0.730   4.329   4.227 -0.4429  0.5546 -0.4109
  672SOL     OW 2035   1.093   0.421   1.751 -0.3562 -0.3691  0.2272
  672SOL    HW1 2036   1.177   0.409   1.794  0.1870  1.1035 -0.3806
  672SOL    HW2 2037   1.028   0.399   1.818  0.4855 -0.1726  1.1228
  673SOL     OW 2038   0.471   4.813   1.452  0.0746  0.1607  0.0100
  673SOL    HW1 2039   0.554   4.780   1.419 -0.6963 -0.4607 -1.4191
  673SOL    HW2 2040   0.410   4.739   1.444 -0.7221  0.7302  0.5999
  674SOL     OW 2041   1.868   4.371   4.846 -0.3370  0.2534 -0.4261
  674SOL    HW1 2042   1.810   4.308   4.889  0.3940 -0.7845 -0.9203
  674SOL    HW2 2043   1.901   4.325   4.769  1.8265  0.4770  0.2968
  675SOL     OW 2044   2.973   1.176   1.522 -0.2982  0.3251 -0.0966
  675SOL    HW1 2045   2.971   1.223   1.605  0.0062 -0.5069  0.3889
  675SOL    HW2 2046   2.893   1.123   1.522  0.6610 -1.1572  0.5547
  676SOL     OW 2047   0.054   1.259   0.393 -0.0280 -0.4233 -0.1021
  676SOL    HW1 2048   0.144   1.249   0.426  0.0038 -1.4423 -0.4483
  676SOL    HW2 2049   0.026   1.344   0.426  1.8414  0.9755 -1.8706
  677SOL     OW 2050   3.590   4.366   1.372  0.3210 -0.0646 -0.8657
  677SOL    HW1 2051   3.673   4.379   1.417 -0.9742  1.4608  1.2553
  677SOL    HW2 2052   3.602   4.285   1.322  2.7115 -0.4619  0.2277
  678SOL     OW 2053   1.309   2.817   2.078  0.4159 -0.1960 -0.1920
  678SOL    HW1 2054   1.267   2.819   1.993  0.2349 -0.4290 -0.1061
  678SOL    HW2 2055   1.330   2.725   2.093  1.6209  0.0017 -0.5617
  679SOL     OW 2056   2.986   2.858   3.375 -0.5219  0.1516 -0.2855
  679SOL    HW1 2057   3.008   2.765   3.386 -2.7801 -0.3038  0.7979
  679SOL    HW2 2058   2.931   2.879   3.450 -2.0961  1.6887 -1.7785
  680SOL     OW 2059   3.485   1.518   4.063 -0.1117 -0.5801  0.4290
  680SOL    HW1 2060   3.443   1.596   4.099  0.1716 -0.4671  0.5196
  680SOL    HW2 2061   3.567   1.550   4.027  0.1028 -0.8688  0.6523
  681SOL     OW 2062   1.972   0.461   3.848  0.7134  0.8299  0.2180
  681SOL    HW1 2063   1.926   0.518   3.910  0.0203  0.8156 -0.2823
  681SOL    HW2 2064   2.030   0.521   3.800  1.3094  0.8292  0.9207
  682SOL     OW 2065   2.986   3.374   2.840  0.5388 -0.2942  0.2337
  682SOL    HW1 2066   3.012   3.391   2.931 -0.7246  1.2799  0.3457
  682SOL    HW2 2067   3.040   3.433   2.788  1.8987 -1.8199 -0.1747
  683SOL     OW 2068   2.759   1.546   4.911  0.0273 -0.1103  0.0743
  683SOL    HW1 2069   2.710   1.482   4.962 -2.3328  0.8722 -0.7933
  683SOL    HW2 2070   2.691   1.599   4.868  1.8663  2.2820 -0.1030
  684SOL     OW 2071   1.153   2.565   0.422 -0.4496  0.4143 -0.2453
  684SOL    HW1 2072   1.091   2.528   0.360 -0.5291  1.0251 -0.5391
  684SOL    HW2 2073   1.136   2.518   0.504 -0.8748  0.1485 -0.4813
  685SOL     OW 2074   1.398   4.208   0.213 -0.1018  0.1122 -0.0830
  685SOL    HW1 2075   1.433   4.232   0.299  1.1027 -0.3075 -0.4329
  685SOL    HW2 2076   1.330   4.144   0.232  1.4194 -1.4035  0.4843
  686SOL     OW 2077   2.567   0.521   1.044 -0.4580  0.3545  0.0318
  686SOL    HW1 2078   2.619   0.480   1.113 -1.0022 -1.2708 -0.4746
  686SOL    HW2 2079   2.515   0.588   1.090 -0.4024 -0.3096  1.1071
  687SOL     OW 2080   1.383   0.345   4.957 -0.3336 -0.2972 -0.3717
  687SOL    HW1 2081   1.319   0.279   4.928 -0.6000  0.4433 -1.5298
  687SOL    HW2 2082   1.408   0.391   4.877 -1.0007  1.7580  0.5346
  688SOL     OW 2083   1.175   0.572   2.454 -0.8790 -0.0839  0.4501
  688SOL    HW1 2084   1.192   0.640   2.389  0.0294 -1.0911 -0.4022
  688SOL    HW2 2085   1.106   0.519   2.415 -1.3999  0.1655  1.0013
  689SOL     OW 2086   2.956   0.316   0.318  0.0509  0.5113 -0.2520
  689SOL    HW1 2087   2.950   0.250   0.387 -1.0256  2.2067  1.3912
  689SOL    HW2 2088   2.987   0.269   0.241 -1.0047 -1.9390  0.7407
  690SOL     OW 2089   1.799   4.599   1.593  0.0847  0.0177 -1.0568
  690SOL    HW1 2090   1.871   4.655   1.565 -0.0787  0.8688  0.1880
  690SOL    HW2 2091   1.785   4.620   1.685  0.1716 -2.2452 -0.4582
  691SOL     OW 2092   2.357   2.845   1.784  0.0234 -0.1276 -0.4861
  691SOL    HW1 2093   2.317   2.808   1.706 -1.6446  0.4238  0.0563
  691SOL    HW2 2094   2.293   2.830   1.854  0.8695  0.5872  0.4842
  692SOL     OW 2095   2.657   2.770   0.091  0.3840 -0.0824 -0.2988
  692SOL    HW1 2096   2.596   2.816   0.147  1.5181  0.3551  0.6165
  692SOL    HW2 2097   2.728   2.832   0.075 -0.4208  0.2385 -3.2118
  693SOL     OW 2098   3.068   2.347   4.601 -0.3352 -0.3805  0.3343
  693SOL    HW1 2099   3.004   2.278   4.580  0.5583 -1.4775  1.1169
  693SOL    HW2 2100   3.101   2.323   4.688 -1.7447  2.3617  1.7545
  694SOL     OW 2101   3.492   1.715   1.159 -0.5871  0.3035  0.2803
  694SOL    HW1 2102   3.546   1.637   1.171 -1.7388 -0.8165 -1.2612
  694SOL    HW2 2103   3.547   1.777   1.111 -0.9997 -1.4200 -2.7091
  695SOL     OW 2104   1.780   3.974   2.217 -0.4785 -0.2465 -0.1965
  695SOL    HW1 2105   1.685   3.963   2.229 -0.4379 -0.8958 -0.4375
  695SOL    HW2 2106   1.818   3.947   2.300 -0.4953 -0.0671 -0.1292
  696SOL     OW 2107   2.547   3.536   2.270 -0.0154  0.5813  0.0637
  696SOL    HW1 2108   2.487   3.499   2.206  0.3736 -1.2422  0.6967
  696SOL    HW2 2109   2.626   3.483   2.263  0.0983  0.4414  1.9139
  697SOL     OW 2110   0.347   1.396   2.720  0.1474 -0.1643 -1.0836
  697SOL    HW1 2111   0.392   1.336   2.660  0.8409  1.6261 -2.4367
  697SOL    HW2 2112   0.290   1.448   2.664 -0.1009  0.7335 -0.0235
  698SOL     OW 2113   1.566   1.684   4.472  0.1495 -0.1684 -0.4938
  698SOL    HW1 2114   1.553   1.776   4.448 -0.9172  0.0200  0.6458
  698SOL    HW2 2115   1.507   1.636   4.414  0.3226 -0.0763 -0.7452
  699SOL     OW 2116   0.683   3.800   4.520 -0.3043  0.6649 -0.2001
  699SOL    HW1 2117   0.709   3.806   4.612 -0.4255 -0.4767 -0.0815
  699SOL    HW2 2118   0.704   3.887   4.484 -0.1205  1.0795  0.8583
  700SOL     OW 2119   0.897   2.877   3.480  0.2272 -0.4906  0.2497
  700SOL    HW1 2120   0.962   2.914   3.540  0.6687  1.2658 -1.2483
  700SOL    HW2 2121   0.948   2.842   3.407 -0.4442  2.0902 -1.6047
  701SOL     OW 2122   1.103   3.503   1.212  0.0643 -0.0583  0.0245
  701SOL    HW1 2123   1.075   3.423   1.169  0.0820  0.6181 -1.2789
  701SOL    HW2 2124   1.025   3.560   1.211  0.3792  0.3758 -0.0995
  702SOL     OW 2125   1.410   3.267   1.367 -0.1295  0.0092  0.0607
  702SOL    HW1 2126   1.369   3.230   1.445 -0.7162  0.0994 -0.1961
  702SOL    HW2 2127   1.428   3.191   1.311 -2.5665  0.1402 -1.0564
  703SOL     OW 2128   0.215   2.467   0.242  0.6899 -0.2495  0.2814
  703SOL    HW1 2129   0.260   2.550   0.262 -0.3474  0.3722  0.1084
  703SOL    HW2 2130   0.248   2.406   0.307  2.7759 -0.1876 -0.6331
  704SOL     OW 2131   4.131   0.899   0.396  0.5538 -0.5685 -0.2824
  704SOL    HW1 2132   4.226   0.898   0.393  0.5653  0.2580 -0.4417
  704SOL    HW2 2133   4.103   0.854   0.316  0.8195  0.4934 -0.9865
  705SOL     OW 2134   4.132   3.712   4.186 -0.2221 -0.5602 -0.9137
  705SOL    HW1 2135   4.222   3.677   4.188 -0.0167 -0.0007 -0.1827
  705SOL    HW2 2136   4.130   3.766   4.107  0.2653 -0.1063 -0.6206
  706SOL     OW 2137   0.814   4.812   2.863  0.7390  0.4894  0.0011
  706SOL    HW1 2138   0.730   4.801   2.907  1.6971  0.6529  2.0183
  706SOL    HW2 2139   0.795   4.867   2.787 -1.0107  0.2340  0.2253
  707SOL     OW 2140   2.915   1.049   3.233 -0.0802  0.5167 -0.0968
  707SOL    HW1 2141   2.877   1.080   3.314 -0.5661  1.5743 -0.7158
  707SOL    HW2 2142   2.867   1.095   3.164 -1.2685 -2.0134 -1.1081
  708SOL     OW 2143   2.262   2.275   0.716 -0.1790  0.0395 -0.6047
  708SOL    HW1 2144   2.268   2.227   0.799  0.6234 -0.0811 -0.7230
  708SOL    HW2 2145   2.194   2.340   0.731 -2.2869 -1.9721 -0.8744
  709SOL     OW 2146   0.291   4.632   0.153 -0.5038  0.5800  0.2040
  709SOL    HW1 2147   0.383   4.657   0.154 -0.5744  0.8534  0.9772
  709SOL    HW2 2148   0.290   4.544   0.116  0.0259  0.7134 -0.1449
  710SOL     OW 2149   4.848   2.694   4.566 -0.1421 -0.1346 -0.3250
  710SOL    HW1 2150   4.821   2.682   4.657  0.8257 -0.3937 -0.0563
  710SOL    HW2 2151   4.875   2.786   4.562 -0.7415  0.0334 -0.5039
  711SOL     OW 2152   2.859   3.102   4.234 -0.4782  0.3693  0.1367
  711SOL    HW1 2153   2.793   3.130   4.297 -0.4238 -0.1538  0.4222
  711SOL    HW2 2154   2.824   3.022   4.195  0.1829 -0.1573  0.6063
  712SOL     OW 2155   0.699   1.931   3.712 -0.9865  0.4779 -0.4269
  712SOL    HW1 2156   0.776   1.972   3.752  0.3785 -2.7989  0.7333
  712SOL    HW2 2157   0.725   1.914   3.622 -0.8354  0.4882 -0.3854
  713SOL     OW 2158   3.427   1.500   3.057 -0.3566  0.6159  0.3163
  713SOL    HW1 2159   3.459   1.450   2.982 -0.9605  1.5282 -0.5725
  713SOL    HW2 2160   3.374   1.570   3.019 -1.7994  0.3208  1.6332
  714SOL     OW 2161   2.105   2.838   0.856 -0.3217  0.0366  0.1196
  714SOL    HW1 2162   2.183   2.891   0.875 -1.2908  1.6119 -0.1445
  714SOL    HW2 2163   2.064   2.881   0.781 -2.2292  0.1288  1.1540
  715SOL     OW 2164   1.175   3.626   1.661  0.0294 -0.0659  0.1481
  715SOL    HW1 2165   1.185   3.574   1.581 -0.1888  0.9346 -0.5545
  715SOL    HW2 2166   1.264   3.633   1.696  0.0416 -1.0125  0.3315
  716SOL     OW 2167   3.323   1.860   0.997  0.5727 -0.1903 -0.8649
  716SOL    HW1 2168   3.272   1.786   0.964  2.9995 -1.1025 -2.8973
  716SOL    HW2 2169   3.370   1.825   1.073 -1.3736  0.5490  0.7799
  717SOL     OW 2170   2.861   3.109   3.238  0.4074  0.0013  0.5732
  717SOL    HW1 2171   2.766   3.108   3.229  0.1726 -0.4248  2.6741
  717SOL    HW2 2172   2.879   3.056   3.315  2.4558 -0.8391 -0.4068
  718SOL     OW 2173   2.634   3.186   2.002  0.1494 -0.8499  0.4514
  718SOL    HW1 2174   2.607   3.187   2.094  1.0377 -0.3121  0.7124
  718SOL    HW2 2175   2.658   3.276   1.983  0.8422 -1.1285 -0.0408
  719SOL     OW 2176   1.389   1.604   1.530 -0.3613  0.6835 -0.5288
  719SOL    HW1 2177   1.338   1.551   1.468  0.9397 -0.4350 -0.7055
  719SOL    HW2 2178   1.434   1.668   1.475 -0.5882  0.8503 -0.5217
  720SOL     OW 2179   1.323   3.247   1.792 -0.1552  0.0770  0.2127
  720SOL    HW1 2180   1.229   3.253   1.806 -0.0589  1.8280  0.2685
  720SOL    HW2 2181   1.360   3.248   1.880 -0.0095  1.1170  0.1427
  721SOL     OW 2182   4.603   0.068   1.818 -0.1504 -0.6382 -0.0888
  721SOL    HW1 2183   4.572   0.033   1.901 -0.2328  1.6980  0.9399
  721SOL    HW2 2184   4.697   0.049   1.818 -0.2683 -1.2453  0.2112
  722SOL     OW 2185   1.790   1.157   4.869  0.3747  0.0455  0.3070
  722SOL    HW1 2186   1.754   1.225   4.927  2.3221  1.5914 -0.2063
  722SOL    HW2 2187   1.823   1.204   4.793  3.8602 -1.1246  0.9212
  723SOL     OW 2188   0.915   4.747   1.788  0.0765 -0.3071 -0.3573
  723SOL    HW1 2189   0.824   4.777   1.797  0.2035  0.2349 -0.8631
  723SOL    HW2 2190   0.926   4.686   1.861 -0.2304  0.7746  0.6435
  724SOL     OW 2191   0.744   3.609   3.118 -0.3966  0.2329  0.2857
  724SOL    HW1 2192   0.837   3.590   3.131 -0.3529  0.0829 -0.2199
  724SOL    HW2 2193   0.727   3.686   3.172 -0.4766 -0.9626  2.0728
  725SOL     OW 2194   0.197   3.547   4.157  0.0440  0.1709 -0.4666
  725SOL    HW1 2195   0.161   3.460   4.141  1.3453  0.0868 -3.5495
  725SOL    HW2 2196   0.176   3.565   4.249  0.1045 -3.5319  0.4184
  726SOL     OW 2197   4.154   1.216   1.582  0.2787 -0.5742  0.6797
  726SOL    HW1 2198   4.183   1.133   1.621  0.9269 -1.8792 -2.2805
  726SOL    HW2 2199   4.221   1.236   1.516  0.0988  2.3148  1.2550
  727SOL     OW 2200   4.123   0.907   1.479 -0.0420  0.2517 -0.7010
  727SOL    HW1 2201   4.065   0.916   1.554 -1.2441 -2.6780 -1.1551
  727SOL    HW2 2202   4.207   0.881   1.517 -0.4644 -0.5697 -0.3046
  728SOL     OW 2203   0.177   1.993   2.425 -0.3917  0.3508  0.5745
  728SOL    HW1 2204   0.264   2.009   2.388 -0.8814 -0.4305 -1.0110
  728SOL    HW2 2205   0.184   1.907   2.467 -0.2232  0.5901  1.0398
  729SOL     OW 2206   1.265   2.472   4.867 -0.1885 -0.0868 -0.2002
  729SOL    HW1 2207   1.357   2.474   4.891 -0.6421 -1.9673  2.0181
  729SOL    HW2 2208   1.233   2.561   4.883  1.0376  0.3941 -0.3149
  730SOL     OW 2209   0.384   4.102   2.859 -0.3970  0.5617 -0.5683
  730SOL    HW1 2210   0.341   4.179   2.897 -1.1364 -0.1920  0.1441
  730SOL    HW2 2211   0.355   4.101   2.768 -3.1349 -0.7465  0.2308
  731SOL     OW 2212   3.720   2.137   0.255 -0.1777 -0.0853  0.0449
  731SOL    HW1 2213   3.787   2.131   0.186  1.6052  1.1351  1.5705
  731SOL    HW2 2214   3.638   2.118   0.210  1.1719 -1.7346 -1.9124
  732SOL     OW 2215   1.685   4.270   0.090 -0.2271  0.3099  0.5266
  732SOL    HW1 2216   1.721   4.289   0.177  0.2996 -1.7682  0.7995
  732SOL    HW2 2217   1.615   4.207   0.106 -2.1498  2.0973 -0.3122
  733SOL     OW 2218   1.151   4.645   3.291 -0.1812 -0.8451  0.4349
  733SOL    HW1 2219   1.221   4.604   3.240  0.4750  1.1057 -0.3660
  733SOL    HW2 2220   1.189   4.657   3.378  0.2304 -0.4632  0.2090
  734SOL     OW 2221   4.672   3.347   2.659 -0.0196  0.3541  0.1992
  734SOL    HW1 2222   4.633   3.336   2.746  1.5809  0.4614  0.9602
  734SOL    HW2 2223   4.713   3.433   2.662 -1.6857  1.2765 -1.4012
  735SOL     OW 2224   4.854   2.444   4.850  0.1272  0.1203 -0.1772
  735SOL    HW1 2225   4.923   2.495   4.893 -1.6252  1.5242  1.1534
  735SOL    HW2 2226   4.780   2.505   4.844 -2.0246 -2.1793  1.2823
  736SOL     OW 2227   0.061   4.792   3.561 -0.3912 -0.3509  0.2327
  736SOL    HW1 2228  -0.033   4.778   3.570 -0.4591  0.1976  0.4015
  736SOL    HW2 2229   0.081   4.858   3.627  0.5689 -2.3844  2.0993
  737SOL     OW 2230   1.513   2.763   3.673 -0.0614 -0.1844  0.0199
  737SOL    HW1 2231   1.517   2.668   3.660 -1.0787 -0.1309 -0.7241
  737SOL    HW2 2232   1.498   2.773   3.767  1.1607 -0.7138  0.3035
  738SOL     OW 2233   2.202   2.616   1.351 -0.5890  0.4523  0.0973
  738SOL    HW1 2234   2.147   2.639   1.275  1.4895  1.6722 -1.1399
  738SOL    HW2 2235   2.208   2.521   1.348 -1.6207  0.3810 -0.4478
  739SOL     OW 2236   4.298   3.474   4.740  0.5466 -0.3173 -0.1616
  739SOL    HW1 2237   4.259   3.451   4.825 -0.5887 -2.9826 -1.2747
  739SOL    HW2 2238   4.358   3.403   4.721  2.2560  1.2193 -0.7998
  740SOL     OW 2239   1.684   3.714   1.863 -0.2066 -0.4388  0.5491
  740SOL    HW1 2240   1.739   3.638   1.848 -1.4829 -1.2705 -0.1403
  740SOL    HW2 2241   1.637   3.695   1.944 -0.2267 -0.2131  0.5917
  741SOL     OW 2242   1.601   2.388   0.156  0.7060  0.0641  0.1505
  741SOL    HW1 2243   1.546   2.379   0.078  1.6149 -1.8849 -0.3265
  741SOL    HW2 2244   1.546   2.357   0.228  0.2046  0.9147  0.1418
  742SOL     OW 2245   1.223   3.837   1.011  0.1224 -0.3102  0.6394
  742SOL    HW1 2246   1.160   3.908   0.996  0.6913  0.1581  0.4285
  742SOL    HW2 2247   1.186   3.762   0.965 -0.6281 -0.2371  1.0995
  743SOL     OW 2248   0.053   3.070   4.746  0.0694 -0.6807  0.0073
  743SOL    HW1 2249  -0.040   3.092   4.735  0.1395 -0.2415  0.2857
  743SOL    HW2 2250   0.055   3.017   4.825  0.1326 -0.1905  0.3353
  744SOL     OW 2251   1.785   3.168   1.763 -0.7739 -0.1118 -0.3151
  744SOL    HW1 2252   1.792   3.091   1.819 -1.5476 -0.3973 -0.6035
  744SOL    HW2 2253   1.871   3.175   1.721 -0.2109  0.0537  0.8193
  745SOL     OW 2254   0.181   2.199   3.508 -0.0580  0.0260  0.1130
  745SOL    HW1 2255   0.205   2.290   3.524 -0.1017  0.4079 -1.7841
  745SOL    HW2 2256   0.099   2.204   3.459 -1.2822 -1.1344  1.8792
  746SOL     OW 2257   0.932   2.077   1.559 -0.5064  0.0215 -0.6834
  746SOL    HW1 2258   0.840   2.091   1.580 -0.7525  0.9454 -2.2335
  746SOL    HW2 2259   0.932   2.055   1.465  0.7897 -0.6623 -0.5472
  747SOL     OW 2260   1.250   0.123   4.862 -0.2761 -0.1699  0.0906
  747SOL    HW1 2261   1.308   0.119   4.786 -1.7207  2.4564 -1.2956
  747SOL    HW2 2262   1.187   0.052   4.848  0.1939 -0.4707 -0.5317
  748SOL     OW 2263   0.930   1.114   4.262 -0.2591  0.0319  0.2243
  748SOL    HW1 2264   0.904   1.024   4.282 -0.1197 -0.3263 -1.0922
  748SOL    HW2 2265   0.856   1.150   4.212  0.4610  0.0028 -0.9117
  749SOL     OW 2266   4.107   4.449   4.771 -0.1320  0.1179  0.5576
  749SOL    HW1 2267   4.199   4.422   4.767 -0.2709 -0.5303  1.4149
  749SOL    HW2 2268   4.110   4.541   4.796  0.2788 -0.6065  3.5446
  750SOL     OW 2269   0.393   4.824   4.355 -0.3057  0.4038  0.4144
  750SOL    HW1 2270   0.335   4.761   4.311 -0.8973  1.8800 -1.0281
  750SOL    HW2 2271   0.441   4.771   4.419 -1.8325 -1.2327  0.3038
  751SOL     OW 2272   3.505   2.856   1.204 -0.3803  0.5180  0.2336
  751SOL    HW1 2273   3.542   2.777   1.165 -0.2765  1.0372 -0.7504
  751SOL    HW2 2274   3.446   2.824   1.273  1.8826 -0.3481  1.8990
  752SOL     OW 2275   3.832   3.289   1.345  0.8557  0.1471  0.3567
  752SOL    HW1 2276   3.796   3.312   1.431 -0.9239  0.1446 -0.3369
  752SOL    HW2 2277   3.870   3.370   1.312  0.4211  0.4654  0.6294
  753SOL     OW 2278   3.498   0.045   2.799 -0.1341 -0.4555 -0.3562
  753SOL    HW1 2279   3.567   0.079   2.742  0.6172 -1.4142 -0.0572
  753SOL    HW2 2280   3.438   0.118   2.811  0.1007 -0.0166 -1.7501
  754SOL     OW 2281   0.342   3.161   1.859 -0.1920 -0.0769 -0.0948
  754SOL    HW1 2282   0.311   3.138   1.946 -0.3909 -0.5928 -0.2959
  754SOL    HW2 2283   0.296   3.099   1.801 -1.4215  1.3891 -0.7473
  755SOL     OW 2284   1.407   3.144   0.077 -0.4178  0.1742 -0.0333
  755SOL    HW1 2285   1.468   3.133   0.004  0.5630  0.3880  0.7265
  755SOL    HW2 2286   1.463   3.157   0.153 -1.4050 -0.9057  0.9142
  756SOL     OW 2287   3.689   0.971   1.240 -0.3118 -0.2513 -0.0223
  756SOL    HW1 2288   3.628   1.041   1.215  0.7373  1.5419  2.1353
  756SOL    HW2 2289   3.645   0.927   1.312  0.2539  0.0376  0.5017
  757SOL     OW 2290   4.463   1.056   3.896 -0.2973  0.5279  0.1765
  757SOL    HW1 2291   4.556   1.036   3.897 -0.7629 -2.0791 -0.6564
  757SOL    HW2 2292   4.420   0.972   3.879 -2.9862  1.0694  3.2970
  758SOL     OW 2293   0.309   4.725   2.271  0.2392 -0.1170  0.2441
  758SOL    HW1 2294   0.365   4.802   2.281 -0.0413 -0.0343  1.3637
  758SOL    HW2 2295   0.298   4.715   2.176 -0.7277  1.9772  0.0604
  759SOL     OW 2296   1.879   3.415   3.461  0.2067 -0.5007  0.0338
  759SOL    HW1 2297   1.943   3.344   3.465  2.2475  1.2621  0.7748
  759SOL    HW2 2298   1.855   3.421   3.368  0.2493 -1.9096 -0.0838
  760SOL     OW 2299   2.706   4.292   1.660  0.3313  0.3656 -0.0503
  760SOL    HW1 2300   2.709   4.388   1.651  3.4260  0.3592 -0.1590
  760SOL    HW2 2301   2.722   4.277   1.753  2.1575 -0.0267 -0.3960
  761SOL     OW 2302   3.850   0.569   0.273  0.1930 -0.1644  0.4346
  761SOL    HW1 2303   3.910   0.606   0.209 -1.1892 -1.7286 -1.9431
  761SOL    HW2 2304   3.792   0.513   0.221 -2.5769  0.3601  2.7249
  762SOL     OW 2305   4.592   1.074   1.352  0.3370 -0.1806 -0.4874
  762SOL    HW1 2306   4.605   0.986   1.315 -0.7558 -0.4747 -0.2018
  762SOL    HW2 2307   4.659   1.081   1.420  0.6400 -0.6681 -0.7247
  763SOL     OW 2308   4.589   4.881   1.463 -0.2266 -0.1249  0.5787
  763SOL    HW1 2309   4.555   4.943   1.528 -3.5070 -0.2081 -0.8594
  763SOL    HW2 2310   4.630   4.936   1.397 -1.2830  0.3871  0.3291
  764SOL     OW 2311   4.925   0.241   2.416  0.1258  0.6513 -0.4258
  764SOL    HW1 2312   4.914   0.264   2.324  0.6563 -0.5342 -0.8047
  764SOL    HW2 2313   4.909   0.323   2.464 -2.2802  0.8099 -1.4012
  765SOL     OW 2314   2.258   3.830   2.794  0.4120  0.4289  0.0332
  765SOL    HW1 2315   2.206   3.759   2.756 -0.9520  1.8251 -0.8325
  765SOL    HW2 2316   2.194   3.889   2.833  1.6125  0.5125  2.0043
  766SOL     OW 2317   3.100   1.262   4.028 -0.1265  0.3369 -0.2555
  766SOL    HW1 2318   3.005   1.263   4.014 -0.2453  1.2814  0.5402
  766SOL    HW2 2319   3.132   1.342   3.987  0.4507 -0.3159 -1.1476
  767SOL     OW 2320   3.714   1.519   2.383  0.6849  0.1527 -0.0326
  767SOL    HW1 2321   3.702   1.555   2.295  0.2778  0.6858  0.2295
  767SOL    HW2 2322   3.704   1.425   2.373 -2.3208  0.3878 -0.1205
  768SOL     OW 2323   1.591   1.064   3.161 -0.5688  0.0173 -0.3817
  768SOL    HW1 2324   1.627   1.081   3.248  0.4318  1.7955 -1.0951
  768SOL    HW2 2325   1.503   1.101   3.164 -1.0186 -1.0315  0.2128
  769SOL     OW 2326   4.579   1.939   4.358 -0.0645  0.2785 -0.0325
  769SOL    HW1 2327   4.500   1.967   4.312  0.7926 -0.2829 -1.9164
  769SOL    HW2 2328   4.613   2.019   4.398 -0.3858  0.9383 -1.0653
  770SOL     OW 2329   3.169   3.407   1.500  0.7774 -0.2642 -0.1219
  770SOL    HW1 2330   3.207   3.417   1.587  1.1197 -0.5805 -0.2316
  770SOL    HW2 2331   3.227   3.345   1.455  1.2659  0.7749 -0.9689
  771SOL     OW 2332   0.995   3.391   4.562 -0.1756 -1.0322 -0.1446
  771SOL    HW1 2333   1.028   3.333   4.630  1.1623 -1.2473 -0.9333
  771SOL    HW2 2334   1.074   3.431   4.524 -1.0287  1.2213  0.2897
  772SOL     OW 2335   2.519   3.238   2.261 -0.0883 -0.3262  0.1541
  772SOL    HW1 2336   2.536   3.231   2.355  1.2930  1.8961  0.1420
  772SOL    HW2 2337   2.424   3.242   2.254 -0.3008 -2.1780  1.2662
  773SOL     OW 2338   4.338   1.637   0.964  0.3475 -0.0667  0.4986
  773SOL    HW1 2339   4.408   1.582   0.929 -1.4096 -0.9382 -1.9384
  773SOL    HW2 2340   4.257   1.598   0.930 -1.4210  0.7254  3.3729
  774SOL     OW 2341   4.206   3.225   0.933  0.1969  0.1556  0.2140
  774SOL    HW1 2342   4.126   3.255   0.888 -0.6954 -0.7813  1.1070
  774SOL    HW2 2343   4.215   3.284   1.008  0.5264  0.4505 -0.0549
  775SOL     OW 2344   2.319   4.654   2.261  0.5065 -0.7851 -0.1423
  775SOL    HW1 2345   2.224   4.659   2.263  0.4954 -0.8774  2.6109
  775SOL    HW2 2346   2.338   4.577   2.206 -0.9673 -0.6789 -0.8429
  776SOL     OW 2347   1.954   2.962   4.452 -0.3320 -0.2843  0.5043
  776SOL    HW1 2348   1.950   2.973   4.547 -1.7006 -2.5300  0.7595
  776SOL    HW2 2349   1.960   2.868   4.438 -0.6516 -0.0402 -1.6630
  777SOL     OW 2350   1.985   4.780   4.049 -0.7255 -0.2840  0.4296
  777SOL    HW1 2351   1.957   4.700   4.092 -1.4206 -0.4465 -0.2983
  777SOL    HW2 2352   1.905   4.831   4.039 -0.8999 -0.9180 -2.0345
  778SOL     OW 2353   1.871   4.147   4.345  0.1665  0.2418  0.3660
  778SOL    HW1 2354   1.836   4.058   4.352  0.6601  0.2056  3.8094
  778SOL    HW2 2355   1.801   4.198   4.305 -0.1417 -1.6163 -1.6282
  779SOL     OW 2356   1.747   2.475   4.143  0.3902  0.0939 -0.4814
  779SOL    HW1 2357   1.675   2.421   4.176  0.7975 -0.1912 -0.0441
  779SOL    HW2 2358   1.826   2.432   4.177  0.7484  0.5900 -0.6849
  780SOL     OW 2359   2.565   0.599   0.704 -0.0934  0.4794 -0.2416
  780SOL    HW1 2360   2.585   0.515   0.746  1.0647  1.4150  1.2188
  780SOL    HW2 2361   2.640   0.654   0.726 -0.4435  1.6726 -1.8608
  781SOL     OW 2362   4.432   3.091   1.476  0.1923  0.2941  0.4374
  781SOL    HW1 2363   4.481   3.135   1.407 -1.2208  0.8853 -0.2362
  781SOL    HW2 2364   4.479   3.113   1.557  0.5779  1.4937 -0.0897
  782SOL     OW 2365   1.079   0.552   4.441 -0.2564 -0.5572  0.1494
  782SOL    HW1 2366   1.087   0.497   4.363 -1.0147 -0.1008 -0.2652
  782SOL    HW2 2367   0.990   0.535   4.473  1.3681 -4.2044  3.5739
  783SOL     OW 2368   3.978   4.210   1.432 -0.2368  0.4480 -0.2252
  783SOL    HW1 2369   4.068   4.200   1.401 -0.5719 -1.5976 -0.7486
  783SOL    HW2 2370   3.925   4.183   1.357 -1.2259  0.1047  0.5781
  784SOL     OW 2371   4.608   2.166   3.195 -0.2369 -0.7827 -0.0760
  784SOL    HW1 2372   4.582   2.119   3.116  0.6768 -3.1158  0.9119
  784SOL    HW2 2373   4.600   2.101   3.265  0.3652  0.7904  1.5360
  785SOL     OW 2374   1.884   1.428   2.789  0.3745  0.5045 -0.3123
  785SOL    HW1 2375   1.842   1.396   2.869 -0.7293  1.5080 -0.4502
  785SOL    HW2 2376   1.954   1.485   2.820 -1.2544  2.4555  0.0376
  786SOL     OW 2377   0.840   3.096   1.741  0.0215 -0.3573  0.5954
  786SOL    HW1 2378   0.752   3.090   1.778 -0.1428  1.0476  0.4891
  786SOL    HW2 2379   0.829   3.150   1.663  0.9268 -0.4596  0.3901
  787SOL     OW 2380   0.880   0.636   1.302 -0.3532  0.1078 -0.7349
  787SOL    HW1 2381   0.949   0.608   1.241  0.6195 -0.8481  0.7386
  787SOL    HW2 2382   0.882   0.732   1.298  1.5045  0.1249 -0.3005
  788SOL     OW 2383   2.916   0.236   4.534  0.1906 -0.2259  0.0324
  788SOL    HW1 2384   2.874   0.285   4.604 -1.5869 -1.8568  0.1957
  788SOL    HW2 2385   2.845   0.184   4.495  1.7564 -1.8484 -0.8031
  789SOL     OW 2386   4.235   0.636   2.335  0.2492  0.0456 -0.6950
  789SOL    HW1 2387   4.226   0.645   2.430 -0.1158  1.6903 -0.8581
  789SOL    HW2 2388   4.190   0.713   2.299  0.6392 -0.3951 -2.1917
  790SOL     OW 2389   2.036   0.156   1.879  0.6331  0.0541  0.2481
  790SOL    HW1 2390   2.122   0.145   1.839 -0.0618 -0.5124 -1.1893
  790SOL    HW2 2391   2.039   0.243   1.919  1.6354  0.3525 -0.4269
  791SOL     OW 2392   1.826   3.107   2.829 -0.0734  1.0702 -0.3345
  791SOL    HW1 2393   1.910   3.061   2.833 -0.1581  0.8601 -0.8827
  791SOL    HW2 2394   1.784   3.074   2.750 -0.4204  1.6101 -0.3823
  792SOL     OW 2395   0.960   3.186   2.824  0.1125 -0.0576 -0.0850
  792SOL    HW1 2396   1.029   3.177   2.889 -0.1215 -1.6494 -0.0104
  792SOL    HW2 2397   0.879   3.172   2.873 -0.6393  4.4617  0.4166
  793SOL     OW 2398   2.685   0.341   2.615 -0.0912  0.0811 -0.1356
  793SOL    HW1 2399   2.621   0.384   2.672  0.3327 -0.4147  0.7439
  793SOL    HW2 2400   2.760   0.400   2.612  0.2045 -0.2524  0.4862
  794SOL     OW 2401   0.135   4.236   3.969 -0.5181  0.0954 -0.0301
  794SOL    HW1 2402   0.055   4.276   4.004  1.0432  1.8310  1.7264
  794SOL    HW2 2403   0.157   4.288   3.892  0.5802  1.6579  1.2852
  795SOL     OW 2404   4.833   3.889   2.592  0.3410  0.2741  0.0170
  795SOL    HW1 2405   4.750   3.932   2.571  0.8228  0.8901 -0.6925
  795SOL    HW2 2406   4.816   3.796   2.577 -0.5158  0.2835  0.8878
  796SOL     OW 2407   2.298   1.802   3.281 -0.0869  0.0367  0.2901
  796SOL    HW1 2408   2.324   1.864   3.213  1.1000  0.1858  0.8661
  796SOL    HW2 2409   2.371   1.800   3.342 -0.3984 -1.4007  0.6625
  797SOL     OW 2410   4.039   0.434   0.546 -0.5612  0.2388  0.0151
  797SOL    HW1 2411   4.028   0.351   0.500 -1.1190 -0.9392  2.1182
  797SOL    HW2 2412   4.106   0.481   0.496 -2.4621 -0.0525 -3.0583
  798SOL     OW 2413   4.049   4.923   4.490  0.2675 -0.1911 -0.0573
  798SOL    HW1 2414   4.018   4.950   4.403 -1.8104  0.5493  0.8418
  798SOL    HW2 2415   3.980   4.866   4.523  0.0695  1.0812  1.8488
  799SOL     OW 2416   0.528   1.483   1.305  0.2538 -0.0840  0.1598
  799SOL    HW1 2417   0.443   1.527   1.308 -0.0500 -0.6145 -0.3399
  799SOL    HW2 2418   0.511   1.404   1.253  0.8317 -0.6837  0.8823
  800SOL     OW 2419   2.401   2.303   2.150 -0.3168  0.0466 -0.4621
  800SOL    HW1 2420   2.332   2.300   2.084  0.5320  0.7092 -1.3989
  800SOL    HW2 2421   2.442   2.389   2.138  0.3032 -0.1015  0.4756
  801SOL     OW 2422   0.196   1.906   1.907  0.0513  0.0854 -0.4125
  801SOL    HW1 2423   0.222   1.995   1.884  1.0695 -0.6873 -2.5188
  801SOL    HW2 2424   0.276   1.866   1.941 -0.3445 -0.1355  0.2873
  802SOL     OW 2425   2.396   4.934   2.210  0.4038  0.3829 -0.5541
  802SOL    HW1 2426   2.375   4.844   2.234  1.0057  0.3983  0.0386
  802SOL    HW2 2427   2.486   4.947   2.240  0.1822  1.3092 -0.2664
  803SOL     OW 2428   1.179   3.477   0.543 -0.0076 -0.7417 -0.3224
  803SOL    HW1 2429   1.090   3.510   0.531  0.1959 -0.0196  0.1004
  803SOL    HW2 2430   1.180   3.442   0.632  0.6443  0.9798  0.3842
  804SOL     OW 2431   4.267   3.304   1.412 -0.4181 -0.5182 -0.3547
  804SOL    HW1 2432   4.278   3.216   1.449 -0.8857 -0.6719 -0.5742
  804SOL    HW2 2433   4.355   3.342   1.415 -0.5098 -0.3513  1.3373
  805SOL     OW 2434   0.794   0.885   1.341 -0.2017  0.1383 -0.3113
  805SOL    HW1 2435   0.746   0.964   1.317 -2.3079 -0.7269  0.7814
  805SOL    HW2 2436   0.857   0.913   1.407 -1.5114  0.7961  0.7034
  806SOL     OW 2437   4.211   2.856   4.359  0.5156  0.2602 -0.3007
  806SOL    HW1 2438   4.227   2.765   4.385 -1.5621 -0.0485  0.0626
  806SOL    HW2 2439   4.248   2.908   4.431 -0.7003 -0.4117  0.8470
  807SOL     OW 2440   1.191   4.859   1.785 -0.1552  0.1446 -0.0496
  807SOL    HW1 2441   1.102   4.847   1.750 -0.5750  0.3032  0.9259
  807SOL    HW2 2442   1.233   4.774   1.773  0.2187  0.5705 -2.2394
  808SOL     OW 2443   1.672   1.422   0.343 -0.0122  0.3656  0.8852
  808SOL    HW1 2444   1.726   1.483   0.392  1.4450 -1.6858  1.9488
  808SOL    HW2 2445   1.611   1.386   0.407  2.9130 -3.5055  1.8737
  809SOL     OW 2446   3.260   3.377   0.902 -0.2032  0.6231 -0.4408
  809SOL    HW1 2447   3.328   3.386   0.836 -0.1159 -1.1816 -0.6512
  809SOL    HW2 2448   3.193   3.322   0.860 -0.6624  0.3730  0.5910
  810SOL     OW 2449   4.823   0.805   3.854 -0.2742  0.0620 -0.1206
  810SOL    HW1 2450   4.900   0.809   3.797  0.1480  2.5392  0.5014
  810SOL    HW2 2451   4.858   0.779   3.940 -0.4464 -0.7103 -0.2792
  811SOL     OW 2452   1.939   2.277   4.524 -0.0551 -0.6600 -0.0264
  811SOL    HW1 2453   1.865   2.314   4.477 -0.0097  0.1300  0.5018
  811SOL    HW2 2454   2.000   2.350   4.533  0.4708 -1.1180  0.1765
  812SOL     OW 2455   0.588   2.378   4.868 -0.0004  0.2791 -0.1373
  812SOL    HW1 2456   0.593   2.349   4.959 -0.7574  0.2189 -0.1069
  812SOL    HW2 2457   0.605   2.299   4.817  1.0177  0.4332 -0.0568
  813SOL     OW 2458   2.487   2.155   1.206  0.4947  0.0670 -0.5345
  813SOL    HW1 2459   2.469   2.099   1.282  0.6199  0.1295 -0.4584
  813SOL    HW2 2460   2.569   2.121   1.171  1.0004  0.7189 -0.0053
  814SOL     OW 2461   1.146   2.416   4.218  0.1611  0.3382  0.7030
  814SOL    HW1 2462   1.100   2.478   4.275 -3.1029 -0.8059 -0.4511
  814SOL    HW2 2463   1.131   2.331   4.259  0.0178 -0.2199 -0.4755
  815SOL     OW 2464   1.009   2.928   3.895 -0.0435  0.3482  0.0783
  815SOL    HW1 2465   0.916   2.911   3.904  0.0959 -0.3090  0.2970
  815SOL    HW2 2466   1.031   2.982   3.970 -0.0118 -0.4817  0.6740
  816SOL     OW 2467   1.313   0.750   2.110 -0.4083  0.8684  0.3397
  816SOL    HW1 2468   1.285   0.755   2.201 -0.1749  1.2901  0.3904
  816SOL    HW2 2469   1.403   0.784   2.111 -0.2824  0.5558  0.0066
  817SOL     OW 2470   2.988   4.188   3.275 -0.2380  0.0307 -0.3271
  817SOL    HW1 2471   3.059   4.192   3.340 -0.6433 -0.7775  0.1901
  817SOL    HW2 2472   3.003   4.263   3.219 -0.7819  1.7036  1.6427
  818SOL     OW 2473   0.623   4.948   2.589  0.5371  0.0948 -0.2922
  818SOL    HW1 2474   0.600   4.892   2.515  0.3579 -1.3530  0.8066
  818SOL    HW2 2475   0.551   4.935   2.652 -0.5657  3.1140 -0.7545
  819SOL     OW 2476   4.043   0.739   1.293 -0.2586  0.6459 -0.4619
  819SOL    HW1 2477   4.081   0.791   1.364  0.2658  0.5978 -0.6969
  819SOL    HW2 2478   4.119   0.714   1.239 -0.7143  1.2020 -1.3812
  820SOL     OW 2479   3.701   0.325   2.886 -0.0933  0.4819  0.0999
  820SOL    HW1 2480   3.608   0.342   2.901 -0.1706  2.9635 -2.3981
  820SOL    HW2 2481   3.744   0.346   2.970 -1.5015  2.2975  0.4177
  821SOL     OW 2482   3.419   0.258   0.204 -0.3070 -0.3750 -0.3115
  821SOL    HW1 2483   3.486   0.308   0.156 -0.3058 -0.0593  0.0130
  821SOL    HW2 2484   3.363   0.325   0.243  0.3943 -0.5873  1.1219
  822SOL     OW 2485   4.724   3.211   3.761 -0.2559 -0.2780  0.1515
  822SOL    HW1 2486   4.685   3.225   3.675  0.9582  0.2184 -0.3434
  822SOL    HW2 2487   4.817   3.229   3.749  0.1141 -1.2169  1.3334
  823SOL     OW 2488   0.375   3.574   2.212  0.5822 -0.0180 -0.1869
  823SOL    HW1 2489   0.302   3.632   2.231 -1.4839 -2.2070 -0.9388
  823SOL    HW2 2490   0.412   3.553   2.298 -0.1181  0.5673  0.2724
  824SOL     OW 2491   2.133   2.067   3.552  0.0311  0.3613 -0.3367
  824SOL    HW1 2492   2.154   2.160   3.561 -0.6532  0.5666 -0.8198
  824SOL    HW2 2493   2.038   2.064   3.540 -0.0632 -0.4573  0.4535
  825SOL     OW 2494   4.304  -0.007   4.747 -0.3330 -0.6905  0.2169
  825SOL    HW1 2495   4.392  -0.034   4.774 -0.4250 -0.6993  0.5104
  825SOL    HW2 2496   4.320   0.063   4.683 -0.1130 -0.5597  0.4107
  826SOL     OW 2497   3.854   3.307   2.762 -0.3672  0.1278  0.1319
  826SOL    HW1 2498   3.762   3.283   2.766 -0.8471  1.6048 -1.1162
  826SOL    HW2 2499   3.878   3.298   2.670  0.3441  1.0427  0.2121
  827SOL     OW 2500   2.218   2.784   4.484  0.4670  0.2520 -0.4757
  827SOL    HW1 2501   2.230   2.765   4.577  1.5188 -0.3670 -0.7233
  827SOL    HW2 2502   2.298   2.829   4.458  0.2366  0.3064 -1.1114
  828SOL     OW 2503   0.374   3.260   1.402 -0.0425  0.6914  0.1052
  828SOL    HW1 2504   0.417   3.266   1.487 -1.6679  1.7619  0.9169
  828SOL    HW2 2505   0.285   3.292   1.418 -1.0057 -0.9219 -1.5815
  829SOL     OW 2506   0.112   3.440   2.806 -0.8370 -0.7011 -0.0857
  829SOL    HW1 2507   0.091   3.531   2.787  2.8200  0.6976  1.5454
  829SOL    HW2 2508   0.103   3.433   2.901 -0.4736 -1.8737 -0.1237
  830SOL     OW 2509   1.388   1.015   3.966  0.4277  0.8289 -0.4687
  830SOL    HW1 2510   1.471   1.062   3.958  1.8770 -1.5425 -0.4502
  830SOL    HW2 2511   1.398   0.961   4.044 -0.5556 -0.5571 -1.2486
  831SOL     OW 2512   4.134   0.759   0.644  0.4141 -0.6020  0.2628
  831SOL    HW1 2513   4.057   0.702   0.649 -0.2506  0.2667  0.2059
  831SOL    HW2 2514   4.142   0.781   0.551 -1.0024  1.5497  0.5550
  832SOL     OW 2515   2.350   3.576   1.646 -0.1281  0.0320  0.0765
  832SOL    HW1 2516   2.316   3.487   1.639  1.0828 -0.3994 -0.5494
  832SOL    HW2 2517   2.352   3.608   1.556 -0.9102  0.8485  0.3328
  833SOL     OW 2518   3.515   1.767   4.172 -0.4643 -0.6139  0.6262
  833SOL    HW1 2519   3.555   1.721   4.246  1.2611  0.7382  0.5868
  833SOL    HW2 2520   3.461   1.835   4.212  0.5521  0.1841  0.6580
  834SOL     OW 2521   2.049   1.921   3.263 -0.3920 -0.1348 -0.6443
  834SOL    HW1 2522   2.078   2.008   3.236  2.0202 -0.1963  1.3684
  834SOL    HW2 2523   2.128   1.866   3.256 -1.0942 -1.4346  0.8689
  835SOL     OW 2524   1.330   2.402   1.085 -0.4908 -0.3211 -0.3311
  835SOL    HW1 2525   1.387   2.453   1.142 -1.3451  1.3225 -0.8951
  835SOL    HW2 2526   1.244   2.406   1.128 -0.1995 -3.0669  0.7056
  836SOL     OW 2527   4.225   4.462   1.127 -0.6549  0.0429 -0.3058
  836SOL    HW1 2528   4.205   4.434   1.038 -0.6720 -0.1948 -0.2298
  836SOL    HW2 2529   4.320   4.462   1.132 -0.6530  0.1371 -0.3497
  837SOL     OW 2530   2.289   1.345   2.646  0.2077  0.4148  0.1045
  837SOL    HW1 2531   2.294   1.266   2.700  0.3577  0.4875  0.1966
  837SOL    HW2 2532   2.373   1.389   2.660  0.6760 -0.0916 -1.0128
  838SOL     OW 2533   1.488   3.831   4.181 -0.5213  1.3243 -0.4175
  838SOL    HW1 2534   1.457   3.756   4.232  0.0631  1.5121  0.2304
  838SOL    HW2 2535   1.583   3.819   4.174 -0.2369  2.5874  0.7274
  839SOL     OW 2536   2.641   0.304   2.353  0.8125 -0.2168  0.0667
  839SOL    HW1 2537   2.651   0.399   2.355  0.5283 -0.1245 -1.5127
  839SOL    HW2 2538   2.672   0.275   2.438  1.0339  1.2783  0.5272
  840SOL     OW 2539   0.199   1.207   2.417  0.7553 -0.0328 -0.1996
  840SOL    HW1 2540   0.210   1.150   2.341  1.0698 -2.3430  1.4630
  840SOL    HW2 2541   0.110   1.241   2.408 -0.5462 -2.9969  0.0149
  841SOL     OW 2542   1.962   1.072   2.572  0.2032 -0.2301 -0.2928
  841SOL    HW1 2543   1.914   1.051   2.492  0.3800 -1.0289 -0.1994
  841SOL    HW2 2544   1.976   1.166   2.568 -2.7915  0.3403  0.4561
  842SOL     OW 2545   0.655   0.871   3.274 -0.3135 -0.1312  0.0508
  842SOL    HW1 2546   0.672   0.965   3.272 -2.1515  0.2283 -0.7989
  842SOL    HW2 2547   0.657   0.848   3.367 -0.3574  0.8459  0.3020
  843SOL     OW 2548   0.774   4.785   4.201  0.0675 -0.0743 -0.3723
  843SOL    HW1 2549   0.858   4.767   4.160 -0.5233 -1.8500 -0.8895
  843SOL    HW2 2550   0.782   4.750   4.290 -0.9174 -2.6352 -1.2202
  844SOL     OW 2551   4.898   0.305   2.161  0.0189  0.1671  0.2254
  844SOL    HW1 2552   4.918   0.396   2.139  1.5413  0.0537  1.0337
  844SOL    HW2 2553   4.937   0.254   2.090 -0.5361  0.1116 -0.0474
  845SOL     OW 2554   2.953   4.585   4.446  0.4486 -0.4708 -0.3302
  845SOL    HW1 2555   3.038   4.566   4.407 -0.0968 -0.9386 -1.3035
  845SOL    HW2 2556   2.925   4.503   4.485  1.0173  0.0040  1.1531
  846SOL     OW 2557   0.782   2.037   4.858  0.7597 -0.0968 -0.5260
  846SOL    HW1 2558   0.698   2.071   4.826  0.6762  1.5910  1.2687
  846SOL    HW2 2559   0.759   1.960   4.910  0.2946  0.3716 -0.0220
  847SOL     OW 2560   0.875   1.582   2.034 -0.4490  0.2139 -0.2151
  847SOL    HW1 2561   0.870   1.623   2.120 -0.8798 -1.0917  0.4021
  847SOL    HW2 2562   0.785   1.558   2.014 -0.0278 -1.8155  0.1529
  848SOL     OW 2563   1.082   1.989   0.212  0.3107  0.3103  0.3516
  848SOL    HW1 2564   1.146   1.954   0.274 -1.0056 -0.7562  1.1635
  848SOL    HW2 2565   1.078   1.923   0.143 -0.1366  0.2274  0.4576
  849SOL     OW 2566   4.872   1.294   0.080 -0.9105  0.1026  0.2406
  849SOL    HW1 2567   4.881   1.242   0.160 -2.2835 -0.5655 -0.0104
  849SOL    HW2 2568   4.920   1.245   0.013  0.9753  1.0981  0.8023
  850SOL     OW 2569   3.230   1.731   4.559  0.0496  0.1363 -0.3561
  850SOL    HW1 2570   3.186   1.813   4.582  3.1598  2.3855 -1.6236
  850SOL    HW2 2571   3.276   1.706   4.639  0.5175  0.6567 -0.4568
  851SOL     OW 2572   2.068   3.303   2.697  0.0683  0.3074 -0.5884
  851SOL    HW1 2573   2.035   3.383   2.655  1.0529 -0.1524 -2.3515
  851SOL    HW2 2574   2.050   3.234   2.634 -1.6849 -1.1000  1.3358
  852SOL     OW 2575   2.553   3.485   0.388  0.4939  0.0558  0.5899
  852SOL    HW1 2576   2.503   3.530   0.321 -1.8906 -1.0488  1.5198
  852SOL    HW2 2577   2.609   3.553   0.426 -0.3242  1.3641 -0.4456
  853SOL     OW 2578   2.840   2.996   1.992  0.0619  0.4188 -0.2687
  853SOL    HW1 2579   2.776   3.066   2.011  0.3397  0.0912  2.1323
  853SOL    HW2 2580   2.910   3.010   2.055  0.4569 -1.6316 -0.1932
  854SOL     OW 2581   0.827   2.210   2.871  0.0662  0.1135 -0.1143
  854SOL    HW1 2582   0.765   2.269   2.916  0.2680 -0.1296  0.4937
  854SOL    HW2 2583   0.882   2.176   2.941  2.9960  2.7373 -0.9214
  855SOL     OW 2584   0.120   0.650  -0.031  0.1413  0.3713 -0.0566
  855SOL    HW1 2585   0.163   0.623   0.050  0.1405  1.1651  0.2204
  855SOL    HW2 2586   0.084   0.737  -0.011  0.1636  0.5867 -0.9089
  856SOL     OW 2587   4.577   0.774   2.551  0.3516  0.3276 -0.2977
  856SOL    HW1 2588   4.663   0.762   2.591  0.2187  0.4516  0.0283
  856SOL    HW2 2589   4.564   0.694   2.499 -0.1258 -0.5474  1.1060
  857SOL     OW 2590   0.227   0.707   2.039 -0.3564  0.5612  0.2220
  857SOL    HW1 2591   0.229   0.672   1.950 -0.1003 -1.5371  0.9900
  857SOL    HW2 2592   0.249   0.800   2.029 -1.1217  0.5573 -1.9559
  858SOL     OW 2593   2.451   3.342   3.111  0.0764  0.4098 -0.4672
  858SOL    HW1 2594   2.361   3.338   3.079 -0.4882  1.0579  0.9329
  858SOL    HW2 2595   2.484   3.426   3.079  0.2967  0.0427 -1.2248
  859SOL     OW 2596   0.793   1.403   4.018  0.4397 -0.3089  0.1813
  859SOL    HW1 2597   0.864   1.466   4.005  0.1557 -0.1174 -0.4958
  859SOL    HW2 2598   0.825   1.322   3.979 -0.2071  0.1266 -1.3467
  860SOL     OW 2599   0.071   1.249   4.739  0.3679  0.0607 -0.3200
  860SOL    HW1 2600  -0.014   1.205   4.746  0.1957  0.5484  0.8077
  860SOL    HW2 2601   0.087   1.253   4.644 -1.4771  1.1071 -0.6417
  861SOL     OW 2602   1.122   4.323   0.604  0.3004 -0.4436  0.1300
  861SOL    HW1 2603   1.196   4.335   0.665 -0.2452 -0.3096  0.7802
  861SOL    HW2 2604   1.152   4.361   0.522  0.9829 -0.4451  0.3716
  862SOL     OW 2605   0.135   0.182   3.319 -0.5589  0.2543  0.4217
  862SOL    HW1 2606   0.069   0.120   3.287  0.8515 -1.6732  1.0686
  862SOL    HW2 2607   0.156   0.236   3.244 -0.4027 -1.3892 -0.7777
  863SOL     OW 2608   0.759   1.824   0.340  0.5154  0.1541  0.0123
  863SOL    HW1 2609   0.840   1.809   0.388  0.1028 -0.4200  0.5388
  863SOL    HW2 2610   0.725   1.907   0.374  1.0509  0.5723 -0.4562
  864SOL     OW 2611   1.451   2.151   0.728 -0.3391  0.2661 -0.1481
  864SOL    HW1 2612   1.431   2.239   0.758  0.4499  0.7802 -1.0759
  864SOL    HW2 2613   1.539   2.157   0.690 -0.6892 -0.6627 -1.1868
  865SOL     OW 2614   1.816   0.540   3.355 -0.4271 -0.5679  0.2282
  865SOL    HW1 2615   1.834   0.523   3.448 -0.2140  1.2176  0.5450
  865SOL    HW2 2616   1.879   0.485   3.309 -0.2736 -1.1876  1.1385
  866SOL     OW 2617   1.634   3.772   3.490 -0.0515  0.5360  0.3055
  866SOL    HW1 2618   1.599   3.781   3.401 -0.1210  0.8651  0.3646
  866SOL    HW2 2619   1.712   3.827   3.490 -0.2548  0.8276  0.5559
  867SOL     OW 2620   0.665   2.363   0.190 -0.0041  0.2269  0.2050
  867SOL    HW1 2621   0.742   2.307   0.184 -0.2299 -0.0406 -0.1958
  867SOL    HW2 2622   0.696   2.449   0.161  0.5226  0.5002  1.4956
  868SOL     OW 2623   2.346   3.266   1.604 -0.1757 -0.3003  0.4276
  868SOL    HW1 2624   2.304   3.212   1.537 -0.1241 -0.5198  0.5697
  868SOL    HW2 2625   2.341   3.213   1.684 -3.0958  1.2391  1.3938
  869SOL     OW 2626   4.214   4.085   0.962  0.3880 -0.1451 -0.0036
  869SOL    HW1 2627   4.211   4.177   0.936  1.1171 -0.3262 -0.7980
  869SOL    HW2 2628   4.124   4.055   0.956  0.3725  0.0960 -1.4086
  870SOL     OW 2629   1.014   1.860   1.722 -0.0884 -0.0937  0.5204
  870SOL    HW1 2630   0.983   1.864   1.812  0.2582  0.6691  0.6182
  870SOL    HW2 2631   0.960   1.925   1.676 -0.5602 -0.7848  0.0839
  871SOL     OW 2632   4.827   2.659   1.115 -0.3178  0.2114  0.1284
  871SOL    HW1 2633   4.776   2.602   1.174  1.6779 -0.0772  1.6739
  871SOL    HW2 2634   4.762   2.690   1.052 -2.5681  0.3028  2.2818
  872SOL     OW 2635   0.295   1.672   1.363  0.2944 -0.0283 -0.1847
  872SOL    HW1 2636   0.228   1.655   1.297 -3.0549 -0.5144  3.0222
  872SOL    HW2 2637   0.265   1.751   1.408  1.7214 -0.4196  1.5704
  873SOL     OW 2638   2.997   4.731   3.681 -0.1840  0.0559 -0.2824
  873SOL    HW1 2639   2.962   4.763   3.764 -1.9679 -1.4480 -0.3751
  873SOL    HW2 2640   3.091   4.745   3.688 -0.1342 -0.9391  2.4516
  874SOL     OW 2641   3.090   4.496   3.375  0.1679  0.1626 -0.2417
  874SOL    HW1 2642   3.181   4.524   3.377  0.2991 -0.2809  1.0748
  874SOL    HW2 2643   3.080   4.440   3.452 -1.2764  0.4202 -0.2021
  875SOL     OW 2644   1.186   3.280   3.283 -0.5735 -0.1293 -0.6780
  875SOL    HW1 2645   1.237   3.208   3.245  1.0195  1.0795 -0.9598
  875SOL    HW2 2646   1.111   3.238   3.324  1.2329 -2.1459  0.7358
  876SOL     OW 2647   0.846   2.443   2.619 -0.3401 -0.3052 -0.6858
  876SOL    HW1 2648   0.767   2.432   2.672  0.7006  1.5473  1.4279
  876SOL    HW2 2649   0.885   2.356   2.615 -0.7664 -0.6175  1.1908
  877SOL     OW 2650   3.321   0.171   4.884  0.3848 -0.4500  0.1332
  877SOL    HW1 2651   3.372   0.190   4.962 -0.8681 -0.5126  1.0072
  877SOL    HW2 2652   3.266   0.249   4.872 -0.7353 -1.1718  0.4107
  878SOL     OW 2653   2.392   1.511   3.658  0.2443 -0.3947 -0.3662
  878SOL    HW1 2654   2.320   1.545   3.606  0.0260 -0.5906 -0.1925
  878SOL    HW2 2655   2.352   1.447   3.717  0.3991  0.1791  0.3874
  879SOL     OW 2656   0.434   2.394   3.279  0.1471  0.0708  0.1086
  879SOL    HW1 2657   0.524   2.360   3.278  0.8861  1.8231 -2.5503
  879SOL    HW2 2658   0.384   2.331   3.227  0.3482  0.2663 -0.3256
  880SOL     OW 2659   0.144   2.820   0.790 -0.0718 -0.6254  0.4393
  880SOL    HW1 2660   0.229   2.836   0.831  0.7115  0.7698 -1.5643
  880SOL    HW2 2661   0.160   2.748   0.730  0.7059  1.6809 -2.3718
  881SOL     OW 2662   0.061   3.575   0.147 -0.3261  0.3774 -0.0082
  881SOL    HW1 2663   0.080   3.584   0.053  1.1168 -1.2724  0.0684
  881SOL    HW2 2664   0.134   3.620   0.191 -1.2740  1.6098  0.3597
  882SOL     OW 2665   4.458   2.625   3.454 -0.4130 -0.2044 -0.1887
  882SOL    HW1 2666   4.511   2.614   3.375 -0.1025  1.9256 -0.3313
  882SOL    HW2 2667   4.518   2.664   3.518 -0.5370 -2.2742  1.3013
  883SOL     OW 2668   1.450   1.968   3.785 -0.4887 -0.8416 -0.1590
  883SOL    HW1 2669   1.442   2.012   3.701 -0.5370  0.6541  0.5910
  883SOL    HW2 2670   1.539   1.933   3.786 -0.4128 -0.6709 -0.7497
  884SOL     OW 2671   1.663   4.075   4.138 -0.1166 -0.7358  0.0095
  884SOL    HW1 2672   1.674   4.001   4.198  1.4521 -1.8991 -1.5614
  884SOL    HW2 2673   1.637   4.034   4.055  0.8574  0.4518 -0.9206
  885SOL     OW 2674   0.908   1.186   1.633  0.3923  0.1693  0.1769
  885SOL    HW1 2675   0.954   1.119   1.683 -0.8028 -0.5976  0.2953
  885SOL    HW2 2676   0.963   1.263   1.640  0.9783 -0.3346  1.4627
  886SOL     OW 2677   0.840   2.026   1.972  0.5584 -0.2022  0.1867
  886SOL    HW1 2678   0.913   1.964   1.975  0.8890  0.0344 -1.7374
  886SOL    HW2 2679   0.767   1.976   1.935  0.9449  0.6077 -1.7741
  887SOL     OW 2680   1.872   3.861   1.551 -0.6512  0.3263  0.5388
  887SOL    HW1 2681   1.830   3.943   1.579  0.9554  1.3139  0.1880
  887SOL    HW2 2682   1.867   3.862   1.456  2.0402  1.5825  0.3301
  888SOL     OW 2683   1.265   2.842   3.527 -0.0609  0.1276 -0.3810
  888SOL    HW1 2684   1.333   2.834   3.595 -0.0813  0.0642 -0.3679
  888SOL    HW2 2685   1.222   2.925   3.547 -0.1879  0.0196 -0.2036
  889SOL     OW 2686   2.171   4.322   2.743 -0.3068  0.1359 -0.2232
  889SOL    HW1 2687   2.122   4.248   2.778  0.1419  0.6565  1.6674
  889SOL    HW2 2688   2.143   4.330   2.652 -0.2453 -2.4225 -0.5272
  890SOL     OW 2689   3.882   4.386   4.886  0.3614 -0.0105  0.2366
  890SOL    HW1 2690   3.967   4.384   4.841 -0.5971  0.4489 -1.6728
  890SOL    HW2 2691   3.860   4.479   4.891  0.0450 -0.1133  0.9040
  891SOL     OW 2692   0.064   1.595   1.189 -0.5165  0.4437  0.1528
  891SOL    HW1 2693  -0.015   1.622   1.144 -0.7932 -0.6605 -0.0469
  891SOL    HW2 2694   0.034   1.555   1.270 -0.2070 -0.3806 -0.1236
  892SOL     OW 2695   4.183   4.367   0.879 -0.5901 -0.0878  0.0475
  892SOL    HW1 2696   4.173   4.308   0.804 -2.2562 -0.4806  0.5397
  892SOL    HW2 2697   4.127   4.442   0.858  0.0223  0.4571  0.2966
  893SOL     OW 2698   0.748   2.212   3.668 -0.6361  0.0793 -0.2369
  893SOL    HW1 2699   0.680   2.165   3.620 -1.8813 -1.4586  2.7077
  893SOL    HW2 2700   0.700   2.273   3.724  0.6894  1.4245 -0.5087
  894SOL     OW 2701   0.552   1.046   2.930 -0.0243  0.0279  0.3019
  894SOL    HW1 2702   0.579   1.009   2.846  1.0696  0.6813  0.3401
  894SOL    HW2 2703   0.515   0.971   2.978 -1.5688 -0.1504 -1.0917
  895SOL     OW 2704   2.830   3.377   1.308 -0.2264 -1.0533  0.0006
  895SOL    HW1 2705   2.864   3.353   1.394 -0.4816  0.3806  0.5394
  895SOL    HW2 2706   2.846   3.471   1.302 -1.4332 -0.8863 -0.9577
  896SOL     OW 2707   2.504   0.797   0.077  0.1760 -0.4572 -0.5291
  896SOL    HW1 2708   2.550   0.832   0.001  0.0397 -0.0355 -0.4236
  896SOL    HW2 2709   2.574   0.771   0.138  0.2928  1.1798  0.0785
  897SOL     OW 2710   1.163   0.204   1.979 -0.2702  0.4213 -0.1650
  897SOL    HW1 2711   1.130   0.143   1.913  2.4933 -1.4383 -0.0022
  897SOL    HW2 2712   1.244   0.239   1.940  0.2016  1.0450  1.3058
  898SOL     OW 2713   1.805   4.131   2.762  0.3993 -0.7781 -0.5872
  898SOL    HW1 2714   1.735   4.069   2.785  0.0815 -0.8927 -1.7748
  898SOL    HW2 2715   1.762   4.216   2.760  1.1172 -0.2560  2.3733
  899SOL     OW 2716   4.744   0.077   4.471 -0.1548  0.6560 -0.1567
  899SOL    HW1 2717   4.744   0.112   4.382  1.5978 -1.3800 -1.0877
  899SOL    HW2 2718   4.741   0.153   4.528 -1.9648  1.9939 -1.9394
  900SOL     OW 2719   3.748   1.836   0.252  0.3972 -0.0058  0.1137
  900SOL    HW1 2720   3.658   1.842   0.218  1.2648 -0.0826 -2.3675
  900SOL    HW2 2721   3.751   1.901   0.322 -0.9951  1.6418 -1.2534
  901SOL     OW 2722   0.453   2.092   3.545  0.4190  0.6799  0.0708
  901SOL    HW1 2723   0.497   2.049   3.471 -0.5630  0.2786 -0.2914
  901SOL    HW2 2724   0.376   2.037   3.562  0.1705  1.2565  0.8328
  902SOL     OW 2725   2.845   4.198   0.844  0.3217  0.1097  0.0162
  902SOL    HW1 2726   2.784   4.195   0.917  0.6055  0.1212  0.2583
  902SOL    HW2 2727   2.859   4.292   0.829  0.1211  0.1089 -0.1730
  903SOL     OW 2728   1.559   3.127   3.203 -0.0055  0.3026  0.7354
  903SOL    HW1 2729   1.470   3.092   3.192 -0.7262  2.3509 -0.3729
  903SOL    HW2 2730   1.560   3.163   3.292  0.5501 -1.8315  1.6609
  904SOL     OW 2731   2.393   4.871   0.718 -0.9627  0.2472  0.2013
  904SOL    HW1 2732   2.319   4.858   0.658 -0.5427  1.1426 -0.5336
  904SOL    HW2 2733   2.445   4.791   0.708 -1.8368 -0.4118  0.7549
  905SOL     OW 2734   1.741   2.405   3.790  0.5904 -0.2483 -0.1441
  905SOL    HW1 2735   1.757   2.371   3.702 -2.2761 -1.2399 -0.3546
  905SOL    HW2 2736   1.702   2.333   3.838  1.2378  0.5651  1.7210
  906SOL     OW 2737   3.849   4.030   2.888  0.2687 -0.1698 -0.0034
  906SOL    HW1 2738   3.877   4.059   2.974  0.0976 -2.4862  0.9218
  906SOL    HW2 2739   3.755   4.044   2.886  0.2523 -0.2350  0.2653
  907SOL     OW 2740   0.648   3.319   3.137  0.3476  0.4414  0.1316
  907SOL    HW1 2741   0.588   3.319   3.211 -1.2559  0.8911 -1.0951
  907SOL    HW2 2742   0.674   3.411   3.127  2.1203  0.1083  1.2842
  908SOL     OW 2743   0.730   4.059   4.003  0.5925 -0.1632 -0.0494
  908SOL    HW1 2744   0.729   4.135   4.061  0.7762 -0.2352  0.0494
  908SOL    HW2 2745   0.729   3.984   4.062  1.6722 -0.2439 -0.1117
  909SOL     OW 2746   1.948   4.624   4.901 -0.4096 -0.2581  0.7433
  909SOL    HW1 2747   1.922   4.536   4.876 -0.2801  0.4163 -2.0915
  909SOL    HW2 2748   1.908   4.681   4.835  1.7806  1.5314  0.8415
  910SOL     OW 2749   3.766   0.331   2.445  0.1800  0.2777  0.1035
  910SOL    HW1 2750   3.836   0.394   2.463  1.1989 -0.9432  0.4935
  910SOL    HW2 2751   3.776   0.310   2.352 -1.4970  2.2364 -0.6047
  911SOL     OW 2752   4.605   0.953   2.849  0.1963  0.1458 -0.3642
  911SOL    HW1 2753   4.535   1.016   2.837 -0.6564 -0.9394 -1.2453
  911SOL    HW2 2754   4.680   0.990   2.801 -0.4777  0.1955 -1.4041
  912SOL     OW 2755   0.991   3.338   2.430  0.8424  0.1808  0.5143
  912SOL    HW1 2756   1.044   3.332   2.351 -1.4092 -0.2897 -1.0401
  912SOL    HW2 2757   1.011   3.258   2.479 -0.8132 -1.6700 -1.6596
  913SOL     OW 2758   4.150   1.233   4.868 -0.3648 -0.3978  0.3554
  913SOL    HW1 2759   4.072   1.192   4.906 -0.9198 -0.3158 -0.6767
  913SOL    HW2 2760   4.191   1.165   4.815 -0.0962 -0.2411  0.3532
  914SOL     OW 2761   0.844   4.173   3.388 -0.4428  0.5665 -0.6078
  914SOL    HW1 2762   0.759   4.196   3.426  1.2025  3.0761  2.0314
  914SOL    HW2 2763   0.873   4.254   3.346  1.7477  0.7226  1.0286
  915SOL     OW 2764   0.104   4.372   3.533 -0.4465  0.4789 -0.2398
  915SOL    HW1 2765   0.054   4.417   3.601 -0.1811 -0.5509  0.6652
  915SOL    HW2 2766   0.129   4.288   3.573  0.4085  0.1942 -1.3238
  916SOL     OW 2767   2.082   1.305   3.650 -0.1550 -0.0426  0.3621
  916SOL    HW1 2768   2.029   1.279   3.574 -0.9721  0.3391  0.7819
  916SOL    HW2 2769   2.121   1.224   3.682 -1.6058 -0.5821  0.8687
  917SOL     OW 2770   4.386   3.719   2.505  0.1717  0.0977 -0.3035
  917SOL    HW1 2771   4.311   3.704   2.447  1.1668 -1.5386 -1.2562
  917SOL    HW2 2772   4.422   3.804   2.477 -1.0531  0.6942 -0.1112
  918SOL     OW 2773   3.727   4.328   3.471 -0.5792 -0.5596 -0.2034
  918SOL    HW1 2774   3.725   4.300   3.379  0.3738  0.6074 -0.5979
  918SOL    HW2 2775   3.771   4.257   3.517 -1.0098 -1.1274 -0.6450
  919SOL     OW 2776   4.746   1.924   0.466  0.1813 -0.2470 -0.5582
  919SOL    HW1 2777   4.673   1.957   0.414 -1.5874  0.1122  1.9932
  919SOL    HW2 2778   4.773   1.998   0.520  0.1384 -1.2883  0.9541
  920SOL     OW 2779   4.481   2.533   2.475 -0.3586  0.2952 -0.6161
  920SOL    HW1 2780   4.396   2.536   2.519 -0.9288 -0.1893 -1.6567
  920SOL    HW2 2781   4.464   2.490   2.391  0.9455  0.0168 -0.7707
  921SOL     OW 2782   3.406   2.266   0.796  0.6024 -0.6013  0.2476
  921SOL    HW1 2783   3.387   2.241   0.705  0.9089 -0.8820  0.2591
  921SOL    HW2 2784   3.468   2.339   0.788 -2.0266  1.8200  0.1457
  922SOL     OW 2785   2.920   0.319   3.283 -0.0895  0.2605 -0.3177
  922SOL    HW1 2786   2.848   0.256   3.288  2.5241 -2.9903  0.0934
  922SOL    HW2 2787   2.948   0.330   3.374  0.9590  0.1000 -0.6069
  923SOL     OW 2788   2.267   1.550   3.405 -0.2292  0.4543  0.0846
  923SOL    HW1 2789   2.258   1.493   3.329 -3.6768 -0.2716  0.8560
  923SOL    HW2 2790   2.234   1.635   3.376 -0.4531  0.4953  0.4553
  924SOL     OW 2791   0.944   0.013   3.466 -0.2174  0.0090  0.1996
  924SOL    HW1 2792   1.011   0.078   3.488 -0.4116  0.5508 -0.7591
  924SOL    HW2 2793   0.883   0.016   3.540  0.2600  0.2525  0.5931
  925SOL     OW 2794   2.502   3.445   0.781  0.5798  0.5728  0.0313
  925SOL    HW1 2795   2.437   3.514   0.766  1.4519  1.4104  0.0210
  925SOL    HW2 2796   2.576   3.469   0.726  0.5849 -0.8572 -0.6511
  926SOL     OW 2797   1.681   3.529   2.834 -0.5388  0.3098 -0.0816
  926SOL    HW1 2798   1.770   3.552   2.862 -0.4418  0.2475 -0.3295
  926SOL    HW2 2799   1.662   3.446   2.878  0.0315 -0.3478 -1.0255
  927SOL     OW 2800   4.562   1.497   2.744  0.2816  0.1890 -0.1543
  927SOL    HW1 2801   4.501   1.569   2.725 -1.2560 -0.7343  1.0170
  927SOL    HW2 2802   4.586   1.509   2.836  1.2940  0.1025 -0.3955
  928SOL     OW 2803   1.616   2.978   2.360  0.0229  0.8784  0.5083
  928SOL    HW1 2804   1.601   2.902   2.417  0.5751  0.1397 -0.3002
  928SOL    HW2 2805   1.613   3.053   2.419  2.9350 -0.0026  1.9679
  929SOL     OW 2806   1.098   2.658   0.110  0.2799 -0.6492  0.4327
  929SOL    HW1 2807   1.185   2.637   0.144  0.1986 -1.2762  0.2745
  929SOL    HW2 2808   1.037   2.617   0.173  0.1047 -0.5218  0.3476
  930SOL     OW 2809   4.009   2.783   2.409  0.1635  0.3625 -0.4052
  930SOL    HW1 2810   4.017   2.830   2.492  0.2116  0.3920 -0.4263
  930SOL    HW2 2811   3.937   2.722   2.423  0.9402 -0.4652  0.0550
  931SOL     OW 2812   1.922   2.581   3.889  0.0812 -0.1579 -0.0141
  931SOL    HW1 2813   1.949   2.521   3.959 -0.8146 -0.1409  0.3725
  931SOL    HW2 2814   1.848   2.536   3.847 -0.0710  0.3127 -0.2511
  932SOL     OW 2815   0.479   2.796   3.501  0.2865  0.0338 -0.0430
  932SOL    HW1 2816   0.569   2.771   3.480 -0.1090 -1.3505 -0.2204
  932SOL    HW2 2817   0.429   2.715   3.491 -0.8667  0.6202  0.7499
  933SOL     OW 2818   3.163   2.124   0.667  0.2724  0.3191 -0.1961
  933SOL    HW1 2819   3.226   2.057   0.695 -0.1811 -0.1026 -0.1906
  933SOL    HW2 2820   3.086   2.109   0.721  0.3147  1.1091  0.0967
  934SOL     OW 2821   1.192   0.689   0.741  0.5401 -0.5962 -0.4936
  934SOL    HW1 2822   1.193   0.672   0.647 -0.5889 -1.1045 -0.4321
  934SOL    HW2 2823   1.199   0.785   0.748 -1.4936 -0.3344 -1.2118
  935SOL     OW 2824   1.836   2.118   3.976  0.4488 -0.4020  0.0106
  935SOL    HW1 2825   1.878   2.115   3.890 -0.5731 -2.6902 -0.4835
  935SOL    HW2 2826   1.744   2.136   3.956  0.5125  0.9697  0.8144
  936SOL     OW 2827   3.912   0.660   3.059  0.1227  0.2857  0.1785
  936SOL    HW1 2828   3.985   0.625   3.110 -0.0693 -0.4879 -0.0636
  936SOL    HW2 2829   3.895   0.745   3.097  1.3692  0.6210  0.0358
  937SOL     OW 2830   4.805   2.139   0.596  0.2576 -0.2535 -0.7898
  937SOL    HW1 2831   4.740   2.180   0.539  0.0909  4.7243  2.4254
  937SOL    HW2 2832   4.878   2.200   0.598  1.1145 -1.1699  2.6162
  938SOL     OW 2833   4.083   1.469   3.708 -0.2189 -0.1035  0.2364
  938SOL    HW1 2834   4.031   1.399   3.670 -0.7355  0.0696  0.6120
  938SOL    HW2 2835   4.114   1.520   3.633 -0.7384 -0.1041  0.0152
  939SOL     OW 2836   1.862   0.700   1.992 -0.3055 -0.2459  0.4109
  939SOL    HW1 2837   1.885   0.760   1.921  1.7477 -1.3705  0.0539
  939SOL    HW2 2838   1.885   0.748   2.072 -0.2075  0.0373  0.2139
  940SOL     OW 2839   1.803   4.370   1.389  0.0903 -0.6271 -0.1636
  940SOL    HW1 2840   1.838   4.459   1.380 -0.6098 -0.4068 -0.8317
  940SOL    HW2 2841   1.736   4.377   1.458  1.9362 -1.2460  1.8040
  941SOL     OW 2842   0.366   2.307   3.929  0.1038  0.2684 -0.7794
  941SOL    HW1 2843   0.402   2.265   3.851  1.4872 -0.8958  0.4415
  941SOL    HW2 2844   0.283   2.261   3.944  1.3534 -1.7792  0.2387
  942SOL     OW 2845   4.348   1.900   2.201 -0.4743 -0.1210  0.2210
  942SOL    HW1 2846   4.353   1.987   2.241  0.5924  0.2246 -0.6437
  942SOL    HW2 2847   4.331   1.917   2.109  2.6876 -0.6668 -0.5521
  943SOL     OW 2848   1.396   3.070   0.502 -0.3676 -0.0019 -0.3915
  943SOL    HW1 2849   1.391   3.128   0.578  0.5036 -1.8674  1.1737
  943SOL    HW2 2850   1.320   3.013   0.511  1.1551 -1.9680  0.6392
  944SOL     OW 2851   0.842   0.498   0.248  0.3060  0.2393 -0.2389
  944SOL    HW1 2852   0.894   0.576   0.267  0.8189 -0.7647  3.2402
  944SOL    HW2 2853   0.753   0.521   0.275 -0.4632  0.8737 -3.0797
  945SOL     OW 2854   1.789   3.951   3.239  0.3215 -0.2759  0.3256
  945SOL    HW1 2855   1.841   3.927   3.315  0.0611 -1.2837  0.1917
  945SOL    HW2 2856   1.744   4.031   3.266  0.4088 -0.4934  1.1462
  946SOL     OW 2857   1.045   2.271   1.736  0.2469 -0.2671 -0.2329
  946SOL    HW1 2858   0.982   2.222   1.683 -0.4020  0.4350 -0.1214
  946SOL    HW2 2859   1.117   2.209   1.750 -1.3292 -1.8426  1.4395
  947SOL     OW 2860   0.035   3.236   2.989 -0.1366  0.1131 -0.8965
  947SOL    HW1 2861   0.120   3.269   3.018 -0.1644  0.2241 -0.9418
  947SOL    HW2 2862   0.042   3.233   2.893 -0.1215 -0.0479 -0.8919
  948SOL     OW 2863   2.261   0.289   4.001 -0.1381 -0.2845  0.0202
  948SOL    HW1 2864   2.286   0.381   4.016  0.6454 -0.2982 -1.0667
  948SOL    HW2 2865   2.189   0.294   3.938  0.8182 -0.4311 -1.1360
  949SOL     OW 2866   0.362   1.669   4.374 -0.1942  0.0366  0.2952
  949SOL    HW1 2867   0.442   1.640   4.417 -0.8375 -1.6378  0.4184
  949SOL    HW2 2868   0.370   1.640   4.284  0.2787  1.8148 -0.2725
  950SOL     OW 2869   0.511   1.908   4.556  0.1148 -0.2821 -0.0267
  950SOL    HW1 2870   0.430   1.875   4.517  0.9265 -0.7406 -1.3755
  950SOL    HW2 2871   0.533   1.985   4.504  0.5400 -0.1378  0.3619
  951SOL     OW 2872   2.524   0.221   3.134 -0.4064  0.1988 -0.3324
  951SOL    HW1 2873   2.442   0.203   3.089 -0.0342  2.0968 -1.9065
  951SOL    HW2 2874   2.499   0.274   3.210 -0.9032 -1.9420  1.0779
  952SOL     OW 2875   3.230   0.010   3.335 -0.6528 -0.2259 -0.3372
  952SOL    HW1 2876   3.258   0.100   3.322 -0.1296 -0.5426 -1.5296
  952SOL    HW2 2877   3.153   0.016   3.392 -1.2312  1.0606 -1.2085
  953SOL     OW 2878   0.619   1.577   3.053  0.3056 -0.7742  0.6398
  953SOL    HW1 2879   0.545   1.531   3.013  0.4201 -0.2894 -0.1535
  953SOL    HW2 2880   0.582   1.661   3.083  0.2251 -1.1238  1.5500
  954SOL     OW 2881   0.013   0.850   0.507 -0.3290  0.4029 -0.0786
  954SOL    HW1 2882  -0.010   0.906   0.433 -0.3069 -1.0987 -1.2825
  954SOL    HW2 2883   0.094   0.887   0.541  0.9538 -0.1355 -2.2867
  955SOL     OW 2884   0.224   1.807   0.432 -1.1462 -0.0338  0.3610
  955SOL    HW1 2885   0.198   1.845   0.516 -0.6057  1.0141  0.0652
  955SOL    HW2 2886   0.168   1.850   0.368 -1.3857 -0.6520  0.1491
  956SOL     OW 2887   4.827   3.199   1.019  0.3828 -0.4315 -0.1043
  956SOL    HW1 2888   4.771   3.270   0.986  1.6567  0.2494 -0.8800
  956SOL    HW2 2889   4.841   3.142   0.944 -0.0206 -1.1144  0.3296
  957SOL     OW 2890   0.725   4.521   0.389  0.1367 -0.1724 -0.2086
  957SOL    HW1 2891   0.777   4.600   0.376 -0.6436  0.6230  1.1901
  957SOL    HW2 2892   0.724   4.509   0.484  0.7075 -2.2086 -0.4120
  958SOL     OW 2893   3.961   2.572   1.016 -0.7276  0.3069 -0.0662
  958SOL    HW1 2894   4.005   2.613   1.091 -0.7811  0.0119  0.1279
  958SOL    HW2 2895   3.898   2.512   1.056  0.2819 -0.9664 -0.3613
  959SOL     OW 2896   2.222   4.045   0.518 -0.1646 -0.3939  0.1422
  959SOL    HW1 2897   2.238   4.132   0.556  1.2396 -1.2172  1.5299
  959SOL    HW2 2898   2.135   4.020   0.550 -0.7034  0.5723 -0.4922
  960SOL     OW 2899   0.888   0.486   1.579 -0.1301 -0.1693  0.5361
  960SOL    HW1 2900   0.960   0.460   1.637  1.9642  0.4361 -1.6491
  960SOL    HW2 2901   0.928   0.545   1.515 -2.9669  1.6287  0.2293
  961SOL     OW 2902   0.114   2.880   4.472 -0.3748 -0.2114  0.6422
  961SOL    HW1 2903   0.150   2.881   4.383 -1.3539  0.2753  0.2369
  961SOL    HW2 2904   0.133   2.967   4.507 -1.4634  0.1700  0.2949
  962SOL     OW 2905   0.238   0.732   1.504 -0.0070 -0.2577 -0.4256
  962SOL    HW1 2906   0.265   0.811   1.551  1.9038 -0.7132 -0.7104
  962SOL    HW2 2907   0.290   0.732   1.424 -1.6700 -0.6240 -1.5619
  963SOL     OW 2908   2.273   2.902   0.579 -0.3137 -0.0811  0.2958
  963SOL    HW1 2909   2.366   2.926   0.573 -0.4059  0.0008 -1.4517
  963SOL    HW2 2910   2.230   2.981   0.611  0.1263  0.1386  0.3600
  964SOL     OW 2911   0.413   1.826   2.088  0.0444 -0.0123  0.5198
  964SOL    HW1 2912   0.393   1.873   2.169 -0.6373  0.5717  0.0294
  964SOL    HW2 2913   0.465   1.751   2.115  0.7650  0.7801  1.3793
  965SOL     OW 2914   4.212   1.158   4.353 -0.0622  0.5620 -0.5028
  965SOL    HW1 2915   4.142   1.097   4.332  1.0555 -1.2588  0.6744
  965SOL    HW2 2916   4.258   1.172   4.270 -1.3944  1.2717 -1.1491
  966SOL     OW 2917   2.206   1.925   1.604 -0.8544 -0.7580 -0.0873
  966SOL    HW1 2918   2.229   2.009   1.565  0.3039 -0.3752  1.3325
  966SOL    HW2 2919   2.150   1.883   1.539 -3.3582  2.0004  0.0600
  967SOL     OW 2920   2.732   2.778   0.503 -0.6810  0.1025  1.1883
  967SOL    HW1 2921   2.773   2.709   0.451 -1.3385 -0.8825  1.9291
  967SOL    HW2 2922   2.805   2.828   0.539 -0.2038  0.2137  0.1140
  968SOL     OW 2923   4.524   2.342   3.871 -0.4257  0.0702  0.0455
  968SOL    HW1 2924   4.570   2.344   3.788 -0.4949 -3.3029 -0.2126
  968SOL    HW2 2925   4.549   2.258   3.910 -3.2877 -0.1338  1.6960
  969SOL     OW 2926   0.524   2.005   0.718  0.4525  0.0242 -0.1047
  969SOL    HW1 2927   0.593   1.954   0.676  1.0336  0.6086  0.1197
  969SOL    HW2 2928   0.533   1.986   0.812 -2.1192 -2.8752 -0.2777
  970SOL     OW 2929   4.401   1.141   4.151  0.5622 -0.1629  0.0156
  970SOL    HW1 2930   4.390   1.046   4.156 -0.1405 -0.0794  0.1530
  970SOL    HW2 2931   4.396   1.160   4.057 -1.4755 -0.0318  0.1124
  971SOL     OW 2932   4.208   3.644   3.030  0.2438  0.1887  0.4673
  971SOL    HW1 2933   4.200   3.553   3.058  0.1890  0.2221  0.5598
  971SOL    HW2 2934   4.127   3.686   3.061 -0.6694 -0.1730 -1.2892
  972SOL     OW 2935   2.118   2.108   3.853 -0.1235 -0.0898 -0.5006
  972SOL    HW1 2936   2.094   2.015   3.853 -1.9692  0.3401 -0.3681
  972SOL    HW2 2937   2.068   2.145   3.781  0.0455  0.9366 -0.1017
  973SOL     OW 2938   1.548   2.661   4.735  0.3358 -0.6330  0.1356
  973SOL    HW1 2939   1.545   2.757   4.745 -0.0114 -0.7552  1.3279
  973SOL    HW2 2940   1.488   2.643   4.663  1.2119  0.1233 -0.8305
  974SOL     OW 2941   0.394   0.937   1.983 -0.0574  0.4024  0.4620
  974SOL    HW1 2942   0.447   0.875   2.032 -1.9232 -0.3545  1.6584
  974SOL    HW2 2943   0.428   1.023   2.007  1.5045 -0.0802  0.0721
  975SOL     OW 2944   2.706   3.417   4.573  0.2398 -0.5131  0.0329
  975SOL    HW1 2945   2.751   3.481   4.518 -0.9725  0.0073 -0.3958
  975SOL    HW2 2946   2.613   3.435   4.559 -0.1148 -1.8823  0.4964
  976SOL     OW 2947   0.391   2.006   0.318  0.0787  0.1123 -0.1672
  976SOL    HW1 2948   0.356   1.921   0.344  0.7606 -0.1754 -0.1588
  976SOL    HW2 2949   0.387   2.006   0.222 -1.9633  0.9701 -0.1331
  977SOL     OW 2950   4.254   3.621   4.459 -0.1946 -0.4727 -0.0753
  977SOL    HW1 2951   4.339   3.637   4.418 -0.9871 -2.5930 -2.8157
  977SOL    HW2 2952   4.275   3.571   4.538  1.1545  0.3403  0.1277
  978SOL     OW 2953   0.254   2.705   2.085  0.1244 -0.6537 -0.1761
  978SOL    HW1 2954   0.241   2.665   2.171 -0.6860 -1.0996 -0.4874
  978SOL    HW2 2955   0.165   2.730   2.057  0.0778 -2.3859 -1.7510
  979SOL     OW 2956   0.058   2.046   1.328 -0.1399  0.0348 -0.0918
  979SOL    HW1 2957  -0.020   2.024   1.379 -0.8728  3.0330  0.2757
  979SOL    HW2 2958   0.024   2.080   1.245  0.7708  0.9942 -0.0935
  980SOL     OW 2959   0.851   3.219   4.396 -0.8216 -0.8775 -0.3362
  980SOL    HW1 2960   0.886   3.305   4.423 -1.0320 -0.6673 -0.7249
  980SOL    HW2 2961   0.928   3.163   4.391 -0.5216 -0.3914 -1.2816
  981SOL     OW 2962   0.160   2.117   4.601 -0.3853  0.3940 -0.1490
  981SOL    HW1 2963   0.101   2.066   4.546 -1.3339  0.1452  1.0531
  981SOL    HW2 2964   0.109   2.136   4.680  0.7044  1.3082  0.3684
  982SOL     OW 2965   1.902   3.546   2.192 -0.0645  0.5701  0.5676
  982SOL    HW1 2966   1.922   3.596   2.271  3.3281  0.9401 -0.3747
  982SOL    HW2 2967   1.906   3.611   2.121 -0.3166 -0.2233 -0.1847
  983SOL     OW 2968   4.873   2.173   1.765  0.1139  0.1051  0.3687
  983SOL    HW1 2969   4.844   2.264   1.766 -0.1245  0.0323  1.3602
  983SOL    HW2 2970   4.919   2.162   1.848  0.0524 -0.7029  0.3029
  984SOL     OW 2971   0.784   2.833   3.998  0.3725  0.3993  0.0131
  984SOL    HW1 2972   0.811   2.742   3.986  0.1651  0.0323  2.0372
  984SOL    HW2 2973   0.705   2.842   3.945 -0.6695 -1.1720  1.2031
  985SOL     OW 2974   1.183   1.082   4.382 -0.4962 -0.3364 -0.1943
  985SOL    HW1 2975   1.113   1.096   4.319 -0.4883  0.7033  0.0110
  985SOL    HW2 2976   1.204   1.170   4.415  0.5294 -0.6920  0.1414
  986SOL     OW 2977   0.377   2.356   1.979 -0.1654 -0.3000 -0.0925
  986SOL    HW1 2978   0.437   2.429   1.989  0.1124 -0.4490 -0.6259
  986SOL    HW2 2979   0.351   2.333   2.068 -0.2074  0.4058  0.0791
  987SOL     OW 2980   2.005   2.737   0.498 -0.1505  0.2415 -0.3531
  987SOL    HW1 2981   2.094   2.758   0.524 -0.3078 -0.8131  1.1759
  987SOL    HW2 2982   1.950   2.794   0.552 -0.4282  1.4527 -1.8410
  988SOL     OW 2983   1.334   2.848   0.998 -0.1125  0.1811 -0.9673
  988SOL    HW1 2984   1.310   2.916   1.060  1.0473 -0.4938  0.2837
  988SOL    HW2 2985   1.413   2.881   0.954 -0.9720  0.6891 -2.1691
  989SOL     OW 2986   4.505  -0.011   2.039 -0.3040  0.4123  0.2525
  989SOL    HW1 2987   4.568   0.019   2.105 -0.2227 -1.5752  1.1400
  989SOL    HW2 2988   4.419   0.011   2.077 -0.2871 -1.3127  1.4001
  990SOL     OW 2989   2.730   4.888   3.741 -0.4111  0.3022 -0.1038
  990SOL    HW1 2990   2.742   4.818   3.676 -0.0407  0.3884 -0.1323
  990SOL    HW2 2991   2.636   4.899   3.747 -0.4493  0.7872 -1.1768
  991SOL     OW 2992   0.547   3.234   4.045 -0.0783 -0.0340 -0.3603
  991SOL    HW1 2993   0.543   3.144   4.013  0.7164 -0.7960  1.5301
  991SOL    HW2 2994   0.485   3.236   4.118  0.3453  0.7919 -0.0142
  992SOL     OW 2995   3.623   3.205   2.512  0.1237 -0.3272  0.2368
  992SOL    HW1 2996   3.595   3.152   2.437 -0.7504 -0.5114  0.6871
  992SOL    HW2 2997   3.719   3.199   2.511  0.1259 -0.3147 -0.8730
  993SOL     OW 2998   2.802   0.430   0.666 -0.1569 -0.3695 -0.1921
  993SOL    HW1 2999   2.858   0.369   0.715 -0.5079 -1.7540 -1.4724
  993SOL    HW2 3000   2.848   0.443   0.583 -1.0081 -0.3464 -0.6606
  994SOL     OW 3001   1.564   2.029   2.574  0.0972  0.1065  0.0359
  994SOL    HW1 3002   1.589   2.074   2.494  1.0688  0.7725  0.6865
  994SOL    HW2 3003   1.497   2.085   2.613  0.8494  0.6785  0.5280
  995SOL     OW 3004   0.040   0.450   4.768  0.4950  0.2057  0.2170
  995SOL    HW1 3005   0.069   0.517   4.829  1.4792 -0.2256  0.2392
  995SOL    HW2 3006   0.067   0.481   4.682  0.6779 -0.0158  0.1932
  996SOL     OW 3007   1.077   3.096   4.853 -0.2987  0.0349 -0.7677
  996SOL    HW1 3008   1.036   3.010   4.862 -0.5964  0.3778  2.1434
  996SOL    HW2 3009   1.150   3.081   4.794 -1.3064 -1.8301 -1.6547
  997SOL     OW 3010   1.339   1.490   1.110  0.1388  0.3143  0.4239
  997SOL    HW1 3011   1.388   1.553   1.056  0.1298 -0.2874 -0.2913
  997SOL    HW2 3012   1.248   1.516   1.100 -0.5093 -2.6146 -3.8309
  998SOL     OW 3013   0.917   0.503   3.944 -0.0766 -0.4273  0.2323
  998SOL    HW1 3014   0.839   0.548   3.976  0.0761 -0.7110  1.0273
  998SOL    HW2 3015   0.913   0.416   3.985  1.2838 -0.0319  1.2800
  999SOL     OW 3016   0.391   4.286   1.852  0.0337  0.1969 -0.1781
  999SOL    HW1 3017   0.385   4.271   1.758 -0.7275  1.3988 -0.3365
  999SOL    HW2 3018   0.301   4.278   1.884  0.6055 -3.7983  1.1021
 1000SOL     OW 3019   3.565   4.052   2.879 -0.0774 -0.3019  0.7318
 1000SOL    HW1 3020   3.484   4.048   2.930 -0.9539 -1.3382 -0.6785
 1000SOL    HW2 3021   3.536   4.056   2.788  1.4555  0.9405  0.2601
 1001SOL     OW 3022   0.306   1.321   4.320  0.2228  0.1904  0.0078
 1001SOL    HW1 3023   0.288   1.376   4.244  1.1053 -0.0943 -0.4217
 1001SOL    HW2 3024   0.301   1.381   4.395 -0.8747  0.4277 -0.2429
 1002SOL     OW 3025   1.616   2.646   0.656 -0.1295 -0.5506  0.5466
 1002SOL    HW1 3026   1.678   2.652   0.583  0.0112 -0.0372  0.7045
 1002SOL    HW2 3027   1.531   2.666   0.617  0.0144  0.2076  0.6155
 1003SOL     OW 3028   1.318   4.371   4.648 -0.3316 -1.1800 -0.4128
 1003SOL    HW1 3029   1.255   4.302   4.625 -0.1153 -1.5207 -0.0115
 1003SOL    HW2 3030   1.397   4.348   4.599  0.3589 -2.3008  1.1378
 1004SOL     OW 3031   0.127   4.899   0.874  0.3777  0.0375 -0.2127
 1004SOL    HW1 3032   0.057   4.905   0.939  0.9584  1.3474  0.3346
 1004SOL    HW2 3033   0.096   4.835   0.810 -0.3927 -0.9996  1.1371
 1005SOL     OW 3034   0.375   2.188   4.215 -0.1842 -0.4240  0.1450
 1005SOL    HW1 3035   0.402   2.273   4.180 -1.0433 -0.0287  0.4041
 1005SOL    HW2 3036   0.279   2.191   4.214 -0.2254 -1.1299  0.7719
 1006SOL     OW 3037   0.620   2.629   4.195 -0.8065  0.1195 -0.0223
 1006SOL    HW1 3038   0.645   2.711   4.153 -2.4821  0.8765  0.3856
 1006SOL    HW2 3039   0.582   2.576   4.124 -0.1091 -0.1413 -0.2033
 1007SOL     OW 3040   4.369   4.109   4.169 -0.3287  0.1018  0.5272
 1007SOL    HW1 3041   4.335   4.152   4.248  1.0048 -0.1008  1.2354
 1007SOL    HW2 3042   4.381   4.180   4.107  0.5652  0.5805  1.2228
 1008SOL     OW 3043   3.922   3.986   4.245  0.4216 -0.2846  0.3513
 1008SOL    HW1 3044   3.916   4.054   4.312  3.1147  0.1456  0.2719
 1008SOL    HW2 3045   3.917   3.904   4.295 -1.9608 -0.0870  0.5373
 1009SOL     OW 3046   3.166   0.932   3.757  0.6407 -0.2739 -0.0788
 1009SOL    HW1 3047   3.234   0.999   3.746  0.0694  0.4771  0.7849
 1009SOL    HW2 3048   3.087   0.982   3.779  0.0943 -1.2106  0.1253
 1010SOL     OW 3049   1.043   1.534   4.887  0.4211  0.7698 -0.3546
 1010SOL    HW1 3050   0.949   1.547   4.897  0.2450 -1.3471  1.4364
 1010SOL    HW2 3051   1.051   1.449   4.843  1.4795  0.7733 -0.1955
 1011SOL     OW 3052   0.698   2.168   1.644  0.2600  0.2686  0.1964
 1011SOL    HW1 3053   0.696   2.263   1.652 -0.3999  0.5037 -2.1254
 1011SOL    HW2 3054   0.648   2.137   1.720 -0.1211  1.8036  0.6025
 1012SOL     OW 3055   0.838   3.837   3.282  0.1067 -0.3945 -0.0530
 1012SOL    HW1 3056   0.837   3.905   3.215  0.0764 -0.9818 -0.6676
 1012SOL    HW2 3057   0.784   3.872   3.353  0.1093  0.2252 -0.3513
 1013SOL     OW 3058   4.539   1.439   4.446  0.0931  0.4145 -0.0292
 1013SOL    HW1 3059   4.562   1.349   4.423  1.5820  0.5434  0.8371
 1013SOL    HW2 3060   4.617   1.490   4.424  0.1900  1.1037  1.7344
 1014SOL     OW 3061   2.818   0.736   3.760  0.7717 -0.3295 -0.0508
 1014SOL    HW1 3062   2.766   0.761   3.683 -0.0626 -0.4204  0.4637
 1014SOL    HW2 3063   2.909   0.744   3.732  0.5045 -2.4081 -1.7081
 1015SOL     OW 3064   0.491   4.941   0.208  0.0142 -0.5306  0.1973
 1015SOL    HW1 3065   0.517   4.854   0.238 -1.1964 -0.4664  1.4983
 1015SOL    HW2 3066   0.422   4.968   0.268  1.1849  1.8473  0.5897
 1016SOL     OW 3067   4.008   2.214   3.314 -0.4523  0.5004  0.0354
 1016SOL    HW1 3068   4.042   2.124   3.315 -1.9933 -0.1587 -1.1229
 1016SOL    HW2 3069   4.079   2.266   3.278  0.3913 -0.2907  0.4967
 1017SOL     OW 3070   0.158   2.905   3.378  0.2103 -0.9281  0.1996
 1017SOL    HW1 3071   0.212   2.984   3.372 -1.4087  0.1036 -3.2072
 1017SOL    HW2 3072   0.218   2.833   3.358  0.9373 -0.1195 -0.6191
 1018SOL     OW 3073   0.424   1.165   4.655 -0.6849 -0.2300  0.0197
 1018SOL    HW1 3074   0.375   1.105   4.712 -2.4462 -0.3090 -1.4612
 1018SOL    HW2 3075   0.470   1.107   4.594 -0.9403 -0.1083 -0.2903
 1019SOL     OW 3076   2.824   1.634   2.444  0.1363  0.0809  0.5591
 1019SOL    HW1 3077   2.873   1.557   2.474  1.2823  0.9590  1.0766
 1019SOL    HW2 3078   2.860   1.653   2.357  1.6426  1.3928  1.3899
 1020SOL     OW 3079   2.373   2.022   4.656 -0.0817  0.6746  0.8707
 1020SOL    HW1 3080   2.325   1.974   4.725  0.0030 -0.3615  0.2280
 1020SOL    HW2 3081   2.306   2.044   4.592  0.2067 -0.4023  0.1760
 1021SOL     OW 3082   4.723   4.015   1.679 -0.6575  0.1412 -0.3150
 1021SOL    HW1 3083   4.764   3.956   1.616  1.0833  0.8093  0.1311
 1021SOL    HW2 3084   4.741   4.102   1.645  2.4778  0.6446  2.2245
 1022SOL     OW 3085   4.690   1.734   4.592 -0.2141 -0.0250 -0.4336
 1022SOL    HW1 3086   4.596   1.717   4.585 -0.2975  0.0087  0.5040
 1022SOL    HW2 3087   4.728   1.688   4.517 -0.9956  0.1312 -0.9346
 1023SOL     OW 3088   4.917   3.907   2.317 -0.2072  0.2548  0.1325
 1023SOL    HW1 3089   4.918   4.000   2.296 -1.4537  0.1061 -0.7129
 1023SOL    HW2 3090   4.885   3.902   2.407 -2.4002  0.5874 -0.5543
 1024SOL     OW 3091   1.551   0.736   1.859 -0.2163 -0.2644  0.5864
 1024SOL    HW1 3092   1.565   0.795   1.933 -0.1162 -0.8959  1.0723
 1024SOL    HW2 3093   1.557   0.648   1.896 -0.5080 -0.5845 -0.1079
 1025SOL     OW 3094   1.311   2.771   4.876  0.0300 -0.5710  0.2795
 1025SOL    HW1 3095   1.253   2.824   4.931  1.3116  1.0848  0.1246
 1025SOL    HW2 3096   1.393   2.767   4.925  1.4950  1.6568 -1.7439
 1026SOL     OW 3097   2.816   2.507   0.712  0.4208  0.6784 -0.2679
 1026SOL    HW1 3098   2.792   2.596   0.737  0.9933  1.3712 -2.0391
 1026SOL    HW2 3099   2.912   2.508   0.711  0.4276  0.3787 -1.3333
 1027SOL     OW 3100   4.558   3.650   0.189  0.0099 -0.1412 -0.1685
 1027SOL    HW1 3101   4.568   3.693   0.104 -0.4532 -1.1673 -0.7685
 1027SOL    HW2 3102   4.464   3.643   0.202  0.0793  0.0019  0.4238
 1028SOL     OW 3103   3.104   3.369   3.545 -0.1744 -0.2428 -0.4000
 1028SOL    HW1 3104   3.152   3.292   3.517 -0.5230 -1.1381  1.3635
 1028SOL    HW2 3105   3.152   3.403   3.620 -1.3812 -0.2138  0.3922
 1029SOL     OW 3106   2.588   3.729   4.901 -0.1409  0.1012 -0.2404
 1029SOL    HW1 3107   2.502   3.693   4.880 -0.1314 -1.1734  1.7329
 1029SOL    HW2 3108   2.572   3.786   4.976  0.6735  0.1837 -0.1259
 1030SOL     OW 3109   1.374   3.239   2.049 -0.2389  0.4031  0.2625
 1030SOL    HW1 3110   1.446   3.197   2.098 -0.9973 -0.4870  0.6535
 1030SOL    HW2 3111   1.305   3.251   2.114 -1.2272 -0.6942 -0.5469
 1031SOL     OW 3112   3.802  -0.004   4.141  0.2075 -0.4782  0.7712
 1031SOL    HW1 3113   3.893  -0.030   4.131  1.1971  2.5341  1.0855
 1031SOL    HW2 3114   3.804   0.069   4.202 -2.5226 -0.6871  1.2357
 1032SOL     OW 3115   1.077   0.866   3.601  0.3521 -0.5532 -0.2618
 1032SOL    HW1 3116   1.072   0.801   3.531  0.0126  0.0135 -0.7635
 1032SOL    HW2 3117   0.998   0.853   3.652 -0.0813 -0.0540 -0.7924
 1033SOL     OW 3118   2.171   0.279   2.590 -0.5350 -0.4289 -0.2093
 1033SOL    HW1 3119   2.256   0.322   2.601  0.1826 -1.2996 -2.0033
 1033SOL    HW2 3120   2.125   0.335   2.528 -1.5398  0.3443  1.1769
 1034SOL     OW 3121   4.413   0.153   0.517  0.8005 -0.2297 -0.4781
 1034SOL    HW1 3122   4.439   0.149   0.425 -0.7121 -0.9767 -0.8992
 1034SOL    HW2 3123   4.377   0.066   0.536 -0.4900  0.4526  0.3173
 1035SOL     OW 3124   1.467   1.679   2.288  0.6304  0.0896 -0.2959
 1035SOL    HW1 3125   1.427   1.708   2.370  0.1046 -2.3335  0.3854
 1035SOL    HW2 3126   1.559   1.663   2.311  0.4389 -0.7783 -0.1049
 1036SOL     OW 3127   1.852   3.587   3.876  0.1873 -0.4609 -0.2186
 1036SOL    HW1 3128   1.808   3.582   3.791 -1.5107  0.6833  0.5427
 1036SOL    HW2 3129   1.923   3.649   3.862  1.2816 -1.8656 -1.3034
 1037SOL     OW 3130   0.191   1.004   2.241  0.7480 -0.3202 -0.1399
 1037SOL    HW1 3131   0.096   1.002   2.253  0.8132  2.9648  2.2539
 1037SOL    HW2 3132   0.203   1.029   2.149 -0.6438 -1.6731 -0.7173
 1038SOL     OW 3133   3.343   0.213   1.931  0.5384 -0.4488 -0.2486
 1038SOL    HW1 3134   3.411   0.197   1.996  1.4826 -2.8642 -1.7015
 1038SOL    HW2 3135   3.388   0.258   1.859  0.0978 -0.1409 -0.3383
 1039SOL     OW 3136   2.512   0.563   4.767  0.6182  0.7656  0.0433
 1039SOL    HW1 3137   2.468   0.502   4.826 -2.7858  0.9830 -2.0000
 1039SOL    HW2 3138   2.523   0.643   4.818  0.2378  0.1309  1.1576
 1040SOL     OW 3139   3.812   3.738   1.019  0.2439 -0.1469  0.2251
 1040SOL    HW1 3140   3.902   3.720   1.046 -0.2167 -0.5166  1.6342
 1040SOL    HW2 3141   3.761   3.728   1.100 -1.1854 -0.8692 -0.7320
 1041SOL     OW 3142   4.025   3.540   2.827  0.1730  0.4230 -0.3076
 1041SOL    HW1 3143   4.014   3.446   2.814  0.5939 -0.1031  2.4589
 1041SOL    HW2 3144   4.104   3.548   2.881  1.9294  2.6275 -2.9603
 1042SOL     OW 3145   0.609   0.250   4.732  0.4054 -0.3892  0.1289
 1042SOL    HW1 3146   0.607   0.336   4.773  1.3826  0.6673 -1.8962
 1042SOL    HW2 3147   0.517   0.232   4.709  0.4066  1.0890 -1.2353
 1043SOL     OW 3148   2.011   3.797   3.816  0.9877 -0.0504 -0.0808
 1043SOL    HW1 3149   2.078   3.821   3.752  0.8861  0.5917  0.0430
 1043SOL    HW2 3150   1.939   3.858   3.800  0.1084 -1.1995 -0.7030
 1044SOL     OW 3151   3.154   3.738   3.234  0.3782 -0.0137 -0.4991
 1044SOL    HW1 3152   3.059   3.738   3.221  0.1571  1.7957  0.7987
 1044SOL    HW2 3153   3.189   3.721   3.146 -1.1399  2.3815 -1.7006
 1045SOL     OW 3154   0.023   1.454   0.751  0.2580  0.8188 -0.4498
 1045SOL    HW1 3155   0.057   1.364   0.745 -0.2989  0.5979 -0.3618
 1045SOL    HW2 3156  -0.005   1.475   0.662  0.1522  0.8057 -0.4205
 1046SOL     OW 3157   1.931   4.820   0.136 -0.4468  0.3130 -0.2908
 1046SOL    HW1 3158   1.963   4.758   0.070 -0.5676  1.3953 -1.3928
 1046SOL    HW2 3159   2.011   4.857   0.174 -0.3749 -0.4251  0.3144
 1047SOL     OW 3160   3.385   2.570   3.681 -0.0653 -0.5271  0.0392
 1047SOL    HW1 3161   3.464   2.522   3.655  1.5288  2.1108 -0.3216
 1047SOL    HW2 3162   3.341   2.589   3.598  0.4788  0.5044 -0.0203
 1048SOL     OW 3163   1.608   1.436   4.580 -0.1723  0.7208 -0.9700
 1048SOL    HW1 3164   1.580   1.518   4.539  1.3707  1.4567 -0.6148
 1048SOL    HW2 3165   1.535   1.412   4.637 -0.8626  1.5523 -1.4703
 1049SOL     OW 3166   2.093   4.287   4.296  0.0464  0.2944  0.2014
 1049SOL    HW1 3167   2.017   4.240   4.330  0.4362 -1.0020 -0.6857
 1049SOL    HW2 3168   2.152   4.295   4.371  0.4614 -1.6470  0.1353
 1050SOL     OW 3169   3.274   2.514   3.176  0.1156 -0.7016 -0.4352
 1050SOL    HW1 3170   3.249   2.553   3.093 -2.5465 -0.6841  0.2903
 1050SOL    HW2 3171   3.336   2.445   3.152 -0.1448 -0.3273 -2.3557
 1051SOL     OW 3172   2.466   2.858   2.212 -0.1321 -0.2108 -0.3810
 1051SOL    HW1 3173   2.428   2.937   2.248  0.4369 -0.2652  0.3569
 1051SOL    HW2 3174   2.510   2.816   2.286 -0.5744 -1.3105 -0.7111
 1052SOL     OW 3175   3.541   4.599   4.069 -0.1437 -0.3979  1.2866
 1052SOL    HW1 3176   3.490   4.677   4.095 -0.2380 -0.1581  0.4005
 1052SOL    HW2 3177   3.606   4.590   4.139 -1.5176 -0.8469  2.5845
 1053SOL     OW 3178   1.964   1.312   1.033 -0.0002  0.4542  0.0177
 1053SOL    HW1 3179   2.001   1.374   1.095  0.5612  0.6525 -0.5071
 1053SOL    HW2 3180   1.877   1.348   1.013  0.2845  1.0351 -0.2117
 1054SOL     OW 3181   1.775   0.409   3.639 -0.1079  0.3217  0.7168
 1054SOL    HW1 3182   1.728   0.477   3.687  1.5877  1.3851  0.9218
 1054SOL    HW2 3183   1.863   0.409   3.676 -0.2856 -2.7024  1.4200
 1055SOL     OW 3184   0.051   2.645   0.042  0.5060 -0.5545  0.3275
 1055SOL    HW1 3185  -0.037   2.681   0.051  1.5378  1.7769  2.1975
 1055SOL    HW2 3186   0.088   2.648   0.130  2.3927 -1.6567 -0.3624
 1056SOL     OW 3187   2.864   1.362   3.135  0.6307 -0.0148 -0.4001
 1056SOL    HW1 3188   2.875   1.413   3.216 -1.1966  0.2220 -0.2731
 1056SOL    HW2 3189   2.934   1.394   3.078 -0.3064  2.5330 -0.2483
 1057SOL     OW 3190   1.315   0.839   3.770  0.0099  0.1192  0.0321
 1057SOL    HW1 3191   1.348   0.892   3.842 -0.8954 -0.6943  1.0820
 1057SOL    HW2 3192   1.241   0.889   3.736  1.6236  1.4565 -1.6665
 1058SOL     OW 3193   1.486   4.855   0.249  0.2384 -0.2810 -0.4203
 1058SOL    HW1 3194   1.464   4.924   0.312 -0.4008  1.4119 -2.3971
 1058SOL    HW2 3195   1.577   4.871   0.227  0.9928 -1.9329  1.2746
 1059SOL     OW 3196   1.264   2.388   2.645 -0.1345  0.4925 -0.0332
 1059SOL    HW1 3197   1.285   2.467   2.694 -0.2096  1.6154 -1.7313
 1059SOL    HW2 3198   1.332   2.325   2.670  1.2763  1.8471 -0.3486
 1060SOL     OW 3199   1.455   3.692   0.822 -0.7480  0.4607 -0.4903
 1060SOL    HW1 3200   1.461   3.748   0.900  1.2076 -0.6521  0.2326
 1060SOL    HW2 3201   1.499   3.743   0.753 -0.6925  0.6202 -0.3391
 1061SOL     OW 3202   3.991   1.754   1.914 -0.1366 -0.3767 -0.4845
 1061SOL    HW1 3203   4.004   1.789   1.826 -1.7003 -0.8216 -0.9301
 1061SOL    HW2 3204   3.962   1.664   1.900 -0.1137 -0.5508  0.5008
 1062SOL     OW 3205   3.055   3.491   1.064  0.0428  0.5387 -0.6110
 1062SOL    HW1 3206   3.076   3.506   1.156  1.5903  0.7903 -0.9812
 1062SOL    HW2 3207   3.122   3.430   1.034 -0.2752  0.6847 -1.6489
 1063SOL     OW 3208   0.932   1.464   0.502 -0.1735  0.1348  0.3444
 1063SOL    HW1 3209   0.847   1.434   0.470 -0.3430 -0.8534  1.6323
 1063SOL    HW2 3210   0.991   1.391   0.483  0.9866  1.6582 -2.6309
 1064SOL     OW 3211   4.087   3.000   3.590 -0.3764 -0.4364 -0.4738
 1064SOL    HW1 3212   4.169   3.048   3.579 -0.9458  0.9860  0.9806
 1064SOL    HW2 3213   4.113   2.917   3.628  0.3149  1.0534  2.6759
 1065SOL     OW 3214   4.814   0.493   2.793  0.4796  0.3543 -0.5255
 1065SOL    HW1 3215   4.761   0.475   2.715  2.9160 -1.7256 -1.8522
 1065SOL    HW2 3216   4.892   0.538   2.759  1.2607  0.0680  0.8246
 1066SOL     OW 3217   1.606   1.787   2.709 -0.4593  0.2882  0.7968
 1066SOL    HW1 3218   1.680   1.778   2.769 -0.1101 -0.1164  0.3131
 1066SOL    HW2 3219   1.598   1.881   2.695  0.5651  0.2958  0.1317
 1067SOL     OW 3220   2.336   1.566   2.380  0.2039 -0.2562  0.2077
 1067SOL    HW1 3221   2.253   1.564   2.332  0.7054 -0.9396 -0.6740
 1067SOL    HW2 3222   2.386   1.636   2.337  0.7681 -1.0669 -0.5068
 1068SOL     OW 3223   1.848   4.308   2.099  0.1002  0.2628 -0.0265
 1068SOL    HW1 3224   1.905   4.233   2.116 -1.0777 -0.3771  1.2497
 1068SOL    HW2 3225   1.900   4.384   2.126  2.1013  0.2249 -3.1886
 1069SOL     OW 3226   4.645   0.958   0.648  0.0971  0.5615 -0.0540
 1069SOL    HW1 3227   4.638   0.868   0.616  0.7998  0.2599  0.6008
 1069SOL    HW2 3228   4.662   0.949   0.742  0.8425  1.3542 -0.0987
 1070SOL     OW 3229   2.772   4.745   1.949 -0.3409  0.4911 -0.1194
 1070SOL    HW1 3230   2.867   4.755   1.954 -0.3301 -0.0080  0.8788
 1070SOL    HW2 3231   2.743   4.823   1.901  0.5316  0.8330 -0.1196
 1071SOL     OW 3232   1.242   2.628   0.850  0.4450  0.6476  0.3725
 1071SOL    HW1 3233   1.287   2.710   0.870 -0.6700  1.0935  1.1343
 1071SOL    HW2 3234   1.165   2.654   0.799 -0.2573  0.1636  1.1516
 1072SOL     OW 3235   1.364   3.591   1.140  0.2511  0.0134 -0.2514
 1072SOL    HW1 3236   1.304   3.650   1.185 -0.8740 -0.3201 -1.2659
 1072SOL    HW2 3237   1.314   3.510   1.129  1.5083 -0.9021  0.4671
 1073SOL     OW 3238   0.003   4.498   3.743 -0.3542 -0.0864 -0.2467
 1073SOL    HW1 3239  -0.064   4.558   3.776  1.2386  0.5048  2.1968
 1073SOL    HW2 3240   0.075   4.507   3.805  1.0785 -2.4440 -1.4435
 1074SOL     OW 3241   3.035   3.018   4.027 -0.1754  0.4501  0.9328
 1074SOL    HW1 3242   2.952   3.035   4.073 -0.3700  0.4232  0.5984
 1074SOL    HW2 3243   3.094   2.986   4.095 -0.0486  1.6790  1.4321
 1075SOL     OW 3244   0.873   0.824   1.027  0.3095 -0.3778 -0.8726
 1075SOL    HW1 3245   0.805   0.885   0.999  1.1776  0.5381 -1.0443
 1075SOL    HW2 3246   0.916   0.869   1.100  2.5465  0.3708 -2.5343
 1076SOL     OW 3247   2.262   0.056   3.277 -0.1342 -0.3477  0.1558
 1076SOL    HW1 3248   2.201  -0.011   3.247 -1.4388  0.9038 -0.0832
 1076SOL    HW2 3249   2.281   0.109   3.200  3.6272 -2.3297 -0.5528
 1077SOL     OW 3250   4.301   2.953   1.258  0.3177 -0.1321 -0.1304
 1077SOL    HW1 3251   4.214   2.989   1.275  0.1194 -1.3386  1.6405
 1077SOL    HW2 3252   4.357   2.996   1.323  1.4508  1.8570 -2.2802
 1078SOL     OW 3253   1.996   4.057   2.080  0.5542 -0.1754 -0.0482
 1078SOL    HW1 3254   2.061   3.986   2.081 -0.0912 -0.7999 -1.1776
 1078SOL    HW2 3255   1.917   4.017   2.117  0.6844  0.4911  1.0093
 1079SOL     OW 3256   1.726   4.120   1.138 -0.4515 -0.4098 -0.4397
 1079SOL    HW1 3257   1.745   4.212   1.120  0.2702 -0.5562 -0.4690
 1079SOL    HW2 3258   1.808   4.075   1.117  0.5782 -0.5933  3.2620
 1080SOL     OW 3259   4.868   2.924   3.780 -0.2537  0.0902  0.0682
 1080SOL    HW1 3260   4.783   2.895   3.812  0.3674 -1.2971  0.5550
 1080SOL    HW2 3261   4.924   2.846   3.786  0.8894  0.8013 -0.8224
 1081SOL     OW 3262   3.378   2.327   2.631 -0.3283 -0.3824  0.2734
 1081SOL    HW1 3263   3.426   2.247   2.651  1.5104  0.6260  0.0936
 1081SOL    HW2 3264   3.332   2.307   2.549  2.1142 -0.5072 -1.1653
 1082SOL     OW 3265   2.965   4.529   3.128  0.1928 -0.1711 -0.1570
 1082SOL    HW1 3266   3.001   4.519   3.216 -0.2729  0.6900  0.1497
 1082SOL    HW2 3267   3.038   4.564   3.076  0.4690 -0.6832 -0.1219
 1083SOL     OW 3268   0.522   3.423   4.446  0.5582 -0.0106  0.1206
 1083SOL    HW1 3269   0.546   3.347   4.393 -1.1740 -1.5860  1.4417
 1083SOL    HW2 3270   0.595   3.433   4.508  0.8769 -0.4908 -0.1671
 1084SOL     OW 3271   4.826   2.664   2.955  0.5166  0.4534  0.6525
 1084SOL    HW1 3272   4.851   2.571   2.948  2.7718  1.1121 -1.4769
 1084SOL    HW2 3273   4.753   2.664   3.017 -0.7993 -2.9583 -0.6169
 1085SOL     OW 3274   4.204   2.619   1.455  0.1809 -0.3071 -0.1855
 1085SOL    HW1 3275   4.292   2.583   1.440  0.6876  0.3738  1.0494
 1085SOL    HW2 3276   4.218   2.697   1.509 -0.9603  1.3599 -2.1467
 1086SOL     OW 3277   4.770   1.790   4.213 -0.3822  0.4750  0.3152
 1086SOL    HW1 3278   4.725   1.848   4.274  0.7019 -0.4047  2.0475
 1086SOL    HW2 3279   4.783   1.709   4.263 -0.0368 -0.5340 -1.3266
 1087SOL     OW 3280   4.794   1.415   2.629 -0.0139 -0.3239  0.2355
 1087SOL    HW1 3281   4.806   1.381   2.717  0.6474 -0.0748  0.2453
 1087SOL    HW2 3282   4.720   1.475   2.636  0.6784  0.4821  0.8457
 1088SOL     OW 3283   0.378   0.160   3.494  0.1069  0.3710  0.0663
 1088SOL    HW1 3284   0.318   0.164   3.419 -1.4717  1.2884  1.2989
 1088SOL    HW2 3285   0.380   0.067   3.517  0.1348  0.1625 -0.7320
 1089SOL     OW 3286   1.567   2.233   2.389  0.2331  0.4032 -0.1194
 1089SOL    HW1 3287   1.522   2.230   2.305 -1.1432 -0.1320  0.6117
 1089SOL    HW2 3288   1.579   2.327   2.407 -0.2160  0.5381 -0.5244
 1090SOL     OW 3289   3.024   3.024   0.296 -0.4571 -0.1806 -0.1342
 1090SOL    HW1 3290   3.022   3.089   0.366 -0.3113  0.1445 -0.4255
 1090SOL    HW2 3291   3.104   2.974   0.313 -0.4949 -0.1931  0.0104
 1091SOL     OW 3292   4.885   0.909   2.365 -0.2459  0.0871  0.2122
 1091SOL    HW1 3293   4.860   0.825   2.325  0.4204 -0.5480  1.0799
 1091SOL    HW2 3294   4.954   0.886   2.427  0.9853  1.4913 -0.5727
 1092SOL     OW 3295   1.085   3.670   4.005 -0.8591 -0.1677  0.0333
 1092SOL    HW1 3296   1.172   3.655   3.967 -0.8034  0.0531  0.0717
 1092SOL    HW2 3297   1.061   3.757   3.976 -1.4447 -0.5568 -0.6929
 1093SOL     OW 3298   1.728   1.874   3.827  0.3110 -0.3348 -0.0055
 1093SOL    HW1 3299   1.816   1.887   3.861  0.3148  0.9143 -0.4634
 1093SOL    HW2 3300   1.721   1.779   3.815  2.3157 -0.3153 -1.8605
 1094SOL     OW 3301   4.343   0.853   4.113 -0.4691 -0.0248 -0.3503
 1094SOL    HW1 3302   4.309   0.839   4.025  0.0364 -0.0394 -0.5448
 1094SOL    HW2 3303   4.423   0.800   4.118 -0.5738 -0.1434  0.1669
 1095SOL     OW 3304   3.440   2.814   0.365  0.6237  0.0940 -0.3614
 1095SOL    HW1 3305   3.476   2.747   0.306 -0.9021  0.4938 -1.8351
 1095SOL    HW2 3306   3.386   2.764   0.426  1.5920 -0.2478  0.2425
 1096SOL     OW 3307   1.419   1.631   0.135  0.4843  0.4355 -0.1922
 1096SOL    HW1 3308   1.473   1.609   0.212 -0.2204  0.4306  0.3121
 1096SOL    HW2 3309   1.466   1.704   0.094  0.2157  1.3016  0.9717
 1097SOL     OW 3310   0.078   3.473   4.825 -0.2248  0.2283  0.0903
 1097SOL    HW1 3311   0.000   3.524   4.803 -0.4623  0.4536  1.3633
 1097SOL    HW2 3312   0.078   3.401   4.762 -1.4932  0.1976  0.1022
 1098SOL     OW 3313   0.823   2.933   4.234 -0.2675 -0.2301  0.5932
 1098SOL    HW1 3314   0.863   3.009   4.192 -1.2472  0.5679  1.0443
 1098SOL    HW2 3315   0.805   2.872   4.162  0.8653 -0.2084  0.2794
 1099SOL     OW 3316   1.757   0.731   4.669 -0.2417 -0.1824 -0.2439
 1099SOL    HW1 3317   1.836   0.692   4.631  0.8953  1.0443  0.7170
 1099SOL    HW2 3318   1.734   0.801   4.608  0.4969  0.6034  0.3513
 1100SOL     OW 3319   0.999   2.743   0.711  0.4324  0.0693 -0.6161
 1100SOL    HW1 3320   0.935   2.781   0.771  0.8110  0.8569 -0.6936
 1100SOL    HW2 3321   0.956   2.665   0.676  0.1801 -0.3505  0.5999
 1101SOL     OW 3322   1.773   4.765   0.377 -0.4392  0.0656 -0.1142
 1101SOL    HW1 3323   1.813   4.774   0.291  1.8579 -0.0104  0.8786
 1101SOL    HW2 3324   1.748   4.854   0.401 -2.0097 -0.0414 -1.2304
 1102SOL     OW 3325   0.926   2.818   2.069 -0.2486 -0.5935  0.8129
 1102SOL    HW1 3326   0.946   2.912   2.067  0.4898 -0.7412 -1.8807
 1102SOL    HW2 3327   1.011   2.776   2.087 -0.2717 -0.8076  0.4255
 1103SOL     OW 3328   4.229   4.788   2.358 -0.0296 -0.6159  0.2238
 1103SOL    HW1 3329   4.165   4.717   2.362  0.1340 -0.7758  0.0456
 1103SOL    HW2 3330   4.202   4.849   2.426 -0.6883 -0.4196 -0.1954
 1104SOL     OW 3331   1.960   0.258   4.576  0.4451 -0.2216 -0.5064
 1104SOL    HW1 3332   1.951   0.250   4.481  0.5810  0.2441 -0.5635
 1104SOL    HW2 3333   2.051   0.232   4.594  0.5899  0.2279 -0.5739
 1105SOL     OW 3334   0.691   3.685   0.363  0.5741  0.0566  0.0265
 1105SOL    HW1 3335   0.690   3.707   0.456  0.0320  0.0122  0.0340
 1105SOL    HW2 3336   0.670   3.592   0.361  0.5081  0.0760 -0.1465
 1106SOL     OW 3337   2.497   4.260   0.150  0.7015 -0.1323  0.2182
 1106SOL    HW1 3338   2.405   4.250   0.172  0.4802  0.3452 -0.4604
 1106SOL    HW2 3339   2.510   4.204   0.074  0.8499  0.1863  0.0056
 1107SOL     OW 3340   4.207   3.628   0.513 -0.7238 -0.1525 -0.1078
 1107SOL    HW1 3341   4.242   3.659   0.597 -1.1344 -0.1033  0.0488
 1107SOL    HW2 3342   4.113   3.622   0.528 -0.9747  1.1479 -0.9782
 1108SOL     OW 3343   4.457   3.066   2.862 -0.0087  0.4495  0.1696
 1108SOL    HW1 3344   4.543   3.071   2.903  0.1228  0.6019 -0.1197
 1108SOL    HW2 3345   4.439   3.155   2.832 -0.1182  0.3520 -0.0642
 1109SOL     OW 3346   0.458   1.549   4.136  0.2835 -0.3714 -0.7150
 1109SOL    HW1 3347   0.492   1.561   4.048  0.3773  1.1054 -0.4919
 1109SOL    HW2 3348   0.533   1.518   4.187  0.3850 -0.6086 -1.0084
 1110SOL     OW 3349   0.886   4.645   4.414 -0.1077  0.3530 -0.1437
 1110SOL    HW1 3350   0.936   4.577   4.459 -1.6250 -0.3099  0.6177
 1110SOL    HW2 3351   0.933   4.727   4.434  1.2839 -0.3515 -0.4004
 1111SOL     OW 3352   1.356   2.561   4.162 -0.3217  0.6008  0.2460
 1111SOL    HW1 3353   1.271   2.530   4.194  0.6711 -2.1090  0.4990
 1111SOL    HW2 3354   1.365   2.521   4.076  1.3175 -0.4572  0.8626
 1112SOL     OW 3355   0.434   3.637   0.012 -0.5211 -0.1106  0.1662
 1112SOL    HW1 3356   0.528   3.621   0.011 -0.4424  0.2276 -1.8548
 1112SOL    HW2 3357   0.395   3.550   0.017 -0.1390 -0.2417  1.2627
 1113SOL     OW 3358   2.413   2.060   3.747 -0.2053  0.0655  0.4903
 1113SOL    HW1 3359   2.330   2.086   3.789  0.1703  2.9396 -0.3018
 1113SOL    HW2 3360   2.386   2.012   3.669 -1.0655 -0.4199  1.0652
 1114SOL     OW 3361   2.532   3.030   4.825  0.2539 -0.0286  0.0436
 1114SOL    HW1 3362   2.512   2.943   4.791  0.5975  0.2733 -0.9974
 1114SOL    HW2 3363   2.627   3.037   4.816  0.2540  0.3620  0.3452
 1115SOL     OW 3364   4.357   3.296   4.454 -0.3598 -0.4457  0.0580
 1115SOL    HW1 3365   4.357   3.261   4.543  0.0622  0.7911  0.5774
 1115SOL    HW2 3366   4.265   3.303   4.431 -0.4594 -1.4248  0.1213
 1116SOL     OW 3367   2.456   4.009   2.700 -0.0098 -0.2906  0.3797
 1116SOL    HW1 3368   2.454   4.102   2.723 -1.9601 -0.2160  0.1247
 1116SOL    HW2 3369   2.395   3.968   2.762 -2.9050 -0.5854 -2.3898
 1117SOL     OW 3370   0.932   3.204   0.866  0.1519  0.3780 -0.5271
 1117SOL    HW1 3371   0.917   3.297   0.883 -0.0829  0.3988 -0.8314
 1117SOL    HW2 3372   0.887   3.159   0.938  1.6663  0.5324  0.5635
 1118SOL     OW 3373   1.481   0.241   0.536  0.0133  0.0021  0.0204
 1118SOL    HW1 3374   1.388   0.253   0.516 -0.6561 -0.6901  2.4088
 1118SOL    HW2 3375   1.517   0.329   0.536 -0.3352  0.1995 -2.0445
 1119SOL     OW 3376   0.047   4.238   2.645 -0.0666  0.0760 -0.5825
 1119SOL    HW1 3377  -0.040   4.268   2.618  0.1842  1.4120  0.0077
 1119SOL    HW2 3378   0.102   4.253   2.568 -0.2415 -0.2657 -0.7766
 1120SOL     OW 3379   2.928   0.120   0.519 -0.6562  0.1338 -0.2414
 1120SOL    HW1 3380   2.968   0.189   0.572 -0.0937  0.3839 -0.9674
 1120SOL    HW2 3381   2.834   0.127   0.537 -0.3701 -0.8910  2.0044
 1121SOL     OW 3382   0.099   2.474   1.490  0.3862  0.0933 -0.0649
 1121SOL    HW1 3383   0.028   2.415   1.465  0.0496  0.2876  0.4081
 1121SOL    HW2 3384   0.064   2.561   1.474  0.8063  0.1736 -0.5641
 1122SOL     OW 3385   1.014   1.132   3.648  0.3964  0.4793  0.2567
 1122SOL    HW1 3386   1.067   1.055   3.630  1.5954  1.1389  0.8316
 1122SOL    HW2 3387   1.011   1.179   3.565  1.8526  1.0896  0.5159
 1123SOL     OW 3388   1.646   2.549   0.921  0.4669  0.4478 -0.1166
 1123SOL    HW1 3389   1.568   2.495   0.915  0.7542  0.1394 -1.3679
 1123SOL    HW2 3390   1.651   2.594   0.837  2.3222 -0.5363 -0.6077
 1124SOL     OW 3391   4.419   1.015   4.524  0.0772  0.7856  0.1105
 1124SOL    HW1 3392   4.478   1.069   4.471 -0.8724  1.2431 -0.5079
 1124SOL    HW2 3393   4.332   1.030   4.486 -0.3444 -0.4024  0.5747
 1125SOL     OW 3394   4.234   3.044   4.560 -0.2838  0.5278 -0.1630
 1125SOL    HW1 3395   4.273   3.079   4.640 -1.3061  0.4428  0.3938
 1125SOL    HW2 3396   4.182   3.116   4.525 -0.2876  0.3875 -0.4497
 1126SOL     OW 3397   2.079   2.444   0.825  0.1100  0.1938 -0.2156
 1126SOL    HW1 3398   2.021   2.440   0.749 -1.6698  0.2464  1.0772
 1126SOL    HW2 3399   2.035   2.504   0.886  1.3349 -0.0664  0.9735
 1127SOL     OW 3400   3.173   2.602   2.939  0.0200 -0.3280  0.3116
 1127SOL    HW1 3401   3.078   2.601   2.947 -0.0698  1.4528 -0.0125
 1127SOL    HW2 3402   3.190   2.640   2.853  1.0418 -1.6020 -0.0873
 1128SOL     OW 3403   3.756   1.133   1.917  0.4881 -0.1633  0.3959
 1128SOL    HW1 3404   3.667   1.129   1.883  0.2185 -0.8442  1.1331
 1128SOL    HW2 3405   3.811   1.150   1.841 -0.4555  2.5894  0.2234
 1129SOL     OW 3406   2.463   1.950   0.303 -0.3034 -0.0493 -1.0029
 1129SOL    HW1 3407   2.510   1.868   0.287 -1.0040 -0.7141  0.2470
 1129SOL    HW2 3408   2.448   1.986   0.215 -1.1376 -1.9203 -1.6832
 1130SOL     OW 3409   4.488   1.902   2.501  0.3349  0.3464 -0.5531
 1130SOL    HW1 3410   4.556   1.970   2.506  0.2544  0.3359  1.1670
 1130SOL    HW2 3411   4.416   1.943   2.453 -0.4432  2.1935  1.9719
 1131SOL     OW 3412   1.697   0.091   0.443  0.0585 -0.2887 -0.3944
 1131SOL    HW1 3413   1.614   0.132   0.467 -0.4903 -0.6720 -1.5264
 1131SOL    HW2 3414   1.707   0.111   0.350  1.7931  0.6590 -0.0354
 1132SOL     OW 3415   1.913   0.903   4.872 -0.0907 -0.6625 -0.1198
 1132SOL    HW1 3416   1.876   0.984   4.908 -1.0008 -0.5181 -1.3059
 1132SOL    HW2 3417   1.904   0.913   4.777  0.1783 -1.9788 -0.3023
 1133SOL     OW 3418   3.435   3.073   2.918 -0.3399 -0.5620 -0.1915
 1133SOL    HW1 3419   3.398   3.016   2.851 -0.7142 -0.1481 -0.3414
 1133SOL    HW2 3420   3.406   3.161   2.893  1.0334 -0.1800 -0.5200
 1134SOL     OW 3421   4.897   2.801   4.066  0.0443  0.7684  0.9192
 1134SOL    HW1 3422   4.873   2.766   4.152 -0.3567 -1.5080 -0.0454
 1134SOL    HW2 3423   4.815   2.804   4.017  0.5947 -0.2026 -0.1072
 1135SOL     OW 3424   0.214   3.434   1.720  0.2374  0.2963  0.1578
 1135SOL    HW1 3425   0.242   3.349   1.754  0.0704 -0.0501 -0.5295
 1135SOL    HW2 3426   0.118   3.430   1.723  0.2327  0.7097  0.6993
 1136SOL     OW 3427   3.882   1.915   4.364  0.3154  0.1011  0.1630
 1136SOL    HW1 3428   3.892   1.960   4.448  0.0994  0.8259 -0.1938
 1136SOL    HW2 3429   3.876   1.822   4.387  0.9114  0.2366  0.8975
 1137SOL     OW 3430   1.287   0.758   3.064  0.0459 -0.0106 -0.6072
 1137SOL    HW1 3431   1.216   0.810   3.100 -1.2108 -0.1823 -2.6249
 1137SOL    HW2 3432   1.260   0.667   3.079 -0.3254 -0.0795 -1.6167
 1138SOL     OW 3433   3.859   4.840   0.456  0.4264  0.4214 -0.2670
 1138SOL    HW1 3434   3.914   4.787   0.513 -0.8205 -0.4479  0.1883
 1138SOL    HW2 3435   3.890   4.820   0.368 -0.5171 -1.7611 -0.1804
 1139SOL     OW 3436   4.155   4.832   1.507  0.1598  0.0831 -0.2708
 1139SOL    HW1 3437   4.234   4.828   1.561 -1.2137 -0.3802  1.8001
 1139SOL    HW2 3438   4.147   4.744   1.470  0.2067 -0.1065  0.1567
 1140SOL     OW 3439   2.050   4.225   1.310 -0.3614  0.3671  0.0959
 1140SOL    HW1 3440   1.973   4.249   1.363 -1.2833  1.6454 -1.7222
 1140SOL    HW2 3441   2.107   4.301   1.313  0.3662 -0.1797  0.5634
 1141SOL     OW 3442   1.397   0.703   4.566  0.5771 -0.3194  0.2809
 1141SOL    HW1 3443   1.419   0.745   4.483  1.2053  0.1372  0.6737
 1141SOL    HW2 3444   1.301   0.702   4.567  0.5573  0.4410 -0.0677
 1142SOL     OW 3445   0.219   4.203   1.067 -0.7964 -0.2058  0.3804
 1142SOL    HW1 3446   0.214   4.249   1.150 -0.0618 -1.6932  1.2821
 1142SOL    HW2 3447   0.287   4.250   1.018 -1.7444  1.1313  0.2780
 1143SOL     OW 3448   1.503   1.676   0.999 -0.3102 -0.2918 -0.2454
 1143SOL    HW1 3449   1.451   1.755   0.983  0.3059 -0.0970 -1.3751
 1143SOL    HW2 3450   1.543   1.656   0.915  1.0813 -0.7093  0.4880
 1144SOL     OW 3451   0.415   2.151   1.575 -0.0139  0.5582 -0.4735
 1144SOL    HW1 3452   0.380   2.176   1.490 -0.1632 -1.4982 -1.0708
 1144SOL    HW2 3453   0.510   2.150   1.563  0.0573  1.7647 -0.1428
 1145SOL     OW 3454   1.241   1.336   4.485 -0.4641  0.8549  0.4871
 1145SOL    HW1 3455   1.314   1.389   4.454  1.0399 -1.9927 -1.2798
 1145SOL    HW2 3456   1.253   1.331   4.580  1.5588  0.5966  0.2510
 1146SOL     OW 3457   1.808   4.779   3.190 -0.1556 -0.1400  0.0076
 1146SOL    HW1 3458   1.801   4.689   3.159  0.7075 -0.1666 -0.1362
 1146SOL    HW2 3459   1.901   4.802   3.178  0.2359 -0.1275  2.4765
 1147SOL     OW 3460   4.514   1.446   1.522  0.1750  0.0858  0.1986
 1147SOL    HW1 3461   4.558   1.416   1.601 -0.5294 -0.5912  0.3554
 1147SOL    HW2 3462   4.427   1.472   1.551 -0.5285 -1.3219 -0.4956
 1148SOL     OW 3463   0.886   1.566   2.937 -0.2397  0.3727 -0.0632
 1148SOL    HW1 3464   0.939   1.589   3.014 -0.3285 -0.2040  0.1767
 1148SOL    HW2 3465   0.797   1.591   2.961 -0.4839 -0.9605  0.5450
 1149SOL     OW 3466   2.507   3.643   3.151  0.0189 -0.6391 -0.4022
 1149SOL    HW1 3467   2.533   3.706   3.084 -0.2323 -0.0949  0.0130
 1149SOL    HW2 3468   2.437   3.686   3.199 -0.5227 -1.4470 -0.4528
 1150SOL     OW 3469   4.335   3.069   3.493  0.4927  0.0909  0.2473
 1150SOL    HW1 3470   4.394   3.035   3.426  1.5960  0.5404  0.9714
 1150SOL    HW2 3471   4.338   3.164   3.481 -2.4874  0.0835 -1.6984
 1151SOL     OW 3472   0.660   2.910   3.257  0.5668  0.5251  0.1382
 1151SOL    HW1 3473   0.744   2.941   3.223  1.6276 -0.8263  1.3626
 1151SOL    HW2 3474   0.662   2.815   3.243 -0.6536  0.4435  0.4070
 1152SOL     OW 3475   0.738   4.587   4.908  0.0174  0.1378  0.1772
 1152SOL    HW1 3476   0.716   4.496   4.924  0.8349 -0.2505 -0.8641
 1152SOL    HW2 3477   0.829   4.586   4.878 -0.3611  1.1437 -1.1264
 1153SOL     OW 3478   4.931   0.713   0.751  0.6431 -0.0789 -0.0221
 1153SOL    HW1 3479   4.872   0.763   0.808 -1.8796 -1.8965 -0.8737
 1153SOL    HW2 3480   4.950   0.773   0.678  0.3619  0.7428  0.5626
 1154SOL     OW 3481   0.205   4.219   2.408  0.1454  0.1566 -0.1311
 1154SOL    HW1 3482   0.228   4.311   2.396 -0.2109  0.1109 -1.2455
 1154SOL    HW2 3483   0.178   4.189   2.321 -2.3527 -0.2735  0.7077
 1155SOL     OW 3484   1.582   2.995   1.545  0.8207  0.6117 -0.2587
 1155SOL    HW1 3485   1.672   3.006   1.577  0.9530  1.2278 -0.8170
 1155SOL    HW2 3486   1.532   3.063   1.590  0.2478 -0.8663  1.4255
 1156SOL     OW 3487   4.623   3.357   1.930  0.2162 -0.1556  0.1106
 1156SOL    HW1 3488   4.673   3.436   1.908 -0.5488  1.1272  2.6109
 1156SOL    HW2 3489   4.533   3.378   1.905  0.1075 -0.4645  0.2393
 1157SOL     OW 3490   2.169   4.219   3.256 -0.2816 -0.0101  0.3605
 1157SOL    HW1 3491   2.089   4.197   3.304 -1.0161  0.7531 -0.4632
 1157SOL    HW2 3492   2.142   4.216   3.164  0.3770  1.2223  0.1112
 1158SOL     OW 3493   0.412   4.340   2.638  0.3301 -0.5346 -0.1672
 1158SOL    HW1 3494   0.495   4.353   2.592 -0.5901 -1.5128 -2.1838
 1158SOL    HW2 3495   0.393   4.247   2.628 -1.5711 -0.1213 -0.7238
 1159SOL     OW 3496   0.154   3.884   1.292  0.3439 -0.6207 -0.1707
 1159SOL    HW1 3497   0.210   3.813   1.323 -0.8418 -1.5954 -0.1549
 1159SOL    HW2 3498   0.115   3.850   1.211 -2.9043 -1.4895  1.5607
 1160SOL     OW 3499   0.341   3.630   1.565  0.4882 -0.0739 -0.1429
 1160SOL    HW1 3500   0.284   3.559   1.594  0.7718 -0.8754 -1.4419
 1160SOL    HW2 3501   0.414   3.630   1.628  0.9696 -1.5917 -0.6511
 1161SOL     OW 3502   4.361   1.233   1.406 -0.4323 -0.5105 -0.3547
 1161SOL    HW1 3503   4.424   1.169   1.372 -0.4898 -0.7162 -0.0805
 1161SOL    HW2 3504   4.414   1.306   1.435 -0.1439 -1.3874  1.4771
 1162SOL     OW 3505   4.846   4.161   3.774 -0.2608  0.2527  0.7810
 1162SOL    HW1 3506   4.836   4.091   3.839  0.4344  0.1047  0.7257
 1162SOL    HW2 3507   4.940   4.167   3.758 -0.4449  0.0626 -0.4632
 1163SOL     OW 3508   0.177   4.154   3.692  0.3219  0.3381 -0.2029
 1163SOL    HW1 3509   0.258   4.172   3.740  0.4443 -0.6656 -0.0001
 1163SOL    HW2 3510   0.194   4.072   3.646 -0.3215  0.5116 -0.7695
 1164SOL     OW 3511   2.114   0.349   2.254  0.0157 -0.4723 -0.2892
 1164SOL    HW1 3512   2.136   0.441   2.242 -3.8819  1.3632  3.5827
 1164SOL    HW2 3513   2.195   0.308   2.282  1.4336  2.3621  0.0925
 1165SOL     OW 3514   3.016   2.137   1.161  0.0783  0.4400 -0.4124
 1165SOL    HW1 3515   2.931   2.175   1.139 -0.2253 -0.0784 -0.1257
 1165SOL    HW2 3516   3.064   2.139   1.078 -0.1061  0.9919 -0.5148
 1166SOL     OW 3517   3.818   0.886   2.907 -0.4269  0.2438  0.1120
 1166SOL    HW1 3518   3.833   0.906   2.999  1.1983  1.8201 -0.4297
 1166SOL    HW2 3519   3.893   0.831   2.882 -0.7078  0.0557 -0.3435
 1167SOL     OW 3520   0.877   4.461   0.637 -0.3781 -0.1661 -0.0573
 1167SOL    HW1 3521   0.961   4.417   0.649  1.0231  2.3726  0.2971
 1167SOL    HW2 3522   0.823   4.431   0.709  0.5989 -1.0555  0.3210
 1168SOL     OW 3523   3.493   2.319   3.347  0.2654 -0.6601 -0.3523
 1168SOL    HW1 3524   3.404   2.288   3.334 -0.0254  0.2142 -0.4581
 1168SOL    HW2 3525   3.535   2.308   3.261  0.9228 -3.0793  0.1906
 1169SOL     OW 3526   1.467   4.663   0.933  0.1032  0.2240 -0.3016
 1169SOL    HW1 3527   1.434   4.750   0.955  1.2182  0.5851  0.0061
 1169SOL    HW2 3528   1.458   4.613   1.014 -0.3539  0.1071 -0.4228
 1170SOL     OW 3529   0.860   3.903   1.539 -0.6090  0.2482 -0.2320
 1170SOL    HW1 3530   0.854   3.808   1.527  0.9192  0.2207 -0.9747
 1170SOL    HW2 3531   0.822   3.918   1.626 -0.8999 -1.0279 -0.1182
 1171SOL     OW 3532   0.738   3.993   1.899 -0.1460  0.2596  0.1194
 1171SOL    HW1 3533   0.681   4.032   1.832 -2.6397 -0.9781  1.3799
 1171SOL    HW2 3534   0.735   4.056   1.971  0.3749  0.3394  0.0740
 1172SOL     OW 3535   2.754   0.429   4.673  0.5026  0.2634 -0.3759
 1172SOL    HW1 3536   2.708   0.345   4.681 -0.1669  0.4439 -1.9074
 1172SOL    HW2 3537   2.685   0.492   4.653  1.1984  0.8707 -0.9252
 1173SOL     OW 3538   2.876   1.564   1.783 -0.2138 -0.2889  0.4381
 1173SOL    HW1 3539   2.794   1.613   1.775 -0.0923 -0.3586 -1.6458
 1173SOL    HW2 3540   2.944   1.624   1.753 -0.1930 -1.9580 -3.3222
 1174SOL     OW 3541   0.067   0.375   3.515  0.2611 -0.0508 -0.1448
 1174SOL    HW1 3542   0.133   0.388   3.584  1.3404  2.9055 -1.5338
 1174SOL    HW2 3543   0.099   0.301   3.464  1.6521  0.2935  0.1874
 1175SOL     OW 3544   0.814   4.301   2.738 -0.7016 -0.5807 -0.1802
 1175SOL    HW1 3545   0.862   4.348   2.806 -0.7984 -0.5729 -0.1170
 1175SOL    HW2 3546   0.750   4.365   2.706 -0.6071 -0.5609 -0.3309
 1176SOL     OW 3547   4.589   2.566   3.995 -0.5905 -0.6874  0.0540
 1176SOL    HW1 3548   4.683   2.568   3.976 -0.7005  0.3060 -0.4223
 1176SOL    HW2 3549   4.560   2.481   3.961 -0.2877 -0.0471 -1.9564
 1177SOL     OW 3550   4.458   4.282   2.516 -0.0133  0.3090  0.5028
 1177SOL    HW1 3551   4.447   4.275   2.611 -0.4798 -2.3471  0.3138
 1177SOL    HW2 3552   4.369   4.290   2.483  0.0393 -0.2891  0.2108
 1178SOL     OW 3553   2.463   2.369   4.077 -0.0457 -0.3766 -0.6089
 1178SOL    HW1 3554   2.420   2.285   4.094 -0.6545 -0.1129 -0.8095
 1178SOL    HW2 3555   2.550   2.346   4.047  1.1545 -0.8889  2.8585
 1179SOL     OW 3556   0.295   2.289   2.678  0.0997  0.4962  0.3825
 1179SOL    HW1 3557   0.389   2.285   2.692 -0.2710  0.7112  3.6062
 1179SOL    HW2 3558   0.279   2.378   2.645  1.0432  0.1469 -1.1352
 1180SOL     OW 3559   3.375   4.505   0.782  0.5718 -0.4163  0.0364
 1180SOL    HW1 3560   3.388   4.595   0.750 -2.9197 -0.2438 -1.3043
 1180SOL    HW2 3561   3.339   4.458   0.707 -0.6840 -2.0740  1.6014
 1181SOL     OW 3562   0.457   1.272   1.146 -0.2576 -0.3625  0.0033
 1181SOL    HW1 3563   0.468   1.181   1.172 -0.6143 -0.1932  0.8055
 1181SOL    HW2 3564   0.368   1.276   1.110  0.4290 -0.7108 -1.8338
 1182SOL     OW 3565   1.400   1.521   4.327 -0.4536  0.5041  0.2847
 1182SOL    HW1 3566   1.461   1.458   4.290 -0.6523  0.4367  0.0751
 1182SOL    HW2 3567   1.360   1.564   4.252  0.9493  2.1247  0.4015
 1183SOL     OW 3568   1.239   4.276   2.902 -0.2476 -0.1186  0.0489
 1183SOL    HW1 3569   1.187   4.247   2.827  0.3357 -0.1915 -0.3358
 1183SOL    HW2 3570   1.192   4.243   2.978 -0.0467 -1.3692 -0.3480
 1184SOL     OW 3571   1.978   0.922   3.380  0.3818 -0.2660 -0.8526
 1184SOL    HW1 3572   1.890   0.958   3.391  0.3478 -0.8781  1.5017
 1184SOL    HW2 3573   2.015   0.970   3.307 -1.9998 -0.1849 -2.0910
 1185SOL     OW 3574   0.345   4.625   1.721  0.1383  0.5022  0.1644
 1185SOL    HW1 3575   0.306   4.660   1.801 -0.9086  2.2060 -1.0341
 1185SOL    HW2 3576   0.272   4.616   1.661  1.0324  0.0529 -0.8874
 1186SOL     OW 3577   4.316   0.865   1.958 -0.3083  0.2886 -0.4231
 1186SOL    HW1 3578   4.406   0.836   1.939  0.1289  0.8242  0.7283
 1186SOL    HW2 3579   4.304   0.845   2.050 -0.2965  2.8670  0.2231
 1187SOL     OW 3580   3.870   4.100   3.133  0.1956 -0.1069 -0.3673
 1187SOL    HW1 3581   3.796   4.149   3.168  0.3357 -0.8465  1.0513
 1187SOL    HW2 3582   3.941   4.115   3.196  1.1451  0.2557 -1.4846
 1188SOL     OW 3583   1.370   0.212   1.247 -0.1359 -0.4948  0.3521
 1188SOL    HW1 3584   1.403   0.195   1.159  0.7325 -0.2036  0.6113
 1188SOL    HW2 3585   1.410   0.295   1.272  0.2464 -0.9525  1.3165
 1189SOL     OW 3586   1.208   4.597   0.479 -0.4739 -0.5136 -0.0738
 1189SOL    HW1 3587   1.202   4.527   0.414  0.9920 -1.4090  0.7124
 1189SOL    HW2 3588   1.298   4.629   0.472 -0.2748 -0.6464  1.5015
 1190SOL     OW 3589   4.557   3.897   4.226  0.2985 -0.4500 -0.0216
 1190SOL    HW1 3590   4.548   3.916   4.133 -1.7267 -0.8632  0.0572
 1190SOL    HW2 3591   4.488   3.948   4.268  1.1306 -0.3219  1.2807
 1191SOL     OW 3592   1.706   1.422   0.971  0.2921 -0.8016 -0.2893
 1191SOL    HW1 3593   1.695   1.405   1.065  0.5168  0.3261 -0.0497
 1191SOL    HW2 3594   1.618   1.417   0.935  0.2784 -1.8670 -0.1372
 1192SOL     OW 3595   0.771   4.932   1.001 -0.4170  0.0003 -0.1992
 1192SOL    HW1 3596   0.688   4.893   1.030 -0.0774  0.5373  1.6300
 1192SOL    HW2 3597   0.830   4.920   1.076  0.9244  0.3511 -1.1700
 1193SOL     OW 3598   1.018   4.274   3.980  0.8886  0.1072 -0.2643
 1193SOL    HW1 3599   1.046   4.279   4.071 -0.2729 -1.9157  0.2842
 1193SOL    HW2 3600   1.099   4.260   3.930  1.4226  0.0499  0.6020
 1194SOL     OW 3601   2.587   4.024   0.569  0.0016 -0.1810 -0.1066
 1194SOL    HW1 3602   2.522   3.965   0.607 -0.2441  0.0487 -0.1666
 1194SOL    HW2 3603   2.654   4.031   0.636 -0.2014 -0.1480  0.0947
 1195SOL     OW 3604   1.711   0.087   1.972 -0.3940  0.0380 -0.4271
 1195SOL    HW1 3605   1.731   0.179   1.987 -0.2725 -0.1432  0.6282
 1195SOL    HW2 3606   1.796   0.043   1.974 -0.5969 -0.3653  1.2771
 1196SOL     OW 3607   1.006   2.462   0.845 -0.1398  0.1715 -0.4694
 1196SOL    HW1 3608   1.061   2.521   0.897  1.9077 -0.3985 -1.8357
 1196SOL    HW2 3609   0.977   2.394   0.907 -0.0355  0.9709  0.4745
 1197SOL     OW 3610   0.766   3.941   4.775 -0.2374  0.2000 -0.3396
 1197SOL    HW1 3611   0.792   3.924   4.866 -3.4062 -0.0607  0.6401
 1197SOL    HW2 3612   0.808   4.025   4.754  0.6310  0.2329  1.3281
 1198SOL     OW 3613   4.408   1.112   3.598  0.2403 -0.2300 -0.1332
 1198SOL    HW1 3614   4.461   1.187   3.571 -0.4204 -0.0566 -1.0161
 1198SOL    HW2 3615   4.431   1.097   3.690  2.6624 -0.8732 -0.7532
 1199SOL     OW 3616   4.298   1.761   4.813 -0.0336  0.2060  0.4160
 1199SOL    HW1 3617   4.232   1.693   4.805  0.3389 -0.1487  0.2934
 1199SOL    HW2 3618   4.328   1.754   4.904  1.1648 -0.9067 -0.0292
 1200SOL     OW 3619   1.875   4.416   1.087 -0.5895  0.0059  0.3068
 1200SOL    HW1 3620   1.844   4.489   1.140 -0.5537  0.4739 -0.3092
 1200SOL    HW2 3621   1.962   4.396   1.121  0.7040  2.2083 -1.3954
 1201SOL     OW 3622   0.487   3.287   3.371  0.0034 -0.7505 -0.1566
 1201SOL    HW1 3623   0.482   3.374   3.411  1.2218 -1.1945  1.0515
 1201SOL    HW2 3624   0.540   3.236   3.432  0.3103 -2.0183 -1.4305
 1202SOL     OW 3625   2.923   4.252   0.293  0.0261  0.1630  0.4891
 1202SOL    HW1 3626   2.963   4.168   0.315 -1.2159 -0.3210  0.9741
 1202SOL    HW2 3627   2.891   4.287   0.376  2.2828  2.1152  0.6514
 1203SOL     OW 3628   4.244   3.438   2.110 -0.4317  0.0235 -0.5070
 1203SOL    HW1 3629   4.320   3.443   2.167 -0.5669 -0.1591 -0.3066
 1203SOL    HW2 3630   4.197   3.520   2.125 -0.5090 -0.0593 -0.2935
 1204SOL     OW 3631   4.891   2.014   0.884 -0.5615  0.1430 -0.0196
 1204SOL    HW1 3632   4.846   1.957   0.822  2.0809  0.6795 -2.6513
 1204SOL    HW2 3633   4.859   2.102   0.863  0.7399  0.3888 -1.0746
 1205SOL     OW 3634   1.623   0.806   1.579  0.1844 -0.4049 -0.1779
 1205SOL    HW1 3635   1.606   0.771   1.666 -0.3929 -0.3720 -0.2674
 1205SOL    HW2 3636   1.718   0.807   1.571  0.2514 -0.0330  0.5995
 1206SOL     OW 3637   2.660   0.137   4.398  0.0851  0.1081 -0.2930
 1206SOL    HW1 3638   2.620   0.221   4.375 -0.2922  0.2096  0.6851
 1206SOL    HW2 3639   2.612   0.073   4.347  1.9732  0.6614 -2.9799
 1207SOL     OW 3640   2.457   3.990   3.669 -0.6286  0.5332  0.1047
 1207SOL    HW1 3641   2.424   4.080   3.670  0.5891  0.9958  0.9070
 1207SOL    HW2 3642   2.533   3.992   3.612 -2.0464 -0.5892 -1.9654
 1208SOL     OW 3643   1.436   4.727   2.246 -0.7072 -0.4444  0.3261
 1208SOL    HW1 3644   1.498   4.690   2.308 -1.3099 -0.8520  0.6980
 1208SOL    HW2 3645   1.457   4.685   2.162  0.0422  0.0331  0.2621
 1209SOL     OW 3646   2.126   1.815   1.984  0.3622  0.5004 -0.1275
 1209SOL    HW1 3647   2.064   1.875   1.942 -1.5726 -1.6486 -0.5230
 1209SOL    HW2 3648   2.124   1.736   1.929  2.8709  0.0602  0.3277
 1210SOL     OW 3649   3.710   4.224   0.932 -0.4912 -0.3961  0.4153
 1210SOL    HW1 3650   3.649   4.153   0.954 -0.8849  0.0122  0.6711
 1210SOL    HW2 3651   3.733   4.262   1.017 -1.5759  0.8306  0.2001
 1211SOL     OW 3652   0.707   4.558   2.706 -0.4814 -0.1812 -0.1714
 1211SOL    HW1 3653   0.778   4.618   2.681 -1.3779  0.7878 -0.4659
 1211SOL    HW2 3654   0.653   4.608   2.767 -1.1322 -0.7676 -0.2518
 1212SOL     OW 3655   1.523   1.031   3.624  0.6146  0.0422 -0.3695
 1212SOL    HW1 3656   1.484   0.966   3.682  1.1186  1.4951  1.7102
 1212SOL    HW2 3657   1.449   1.077   3.584  0.2618 -0.5815 -0.4402
 1213SOL     OW 3658   3.891   1.502   0.684 -0.1011 -0.2313  0.1546
 1213SOL    HW1 3659   3.905   1.465   0.772  1.0355  0.7715  0.4149
 1213SOL    HW2 3660   3.875   1.425   0.629  2.2303 -1.1741  0.6702
 1214SOL     OW 3661   3.552   3.970   4.124  0.2252 -0.0637 -0.0276
 1214SOL    HW1 3662   3.559   3.896   4.184  1.0264  0.6452  0.7717
 1214SOL    HW2 3663   3.492   3.939   4.056  0.3240 -1.3458  0.4328
 1215SOL     OW 3664   0.544   0.624   2.698  0.0744 -0.1427 -0.1852
 1215SOL    HW1 3665   0.509   0.558   2.758  1.2189 -0.6999 -0.1173
 1215SOL    HW2 3666   0.597   0.681   2.754  0.4865 -0.1855 -0.5310
 1216SOL     OW 3667   3.472   4.246   2.448 -0.0557 -0.2390 -0.3341
 1216SOL    HW1 3668   3.389   4.257   2.402  0.2841 -0.0996 -0.9121
 1216SOL    HW2 3669   3.447   4.243   2.541 -0.7976 -1.1187 -0.5531
 1217SOL     OW 3670   2.105   0.382   0.706 -0.0284  0.2007 -0.2371
 1217SOL    HW1 3671   2.198   0.372   0.730  0.0369  0.6931 -0.2782
 1217SOL    HW2 3672   2.099   0.472   0.672 -0.4934  0.1206 -0.3640
 1218SOL     OW 3673   4.797   3.119   3.149  0.5541 -0.0360  0.3943
 1218SOL    HW1 3674   4.856   3.187   3.117  0.3766 -0.1836 -0.2655
 1218SOL    HW2 3675   4.774   3.068   3.071 -0.2165 -0.1560  0.6894
 1219SOL     OW 3676   1.947   3.588   2.869  0.3942 -0.5511 -0.8501
 1219SOL    HW1 3677   2.014   3.587   2.937 -0.5054 -1.4228  0.0473
 1219SOL    HW2 3678   1.991   3.629   2.794  1.1296  1.2704  0.4948
 1220SOL     OW 3679   2.619   2.969   0.296 -0.3241  0.2393  0.5985
 1220SOL    HW1 3680   2.651   3.059   0.296 -1.0725  0.5246 -0.4706
 1220SOL    HW2 3681   2.692   2.917   0.328  0.9793  0.9394 -1.1138
 1221SOL     OW 3682   0.132   3.981   4.121  1.1624 -0.4288  0.6533
 1221SOL    HW1 3683   0.125   4.060   4.068  0.2695 -0.9812 -0.0902
 1221SOL    HW2 3684   0.173   3.916   4.064  1.8121 -0.5325  1.2279
 1222SOL     OW 3685   3.985   3.321   0.842  0.1228 -0.0780 -0.1745
 1222SOL    HW1 3686   3.911   3.262   0.855 -0.2974  0.3676 -0.4950
 1222SOL    HW2 3687   3.951   3.390   0.785  0.8643 -0.0137 -0.5609
 1223SOL     OW 3688   1.675   4.241   3.240  0.0947 -0.3116 -0.0308
 1223SOL    HW1 3689   1.670   4.316   3.181  0.0271  1.0324  1.6067
 1223SOL    HW2 3690   1.608   4.257   3.306  0.6402 -1.3786  0.8226
 1224SOL     OW 3691   4.533   3.689   4.847  0.4061  0.6092  0.1740
 1224SOL    HW1 3692   4.530   3.750   4.774  2.0229 -2.2865 -2.5957
 1224SOL    HW2 3693   4.458   3.631   4.834 -0.4454  1.2122  2.0515
 1225SOL     OW 3694   1.750   0.790   2.732 -0.2522 -0.3602  0.7301
 1225SOL    HW1 3695   1.741   0.774   2.638 -1.1043  0.3364  0.6831
 1225SOL    HW2 3696   1.672   0.750   2.771  0.1018 -0.6539  1.1456
 1226SOL     OW 3697   3.070   3.050   1.812 -0.0985  0.3599  0.1584
 1226SOL    HW1 3698   3.072   3.132   1.861 -1.1643  1.2217 -1.1764
 1226SOL    HW2 3699   2.985   3.011   1.833 -0.3094  0.4404 -0.5188
 1227SOL     OW 3700   1.542   0.330   3.512 -0.0200 -0.0940 -0.3090
 1227SOL    HW1 3701   1.627   0.345   3.553  0.2467 -0.6086 -0.6486
 1227SOL    HW2 3702   1.507   0.417   3.494 -0.0990  0.1318  0.9041
 1228SOL     OW 3703   2.363   0.064   4.804  0.4983  0.0602  0.5072
 1228SOL    HW1 3704   2.282   0.035   4.848  0.2326 -0.5207 -0.3406
 1228SOL    HW2 3705   2.433   0.023   4.855  0.1601 -1.2872 -0.0700
 1229SOL     OW 3706   4.419   4.244   2.062 -0.1270 -0.4706  0.2761
 1229SOL    HW1 3707   4.344   4.185   2.070 -0.2682 -0.1471  1.4450
 1229SOL    HW2 3708   4.492   4.188   2.037 -0.7211 -0.8094 -0.7431
 1230SOL     OW 3709   1.095   3.260   2.118  0.2599 -0.3621 -0.6613
 1230SOL    HW1 3710   1.054   3.191   2.170  1.2646 -0.2327  0.3466
 1230SOL    HW2 3711   1.022   3.313   2.086 -0.4292 -1.0015 -0.1691
 1231SOL     OW 3712   1.030   0.827   3.185 -0.3570  0.2936  0.1683
 1231SOL    HW1 3713   1.038   0.790   3.273 -1.1366 -0.5315 -0.0906
 1231SOL    HW2 3714   0.999   0.916   3.200 -0.4802  0.1649  0.7308
 1232SOL     OW 3715   2.520   0.669   2.610 -0.1635  0.2677 -0.2014
 1232SOL    HW1 3716   2.603   0.666   2.659  0.6326 -0.8122 -1.5343
 1232SOL    HW2 3717   2.545   0.648   2.520 -1.9417 -0.3774 -0.5826
 1233SOL     OW 3718   0.678   0.146   4.483  0.4259  0.0820  0.4664
 1233SOL    HW1 3719   0.651   0.199   4.558  0.2374  1.6714 -0.6791
 1233SOL    HW2 3720   0.597   0.102   4.454  0.2827  0.2817  0.5644
 1234SOL     OW 3721   1.542   2.893   0.804  0.7574 -0.8912  0.0773
 1234SOL    HW1 3722   1.583   2.958   0.747  1.4377 -1.2877  0.1034
 1234SOL    HW2 3723   1.573   2.809   0.772  0.0537 -1.1992  0.1820
 1235SOL     OW 3724   2.937   0.832   2.749  0.1121 -0.3404 -0.4566
 1235SOL    HW1 3725   2.850   0.802   2.724  0.5418 -1.5197 -0.6318
 1235SOL    HW2 3726   2.948   0.800   2.839 -0.7083  2.2688  0.6778
 1236SOL     OW 3727   0.683   1.269   2.983 -0.1342 -0.2497 -0.2810
 1236SOL    HW1 3728   0.640   1.185   2.966  0.2189 -0.1027 -2.1250
 1236SOL    HW2 3729   0.614   1.323   3.022 -0.2628 -1.4700  1.3063
 1237SOL     OW 3730   1.481   0.573   3.962 -0.0788  0.5482  0.1193
 1237SOL    HW1 3731   1.387   0.566   3.948  0.1155  1.9212 -2.4274
 1237SOL    HW2 3732   1.510   0.483   3.979 -1.7531  0.0505  0.4955
 1238SOL     OW 3733   1.762   2.900   1.901  0.3514  0.0415  0.1576
 1238SOL    HW1 3734   1.701   2.899   1.974 -0.2936 -0.9945 -0.3733
 1238SOL    HW2 3735   1.844   2.866   1.937  0.4572  0.8984  0.7360
 1239SOL     OW 3736   0.129   0.290   1.955  0.4065 -0.2499  0.1612
 1239SOL    HW1 3737   0.213   0.326   1.985  0.0407  1.5618 -0.8192
 1239SOL    HW2 3738   0.126   0.310   1.862 -0.8462 -0.8488  0.0504
 1240SOL     OW 3739   2.015   1.728   3.651  0.0983  0.3546  0.1145
 1240SOL    HW1 3740   1.990   1.797   3.590  2.2279 -0.8717 -2.3095
 1240SOL    HW2 3741   1.937   1.672   3.657 -1.1017  2.0086  0.8798
 1241SOL     OW 3742   2.705   2.722   2.777 -0.2733  0.1097  0.2461
 1241SOL    HW1 3743   2.797   2.748   2.768  0.6136 -1.6047  2.9498
 1241SOL    HW2 3744   2.665   2.792   2.828 -0.0711  0.1611  0.3355
 1242SOL     OW 3745   0.607   4.554   1.728 -0.5498  0.0024  0.1034
 1242SOL    HW1 3746   0.616   4.531   1.820 -1.5157  1.3948  0.5789
 1242SOL    HW2 3747   0.516   4.582   1.719 -0.8931 -1.4397 -1.6100
 1243SOL     OW 3748   4.678   4.055   0.064  0.3519  0.3680 -0.8151
 1243SOL    HW1 3749   4.639   4.068  -0.022  0.0984  0.5976 -0.6693
 1243SOL    HW2 3750   4.748   3.991   0.050 -1.1873 -1.3985 -0.7680
 1244SOL     OW 3751   2.317   2.400   3.801  0.0195 -0.0424  0.7348
 1244SOL    HW1 3752   2.358   2.392   3.887 -2.2082  1.0866  2.0114
 1244SOL    HW2 3753   2.326   2.492   3.778 -1.1493  0.0898  0.7400
 1245SOL     OW 3754   0.074   4.171   1.679  0.0989 -0.0125 -0.1125
 1245SOL    HW1 3755   0.008   4.225   1.636 -0.0028 -1.3604 -1.7576
 1245SOL    HW2 3756   0.071   4.197   1.771 -2.3538  0.2994 -0.2329
 1246SOL     OW 3757   4.743   4.121   4.162  0.3945 -0.3538  0.1353
 1246SOL    HW1 3758   4.695   4.042   4.184 -0.0789 -0.0616  0.1624
 1246SOL    HW2 3759   4.792   4.098   4.083  0.6050 -0.8064  0.3934
 1247SOL     OW 3760   3.529   0.286   1.759 -0.2642  0.0055  0.8823
 1247SOL    HW1 3761   3.575   0.208   1.727  2.4848  2.0334 -0.4960
 1247SOL    HW2 3762   3.484   0.321   1.682  0.8572  1.2572  0.7592
 1248SOL     OW 3763   0.277   3.341   3.073 -0.5872  0.1363  0.0516
 1248SOL    HW1 3764   0.338   3.415   3.067 -0.5773  0.0270 -2.2323
 1248SOL    HW2 3765   0.332   3.268   3.102 -0.2746  0.6846  0.8731
 1249SOL     OW 3766   2.519   2.807   3.227  0.4192 -0.4954  0.5886
 1249SOL    HW1 3767   2.602   2.832   3.187  1.1406 -1.4590  1.4477
 1249SOL    HW2 3768   2.524   2.842   3.316 -1.2342  1.7592 -0.1116
 1250SOL     OW 3769   2.893   0.480   3.596 -0.4209  0.1825  0.1654
 1250SOL    HW1 3770   2.863   0.403   3.644 -0.3375 -0.2087 -0.3978
 1250SOL    HW2 3771   2.886   0.552   3.659  0.2090 -0.4098  0.9434
 1251SOL     OW 3772   3.918   4.045   0.627 -0.1059 -0.1168 -0.7517
 1251SOL    HW1 3773   3.933   3.975   0.564  0.4403  0.5828 -1.4339
 1251SOL    HW2 3774   3.829   4.075   0.610 -1.3855 -2.3576  1.3395
 1252SOL     OW 3775   3.959   0.298   3.047 -0.3301 -0.0416  0.5676
 1252SOL    HW1 3776   3.952   0.223   2.989 -0.3394 -0.2272  0.8055
 1252SOL    HW2 3777   4.053   0.312   3.059 -0.2933  0.8704 -0.6038
 1253SOL     OW 3778   1.932   4.280   3.348  0.4316  0.9297 -0.2907
 1253SOL    HW1 3779   1.846   4.273   3.306 -0.6340  1.3190  1.6906
 1253SOL    HW2 3780   1.945   4.375   3.360  0.9483  0.8541 -0.2506
 1254SOL     OW 3781   0.179   2.513   1.761 -0.0220 -0.6678 -0.2237
 1254SOL    HW1 3782   0.271   2.491   1.778  0.2072  1.3144  1.4368
 1254SOL    HW2 3783   0.170   2.502   1.666  2.2087  0.0685 -0.5924
 1255SOL     OW 3784   4.696   4.590   0.639  0.2019  0.2883 -0.4766
 1255SOL    HW1 3785   4.683   4.656   0.571  1.6685  1.0668 -0.0272
 1255SOL    HW2 3786   4.695   4.639   0.721  0.2364 -0.4069 -0.0483
 1256SOL     OW 3787   3.504   3.690   0.758 -0.2442 -0.2904 -0.1605
 1256SOL    HW1 3788   3.532   3.599   0.747 -1.1785 -0.7374  0.8988
 1256SOL    HW2 3789   3.585   3.738   0.775  0.0480 -1.4402  2.1496
 1257SOL     OW 3790   4.141   4.161   4.887 -0.4932  0.4028  0.0776
 1257SOL    HW1 3791   4.194   4.138   4.962 -1.1966  0.5473  0.6333
 1257SOL    HW2 3792   4.180   4.241   4.852  1.4822 -1.1026 -1.3754
 1258SOL     OW 3793   0.183   2.779   4.709 -0.1661  0.8654  0.3814
 1258SOL    HW1 3794   0.197   2.701   4.657  0.0255  1.0524  0.1519
 1258SOL    HW2 3795   0.146   2.843   4.648  0.3769  1.1961  0.3913
 1259SOL     OW 3796   0.214   4.524   2.654  0.3659 -0.4553  0.4440
 1259SOL    HW1 3797   0.141   4.481   2.700  0.1518  0.9089  1.4559
 1259SOL    HW2 3798   0.286   4.461   2.659 -0.2698 -1.1636  0.8778
 1260SOL     OW 3799   0.507   0.334   0.151  0.5439 -0.3581 -0.7619
 1260SOL    HW1 3800   0.579   0.276   0.124  1.0728  0.2995 -0.7818
 1260SOL    HW2 3801   0.502   0.399   0.082  0.9204  0.4680 -0.0296
 1261SOL     OW 3802   2.341   2.996   3.625  0.4786 -0.3080  0.1603
 1261SOL    HW1 3803   2.344   2.906   3.657  1.6330  0.0217  1.0169
 1261SOL    HW2 3804   2.277   3.039   3.681  1.2167 -0.1667  0.9061
 1262SOL     OW 3805   0.553   4.162   2.053 -0.2495  1.1603 -0.0742
 1262SOL    HW1 3806   0.502   4.177   1.974  0.4183  1.2959 -0.4891
 1262SOL    HW2 3807   0.518   4.080   2.089 -3.1027  2.9590  1.5646
 1263SOL     OW 3808   2.013   2.448   2.316 -0.4272 -0.0682  0.3995
 1263SOL    HW1 3809   1.967   2.364   2.324  0.4370 -0.8666 -1.9674
 1263SOL    HW2 3810   1.956   2.501   2.260  0.1349  0.0245 -0.0941
 1264SOL     OW 3811   0.724   0.757   2.469  0.1469 -0.1455  0.6311
 1264SOL    HW1 3812   0.777   0.679   2.451 -1.5147 -0.8371 -1.9348
 1264SOL    HW2 3813   0.676   0.735   2.549  0.9521 -1.0614  0.8874
 1265SOL     OW 3814   1.804   3.518   3.192  0.1443 -0.2118 -0.6417
 1265SOL    HW1 3815   1.828   3.454   3.126  1.9590  0.2705 -0.5347
 1265SOL    HW2 3816   1.797   3.601   3.144 -4.1498 -0.6524 -1.1374
 1266SOL     OW 3817   4.450   4.262   0.368  0.2445 -0.1649  0.1278
 1266SOL    HW1 3818   4.436   4.214   0.450 -0.3929 -0.6258 -0.2418
 1266SOL    HW2 3819   4.545   4.271   0.362  0.3914 -1.3919  0.2145
 1267SOL     OW 3820   4.689   4.144   0.888 -0.2479 -0.1291 -0.4538
 1267SOL    HW1 3821   4.749   4.122   0.959 -0.8352 -1.7180 -0.4194
 1267SOL    HW2 3822   4.742   4.196   0.827  1.2311 -1.6093 -0.4925
 1268SOL     OW 3823   4.481   1.355   1.141  0.4488 -0.3940 -0.0181
 1268SOL    HW1 3824   4.481   1.275   1.089  0.0742  0.0782 -0.7509
 1268SOL    HW2 3825   4.539   1.415   1.094  0.6582 -0.1993  0.4812
 1269SOL     OW 3826   2.804   2.814   2.464  0.1756 -0.1180  0.3284
 1269SOL    HW1 3827   2.760   2.809   2.378  2.4464 -4.2811 -0.8331
 1269SOL    HW2 3828   2.785   2.730   2.506  0.5505  1.1433  3.2516
 1270SOL     OW 3829   0.198   4.404   4.571 -0.2843  0.5565  0.2276
 1270SOL    HW1 3830   0.156   4.487   4.593 -0.5868  0.6946 -0.8610
 1270SOL    HW2 3831   0.129   4.351   4.532  0.7732  1.2671 -2.8256
 1271SOL     OW 3832   1.731   3.037   4.159 -0.0831 -0.2777 -0.3152
 1271SOL    HW1 3833   1.749   3.010   4.069  0.8980 -1.6740  0.2739
 1271SOL    HW2 3834   1.692   2.960   4.200  2.1603 -0.6643  1.2386
 1272SOL     OW 3835   1.699   0.718   3.077 -0.1278  0.6947  0.6382
 1272SOL    HW1 3836   1.617   0.691   3.037 -1.2567 -0.5541  3.5388
 1272SOL    HW2 3837   1.746   0.636   3.094 -1.1807  0.7035  4.6169
 1273SOL     OW 3838   0.704   1.017   1.920  0.7712  0.4842 -0.1649
 1273SOL    HW1 3839   0.731   0.931   1.889  0.3050  0.4237 -0.4071
 1273SOL    HW2 3840   0.680   1.004   2.011 -1.2247 -0.0693 -0.7282
 1274SOL     OW 3841   0.906   4.616   2.048 -0.2779  0.2247 -0.0395
 1274SOL    HW1 3842   0.923   4.528   2.015  0.0794  0.2687  0.0221
 1274SOL    HW2 3843   0.991   4.646   2.080 -0.2621  0.8203 -0.6121
 1275SOL     OW 3844   1.722   1.135   4.129 -0.1719  0.4025  0.3414
 1275SOL    HW1 3845   1.668   1.207   4.096  1.4262  2.8925  2.7170
 1275SOL    HW2 3846   1.696   1.125   4.221  0.7330 -1.0028  0.4745
 1276SOL     OW 3847   2.056   1.657   1.762 -0.0372  0.1826  0.1811
 1276SOL    HW1 3848   2.097   1.579   1.726 -0.3496  0.7127 -1.4496
 1276SOL    HW2 3849   1.962   1.636   1.764 -0.0951  0.4155 -0.0145
 1277SOL     OW 3850   0.659   0.383   3.510 -0.3363  0.1472 -0.9446
 1277SOL    HW1 3851   0.742   0.378   3.558 -0.8014 -1.2296 -0.2059
 1277SOL    HW2 3852   0.659   0.305   3.454 -2.1091 -1.2738  0.8399
 1278SOL     OW 3853   1.196   0.109   2.683  0.2064 -0.6834  0.9096
 1278SOL    HW1 3854   1.223   0.127   2.773 -1.1862  1.0788  1.0164
 1278SOL    HW2 3855   1.103   0.090   2.689  0.1662 -0.8950 -0.1331
 1279SOL     OW 3856   3.629   2.834   0.057 -0.2824 -0.1824 -0.0781
 1279SOL    HW1 3857   3.650   2.745   0.029  1.4760  0.2158 -0.1508
 1279SOL    HW2 3858   3.640   2.833   0.152  0.7917  0.1781 -0.1778
 1280SOL     OW 3859   1.639   1.501   2.673 -0.0057 -1.1562 -0.2579
 1280SOL    HW1 3860   1.725   1.474   2.705  0.4659  0.6600  0.0820
 1280SOL    HW2 3861   1.634   1.595   2.692 -1.0352 -0.6755 -2.6040
 1281SOL     OW 3862   3.314   3.332   2.871 -0.1838 -0.1365  0.0294
 1281SOL    HW1 3863   3.273   3.397   2.814  0.5002 -1.3577 -1.9821
 1281SOL    HW2 3864   3.305   3.367   2.959 -2.4780  1.2269 -0.6772
 1282SOL     OW 3865   0.834   1.757   3.923  0.1768 -0.0363 -0.0901
 1282SOL    HW1 3866   0.868   1.822   3.862  3.2617  0.4471  1.9055
 1282SOL    HW2 3867   0.862   1.673   3.886  2.2167  0.2653  0.6378
 1283SOL     OW 3868   2.301   0.691   3.270 -0.2357  0.1158 -0.4096
 1283SOL    HW1 3869   2.299   0.688   3.366 -0.3639 -0.3541 -0.4275
 1283SOL    HW2 3870   2.333   0.779   3.250  1.2881 -0.3034  0.0837
 1284SOL     OW 3871   1.545   0.520   4.735  0.2700 -1.0786 -0.2109
 1284SOL    HW1 3872   1.595   0.601   4.731 -0.6012 -0.4999  0.3209
 1284SOL    HW2 3873   1.460   0.542   4.698 -0.0940 -1.6493  0.2656
 1285SOL     OW 3874   0.166   0.317   2.845 -0.4802 -0.3010 -0.6476
 1285SOL    HW1 3875   0.156   0.315   2.940  0.4994  0.6540 -0.5042
 1285SOL    HW2 3876   0.089   0.365   2.814 -1.5082 -1.7791 -0.4774
 1286SOL     OW 3877   3.100   3.255   0.047 -0.0746  0.3628  0.2531
 1286SOL    HW1 3878   3.169   3.269   0.112  1.5624  0.7117 -1.4546
 1286SOL    HW2 3879   3.046   3.334   0.052 -0.7829 -0.1893  2.0424
 1287SOL     OW 3880   1.432   2.393   0.475 -0.2161  0.2712 -0.1031
 1287SOL    HW1 3881   1.407   2.419   0.564 -1.8068  0.0460 -0.4646
 1287SOL    HW2 3882   1.355   2.411   0.422  0.2907 -0.7592 -1.2320
 1288SOL     OW 3883   0.607   4.819   0.494 -0.3246 -0.2833  0.0611
 1288SOL    HW1 3884   0.567   4.885   0.550 -0.0214 -0.9887  1.1548
 1288SOL    HW2 3885   0.553   4.741   0.507  0.9726 -1.0747  1.0824
 1289SOL     OW 3886   3.827   4.742   3.779 -0.2839 -0.7972  0.0633
 1289SOL    HW1 3887   3.893   4.807   3.753  0.6485 -1.2020  1.2997
 1289SOL    HW2 3888   3.837   4.672   3.715 -0.9126  0.0193 -0.9487
 1290SOL     OW 3889   4.454   1.196   0.564  0.5152 -0.2587  0.2309
 1290SOL    HW1 3890   4.485   1.110   0.592  0.7584 -0.0316  0.6744
 1290SOL    HW2 3891   4.359   1.190   0.569  0.5198 -0.6239 -0.1106
 1291SOL     OW 3892   2.786   0.302   4.049  0.8026 -0.2230 -0.1879
 1291SOL    HW1 3893   2.696   0.302   4.016  1.6616  2.6118 -2.9893
 1291SOL    HW2 3894   2.788   0.371   4.115  0.6313 -1.4115  1.1175
 1292SOL     OW 3895   4.096   1.936   3.348 -0.0096  0.1475  0.1775
 1292SOL    HW1 3896   4.002   1.917   3.344 -0.0725  0.6769 -1.2421
 1292SOL    HW2 3897   4.122   1.908   3.436 -1.7325  1.0987  1.0412
 1293SOL     OW 3898   1.868   3.622   0.927 -0.5454 -0.2850 -0.6914
 1293SOL    HW1 3899   1.823   3.679   0.865 -0.0525  0.3292 -0.4839
 1293SOL    HW2 3900   1.910   3.681   0.989 -0.2894 -0.8773 -0.2869
 1294SOL     OW 3901   0.399   0.084   2.181 -0.2002 -0.3466 -0.0084
 1294SOL    HW1 3902   0.490   0.105   2.203 -0.1598  1.9286 -1.9168
 1294SOL    HW2 3903   0.353   0.087   2.265  0.9631  1.8071  0.6421
 1295SOL     OW 3904   1.313   0.664   4.886  0.0700  0.1754  0.3643
 1295SOL    HW1 3905   1.383   0.644   4.948  1.4690  0.6978 -0.9787
 1295SOL    HW2 3906   1.337   0.750   4.851 -2.1952  1.1894  1.1227
 1296SOL     OW 3907   3.094   0.636   2.253  0.2594 -0.1778  0.9595
 1296SOL    HW1 3908   3.161   0.575   2.221  0.2254  0.1954  0.1339
 1296SOL    HW2 3909   3.138   0.687   2.321  1.3309  1.0797 -0.5776
 1297SOL     OW 3910   0.157   4.113   3.294  0.1628 -0.0845 -0.3578
 1297SOL    HW1 3911   0.100   4.049   3.251  0.7333 -0.9029  0.0957
 1297SOL    HW2 3912   0.245   4.092   3.263  0.7309 -1.2987  1.8776
 1298SOL     OW 3913   0.392   1.441   2.985 -0.3169 -0.4177 -0.2151
 1298SOL    HW1 3914   0.306   1.468   3.019 -0.7413  1.4728 -2.5082
 1298SOL    HW2 3915   0.372   1.390   2.907  0.6629 -2.4302  0.7762
 1299SOL     OW 3916   2.544   0.310   3.892 -0.5365 -0.1604  0.4338
 1299SOL    HW1 3917   2.510   0.387   3.845  1.9359  0.2895 -0.7996
 1299SOL    HW2 3918   2.466   0.266   3.925 -2.1152  2.2151  0.1331
 1300SOL     OW 3919   0.640   1.705   2.610  0.5721  0.0811  0.0647
 1300SOL    HW1 3920   0.733   1.692   2.628  0.9702 -0.6575 -2.2782
 1300SOL    HW2 3921   0.634   1.796   2.581  0.7350 -0.1454 -0.6952
 1301SOL     OW 3922   3.107   4.631   2.905 -0.1197 -0.5439 -0.4180
 1301SOL    HW1 3923   3.061   4.589   2.832 -2.8771 -1.0018  1.4459
 1301SOL    HW2 3924   3.155   4.703   2.864 -1.3805 -0.9010 -2.7205
 1302SOL     OW 3925   2.106   3.217   3.468  0.3196 -0.4011  0.3994
 1302SOL    HW1 3926   2.165   3.166   3.413 -0.9158 -1.0297 -0.3809
 1302SOL    HW2 3927   2.020   3.177   3.456 -0.1902  0.1341  1.9438
 1303SOL     OW 3928   2.357   4.042   4.917 -0.7663  0.0319  0.0395
 1303SOL    HW1 3929   2.300   4.112   4.949  0.1651  0.9912 -0.3257
 1303SOL    HW2 3930   2.414   4.085   4.853 -0.5036 -1.1787 -0.5672
 1304SOL     OW 3931   4.600   4.813   4.651 -0.0004 -0.1685  0.0115
 1304SOL    HW1 3932   4.631   4.877   4.587  1.1689  0.2633  0.9685
 1304SOL    HW2 3933   4.631   4.729   4.619  1.7888  0.1890  0.6551
 1305SOL     OW 3934   1.190   2.188   3.867  0.3860  0.9606  0.2862
 1305SOL    HW1 3935   1.169   2.134   3.791  0.8752  2.6086 -1.0809
 1305SOL    HW2 3936   1.266   2.145   3.906 -0.3492 -0.3410  0.3398
 1306SOL     OW 3937   2.203   2.759   3.425  0.0513  0.6157 -0.2285
 1306SOL    HW1 3938   2.247   2.743   3.508  0.7625 -0.8530 -0.8616
 1306SOL    HW2 3939   2.210   2.853   3.412  1.7991  0.5953  0.3504
 1307SOL     OW 3940   0.336   0.131   0.845 -0.0393 -0.2876 -0.2211
 1307SOL    HW1 3941   0.366   0.158   0.931 -1.3208 -1.1882  0.5315
 1307SOL    HW2 3942   0.248   0.094   0.859  0.0396 -1.1948 -1.7687
 1308SOL     OW 3943   2.825   0.763   1.681  0.2429  0.1473  0.1094
 1308SOL    HW1 3944   2.884   0.743   1.608 -0.6625 -2.7335  0.0227
 1308SOL    HW2 3945   2.739   0.770   1.641 -0.2536 -1.3787  0.8166
 1309SOL     OW 3946   3.577   4.564   2.810 -0.0912  0.0984  0.0959
 1309SOL    HW1 3947   3.634   4.487   2.810 -3.1409 -2.4709  2.2367
 1309SOL    HW2 3948   3.530   4.559   2.727  0.1211 -0.0386 -0.0154
 1310SOL     OW 3949   4.619   3.080   3.369  0.4426 -0.4309 -0.8403
 1310SOL    HW1 3950   4.687   3.069   3.303  0.6052  2.2239 -1.2292
 1310SOL    HW2 3951   4.658   3.136   3.436 -1.1344  0.7714 -0.8417
 1311SOL     OW 3952   2.892   1.106   3.529  0.0656 -0.7470 -0.1535
 1311SOL    HW1 3953   2.933   1.191   3.549 -0.4695 -0.6134  0.3987
 1311SOL    HW2 3954   2.808   1.129   3.489 -0.4392 -1.0021  0.7369
 1312SOL     OW 3955   0.499   3.909   0.283 -0.1932 -0.2957 -0.1019
 1312SOL    HW1 3956   0.418   3.858   0.278 -1.1738  1.2118 -0.1210
 1312SOL    HW2 3957   0.567   3.844   0.302 -1.5254 -1.4939  0.7615
 1313SOL     OW 3958   4.906   2.341   2.227  0.0056 -0.2524  0.1257
 1313SOL    HW1 3959   4.846   2.409   2.258 -0.1054  0.3219 -1.2483
 1313SOL    HW2 3960   4.901   2.347   2.131  0.6801 -1.6022 -0.0221
 1314SOL     OW 3961   3.625   4.724   0.579 -0.2811 -0.2213  0.2496
 1314SOL    HW1 3962   3.700   4.780   0.560  1.4469 -1.9125  1.6921
 1314SOL    HW2 3963   3.616   4.668   0.503  0.6907 -0.8001  0.5531
 1315SOL     OW 3964   4.528   1.209   2.729  0.5663  0.4747  0.2353
 1315SOL    HW1 3965   4.530   1.305   2.730  0.1049  0.4784  0.6117
 1315SOL    HW2 3966   4.543   1.187   2.637 -1.5403  0.9679 -0.2733
 1316SOL     OW 3967   1.123   2.018   3.564 -0.3238  0.1863  0.6325
 1316SOL    HW1 3968   1.204   2.000   3.517 -1.1549  0.1467 -0.8267
 1316SOL    HW2 3969   1.121   2.113   3.573 -1.1312  0.3974 -1.2901
 1317SOL     OW 3970   2.256   2.492   2.975  0.5169  0.1013 -0.3068
 1317SOL    HW1 3971   2.298   2.406   2.986  1.3291  0.5869  0.6589
 1317SOL    HW2 3972   2.264   2.533   3.062 -2.2017  0.1461 -0.0035
 1318SOL     OW 3973   3.743   0.524   1.793 -0.0672  0.6893 -0.6563
 1318SOL    HW1 3974   3.786   0.532   1.879  0.9045 -0.5477 -0.9973
 1318SOL    HW2 3975   3.680   0.453   1.804  0.5611  0.0352 -1.1268
 1319SOL     OW 3976   1.829   1.900   3.569  0.1652 -0.3122  0.1260
 1319SOL    HW1 3977   1.842   1.854   3.487  1.6983  0.6458 -0.2195
 1319SOL    HW2 3978   1.782   1.838   3.625 -0.5287 -1.1246 -1.3163
 1320SOL     OW 3979   4.044   1.612   1.060  0.0182 -0.4209 -0.0637
 1320SOL    HW1 3980   4.078   1.701   1.053  0.9671 -0.7475  0.1218
 1320SOL    HW2 3981   4.105   1.568   1.120 -1.3167 -0.7711  1.1131
 1321SOL     OW 3982   1.471   4.051   3.018  1.0151  0.1655 -0.4938
 1321SOL    HW1 3983   1.388   4.044   2.970  1.0026 -1.5616 -0.2831
 1321SOL    HW2 3984   1.487   4.145   3.024 -0.3383  0.5024 -1.5472
 1322SOL     OW 3985   1.777   2.913   3.764  0.3420  0.5518  0.3858
 1322SOL    HW1 3986   1.741   2.872   3.685 -0.3248  1.0360  0.4381
 1322SOL    HW2 3987   1.868   2.883   3.766 -0.4620 -2.1651  1.2221
 1323SOL     OW 3988   3.257   2.702   3.416 -0.1560 -0.4347 -0.1064
 1323SOL    HW1 3989   3.315   2.775   3.438 -0.9291 -0.0883  0.8369
 1323SOL    HW2 3990   3.297   2.663   3.338  1.0800  0.0843  0.2403
 1324SOL     OW 3991   1.647   3.912   2.861 -0.1648 -0.1628 -0.1766
 1324SOL    HW1 3992   1.598   3.939   2.938  0.9148 -2.0096  1.2221
 1324SOL    HW2 3993   1.587   3.856   2.812 -0.4469  0.0573 -0.0872
 1325SOL     OW 3994   0.326   4.273   1.575  1.1012 -0.4057 -0.2993
 1325SOL    HW1 3995   0.235   4.276   1.604  1.6859 -0.6222  1.7410
 1325SOL    HW2 3996   0.323   4.228   1.490 -0.5243 -1.9002  0.4726
 1326SOL     OW 3997   4.831   3.231   2.243  0.1086  0.6216  0.9920
 1326SOL    HW1 3998   4.844   3.217   2.336 -0.9025  3.1743  1.6070
 1326SOL    HW2 3999   4.767   3.303   2.238 -0.8710 -0.3008 -1.6650
 1327SOL     OW 4000   3.692   1.761   3.171 -0.1647 -0.2666  0.2442
 1327SOL    HW1 4001   3.607   1.717   3.164  0.1332 -0.8787  0.3845
 1327SOL    HW2 4002   3.736   1.741   3.088 -0.1242 -0.0130  0.2029
 1328SOL     OW 4003   3.475   2.633   2.966  0.3646  0.0068 -0.5981
 1328SOL    HW1 4004   3.398   2.575   2.963  1.5835 -1.6688 -0.7243
 1328SOL    HW2 4005   3.443   2.712   3.009 -1.5559 -0.4513 -1.0913
 1329SOL     OW 4006   1.997   3.158   2.161  0.0257  0.0564  0.2057
 1329SOL    HW1 4007   1.971   3.071   2.191  0.4575  0.0530  0.5838
 1329SOL    HW2 4008   2.015   3.147   2.068 -3.0020  0.4316 -0.5245
 1330SOL     OW 4009   4.700   2.519   2.249  0.0765 -0.2478  0.6084
 1330SOL    HW1 4010   4.713   2.560   2.164 -1.6397 -0.4192  0.2125
 1330SOL    HW2 4011   4.659   2.587   2.303 -0.1056 -0.5454  0.8539
 1331SOL     OW 4012   1.767   3.750   3.060  0.3855  0.1584 -0.1421
 1331SOL    HW1 4013   1.761   3.784   2.970  0.7305  0.6891  0.0309
 1331SOL    HW2 4014   1.769   3.828   3.115 -1.5817 -0.1729  0.4667
 1332SOL     OW 4015   0.876   4.200   0.804 -0.0776 -0.8316  0.1164
 1332SOL    HW1 4016   0.939   4.249   0.856 -0.1001  0.8035 -1.3186
 1332SOL    HW2 4017   0.791   4.231   0.835 -0.0938 -0.0598 -0.6584
 1333SOL     OW 4018   4.760   3.721   1.584 -0.0887 -0.2683  0.5070
 1333SOL    HW1 4019   4.846   3.704   1.622  0.6792  0.8426 -0.6172
 1333SOL    HW2 4020   4.775   3.794   1.523 -1.6316 -0.6594 -0.4109
 1334SOL     OW 4021   0.728   3.341   2.741  0.4444 -0.0990  0.2287
 1334SOL    HW1 4022   0.796   3.274   2.743 -0.2180 -0.7977 -0.0524
 1334SOL    HW2 4023   0.646   3.292   2.739 -0.0371  0.7070 -1.3301
 1335SOL     OW 4024   1.852   3.329   2.997 -0.2995 -0.4996 -0.2906
 1335SOL    HW1 4025   1.856   3.258   2.933 -0.8459 -0.8703  0.0857
 1335SOL    HW2 4026   1.886   3.405   2.949 -0.7859 -0.7483 -1.0651
 1336SOL     OW 4027   1.682   0.296   0.710  0.3165 -0.1082 -0.0046
 1336SOL    HW1 4028   1.677   0.382   0.668 -0.1949 -0.7136 -1.2215
 1336SOL    HW2 4029   1.591   0.267   0.715  0.2631  0.2204  2.1789
 1337SOL     OW 4030   2.945   3.445   3.316 -0.0324 -0.0885  0.1920
 1337SOL    HW1 4031   2.968   3.369   3.262  1.4166  1.4839 -1.5286
 1337SOL    HW2 4032   3.007   3.442   3.390 -0.2419 -0.7654  0.3487
 1338SOL     OW 4033   2.968   2.852   2.782  0.3404 -0.2433  0.2079
 1338SOL    HW1 4034   3.031   2.789   2.746 -0.6067 -1.5155  0.7185
 1338SOL    HW2 4035   3.022   2.916   2.828  1.2971 -0.9853  0.1466
 1339SOL     OW 4036   3.370   3.913   0.321 -0.2685  0.4047 -0.0799
 1339SOL    HW1 4037   3.426   3.988   0.307 -0.5120  0.2220 -2.4277
 1339SOL    HW2 4038   3.405   3.845   0.263  0.2243 -1.5084  2.2865
 1340SOL     OW 4039   4.352   4.801   1.691 -0.2380  0.3993 -0.1602
 1340SOL    HW1 4040   4.340   4.779   1.783  0.9715  2.8915  0.6911
 1340SOL    HW2 4041   4.434   4.851   1.689 -1.0409  1.7766 -2.3030
 1341SOL     OW 4042   0.533   3.050   4.318  0.7361  0.1174 -0.0812
 1341SOL    HW1 4043   0.499   2.972   4.275  1.2668 -0.7206  0.9616
 1341SOL    HW2 4044   0.466   3.117   4.303  0.7097 -0.2541 -1.7929
 1342SOL     OW 4045   0.891   3.760   1.859  0.1848  0.5587 -1.4327
 1342SOL    HW1 4046   0.975   3.781   1.900  0.4105  0.4638 -1.8454
 1342SOL    HW2 4047   0.836   3.836   1.879  0.4441  0.7365 -1.3745
 1343SOL     OW 4048   2.500   4.600   3.851  0.4559 -0.2580  0.4044
 1343SOL    HW1 4049   2.491   4.600   3.755  0.7971 -0.2514  0.3723
 1343SOL    HW2 4050   2.589   4.630   3.867  0.1258  0.5705  0.7585
 1344SOL     OW 4051   4.891   4.397   0.076  0.1839 -0.5889  0.7317
 1344SOL    HW1 4052   4.933   4.393   0.162  2.0750  1.3247 -0.0243
 1344SOL    HW2 4053   4.931   4.327   0.025 -0.0937 -0.9758  1.0377
 1345SOL     OW 4054   1.141   3.808   1.296 -0.0984 -0.0643  0.1294
 1345SOL    HW1 4055   1.055   3.767   1.305 -1.8569  2.9778 -1.2207
 1345SOL    HW2 4056   1.149   3.827   1.203  1.7560  0.2891  0.3294
 1346SOL     OW 4057   2.533   1.813   3.442  0.2667 -0.2095  0.4650
 1346SOL    HW1 4058   2.476   1.801   3.518 -0.6293 -1.1530 -0.3330
 1346SOL    HW2 4059   2.531   1.907   3.426  1.0034  0.0962  1.9972
 1347SOL     OW 4060   3.339   1.331   4.810  0.1682  0.7910 -0.2410
 1347SOL    HW1 4061   3.276   1.320   4.882  0.8242  0.0532  0.2424
 1347SOL    HW2 4062   3.348   1.243   4.773  2.2994  0.4728  0.9021
 1348SOL     OW 4063   0.907   0.179   2.872 -0.4277  0.2343 -0.0159
 1348SOL    HW1 4064   0.847   0.254   2.880 -1.1607 -0.4654  1.4446
 1348SOL    HW2 4065   0.925   0.153   2.963 -0.6284 -1.6869 -0.4756
 1349SOL     OW 4066   1.562   3.660   2.356 -0.6658 -0.1531  0.1662
 1349SOL    HW1 4067   1.635   3.674   2.416 -0.8834 -0.2907  0.4637
 1349SOL    HW2 4068   1.508   3.739   2.364  0.2769  0.6927 -1.2528
 1350SOL     OW 4069   0.470   3.073   0.987 -0.2204 -0.1326 -0.2297
 1350SOL    HW1 4070   0.511   3.140   0.932 -1.0122  0.7425  0.2268
 1350SOL    HW2 4071   0.496   3.096   1.077  1.4949 -1.8451 -0.2247
 1351SOL     OW 4072   4.613   2.138   2.756 -0.1679  0.4950 -0.3429
 1351SOL    HW1 4073   4.651   2.212   2.710  0.3831  0.5561  0.1986
 1351SOL    HW2 4074   4.688   2.090   2.792 -0.4008 -1.1787 -1.9377
 1352SOL     OW 4075   0.449   2.979   2.270  0.1496  0.6283  0.6242
 1352SOL    HW1 4076   0.494   2.911   2.221 -1.9138 -0.6406  0.3734
 1352SOL    HW2 4077   0.370   2.937   2.303 -1.1546  2.8679  0.5740
 1353SOL     OW 4078   4.418   2.700   1.177 -0.3092  0.2649 -0.2969
 1353SOL    HW1 4079   4.428   2.654   1.260  1.1031 -0.2143 -0.7028
 1353SOL    HW2 4080   4.403   2.792   1.201 -0.6617  0.0075  0.4803
 1354SOL     OW 4081   3.489   4.767   3.011  0.0206  0.1932  0.3292
 1354SOL    HW1 4082   3.492   4.721   2.927  0.8999  0.0308  0.4358
 1354SOL    HW2 4083   3.503   4.859   2.988 -0.9073  0.3060  0.1943
 1355SOL     OW 4084   1.711   2.406   3.245  0.1654  0.1744 -0.5833
 1355SOL    HW1 4085   1.626   2.445   3.224  0.2079 -0.4681 -2.0800
 1355SOL    HW2 4086   1.775   2.462   3.200  0.6547  1.1787  1.2487
 1356SOL     OW 4087   3.176   2.927   4.245 -0.3299  0.1401  0.1342
 1356SOL    HW1 4088   3.192   2.832   4.241  1.9613  0.5057 -1.7605
 1356SOL    HW2 4089   3.225   2.956   4.322 -1.7138 -0.2580  1.2122
 1357SOL     OW 4090   0.261   1.004   4.913  0.2209  0.5528  0.4375
 1357SOL    HW1 4091   0.323   1.063   4.956 -0.9264  2.0346  0.1171
 1357SOL    HW2 4092   0.199   1.061   4.868 -1.4533 -0.8501  0.8089
 1358SOL     OW 4093   2.031   0.853   3.684 -0.1070  0.1420  0.4629
 1358SOL    HW1 4094   2.107   0.908   3.703  1.0743 -1.2122 -0.1242
 1358SOL    HW2 4095   2.015   0.868   3.591  0.2256 -0.4968  0.3001
 1359SOL     OW 4096   1.619   4.692   4.619 -0.0164 -0.1769  0.5405
 1359SOL    HW1 4097   1.575   4.711   4.536  0.2114  1.2926  0.7466
 1359SOL    HW2 4098   1.576   4.612   4.650  0.3146 -1.1121 -1.2667
 1360SOL     OW 4099   3.683   0.833   3.425  0.1473 -0.5631 -0.1272
 1360SOL    HW1 4100   3.698   0.799   3.513  1.1243 -0.4715 -0.2538
 1360SOL    HW2 4101   3.616   0.901   3.436  0.9378  0.1029  0.6801
 1361SOL     OW 4102   3.624   2.911   3.313 -0.2219  0.4458  0.0099
 1361SOL    HW1 4103   3.558   2.851   3.277  0.1158  1.0242 -1.6767
 1361SOL    HW2 4104   3.579   2.996   3.316  0.0458  0.5870  0.0589
 1362SOL     OW 4105   2.323   4.787   4.609  0.4414  0.0029 -0.1959
 1362SOL    HW1 4106   2.360   4.835   4.683  0.0812  0.4498 -0.3025
 1362SOL    HW2 4107   2.266   4.722   4.649 -0.4985  0.8666 -0.0993
 1363SOL     OW 4108   4.904   2.026   4.373  0.8994  0.5082 -0.0498
 1363SOL    HW1 4109   4.989   1.986   4.356  1.6409  1.2395  1.6847
 1363SOL    HW2 4110   4.895   2.093   4.305  1.5284  0.1562 -0.4848
 1364SOL     OW 4111   1.042   4.335   0.986 -0.6797  0.2462  0.3605
 1364SOL    HW1 4112   1.099   4.409   0.963 -0.0820 -0.2961  0.0656
 1364SOL    HW2 4113   1.005   4.359   1.071 -1.4468  1.4290 -0.2755
 1365SOL     OW 4114   3.026   1.803   3.040 -0.2577 -0.1281  0.0891
 1365SOL    HW1 4115   2.995   1.713   3.026  0.1084 -0.0997 -0.9921
 1365SOL    HW2 4116   2.994   1.851   2.963 -1.5540  0.9698  1.2646
 1366SOL     OW 4117   3.963   2.921   0.166 -0.4535 -0.5887  0.4168
 1366SOL    HW1 4118   3.894   2.914   0.233 -1.2549  1.6889 -0.0816
 1366SOL    HW2 4119   4.014   2.997   0.193  1.4075 -1.7490  0.3017
 1367SOL     OW 4120   2.568   4.291   0.431 -0.3262 -0.2688  0.1041
 1367SOL    HW1 4121   2.583   4.212   0.483 -0.9952 -1.5238 -1.4968
 1367SOL    HW2 4122   2.532   4.258   0.348 -1.2972  1.7715 -0.3520
 1368SOL     OW 4123   3.746   4.903   2.494 -0.3774 -0.7002  0.1148
 1368SOL    HW1 4124   3.658   4.868   2.478 -0.0079 -0.9521 -1.4762
 1368SOL    HW2 4125   3.730   4.986   2.539 -1.5354 -0.0519 -1.3829
 1369SOL     OW 4126   4.171   4.242   2.435  0.4793  0.6053 -0.2490
 1369SOL    HW1 4127   4.088   4.213   2.473  1.3769 -0.3303  1.0689
 1369SOL    HW2 4128   4.145   4.305   2.368 -1.2474  1.9306  1.5060
 1370SOL     OW 4129   4.739   4.361   3.476 -0.4511  0.2646  0.5079
 1370SOL    HW1 4130   4.800   4.355   3.402 -2.2556 -1.1830 -0.9678
 1370SOL    HW2 4131   4.676   4.428   3.451 -1.0162 -0.1530  0.7767
 1371SOL     OW 4132   4.198   4.021   0.408 -0.4011  0.5266 -0.0669
 1371SOL    HW1 4133   4.261   4.051   0.473  0.3065  0.2318 -0.6053
 1371SOL    HW2 4134   4.229   4.058   0.325  0.1758 -1.1695 -0.6564
 1372SOL     OW 4135   4.324   0.121   4.161  0.2570  0.0268 -0.5130
 1372SOL    HW1 4136   4.360   0.141   4.075 -3.6829  0.8149 -2.2174
 1372SOL    HW2 4137   4.279   0.201   4.188 -2.2699 -1.4926  0.1273
 1373SOL     OW 4138   4.514   4.969   2.373 -0.3577 -0.2727  0.0712
 1373SOL    HW1 4139   4.490   4.881   2.400  1.4993 -0.4432  1.3790
 1373SOL    HW2 4140   4.590   4.957   2.316 -0.7979  0.4397 -0.6925
 1374SOL     OW 4141   2.334   4.147   3.462 -0.0757 -0.1748 -0.2817
 1374SOL    HW1 4142   2.275   4.217   3.434 -1.7234 -0.8444  1.3402
 1374SOL    HW2 4143   2.349   4.096   3.382 -1.2748  0.3143 -0.8460
 1375SOL     OW 4144   2.563   4.863   2.922  0.2420 -0.2197 -0.3078
 1375SOL    HW1 4145   2.607   4.929   2.868 -0.1127  0.5068  0.2582
 1375SOL    HW2 4146   2.628   4.838   2.988 -0.1517  0.8837  0.5540
 1376SOL     OW 4147   2.739   0.613   2.753  0.1829 -0.3552 -0.0633
 1376SOL    HW1 4148   2.796   0.538   2.735  0.9031 -0.1971  1.3818
 1376SOL    HW2 4149   2.691   0.587   2.832  0.0523  0.5014  0.1435
 1377SOL     OW 4150   1.482   4.019   1.946  0.5113 -0.0400 -0.2367
 1377SOL    HW1 4151   1.387   4.020   1.940  0.4528  1.4421  0.4552
 1377SOL    HW2 4152   1.500   3.983   2.033  0.4449  2.0918  0.7299
 1378SOL     OW 4153   0.784   1.461   1.099  0.1939  0.7264 -0.6270
 1378SOL    HW1 4154   0.720   1.491   1.035 -0.3448  3.3752  1.0356
 1378SOL    HW2 4155   0.801   1.536   1.155  4.0196 -0.1374 -0.3005
 1379SOL     OW 4156   2.342   0.171   3.538 -0.0988  0.6787  0.5060
 1379SOL    HW1 4157   2.360   0.143   3.448  0.0276 -0.1714  0.7924
 1379SOL    HW2 4158   2.269   0.116   3.566  0.6944  0.0289  1.3591
 1380SOL     OW 4159   4.059   0.426   3.938  0.4526  0.0403 -0.1301
 1380SOL    HW1 4160   4.005   0.486   3.990  1.1127  0.2443  0.3299
 1380SOL    HW2 4161   4.009   0.344   3.937 -0.5192  0.6210 -0.8855
 1381SOL     OW 4162   3.335   4.258   3.969 -0.1865  0.5755  0.5794
 1381SOL    HW1 4163   3.301   4.215   3.890  1.4161  2.2978 -1.1612
 1381SOL    HW2 4164   3.429   4.244   3.965 -0.1411 -0.1201  2.7785
 1382SOL     OW 4165   1.402   1.477   3.866 -0.3559 -0.0590  0.5271
 1382SOL    HW1 4166   1.338   1.457   3.797 -1.3328 -0.4424  1.5219
 1382SOL    HW2 4167   1.359   1.543   3.921  0.9747  1.3025 -0.0021
 1383SOL     OW 4168   0.998   1.061   2.894 -0.1411  0.5965 -0.4130
 1383SOL    HW1 4169   1.061   1.108   2.840  0.8371 -0.9719 -0.6961
 1383SOL    HW2 4170   1.000   1.105   2.979  2.4829 -0.3275  0.0722
 1384SOL     OW 4171   3.959   0.625   1.978  0.4284  0.4470 -0.0300
 1384SOL    HW1 4172   4.032   0.685   1.961  0.5769  0.3863  0.3850
 1384SOL    HW2 4173   3.895   0.677   2.026 -0.3470  0.8463 -1.4123
 1385SOL     OW 4174   1.211   1.167   2.769 -0.1133 -0.1248 -0.1541
 1385SOL    HW1 4175   1.285   1.112   2.797  0.2955  0.6930  0.4050
 1385SOL    HW2 4176   1.247   1.221   2.699 -0.8918 -1.5161 -1.7137
 1386SOL     OW 4177   0.232   2.164   1.837 -0.2786 -0.1571  0.5620
 1386SOL    HW1 4178   0.275   2.236   1.883 -0.5045  0.5759 -0.3319
 1386SOL    HW2 4179   0.264   2.171   1.747 -1.6678 -0.0622  0.0538
 1387SOL     OW 4180   4.297   1.958   1.910 -0.0753 -0.1350 -0.0618
 1387SOL    HW1 4181   4.241   1.948   1.833  0.4790 -1.4310 -0.3147
 1387SOL    HW2 4182   4.384   1.975   1.875 -0.2093  1.4969  0.3267
 1388SOL     OW 4183   0.911   1.499   3.433  0.3527  0.2038  0.2455
 1388SOL    HW1 4184   0.946   1.530   3.350  0.7957 -1.0020 -0.0385
 1388SOL    HW2 4185   0.830   1.454   3.410  1.3386 -1.6389  0.2169
 1389SOL     OW 4186   2.363   0.938   3.393  0.3639  0.1282 -0.3297
 1389SOL    HW1 4187   2.373   1.002   3.463  2.3132 -0.2378 -0.2166
 1389SOL    HW2 4188   2.365   0.990   3.312  0.2224  0.3654 -0.1799
 1390SOL     OW 4189   0.578   1.140   1.430 -0.3479  0.1819 -0.1007
 1390SOL    HW1 4190   0.573   1.084   1.507  1.1247 -3.0566 -2.1443
 1390SOL    HW2 4191   0.659   1.191   1.443 -0.6559  0.4233  0.9197
 1391SOL     OW 4192   0.301   0.631   2.553  0.5241 -0.0882  0.4507
 1391SOL    HW1 4193   0.320   0.717   2.516 -1.2986 -0.5675 -1.8172
 1391SOL    HW2 4194   0.375   0.614   2.612  3.1459  1.2393 -2.1637
 1392SOL     OW 4195   3.322   1.304   1.639 -0.2337 -0.1429  0.0017
 1392SOL    HW1 4196   3.241   1.344   1.609 -0.4865 -0.6802 -0.0227
 1392SOL    HW2 4197   3.389   1.371   1.622 -0.5942  0.1150 -0.4136
 1393SOL     OW 4198   2.927   0.440   2.649  0.6598 -0.3175  0.0999
 1393SOL    HW1 4199   2.940   0.379   2.575 -0.1545 -0.2271 -0.1286
 1393SOL    HW2 4200   3.014   0.474   2.667  0.8451 -0.1857 -0.9622
 1394SOL     OW 4201   2.912   0.195   2.821 -0.3003  0.2418  0.0713
 1394SOL    HW1 4202   2.828   0.189   2.866  0.7117  1.3727  2.2610
 1394SOL    HW2 4203   2.912   0.282   2.781  0.0489  0.5086  0.6309
 1395SOL     OW 4204   4.530   3.127   4.270 -0.0150  0.0189 -0.1973
 1395SOL    HW1 4205   4.551   3.039   4.302  1.5709  0.6378  0.5791
 1395SOL    HW2 4206   4.457   3.156   4.324 -0.9336 -1.0373 -0.8560
 1396SOL     OW 4207   1.362   1.817   2.512  0.2093 -0.4574 -0.0115
 1396SOL    HW1 4208   1.441   1.865   2.535 -0.2869  0.1642  0.4452
 1396SOL    HW2 4209   1.292   1.860   2.561 -0.6378 -0.1533 -1.4209
 1397SOL     OW 4210   2.137   3.348   2.300  0.5981 -0.0018 -0.2913
 1397SOL    HW1 4211   2.143   3.425   2.244  0.1285  0.1876 -0.0827
 1397SOL    HW2 4212   2.106   3.279   2.243  1.6656 -0.2124 -0.6409
 1398SOL     OW 4213   1.643   0.752   3.369  0.3411  0.1380  0.2731
 1398SOL    HW1 4214   1.682   0.752   3.282  1.1285  1.7729  0.5772
 1398SOL    HW2 4215   1.650   0.662   3.399  1.1549 -0.2012 -0.8731
 1399SOL     OW 4216   4.759   3.706   3.624  0.1978 -0.5081 -0.3065
 1399SOL    HW1 4217   4.786   3.784   3.574 -0.3469 -0.9929 -1.3891
 1399SOL    HW2 4218   4.670   3.688   3.594 -0.2730 -0.6345  1.1058
 1400SOL     OW 4219   0.054   1.354   2.979 -0.0800  0.1723 -0.1644
 1400SOL    HW1 4220   0.126   1.296   3.005  2.1729  0.9904 -3.7740
 1400SOL    HW2 4221  -0.006   1.297   2.931  0.3271  0.1845 -0.6977
 1401SOL     OW 4222   1.758   3.328   0.768 -0.6022 -0.0182  0.7413
 1401SOL    HW1 4223   1.788   3.410   0.729 -0.1085  1.4866  3.9767
 1401SOL    HW2 4224   1.672   3.349   0.806 -1.5823 -1.7217 -0.3630
 1402SOL     OW 4225   2.123   2.855   3.102 -0.0907  0.7584 -0.6751
 1402SOL    HW1 4226   2.208   2.862   3.060  0.1531  1.2688 -0.1149
 1402SOL    HW2 4227   2.127   2.774   3.152 -0.7356 -0.3808 -2.3750
 1403SOL     OW 4228   1.158   2.810   4.158 -0.3583 -0.4549  0.5682
 1403SOL    HW1 4229   1.130   2.793   4.068  1.0792  1.1440 -0.2307
 1403SOL    HW2 4230   1.112   2.744   4.210 -2.6548 -0.2510 -1.0810
 1404SOL     OW 4231   1.578   4.037   4.563 -0.2245  0.4111 -0.4389
 1404SOL    HW1 4232   1.574   3.993   4.648  0.9145 -0.5193 -0.8440
 1404SOL    HW2 4233   1.497   4.013   4.519  0.2179 -1.0392 -0.5157
 1405SOL     OW 4234   2.292   0.903   4.010 -0.5422 -0.4348 -0.3578
 1405SOL    HW1 4235   2.289   0.880   4.103  0.7522 -1.1274 -0.4612
 1405SOL    HW2 4236   2.385   0.902   3.988 -0.6003  2.0481 -1.1122
 1406SOL     OW 4237   3.647   0.512   0.886  0.0410  0.5246  0.0964
 1406SOL    HW1 4238   3.716   0.536   0.947 -1.1986  1.2533  1.2759
 1406SOL    HW2 4239   3.598   0.443   0.931  1.0675 -1.3563 -1.5140
 1407SOL     OW 4240   1.491   4.826   3.014  0.5705 -0.0936 -0.3128
 1407SOL    HW1 4241   1.583   4.848   2.996  0.7835  0.8891  1.6834
 1407SOL    HW2 4242   1.495   4.762   3.084 -0.2563  0.8653  0.6551
 1408SOL     OW 4243   1.920   0.169   3.323 -0.5577  0.1111  0.1113
 1408SOL    HW1 4244   1.962   0.190   3.240  0.5188 -1.3039  0.2576
 1408SOL    HW2 4245   1.838   0.125   3.298 -0.6518  0.4377 -0.1750
 1409SOL     OW 4246   0.228   4.317   2.938 -0.9732  0.2457 -0.2457
 1409SOL    HW1 4247   0.151   4.289   2.888 -1.1941 -0.6346  0.5540
 1409SOL    HW2 4248   0.208   4.406   2.966 -1.1266  0.5050 -1.1515
 1410SOL     OW 4249   1.769   3.321   2.180  0.1030  0.6439  0.2474
 1410SOL    HW1 4250   1.833   3.249   2.185  0.7275  1.2080  4.1884
 1410SOL    HW2 4251   1.823   3.400   2.182 -0.6426  1.1614 -0.0561
 1411SOL     OW 4252   2.624   3.441   3.372 -0.1705 -0.1615 -0.4525
 1411SOL    HW1 4253   2.627   3.353   3.335 -1.2446 -0.1978 -0.4789
 1411SOL    HW2 4254   2.614   3.499   3.296  1.6206  0.0945 -0.5356
 1412SOL     OW 4255   2.384   3.895   0.692 -0.3409  0.1488  0.3923
 1412SOL    HW1 4256   2.333   3.930   0.618  1.8237  0.4316 -1.0505
 1412SOL    HW2 4257   2.398   3.803   0.670  0.3949  0.2556  0.3836
 1413SOL     OW 4258   0.974   1.979   3.804  0.2826  0.2261  0.2132
 1413SOL    HW1 4259   1.054   1.953   3.849  0.6102  1.1382  0.1787
 1413SOL    HW2 4260   1.002   1.997   3.714  0.0749  0.7067  0.2415
 1414SOL     OW 4261   0.405   4.229   4.515 -0.2634  0.1257 -0.1645
 1414SOL    HW1 4262   0.319   4.270   4.522 -1.2601 -1.8687  0.1438
 1414SOL    HW2 4263   0.408   4.194   4.425  0.0680 -0.1039 -0.0669
 1415SOL     OW 4264   4.500   4.352   1.508  0.0338  0.6398  0.2484
 1415SOL    HW1 4265   4.470   4.433   1.467 -1.7980  0.6254  1.4052
 1415SOL    HW2 4266   4.455   4.351   1.593  1.3926 -0.7453  0.9981
 1416SOL     OW 4267   0.124   3.351   0.477  0.0016  0.2924  0.1887
 1416SOL    HW1 4268   0.180   3.340   0.399 -2.1248  1.3406 -1.5974
 1416SOL    HW2 4269   0.176   3.406   0.535  0.6890  1.7085 -1.6474
 1417SOL     OW 4270   1.758   2.746   2.838 -0.0425  0.3089 -0.3083
 1417SOL    HW1 4271   1.697   2.799   2.889  0.6282  0.6935  0.1265
 1417SOL    HW2 4272   1.703   2.695   2.779 -0.7907  0.4661  0.2355
 1418SOL     OW 4273   2.216   3.771   0.892  0.8428 -0.0252 -0.2234
 1418SOL    HW1 4274   2.298   3.752   0.846  0.2221 -0.2409 -1.2538
 1418SOL    HW2 4275   2.200   3.864   0.874  0.2540 -0.2769 -0.9922
 1419SOL     OW 4276   1.720   0.870   4.424  0.4836  0.0502  0.1512
 1419SOL    HW1 4277   1.742   0.819   4.346  1.3550  1.6484 -0.6853
 1419SOL    HW2 4278   1.696   0.956   4.391  2.3204  1.2459  1.7111
 1420SOL     OW 4279   1.979   4.599   2.857  0.5811  0.1635 -0.1364
 1420SOL    HW1 4280   2.003   4.688   2.831  0.4544  0.5408  0.9912
 1420SOL    HW2 4281   2.020   4.587   2.942 -0.3465 -0.4490  0.2437
 1421SOL     OW 4282   4.823   0.876   2.672 -0.1642 -0.1200 -0.2970
 1421SOL    HW1 4283   4.889   0.944   2.663  0.1480 -0.3539  0.1667
 1421SOL    HW2 4284   4.872   0.799   2.702 -0.4343 -0.6935 -1.2814
 1422SOL     OW 4285   4.820   4.456   0.925 -0.0310  0.0290 -0.2661
 1422SOL    HW1 4286   4.896   4.478   0.978 -1.4508  0.3524  1.7412
 1422SOL    HW2 4287   4.778   4.540   0.908 -2.0156 -0.4185  1.9972
 1423SOL     OW 4288   3.902   4.600   0.256 -0.8536 -0.2873  0.2087
 1423SOL    HW1 4289   3.933   4.616   0.167  0.7624 -0.1437  0.7612
 1423SOL    HW2 4290   3.823   4.547   0.245  0.4714 -2.0751 -1.2605
 1424SOL     OW 4291   1.123   0.975   3.998 -0.0593  0.1962 -0.0016
 1424SOL    HW1 4292   1.211   0.999   3.970  0.5069 -1.2876  0.4610
 1424SOL    HW2 4293   1.134   0.934   4.083 -1.0805 -0.8732 -0.3526
 1425SOL     OW 4294   4.862   4.339   0.621  0.0307  0.5055 -0.2182
 1425SOL    HW1 4295   4.804   4.410   0.647  1.0347  1.5608 -0.7599
 1425SOL    HW2 4296   4.947   4.363   0.657  0.4671 -0.2293 -0.7366
 1426SOL     OW 4297   0.721   2.987   4.855 -0.3602  0.3799 -0.2086
 1426SOL    HW1 4298   0.793   2.929   4.831 -1.1053  0.2755 -2.3692
 1426SOL    HW2 4299   0.657   2.930   4.897  1.8991  0.9157  4.6766
 1427SOL     OW 4300   3.982   2.232   3.720  0.0803  0.1901  0.2339
 1427SOL    HW1 4301   4.077   2.235   3.712  0.1050  0.3093  0.5534
 1427SOL    HW2 4302   3.964   2.266   3.808 -0.4026  2.4727 -0.6770
 1428SOL     OW 4303   3.312   2.045   4.665  0.0814  0.0317 -0.0155
 1428SOL    HW1 4304   3.358   2.127   4.682 -0.7907  0.6985 -0.8085
 1428SOL    HW2 4305   3.374   1.993   4.614  0.1665  0.7007 -0.6040
 1429SOL     OW 4306   4.498   4.424   0.991  0.2001  0.4081  0.2698
 1429SOL    HW1 4307   4.558   4.351   0.976 -0.1915  0.2803 -0.8066
 1429SOL    HW2 4308   4.463   4.443   0.904  0.6078  2.1531  0.4544
 1430SOL     OW 4309   0.204   0.982   3.975 -0.6178 -0.0032  0.1192
 1430SOL    HW1 4310   0.235   0.938   3.896 -2.2279  1.6342 -1.5308
 1430SOL    HW2 4311   0.245   1.068   3.972 -1.5651  0.4726  0.4318
 1431SOL     OW 4312   4.389   4.437   4.688  0.1885  0.1226 -0.4145
 1431SOL    HW1 4313   4.455   4.381   4.646 -1.4600 -1.3381 -1.1841
 1431SOL    HW2 4314   4.386   4.516   4.633 -1.4319 -1.4539 -2.7961
 1432SOL     OW 4315   0.200   1.508   4.008  0.4779 -0.7415  0.1035
 1432SOL    HW1 4316   0.275   1.520   4.067  2.2683 -1.7002 -1.8197
 1432SOL    HW2 4317   0.180   1.595   3.977 -0.5595 -0.1985  2.1035
 1433SOL     OW 4318   3.601   4.658   4.532 -0.4813 -0.2761  0.0177
 1433SOL    HW1 4319   3.564   4.681   4.617  1.1350 -0.5131  0.8238
 1433SOL    HW2 4320   3.614   4.742   4.488  0.5010  0.0146  0.8211
 1434SOL     OW 4321   2.101   4.449   0.871  0.3616 -0.1517 -0.0027
 1434SOL    HW1 4322   2.069   4.521   0.817  0.9113 -0.1916 -0.3845
 1434SOL    HW2 4323   2.041   4.447   0.946 -1.8824 -1.5891 -1.7122
 1435SOL     OW 4324   0.354   0.611   4.408  0.3179 -0.2367 -0.4325
 1435SOL    HW1 4325   0.332   0.627   4.500 -0.2330 -1.8291 -0.2600
 1435SOL    HW2 4326   0.309   0.681   4.361 -1.1125 -0.5884  0.3430
 1436SOL     OW 4327   4.822   2.385   2.881  0.5628  0.2676 -0.4561
 1436SOL    HW1 4328   4.876   2.358   2.807  0.1561  0.1862 -0.7306
 1436SOL    HW2 4329   4.734   2.394   2.844  0.4275  0.6009 -0.0642
 1437SOL     OW 4330   2.806   4.531   1.144 -0.1018  0.1027 -0.1319
 1437SOL    HW1 4331   2.734   4.471   1.163  0.1819  0.0459  0.8461
 1437SOL    HW2 4332   2.787   4.608   1.198 -0.9923  1.3486 -2.1222
 1438SOL     OW 4333   2.823   0.705   1.039 -0.0834 -0.5626 -0.6366
 1438SOL    HW1 4334   2.841   0.712   0.945  0.0459  0.6082 -0.5415
 1438SOL    HW2 4335   2.746   0.648   1.045 -0.8969  0.3858 -1.5629
 1439SOL     OW 4336   2.451   1.900   2.579  0.0316 -0.3177 -0.0354
 1439SOL    HW1 4337   2.521   1.910   2.515 -1.0193 -2.2249 -1.6326
 1439SOL    HW2 4338   2.388   1.968   2.555  1.4695  1.7656  1.7537
 1440SOL     OW 4339   0.105   0.626   3.459 -0.5180  0.7253  0.1178
 1440SOL    HW1 4340   0.089   0.534   3.477  1.0593  0.2477 -0.7305
 1440SOL    HW2 4341   0.033   0.653   3.401 -0.7882 -0.0741  0.0763
 1441SOL     OW 4342   2.028   3.110   1.631 -0.6563 -0.3474  0.1051
 1441SOL    HW1 4343   2.015   3.023   1.593  0.1317  0.1433 -1.3802
 1441SOL    HW2 4344   2.000   3.171   1.563  0.6381  0.5772  0.3519
 1442SOL     OW 4345   1.235   4.333   4.888  0.3461  0.0168 -0.4196
 1442SOL    HW1 4346   1.249   4.244   4.919  0.3317  0.8232  2.2049
 1442SOL    HW2 4347   1.298   4.344   4.817  1.9705 -1.3778  0.7139
 1443SOL     OW 4348   0.585   0.762   2.108 -0.4230  0.5627  0.0699
 1443SOL    HW1 4349   0.676   0.766   2.136 -0.4078 -1.2951  0.3829
 1443SOL    HW2 4350   0.585   0.702   2.034 -0.9751  2.8846 -1.9446
 1444SOL     OW 4351   3.867   4.122   4.708  0.9678 -0.1493 -0.0737
 1444SOL    HW1 4352   3.827   4.049   4.756  0.2101 -0.1060 -0.6181
 1444SOL    HW2 4353   3.890   4.185   4.776  0.3292 -0.2870  0.2793
 1445SOL     OW 4354   0.631   3.116   4.619  0.0155  0.0701 -0.5315
 1445SOL    HW1 4355   0.676   3.133   4.701  1.3378  0.3233 -1.2815
 1445SOL    HW2 4356   0.554   3.065   4.644  0.5195 -0.0659  0.8275
 1446SOL     OW 4357   1.502   0.804   4.113 -0.6015 -0.3918  0.0038
 1446SOL    HW1 4358   1.525   0.715   4.087  2.1101  0.4563 -0.8780
 1446SOL    HW2 4359   1.527   0.810   4.205 -0.1540 -0.3771 -0.1149
 1447SOL     OW 4360   4.773   3.459   1.504 -0.1414  0.2063 -0.3309
 1447SOL    HW1 4361   4.803   3.435   1.591 -0.3864  0.1415 -0.2623
 1447SOL    HW2 4362   4.748   3.551   1.512 -0.3141  0.1565 -0.2908
 1448SOL     OW 4363   0.969   3.731   0.680 -0.2666 -0.7510  0.5518
 1448SOL    HW1 4364   0.962   3.680   0.600  1.6546  0.8209 -0.7047
 1448SOL    HW2 4365   1.054   3.707   0.717  0.2905  0.8435  0.3849
 1449SOL     OW 4366   2.819   2.512   4.638 -0.1882  0.0377  0.2755
 1449SOL    HW1 4367   2.892   2.518   4.576  0.7183  0.5003  1.3527
 1449SOL    HW2 4368   2.857   2.471   4.716 -0.5670  1.9301  1.5375
 1450SOL     OW 4369   3.515   3.473   0.434  0.0082  0.2910 -0.2006
 1450SOL    HW1 4370   3.481   3.528   0.363 -0.8009 -0.3430 -0.3263
 1450SOL    HW2 4371   3.555   3.398   0.389  0.6430  0.5128 -0.0161
 1451SOL     OW 4372   4.565   4.308   4.482  0.4077  0.0657  0.1012
 1451SOL    HW1 4373   4.661   4.300   4.480  0.4103  0.2117 -1.3600
 1451SOL    HW2 4374   4.541   4.333   4.393 -1.2153 -2.4298 -0.2595
 1452SOL     OW 4375   1.511   0.942   0.490 -0.4602  0.4615 -0.3638
 1452SOL    HW1 4376   1.549   0.875   0.433  1.4809  1.1402  0.0406
 1452SOL    HW2 4377   1.566   0.942   0.568 -2.3751  0.3496  1.0690
 1453SOL     OW 4378   0.858   4.761   0.295 -0.2090 -0.4526 -0.3818
 1453SOL    HW1 4379   0.947   4.730   0.278  0.6149  2.0006 -0.9124
 1453SOL    HW2 4380   0.833   4.808   0.215 -0.9903  1.0167  0.6796
 1454SOL     OW 4381   2.014   2.203   4.942 -0.3358  0.3755 -0.0954
 1454SOL    HW1 4382   1.938   2.246   4.982  0.0655  0.7980  0.2302
 1454SOL    HW2 4383   2.045   2.266   4.877 -1.5475 -0.6958 -1.7848
 1455SOL     OW 4384   0.185   0.881   3.178  0.1452  0.7149  0.5035
 1455SOL    HW1 4385   0.165   0.813   3.243 -1.5572 -0.1385 -0.8086
 1455SOL    HW2 4386   0.144   0.960   3.213 -1.7444  0.0093  0.0178
 1456SOL     OW 4387   0.571   0.260   3.759  0.6592 -0.3031 -0.3559
 1456SOL    HW1 4388   0.516   0.184   3.740 -1.5488  1.0066  0.4417
 1456SOL    HW2 4389   0.559   0.318   3.684  2.0608 -0.5544 -0.8027
 1457SOL     OW 4390   1.730   3.507   1.146 -0.2296 -0.3673 -0.0128
 1457SOL    HW1 4391   1.746   3.535   1.055  1.3605 -1.0545  0.0225
 1457SOL    HW2 4392   1.753   3.584   1.198  0.6480 -0.5407 -0.1162
 1458SOL     OW 4393   3.655   3.732   1.289  0.0207  0.2694  0.0404
 1458SOL    HW1 4394   3.686   3.810   1.335  0.4541  0.5410 -0.7070
 1458SOL    HW2 4395   3.620   3.676   1.359 -0.9344  1.4155  0.5112
 1459SOL     OW 4396   3.187   4.513   2.410 -0.3669 -0.0155  0.2296
 1459SOL    HW1 4397   3.216   4.589   2.360 -1.3094 -0.5998 -1.2513
 1459SOL    HW2 4398   3.092   4.526   2.421 -0.3336 -0.3654  1.0742
 1460SOL     OW 4399   0.665   3.033   3.549 -0.1394 -0.5415 -0.1682
 1460SOL    HW1 4400   0.737   3.023   3.487  0.3987  0.0895  0.3395
 1460SOL    HW2 4401   0.592   2.986   3.508  0.3714 -0.6490 -0.9914
 1461SOL     OW 4402   1.326   3.542   3.385 -0.7802 -0.3821  0.0209
 1461SOL    HW1 4403   1.299   3.464   3.336  0.0599  0.3886 -1.7682
 1461SOL    HW2 4404   1.415   3.523   3.415 -0.4464 -0.0035 -0.7070
 1462SOL     OW 4405   1.122   3.098   4.437 -0.8324  0.0933 -1.4951
 1462SOL    HW1 4406   1.189   3.164   4.451 -0.3545 -0.7603  0.4906
 1462SOL    HW2 4407   1.127   3.079   4.343 -0.4162  2.2223 -1.9567
 1463SOL     OW 4408   1.255   0.640   0.376  0.1311  0.3198 -0.2758
 1463SOL    HW1 4409   1.272   0.725   0.416  0.0879  1.0045 -1.6645
 1463SOL    HW2 4410   1.324   0.630   0.310 -1.4133  0.5477 -2.0139
 1464SOL     OW 4411   4.229   1.147   2.582  0.1316  0.4056 -0.1183
 1464SOL    HW1 4412   4.196   1.115   2.666  0.9482 -1.2717 -0.3877
 1464SOL    HW2 4413   4.234   1.242   2.592  0.1165  0.2419  1.6972
 1465SOL     OW 4414   1.955   0.550   4.619  0.0038  0.7587 -0.2910
 1465SOL    HW1 4415   1.955   0.455   4.604  1.3710  0.8091 -0.7576
 1465SOL    HW2 4416   2.034   0.566   4.671 -1.1147  1.4528  1.2755
 1466SOL     OW 4417   2.186   1.359   3.108 -0.1946  0.1478 -0.0965
 1466SOL    HW1 4418   2.254   1.410   3.065 -0.6362  0.6578 -0.2090
 1466SOL    HW2 4419   2.166   1.289   3.047 -1.6643  1.5487 -1.3223
 1467SOL     OW 4420   0.574   4.655   4.465  0.0992 -0.3223  0.1026
 1467SOL    HW1 4421   0.582   4.684   4.556  0.9838  0.8084 -0.3179
 1467SOL    HW2 4422   0.655   4.609   4.447  0.7784  1.1359 -0.6815
 1468SOL     OW 4423   4.412   0.266   3.162 -0.4916  0.1184 -1.0630
 1468SOL    HW1 4424   4.489   0.312   3.128  1.0400 -0.9969  0.6712
 1468SOL    HW2 4425   4.448   0.188   3.205 -2.3277  0.6894  1.8043
 1469SOL     OW 4426   0.492   0.255   3.125 -0.8197  0.5964  0.0443
 1469SOL    HW1 4427   0.407   0.289   3.151 -1.1810 -1.2148  1.4329
 1469SOL    HW2 4428   0.548   0.268   3.201 -0.8167 -1.2684  0.4109
 1470SOL     OW 4429   1.997   0.150   3.913 -0.6624  0.2512  0.1159
 1470SOL    HW1 4430   2.048   0.080   3.953  1.2779  1.4077 -0.2056
 1470SOL    HW2 4431   1.915   0.108   3.886  0.0520 -1.6546  0.7569
 1471SOL     OW 4432   4.059   4.701   1.796 -0.4939  0.0590 -0.1814
 1471SOL    HW1 4433   3.993   4.687   1.727  1.2838 -1.8309 -1.6377
 1471SOL    HW2 4434   4.126   4.754   1.754 -0.2230  0.4132  0.6898
 1472SOL     OW 4435   3.889   3.103   4.311  0.3518 -0.4303 -0.4513
 1472SOL    HW1 4436   3.972   3.113   4.357 -0.7701 -1.8055  2.0569
 1472SOL    HW2 4437   3.864   3.011   4.326 -1.0358 -0.3972 -2.2045
 1473SOL     OW 4438   0.616   1.077   3.890  0.4031  0.4645  0.1558
 1473SOL    HW1 4439   0.593   1.127   3.812 -1.7685  0.2060  0.5423
 1473SOL    HW2 4440   0.695   1.119   3.924  0.9267  1.0709 -1.7181
 1474SOL     OW 4441   0.110   4.543   1.050 -0.4808 -0.5312 -0.0021
 1474SOL    HW1 4442   0.175   4.482   1.085  0.2618  0.4460  0.3928
 1474SOL    HW2 4443   0.160   4.623   1.034 -1.1212 -0.4479 -1.8500
 1475SOL     OW 4444   4.840   3.627   4.398 -0.0555  0.1045 -0.2622
 1475SOL    HW1 4445   4.757   3.590   4.429  0.1540  1.7667  2.6512
 1475SOL    HW2 4446   4.907   3.571   4.436  0.2615 -1.1854 -2.5446
 1476SOL     OW 4447   0.153   4.583   3.014  0.2919 -0.6971 -1.1929
 1476SOL    HW1 4448   0.129   4.627   3.096  0.2563 -2.8602  0.0232
 1476SOL    HW2 4449   0.214   4.643   2.971 -0.4997  0.9502 -0.1118
 1477SOL     OW 4450   1.372   2.113   1.429  0.0702  0.6732  0.0816
 1477SOL    HW1 4451   1.424   2.177   1.477 -0.1884  1.3554 -0.5373
 1477SOL    HW2 4452   1.294   2.160   1.403 -1.0502 -0.4182  1.2715
 1478SOL     OW 4453   1.559   3.916   2.530  1.2853 -0.3070  0.2085
 1478SOL    HW1 4454   1.573   3.854   2.601  1.6468 -0.8663 -0.3396
 1478SOL    HW2 4455   1.466   3.909   2.509  1.4622 -1.1915 -0.3200
 1479SOL     OW 4456   4.052   3.163   4.871 -0.4951  0.0565 -0.3740
 1479SOL    HW1 4457   4.144   3.161   4.844 -0.4795 -1.5007 -0.3265
 1479SOL    HW2 4458   4.044   3.243   4.923  1.6251 -1.2301  2.2101
 1480SOL     OW 4459   0.891   2.201   0.461  0.0042  0.3968 -0.5242
 1480SOL    HW1 4460   0.838   2.135   0.416  0.0793  0.3207 -0.5020
 1480SOL    HW2 4461   0.882   2.179   0.554  0.2881  0.2190 -0.5345
 1481SOL     OW 4462   0.868   1.801   3.222 -0.2063 -0.1101  0.4526
 1481SOL    HW1 4463   0.933   1.734   3.242  0.5802  1.0889  2.1474
 1481SOL    HW2 4464   0.862   1.801   3.127  2.0035 -0.5311  0.2625
 1482SOL     OW 4465   4.083   1.209   3.105 -0.2707  0.7585 -0.3105
 1482SOL    HW1 4466   4.093   1.255   3.189 -1.5071 -0.7550  0.7264
 1482SOL    HW2 4467   4.069   1.278   3.041  1.1444  1.9834  0.6406
 1483SOL     OW 4468   3.333   4.527   0.074 -0.0955 -0.1712  0.1957
 1483SOL    HW1 4469   3.366   4.617   0.070 -1.8334  0.4849 -0.8312
 1483SOL    HW2 4470   3.241   4.536   0.099 -0.6333 -1.5412 -1.0765
 1484SOL     OW 4471   1.034   0.604   3.383 -0.0971 -0.6558  0.5610
 1484SOL    HW1 4472   1.059   0.559   3.464  1.6688 -0.7389  0.0087
 1484SOL    HW2 4473   1.051   0.540   3.314 -1.6510 -0.6094  0.1058
 1485SOL     OW 4474   0.697   3.760   0.650  0.6301 -0.1670  0.4492
 1485SOL    HW1 4475   0.682   3.708   0.729  0.2367  1.7177  1.6793
 1485SOL    HW2 4476   0.792   3.775   0.650  0.9784 -2.0622 -0.7400
 1486SOL     OW 4477   1.500   1.090   4.615  0.3325  0.1059  0.0428
 1486SOL    HW1 4478   1.465   1.167   4.661  2.1250 -0.0480  1.7903
 1486SOL    HW2 4479   1.520   1.027   4.684  1.9648 -0.6442 -1.0406
 1487SOL     OW 4480   1.900   4.222   4.018  0.0499 -0.7927 -0.3746
 1487SOL    HW1 4481   1.874   4.177   3.937  1.5835 -1.7641 -0.3614
 1487SOL    HW2 4482   1.860   4.169   4.088 -1.8260  0.4135 -0.4561
 1488SOL     OW 4483   0.344   1.698   3.459  0.4096 -0.1418  0.8403
 1488SOL    HW1 4484   0.316   1.738   3.542  0.0972 -0.3087  0.8184
 1488SOL    HW2 4485   0.305   1.754   3.392  1.5257  0.6007  0.7925
 1489SOL     OW 4486   3.368   0.057   3.588  0.1120 -0.2396 -0.4203
 1489SOL    HW1 4487   3.307   0.019   3.525 -0.7103  0.2494  0.0658
 1489SOL    HW2 4488   3.337   0.027   3.673  1.7835 -1.6916 -0.2766
 1490SOL     OW 4489   2.508   3.826   2.322 -0.0548 -0.2341 -0.2750
 1490SOL    HW1 4490   2.509   3.731   2.337  0.4456 -0.0560  0.9161
 1490SOL    HW2 4491   2.594   3.845   2.284 -0.9182 -0.5234 -2.5627
 1491SOL     OW 4492   1.223   0.237   3.751  0.1753  0.0270 -0.7238
 1491SOL    HW1 4493   1.250   0.245   3.842 -0.8095  0.7088 -0.4772
 1491SOL    HW2 4494   1.302   0.208   3.705  1.8600  3.6226 -0.3713
 1492SOL     OW 4495   4.639   4.153   4.748 -0.0824 -0.0693  0.0352
 1492SOL    HW1 4496   4.694   4.156   4.669 -0.7602  0.4627 -0.4387
 1492SOL    HW2 4497   4.654   4.238   4.790 -0.6588  0.1505 -0.1908
 1493SOL     OW 4498   2.461   2.326   2.981 -0.4729 -0.1829  0.1941
 1493SOL    HW1 4499   2.480   2.293   3.070  0.3649 -0.5506 -0.1050
 1493SOL    HW2 4500   2.522   2.399   2.969 -0.0596 -0.6097 -0.3506
 1494SOL     OW 4501   1.961   1.049   3.147 -0.2484  0.0182 -0.4466
 1494SOL    HW1 4502   2.035   1.040   3.087 -0.3820 -1.0603 -0.4691
 1494SOL    HW2 4503   1.889   1.004   3.104 -0.5500 -0.1136  0.1812
 1495SOL     OW 4504   1.989   3.774   0.526  0.5504  0.1006 -0.2342
 1495SOL    HW1 4505   2.030   3.835   0.587  1.6244 -0.7539 -0.0657
 1495SOL    HW2 4506   1.933   3.829   0.470  1.3426  1.2034  0.0328
 1496SOL     OW 4507   4.170   4.634   4.020 -0.1846  0.2914 -0.4037
 1496SOL    HW1 4508   4.102   4.598   3.963  0.4114  0.4218 -1.2107
 1496SOL    HW2 4509   4.189   4.563   4.082 -0.9919  0.2258 -0.2213
 1497SOL     OW 4510   2.075   4.248   1.889  0.5013  0.0256  0.0904
 1497SOL    HW1 4511   2.043   4.195   1.962  0.4065  0.7049  0.5491
 1497SOL    HW2 4512   2.113   4.184   1.828 -0.1856 -0.6238  0.3324
 1498SOL     OW 4513   2.570   1.744   4.284 -0.0887  0.2637 -0.2278
 1498SOL    HW1 4514   2.526   1.770   4.203  0.0143  1.1790 -0.0040
 1498SOL    HW2 4515   2.640   1.808   4.294  0.6715 -0.5716 -0.0439
 1499SOL     OW 4516   4.415   3.971   3.689  0.2142 -0.1120 -0.3228
 1499SOL    HW1 4517   4.325   3.974   3.656 -0.3590  0.8121  1.2152
 1499SOL    HW2 4518   4.449   4.059   3.673 -0.0222  0.3003  1.3285
 1500SOL     OW 4519   2.374   0.259   2.325 -0.3295 -0.0903 -0.3143
 1500SOL    HW1 4520   2.462   0.290   2.347 -0.9482  0.1874  2.1232
 1500SOL    HW2 4521   2.388   0.177   2.278  1.2389 -0.5790  0.9244
 1501SOL     OW 4522   1.020   1.324   1.381  0.1512 -0.0451  0.7615
 1501SOL    HW1 4523   1.013   1.262   1.308  1.7375  2.6858 -1.9384
 1501SOL    HW2 4524   0.930   1.351   1.398 -0.2301 -0.4657 -0.4684
 1502SOL     OW 4525   2.191   3.186   0.704 -0.4624  0.4828  0.0482
 1502SOL    HW1 4526   2.138   3.159   0.778 -0.2803  0.0033  0.0091
 1502SOL    HW2 4527   2.133   3.239   0.650 -0.7604  0.3513  0.2415
 1503SOL     OW 4528   0.660   1.750   0.739 -0.2419  0.0698 -0.2235
 1503SOL    HW1 4529   0.642   1.718   0.650 -0.2712  0.7333 -0.4656
 1503SOL    HW2 4530   0.593   1.708   0.793  0.8369 -1.7127 -0.2035
 1504SOL     OW 4531   3.302   0.224   3.185  0.3716  0.2825  0.4510
 1504SOL    HW1 4532   3.358   0.171   3.128  0.3250  0.8740 -0.1544
 1504SOL    HW2 4533   3.362   0.284   3.229  0.1370  1.5520 -0.8965
 1505SOL     OW 4534   2.180   4.944   4.329  0.0374 -0.1526 -0.2355
 1505SOL    HW1 4535   2.220   4.936   4.242  3.0903 -0.1053  1.0254
 1505SOL    HW2 4536   2.171   4.853   4.359  1.1506 -0.1197  0.2466
 1506SOL     OW 4537   1.888   3.376   4.863  0.6207 -0.2138 -0.8560
 1506SOL    HW1 4538   1.910   3.394   4.955  1.8497  0.0724 -1.1929
 1506SOL    HW2 4539   1.963   3.327   4.830 -0.7210 -2.1687 -1.1658
 1507SOL     OW 4540   4.448   4.449   0.716 -0.3402 -0.2263 -0.2322
 1507SOL    HW1 4541   4.375   4.503   0.685  1.1885  1.8654 -0.4308
 1507SOL    HW2 4542   4.524   4.480   0.665  1.0083 -1.1327  1.1330
 1508SOL     OW 4543   3.636   0.069   3.607  0.3515  0.6646 -0.1244
 1508SOL    HW1 4544   3.637   0.068   3.702  0.0402 -2.3900 -0.0741
 1508SOL    HW2 4545   3.544   0.084   3.584  0.0758 -0.6192  0.1085
 1509SOL     OW 4546   3.314   3.900   3.916  0.1105  0.1667 -0.5852
 1509SOL    HW1 4547   3.257   3.824   3.929 -0.2357  0.4260 -0.5461
 1509SOL    HW2 4548   3.256   3.975   3.929 -0.3635  0.4943 -3.7128
 1510SOL     OW 4549   1.655   3.642   4.479 -0.1461  0.4291 -0.0288
 1510SOL    HW1 4550   1.672   3.674   4.567 -1.2132  0.5222  0.1606
 1510SOL    HW2 4551   1.736   3.598   4.453  0.4944  1.1976  0.6333
 1511SOL     OW 4552   1.605   1.939   4.393 -0.1016 -0.2689  0.9454
 1511SOL    HW1 4553   1.625   2.012   4.452 -1.2378  1.9068 -1.1958
 1511SOL    HW2 4554   1.677   1.940   4.330 -0.6890 -0.2845  0.2687
 1512SOL     OW 4555   1.517   3.713   2.717  0.3349  0.7007 -0.3799
 1512SOL    HW1 4556   1.442   3.658   2.693 -0.6055  1.8813 -0.2204
 1512SOL    HW2 4557   1.574   3.655   2.769 -1.5091  0.3762  1.3709
 1513SOL     OW 4558   1.532   1.003   2.365  0.0531 -0.0945 -0.2140
 1513SOL    HW1 4559   1.545   0.987   2.458  0.9303 -1.8958 -0.5935
 1513SOL    HW2 4560   1.440   1.028   2.357 -0.1733 -0.4525  1.0661
 1514SOL     OW 4561   4.471   1.924   1.468 -0.1110  0.0313  0.0875
 1514SOL    HW1 4562   4.381   1.933   1.435 -0.4269 -0.3055  0.8423
 1514SOL    HW2 4563   4.491   1.831   1.460  0.2859  0.1545 -0.3677
 1515SOL     OW 4564   3.686   4.034   1.842 -0.9559 -0.1527  0.1129
 1515SOL    HW1 4565   3.638   4.110   1.874 -2.9632 -1.1341 -0.4259
 1515SOL    HW2 4566   3.728   4.064   1.761 -0.5552  0.7402  0.6286
 1516SOL     OW 4567   0.754   3.536   4.630  0.4901  0.3783  0.4017
 1516SOL    HW1 4568   0.834   3.485   4.616  0.7359  0.3860  1.6928
 1516SOL    HW2 4569   0.760   3.607   4.567  1.9464  0.8818  1.0687
 1517SOL     OW 4570   2.862   4.018   4.491  0.0396  0.1702 -0.2795
 1517SOL    HW1 4571   2.874   4.077   4.417 -0.1858  1.6227  0.7906
 1517SOL    HW2 4572   2.849   4.077   4.566  0.3165 -1.2435  0.9151
 1518SOL     OW 4573   1.427   2.079   3.544  0.3594 -0.0228  0.1946
 1518SOL    HW1 4574   1.466   2.051   3.461  0.6992  0.5207  0.1714
 1518SOL    HW2 4575   1.416   2.173   3.536  1.4527  0.2204  1.2000
 1519SOL     OW 4576   1.364   3.735  -0.025  0.0767 -0.3407  0.1262
 1519SOL    HW1 4577   1.271   3.716  -0.034 -0.0918  0.5381 -0.0594
 1519SOL    HW2 4578   1.380   3.730   0.070  0.0864 -1.5352  0.0789
 1520SOL     OW 4579   2.635   0.851   4.267 -0.4111  0.1891  0.6223
 1520SOL    HW1 4580   2.587   0.769   4.280 -0.2691  0.1346  0.8093
 1520SOL    HW2 4581   2.567   0.917   4.253 -0.5098 -0.1519 -0.7074
 1521SOL     OW 4582   3.109   4.392   1.620 -0.1160 -0.2187  0.1239
 1521SOL    HW1 4583   3.109   4.369   1.527  0.6935 -0.6940  0.2262
 1521SOL    HW2 4584   3.111   4.488   1.621  0.4854 -0.2170 -0.3701
 1522SOL     OW 4585   0.966   2.788   2.825  0.3658 -0.0035  0.2745
 1522SOL    HW1 4586   1.014   2.782   2.742 -2.1174 -0.7739 -1.2168
 1522SOL    HW2 4587   0.940   2.698   2.845 -0.2928  0.3534  1.1245
 1523SOL     OW 4588   2.677   3.782   3.448  0.3868  0.4024  0.6563
 1523SOL    HW1 4589   2.730   3.768   3.370  0.4554  0.0135  0.7665
 1523SOL    HW2 4590   2.671   3.695   3.488  0.1227  0.5473  0.9349
 1524SOL     OW 4591   0.306   0.088   0.424 -0.0017  0.4030  0.3577
 1524SOL    HW1 4592   0.264   0.007   0.395 -0.3952  1.2242 -1.5083
 1524SOL    HW2 4593   0.233   0.144   0.452  0.2679  0.1357  1.6581
 1525SOL     OW 4594   2.900   1.319   2.744  0.1782 -0.0781 -0.0398
 1525SOL    HW1 4595   2.964   1.350   2.808  2.9992 -0.8216 -2.2907
 1525SOL    HW2 4596   2.930   1.354   2.660 -0.8053 -2.6606 -1.5981
 1526SOL     OW 4597   1.039   0.306   2.450 -0.1354 -0.0038 -0.3921
 1526SOL    HW1 4598   0.983   0.233   2.476 -1.0040  0.5819 -0.5942
 1526SOL    HW2 4599   1.126   0.282   2.484 -0.5046 -0.8981 -0.0363
 1527SOL     OW 4600   1.025   4.628   2.904 -0.2117 -0.4425 -0.1909
 1527SOL    HW1 4601   1.100   4.668   2.949 -0.1520 -0.6291 -0.1187
 1527SOL    HW2 4602   0.970   4.701   2.878 -0.2785 -0.3296  0.2472
 1528SOL     OW 4603   0.786   1.527   0.058  0.0458 -0.0372  0.4906
 1528SOL    HW1 4604   0.715   1.476   0.019  1.9440 -1.5510 -1.1736
 1528SOL    HW2 4605   0.817   1.474   0.131  1.7022 -1.1518 -0.9451
 1529SOL     OW 4606   1.550   1.409   2.415  0.4492 -0.5110 -0.2031
 1529SOL    HW1 4607   1.558   1.424   2.509 -0.8797 -0.2146 -0.1171
 1529SOL    HW2 4608   1.640   1.413   2.382  0.7339  2.0063  0.6614
 1530SOL     OW 4609   2.581   2.460   4.883  0.4166  0.3787 -0.2285
 1530SOL    HW1 4610   2.643   2.480   4.953  0.0130  2.0278 -0.2796
 1530SOL    HW2 4611   2.498   2.445   4.928 -0.2410  3.0941 -0.3308
 1531SOL     OW 4612   0.238   0.228   1.353  0.1299  0.4838 -0.0051
 1531SOL    HW1 4613   0.307   0.170   1.320  0.5852  0.6968  0.5475
 1531SOL    HW2 4614   0.282   0.283   1.419 -0.8030 -0.1030  1.1495
 1532SOL     OW 4615   3.941   4.176   0.220  0.1759  0.2123  0.2667
 1532SOL    HW1 4616   3.989   4.220   0.150 -1.9234  1.1868 -0.6553
 1532SOL    HW2 4617   3.938   4.239   0.291 -1.3732  0.9955 -0.4298
 1533SOL     OW 4618   1.970   2.268   1.494  0.5168 -0.0382 -0.5234
 1533SOL    HW1 4619   1.902   2.250   1.429  1.1734 -1.1583 -0.9141
 1533SOL    HW2 4620   1.940   2.223   1.573  0.9356 -0.7945 -0.7840
 1534SOL     OW 4621   4.263   2.808   4.742  0.3349 -0.5342 -0.1787
 1534SOL    HW1 4622   4.264   2.885   4.685  0.9955 -1.0267 -0.8635
 1534SOL    HW2 4623   4.238   2.841   4.828  0.2809  0.3867 -0.5404
 1535SOL     OW 4624   4.048   3.513   3.705 -0.2098 -0.0640 -0.2130
 1535SOL    HW1 4625   4.101   3.559   3.640  0.2011  0.4753  0.4874
 1535SOL    HW2 4626   3.974   3.478   3.656 -0.1333  0.7122 -0.8924
 1536SOL     OW 4627   1.104   1.776   2.961 -0.5488  0.3153  0.8121
 1536SOL    HW1 4628   1.144   1.844   3.015 -0.0926  0.3515  0.4242
 1536SOL    HW2 4629   1.116   1.696   3.011  0.9651  0.1504  0.2057
 1537SOL     OW 4630   2.709   4.296   2.333  0.1214  0.0615  0.1193
 1537SOL    HW1 4631   2.660   4.255   2.261  0.1606  1.5802 -0.8169
 1537SOL    HW2 4632   2.649   4.361   2.369  1.2131  1.5993 -0.7174
 1538SOL     OW 4633   4.237   2.668   0.567  0.2316 -0.2086  0.1475
 1538SOL    HW1 4634   4.183   2.633   0.638  1.3152  0.8430  1.5714
 1538SOL    HW2 4635   4.299   2.727   0.611 -0.3865  2.1477 -1.8733
 1539SOL     OW 4636   2.384   2.324   0.114  0.1899  0.2673  0.4918
 1539SOL    HW1 4637   2.373   2.239   0.072  1.3682  0.9256 -1.2943
 1539SOL    HW2 4638   2.442   2.307   0.189  2.1652 -0.2532 -1.0586
 1540SOL     OW 4639   0.951   1.116   2.329  0.5559  0.3555 -0.3947
 1540SOL    HW1 4640   0.957   1.183   2.397  1.1025 -0.0168 -0.0711
 1540SOL    HW2 4641   0.969   1.034   2.374 -1.2917 -0.1792 -0.5363
 1541SOL     OW 4642   3.221   3.675   0.865  0.0889  0.4300  0.2756
 1541SOL    HW1 4643   3.310   3.696   0.838  0.5654 -1.4735  0.2399
 1541SOL    HW2 4644   3.231   3.623   0.945 -0.9190 -0.5356 -0.1925
 1542SOL     OW 4645   1.342   2.833   1.541 -0.4127  0.7941 -0.1732
 1542SOL    HW1 4646   1.425   2.880   1.544 -0.1012  0.2233  0.2786
 1542SOL    HW2 4647   1.288   2.876   1.609  0.3490 -0.3642  1.2209
 1543SOL     OW 4648   1.865   1.697   0.242 -0.1157 -0.0143  0.2233
 1543SOL    HW1 4649   1.874   1.766   0.176 -0.7493  1.7634  1.9268
 1543SOL    HW2 4650   1.770   1.682   0.248  0.0747 -2.4992 -1.4986
 1544SOL     OW 4651   0.259   2.582   1.014 -0.3140  0.0531  0.2327
 1544SOL    HW1 4652   0.287   2.671   0.992  2.3284 -0.6154  0.5683
 1544SOL    HW2 4653   0.217   2.591   1.100 -1.1580  1.1032 -0.2571
 1545SOL     OW 4654   3.094   0.642   3.799 -0.1225  0.1122  0.8498
 1545SOL    HW1 4655   3.114   0.732   3.772  1.0631 -0.2630  0.4268
 1545SOL    HW2 4656   3.166   0.590   3.764 -0.3820 -0.8974  1.7668
 1546SOL     OW 4657   2.689   0.811   4.832 -0.4106  0.0012  0.0764
 1546SOL    HW1 4658   2.758   0.817   4.897 -0.9816  0.4864  0.6451
 1546SOL    HW2 4659   2.734   0.785   4.751  0.4418  0.4262  0.4096
 1547SOL     OW 4660   2.342   2.733   4.747 -0.0583 -0.0727 -0.7215
 1547SOL    HW1 4661   2.323   2.680   4.825 -0.5769 -0.3470 -1.0250
 1547SOL    HW2 4662   2.422   2.695   4.711  0.3076  0.1943 -0.2059
 1548SOL     OW 4663   4.093   1.286   0.230 -1.0582  0.7050  0.4255
 1548SOL    HW1 4664   4.000   1.287   0.253 -1.5525  1.4103 -1.4372
 1548SOL    HW2 4665   4.094   1.286   0.134  0.8717  0.5116  0.4148
 1549SOL     OW 4666   3.642   4.191   2.242 -0.2284  0.1036  0.1353
 1549SOL    HW1 4667   3.576   4.229   2.184 -0.1234 -0.4256 -0.3462
 1549SOL    HW2 4668   3.615   4.217   2.330 -1.4297 -0.5957  0.0022
 1550SOL     OW 4669   2.182   1.204   0.925  0.0288  0.7712 -0.3489
 1550SOL    HW1 4670   2.212   1.151   0.998  0.8874  0.6743 -0.7599
 1550SOL    HW2 4671   2.102   1.246   0.957  0.5074  0.9071  0.7153
 1551SOL     OW 4672   2.799   2.861   3.910  0.3535  0.0591 -0.0792
 1551SOL    HW1 4673   2.794   2.851   4.005  1.6681  0.6835  0.0794
 1551SOL    HW2 4674   2.764   2.948   3.893  0.9132  0.2926 -0.0627
 1552SOL     OW 4675   4.597   2.499   2.744  0.5543  0.7669  0.0558
 1552SOL    HW1 4676   4.576   2.481   2.653 -1.2287 -1.0327  0.7431
 1552SOL    HW2 4677   4.548   2.578   2.765  0.3281  0.7292 -0.3273
 1553SOL     OW 4678   4.227   4.298   1.349 -0.0910  0.0482 -0.3661
 1553SOL    HW1 4679   4.227   4.353   1.271  0.4717 -0.2302 -0.5694
 1553SOL    HW2 4680   4.319   4.297   1.377 -0.2067 -0.2610  0.0042
 1554SOL     OW 4681   3.056   3.871   4.566 -0.4040  0.6570 -0.3941
 1554SOL    HW1 4682   2.966   3.898   4.552 -1.0956  0.1247  2.3518
 1554SOL    HW2 4683   3.074   3.893   4.658  1.3268 -1.6950 -0.0459
 1555SOL     OW 4684   4.850   2.857   3.270 -0.1787  0.0223  0.1666
 1555SOL    HW1 4685   4.918   2.880   3.333  1.7346 -0.3949 -1.6160
 1555SOL    HW2 4686   4.852   2.928   3.206  1.0088 -1.5691 -1.6880
 1556SOL     OW 4687   3.240   0.872   0.136  0.2297  0.1962 -0.2783
 1556SOL    HW1 4688   3.310   0.881   0.200 -0.2442  0.1349  0.2636
 1556SOL    HW2 4689   3.281   0.891   0.052  0.3165  2.8331  0.2722
 1557SOL     OW 4690   4.019   1.041   4.207 -0.5790  0.2824 -0.3276
 1557SOL    HW1 4691   3.975   0.984   4.270  0.7299 -0.0812  0.2897
 1557SOL    HW2 4692   3.968   1.031   4.126 -0.2840 -1.9467 -0.3107
 1558SOL     OW 4693   1.226   1.980   3.097  0.2458  0.2681  0.2689
 1558SOL    HW1 4694   1.313   2.018   3.085  0.0146  0.8413  0.3698
 1558SOL    HW2 4695   1.236   1.919   3.170  0.2894  1.2896  1.1594
 1559SOL     OW 4696   4.340   0.899   2.677  0.0210 -0.5195 -0.4237
 1559SOL    HW1 4697   4.323   0.985   2.639  0.1577 -0.1373  0.3534
 1559SOL    HW2 4698   4.391   0.852   2.610 -0.3957 -0.1448 -1.0086
 1560SOL     OW 4699   3.700   4.753   3.485  0.2245 -0.1989 -0.3753
 1560SOL    HW1 4700   3.680   4.827   3.542 -0.9648  1.0670 -2.2753
 1560SOL    HW2 4701   3.651   4.772   3.404  1.7097 -1.9189 -1.7703
 1561SOL     OW 4702   3.167   0.930   0.877  0.3272  0.2229  0.2555
 1561SOL    HW1 4703   3.162   1.013   0.924 -1.0209  1.6842 -2.1969
 1561SOL    HW2 4704   3.078   0.916   0.844  0.3016 -2.6917  1.2832
 1562SOL     OW 4705   2.126   1.498   0.555  0.4288 -0.3863 -0.3562
 1562SOL    HW1 4706   2.095   1.527   0.469 -1.7907 -1.5088 -0.0073
 1562SOL    HW2 4707   2.098   1.407   0.561  3.1733 -1.2918  0.4126
 1563SOL     OW 4708   4.172   0.259   4.642  0.2367 -0.3197 -0.2147
 1563SOL    HW1 4709   4.158   0.204   4.565  0.9053 -1.0016  0.1358
 1563SOL    HW2 4710   4.260   0.294   4.631  0.5373 -0.8315  0.4707
 1564SOL     OW 4711   0.391   2.548   1.411  0.0293 -0.1235 -0.7742
 1564SOL    HW1 4712   0.301   2.551   1.380  0.7494  1.9762 -2.9223
 1564SOL    HW2 4713   0.437   2.493   1.348  0.1865 -1.8082  0.7227
 1565SOL     OW 4714   4.659   1.650   1.155  0.3048  0.3468 -0.5230
 1565SOL    HW1 4715   4.697   1.604   1.080 -1.0734  1.5732 -2.0779
 1565SOL    HW2 4716   4.714   1.728   1.165 -0.5189  1.0809 -1.4546
 1566SOL     OW 4717   3.747   1.226   4.864 -0.0629 -0.2244 -0.1890
 1566SOL    HW1 4718   3.653   1.214   4.866  0.0142 -0.9226  2.0272
 1566SOL    HW2 4719   3.762   1.313   4.903  0.2489 -0.6707  0.7145
 1567SOL     OW 4720   0.586   3.573   2.791 -0.3849  0.3863 -0.7721
 1567SOL    HW1 4721   0.636   3.492   2.792  0.5876  0.9582 -1.9657
 1567SOL    HW2 4722   0.502   3.549   2.751 -0.9227 -0.4567  0.7680
 1568SOL     OW 4723   2.401   4.214   1.954 -0.2372 -0.2320  0.4540
 1568SOL    HW1 4724   2.382   4.200   2.047 -0.8308 -0.4577  0.3051
 1568SOL    HW2 4725   2.374   4.133   1.912 -0.5815  0.1111  0.0023
 1569SOL     OW 4726   1.452   2.612   1.193 -0.0348  0.4138 -0.0391
 1569SOL    HW1 4727   1.386   2.666   1.237  0.2642  1.0018 -0.3052
 1569SOL    HW2 4728   1.479   2.664   1.118 -2.0775 -1.4110 -2.2154
 1570SOL     OW 4729   0.616   2.451   4.446 -0.2535 -1.0731 -0.0485
 1570SOL    HW1 4730   0.627   2.462   4.351  1.6164  3.4667  0.4535
 1570SOL    HW2 4731   0.699   2.412   4.475  0.9091  1.3322  0.0513
 1571SOL     OW 4732   3.024   2.471   2.566 -0.0338  0.5323  0.3504
 1571SOL    HW1 4733   2.946   2.454   2.619 -0.2780 -1.3318 -0.5334
 1571SOL    HW2 4734   3.074   2.390   2.571  0.9758  1.0715 -0.5679
 1572SOL     OW 4735   3.087   0.343   4.002  0.1825  0.0337 -0.0303
 1572SOL    HW1 4736   2.993   0.334   4.013  0.3141  0.4153  1.5412
 1572SOL    HW2 4737   3.108   0.428   4.040  0.8982  0.9021 -2.2236
 1573SOL     OW 4738   4.213   1.988   4.652  0.3818  0.1999  0.0383
 1573SOL    HW1 4739   4.218   1.919   4.719 -0.1827 -0.6204 -0.7317
 1573SOL    HW2 4740   4.277   2.053   4.680 -2.4276  1.8357  3.5523
 1574SOL     OW 4741   0.874   0.381   1.916 -0.1679  0.4380  0.3550
 1574SOL    HW1 4742   0.903   0.312   1.976  1.3583  1.5781  0.9825
 1574SOL    HW2 4743   0.798   0.343   1.872 -0.1168 -1.1842  1.5539
 1575SOL     OW 4744   3.347   4.055   3.023  0.9340  0.6031  0.6610
 1575SOL    HW1 4745   3.298   4.053   3.106  1.8177 -1.7656  1.1991
 1575SOL    HW2 4746   3.281   4.036   2.956  0.6545 -0.0904  1.1209
 1576SOL     OW 4747   2.658   2.719   4.749 -0.1326  0.5440  0.2438
 1576SOL    HW1 4748   2.661   2.727   4.845  1.0248  1.0931  0.1763
 1576SOL    HW2 4749   2.715   2.644   4.730  1.2321  1.6360 -0.1213
 1577SOL     OW 4750   3.571   2.761   2.133 -0.1582 -0.5110  0.2785
 1577SOL    HW1 4751   3.593   2.700   2.203  0.6728  1.1789  1.5433
 1577SOL    HW2 4752   3.655   2.798   2.106 -0.6107 -0.1703 -0.7239
 1578SOL     OW 4753   0.276   2.315   0.029 -0.2768  0.1194  0.4997
 1578SOL    HW1 4754   0.352   2.365  -0.001 -0.8917  0.3963 -0.6586
 1578SOL    HW2 4755   0.233   2.372   0.093 -0.9293  1.1019 -0.7490
 1579SOL     OW 4756   1.578   4.812   0.702  0.2689 -0.0994  0.2097
 1579SOL    HW1 4757   1.649   4.834   0.762 -0.1740  0.3033  0.5936
 1579SOL    HW2 4758   1.515   4.763   0.754  0.0645 -0.0844 -0.0186
 1580SOL     OW 4759   4.948   2.363   1.947 -0.0462  0.5862 -0.6170
 1580SOL    HW1 4760   4.866   2.410   1.960 -0.8096 -1.0860  1.1369
 1580SOL    HW2 4761   4.996   2.415   1.882 -1.7169  2.5484 -0.3700
 1581SOL     OW 4762   2.697   4.111   1.072 -0.0219 -0.1390  0.2072
 1581SOL    HW1 4763   2.716   4.095   1.165  0.1707 -2.4269 -0.1712
 1581SOL    HW2 4764   2.721   4.030   1.028 -4.0629 -0.7721 -1.2906
 1582SOL     OW 4765   2.330   2.471   1.669  0.6313  0.2317 -0.0707
 1582SOL    HW1 4766   2.330   2.563   1.696 -0.6288  0.0804  0.4762
 1582SOL    HW2 4767   2.243   2.439   1.690  0.1930 -0.4289 -2.5896
 1583SOL     OW 4768   3.765   3.653   3.297  0.5715  0.1931  0.5102
 1583SOL    HW1 4769   3.698   3.585   3.301  0.7900 -0.0294  0.3943
 1583SOL    HW2 4770   3.735   3.712   3.228  0.1252  0.4922  0.9493
 1584SOL     OW 4771   2.181   1.653   3.861  0.0182 -0.2293  0.2283
 1584SOL    HW1 4772   2.206   1.562   3.876 -2.3564 -0.9528  0.2928
 1584SOL    HW2 4773   2.110   1.647   3.797 -0.5613  1.5271  0.6677
 1585SOL     OW 4774   0.379   0.994   0.842 -0.5613  0.1169  0.0128
 1585SOL    HW1 4775   0.333   0.972   0.922 -1.8102  0.5288 -0.5634
 1585SOL    HW2 4776   0.411   1.083   0.855  1.6314 -0.7551  1.0731
 1586SOL     OW 4777   2.517   3.203   2.813  0.5762 -0.1044  0.3216
 1586SOL    HW1 4778   2.588   3.258   2.780 -0.8337  0.5888 -1.7706
 1586SOL    HW2 4779   2.481   3.251   2.887  0.8722  0.6342 -0.0065
 1587SOL     OW 4780   3.453   0.806   1.132 -0.6845 -0.8512  0.3623
 1587SOL    HW1 4781   3.478   0.898   1.130 -1.1941 -0.7200 -0.2782
 1587SOL    HW2 4782   3.364   0.806   1.169 -1.6923 -0.8224 -1.9033
 1588SOL     OW 4783   1.827   2.543   3.031 -0.0495  0.1138  0.5014
 1588SOL    HW1 4784   1.878   2.495   2.966  1.0608  1.7382  0.1212
 1588SOL    HW2 4785   1.794   2.620   2.984 -0.9580  0.2700  1.3488
 1589SOL     OW 4786   0.318   3.676   0.277 -0.3255  0.2444 -0.3267
 1589SOL    HW1 4787   0.330   3.616   0.351  0.1945 -1.2502 -1.5629
 1589SOL    HW2 4788   0.377   3.643   0.209 -1.0669  1.3265 -1.5517
 1590SOL     OW 4789   4.420   3.603   4.039  0.2392  0.1461  0.5932
 1590SOL    HW1 4790   4.392   3.520   4.002 -2.0948  1.1556 -0.0618
 1590SOL    HW2 4791   4.486   3.636   3.977 -0.5035 -0.1662 -0.3848
 1591SOL     OW 4792   3.442   4.074   3.539  0.4312 -0.2537  0.2316
 1591SOL    HW1 4793   3.355   4.113   3.544  0.8667  0.6047  1.6959
 1591SOL    HW2 4794   3.495   4.139   3.492  0.5536 -0.2712  0.3460
 1592SOL     OW 4795   4.585   1.661   3.786  0.1590 -0.1564  0.2325
 1592SOL    HW1 4796   4.609   1.726   3.853 -2.0892 -0.2539  1.2234
 1592SOL    HW2 4797   4.556   1.585   3.836 -1.4184 -0.2917 -0.8070
 1593SOL     OW 4798   4.699   0.774   3.115  0.0090  0.8727  0.2646
 1593SOL    HW1 4799   4.677   0.829   3.191  0.0679  1.0270  0.1694
 1593SOL    HW2 4800   4.696   0.834   3.041 -1.0619  0.5180  0.0068
 1594SOL     OW 4801   0.420   1.962   2.682 -0.0371  0.3028  0.4512
 1594SOL    HW1 4802   0.492   1.899   2.682 -0.3042 -0.0059  0.2161
 1594SOL    HW2 4803   0.363   1.934   2.611 -0.2377  0.7242  0.4380
 1595SOL     OW 4804   1.111   4.606   1.027 -0.2103 -0.4012 -0.2825
 1595SOL    HW1 4805   1.172   4.648   1.088 -0.3457 -1.1038  0.3559
 1595SOL    HW2 4806   1.092   4.673   0.961  0.3531  0.1979  0.1531
 1596SOL     OW 4807   3.507   0.529   0.644 -0.0967  0.1937 -0.1237
 1596SOL    HW1 4808   3.550   0.553   0.726 -0.8958  2.5062 -0.3084
 1596SOL    HW2 4809   3.513   0.433   0.640  0.7749  0.1052  2.1517
 1597SOL     OW 4810   3.122   2.598   1.459 -0.7390 -0.1684 -0.1924
 1597SOL    HW1 4811   3.206   2.556   1.440  0.3001 -0.1442  3.6067
 1597SOL    HW2 4812   3.131   2.687   1.424  1.3167  0.1918  1.1036
 1598SOL     OW 4813   2.900   2.577   3.897  0.4021  0.5664  0.4363
 1598SOL    HW1 4814   2.869   2.487   3.893  2.1087 -0.1924  2.3034
 1598SOL    HW2 4815   2.987   2.574   3.858 -0.7262  2.1530 -2.5237
 1599SOL     OW 4816   2.872   4.766   0.316  0.2165  0.1950 -0.2337
 1599SOL    HW1 4817   2.806   4.697   0.307  0.5066 -0.1770  0.4024
 1599SOL    HW2 4818   2.908   4.753   0.403  0.0444  1.3775  0.0274
 1600SOL     OW 4819   3.421   0.312   3.574  0.2680 -0.5453  0.7808
 1600SOL    HW1 4820   3.432   0.340   3.483 -0.6875 -0.6136  0.6344
 1600SOL    HW2 4821   3.384   0.224   3.568 -0.7251 -0.1694  1.2219
 1601SOL     OW 4822   2.331   1.293   2.377 -0.4849 -0.3604  0.0203
 1601SOL    HW1 4823   2.361   1.376   2.341 -0.4452 -0.4377 -0.1263
 1601SOL    HW2 4824   2.306   1.313   2.468  0.1701 -0.3324  0.1960
 1602SOL     OW 4825   2.795   4.586   0.636  0.0668  0.4100 -0.4374
 1602SOL    HW1 4826   2.840   4.670   0.633  0.0848  0.4139 -0.1223
 1602SOL    HW2 4827   2.708   4.607   0.672  1.3666 -0.2205  3.5413
 1603SOL     OW 4828   1.351   3.203   2.678 -0.4402 -0.0704 -0.3336
 1603SOL    HW1 4829   1.330   3.264   2.749 -0.1716  0.5189 -0.7445
 1603SOL    HW2 4830   1.333   3.116   2.713 -3.3807  0.3528 -0.5825
 1604SOL     OW 4831   3.280   0.925   4.015  0.3690 -0.3828 -0.0433
 1604SOL    HW1 4832   3.284   0.854   4.080 -0.8110 -0.2595  0.1735
 1604SOL    HW2 4833   3.229   0.888   3.942 -3.2087  1.2489  1.4275
 1605SOL     OW 4834   4.473   2.996   1.852  0.8890 -0.6720  0.2317
 1605SOL    HW1 4835   4.541   3.031   1.794 -0.7851 -0.7849 -1.9498
 1605SOL    HW2 4836   4.457   2.907   1.819 -0.4627 -0.5604  0.5408
 1606SOL     OW 4837   3.809   0.279   1.030 -0.1923 -0.2686  0.3656
 1606SOL    HW1 4838   3.844   0.234   1.107  0.8905  1.0720  0.6768
 1606SOL    HW2 4839   3.882   0.331   0.997 -1.4299  1.3786  0.1063
 1607SOL     OW 4840   4.775   4.304   1.583  0.0443 -0.3623  0.1441
 1607SOL    HW1 4841   4.788   4.312   1.488  0.1672 -0.1217  0.1811
 1607SOL    HW2 4842   4.710   4.370   1.604 -0.7432 -1.0989  0.0711
 1608SOL     OW 4843   2.668   0.648   3.981 -0.2686 -0.0147  0.3596
 1608SOL    HW1 4844   2.721   0.679   3.908  1.5374 -0.8641  1.2428
 1608SOL    HW2 4845   2.600   0.594   3.941  0.5220 -0.2301 -0.7222
 1609SOL     OW 4846   3.396   3.208   4.037 -0.1735  0.9536  0.2052
 1609SOL    HW1 4847   3.327   3.254   4.085 -0.9050 -0.1457  0.2428
 1609SOL    HW2 4848   3.420   3.134   4.093  1.1510  1.3882  0.2539
 1610SOL     OW 4849   2.353   0.154   0.445  0.0109  0.0005 -0.4455
 1610SOL    HW1 4850   2.271   0.136   0.491 -0.0049  0.4669 -0.2873
 1610SOL    HW2 4851   2.349   0.247   0.422  0.3838 -0.0312 -0.6580
 1611SOL     OW 4852   2.602   1.871   4.565 -0.6510  0.1910 -0.3902
 1611SOL    HW1 4853   2.649   1.888   4.483  1.1880  0.6185  0.6924
 1611SOL    HW2 4854   2.561   1.955   4.587 -1.0081  0.1208 -0.7942
 1612SOL     OW 4855   4.932   4.555   4.261 -0.2461  0.1017 -0.7701
 1612SOL    HW1 4856   5.011   4.591   4.301 -0.1149  0.6586 -1.5165
 1612SOL    HW2 4857   4.862   4.578   4.320  0.1321 -0.3151 -0.1463
 1613SOL     OW 4858   2.403   3.299   3.706  0.8238  0.1537 -0.4446
 1613SOL    HW1 4859   2.341   3.226   3.713  0.3375  0.4186 -1.7817
 1613SOL    HW2 4860   2.437   3.309   3.795  0.3279 -1.1963 -0.0679
 1614SOL     OW 4861   3.650   1.328   0.964 -0.5234 -0.8415  0.2431
 1614SOL    HW1 4862   3.740   1.354   0.943 -0.8420  1.2322  1.1494
 1614SOL    HW2 4863   3.602   1.343   0.883 -0.2396 -0.9004  0.0616
 1615SOL     OW 4864   1.305   1.171   0.116  0.1842  0.2683 -0.0090
 1615SOL    HW1 4865   1.218   1.200   0.141 -0.1312  0.5655 -1.3472
 1615SOL    HW2 4866   1.359   1.186   0.193 -0.9594 -0.0349  0.8841
 1616SOL     OW 4867   3.289   2.346   1.672 -0.4752  0.0981  0.1406
 1616SOL    HW1 4868   3.367   2.306   1.711 -1.4111  0.1237  2.2082
 1616SOL    HW2 4869   3.244   2.273   1.629 -0.0134 -0.1961  0.1469
 1617SOL     OW 4870   1.111   0.332   3.204 -0.0913 -0.1488  0.2724
 1617SOL    HW1 4871   1.136   0.256   3.257 -0.6401  0.3568  1.2978
 1617SOL    HW2 4872   1.191   0.358   3.160  0.0745 -1.3943 -0.1959
 1618SOL     OW 4873   0.909  -0.009   1.253 -0.4707  0.3630 -0.2015
 1618SOL    HW1 4874   0.909  -0.007   1.349 -1.0570  0.4611 -0.1982
 1618SOL    HW2 4875   0.976   0.055   1.228 -1.0100  1.0834  0.1419
 1619SOL     OW 4876   4.279   0.444   4.856  0.2503 -0.2470 -0.3352
 1619SOL    HW1 4877   4.201   0.442   4.801 -0.7026  2.5258  0.7513
 1619SOL    HW2 4878   4.339   0.503   4.810  1.2478 -1.3514 -0.5137
 1620SOL     OW 4879   2.738   2.481   2.011 -0.0291 -0.0201 -0.6907
 1620SOL    HW1 4880   2.776   2.399   2.043 -0.7945 -0.6460 -1.3633
 1620SOL    HW2 4881   2.647   2.479   2.039  0.1505  1.0232  0.0465
 1621SOL     OW 4882   4.686   4.954   3.978  0.1652 -0.1555  0.2446
 1621SOL    HW1 4883   4.768   4.914   3.946 -0.2159 -0.5616 -0.2524
 1621SOL    HW2 4884   4.617   4.897   3.944 -0.4927  1.5995 -1.5929
 1622SOL     OW 4885   3.514   4.878   0.918  0.2646 -0.3221 -0.4366
 1622SOL    HW1 4886   3.574   4.806   0.941 -1.0868 -1.3267  0.0617
 1622SOL    HW2 4887   3.569   4.941   0.871  2.1945 -0.2378  1.7386
 1623SOL     OW 4888   1.536   2.192   3.283  0.3936  0.0634  0.9027
 1623SOL    HW1 4889   1.450   2.227   3.305  0.2061  0.3327 -0.1648
 1623SOL    HW2 4890   1.593   2.269   3.280  0.2332  0.1575 -0.2992
 1624SOL     OW 4891   0.185   4.368   0.730 -0.7108 -0.3009 -0.1576
 1624SOL    HW1 4892   0.274   4.359   0.696 -0.8577 -0.9314 -0.3968
 1624SOL    HW2 4893   0.195   4.366   0.825 -0.3025  1.4264 -0.1282
 1625SOL     OW 4894   1.740   1.623   2.363 -0.7346  0.1694 -0.4086
 1625SOL    HW1 4895   1.805   1.691   2.344 -0.4533 -0.1720 -0.6926
 1625SOL    HW2 4896   1.791   1.550   2.397 -1.0261  0.0721 -0.1758
 1626SOL     OW 4897   3.344   0.947   4.815  0.4019  0.1463  0.3671
 1626SOL    HW1 4898   3.314   0.893   4.742  1.6320 -1.0272  0.6898
 1626SOL    HW2 4899   3.302   1.031   4.802  0.9448  0.1091 -1.9629
 1627SOL     OW 4900   3.877   2.875   2.178  0.2287  0.3863 -0.3482
 1627SOL    HW1 4901   3.836   2.948   2.224  0.9002  1.5028 -1.4457
 1627SOL    HW2 4902   3.939   2.839   2.241 -0.7996  0.1216  0.5402
 1628SOL     OW 4903   4.324   2.213   2.699 -0.3863  0.4275 -0.3410
 1628SOL    HW1 4904   4.403   2.160   2.698 -0.1139  0.8334 -0.4441
 1628SOL    HW2 4905   4.288   2.203   2.611  0.7306  1.9831 -1.0242
 1629SOL     OW 4906   2.521   2.452   1.031 -0.0619  0.3387  0.4765
 1629SOL    HW1 4907   2.543   2.469   1.122 -3.2512  0.4503  1.3441
 1629SOL    HW2 4908   2.428   2.474   1.024 -0.4200 -1.5308 -2.3316
 1630SOL     OW 4909   2.599   3.575   4.042 -0.4615  0.2412  0.0757
 1630SOL    HW1 4910   2.640   3.650   4.087  0.5609 -0.3871  0.2280
 1630SOL    HW2 4911   2.579   3.607   3.954  0.5952  0.5035 -0.0816
 1631SOL     OW 4912   1.294   0.620   2.702 -0.1319  0.3525 -0.4172
 1631SOL    HW1 4913   1.275   0.545   2.758 -1.9669  1.2185  0.1966
 1631SOL    HW2 4914   1.251   0.600   2.619 -0.6932  0.7636 -0.2251
 1632SOL     OW 4915   0.597   4.338   3.421 -0.1397 -0.3647  0.3411
 1632SOL    HW1 4916   0.609   4.376   3.508  1.0789 -1.3221  0.6256
 1632SOL    HW2 4917   0.519   4.381   3.387  1.2401  2.5695  0.5235
 1633SOL     OW 4918   2.412   1.764   2.812 -0.1417 -0.0818 -0.4834
 1633SOL    HW1 4919   2.339   1.706   2.792  1.2122 -1.3464 -2.0833
 1633SOL    HW2 4920   2.452   1.782   2.727  0.6453  1.6251  0.2180
 1634SOL     OW 4921   0.551   1.647   0.516 -0.2762  0.6880  0.5633
 1634SOL    HW1 4922   0.560   1.671   0.423 -0.9713 -0.9866  0.0343
 1634SOL    HW2 4923   0.534   1.553   0.515  1.0664  0.3704  2.4837
 1635SOL     OW 4924   4.792   1.131   2.132  0.1901  0.3704  0.6638
 1635SOL    HW1 4925   4.808   1.124   2.226  1.3904 -1.1383  0.3910
 1635SOL    HW2 4926   4.858   1.192   2.101  0.0808  0.5233  0.7298
 1636SOL     OW 4927   4.358   1.402   2.058  0.2820  0.0433  0.5336
 1636SOL    HW1 4928   4.374   1.428   2.149 -0.5162  0.4467  0.5629
 1636SOL    HW2 4929   4.264   1.410   2.047  0.2157 -1.2622  0.0422
 1637SOL     OW 4930   1.458   0.165   2.604  0.0003 -0.1003 -0.8846
 1637SOL    HW1 4931   1.366   0.168   2.628 -0.3002  1.6636 -2.0668
 1637SOL    HW2 4932   1.468   0.233   2.538  2.1251 -0.3675 -0.9177
 1638SOL     OW 4933   0.594   1.584   2.352  0.3655  0.5374  0.0977
 1638SOL    HW1 4934   0.575   1.601   2.444 -1.3705  0.0537 -0.1435
 1638SOL    HW2 4935   0.674   1.633   2.335  0.7236  0.6300  1.8572
 1639SOL     OW 4936   1.693   1.059   1.421  0.0148  0.1468 -0.1588
 1639SOL    HW1 4937   1.715   1.051   1.328 -0.0552 -2.1346 -0.0267
 1639SOL    HW2 4938   1.606   1.099   1.422 -0.1703 -0.2099 -1.0991
 1640SOL     OW 4939   4.394   3.978   1.156  0.2809  0.3206  0.4102
 1640SOL    HW1 4940   4.403   4.001   1.248 -1.3727 -0.0949  0.6883
 1640SOL    HW2 4941   4.318   4.027   1.126  0.3851 -0.0852 -0.5599
 1641SOL     OW 4942   4.471   1.890   0.803 -0.2348 -0.2711  0.3478
 1641SOL    HW1 4943   4.564   1.905   0.787 -0.2711  2.5665  2.1918
 1641SOL    HW2 4944   4.468   1.802   0.840  1.4081 -1.2076 -1.5248
 1642SOL     OW 4945   3.655   1.060   2.752 -0.1934 -0.5093 -0.3050
 1642SOL    HW1 4946   3.564   1.032   2.756 -0.5399  0.7074  2.1473
 1642SOL    HW2 4947   3.702   0.998   2.808 -0.1393  0.8249  1.1863
 1643SOL     OW 4948   1.790   1.587   1.781 -0.5064 -0.7673  0.7688
 1643SOL    HW1 4949   1.718   1.547   1.733 -0.3953 -0.1404  0.0644
 1643SOL    HW2 4950   1.784   1.681   1.760  0.4246 -0.6908  0.8064
 1644SOL     OW 4951   3.991   3.710   2.062  0.0468  0.1414 -0.0557
 1644SOL    HW1 4952   4.044   3.686   2.138  0.2685 -2.7028 -0.9920
 1644SOL    HW2 4953   3.905   3.671   2.080  0.2035 -0.8942 -1.3419
 1645SOL     OW 4954   4.169   2.647   1.993 -0.1045  0.3489 -0.3482
 1645SOL    HW1 4955   4.159   2.581   2.061 -1.6053  1.9504  1.0768
 1645SOL    HW2 4956   4.170   2.597   1.911 -0.4020 -1.4720  0.7073
 1646SOL     OW 4957   3.440   2.285   4.337  0.5289  0.1903  0.4891
 1646SOL    HW1 4958   3.488   2.313   4.260  0.9441 -0.1353  0.6269
 1646SOL    HW2 4959   3.461   2.350   4.404  3.0526 -1.4053  1.4038
 1647SOL     OW 4960   2.130   1.600   4.447  0.4651 -0.1992  0.6506
 1647SOL    HW1 4961   2.063   1.653   4.489  0.4383 -0.8284  1.4260
 1647SOL    HW2 4962   2.207   1.657   4.441 -0.3837  0.8579 -1.1207
 1648SOL     OW 4963   1.640   2.942   4.755  0.5268  0.3104 -0.3567
 1648SOL    HW1 4964   1.719   2.937   4.808  1.1245  0.3278 -1.2305
 1648SOL    HW2 4965   1.642   3.030   4.717  0.7283 -0.1005 -1.3334
 1649SOL     OW 4966   2.788   4.564   1.688  0.0323  0.0494  0.6102
 1649SOL    HW1 4967   2.761   4.653   1.710  0.9386 -0.0464  2.2796
 1649SOL    HW2 4968   2.861   4.546   1.747  1.9909 -0.6725 -1.8642
 1650SOL     OW 4969   3.982   0.306   0.040 -0.4030  0.0555  0.3917
 1650SOL    HW1 4970   4.033   0.225   0.048 -1.2011 -0.4928 -0.0053
 1650SOL    HW2 4971   3.901   0.288   0.086 -0.6128  0.6140  0.2446
 1651SOL     OW 4972   1.719   0.147   1.633  0.5268  0.6431  0.1749
 1651SOL    HW1 4973   1.640   0.189   1.667 -0.4377 -0.5795 -0.4376
 1651SOL    HW2 4974   1.727   0.066   1.685  0.0636 -0.3507 -1.2348
 1652SOL     OW 4975   0.507   0.934   0.205 -0.9349  0.1097  0.3489
 1652SOL    HW1 4976   0.462   0.852   0.184  0.4135 -0.0110 -2.5243
 1652SOL    HW2 4977   0.600   0.911   0.203 -0.5765  1.4397  0.8874
 1653SOL     OW 4978   1.402   3.755   1.470  0.0083 -0.1821  0.1175
 1653SOL    HW1 4979   1.444   3.759   1.556 -0.2268  0.1024  0.2197
 1653SOL    HW2 4980   1.372   3.664   1.463 -1.1674  0.1030  0.9219
 1654SOL     OW 4981   1.621   1.850   4.099 -0.0092 -0.0711 -0.0308
 1654SOL    HW1 4982   1.638   1.859   4.005 -1.0978 -0.4256 -0.2841
 1654SOL    HW2 4983   1.690   1.900   4.142  1.1416 -0.7847 -0.9860
 1655SOL     OW 4984   2.438   0.724   1.160  0.5565  0.0391 -0.4888
 1655SOL    HW1 4985   2.355   0.693   1.197  0.1923 -0.3038 -1.5637
 1655SOL    HW2 4986   2.426   0.819   1.152  0.8474  0.2007  0.7487
 1656SOL     OW 4987   4.103   3.117   0.283 -0.0119 -0.4556  0.4375
 1656SOL    HW1 4988   4.192   3.152   0.293  0.1050 -0.6046 -0.0880
 1656SOL    HW2 4989   4.073   3.104   0.373 -0.9937  3.2970  0.8506
 1657SOL     OW 4990   0.482   3.529   2.471 -0.0809  0.3157  0.5599
 1657SOL    HW1 4991   0.434   3.480   2.539  0.5235 -0.2675  0.5765
 1657SOL    HW2 4992   0.569   3.489   2.469  0.0671  0.6542 -0.2172
 1658SOL     OW 4993   1.379   1.410   1.975 -0.1650 -0.2180  0.5090
 1658SOL    HW1 4994   1.292   1.374   1.994 -0.8957 -0.4442 -2.7756
 1658SOL    HW2 4995   1.415   1.351   1.909  0.4491  2.5099 -1.7536
 1659SOL     OW 4996   0.906   2.411   1.125 -0.1982  0.1889  0.0835
 1659SOL    HW1 4997   0.858   2.493   1.138  1.8018  1.5546 -0.7216
 1659SOL    HW2 4998   0.945   2.392   1.210 -1.2824 -0.4027  0.4783
 1660SOL     OW 4999   2.392   0.780   0.364  0.3433 -0.3343 -0.5649
 1660SOL    HW1 5000   2.468   0.779   0.422 -0.1450  0.9177  0.1177
 1660SOL    HW2 5001   2.423   0.825   0.285  0.7386 -1.2122 -0.9251
 1661SOL     OW 5002   1.803   2.670   4.792  0.3804  0.7396  0.4109
 1661SOL    HW1 5003   1.713   2.661   4.822  0.4924  1.4604  0.9798
 1661SOL    HW2 5004   1.796   2.713   4.707  0.1821  0.8068  0.4613
 1662SOL     OW 5005   2.795   2.159   1.456 -0.0477  0.3197  0.1618
 1662SOL    HW1 5006   2.804   2.223   1.385  0.5093  2.0051  1.6886
 1662SOL    HW2 5007   2.701   2.146   1.466 -0.1298 -0.9713 -1.7114
 1663SOL     OW 5008   2.982   0.748   4.380 -0.0174  0.2701 -0.1328
 1663SOL    HW1 5009   3.016   0.659   4.365 -2.4858 -1.0272  1.3765
 1663SOL    HW2 5010   3.012   0.798   4.304  3.5960 -1.1312  0.1601
 1664SOL     OW 5011   3.000   3.815   4.900  0.4897  0.3980 -0.5894
 1664SOL    HW1 5012   2.908   3.789   4.894  0.0590  1.8187 -0.5806
 1664SOL    HW2 5013   3.048   3.733   4.909 -0.7451 -0.3918 -0.9596
 1665SOL     OW 5014   1.030   2.424   0.238 -0.2215 -0.6692 -0.0716
 1665SOL    HW1 5015   1.116   2.384   0.254 -0.5231 -1.2431  0.1315
 1665SOL    HW2 5016   0.975   2.352   0.208 -0.2423 -0.0114 -1.7066
 1666SOL     OW 5017   1.202   1.885   0.474 -0.3091  0.7095 -0.5009
 1666SOL    HW1 5018   1.268   1.826   0.510 -1.0109  1.2702  1.8723
 1666SOL    HW2 5019   1.121   1.833   0.473 -0.5854  1.1151  0.0766
 1667SOL     OW 5020   0.544   3.318   1.665 -0.5390 -0.6903  0.3227
 1667SOL    HW1 5021   0.469   3.269   1.700  1.1700 -3.0335  0.9794
 1667SOL    HW2 5022   0.585   3.356   1.743  0.4483 -1.7257  0.3377
 1668SOL     OW 5023   1.858   2.552   1.407  0.0831 -0.3869  0.1410
 1668SOL    HW1 5024   1.775   2.507   1.401  1.8707 -4.0015  0.0777
 1668SOL    HW2 5025   1.907   2.505   1.475  2.2937  1.2385 -0.1988
 1669SOL     OW 5026   3.675   2.335   2.487 -0.0255 -0.4336 -0.7167
 1669SOL    HW1 5027   3.642   2.370   2.570 -0.4868 -0.9176 -0.6901
 1669SOL    HW2 5028   3.734   2.264   2.513 -1.1718 -1.4457 -0.8192
 1670SOL     OW 5029   0.083   4.488   1.499  0.3546 -0.0923  0.1384
 1670SOL    HW1 5030   0.015   4.541   1.458 -0.1508 -0.1318  0.8948
 1670SOL    HW2 5031   0.066   4.497   1.593  1.7024  0.3002  0.3602
 1671SOL     OW 5032   1.782   3.988   1.852 -0.0408  0.2399  0.4060
 1671SOL    HW1 5033   1.723   4.045   1.900 -0.0799  0.2983  0.2883
 1671SOL    HW2 5034   1.740   3.902   1.855  0.4916 -0.0089  1.4286
 1672SOL     OW 5035   1.594   3.970   0.147 -0.4338 -0.4765 -0.1060
 1672SOL    HW1 5036   1.542   3.894   0.172 -1.8083  0.8588  1.3769
 1672SOL    HW2 5037   1.540   4.016   0.083 -0.5029  0.2347  0.4500
 1673SOL     OW 5038   4.160   4.877   0.235  0.1013 -0.4360 -0.7641
 1673SOL    HW1 5039   4.247   4.840   0.227  1.3227  2.1634 -0.5558
 1673SOL    HW2 5040   4.147   4.889   0.330 -0.5380 -0.8729 -0.7860
 1674SOL     OW 5041   3.315   1.033   1.543 -0.1052 -0.1743 -0.5865
 1674SOL    HW1 5042   3.340   1.124   1.530  1.4380 -0.3963  0.5981
 1674SOL    HW2 5043   3.266   1.033   1.626 -0.8348 -0.3172 -1.0047
 1675SOL     OW 5044   2.780   3.981   3.622  0.5630  0.2169 -0.3604
 1675SOL    HW1 5045   2.749   3.909   3.567  1.8981  0.6806 -1.7906
 1675SOL    HW2 5046   2.844   3.940   3.680  0.0050 -0.0572  0.0762
 1676SOL     OW 5047   3.666   4.462   0.375  0.1005 -0.2760 -0.1629
 1676SOL    HW1 5048   3.638   4.463   0.283 -0.3006  0.4930 -0.0430
 1676SOL    HW2 5049   3.584   4.471   0.425  0.4616  1.0939  0.2223
 1677SOL     OW 5050   0.329   1.422   4.614 -0.1216  0.2768  0.4953
 1677SOL    HW1 5051   0.319   1.453   4.704  2.3331  1.7609  0.3512
 1677SOL    HW2 5052   0.358   1.331   4.623  0.1678  0.4329  1.2211
 1678SOL     OW 5053   4.007   0.373   1.279 -0.1138 -0.0074  0.0320
 1678SOL    HW1 5054   3.990   0.287   1.240  2.7369 -0.5340 -0.2464
 1678SOL    HW2 5055   3.930   0.390   1.333 -1.1533 -2.3285 -0.5834
 1679SOL     OW 5056   0.394   1.928   4.069  0.0202  0.6655  0.1693
 1679SOL    HW1 5057   0.418   1.927   3.977  2.3870 -0.4405  0.7163
 1679SOL    HW2 5058   0.398   2.021   4.094 -1.2644  1.0468 -0.9381
 1680SOL     OW 5059   4.617   2.213   4.448 -0.1726 -0.3379 -0.1539
 1680SOL    HW1 5060   4.574   2.234   4.365 -1.4318 -0.6346  0.4005
 1680SOL    HW2 5061   4.697   2.265   4.448 -1.2855  1.4413 -0.5467
 1681SOL     OW 5062   0.434   1.690   4.891  0.4163  0.1682  0.3017
 1681SOL    HW1 5063   0.356   1.670   4.838  1.1351 -0.9711 -0.3714
 1681SOL    HW2 5064   0.407   1.763   4.947 -0.5982  0.9429 -1.1354
 1682SOL     OW 5065   0.212   3.540   0.654 -0.2578 -0.2693  0.8672
 1682SOL    HW1 5066   0.158   3.508   0.726 -1.2878 -0.0897  0.1959
 1682SOL    HW2 5067   0.245   3.625   0.684 -1.5802  0.3236  0.7255
 1683SOL     OW 5068   0.069   1.583   4.542 -0.4873  0.4096  0.2141
 1683SOL    HW1 5069   0.073   1.646   4.614 -0.9611 -0.9914  1.5247
 1683SOL    HW2 5070   0.150   1.534   4.548 -0.2043  0.7375 -0.6888
 1684SOL     OW 5071   0.055   1.495   1.853  0.6766 -0.2166  0.5102
 1684SOL    HW1 5072   0.143   1.530   1.865  0.9895 -0.4108 -1.0978
 1684SOL    HW2 5073  -0.003   1.563   1.889  1.4625 -0.1071  1.6035
 1685SOL     OW 5074   3.808   1.636   3.653  0.6069 -0.2230  0.1291
 1685SOL    HW1 5075   3.776   1.561   3.602 -0.8650  0.2989  0.2196
 1685SOL    HW2 5076   3.901   1.640   3.634  0.6877 -1.9796 -0.0051
 1686SOL     OW 5077   2.048   0.572   4.337  0.4784 -1.1152 -0.0352
 1686SOL    HW1 5078   2.001   0.569   4.420  0.8212 -1.2784  0.1548
 1686SOL    HW2 5079   2.046   0.482   4.305  0.8977 -1.1766  0.1073
 1687SOL     OW 5080   0.819   1.769   2.247  0.1684 -0.2133  0.2932
 1687SOL    HW1 5081   0.792   1.861   2.245  0.0587 -0.2494 -0.1273
 1687SOL    HW2 5082   0.869   1.760   2.328  0.5611  0.3309  0.1233
 1688SOL     OW 5083   4.822   2.349   3.155 -0.8221 -0.2048  0.1277
 1688SOL    HW1 5084   4.849   2.337   3.064 -2.0520  0.6592 -0.3752
 1688SOL    HW2 5085   4.730   2.321   3.157 -0.9880  0.3515  0.9563
 1689SOL     OW 5086   3.582   3.230   0.284  0.0728 -0.0198  0.4588
 1689SOL    HW1 5087   3.675   3.242   0.265  0.1597  0.4354  1.1603
 1689SOL    HW2 5088   3.564   3.140   0.257  1.0727 -0.6221  1.6928
 1690SOL     OW 5089   1.797   0.380   1.077 -0.0159  0.3507 -0.3639
 1690SOL    HW1 5090   1.848   0.378   1.159 -0.8244 -0.1137  0.1435
 1690SOL    HW2 5091   1.848   0.435   1.018  0.6423  0.5979  0.4200
 1691SOL     OW 5092   2.516   2.361   1.484  0.1203  0.1994 -0.9461
 1691SOL    HW1 5093   2.448   2.323   1.429 -0.6292 -2.4013  1.5759
 1691SOL    HW2 5094   2.469   2.409   1.552  0.8291 -0.2094 -0.1439
 1692SOL     OW 5095   2.652   0.810   1.290  0.0708  0.2320 -0.3736
 1692SOL    HW1 5096   2.601   0.881   1.328 -0.8442 -1.1365  1.1101
 1692SOL    HW2 5097   2.592   0.767   1.229 -0.0996 -0.4855  0.2773
 1693SOL     OW 5098   2.789   1.921   4.363  0.2637 -0.2401 -0.5323
 1693SOL    HW1 5099   2.822   1.928   4.274  0.3143  0.1822 -0.4821
 1693SOL    HW2 5100   2.862   1.948   4.418  0.4772 -1.2090 -0.3196
 1694SOL     OW 5101   2.680   2.171   0.138 -0.2283 -0.3213  0.4823
 1694SOL    HW1 5102   2.617   2.156   0.068 -0.7809  0.3183  0.8338
 1694SOL    HW2 5103   2.657   2.106   0.205 -0.1464 -0.4672  0.3697
 1695SOL     OW 5104   2.390   4.359   3.143 -0.1104 -0.0414  0.4025
 1695SOL    HW1 5105   2.446   4.422   3.189 -0.5932  1.0160 -0.4041
 1695SOL    HW2 5106   2.315   4.347   3.200  0.5955 -0.9410  1.1753
 1696SOL     OW 5107   4.839   1.014   3.579  0.5597 -0.1313  0.0638
 1696SOL    HW1 5108   4.875   1.103   3.573  0.4237  0.0992  1.9406
 1696SOL    HW2 5109   4.916   0.957   3.581  0.7009  0.0700  0.3863
 1697SOL     OW 5110   3.131   4.205   2.904 -0.4782 -0.2568 -0.1081
 1697SOL    HW1 5111   3.062   4.257   2.945  0.0283 -0.3759  0.9192
 1697SOL    HW2 5112   3.210   4.225   2.954 -0.1840 -1.6630  0.0328
 1698SOL     OW 5113   2.962   2.585   3.557 -0.0102  0.2563  0.3329
 1698SOL    HW1 5114   3.028   2.522   3.586 -1.1646 -0.8502  0.6564
 1698SOL    HW2 5115   2.948   2.565   3.465 -0.5209 -0.1064  0.4849
 1699SOL     OW 5116   3.118   1.273   0.494  0.1063 -0.1705 -0.3149
 1699SOL    HW1 5117   3.172   1.205   0.534 -0.6179  0.0495  1.0755
 1699SOL    HW2 5118   3.040   1.226   0.462  0.7537 -0.3739 -1.6919
 1700SOL     OW 5119   1.193   2.764   1.814 -0.2922  0.0078 -0.9200
 1700SOL    HW1 5120   1.283   2.741   1.790 -0.5723 -2.8609  0.3940
 1700SOL    HW2 5121   1.138   2.700   1.769 -1.5843  0.7880 -0.5171
 1701SOL     OW 5122   1.891   4.146   4.637  0.1055 -0.3570 -0.1431
 1701SOL    HW1 5123   1.927   4.178   4.555  0.3625 -1.0466 -0.3058
 1701SOL    HW2 5124   1.819   4.088   4.611 -0.1112 -0.2166  0.1332
 1702SOL     OW 5125   2.275   0.341   1.619  0.1772 -0.9237 -0.8705
 1702SOL    HW1 5126   2.370   0.346   1.633  0.1805 -0.8628 -0.9106
 1702SOL    HW2 5127   2.250   0.254   1.649 -0.0352 -0.3203  0.7822
 1703SOL     OW 5128   2.514   1.290   4.370  0.7010  0.4499  0.2449
 1703SOL    HW1 5129   2.583   1.354   4.384 -0.9009  2.7471 -1.5333
 1703SOL    HW2 5130   2.436   1.342   4.351 -0.8961 -2.0242 -0.5330
 1704SOL     OW 5131   2.957   1.842   0.883 -0.5767  0.2294 -0.2395
 1704SOL    HW1 5132   3.042   1.796   0.882 -0.1640  0.9742 -0.6641
 1704SOL    HW2 5133   2.925   1.830   0.972  0.2898  0.4882  0.1219
 1705SOL     OW 5134   1.454   0.244   4.335 -0.1609 -0.4273 -0.5550
 1705SOL    HW1 5135   1.400   0.319   4.312 -2.1328 -0.5140  3.1042
 1705SOL    HW2 5136   1.511   0.276   4.405  0.9619 -1.6701 -0.8574
 1706SOL     OW 5137   1.045   1.354   1.022 -0.4424 -0.2687  0.4391
 1706SOL    HW1 5138   1.077   1.426   0.967 -1.0387 -0.2445  0.1218
 1706SOL    HW2 5139   0.954   1.376   1.040 -0.1147 -0.0009  1.8917
 1707SOL     OW 5140   3.071   2.346   0.549 -0.4309 -1.1859  0.4578
 1707SOL    HW1 5141   3.059   2.396   0.629 -1.1065  0.7427 -0.7844
 1707SOL    HW2 5142   3.089   2.257   0.579 -0.9241 -0.5838  2.7214
 1708SOL     OW 5143   3.860   0.543   2.831  0.7722 -0.4965  0.3479
 1708SOL    HW1 5144   3.855   0.449   2.848 -0.5763 -0.2061  1.7673
 1708SOL    HW2 5145   3.885   0.582   2.915  0.3906  0.4900  0.0232
 1709SOL     OW 5146   0.189   1.176   1.076 -0.0257 -0.3308 -0.1749
 1709SOL    HW1 5147   0.228   1.096   1.110 -0.9671 -0.1486  1.4594
 1709SOL    HW2 5148   0.108   1.186   1.127  0.5110  2.1228  0.2920
 1710SOL     OW 5149   4.342   0.203   4.950 -0.3281 -0.6254  0.1282
 1710SOL    HW1 5150   4.279   0.140   4.915  0.1361 -1.1066  0.1389
 1710SOL    HW2 5151   4.323   0.285   4.904 -0.1156 -1.0916 -0.8324
 1711SOL     OW 5152   0.667   4.542   1.450 -0.6505  0.2918 -0.3867
 1711SOL    HW1 5153   0.633   4.543   1.540 -1.1636  0.2011 -0.5748
 1711SOL    HW2 5154   0.645   4.455   1.418  0.2122  0.0478 -0.3532
 1712SOL     OW 5155   0.937   4.284   4.703  0.0624  0.0613  0.1723
 1712SOL    HW1 5156   0.847   4.315   4.696  0.4499  1.1253 -0.4054
 1712SOL    HW2 5157   0.982   4.353   4.752  0.6601 -0.2271  0.0381
 1713SOL     OW 5158   0.344   0.280   4.653 -0.0114  0.1996  0.2460
 1713SOL    HW1 5159   0.278   0.262   4.720  0.6776  0.7994  1.1007
 1713SOL    HW2 5160   0.315   0.228   4.577 -1.2075  0.0932  0.7461
 1714SOL     OW 5161   3.198   2.955   0.021 -0.6163 -0.2193  0.1415
 1714SOL    HW1 5162   3.148   3.026   0.062  0.8617  1.4539 -0.8371
 1714SOL    HW2 5163   3.133   2.908  -0.032 -1.6722  0.2113  0.9978
 1715SOL     OW 5164   1.778   3.650   0.269 -0.0405 -0.2966 -0.5455
 1715SOL    HW1 5165   1.739   3.707   0.203 -0.5196  2.1867  1.7151
 1715SOL    HW2 5166   1.708   3.589   0.293 -1.1787  1.2896  0.3470
 1716SOL     OW 5167   2.565   0.551   4.404 -0.4139 -0.1843 -0.4338
 1716SOL    HW1 5168   2.564   0.459   4.430 -0.1912  0.2355  1.2317
 1716SOL    HW2 5169   2.482   0.586   4.437 -0.3376  0.2877 -0.7241
 1717SOL     OW 5170   0.879   1.910   3.489  0.0350  0.3642  0.0081
 1717SOL    HW1 5171   0.879   1.912   3.393  1.4691  0.3501  0.0000
 1717SOL    HW2 5172   0.959   1.955   3.514  0.1187 -0.4141  1.1913
 1718SOL     OW 5173   2.348   1.284   0.019 -0.1850  0.8909 -0.4967
 1718SOL    HW1 5174   2.279   1.300   0.083 -0.3572 -0.8701 -0.2121
 1718SOL    HW2 5175   2.311   1.316  -0.064 -2.1394 -1.6289 -0.7058
 1719SOL     OW 5176   4.577   1.184   4.365 -0.7071 -0.1689 -0.4651
 1719SOL    HW1 5177   4.658   1.136   4.347  0.6865  1.8359  0.1378
 1719SOL    HW2 5178   4.533   1.189   4.280 -0.7686 -2.1858 -0.6019
 1720SOL     OW 5179   3.694   4.503   1.848  0.5538 -0.5456  0.4110
 1720SOL    HW1 5180   3.752   4.456   1.787  0.3550 -0.1096 -0.1238
 1720SOL    HW2 5181   3.729   4.592   1.850  0.2672 -0.4366  0.5690
 1721SOL     OW 5182   1.637   1.438   2.056 -0.3843 -0.1644  0.0797
 1721SOL    HW1 5183   1.549   1.426   2.022 -0.2479 -1.4705  0.1459
 1721SOL    HW2 5184   1.625   1.475   2.143 -0.8706 -0.4501  0.1356
 1722SOL     OW 5185   2.713   4.561   0.252  0.0200  0.9625  0.3819
 1722SOL    HW1 5186   2.689   4.471   0.274 -1.5405  1.6107  1.5279
 1722SOL    HW2 5187   2.678   4.574   0.164 -0.7256  0.7548  0.6343
 1723SOL     OW 5188   4.877   2.383   0.197 -0.1308 -0.0062  0.2095
 1723SOL    HW1 5189   4.968   2.412   0.198  0.2442 -1.0259 -1.1005
 1723SOL    HW2 5190   4.830   2.449   0.248  1.2591  0.8115  0.4824
 1724SOL     OW 5191   3.196   0.430   4.837  0.3670 -0.1036  0.2345
 1724SOL    HW1 5192   3.150   0.441   4.754  0.1718  0.0938  0.3714
 1724SOL    HW2 5193   3.191   0.515   4.879 -0.0099 -0.3556  0.6987
 1725SOL     OW 5194   0.642   1.445   1.970 -0.0180  0.0525  0.0419
 1725SOL    HW1 5195   0.571   1.460   1.907 -2.0910 -0.3386  2.1706
 1725SOL    HW2 5196   0.692   1.373   1.932 -0.6305  0.4225 -1.5839
 1726SOL     OW 5197   3.562   2.408   1.507 -0.5998 -0.0685 -0.2829
 1726SOL    HW1 5198   3.521   2.492   1.527  0.8786  0.3503  1.2257
 1726SOL    HW2 5199   3.535   2.350   1.578  0.1268 -0.2311 -0.1270
 1727SOL     OW 5200   3.497   1.731   0.573  0.1978 -0.0474  0.1805
 1727SOL    HW1 5201   3.584   1.730   0.615  0.0599 -1.1828  0.4754
 1727SOL    HW2 5202   3.494   1.651   0.522 -1.2496 -0.8144  1.3916
 1728SOL     OW 5203   3.746   1.742   4.738 -0.3813  0.5827 -0.1090
 1728SOL    HW1 5204   3.714   1.757   4.649  1.6209  2.8213 -0.5549
 1728SOL    HW2 5205   3.839   1.723   4.728  0.3592  2.8290  1.5412
 1729SOL     OW 5206   2.622   3.438   4.282  0.2587  0.4651 -0.1642
 1729SOL    HW1 5207   2.602   3.456   4.190 -1.0886 -1.0127 -0.2092
 1729SOL    HW2 5208   2.695   3.496   4.303  1.0905  0.2801 -2.3660
 1730SOL     OW 5209   2.708   0.993   0.558  0.2963 -0.1454  0.1031
 1730SOL    HW1 5210   2.646   1.043   0.506  0.7501 -0.3914 -0.6843
 1730SOL    HW2 5211   2.677   0.902   0.553  0.2313 -0.1423  0.4210
 1731SOL     OW 5212   2.277   1.027   0.659  0.1248  0.0545 -0.4970
 1731SOL    HW1 5213   2.348   1.038   0.596 -1.3481  0.0821 -2.2222
 1731SOL    HW2 5214   2.272   0.932   0.673  0.4290  0.0457 -0.4288
 1732SOL     OW 5215   4.402   4.144   0.620 -0.1420 -0.0958  0.5453
 1732SOL    HW1 5216   4.423   4.106   0.706 -0.4374  1.8336  1.5149
 1732SOL    HW2 5217   4.337   4.211   0.638  0.0178  0.5688 -1.1634
 1733SOL     OW 5218   3.925   0.540   2.563  0.1541  0.1474 -0.0492
 1733SOL    HW1 5219   4.019   0.546   2.584  0.0490 -1.5228  1.1365
 1733SOL    HW2 5220   3.881   0.574   2.641 -0.2084 -1.2591  0.3950
 1734SOL     OW 5221   3.661   1.497   1.176 -0.4647 -0.4899 -0.6588
 1734SOL    HW1 5222   3.718   1.448   1.236 -1.1390 -0.3530  0.1103
 1734SOL    HW2 5223   3.646   1.437   1.103 -0.6403 -1.1435 -0.0968
 1735SOL     OW 5224   2.337   0.977   2.053  0.8758 -0.2303 -0.4896
 1735SOL    HW1 5225   2.315   1.070   2.054 -2.7631 -0.9373 -1.9888
 1735SOL    HW2 5226   2.393   0.965   2.130  2.1358  3.2550 -0.6808
 1736SOL     OW 5227   4.747   1.832   0.749 -0.1969  1.4006 -0.0832
 1736SOL    HW1 5228   4.688   1.762   0.775 -1.0927  1.8545 -0.8539
 1736SOL    HW2 5229   4.751   1.826   0.653  1.4989  0.9955 -0.0290
 1737SOL     OW 5230   4.541   1.104   4.842 -0.2256 -0.3555  0.0360
 1737SOL    HW1 5231   4.528   1.186   4.794  2.3258  0.7826  1.0604
 1737SOL    HW2 5232   4.455   1.080   4.875 -1.3257  0.9800 -1.7340
 1738SOL     OW 5233   0.230   0.598   1.787  0.4241  0.8247 -0.1471
 1738SOL    HW1 5234   0.217   0.644   1.705 -2.5333  0.2622 -0.1083
 1738SOL    HW2 5235   0.204   0.508   1.768 -0.2672  0.6772  1.3525
 1739SOL     OW 5236   0.861   2.423   2.208 -1.1623  0.0349  0.3661
 1739SOL    HW1 5237   0.925   2.493   2.218  0.6443 -1.7401  2.6026
 1739SOL    HW2 5238   0.898   2.366   2.141 -2.6120  1.1037 -1.4277
 1740SOL     OW 5239   3.000   0.152   2.230  0.3556 -0.0393 -0.1996
 1740SOL    HW1 5240   3.001   0.209   2.153 -4.2841 -1.6535 -1.7627
 1740SOL    HW2 5241   3.063   0.083   2.209  0.5463  0.5510 -1.7158
 1741SOL     OW 5242   4.265   1.477   0.548  0.0779  0.3774  0.3912
 1741SOL    HW1 5243   4.353   1.504   0.521 -0.0500  1.3308  0.8869
 1741SOL    HW2 5244   4.248   1.397   0.498  0.8823  0.6548 -0.3563
 1742SOL     OW 5245   2.924   1.067   3.847 -0.2300 -0.0124 -0.0994
 1742SOL    HW1 5246   2.854   1.042   3.787 -0.4612 -1.8559  0.8843
 1742SOL    HW2 5247   2.896   1.151   3.884 -0.0250  1.2551 -2.5727
 1743SOL     OW 5248   4.094   0.207   0.407 -0.0641 -0.3626 -0.0720
 1743SOL    HW1 5249   4.120   0.136   0.466 -1.5868 -0.5537  0.4106
 1743SOL    HW2 5250   4.153   0.198   0.333 -0.4843 -2.4365 -0.2367
 1744SOL     OW 5251   0.355   4.891   3.198  0.1913 -0.3537  0.5650
 1744SOL    HW1 5252   0.446   4.881   3.170  0.5379 -0.6331  1.7599
 1744SOL    HW2 5253   0.312   4.935   3.124  1.0277 -1.2168 -0.4678
 1745SOL     OW 5254   2.333   1.097   3.635  0.1557 -0.2731  0.0055
 1745SOL    HW1 5255   2.292   1.057   3.712  0.6294 -1.2078 -0.2197
 1745SOL    HW2 5256   2.277   1.172   3.615 -0.9059 -0.9630  0.2899
 1746SOL     OW 5257   0.358   0.709   2.885  0.1144  0.5446 -0.4484
 1746SOL    HW1 5258   0.402   0.757   2.956  0.8114  1.4741 -1.4754
 1746SOL    HW2 5259   0.377   0.617   2.903  2.2557  0.8798 -0.6578
 1747SOL     OW 5260   0.882   0.881   3.888 -0.1320 -0.3646 -0.2917
 1747SOL    HW1 5261   0.838   0.952   3.933 -1.9421 -0.2790 -2.0536
 1747SOL    HW2 5262   0.975   0.898   3.901 -0.5193  2.0988 -0.3331
 1748SOL     OW 5263   0.703   1.369   0.371  0.4021 -0.1426 -0.4064
 1748SOL    HW1 5264   0.621   1.403   0.334  0.3365 -1.3869 -1.4677
 1748SOL    HW2 5265   0.749   1.330   0.296  2.6997  1.8505 -0.1669
 1749SOL     OW 5266   3.255   3.510   4.256 -0.2060  0.2449 -0.3043
 1749SOL    HW1 5267   3.220   3.423   4.236 -1.8715  0.6897  0.4253
 1749SOL    HW2 5268   3.232   3.563   4.180 -0.3293  0.3204 -0.2165
 1750SOL     OW 5269   3.253   0.761   0.503  0.2913  0.2354 -0.1230
 1750SOL    HW1 5270   3.307   0.691   0.466 -0.2201 -0.0088 -0.4259
 1750SOL    HW2 5271   3.313   0.813   0.556  0.6477 -0.5363  0.2451
 1751SOL     OW 5272   4.652   2.119   2.471  0.2896  0.1102 -0.4070
 1751SOL    HW1 5273   4.736   2.099   2.429 -0.1277 -3.8655  0.3254
 1751SOL    HW2 5274   4.587   2.111   2.402  0.0993 -1.4854 -0.0702
 1752SOL     OW 5275   2.710   2.344   1.289 -0.1088 -0.4439 -0.2303
 1752SOL    HW1 5276   2.662   2.375   1.366 -0.1676 -1.2232  0.0501
 1752SOL    HW2 5277   2.777   2.411   1.275 -0.0581 -0.3207  0.5355
 1753SOL     OW 5278   4.944   3.610   1.269  0.5881  0.1016 -0.1199
 1753SOL    HW1 5279   4.877   3.573   1.326  1.3410 -0.4897  0.3996
 1753SOL    HW2 5280   4.913   3.592   1.180  1.0869 -2.1438  0.1055
 1754SOL     OW 5281   3.958   2.569   0.143 -0.2090  0.2066 -0.2612
 1754SOL    HW1 5282   3.959   2.510   0.219 -1.1821 -0.4701 -0.7548
 1754SOL    HW2 5283   3.869   2.563   0.109  0.9022 -1.8194 -3.2133
 1755SOL     OW 5284   3.900   1.124   1.328 -0.0698  0.0732  0.6599
 1755SOL    HW1 5285   3.831   1.058   1.320 -0.4200  0.5622 -0.5367
 1755SOL    HW2 5286   3.981   1.076   1.310 -0.3930  0.1048 -1.0795
 1756SOL     OW 5287   2.660   1.750   1.790  0.2835  0.7774  0.5671
 1756SOL    HW1 5288   2.570   1.716   1.788  0.1190  1.0755  1.7374
 1756SOL    HW2 5289   2.649   1.845   1.796  0.6296  0.7530  1.9841
 1757SOL     OW 5290   0.535   0.173   2.834  0.0776  0.3227  0.7395
 1757SOL    HW1 5291   0.600   0.244   2.837  0.0665  0.3505  0.3139
 1757SOL    HW2 5292   0.503   0.167   2.924 -0.6279  1.5324  0.6065
 1758SOL     OW 5293   0.053   1.715   3.568 -0.6243 -0.3454  0.0294
 1758SOL    HW1 5294   0.101   1.666   3.501  0.4025  0.8850 -0.1772
 1758SOL    HW2 5295  -0.038   1.710   3.541 -0.5668 -2.1178  0.0152
 1759SOL     OW 5296   3.503   4.024   1.504 -0.1347  0.3215  0.5706
 1759SOL    HW1 5297   3.564   3.960   1.541  1.4887  0.7219 -1.2238
 1759SOL    HW2 5298   3.418   3.981   1.505  0.6268 -1.2411  0.8987
 1760SOL     OW 5299   1.991   4.842   2.712  0.4569  0.0714  0.0142
 1760SOL    HW1 5300   2.085   4.829   2.701  0.2068 -1.4472 -0.6694
 1760SOL    HW2 5301   1.954   4.820   2.626 -0.5885 -0.1983  0.5192
 1761SOL     OW 5302   1.950   1.431   3.265  0.0535  0.3122 -0.0103
 1761SOL    HW1 5303   2.040   1.431   3.231 -0.1323  0.7587 -0.5261
 1761SOL    HW2 5304   1.896   1.414   3.188 -0.4965  3.0447 -0.3271
 1762SOL     OW 5305   4.095   1.459   2.941  0.1844  0.6003 -0.3133
 1762SOL    HW1 5306   4.128   1.546   2.919 -0.8241  0.7833 -1.1829
 1762SOL    HW2 5307   4.160   1.399   2.906  1.2008  0.9863  0.8244
 1763SOL     OW 5308   1.925   1.444   1.280 -0.1275 -0.0284 -0.0874
 1763SOL    HW1 5309   1.882   1.380   1.337  0.7901  0.5659  1.3413
 1763SOL    HW2 5310   1.868   1.522   1.285  0.0410  0.0808  0.1752
 1764SOL     OW 5311   3.916   4.302   1.141 -0.1892  0.9267  0.1632
 1764SOL    HW1 5312   3.940   4.216   1.105 -2.6705  1.0756 -2.2306
 1764SOL    HW2 5313   3.977   4.363   1.100  2.3544  0.3211  2.7689
 1765SOL     OW 5314   3.275   4.341   1.901  0.8227 -0.4852  0.2224
 1765SOL    HW1 5315   3.288   4.433   1.920  0.0137 -0.3827  0.3390
 1765SOL    HW2 5316   3.289   4.333   1.807 -0.9976  0.1479 -0.1539
 1766SOL     OW 5317   0.317   2.882   4.266 -0.1553  0.7267 -0.2934
 1766SOL    HW1 5318   0.295   2.955   4.209 -1.4506  0.1818 -0.5283
 1766SOL    HW2 5319   0.315   2.805   4.209 -1.0779  0.2270  0.3829
 1767SOL     OW 5320   3.209   4.307   0.620 -0.4199  0.0323  0.1729
 1767SOL    HW1 5321   3.155   4.338   0.547  0.6719 -0.5002 -0.9200
 1767SOL    HW2 5322   3.235   4.219   0.593  1.8656  0.6641  0.1016
 1768SOL     OW 5323   3.043   3.592   0.667  0.2221  0.1968 -0.0922
 1768SOL    HW1 5324   3.044   3.685   0.644 -0.5772  0.8728  2.2856
 1768SOL    HW2 5325   3.105   3.585   0.740  0.4821 -1.2001 -0.4172
 1769SOL     OW 5326   4.710   0.838   3.389 -0.4703 -0.1500 -0.3575
 1769SOL    HW1 5327   4.724   0.752   3.428 -1.6824 -0.3611 -0.3650
 1769SOL    HW2 5328   4.758   0.898   3.447 -0.5690 -0.6960  0.3079
 1770SOL     OW 5329   1.176   4.003   0.246  0.0972 -0.3637 -0.3856
 1770SOL    HW1 5330   1.119   4.073   0.214 -1.6347 -1.1807  0.6961
 1770SOL    HW2 5331   1.132   3.972   0.326  2.2436 -0.8769  0.6696
 1771SOL     OW 5332   3.830   1.460   0.032 -0.0876 -0.0691 -0.1227
 1771SOL    HW1 5333   3.804   1.414   0.112  0.5209  1.0225  0.7311
 1771SOL    HW2 5334   3.917   1.496   0.052  0.7250 -0.9679 -1.7833
 1772SOL     OW 5335   1.440   4.139   0.826  0.5622  0.0229 -0.2112
 1772SOL    HW1 5336   1.510   4.204   0.819  1.7694 -0.9812  1.6394
 1772SOL    HW2 5337   1.475   4.073   0.886 -2.1843 -0.2410  1.2368
 1773SOL     OW 5338   2.794   3.791   2.345 -0.0756  0.5874  0.2738
 1773SOL    HW1 5339   2.780   3.803   2.439 -1.6814 -0.9555  0.2758
 1773SOL    HW2 5340   2.855   3.861   2.321 -1.6757  2.6912  1.9413
 1774SOL     OW 5341   3.825   4.164   4.448 -0.1913 -0.1252  0.2133
 1774SOL    HW1 5342   3.784   4.250   4.447  1.0880  0.5030 -0.2809
 1774SOL    HW2 5343   3.859   4.155   4.537 -1.7194 -0.8270  0.7511
 1775SOL     OW 5344   0.986   4.931   2.246  0.7076  0.7712  0.7637
 1775SOL    HW1 5345   1.025   4.867   2.186  0.6747  1.9685 -0.5868
 1775SOL    HW2 5346   1.042   4.928   2.324  1.3401 -0.1225  0.2936
 1776SOL     OW 5347   1.934   3.041   4.726 -1.1224  0.1196 -0.0252
 1776SOL    HW1 5348   1.997   3.112   4.738 -0.5396 -0.3178 -0.4495
 1776SOL    HW2 5349   1.921   3.006   4.814  1.5625 -1.7391 -0.2293
 1777SOL     OW 5350   4.851   2.479   0.463  0.0295 -0.3482 -0.1796
 1777SOL    HW1 5351   4.904   2.417   0.513 -0.1411  0.1261  0.6059
 1777SOL    HW2 5352   4.899   2.562   0.469 -0.8350  0.1143  0.6300
 1778SOL     OW 5353   2.952   4.282   3.954 -0.2048  0.6159 -0.3235
 1778SOL    HW1 5354   3.014   4.312   4.020 -0.7331  1.4227 -0.1780
 1778SOL    HW2 5355   3.002   4.221   3.900  0.1762 -0.2504  0.9546
 1779SOL     OW 5356   3.992   2.223   2.742 -0.0483  0.3207 -0.0591
 1779SOL    HW1 5357   3.986   2.277   2.663  0.2410  0.2414 -0.1372
 1779SOL    HW2 5358   4.064   2.163   2.724 -2.2800 -2.2276 -1.2703
 1780SOL     OW 5359   0.746   3.385   4.178  0.2271  0.2749 -0.7440
 1780SOL    HW1 5360   0.684   3.343   4.119 -1.0019 -0.0782  0.7242
 1780SOL    HW2 5361   0.761   3.320   4.247  1.0122  0.9464 -0.2629
 1781SOL     OW 5362   0.306   1.439   1.623 -0.1088  0.4296 -0.0522
 1781SOL    HW1 5363   0.315   1.397   1.538  0.2769 -0.2465  0.3111
 1781SOL    HW2 5364   0.212   1.444   1.639 -0.2234  1.4317 -0.9287
 1782SOL     OW 5365   4.736   3.112   1.999 -0.1655  0.5938 -0.8276
 1782SOL    HW1 5366   4.674   3.176   1.965 -1.7117 -0.5351 -0.2743
 1782SOL    HW2 5367   4.767   3.150   2.081 -2.5577 -0.0940  0.5195
 1783SOL     OW 5368   3.139   4.054   2.534 -0.3242  0.0874 -0.6945
 1783SOL    HW1 5369   3.173   4.050   2.444  0.4571 -1.0957 -0.3618
 1783SOL    HW2 5370   3.057   4.103   2.526  0.3957  1.1863 -1.8429
 1784SOL     OW 5371   2.550   1.356   1.530  0.2659  0.2620  0.1958
 1784SOL    HW1 5372   2.553   1.342   1.625  1.3507 -0.6399  0.0493
 1784SOL    HW2 5373   2.490   1.430   1.519 -0.8328 -0.3800  1.4854
 1785SOL     OW 5374   3.926   3.966   1.251  0.4039  0.2499  0.0074
 1785SOL    HW1 5375   4.005   3.922   1.283  0.0506 -0.5693 -0.2227
 1785SOL    HW2 5376   3.928   3.953   1.156 -0.3269 -0.3158  0.0646
 1786SOL     OW 5377   4.496   0.700   1.883  0.2375 -0.5081  0.2529
 1786SOL    HW1 5378   4.547   0.630   1.843 -1.0249 -0.1314 -2.2017
 1786SOL    HW2 5379   4.415   0.657   1.911  0.3335 -0.4042  0.7000
 1787SOL     OW 5380   0.140   1.673   4.803  0.0712 -1.1986  0.8472
 1787SOL    HW1 5381   0.131   1.767   4.819  0.5938 -1.0310  0.2096
 1787SOL    HW2 5382   0.116   1.632   4.885 -0.7677 -0.5314  0.9410
 1788SOL     OW 5383   3.036   4.925   2.651 -0.1073  0.0725 -0.3944
 1788SOL    HW1 5384   2.958   4.888   2.611  0.2268  0.4909 -1.4835
 1788SOL    HW2 5385   3.005   4.966   2.731 -1.0862  0.5900 -1.0110
 1789SOL     OW 5386   3.467   3.608   2.214 -0.3428 -0.0674  0.3818
 1789SOL    HW1 5387   3.501   3.547   2.280 -2.1420 -0.0697  1.3444
 1789SOL    HW2 5388   3.395   3.653   2.257  0.3331  2.1188 -0.6158
 1790SOL     OW 5389   3.487   1.363   0.732  0.6097  0.1935  0.0023
 1790SOL    HW1 5390   3.469   1.434   0.671 -1.6571 -0.9126 -0.7506
 1790SOL    HW2 5391   3.401   1.324   0.750  1.5196 -1.1424  1.9096
 1791SOL     OW 5392   1.294   0.397   0.853  0.1177  0.2505  0.0858
 1791SOL    HW1 5393   1.237   0.473   0.868 -0.8289 -0.9005  3.2222
 1791SOL    HW2 5394   1.381   0.428   0.879 -0.2533  0.3428  1.3055
 1792SOL     OW 5395   1.820   1.863   1.183 -0.3476  0.3167  0.3045
 1792SOL    HW1 5396   1.773   1.911   1.251 -1.0511 -0.4163  0.3439
 1792SOL    HW2 5397   1.840   1.929   1.116  0.7345  1.1391  1.3890
 1793SOL     OW 5398   1.883   3.074   3.482 -0.1266 -0.2504  0.2423
 1793SOL    HW1 5399   1.890   3.089   3.576 -3.7413  1.2884  0.4472
 1793SOL    HW2 5400   1.844   2.987   3.474  0.5867 -0.5628  0.1343
 1794SOL     OW 5401   0.944   2.273   1.997  0.3056  0.6469  0.1073
 1794SOL    HW1 5402   0.979   2.286   1.909  2.0961 -0.6680  0.5735
 1794SOL    HW2 5403   0.900   2.188   1.993  0.4019  0.5777  0.4671
 1795SOL     OW 5404   0.385   0.816   2.340  0.0665 -0.1544 -0.1675
 1795SOL    HW1 5405   0.462   0.808   2.284  0.3606 -0.5483  0.2919
 1795SOL    HW2 5406   0.336   0.890   2.303  1.2317  0.8436  0.2208
 1796SOL     OW 5407   4.614   4.052   2.832  0.7640 -0.2737  0.4935
 1796SOL    HW1 5408   4.579   4.052   2.743 -0.1070 -1.5927  0.7933
 1796SOL    HW2 5409   4.628   3.959   2.852 -0.4343 -0.1458  2.2109
 1797SOL     OW 5410   2.459   1.067   0.155  0.0822 -0.0198  1.2803
 1797SOL    HW1 5411   2.443   0.994   0.094  1.1103  1.4084 -0.8057
 1797SOL    HW2 5412   2.440   1.145   0.104  3.4981  1.3799  1.8863
 1798SOL     OW 5413   3.804   1.391   1.412 -0.3839  0.4258  0.2329
 1798SOL    HW1 5414   3.893   1.424   1.398 -0.5258  0.3179 -1.0152
 1798SOL    HW2 5415   3.802   1.307   1.367 -1.2459  0.6230 -0.1178
 1799SOL     OW 5416   0.146   3.678   2.350  0.1718  0.2518 -0.0976
 1799SOL    HW1 5417   0.104   3.754   2.310 -0.4898  0.5337  1.0912
 1799SOL    HW2 5418   0.080   3.642   2.408  1.3509  0.3345  1.3498
 1800SOL     OW 5419   0.478   2.646   2.970 -0.1136  0.1556 -0.1262
 1800SOL    HW1 5420   0.477   2.693   2.887  1.7352 -0.5231 -0.5770
 1800SOL    HW2 5421   0.406   2.584   2.963  0.5591 -0.5177 -1.6396
 1801SOL     OW 5422   2.475   0.061   3.752  0.2625  0.6036 -0.1533
 1801SOL    HW1 5423   2.447   0.127   3.689  0.4726  0.8880  0.0507
 1801SOL    HW2 5424   2.397   0.041   3.803 -0.6730 -1.6089 -2.2263
 1802SOL     OW 5425   2.763   3.793   4.134  0.1362 -0.5909  0.1880
 1802SOL    HW1 5426   2.727   3.821   4.218 -2.0414  0.2080 -0.9160
 1802SOL    HW2 5427   2.846   3.840   4.126 -0.7087  1.1324  0.9341
 1803SOL     OW 5428   1.881   1.068   0.484  0.3975  0.1196  0.3796
 1803SOL    HW1 5429   1.880   1.020   0.401  0.8412 -0.9836  0.9926
 1803SOL    HW2 5430   1.830   1.147   0.466  1.7994  0.7034 -1.4041
 1804SOL     OW 5431   2.067   1.330   1.608  0.1358 -0.4499 -0.2480
 1804SOL    HW1 5432   1.975   1.345   1.587  0.2667 -1.2298 -1.4977
 1804SOL    HW2 5433   2.073   1.235   1.623  0.8991 -0.5733 -1.1990
 1805SOL     OW 5434   2.826   2.817   3.108 -0.1129 -0.4799 -0.1014
 1805SOL    HW1 5435   2.856   2.789   3.194  1.0266  0.9081  0.0022
 1805SOL    HW2 5436   2.904   2.855   3.067 -0.2820 -2.2136 -2.2563
 1806SOL     OW 5437   0.006   0.873   4.220 -0.2211 -0.3264  0.2314
 1806SOL    HW1 5438  -0.035   0.796   4.180 -1.6348  0.6606 -0.2811
 1806SOL    HW2 5439   0.100   0.856   4.213 -0.4874 -1.4699 -0.9274
 1807SOL     OW 5440   2.674   1.442   2.050 -0.7254 -0.1201  0.1239
 1807SOL    HW1 5441   2.768   1.457   2.062 -0.6292  1.0039 -1.6775
 1807SOL    HW2 5442   2.665   1.347   2.047  0.1808 -0.2778  1.3832
 1808SOL     OW 5443   2.867   2.552   1.260 -0.0979  0.5258  0.3237
 1808SOL    HW1 5444   2.822   2.587   1.337  0.0572  1.1793  0.1196
 1808SOL    HW2 5445   2.960   2.550   1.286 -0.3533 -2.8205  1.5505
 1809SOL     OW 5446   1.923   0.440   1.895  0.1052 -0.6505  0.2228
 1809SOL    HW1 5447   2.015   0.442   1.870 -0.2344 -1.8795 -1.2858
 1809SOL    HW2 5448   1.904   0.529   1.926  1.0534  0.5045 -2.2973
 1810SOL     OW 5449   4.031   1.885   1.054 -0.1722 -0.1707  0.3220
 1810SOL    HW1 5450   3.998   1.968   1.089 -1.0238  0.7414 -2.4300
 1810SOL    HW2 5451   4.093   1.911   0.986  2.8048 -1.8825  2.1642
 1811SOL     OW 5452   0.206   1.909   4.306 -0.4146  0.1874 -0.1549
 1811SOL    HW1 5453   0.272   1.926   4.239  0.9479  2.0601  1.5519
 1811SOL    HW2 5454   0.244   1.840   4.361 -0.4470  0.3942  0.1262
 1812SOL     OW 5455   4.484   3.882   3.277  0.0563 -1.0503  0.6035
 1812SOL    HW1 5456   4.506   3.906   3.187  0.4746 -0.7765  0.7725
 1812SOL    HW2 5457   4.569   3.872   3.320 -0.1155 -2.1426  0.7295
 1813SOL     OW 5458   4.446   0.255   4.628 -0.3603 -0.6700  0.2623
 1813SOL    HW1 5459   4.412   0.212   4.549  0.1561 -0.0446 -0.3143
 1813SOL    HW2 5460   4.541   0.255   4.615 -0.3783  1.4105 -0.1838
 1814SOL     OW 5461   0.743   2.651   3.534  0.1501 -0.1866  0.4845
 1814SOL    HW1 5462   0.732   2.627   3.442 -0.8074  0.6194  0.3731
 1814SOL    HW2 5463   0.797   2.730   3.531 -1.5408  1.0177  0.4551
 1815SOL     OW 5464   1.268   3.917   0.711 -0.0148 -0.0173  0.5885
 1815SOL    HW1 5465   1.248   3.931   0.804 -0.6446  3.0888  0.0797
 1815SOL    HW2 5466   1.356   3.954   0.700 -0.8818  1.8524 -0.4625
 1816SOL     OW 5467   2.868   3.690   3.255  0.7098  0.2603 -0.0539
 1816SOL    HW1 5468   2.869   3.684   3.159 -0.4960 -0.5828 -0.0435
 1816SOL    HW2 5469   2.875   3.599   3.284 -0.7156  0.3267  0.5899
 1817SOL     OW 5470   1.587   0.410   3.189 -0.0714 -0.5078  0.3845
 1817SOL    HW1 5471   1.679   0.436   3.186 -0.5454  1.4439  0.8782
 1817SOL    HW2 5472   1.570   0.392   3.281  0.1165 -2.1709  0.1122
 1818SOL     OW 5473   4.738   3.814   2.146  0.0648 -0.2118 -0.3988
 1818SOL    HW1 5474   4.820   3.843   2.187 -0.9736  1.0227  0.9040
 1818SOL    HW2 5475   4.670   3.838   2.209 -1.4351  0.0222 -2.0359
 1819SOL     OW 5476   1.762   2.257   1.316 -0.4772 -0.2952 -0.5225
 1819SOL    HW1 5477   1.787   2.282   1.227 -1.2202  0.5839 -0.4975
 1819SOL    HW2 5478   1.694   2.319   1.340 -2.8517 -2.6464 -0.6393
 1820SOL     OW 5479   4.908   2.585   2.474 -0.1283 -0.5075 -0.2567
 1820SOL    HW1 5480   4.862   2.506   2.503 -1.3599  0.0013 -0.7918
 1820SOL    HW2 5481   4.840   2.650   2.463  0.7096  0.2399 -1.1761
 1821SOL     OW 5482   1.151   4.057   2.344  0.1088  0.0414 -0.0527
 1821SOL    HW1 5483   1.082   4.123   2.355  0.1462  0.3071 -1.3137
 1821SOL    HW2 5484   1.221   4.103   2.297 -0.3053 -1.1708 -1.9528
 1822SOL     OW 5485   4.758   1.060   1.840 -0.4362  0.6218 -0.0474
 1822SOL    HW1 5486   4.810   1.114   1.781  0.5833 -1.0381 -0.7122
 1822SOL    HW2 5487   4.795   1.077   1.927  0.5232  0.2637 -0.3780
 1823SOL     OW 5488   1.836   1.294   3.038  0.7101  0.2723 -0.2118
 1823SOL    HW1 5489   1.749   1.260   3.055  0.8055 -0.6907 -1.5105
 1823SOL    HW2 5490   1.895   1.220   3.053  1.1816  0.5734 -0.5148
 1824SOL     OW 5491   2.744   2.741   2.189 -0.2162 -0.5286 -0.4032
 1824SOL    HW1 5492   2.676   2.769   2.128 -1.2178 -0.2233  0.8271
 1824SOL    HW2 5493   2.763   2.651   2.163 -2.1305 -1.1324  0.0944
 1825SOL     OW 5494   3.777   1.076   2.514  0.2464 -0.1734  0.5898
 1825SOL    HW1 5495   3.732   1.160   2.504 -3.9359 -2.2716 -0.8410
 1825SOL    HW2 5496   3.762   1.052   2.605 -2.0427 -0.9447  0.0836
 1826SOL     OW 5497   2.304   1.752   0.044  1.1740  0.1785  0.0255
 1826SOL    HW1 5498   2.252   1.676   0.017 -0.4002  0.7032  1.3643
 1826SOL    HW2 5499   2.334   1.730   0.133 -0.5267  1.6225  1.0283
 1827SOL     OW 5500   3.898   1.825   2.386 -0.4038 -0.1832  0.0105
 1827SOL    HW1 5501   3.970   1.797   2.330 -0.7994  1.1713 -1.2371
 1827SOL    HW2 5502   3.912   1.779   2.468  2.7557  1.1883  0.3465
 1828SOL     OW 5503   3.181   0.161   4.492  0.0754 -0.1138  0.4647
 1828SOL    HW1 5504   3.175   0.162   4.397 -1.5417  0.1137  0.5356
 1828SOL    HW2 5505   3.099   0.201   4.522  0.0058 -1.2582  1.9575
 1829SOL     OW 5506   4.255   0.704   3.573  0.1453  0.0099  0.2048
 1829SOL    HW1 5507   4.277   0.617   3.539 -0.3404 -0.2306  0.4860
 1829SOL    HW2 5508   4.221   0.751   3.497 -0.5185 -0.3800  0.2470
 1830SOL     OW 5509   4.352   2.214   0.273 -0.3959 -0.1943  0.3065
 1830SOL    HW1 5510   4.311   2.273   0.210 -1.4688 -0.9843  0.2388
 1830SOL    HW2 5511   4.348   2.261   0.356 -0.1559  0.3121  0.0384
 1831SOL     OW 5512   2.994   3.067   2.521  0.1734 -0.1073 -0.7206
 1831SOL    HW1 5513   2.933   3.075   2.448 -1.0253 -0.4392  0.2164
 1831SOL    HW2 5514   2.960   2.995   2.574 -0.5480  1.7541  1.5685
 1832SOL     OW 5515   2.264   0.389   0.331  0.4992  0.1337 -0.5521
 1832SOL    HW1 5516   2.237   0.458   0.391  1.2773  0.5205 -0.6240
 1832SOL    HW2 5517   2.185   0.366   0.282 -0.6702 -1.5431  1.8888
 1833SOL     OW 5518   0.535   4.282   1.370 -0.0907 -0.7573  0.2612
 1833SOL    HW1 5519   0.606   4.234   1.414 -0.0417 -1.1523 -0.2343
 1833SOL    HW2 5520   0.470   4.215   1.350 -0.8960 -0.2974  1.2563
 1834SOL     OW 5521   1.593   2.795   4.314  0.0751 -0.1300 -0.9218
 1834SOL    HW1 5522   1.559   2.794   4.225 -0.1748 -1.3142 -0.8345
 1834SOL    HW2 5523   1.583   2.705   4.345 -2.8566  0.8140  1.4441
 1835SOL     OW 5524   2.582   2.184   4.783  0.0196 -0.1360 -0.2899
 1835SOL    HW1 5525   2.611   2.274   4.797 -0.1316 -0.2819  1.1087
 1835SOL    HW2 5526   2.563   2.179   4.690 -0.2728  1.3816 -0.3393
 1836SOL     OW 5527   4.554   1.469   0.354  0.6044 -0.1779  0.3270
 1836SOL    HW1 5528   4.561   1.511   0.268  0.7268 -1.2676 -0.2130
 1836SOL    HW2 5529   4.564   1.541   0.416 -0.6172  0.8208 -0.5600
 1837SOL     OW 5530   3.353   2.886   2.231 -0.4598 -0.2895 -0.1189
 1837SOL    HW1 5531   3.396   2.969   2.210  0.6171  0.3966  3.9772
 1837SOL    HW2 5532   3.416   2.819   2.202  0.1228  0.4187 -0.5438
 1838SOL     OW 5533   1.246   2.456   3.915 -0.1863 -0.1292  0.6122
 1838SOL    HW1 5534   1.167   2.509   3.911 -0.9137 -1.1884  0.6194
 1838SOL    HW2 5535   1.220   2.371   3.881  1.2944 -0.1009 -0.7057
 1839SOL     OW 5536   1.740   4.911   2.874  0.5019 -0.3226  0.6043
 1839SOL    HW1 5537   1.820   4.898   2.823  0.4181  0.5490  0.2293
 1839SOL    HW2 5538   1.673   4.861   2.827  0.7529 -0.7678  0.7214
 1840SOL     OW 5539   3.112   1.040   4.242  0.2140 -0.4902  0.4019
 1840SOL    HW1 5540   3.079   1.027   4.331 -0.1450  1.2584  0.5758
 1840SOL    HW2 5541   3.035   1.067   4.192  0.3544 -1.7438 -0.5291
 1841SOL     OW 5542   1.669   1.538   3.169 -0.1131  0.1050 -0.1224
 1841SOL    HW1 5543   1.578   1.557   3.194  0.0095  2.3046 -1.0862
 1841SOL    HW2 5544   1.661   1.486   3.089 -0.6105  2.1995 -1.5141
 1842SOL     OW 5545   3.632   3.373   4.524  0.2275 -0.5086 -0.2702
 1842SOL    HW1 5546   3.555   3.425   4.500 -0.1448 -1.0187 -0.2134
 1842SOL    HW2 5547   3.644   3.389   4.618  1.0327  0.6456 -0.5475
 1843SOL     OW 5548   1.331   2.009   4.534  0.0768  0.1990 -0.2546
 1843SOL    HW1 5549   1.307   2.087   4.585  0.0098 -1.1546  1.9126
 1843SOL    HW2 5550   1.413   1.980   4.573  0.0857 -0.8234 -1.0167
 1844SOL     OW 5551   2.538   0.434   0.368  0.1022 -0.4497 -0.0512
 1844SOL    HW1 5552   2.465   0.415   0.310  0.7060  0.6201 -1.1919
 1844SOL    HW2 5553   2.501   0.490   0.436 -0.3146 -0.6240 -0.1335
 1845SOL     OW 5554   1.895   2.920   2.257 -0.4247 -0.2369 -0.1329
 1845SOL    HW1 5555   1.818   2.975   2.270  0.0947  0.6211 -0.5719
 1845SOL    HW2 5556   1.915   2.886   2.344 -0.2229  1.0174  0.3425
 1846SOL     OW 5557   2.230   0.612   0.514 -0.1567 -0.0068 -0.5713
 1846SOL    HW1 5558   2.260   0.637   0.601 -0.4241 -3.0989  0.5219
 1846SOL    HW2 5559   2.285   0.662   0.453  0.4715  1.7254  1.3297
 1847SOL     OW 5560   0.504   2.969   3.944 -0.0353 -0.1928  0.2832
 1847SOL    HW1 5561   0.508   2.877   3.969  1.6926 -0.3590 -0.4548
 1847SOL    HW2 5562   0.423   2.976   3.893 -0.4887 -1.1619  0.8440
 1848SOL     OW 5563   0.856   0.752   2.217 -0.1213  0.1337  0.0601
 1848SOL    HW1 5564   0.820   0.798   2.293  1.1256  0.9990  0.1475
 1848SOL    HW2 5565   0.865   0.661   2.245 -0.3886  0.2979  0.6833
 1849SOL     OW 5566   2.179   4.552   0.127 -0.4143  0.1056 -0.3712
 1849SOL    HW1 5567   2.089   4.564   0.096 -0.2517 -1.1913 -1.4251
 1849SOL    HW2 5568   2.171   4.543   0.222 -1.2713  1.0290 -0.3356
 1850SOL     OW 5569   3.816   1.244   0.639  0.5256  0.0840 -0.5892
 1850SOL    HW1 5570   3.871   1.180   0.595  0.3559  0.7021 -1.7588
 1850SOL    HW2 5571   3.728   1.205   0.638  0.0091  1.0704 -3.0719
 1851SOL     OW 5572   3.097   1.528   3.989  0.3373 -0.2107 -0.6380
 1851SOL    HW1 5573   3.011   1.551   3.955 -0.6595 -2.0682  0.4561
 1851SOL    HW2 5574   3.126   1.606   4.037 -0.4498  0.6307 -1.4786
 1852SOL     OW 5575   1.494   1.780   1.338  0.1241  0.3761  0.3124
 1852SOL    HW1 5576   1.579   1.746   1.309  0.2442  1.2925 -0.4676
 1852SOL    HW2 5577   1.485   1.863   1.291 -1.7464 -0.2794 -0.5598
 1853SOL     OW 5578   0.561   0.621   1.088  0.2399  0.3643  0.0030
 1853SOL    HW1 5579   0.649   0.656   1.093  0.6694 -0.7152  0.1749
 1853SOL    HW2 5580   0.532   0.642   0.998  1.9060 -2.0503 -1.2064
 1854SOL     OW 5581   3.305   2.540   2.279  0.1116 -0.1993  0.3169
 1854SOL    HW1 5582   3.283   2.471   2.342  1.2031  1.9884  3.3180
 1854SOL    HW2 5583   3.231   2.599   2.281  0.1422 -0.1126 -0.5570
 1855SOL     OW 5584   2.867   0.559   4.891  0.1060 -0.4122 -0.0643
 1855SOL    HW1 5585   2.840   0.519   4.808 -1.6059  1.5683 -0.5392
 1855SOL    HW2 5586   2.812   0.517   4.957 -0.5022 -0.0340 -0.3269
 1856SOL     OW 5587   1.705   4.334   4.186 -0.2109  0.1919 -0.1826
 1856SOL    HW1 5588   1.688   4.389   4.110  0.0091  1.2047  0.4772
 1856SOL    HW2 5589   1.679   4.246   4.159 -3.0361  1.0144 -0.4375
 1857SOL     OW 5590   3.732   3.837   4.484  0.0064 -0.7805  0.1285
 1857SOL    HW1 5591   3.732   3.899   4.557 -0.0344  2.1155 -2.1430
 1857SOL    HW2 5592   3.824   3.812   4.474  0.4057  0.7760 -0.3191
 1858SOL     OW 5593   4.057   3.701   1.131 -0.4066  0.5973 -0.2419
 1858SOL    HW1 5594   4.113   3.708   1.053 -0.2693  1.1189 -0.1016
 1858SOL    HW2 5595   4.115   3.726   1.203 -0.2173 -0.9452  0.1702
 1859SOL     OW 5596   1.447   1.181   1.378  0.0474 -0.2555  0.3437
 1859SOL    HW1 5597   1.390   1.257   1.391 -0.3472 -0.4679 -0.1230
 1859SOL    HW2 5598   1.387   1.106   1.377  0.0525 -0.3065 -2.2430
 1860SOL     OW 5599   4.077   0.734   4.262  0.4271 -0.8092  0.2409
 1860SOL    HW1 5600   4.069   0.719   4.356 -2.4998 -0.7071  0.1023
 1860SOL    HW2 5601   4.171   0.747   4.248  1.0752 -1.8146  2.9615
 1861SOL     OW 5602   2.084   3.589   4.657  0.2851  0.4743  0.2564
 1861SOL    HW1 5603   2.049   3.567   4.744 -2.8529  1.0736 -0.7141
 1861SOL    HW2 5604   2.123   3.508   4.626  1.6321  0.2827  2.2532
 1862SOL     OW 5605   4.771   3.571   4.719 -0.3824 -0.2222 -0.5728
 1862SOL    HW1 5606   4.706   3.634   4.751 -0.6556 -0.9546  0.3724
 1862SOL    HW2 5607   4.727   3.526   4.647 -1.4553 -1.5764  0.8445
 1863SOL     OW 5608   2.847   2.943   3.595  0.7292  0.5464 -0.1288
 1863SOL    HW1 5609   2.909   2.992   3.649 -0.4021  1.1639  0.6524
 1863SOL    HW2 5610   2.775   3.004   3.580  0.8795  0.2996 -2.1421
 1864SOL     OW 5611   4.817   1.159   2.852  0.1554 -0.5021 -0.3227
 1864SOL    HW1 5612   4.867   1.079   2.870  1.0256  0.1033  0.0294
 1864SOL    HW2 5613   4.834   1.179   2.760  0.0501 -0.6450 -0.3729
 1865SOL     OW 5614   4.879   2.901   2.335 -0.1971  0.2164  0.6101
 1865SOL    HW1 5615   4.819   2.841   2.291  0.5502  0.2841 -0.5291
 1865SOL    HW2 5616   4.824   2.974   2.362 -0.7892 -0.1435  0.3943
 1866SOL     OW 5617   4.547   0.278   3.758  0.5300 -0.1218 -0.0511
 1866SOL    HW1 5618   4.455   0.297   3.778  0.3655  1.3684 -1.9803
 1866SOL    HW2 5619   4.552   0.183   3.759 -1.5241 -0.3145 -1.7832
 1867SOL     OW 5620   4.612   0.374   2.630 -0.5322  0.4039 -0.2736
 1867SOL    HW1 5621   4.574   0.286   2.622  0.4155 -0.0610  0.1444
 1867SOL    HW2 5622   4.604   0.411   2.542 -2.3258  0.5012 -0.1020
 1868SOL     OW 5623   4.587   1.620   0.789 -0.1790 -0.2236 -0.4418
 1868SOL    HW1 5624   4.568   1.571   0.709 -0.8188 -0.6785 -0.0132
 1868SOL    HW2 5625   4.667   1.580   0.823  0.3092  0.2153 -1.0437
 1869SOL     OW 5626   2.679   1.179   3.382  0.3690 -1.0312  0.0400
 1869SOL    HW1 5627   2.625   1.257   3.395 -0.9692 -2.0102  0.4594
 1869SOL    HW2 5628   2.638   1.133   3.309  1.4563 -1.1110 -0.5447
 1870SOL     OW 5629   4.381   3.142   3.977 -0.3370 -0.1896 -0.1235
 1870SOL    HW1 5630   4.303   3.113   4.025 -1.1745  1.0542 -0.6831
 1870SOL    HW2 5631   4.450   3.143   4.042 -0.9995 -0.4252  0.6033
 1871SOL     OW 5632   3.728   1.261   3.771  0.5122 -0.3954 -0.0089
 1871SOL    HW1 5633   3.751   1.318   3.844  1.9586 -1.0332  0.0686
 1871SOL    HW2 5634   3.811   1.221   3.745 -0.3649 -2.0299 -0.4316
 1872SOL     OW 5635   2.544   3.715   0.936 -0.8772  0.1019 -0.0670
 1872SOL    HW1 5636   2.521   3.738   1.026  0.2099  1.1874 -0.0349
 1872SOL    HW2 5637   2.537   3.798   0.888  1.4865  0.2152 -0.3256
 1873SOL     OW 5638   2.904   4.659   4.868  0.0180  0.6521 -0.4993
 1873SOL    HW1 5639   2.823   4.615   4.844  0.9928 -0.4246 -2.0707
 1873SOL    HW2 5640   2.947   4.676   4.784  0.9049  2.2389  0.2278
 1874SOL     OW 5641   0.931   2.674   2.474  0.5301  0.2486 -0.7798
 1874SOL    HW1 5642   0.905   2.586   2.504  2.7828 -0.1523  0.1790
 1874SOL    HW2 5643   0.959   2.662   2.384 -3.1651  0.8640 -2.1992
 1875SOL     OW 5644   0.309   3.413   1.063 -0.1782 -0.4508 -0.2689
 1875SOL    HW1 5645   0.239   3.370   1.113 -0.4038  0.0246 -0.1657
 1875SOL    HW2 5646   0.313   3.502   1.099  1.9755 -1.0816  1.2918
 1876SOL     OW 5647   2.163   1.082   1.161  0.1994  0.3208  0.0472
 1876SOL    HW1 5648   2.083   1.051   1.205  0.0155  0.5078 -0.1511
 1876SOL    HW2 5649   2.201   1.145   1.221 -0.4479  1.1342 -0.3771
 1877SOL     OW 5650   2.806   3.114   0.599 -0.1527  0.0171 -0.0448
 1877SOL    HW1 5651   2.769   3.161   0.524 -1.2771 -0.7906 -0.0325
 1877SOL    HW2 5652   2.859   3.179   0.645 -0.8799  1.0043 -0.5678
 1878SOL     OW 5653   2.893   0.028   4.866  0.0148 -0.5203  0.0125
 1878SOL    HW1 5654   2.905  -0.067   4.868 -2.3176 -0.8616  2.0002
 1878SOL    HW2 5655   2.825   0.042   4.801 -1.7688 -0.5987  1.7711
 1879SOL     OW 5656   1.442   1.662   2.915  0.3926  0.0859  0.4596
 1879SOL    HW1 5657   1.411   1.576   2.943 -0.6263  0.1025 -0.5716
 1879SOL    HW2 5658   1.377   1.692   2.852  1.2166  1.2183  0.1170
 1880SOL     OW 5659   4.392   1.109   3.097 -0.2490  0.1568  0.1658
 1880SOL    HW1 5660   4.426   1.060   3.172 -1.9192 -2.9548 -0.9465
 1880SOL    HW2 5661   4.319   1.161   3.133 -0.3628 -0.4885  0.8867
 1881SOL     OW 5662   0.509   1.734   1.103  0.1599 -0.2035 -0.6521
 1881SOL    HW1 5663   0.577   1.711   1.167 -1.1515 -0.4596  0.7208
 1881SOL    HW2 5664   0.474   1.817   1.134 -1.7629 -1.2167  0.1107
 1882SOL     OW 5665  -0.024   0.530   3.745  0.2757  0.5900  0.5699
 1882SOL    HW1 5666   0.066   0.539   3.774  1.1470 -2.0257 -0.9663
 1882SOL    HW2 5667  -0.029   0.584   3.666  0.4029  0.9100  0.7767
 1883SOL     OW 5668   0.268   1.148   2.988  0.3793 -0.1646 -0.5074
 1883SOL    HW1 5669   0.206   1.076   2.980  1.7388 -1.3312 -0.8789
 1883SOL    HW2 5670   0.306   1.158   2.901 -0.2008  1.4412 -0.6268
 1884SOL     OW 5671   3.083   3.242   0.449 -0.1443  0.3262 -0.7276
 1884SOL    HW1 5672   3.158   3.188   0.475 -0.1627  1.3626  1.6568
 1884SOL    HW2 5673   3.120   3.329   0.435 -0.6132  0.4051 -1.5456
 1885SOL     OW 5674   1.841   0.644   0.700 -0.4531 -0.7263  0.2662
 1885SOL    HW1 5675   1.745   0.649   0.705 -0.3873  2.2265  0.7172
 1885SOL    HW2 5676   1.861   0.652   0.606 -0.6102 -3.1033 -0.0305
 1886SOL     OW 5677   3.570   0.705   2.917  0.8905  0.2504 -0.1968
 1886SOL    HW1 5678   3.546   0.783   2.967 -0.2936 -0.0335 -0.2722
 1886SOL    HW2 5679   3.665   0.703   2.919  0.9028  0.9556  0.9573
 1887SOL     OW 5680   2.347   4.207   1.188  0.3454 -0.5815 -0.2110
 1887SOL    HW1 5681   2.276   4.222   1.251 -0.8908  0.8369 -1.8291
 1887SOL    HW2 5682   2.375   4.117   1.204 -2.1139 -1.3385  0.2666
 1888SOL     OW 5683   3.279   4.784   2.744  0.1415 -0.0342 -0.2423
 1888SOL    HW1 5684   3.209   4.834   2.701  1.2890  2.0181  0.1177
 1888SOL    HW2 5685   3.348   4.849   2.759  1.3608 -1.5711  1.1225
 1889SOL     OW 5686   0.076   1.918   4.855 -0.3084  0.0867 -0.5394
 1889SOL    HW1 5687   0.068   2.013   4.843  1.0893  0.2942 -0.0283
 1889SOL    HW2 5688  -0.014   1.887   4.856 -0.9282  1.6959  1.5713
 1890SOL     OW 5689   4.290   0.999   1.721 -0.6120  0.0021 -0.5905
 1890SOL    HW1 5690   4.359   1.055   1.756 -1.4280  1.3348 -1.0064
 1890SOL    HW2 5691   4.254   0.954   1.798  0.2860 -0.2097 -0.2903
 1891SOL     OW 5692   1.358   4.311   4.316 -0.1539  0.1435  0.3931
 1891SOL    HW1 5693   1.427   4.301   4.382  1.6873 -1.5852 -1.6462
 1891SOL    HW2 5694   1.337   4.222   4.289 -1.5012  0.7609 -0.7329
 1892SOL     OW 5695   2.813   0.782   2.342  0.3576 -0.0003 -0.1860
 1892SOL    HW1 5696   2.827   0.776   2.247 -1.3778  0.2871 -0.4928
 1892SOL    HW2 5697   2.899   0.766   2.380  1.1551  0.2200 -1.8222
 1893SOL     OW 5698   4.286   1.866   2.884  0.7950 -0.4839  0.0295
 1893SOL    HW1 5699   4.325   1.782   2.861  2.1563 -0.6345  2.5047
 1893SOL    HW2 5700   4.209   1.844   2.935  2.0396 -0.3534  2.0930
 1894SOL     OW 5701   4.672   4.591   1.162 -0.7845 -0.1840 -0.4729
 1894SOL    HW1 5702   4.738   4.548   1.216  1.6998  0.9012 -2.4314
 1894SOL    HW2 5703   4.630   4.519   1.115 -0.4612 -0.8556  0.2328
 1895SOL     OW 5704   4.070   1.867   3.631 -0.0124 -0.5108  0.8595
 1895SOL    HW1 5705   4.090   1.834   3.718  0.4059 -0.0853  0.9285
 1895SOL    HW2 5706   3.975   1.883   3.632 -0.2031 -1.6194  0.8499
 1896SOL     OW 5707   2.572   1.420   0.887 -0.1401  0.1559 -0.8192
 1896SOL    HW1 5708   2.533   1.336   0.865 -1.9811  0.5047  0.8143
 1896SOL    HW2 5709   2.511   1.485   0.851  0.9310  0.7994 -1.5208
 1897SOL     OW 5710   0.076   1.264   2.021 -0.3642 -0.3248 -0.0791
 1897SOL    HW1 5711   0.169   1.271   1.998  0.5175  1.6882  3.2754
 1897SOL    HW2 5712   0.034   1.338   1.976  0.3712  0.7052  0.8533
 1898SOL     OW 5713   1.406   0.826   1.355 -0.4993 -0.4659 -0.0088
 1898SOL    HW1 5714   1.478   0.823   1.418 -0.9094 -2.8659  0.4357
 1898SOL    HW2 5715   1.340   0.880   1.396  0.3857  0.3975  0.3120
 1899SOL     OW 5716   2.495   4.480   4.726 -0.3249  0.0122 -0.0522
 1899SOL    HW1 5717   2.407   4.517   4.718  0.4142  1.8162 -0.5665
 1899SOL    HW2 5718   2.497   4.409   4.662 -1.3779  0.0078 -0.0961
 1900SOL     OW 5719   3.944   4.960   2.909  0.0049  0.7342 -0.3930
 1900SOL    HW1 5720   4.025   4.909   2.906 -0.1946  0.3606  0.3464
 1900SOL    HW2 5721   3.902   4.944   2.825  0.9020  1.2710 -0.9527
 1901SOL     OW 5722   1.254   0.281   0.357  0.8142  0.4781 -0.3590
 1901SOL    HW1 5723   1.225   0.370   0.373  0.1800  0.0612  1.0163
 1901SOL    HW2 5724   1.188   0.243   0.299  0.2891  0.4776  0.2295
 1902SOL     OW 5725   2.664   2.695   3.646  0.2888  0.2326  0.2864
 1902SOL    HW1 5726   2.645   2.764   3.582  1.4711  1.4243  1.1754
 1902SOL    HW2 5727   2.584   2.691   3.699 -0.1106  0.3025 -0.2857
 1903SOL     OW 5728   0.654   0.447   2.207  0.0969 -0.5396  0.4426
 1903SOL    HW1 5729   0.569   0.459   2.250 -0.3515  1.5418 -0.8582
 1903SOL    HW2 5730   0.633   0.444   2.114  1.4032 -0.6663  0.1317
 1904SOL     OW 5731   0.084   2.322   0.596 -0.5001  0.2139  0.0984
 1904SOL    HW1 5732   0.169   2.298   0.558 -0.8938  1.0377 -1.4355
 1904SOL    HW2 5733   0.105   2.355   0.683  0.6451 -0.4106  0.0790
 1905SOL     OW 5734   3.514   3.851   3.339  0.1001 -0.0126  0.3146
 1905SOL    HW1 5735   3.597   3.847   3.386  0.6852  0.6053 -0.6403
 1905SOL    HW2 5736   3.536   3.831   3.248 -0.8977 -0.4650  0.1608
 1906SOL     OW 5737   0.302   4.371   0.080  0.1075 -0.2045  0.5356
 1906SOL    HW1 5738   0.346   4.396  -0.001  0.6274  0.9996  1.1651
 1906SOL    HW2 5739   0.316   4.276   0.086  0.9593 -0.1428 -0.2513
 1907SOL     OW 5740   1.646   3.257   4.745  0.3572  0.0563  0.0881
 1907SOL    HW1 5741   1.708   3.309   4.796 -0.2180 -0.1885  1.0577
 1907SOL    HW2 5742   1.580   3.319   4.715 -1.5317 -0.3340  3.0417
 1908SOL     OW 5743   0.991   3.552   3.796  0.0415  0.3709  0.5937
 1908SOL    HW1 5744   1.028   3.594   3.874  0.2033  0.3217  0.5425
 1908SOL    HW2 5745   0.896   3.560   3.808  0.0445  2.8413 -0.5522
 1909SOL     OW 5746   2.575   2.211   4.499 -0.0817  0.4118 -0.7323
 1909SOL    HW1 5747   2.575   2.302   4.469  0.6977  0.1475 -1.6059
 1909SOL    HW2 5748   2.543   2.161   4.424 -0.5089 -0.0328 -0.2562
 1910SOL     OW 5749   4.050   2.581   2.916 -0.3824  0.2922 -0.1402
 1910SOL    HW1 5750   4.044   2.500   2.865 -1.0432  1.2017 -1.5539
 1910SOL    HW2 5751   3.959   2.602   2.938 -0.1532  0.2448  0.9122
 1911SOL     OW 5752   0.405   1.254   1.809  0.5789 -0.4288  0.0566
 1911SOL    HW1 5753   0.495   1.230   1.788  1.6841  1.7419  1.8796
 1911SOL    HW2 5754   0.366   1.276   1.724  2.2952  0.1675 -0.6387
 1912SOL     OW 5755   1.499   2.523   3.066  0.4895  0.0329  0.1136
 1912SOL    HW1 5756   1.448   2.465   3.123  0.4241  0.4932  0.5263
 1912SOL    HW2 5757   1.457   2.515   2.980 -1.1897  1.4853  0.7446
 1913SOL     OW 5758   0.589   1.838   3.108  0.1378 -0.4288 -0.2707
 1913SOL    HW1 5759   0.664   1.868   3.057  1.3776  0.0583  1.7348
 1913SOL    HW2 5760   0.519   1.899   3.086  0.9000  0.2992 -0.7317
 1914SOL     OW 5761   2.900   2.193   4.859 -0.7173 -0.1395  0.1565
 1914SOL    HW1 5762   2.914   2.286   4.873 -1.0312 -0.0788  0.0662
 1914SOL    HW2 5763   2.817   2.174   4.903 -1.9889  0.1484 -1.9557
 1915SOL     OW 5764   4.635   0.156   4.188 -0.1801  0.4746  0.0117
 1915SOL    HW1 5765   4.633   0.127   4.097 -1.4190  2.0116 -0.4932
 1915SOL    HW2 5766   4.570   0.101   4.232  0.8231 -0.6615  0.1334
 1916SOL     OW 5767   1.292   3.132   3.775 -0.1315 -0.3476  0.3109
 1916SOL    HW1 5768   1.287   3.223   3.746  0.0974 -1.1617 -2.5597
 1916SOL    HW2 5769   1.384   3.118   3.796  0.1164 -0.2851 -0.6846
 1917SOL     OW 5770   3.323   2.681   0.820  0.1724 -0.0566  0.0660
 1917SOL    HW1 5771   3.417   2.676   0.806  0.4938  0.5025  1.7964
 1917SOL    HW2 5772   3.310   2.761   0.870 -0.9166 -1.2959  1.8832
 1918SOL     OW 5773   0.713   2.365   0.928  0.6572 -0.2192 -0.0782
 1918SOL    HW1 5774   0.777   2.368   0.999  0.7225 -0.5826 -0.1186
 1918SOL    HW2 5775   0.653   2.294   0.952 -0.3259  0.7716  0.4564
 1919SOL     OW 5776   1.044   4.838   0.847  0.2699 -0.2215 -0.0345
 1919SOL    HW1 5777   0.990   4.912   0.875  0.8045 -0.5233  1.8813
 1919SOL    HW2 5778   1.002   4.808   0.766  0.5491  2.6852 -1.3939
 1920SOL     OW 5779   2.927   3.536   4.101 -0.3135  0.5054 -0.2330
 1920SOL    HW1 5780   2.880   3.620   4.101  1.5788  1.6354 -0.9056
 1920SOL    HW2 5781   2.987   3.543   4.175  0.4336  0.0941 -0.7936
 1921SOL     OW 5782   1.756   3.418   1.916 -0.1058  0.0813 -0.1379
 1921SOL    HW1 5783   1.763   3.335   1.869  3.9677  0.6641 -0.9439
 1921SOL    HW2 5784   1.754   3.394   2.008  1.8345 -0.9705 -0.3325
 1922SOL     OW 5785   2.282   3.677   3.619 -0.2584 -0.2455  0.6961
 1922SOL    HW1 5786   2.264   3.624   3.541  0.2030  0.4022  0.1437
 1922SOL    HW2 5787   2.240   3.629   3.691  0.0131 -1.2672  0.1825
 1923SOL     OW 5788   3.647   1.445   3.223  0.0101  0.1756  0.4678
 1923SOL    HW1 5789   3.710   1.459   3.152  1.1139  1.2873  1.6040
 1923SOL    HW2 5790   3.562   1.463   3.183  0.4455 -0.6211 -0.9196
 1924SOL     OW 5791   4.706   2.171   3.567  0.9894 -0.1217 -0.0274
 1924SOL    HW1 5792   4.751   2.133   3.643  0.1192 -0.8654  0.1231
 1924SOL    HW2 5793   4.753   2.136   3.492  2.0133  0.8078  0.1433
 1925SOL     OW 5794   3.138   0.119   2.959 -0.3664  0.0832  0.3886
 1925SOL    HW1 5795   3.131   0.153   3.048  1.9531  1.0844  0.2867
 1925SOL    HW2 5796   3.062   0.153   2.914  0.3021  2.7523  1.0951
[truncated: 434,663 more chars]
