# Supplementary material for: Best Practices in Constant pH MD Simulations: Accuracy and Sampling
Source: J Chem Theory Comput. 2022 Sep 15;18(10):6134–47. doi: 10.1021/acs.jctc.2c00517 (PMC9558372; doi:10.1021/acs.jctc.2c00517)
Supplement: Supplementary file 1 — ct2c00517_si_001.zip [file ct2c00517_si_001.zip › best_practices_simulations/sampling/modified_ff_3rd_order_fit/6_nter/0_nter.pdb]

ATOM      1  N   ALA     2      -0.677  -1.230  -0.491  1.00  0.00           N  
ATOM      2  CA  ALA     2      -0.001   0.064  -0.491  1.00  0.00           C  
ATOM      3  C   ALA     2       1.499  -0.110  -0.491  1.00  0.00           C  
ATOM      4  O   ALA     2       2.065  -0.922   0.251  1.00  0.00           O  
ATOM      5  CB  ALA     2      -0.509   0.856   0.727  1.00  0.00           C  
ATOM      6  H   ALA     2      -0.131  -2.162  -0.491  1.00  0.00           H  
ATOM      7  HA  ALA     2      -0.269   0.603  -1.418  1.00  0.00           H  
ATOM      8 1HB  ALA     2      -1.605   1.006   0.691  1.00  0.00           H  
ATOM      9 2HB  ALA     2      -0.285   0.342   1.681  1.00  0.00           H  
ATOM     10 3HB  ALA     2      -0.053   1.861   0.784  1.00  0.00           H  
ATOM     11  N   ALA     3       2.212   0.610  -1.288  1.00  0.00           N  
ATOM     12  CA  ALA     3       3.662   0.442  -1.288  1.00  0.00           C  
ATOM     13  C   ALA     3       4.361   1.777  -1.387  1.00  0.00           C  
ATOM     14  O   ALA     3       4.002   2.648  -2.187  1.00  0.00           O  
ATOM     15  CB  ALA     3       4.022  -0.506  -2.445  1.00  0.00           C  
ATOM     16  H   ALA     3       1.773   1.281  -1.904  1.00  0.00           H  
ATOM     17  HA  ALA     3       3.965  -0.017  -0.329  1.00  0.00           H  
ATOM     18 1HB  ALA     3       3.531  -1.491  -2.337  1.00  0.00           H  
ATOM     19 2HB  ALA     3       3.715  -0.099  -3.429  1.00  0.00           H  
ATOM     20 3HB  ALA     3       5.109  -0.697  -2.498  1.00  0.00           H  
ATOM     21  N   ALA     4       5.364   2.016  -0.611  1.00  0.00           N  
ATOM     22  CA  ALA     4       6.040   3.307  -0.707  1.00  0.00           C  
ATOM     23  C   ALA     4       7.537   3.141  -0.608  1.00  0.00           C  
ATOM     24  O   ALA     4       8.068   2.031  -0.477  1.00  0.00           O  
ATOM     25  CB  ALA     4       5.467   4.215   0.395  1.00  0.00           C  
ATOM     26  H   ALA     4       5.677   1.321   0.051  1.00  0.00           H  
ATOM     27  HA  ALA     4       5.822   3.747  -1.698  1.00  0.00           H  
ATOM     28 1HB  ALA     4       4.375   4.355   0.285  1.00  0.00           H  
ATOM     29 2HB  ALA     4       5.639   3.802   1.408  1.00  0.00           H  
ATOM     30 3HB  ALA     4       5.920   5.223   0.374  1.00  0.00           H  
TER   
END
