# Supplementary material for: Best Practices in Constant pH MD Simulations: Accuracy and Sampling
Source: J Chem Theory Comput. 2022 Sep 15;18(10):6134–47. doi: 10.1021/acs.jctc.2c00517 (PMC9558372; doi:10.1021/acs.jctc.2c00517)
Supplement: Supplementary file 1 — ct2c00517_si_001.zip [file ct2c00517_si_001.zip › best_practices_simulations/sampling/modified_ff_3rd_order_fit/1_asp/8_npt.gro]

Protein in water
12095
    1ACE    CH3    1   2.396   2.964   3.310  0.1168 -0.4637  0.4274
    1ACE   HH31    2   2.435   2.901   3.393  1.8755  0.1769  0.1320
    1ACE   HH32    3   2.482   3.001   3.251  0.7516  1.8658  2.6163
    1ACE   HH33    4   2.337   3.047   3.356  1.1554  0.8272 -0.4831
    1ACE      C    5   2.304   2.874   3.233 -0.0614  0.1493 -0.2492
    1ACE      O    6   2.307   2.749   3.247  0.6955 -0.2832 -0.2330
    2ALA      N    7   2.219   2.930   3.152 -0.0805 -0.1332  0.5385
    2ALA     HN    8   2.203   3.027   3.161 -1.9619 -0.5317  2.2952
    2ALA     CA    9   2.122   2.857   3.059 -0.2429  0.3816 -0.4135
    2ALA     HA   10   2.087   2.774   3.119  0.0833  1.6056  1.5623
    2ALA     CB   11   2.000   2.940   3.019  0.2097 -0.1679 -0.1703
    2ALA    HB1   12   1.932   2.886   2.951 -0.2080  2.6448 -2.1664
    2ALA    HB2   13   1.946   2.995   3.099  0.1631  1.2567 -1.1393
    2ALA    HB3   14   2.041   3.016   2.950  2.7756 -1.4866 -0.2303
    2ALA      C   15   2.202   2.812   2.935  0.5411 -0.2600 -0.4433
    2ALA      O   16   2.266   2.891   2.867 -0.8296 -0.3180 -0.4031
    3ASPT     N   17   2.209   2.682   2.910  0.3790 -0.2111  0.0243
    3ASPT    HN   18   2.149   2.619   2.961 -0.2485  1.2621  1.1922
    3ASPT    CA   19   2.283   2.611   2.807  0.0610  0.2231 -0.6884
    3ASPT    HA   20   2.385   2.643   2.826 -0.6194  1.9402  0.3681
    3ASPT    CB   21   2.270   2.458   2.832  0.6371 -0.4709 -0.8486
    3ASPT   HB1   22   2.288   2.444   2.941 -0.5464  0.9886 -0.4299
    3ASPT   HB2   23   2.164   2.433   2.812  0.2269  1.3049 -1.1011
    3ASPT    CG   24   2.362   2.378   2.753  0.5982  0.2463 -0.7935
    3ASPT   OD1   25   2.341   2.317   2.652  0.2117  0.0255 -0.3488
    3ASPT   OD2   26   2.484   2.372   2.812  0.5656 -0.0202  0.1542
    3ASPT   HD2   27   2.541   2.324   2.752  1.0573  1.3205 -0.4840
    3ASPT     C   28   2.252   2.648   2.664 -0.7627 -0.4964  0.8947
    3ASPT     O   29   2.135   2.653   2.622 -0.1897 -0.0367  0.1495
    4ALA      N   30   2.360   2.671   2.584 -0.3658  0.4539 -0.3179
    4ALA     HN   31   2.456   2.679   2.609  0.1735  0.4818 -2.2319
    4ALA     CA   32   2.350   2.713   2.446 -0.3233  0.3939  0.4512
    4ALA     HA   33   2.252   2.742   2.411  1.3408  1.8925 -3.5618
    4ALA     CB   34   2.445   2.837   2.420 -0.4386  0.3025 -0.0036
    4ALA    HB1   35   2.423   2.917   2.494 -1.2422 -0.3930  0.5292
    4ALA    HB2   36   2.549   2.801   2.432 -0.7361 -0.1788  1.3657
    4ALA    HB3   37   2.436   2.864   2.313  0.1708  1.4081  0.2042
    4ALA      C   38   2.383   2.609   2.344  0.3786 -0.1716 -0.2308
    4ALA      O   39   2.367   2.620   2.228  0.2162  0.0791  0.2559
    5NME      N   40   2.435   2.496   2.396  0.2235 -0.3267  0.3512
    5NME     HN   41   2.452   2.499   2.495  0.0718  2.1414  0.3539
    5NME    CH3   42   2.480   2.384   2.316  0.4892  0.3389 -0.1348
    5NME   HH31   43   2.567   2.414   2.254 -0.7946  2.3695 -1.0771
    5NME   HH32   44   2.524   2.311   2.387  1.0405  0.4993 -0.3047
    5NME   HH33   45   2.404   2.334   2.253 -0.9334  3.6050 -1.2416
    6SOL     OW   46   0.046   4.469   2.265 -0.4365 -0.6573 -0.0441
    6SOL    HW1   47   0.019   4.449   2.175  2.5185 -2.7869 -0.6211
    6SOL    HW2   48  -0.004   4.407   2.319 -0.5092 -0.9868 -0.4857
    7SOL     OW   49   2.767   4.339   4.463  0.2875  0.0699  0.0465
    7SOL    HW1   50   2.783   4.324   4.556  1.0681 -2.4882 -0.4164
    7SOL    HW2   51   2.831   4.405   4.437  1.7440 -0.9862  0.8448
    8SOL     OW   52   1.169   0.759   1.878 -0.4302  0.1929  0.3768
    8SOL    HW1   53   1.258   0.795   1.877 -0.4662  0.3200  0.9528
    8SOL    HW2   54   1.121   0.816   1.938 -0.9834  0.3071 -0.1665
    9SOL     OW   55   1.738   4.147   0.705  0.2825  0.1851  0.1952
    9SOL    HW1   56   1.795   4.079   0.669 -0.3169 -0.4871  0.4983
    9SOL    HW2   57   1.781   4.173   0.787  1.5174  1.5430 -0.8304
   10SOL     OW   58   2.215   0.160   1.828  0.1950 -0.2411  0.0741
   10SOL    HW1   59   2.160   0.106   1.772  0.5515 -0.3018 -0.2165
   10SOL    HW2   60   2.203   0.249   1.794 -0.3230 -0.1405  0.4976
   11SOL     OW   61   0.654   4.597   3.898 -0.4552  0.2288  0.1284
   11SOL    HW1   62   0.742   4.629   3.920  0.0505 -0.4466 -0.8251
   11SOL    HW2   63   0.625   4.656   3.828  0.2243 -0.9425 -1.1981
   12SOL     OW   64   2.185   1.581   0.987 -0.6003 -0.1551 -0.5265
   12SOL    HW1   65   2.148   1.515   0.928 -0.8634 -0.0916 -0.4359
   12SOL    HW2   66   2.113   1.642   1.003 -0.8996 -0.8238  0.8111
   13SOL     OW   67   4.656   0.975   2.289 -0.1192 -0.1416 -0.5790
   13SOL    HW1   68   4.691   1.008   2.206  1.5733 -0.7072 -0.1293
   13SOL    HW2   69   4.699   1.029   2.355 -0.5742 -0.4646 -0.0211
   14SOL     OW   70   0.608   1.967   4.402  0.3538  0.0121  0.1574
   14SOL    HW1   71   0.591   2.038   4.464  0.6612  0.2018  0.0236
   14SOL    HW2   72   0.657   2.008   4.331 -1.7134  0.2576 -1.2104
   15SOL     OW   73   1.598   0.184   0.268 -0.0719  0.2797  0.1688
   15SOL    HW1   74   1.524   0.210   0.323 -0.7023  0.5053 -0.7825
   15SOL    HW2   75   1.613   0.092   0.290  0.3990  0.6442  1.5207
   16SOL     OW   76   1.125   1.188   2.473  0.5798  0.1783  0.4156
   16SOL    HW1   77   1.166   1.148   2.396 -0.9637 -1.7401  0.5356
   16SOL    HW2   78   1.054   1.241   2.437 -0.4925 -1.1598  0.5224
   17SOL     OW   79   3.047   4.668   1.393  0.1655 -0.0925 -0.1149
   17SOL    HW1   80   3.124   4.725   1.395 -0.3552  0.6774 -1.1465
   17SOL    HW2   81   3.023   4.664   1.300 -0.8960 -0.5226  0.1715
   18SOL     OW   82   1.797   1.938   2.668 -0.5765 -0.5231  0.7251
   18SOL    HW1   83   1.825   1.947   2.759  0.3106  0.7056  0.3545
   18SOL    HW2   84   1.737   2.011   2.654  0.4899  0.2371 -0.0860
   19SOL     OW   85   0.010   0.624   4.671 -0.1071  0.0896 -0.9365
   19SOL    HW1   86   0.013   0.547   4.613  0.5338 -0.9569  0.4372
   19SOL    HW2   87   0.099   0.660   4.666 -0.8506  1.8517 -2.9427
   20SOL     OW   88   0.372   0.966   1.276  0.3445 -0.0381 -0.1707
   20SOL    HW1   89   0.279   0.946   1.278  0.4797 -0.6295  1.9703
   20SOL    HW2   90   0.377   1.061   1.282 -0.1128  0.1231 -1.8379
   21SOL     OW   91   4.035   4.269   0.274 -0.4049  0.1097  0.2116
   21SOL    HW1   92   4.078   4.350   0.300  1.2476 -0.8357  0.5232
   21SOL    HW2   93   4.060   4.205   0.341 -2.3537 -0.4885  0.4312
   22SOL     OW   94   2.638   2.157   3.491  0.1619  0.1454  0.4202
   22SOL    HW1   95   2.640   2.181   3.584  0.5849  1.1572  0.1503
   22SOL    HW2   96   2.729   2.159   3.463 -0.0485  0.6920 -0.2352
   23SOL     OW   97   2.582   0.009   0.732 -0.0932  0.1582  0.4249
   23SOL    HW1   98   2.516   0.011   0.801 -0.5320 -2.1494  0.1413
   23SOL    HW2   99   2.554   0.077   0.670 -0.4562  1.3046  1.7862
   24SOL     OW  100   2.366   0.565   3.533  0.6392 -0.0625  0.1027
   24SOL    HW1  101   2.299   0.612   3.583 -0.3773 -1.3733  0.0417
   24SOL    HW2  102   2.441   0.559   3.592  0.8605  1.7255  0.0515
   25SOL     OW  103   4.679   4.947   4.550 -0.1420 -0.3414 -0.1262
   25SOL    HW1  104   4.712   4.911   4.633 -1.4186 -0.3765  0.3836
   25SOL    HW2  105   4.643   4.872   4.504 -1.3528 -0.0011  0.2331
   26SOL     OW  106   0.233   0.699   4.208 -0.4680  0.2899 -0.1709
   26SOL    HW1  107   0.271   0.702   4.296 -2.3118 -1.2260  0.7622
   26SOL    HW2  108   0.286   0.635   4.161  0.5832  1.1677 -0.2079
   27SOL     OW  109   0.801   3.569   2.414  0.0811 -0.1867  0.1334
   27SOL    HW1  110   0.886   3.610   2.397 -1.1845  2.1588 -1.0345
   27SOL    HW2  111   0.773   3.604   2.498 -0.2956  0.0749 -0.0978
   28SOL     OW  112   4.538   4.828   4.344 -0.3217 -0.8108 -0.2745
   28SOL    HW1  113   4.455   4.790   4.373 -1.3112  1.7725  0.5769
   28SOL    HW2  114   4.514   4.888   4.274  0.5052  1.3598  1.2002
   29SOL     OW  115   2.098   0.893   0.193 -0.4368  0.3233 -0.3073
   29SOL    HW1  116   2.118   0.982   0.222  2.2969 -0.2107 -0.3669
   29SOL    HW2  117   2.015   0.902   0.146 -1.3659  2.4304  1.5114
   30SOL     OW  118   3.634   4.695   0.098  0.3760  0.3622  0.3031
   30SOL    HW1  119   3.665   4.708   0.008 -2.1027  1.1237 -0.5250
   30SOL    HW2  120   3.618   4.601   0.105 -0.6685  0.4547 -0.5410
   31SOL     OW  121   0.429   1.742   2.677  0.3253 -0.3238 -0.5038
   31SOL    HW1  122   0.365   1.740   2.748  0.2057 -0.7392 -0.6162
   31SOL    HW2  123   0.411   1.662   2.626  1.6062 -1.0029  0.0581
   32SOL     OW  124   1.101   0.180   4.551  0.1005 -0.2551  0.0685
   32SOL    HW1  125   1.148   0.243   4.606  0.4559 -0.0843 -0.4267
   32SOL    HW2  126   1.110   0.096   4.596  1.8288 -0.4394 -0.5725
   33SOL     OW  127   0.237   0.274   2.053  0.6922  0.1359  0.1145
   33SOL    HW1  128   0.151   0.249   2.020  0.1623  1.3082  0.5777
   33SOL    HW2  129   0.293   0.198   2.032 -0.7535 -1.2705  1.0937
   34SOL     OW  130   0.570   3.135   0.396 -0.4473  0.0504  0.3491
   34SOL    HW1  131   0.507   3.116   0.465 -0.3171  1.7292  0.9769
   34SOL    HW2  132   0.526   3.200   0.340  0.8851  1.7247  1.1445
   35SOL     OW  133   1.118   0.334   0.785 -0.3121 -0.0467 -0.6880
   35SOL    HW1  134   1.199   0.308   0.740  0.5600  0.7091  0.3740
   35SOL    HW2  135   1.147   0.361   0.872 -1.8764 -0.9040  0.1393
   36SOL     OW  136   3.568   0.302   1.672 -0.5988 -0.5950  0.1399
   36SOL    HW1  137   3.605   0.287   1.758 -0.3427 -0.8293 -0.0097
   36SOL    HW2  138   3.627   0.365   1.631 -0.5034 -0.7799 -0.0071
   37SOL     OW  139   1.076   1.746   0.173  0.5255 -0.7123 -0.0396
   37SOL    HW1  140   1.083   1.824   0.229  1.5255 -0.8222 -0.0041
   37SOL    HW2  141   1.026   1.684   0.226 -1.4482  0.3313 -0.5604
   38SOL     OW  142   0.803   2.034   3.614  0.0401 -0.2834 -0.2904
   38SOL    HW1  143   0.723   2.033   3.561  0.6220 -1.5648 -1.2208
   38SOL    HW2  144   0.778   1.991   3.696 -0.3780 -0.0858 -0.3080
   39SOL     OW  145   0.539   2.694   4.229 -0.1712  0.3684  0.1765
   39SOL    HW1  146   0.521   2.659   4.142  2.1143  0.1643 -0.2682
   39SOL    HW2  147   0.492   2.635   4.289  1.1248 -1.6953 -0.7323
   40SOL     OW  148   4.441   3.493   1.134  0.0727  0.0881  0.1938
   40SOL    HW1  149   4.532   3.506   1.107  0.1187 -1.3080 -0.4355
   40SOL    HW2  150   4.395   3.469   1.053 -0.3949 -1.2927  0.8312
   41SOL     OW  151   1.482   1.067   3.960  0.2807 -0.7558  0.0014
   41SOL    HW1  152   1.527   1.080   3.876 -1.7693 -0.8520 -1.1950
   41SOL    HW2  153   1.465   1.156   3.992 -0.8482 -0.6398 -0.8332
   42SOL     OW  154   2.780   1.848   2.293 -0.0001  0.1821 -0.5866
   42SOL    HW1  155   2.714   1.811   2.351  0.3419 -0.4848 -0.6101
   42SOL    HW2  156   2.814   1.925   2.340 -2.9354  2.4536 -1.8691
   43SOL     OW  157   0.068   2.577   4.526  0.1193 -0.2912  0.1150
   43SOL    HW1  158   0.032   2.520   4.458 -1.8421  1.4284 -0.3934
   43SOL    HW2  159  -0.008   2.621   4.563  1.3344  0.2206  2.1750
   44SOL     OW  160   3.860   4.936   3.086  0.4438 -0.4934 -0.0725
   44SOL    HW1  161   3.850   4.890   3.169 -1.7671  1.3920  0.7949
   44SOL    HW2  162   3.882   4.867   3.023  1.7784 -2.0311  1.9354
   45SOL     OW  163   0.964   3.336   3.636 -0.2051 -0.3119 -0.2236
   45SOL    HW1  164   0.968   3.336   3.731 -0.2706 -2.4599 -0.1592
   45SOL    HW2  165   0.870   3.329   3.616 -0.2454  0.8426 -0.4720
   46SOL     OW  166   1.654   0.887   1.506  0.2911 -0.1633 -0.6904
   46SOL    HW1  167   1.742   0.887   1.469  0.4765 -1.1152 -0.2713
   46SOL    HW2  168   1.625   0.796   1.499 -0.0404 -0.1735  0.6252
   47SOL     OW  169   2.289   2.184   1.807 -0.3247  0.0916 -0.0442
   47SOL    HW1  170   2.215   2.175   1.867 -1.3202 -0.8454 -1.3587
   47SOL    HW2  171   2.355   2.231   1.858 -1.2706 -0.3157  1.6384
   48SOL     OW  172   0.850   1.797   4.274  0.7169 -0.5034 -0.0195
   48SOL    HW1  173   0.758   1.769   4.274 -0.1671  2.1396  0.5105
   48SOL    HW2  174   0.873   1.805   4.366  1.8563 -2.1433 -0.1323
   49SOL     OW  175   1.728   4.382   4.531  0.2100 -0.1702 -0.9525
   49SOL    HW1  176   1.727   4.287   4.543  0.8263 -0.0464  0.2467
   49SOL    HW2  177   1.708   4.395   4.438  0.2886 -1.4794 -1.1684
   50SOL     OW  178   2.321   2.661   1.586  0.0940  0.1153 -0.0110
   50SOL    HW1  179   2.246   2.608   1.612 -0.2449 -0.4725 -2.0867
   50SOL    HW2  180   2.380   2.600   1.543 -0.0316  1.2538 -1.8979
   51SOL     OW  181   3.141   3.436   0.294  0.0587 -0.4354  0.6051
   51SOL    HW1  182   3.078   3.374   0.257  0.3925 -1.0595  1.0637
   51SOL    HW2  183   3.201   3.455   0.222 -1.2475  1.0161 -0.1751
   52SOL     OW  184   0.977   3.459   2.815  0.5855 -0.2257  0.1443
   52SOL    HW1  185   0.895   3.505   2.798  0.4907 -0.4132  0.0922
   52SOL    HW2  186   0.951   3.368   2.828  0.7287 -0.2050  0.6119
   53SOL     OW  187   2.295   0.822   0.509  0.3192  0.4929  0.5208
   53SOL    HW1  188   2.249   0.902   0.532  0.7913  0.7837  0.4619
   53SOL    HW2  189   2.335   0.792   0.590  0.2541  0.3865  0.5144
   54SOL     OW  190   3.803   0.708   0.436 -0.0008 -0.0605  0.0572
   54SOL    HW1  191   3.767   0.776   0.494  0.1481 -0.0835  0.1762
   54SOL    HW2  192   3.863   0.658   0.492  0.6619  0.3358 -0.2886
   55SOL     OW  193   0.836   1.786   1.557  0.5059  0.1176  0.2924
   55SOL    HW1  194   0.766   1.774   1.493 -0.3863 -0.0076  1.2514
   55SOL    HW2  195   0.802   1.746   1.637  2.5449 -1.8947  0.2449
   56SOL     OW  196   4.714   1.100   2.014  0.2068 -0.5524  0.1562
   56SOL    HW1  197   4.627   1.123   1.981  0.2998 -0.8099 -0.2820
   56SOL    HW2  198   4.749   1.039   1.949  1.3752  0.8248 -0.5625
   57SOL     OW  199   2.222   1.985   2.503  0.0541 -0.0942  0.5753
   57SOL    HW1  200   2.215   2.080   2.492  2.5942  0.1168  0.2376
   57SOL    HW2  201   2.131   1.955   2.504 -0.9223  2.5091  2.5865
   58SOL     OW  202   2.873   2.820   2.524  0.5601 -0.1028 -0.1943
   58SOL    HW1  203   2.966   2.797   2.525  0.4541 -0.6160 -1.1085
   58SOL    HW2  204   2.840   2.783   2.442 -0.3680  0.4126 -0.0653
   59SOL     OW  205   0.935   2.823   1.622  0.3307 -0.1517 -0.7741
   59SOL    HW1  206   0.915   2.899   1.676  1.3144  0.4549 -1.2389
   59SOL    HW2  207   0.937   2.750   1.684  1.4489  0.5328  0.0342
   60SOL     OW  208   3.096   0.923   2.087 -0.0979 -0.4342  0.0264
   60SOL    HW1  209   3.092   0.834   2.052  3.7096 -0.3469 -1.1716
   60SOL    HW2  210   3.150   0.916   2.165 -0.0751  0.7518  0.1368
   61SOL     OW  211   3.803   4.127   4.352  0.5495 -0.6519  0.2570
   61SOL    HW1  212   3.753   4.047   4.338 -0.0707 -0.2224 -0.0008
   61SOL    HW2  213   3.749   4.180   4.410  0.5842 -0.0849 -0.2149
   62SOL     OW  214   4.868   0.183   1.504  0.3274  0.5621 -0.1847
   62SOL    HW1  215   4.916   0.107   1.535 -0.6848 -0.9123 -2.0522
   62SOL    HW2  216   4.795   0.192   1.566  1.3882  1.1185  1.0354
   63SOL     OW  217   2.832   2.337   0.516 -0.4057  0.3570  0.6685
   63SOL    HW1  218   2.901   2.274   0.494 -0.3147  0.5058  0.5207
   63SOL    HW2  219   2.773   2.335   0.441 -0.5307  0.2708  0.7704
   64SOL     OW  220   1.886   1.985   3.367 -0.9801  0.1358 -0.1452
   64SOL    HW1  221   1.890   1.904   3.315  0.3479  0.1016 -0.0344
   64SOL    HW2  222   1.876   1.955   3.457 -0.3430  0.0731 -0.0887
   65SOL     OW  223   4.051   0.970   1.055  0.5377 -0.1276 -0.3052
   65SOL    HW1  224   4.083   0.966   1.145  0.4659  0.5403 -0.2448
   65SOL    HW2  225   4.068   0.883   1.019  0.9893 -0.2564  0.2107
   66SOL     OW  226   2.159   1.491   4.392 -0.3778  0.2771  0.6763
   66SOL    HW1  227   2.237   1.541   4.367  0.5904 -1.5731 -0.2224
   66SOL    HW2  228   2.139   1.521   4.481  1.1208  1.1007  0.7674
   67SOL     OW  229   2.937   4.143   0.447  0.2981 -0.0814 -0.1217
   67SOL    HW1  230   2.983   4.061   0.465 -0.2204 -0.3790 -0.1275
   67SOL    HW2  231   2.844   4.121   0.458  0.2395  1.1219  2.4099
   68SOL     OW  232   2.375   4.209   4.152 -0.5818  0.3989  0.1779
   68SOL    HW1  233   2.367   4.139   4.217 -0.3317  2.1478  2.2004
   68SOL    HW2  234   2.306   4.271   4.176 -1.3382  0.5096 -2.0861
   69SOL     OW  235   4.249   0.702   0.089  0.2368 -0.2640 -0.0241
   69SOL    HW1  236   4.288   0.615   0.077  1.0703  0.1180 -0.1844
   69SOL    HW2  237   4.319   0.763   0.063 -0.8694  0.4324 -1.5090
   70SOL     OW  238   3.893   1.301   1.422 -0.4228  0.7934 -0.2197
   70SOL    HW1  239   3.979   1.270   1.395 -0.1504  0.7497  0.6582
   70SOL    HW2  240   3.853   1.336   1.342 -0.0181 -0.1538 -0.8499
   71SOL     OW  241   0.435   1.459   0.685 -0.4090 -0.3139 -0.4663
   71SOL    HW1  242   0.383   1.396   0.634  1.2493 -0.6804 -1.7716
   71SOL    HW2  243   0.435   1.538   0.632 -0.9701  0.2349  0.3235
   72SOL     OW  244   4.247   3.184   2.295  0.0670 -0.0543 -0.3897
   72SOL    HW1  245   4.319   3.125   2.272  2.4454  2.3401  0.3803
   72SOL    HW2  246   4.219   3.156   2.382  0.7293 -0.4508 -0.2978
   73SOL     OW  247   3.265   4.468   4.202  0.1998 -0.5318  0.2034
   73SOL    HW1  248   3.194   4.457   4.139 -0.6021 -0.1310  1.0223
   73SOL    HW2  249   3.229   4.435   4.285  0.5571  0.7436  0.8854
   74SOL     OW  250   2.317   2.849   1.790  0.0640 -0.3044 -0.3595
   74SOL    HW1  251   2.320   2.801   1.707  0.7269 -1.5853  0.3825
   74SOL    HW2  252   2.243   2.812   1.837 -1.6210  1.8214 -1.1484
   75SOL     OW  253   2.413   4.552   0.776 -0.3644  0.7374  0.1629
   75SOL    HW1  254   2.486   4.577   0.831 -1.6916  2.0957  1.4063
   75SOL    HW2  255   2.373   4.477   0.821  1.3989 -1.4188 -1.6084
   76SOL     OW  256   1.914   3.520   0.442  0.1798  0.0164 -0.0373
   76SOL    HW1  257   1.907   3.611   0.414  3.1159 -0.2624 -2.1620
   76SOL    HW2  258   1.835   3.478   0.410  0.1719  1.2480 -1.7074
   77SOL     OW  259   0.495   3.308   4.198  0.2795  0.0294 -0.0614
   77SOL    HW1  260   0.571   3.318   4.255 -0.2645 -0.0750  0.7011
   77SOL    HW2  261   0.513   3.364   4.123  0.4895  1.0950  0.7695
   78SOL     OW  262   2.795   4.153   3.210  0.2833  0.3226 -0.6420
   78SOL    HW1  263   2.713   4.196   3.184  0.0804  0.1960 -0.2144
   78SOL    HW2  264   2.863   4.207   3.171 -0.0100  0.2731 -1.2363
   79SOL     OW  265   2.728   1.564   4.388 -0.0442 -0.2478  0.3510
   79SOL    HW1  266   2.734   1.516   4.470  0.1791  1.4951  1.3883
   79SOL    HW2  267   2.640   1.544   4.355 -2.8202  3.7704  4.1753
   80SOL     OW  268   1.419   4.223   0.464 -0.0766 -0.0236 -0.2199
   80SOL    HW1  269   1.379   4.287   0.405  1.1429 -0.0531 -1.1301
   80SOL    HW2  270   1.498   4.267   0.498  0.8996 -1.0764 -1.0289
   81SOL     OW  271   4.876   0.003   0.113 -0.4953 -0.1401 -0.0651
   81SOL    HW1  272   4.798  -0.019   0.163  0.2584 -0.6989  0.8769
   81SOL    HW2  273   4.862   0.094   0.086 -2.5965 -0.9580 -2.0755
   82SOL     OW  274   0.724   3.266   4.325 -0.3207 -0.3662  0.0536
   82SOL    HW1  275   0.813   3.301   4.316 -0.3107 -0.5458 -0.5813
   82SOL    HW2  276   0.686   3.317   4.397  0.0197  0.2789 -0.2161
   83SOL     OW  277   3.955   0.087   2.539 -0.9903  0.1564  0.0114
   83SOL    HW1  278   3.947  -0.002   2.503 -0.0276  0.2036 -0.3394
   83SOL    HW2  279   4.006   0.076   2.619  0.0403  0.5071 -0.5737
   84SOL     OW  280   1.737   1.904   0.894  0.2839  0.2631  0.0527
   84SOL    HW1  281   1.705   1.850   0.967  0.4877 -0.6858 -0.5400
   84SOL    HW2  282   1.668   1.898   0.829  0.9072 -0.4252 -0.5656
   85SOL     OW  283   3.335   4.481   0.044  0.7451 -0.0722  0.1539
   85SOL    HW1  284   3.356   4.572   0.025 -0.4706  0.3980  0.9342
   85SOL    HW2  285   3.353   4.434  -0.037  1.4650  0.8427 -0.2285
   86SOL     OW  286   4.105   1.539   1.758  0.1312 -0.1465  0.6142
   86SOL    HW1  287   4.095   1.555   1.852 -1.2395  1.0971  0.3050
   86SOL    HW2  288   4.038   1.473   1.738 -1.2950  1.3815  0.1281
   87SOL     OW  289   4.484   1.042   0.821 -0.4134 -0.1178 -0.2832
   87SOL    HW1  290   4.516   1.089   0.745 -1.8909  1.8157  0.1964
   87SOL    HW2  291   4.563   1.011   0.866  0.5310  0.2410 -1.6377
   88SOL     OW  292   0.110   3.566   2.705 -0.1968  0.2049  0.6880
   88SOL    HW1  293   0.101   3.598   2.795  2.1878  1.2536  0.6262
   88SOL    HW2  294   0.099   3.644   2.651 -1.4712 -0.3943  0.0491
   89SOL     OW  295   0.113   1.167   0.792  0.6962 -0.1649  0.4159
   89SOL    HW1  296   0.042   1.224   0.820  0.5773  0.1888 -0.5946
   89SOL    HW2  297   0.070   1.085   0.767  0.7692 -0.3606  0.9144
   90SOL     OW  298   3.513   0.811   3.663 -0.1630 -0.3468 -0.7088
   90SOL    HW1  299   3.442   0.875   3.661 -2.9038 -2.9989  0.8662
   90SOL    HW2  300   3.542   0.803   3.573 -0.4439  2.2457 -1.0984
   91SOL     OW  301   4.870   3.199   3.289  0.5852  0.0812 -0.1181
   91SOL    HW1  302   4.829   3.113   3.290  0.1948  0.2175  2.3773
   91SOL    HW2  303   4.806   3.256   3.247 -0.6168 -0.2425  1.2157
   92SOL     OW  304   4.267   4.819   4.839  0.1138 -0.4769  0.5373
   92SOL    HW1  305   4.202   4.811   4.908 -0.1205  0.5241  0.4443
   92SOL    HW2  306   4.306   4.905   4.852 -0.2977 -0.0501 -0.8880
   93SOL     OW  307   0.439   0.716   1.564  0.2019  0.2551  0.0394
   93SOL    HW1  308   0.407   0.662   1.492  0.7931  0.1208 -0.1330
   93SOL    HW2  309   0.532   0.729   1.544  0.0064  1.6161 -0.1043
   94SOL     OW  310   0.260   2.739   4.620  0.8539 -0.2978  0.0482
   94SOL    HW1  311   0.221   2.664   4.576  1.3183 -0.3211 -0.3370
   94SOL    HW2  312   0.325   2.701   4.680 -1.1166 -0.4065  2.2679
   95SOL     OW  313   1.394   0.123   4.184 -0.0431 -0.0743  0.1807
   95SOL    HW1  314   1.309   0.164   4.200  0.4582  1.8645 -1.6366
   95SOL    HW2  315   1.384   0.034   4.217 -2.8120  0.0334 -0.0982
   96SOL     OW  316   1.073   2.982   4.422 -0.0837 -0.4234 -0.4457
   96SOL    HW1  317   1.110   3.014   4.339 -1.1611  1.4754 -0.2423
   96SOL    HW2  318   1.103   3.044   4.488 -0.3132 -1.1726  0.3831
   97SOL     OW  319   4.685   0.831   0.908 -0.2424 -0.1472  0.1565
   97SOL    HW1  320   4.615   0.778   0.946  0.7734 -0.5533  1.5578
   97SOL    HW2  321   4.748   0.768   0.875  0.6772  0.1380  1.2717
   98SOL     OW  322   1.356   4.159   2.823 -0.3964 -0.5819 -1.1630
   98SOL    HW1  323   1.308   4.201   2.753 -1.4022 -1.0794 -0.7845
   98SOL    HW2  324   1.294   4.152   2.895  0.8693  0.7454  0.1208
   99SOL     OW  325   4.472   0.646   0.322 -0.0623 -0.2231  0.4735
   99SOL    HW1  326   4.546   0.641   0.382  1.1512 -0.2791 -0.9693
   99SOL    HW2  327   4.469   0.738   0.294  1.7930 -0.8512 -2.1882
  100SOL     OW  328   2.108   1.087   0.814  0.3645  0.3235 -0.2431
  100SOL    HW1  329   2.062   1.006   0.792  0.7635 -0.4977  1.7642
  100SOL    HW2  330   2.040   1.143   0.852  0.7798 -0.6126  2.0356
  101SOL     OW  331   1.125   4.448   3.028  0.3633  0.0216  0.5237
  101SOL    HW1  332   1.039   4.437   3.069  0.3967  0.6421  0.7840
  101SOL    HW2  333   1.165   4.522   3.076  0.2102  1.0961 -0.9381
  102SOL     OW  334   0.219   1.874   1.525  0.0215  0.1873 -0.1627
  102SOL    HW1  335   0.293   1.819   1.553 -0.2973 -0.4460 -0.5234
  102SOL    HW2  336   0.230   1.956   1.573 -1.1985 -1.2430  2.9032
  103SOL     OW  337   1.776   3.844   4.599  0.2268  0.1773  0.2852
  103SOL    HW1  338   1.803   3.854   4.508 -1.0785  0.0635 -0.1455
  103SOL    HW2  339   1.803   3.926   4.641  0.6331  0.3318 -0.2594
  104SOL     OW  340   2.885   4.427   1.212 -0.0685 -0.2773 -0.2891
  104SOL    HW1  341   2.799   4.463   1.235 -0.2628  0.1007 -1.5464
  104SOL    HW2  342   2.927   4.496   1.160  0.3456 -1.0885 -1.0544
  105SOL     OW  343   2.322   2.569   3.464  0.0366  0.3160 -0.1925
  105SOL    HW1  344   2.304   2.622   3.386  1.1620  0.6656 -0.2424
  105SOL    HW2  345   2.242   2.518   3.478  0.2039 -0.6520 -2.2872
  106SOL     OW  346   1.471   1.499   3.003 -0.3329 -0.4294  0.2311
  106SOL    HW1  347   1.502   1.571   3.058  2.0491 -0.3029 -1.1241
  106SOL    HW2  348   1.376   1.511   2.999 -0.0926  2.2543  0.5949
  107SOL     OW  349   0.551   4.326   0.115 -0.3280 -0.3856  0.5541
  107SOL    HW1  350   0.470   4.339   0.066 -0.8746  0.4177  1.6269
  107SOL    HW2  351   0.521   4.302   0.203  0.5980 -0.0165  0.9784
  108SOL     OW  352   2.569   0.910   0.426 -0.0179  0.2745 -0.4499
  108SOL    HW1  353   2.512   0.951   0.361  0.6713  2.1336  0.0749
  108SOL    HW2  354   2.517   0.837   0.460 -1.3625  0.7972 -1.2932
  109SOL     OW  355   3.690   3.751   4.926  0.3123 -0.2183 -0.2057
  109SOL    HW1  356   3.739   3.808   4.866  0.7701 -1.1376 -0.7228
  109SOL    HW2  357   3.603   3.744   4.887 -1.0791  3.2008  1.8306
  110SOL     OW  358   4.182   3.747   1.910 -0.3112 -0.2507 -0.2621
  110SOL    HW1  359   4.091   3.717   1.916 -1.4975  2.7756 -1.2792
  110SOL    HW2  360   4.199   3.753   1.816 -0.0067  1.7359 -0.1039
  111SOL     OW  361   4.450   3.392   2.120 -0.3998 -0.4558 -0.3588
  111SOL    HW1  362   4.478   3.334   2.050  0.4263 -0.3541 -0.1199
  111SOL    HW2  363   4.394   3.457   2.077  1.2918  0.4938 -1.1864
  112SOL     OW  364   1.352   2.156   1.160  0.0397 -0.3384  0.1520
  112SOL    HW1  365   1.398   2.075   1.182 -1.8790 -1.1936  1.2813
  112SOL    HW2  366   1.277   2.158   1.219 -0.9043  1.4243 -1.0042
  113SOL     OW  367   2.284   3.496   4.886 -0.1208  0.5565  0.2658
  113SOL    HW1  368   2.369   3.498   4.843  0.5089 -1.9629  1.2145
  113SOL    HW2  369   2.224   3.537   4.823  1.0047 -1.6061 -2.4426
  114SOL     OW  370   2.838   1.343   2.386 -0.5408 -0.4544  0.2668
  114SOL    HW1  371   2.905   1.318   2.449  1.5959  0.4295 -1.5335
  114SOL    HW2  372   2.799   1.260   2.358 -0.1117 -0.9880  1.2105
  115SOL     OW  373   3.811   0.944   4.890  0.0223  0.0727 -0.3538
  115SOL    HW1  374   3.730   0.914   4.851 -1.7116  0.9122  2.3283
  115SOL    HW2  375   3.878   0.885   4.855 -2.3647 -3.3740  0.4640
  116SOL     OW  376   1.891   0.119   3.381  0.3188  0.1862 -0.5346
  116SOL    HW1  377   1.930   0.157   3.302  1.7640 -1.0055 -0.4300
  116SOL    HW2  378   1.863   0.031   3.355  0.0562  0.0827  0.0717
  117SOL     OW  379   0.460   4.261   0.751  0.6255 -0.2912  0.5876
  117SOL    HW1  380   0.491   4.227   0.834 -0.5366 -1.0111  0.7531
  117SOL    HW2  381   0.539   4.280   0.701  1.4097  1.7894  2.4594
  118SOL     OW  382   0.386   4.293   2.836 -0.0944  0.2623 -0.1494
  118SOL    HW1  383   0.460   4.340   2.875 -0.3957 -0.0624  0.8299
  118SOL    HW2  384   0.309   4.344   2.862 -0.5497 -1.3358  1.9276
  119SOL     OW  385   2.744   4.247   1.040 -0.4773  0.1912 -0.2973
  119SOL    HW1  386   2.824   4.299   1.031 -0.7284  0.6485  0.0615
  119SOL    HW2  387   2.718   4.260   1.132  0.1780 -1.6164  0.1812
  120SOL     OW  388   2.731   1.231   2.167  0.8497 -0.4079  0.1176
  120SOL    HW1  389   2.788   1.176   2.113  2.0458 -0.9319  1.8133
  120SOL    HW2  390   2.698   1.298   2.107  1.9523 -1.0623 -1.2881
  121SOL     OW  391   0.220   3.195   4.406 -0.7827  0.0031 -0.3477
  121SOL    HW1  392   0.275   3.118   4.420 -0.9645  0.0810  0.8872
  121SOL    HW2  393   0.258   3.238   4.329  0.1442 -0.5918 -0.2337
  122SOL     OW  394   2.091   4.390   0.447  0.1570  0.0348  0.2494
  122SOL    HW1  395   2.060   4.423   0.531 -0.4893 -0.9545  0.4144
  122SOL    HW2  396   2.104   4.468   0.394 -2.0991  0.5486  0.3518
  123SOL     OW  397   1.163   0.182   1.401  0.2151 -0.0030  0.1858
  123SOL    HW1  398   1.166   0.276   1.417  0.7169 -0.1083  0.7217
  123SOL    HW2  399   1.098   0.149   1.463  0.8431 -0.1575  0.7754
  124SOL     OW  400   2.596   0.475   2.752  0.6145  0.5237  0.4343
  124SOL    HW1  401   2.585   0.422   2.673 -0.7286  1.0077  0.2776
  124SOL    HW2  402   2.672   0.436   2.795  0.2620 -0.9269 -0.1603
  125SOL     OW  403   4.553   3.625   0.607  0.2354  0.1467  0.3810
  125SOL    HW1  404   4.515   3.696   0.554 -0.0572 -1.5028 -1.7351
  125SOL    HW2  405   4.477   3.574   0.636  0.5698 -0.8037 -0.3721
  126SOL     OW  406   0.191   3.472   1.317  0.0805 -0.4087  0.1485
  126SOL    HW1  407   0.182   3.476   1.222 -1.1423 -2.9890  0.0564
  126SOL    HW2  408   0.276   3.513   1.335 -0.2624  1.3587 -1.8626
  127SOL     OW  409   4.446   3.091   0.639 -0.1258 -0.2343  0.0983
  127SOL    HW1  410   4.372   3.150   0.631 -1.1280 -1.4586  0.0044
  127SOL    HW2  411   4.485   3.088   0.552 -0.3362 -0.0509 -0.0015
  128SOL     OW  412   0.605   1.232   3.291 -0.4896  0.6048  0.3179
  128SOL    HW1  413   0.619   1.139   3.310 -0.0041  0.9188  1.6096
  128SOL    HW2  414   0.578   1.269   3.375 -0.7914  1.6186 -0.2178
  129SOL     OW  415   2.040   1.262   1.888 -0.4089  0.5939 -0.3135
  129SOL    HW1  416   1.957   1.241   1.932  0.0476  1.8789  1.2299
  129SOL    HW2  417   2.017   1.267   1.796 -2.0644  0.8975  0.0774
  130SOL     OW  418   1.548   0.626   1.476 -0.6330 -0.3157 -0.1372
  130SOL    HW1  419   1.604   0.577   1.416  0.5833  0.0735  0.6550
  130SOL    HW2  420   1.568   0.590   1.562 -1.2350  0.1811  0.2131
  131SOL     OW  421   2.577   0.214   3.206 -0.2261  0.2984 -0.3619
  131SOL    HW1  422   2.622   0.271   3.268  1.1166  0.7722 -1.7005
  131SOL    HW2  423   2.536   0.274   3.143 -0.9564 -0.1773 -0.3524
  132SOL     OW  424   3.916   0.927   0.237  0.2342 -0.4854 -0.0910
  132SOL    HW1  425   3.821   0.931   0.249  0.2006 -0.0592 -0.4722
  132SOL    HW2  426   3.929   0.948   0.145  0.6782 -0.8969 -0.1228
  133SOL     OW  427   2.523   3.973   3.139 -0.0563 -0.3220 -0.1667
  133SOL    HW1  428   2.499   3.979   3.231  1.7708 -3.5368  0.6422
  133SOL    HW2  429   2.464   3.906   3.103  0.8369 -0.8269 -0.7150
  134SOL     OW  430   0.578   1.291   0.298 -0.3783  0.2331 -0.1202
  134SOL    HW1  431   0.593   1.203   0.264 -1.6589 -0.5764  1.3332
  134SOL    HW2  432   0.550   1.278   0.388  1.7471  2.2623  0.9329
  135SOL     OW  433   2.343   0.660   2.267 -0.5291 -0.4703 -0.6390
  135SOL    HW1  434   2.281   0.594   2.236  1.1034 -1.4636 -1.9801
  135SOL    HW2  435   2.314   0.742   2.226 -0.8183 -0.9659 -1.4406
  136SOL     OW  436   3.449   4.599   2.093  0.1499 -0.0256 -0.1078
  136SOL    HW1  437   3.368   4.567   2.053  1.6453 -2.3903 -1.4693
  136SOL    HW2  438   3.420   4.669   2.152 -2.6021  0.8822 -2.2989
  137SOL     OW  439   1.305   0.545   4.851 -0.0244  0.0421 -0.2127
  137SOL    HW1  440   1.380   0.496   4.885 -0.0289 -0.2094 -0.5678
  137SOL    HW2  441   1.308   0.628   4.899 -0.8591 -0.8388  1.4614
  138SOL     OW  442   1.565   3.630   1.215 -0.2100  0.2503 -0.6591
  138SOL    HW1  443   1.579   3.653   1.123 -0.3371 -0.9591 -0.9951
  138SOL    HW2  444   1.597   3.540   1.223  0.1202  0.4560  0.5653
  139SOL     OW  445   4.515   0.322   2.484  0.2306  0.0466  0.2571
  139SOL    HW1  446   4.582   0.309   2.417 -1.4470  1.0798 -1.7540
  139SOL    HW2  447   4.557   0.377   2.550  2.1401 -1.5401  0.4485
  140SOL     OW  448   3.105   1.655   0.724 -0.4473  0.0344 -0.2745
  140SOL    HW1  449   3.108   1.644   0.819  0.9554  0.3363 -0.2574
  140SOL    HW2  450   3.061   1.576   0.692  1.0279 -1.1551  0.4995
  141SOL     OW  451   2.213   0.898   2.153  0.1978 -0.1352 -0.0383
  141SOL    HW1  452   2.176   0.869   2.070 -0.6182 -0.7080  0.5138
  141SOL    HW2  453   2.187   0.990   2.160 -0.4204 -0.3081 -0.0454
  142SOL     OW  454   0.269   2.639   1.265  0.0557  0.3418  0.4325
  142SOL    HW1  455   0.285   2.557   1.220 -0.6289 -0.3667  1.4184
  142SOL    HW2  456   0.202   2.618   1.330  1.2890  1.2066  2.0604
  143SOL     OW  457   3.394   0.369   0.649 -0.1892 -0.2460 -0.4061
  143SOL    HW1  458   3.346   0.452   0.652  2.0331  1.2150 -2.4181
  143SOL    HW2  459   3.334   0.308   0.606 -1.2649  0.7312 -0.3373
  144SOL     OW  460   2.057   2.541   2.380 -0.3219 -0.5607  0.0904
  144SOL    HW1  461   1.980   2.597   2.373  0.2436  0.2918  0.6293
  144SOL    HW2  462   2.085   2.548   2.471  0.8702 -0.2223 -0.2838
  145SOL     OW  463   0.596   0.360   4.267  0.1356 -0.5027 -0.0005
  145SOL    HW1  464   0.513   0.331   4.306 -0.6618 -0.1396 -1.3549
  145SOL    HW2  465   0.600   0.454   4.285  0.6033 -0.6478  0.6680
  146SOL     OW  466   4.472   1.822   4.659 -0.1734 -0.2778 -0.1916
  146SOL    HW1  467   4.440   1.888   4.598  2.9670  0.1802 -1.4937
  146SOL    HW2  468   4.455   1.738   4.615  0.0973 -0.0736 -0.6862
  147SOL     OW  469   0.392   4.848   1.347  0.3730  0.0206 -0.5133
  147SOL    HW1  470   0.396   4.908   1.422 -0.0348  0.0329 -0.5015
  147SOL    HW2  471   0.457   4.781   1.368 -0.8611 -0.8587  0.6369
  148SOL     OW  472   1.126   2.545   1.514  0.0314  0.0409 -0.3207
  148SOL    HW1  473   1.074   2.609   1.562 -0.2462 -0.3157 -0.1482
  148SOL    HW2  474   1.191   2.598   1.467  1.6537  0.2773  2.0341
  149SOL     OW  475   2.098   1.843   3.057 -0.2701 -0.1690 -0.7977
  149SOL    HW1  476   2.120   1.822   3.148 -0.8704  0.8861 -0.3917
  149SOL    HW2  477   2.161   1.793   3.005 -0.9370 -2.0720  0.1370
  150SOL     OW  478   0.342   0.476   1.748 -0.0397  0.0172 -0.3203
  150SOL    HW1  479   0.371   0.562   1.719  0.4618  0.1235  0.4676
  150SOL    HW2  480   0.284   0.445   1.678 -2.8805  2.3636  0.7884
  151SOL     OW  481   2.161   3.237   4.727  0.1797  0.4059  0.4709
  151SOL    HW1  482   2.134   3.240   4.635  1.6816 -0.0216 -0.0237
  151SOL    HW2  483   2.214   3.315   4.739  0.1876  0.3373  0.9098
  152SOL     OW  484   3.997   3.249   3.065  0.0633 -0.2457  0.3188
  152SOL    HW1  485   3.970   3.182   3.129 -0.9174  0.0588  0.2459
  152SOL    HW2  486   4.083   3.220   3.035  1.0628  0.1695  2.5535
  153SOL     OW  487   2.533   4.703   0.998 -0.2646  0.0002 -0.1138
  153SOL    HW1  488   2.629   4.702   0.989  0.0971  0.5956  2.8924
  153SOL    HW2  489   2.509   4.795   0.988 -0.4910 -0.0878 -0.3929
  154SOL     OW  490   4.246   3.250   2.897  0.2925  0.3534  0.1257
  154SOL    HW1  491   4.310   3.239   2.827  0.0205 -2.2171  0.1959
  154SOL    HW2  492   4.193   3.325   2.869 -1.1572 -1.8062 -3.5548
  155SOL     OW  493   2.661   1.708   2.892  0.3611  0.4255 -0.7335
  155SOL    HW1  494   2.715   1.670   2.822  1.7861  0.8259  0.1096
  155SOL    HW2  495   2.681   1.656   2.969  0.7602  1.5673 -0.0460
  156SOL     OW  496   1.176   1.312   4.857 -0.0666  0.0509 -0.2460
  156SOL    HW1  497   1.116   1.287   4.927 -1.6908 -0.2823 -1.6850
  156SOL    HW2  498   1.170   1.407   4.853  0.1793  0.0878  0.1794
  157SOL     OW  499   4.045   4.403   1.066  0.3215 -0.4329 -0.0261
  157SOL    HW1  500   3.995   4.339   1.015  0.6063 -0.3345 -0.4349
  157SOL    HW2  501   4.134   4.368   1.068  0.2653 -0.5487  0.5984
  158SOL     OW  502   1.260   0.495   3.123  0.1020  0.0067  0.0925
  158SOL    HW1  503   1.180   0.540   3.151 -0.4229  0.6489 -2.2367
  158SOL    HW2  504   1.279   0.531   3.036  0.6881 -2.9431 -1.1358
  159SOL     OW  505   0.086   3.777   1.253 -0.1135 -0.1822 -0.2609
  159SOL    HW1  506   0.042   3.716   1.195  1.9326 -2.0036 -0.0574
  159SOL    HW2  507   0.088   3.732   1.338 -1.1428  1.4938  0.7109
  160SOL     OW  508   0.480   4.754   1.756 -0.2717 -0.1273 -0.4120
  160SOL    HW1  509   0.390   4.722   1.760 -0.5037  0.2192 -2.1525
  160SOL    HW2  510   0.472   4.849   1.749  0.1123 -0.1961 -2.4266
  161SOL     OW  511   3.277   2.291   2.545 -0.0595 -0.7197 -0.1789
  161SOL    HW1  512   3.211   2.262   2.608 -2.0812  1.9725 -0.8590
  161SOL    HW2  513   3.356   2.305   2.598 -1.1115 -0.4615  1.3995
  162SOL     OW  514   4.289   3.476   0.895  0.6507 -0.2495 -0.2551
  162SOL    HW1  515   4.290   3.500   0.802 -0.5621  0.0044 -0.2183
  162SOL    HW2  516   4.260   3.386   0.897 -0.2897  0.0514 -0.0727
  163SOL     OW  517   1.737   0.343   0.601  0.4940 -0.3249 -0.6644
  163SOL    HW1  518   1.800   0.360   0.671 -0.4123 -0.3809  0.1776
  163SOL    HW2  519   1.768   0.396   0.528  2.3485 -1.4682 -0.7720
  164SOL     OW  520   3.554   1.151   3.576  0.0285 -0.2374  0.0861
  164SOL    HW1  521   3.574   1.109   3.492  0.6583 -0.0393  0.1324
  164SOL    HW2  522   3.479   1.102   3.609 -0.2991 -0.2485 -0.6434
  165SOL     OW  523   1.313   1.104   2.269 -0.2878 -0.5399 -0.1929
  165SOL    HW1  524   1.301   1.195   2.242 -0.6353 -1.0061 -1.6830
  165SOL    HW2  525   1.402   1.102   2.305 -1.0583  0.8459  1.9970
  166SOL     OW  526   1.183   1.092   0.986 -0.3078  0.0056  0.0090
  166SOL    HW1  527   1.212   1.110   1.075  0.0123  0.7672 -0.2394
  166SOL    HW2  528   1.189   1.177   0.941  0.5269 -0.5656 -1.0104
  167SOL     OW  529   3.482   0.840   0.168  0.1708 -0.5797  0.3032
  167SOL    HW1  530   3.401   0.806   0.130  0.8858 -1.2265 -0.7137
  167SOL    HW2  531   3.514   0.770   0.225  0.6409 -0.8572 -0.2800
  168SOL     OW  532   0.498   0.079   0.182 -0.5303  0.1058  0.2822
  168SOL    HW1  533   0.433   0.149   0.177 -0.4365  0.1255 -0.9486
  168SOL    HW2  534   0.457   0.005   0.137  0.9440  0.6657 -2.1560
  169SOL     OW  535   4.465   4.643   1.962 -0.0913 -0.1454 -0.0771
  169SOL    HW1  536   4.479   4.610   1.873  0.4617  0.8109 -0.3560
  169SOL    HW2  537   4.400   4.583   2.000 -0.4185 -0.4935 -1.1572
  170SOL     OW  538   2.187   2.166   1.476  0.4008 -0.4893 -1.2985
  170SOL    HW1  539   2.155   2.193   1.390 -2.0763  2.5191  0.3620
  170SOL    HW2  540   2.109   2.165   1.531  2.2717  1.2016  1.6565
  171SOL     OW  541   2.534   4.722   4.707  0.1143 -0.2926  0.1685
  171SOL    HW1  542   2.518   4.629   4.692 -2.2197 -0.0724  0.9108
  171SOL    HW2  543   2.480   4.767   4.641  0.3394  0.5348  0.5355
  172SOL     OW  544   3.724   4.515   2.147 -0.2217  0.1818 -0.1961
  172SOL    HW1  545   3.635   4.537   2.121 -0.3517  0.5929  0.5787
  172SOL    HW2  546   3.735   4.424   2.120 -0.9429  0.0675 -0.1167
  173SOL     OW  547   1.026   1.184   3.328 -0.1728 -0.4519 -0.0656
  173SOL    HW1  548   1.109   1.230   3.332 -0.2966 -0.2669  0.4585
  173SOL    HW2  549   0.983   1.203   3.412 -1.0112 -0.0352 -0.5683
  174SOL     OW  550   4.097   3.546   1.102  0.4342 -0.1855 -0.7011
  174SOL    HW1  551   4.161   3.532   1.033  2.6550 -0.8571  1.3303
  174SOL    HW2  552   4.138   3.610   1.160 -0.6778 -0.7083  0.7365
  175SOL     OW  553   1.853   1.954   2.166  0.2405 -0.0965 -0.4842
  175SOL    HW1  554   1.817   2.021   2.108 -0.3910 -1.0034 -1.1827
  175SOL    HW2  555   1.913   2.001   2.223  1.7979  0.6745 -2.6406
  176SOL     OW  556   0.812   4.145   4.071 -0.1257 -0.4388 -0.4543
  176SOL    HW1  557   0.736   4.202   4.083  0.8169  1.1853 -1.8833
  176SOL    HW2  558   0.797   4.102   3.987 -0.0195 -1.0389 -0.1742
  177SOL     OW  559   0.513   0.385   3.201  0.3546  0.2088 -0.1524
  177SOL    HW1  560   0.473   0.420   3.281  0.3854  1.5598 -0.7006
  177SOL    HW2  561   0.455   0.412   3.131  1.3318  0.7152 -0.7839
  178SOL     OW  562   0.052   3.368   0.648  0.0169 -0.0885  0.3102
  178SOL    HW1  563   0.002   3.439   0.688  0.2862 -0.3904  1.2201
  178SOL    HW2  564   0.007   3.350   0.565 -0.4211  0.7125  0.3591
  179SOL     OW  565   1.184   3.798   4.468 -0.0937  0.0977 -0.1365
  179SOL    HW1  566   1.185   3.703   4.480  0.7130  0.0826 -0.3109
  179SOL    HW2  567   1.275   3.825   4.478 -0.4115  0.9480  0.6058
  180SOL     OW  568   3.704   0.396   3.246  0.0680 -0.8915  0.5478
  180SOL    HW1  569   3.615   0.416   3.275  0.6094  2.7160  0.2109
  180SOL    HW2  570   3.733   0.327   3.306 -2.3094 -0.8826  1.8613
  181SOL     OW  571   1.741   4.486   0.928 -0.2375 -0.3151  0.5377
  181SOL    HW1  572   1.738   4.560   0.868  1.2475 -0.9332 -0.3561
  181SOL    HW2  573   1.665   4.498   0.985 -2.2493 -0.1707 -2.0027
  182SOL     OW  574   2.064   4.624   1.360  0.0300 -0.3985 -0.0222
  182SOL    HW1  575   2.019   4.592   1.282  0.0100 -1.3072  0.3528
  182SOL    HW2  576   2.155   4.636   1.332  0.0107 -0.6632 -0.2005
  183SOL     OW  577   2.201   2.620   0.714 -0.8075 -0.5579  0.1459
  183SOL    HW1  578   2.182   2.666   0.796 -1.8760  0.6134 -0.7047
  183SOL    HW2  579   2.115   2.591   0.683 -0.2906 -1.9750 -0.0159
  184SOL     OW  580   3.103   1.029   4.425  0.1578  0.0820 -0.2744
  184SOL    HW1  581   3.014   1.050   4.454 -0.0215 -1.0802  0.0635
  184SOL    HW2  582   3.092   0.954   4.366  0.7705  0.8927 -1.4526
  185SOL     OW  583   4.675   4.241   3.720  0.3364  0.4373 -0.0157
  185SOL    HW1  584   4.614   4.304   3.757 -0.5741 -0.0324 -0.6954
  185SOL    HW2  585   4.692   4.273   3.632 -0.7727 -0.6938 -0.6588
  186SOL     OW  586   2.287   0.735   0.051  0.4128 -0.0899 -0.3032
  186SOL    HW1  587   2.232   0.782   0.114  0.6185  0.9781 -0.9016
  186SOL    HW2  588   2.228   0.673   0.009 -0.0324  0.1279 -0.0052
  187SOL     OW  589   4.840   1.656   1.718 -0.8571  0.3933 -0.2927
  187SOL    HW1  590   4.746   1.672   1.730 -0.7266  1.3976 -0.5176
  187SOL    HW2  591   4.850   1.650   1.623 -0.9910 -1.7175 -0.2045
  188SOL     OW  592   0.458   4.036   2.740 -0.8470 -0.1134 -0.2242
  188SOL    HW1  593   0.400   4.107   2.768 -1.8353 -1.7317  2.1797
  188SOL    HW2  594   0.545   4.064   2.767 -0.9080  1.0282 -1.1295
  189SOL     OW  595   4.784   3.015   1.460  0.0546  0.3072 -0.4698
  189SOL    HW1  596   4.792   3.109   1.477 -0.6285  0.1042  1.1131
  189SOL    HW2  597   4.842   2.974   1.523  0.7256 -0.3424 -1.4797
  190SOL     OW  598   3.228   0.224   0.493 -0.4188 -0.3481  0.2856
  190SOL    HW1  599   3.276   0.198   0.415 -0.8762 -2.3131  0.6020
  190SOL    HW2  600   3.149   0.266   0.460 -0.9396 -1.7645 -0.3856
  191SOL     OW  601   4.106   0.966   0.616  0.3265  0.2634  0.5217
  191SOL    HW1  602   4.130   0.907   0.545 -1.5342  2.0833 -1.7828
  191SOL    HW2  603   4.188   0.984   0.661  1.8115 -0.1439 -1.8428
  192SOL     OW  604   0.357   2.415   1.136  0.2805 -0.2143 -0.0263
  192SOL    HW1  605   0.374   2.323   1.114  1.3465  0.0740 -0.4861
  192SOL    HW2  606   0.286   2.441   1.077  1.9473  0.0600 -1.9967
  193SOL     OW  607   3.230   3.662   0.719  0.4135  0.2404 -0.1535
  193SOL    HW1  608   3.153   3.715   0.698  1.1691  1.2895 -0.3591
  193SOL    HW2  609   3.275   3.650   0.635  0.1608 -0.9069 -0.1445
  194SOL     OW  610   2.586   0.429   1.852 -0.5527  0.3382 -0.4095
  194SOL    HW1  611   2.524   0.402   1.785 -0.2462  0.1071 -0.6030
  194SOL    HW2  612   2.585   0.525   1.848 -1.0723  0.3425 -0.2446
  195SOL     OW  613   4.327   0.158   0.033  0.2208  0.5187 -0.7440
  195SOL    HW1  614   4.370   0.237   0.067 -4.1489  2.5393  0.8202
  195SOL    HW2  615   4.330   0.096   0.107 -0.7821  1.2270 -0.0865
  196SOL     OW  616   2.357   3.211   3.061 -0.3902 -0.9783  0.1467
  196SOL    HW1  617   2.330   3.263   2.986  0.8392 -1.4445 -0.6448
  196SOL    HW2  618   2.357   3.272   3.134 -0.4020 -0.2235 -0.4744
  197SOL     OW  619   4.875   2.381   1.989 -0.0111  0.4024 -0.1732
  197SOL    HW1  620   4.833   2.347   1.910  0.9978 -0.5830 -0.3236
  197SOL    HW2  621   4.810   2.368   2.058 -1.1828  1.9345 -0.9307
  198SOL     OW  622   0.221   1.706   0.504 -0.8964  0.7585  0.0293
  198SOL    HW1  623   0.237   1.787   0.457  3.6551 -1.2558 -2.5671
  198SOL    HW2  624   0.251   1.723   0.593  2.2045  1.5269 -1.0279
  199SOL     OW  625   2.795   3.995   3.502  0.4173 -0.1499 -0.1995
  199SOL    HW1  626   2.712   4.042   3.503  0.4968 -0.0105  1.0155
  199SOL    HW2  627   2.829   4.008   3.413  0.4465  2.1146  0.0917
  200SOL     OW  628   4.815   1.389   1.645  0.0191  0.3197 -0.6075
  200SOL    HW1  629   4.824   1.456   1.712  0.6426  0.3655 -0.7266
  200SOL    HW2  630   4.742   1.334   1.675  1.6902 -1.0384  1.3300
  201SOL     OW  631   0.227   2.380   3.488 -0.3213  0.1731 -0.2161
  201SOL    HW1  632   0.298   2.353   3.545 -0.5954  1.2495  0.6635
  201SOL    HW2  633   0.265   2.446   3.431 -0.0773 -0.8145 -1.2558
  202SOL     OW  634   0.742   2.791   2.981  0.2751  0.2350  0.2667
  202SOL    HW1  635   0.671   2.727   2.969  1.0683 -0.3957 -1.3672
  202SOL    HW2  636   0.770   2.780   3.072 -2.0780  0.9136  1.1544
  203SOL     OW  637   2.735   2.637   1.576 -0.1677 -0.1885 -0.2714
  203SOL    HW1  638   2.682   2.629   1.497 -1.2645 -1.1640  0.5205
  203SOL    HW2  639   2.678   2.606   1.646  0.5663  1.1907  1.0016
  204SOL     OW  640   0.070   1.208   4.808 -0.2496  0.1867 -0.2044
  204SOL    HW1  641   0.114   1.256   4.878  0.3092 -1.6164  0.7482
  204SOL    HW2  642   0.141   1.178   4.750 -0.4623 -0.4388 -0.1540
  205SOL     OW  643   4.714   1.132   2.996 -0.3921 -0.6117  0.0334
  205SOL    HW1  644   4.676   1.212   3.032 -5.2174 -2.1277 -0.9785
  205SOL    HW2  645   4.727   1.075   3.071 -1.0357 -0.3446  0.3530
  206SOL     OW  646   2.038   1.849   0.013 -0.3955  0.2054 -0.2830
  206SOL    HW1  647   2.034   1.928   0.066 -0.3795 -0.4705  0.7541
  206SOL    HW2  648   2.014   1.778   0.073 -0.3079 -0.5942 -1.1606
  207SOL     OW  649   1.654   4.012   1.042  0.2988 -0.3514 -0.1183
  207SOL    HW1  650   1.711   4.086   1.023 -0.1518 -0.0514 -0.3193
  207SOL    HW2  651   1.574   4.051   1.077 -0.2742 -0.6747 -1.0138
  208SOL     OW  652   2.656   2.394   0.298 -0.1509 -0.6003 -0.4109
  208SOL    HW1  653   2.693   2.446   0.227  0.8583 -1.3140 -0.4170
  208SOL    HW2  654   2.573   2.438   0.319  0.3181  0.5564 -0.9229
  209SOL     OW  655   0.997   1.996   1.071  0.2994 -0.1776  0.0658
  209SOL    HW1  656   0.922   2.055   1.072 -1.1250 -1.8963 -0.0343
  209SOL    HW2  657   0.997   1.956   1.159  1.9623  0.8028  0.5443
  210SOL     OW  658   2.139   2.311   4.544 -0.2163 -0.3320  0.3431
  210SOL    HW1  659   2.167   2.244   4.482 -0.5599 -0.2400  0.0890
  210SOL    HW2  660   2.069   2.358   4.500 -2.3895 -2.0169  1.7897
  211SOL     OW  661   0.260   1.772   0.765  0.3866  0.4668  0.2867
  211SOL    HW1  662   0.192   1.715   0.800  0.4863  0.7120  0.8966
  211SOL    HW2  663   0.304   1.808   0.843  1.2717  0.2459 -0.0931
  212SOL     OW  664   1.571   0.367   3.742  0.3950  0.4862 -0.5779
  212SOL    HW1  665   1.539   0.457   3.736 -1.4576 -0.1555 -1.0672
  212SOL    HW2  666   1.526   0.330   3.818  0.9437 -0.0894 -0.5254
  213SOL     OW  667   3.909   4.063   3.726  0.0141 -0.2467  0.1979
  213SOL    HW1  668   3.988   4.010   3.717  1.7763  2.3789 -1.0861
  213SOL    HW2  669   3.925   4.139   3.671 -3.7200  0.1489 -0.5961
  214SOL     OW  670   0.298   3.690   0.644 -0.1156  0.2405 -0.6722
  214SOL    HW1  671   0.273   3.712   0.734  0.1939  0.2244 -0.5807
  214SOL    HW2  672   0.304   3.595   0.644  0.9652  0.2980 -0.4159
  215SOL     OW  673   1.834   2.727   4.139  0.2464  0.5426 -0.6639
  215SOL    HW1  674   1.797   2.651   4.184  0.8934  0.7979  0.3467
  215SOL    HW2  675   1.917   2.743   4.184 -1.3124  3.8314  1.4414
  216SOL     OW  676   1.243   0.904   2.694 -0.5000  0.0029 -0.6717
  216SOL    HW1  677   1.306   0.832   2.703 -0.0306  0.4935  0.0388
  216SOL    HW2  678   1.296   0.983   2.686 -1.0093  0.4564  0.2263
  217SOL     OW  679   0.592   0.973   0.289  0.4023 -0.0738  0.0479
  217SOL    HW1  680   0.527   0.906   0.267 -0.2656  0.6799 -0.3311
  217SOL    HW2  681   0.571   0.999   0.379 -0.5141  0.9166 -0.4289
  218SOL     OW  682   2.533   4.859   2.845  0.1372 -0.1090 -0.4619
  218SOL    HW1  683   2.600   4.923   2.821 -0.0155  0.2730  0.1208
  218SOL    HW2  684   2.454   4.891   2.802  0.4074 -0.7988 -1.5177
  219SOL     OW  685   2.203   4.087   1.771  0.0436  0.4479 -0.5560
  219SOL    HW1  686   2.203   4.003   1.724 -0.2155  0.8032 -1.2033
  219SOL    HW2  687   2.269   4.139   1.726  0.6205  0.3989  0.2165
  220SOL     OW  688   0.577   2.786   3.816 -0.4533  0.1526 -0.1578
  220SOL    HW1  689   0.588   2.695   3.844 -0.9672  0.4418  1.0339
  220SOL    HW2  690   0.593   2.838   3.895  0.8471  1.1682 -1.0627
  221SOL     OW  691   1.709   4.331   2.280 -0.1793 -0.0792  0.3790
  221SOL    HW1  692   1.752   4.376   2.353  1.4015  0.3659 -0.7690
  221SOL    HW2  693   1.776   4.271   2.247  0.2187  1.7034 -2.4048
  222SOL     OW  694   4.375   1.349   2.719 -0.0378 -0.1203  0.0971
  222SOL    HW1  695   4.319   1.399   2.778 -1.2754 -0.8448 -0.4047
  222SOL    HW2  696   4.456   1.336   2.767 -0.2253  1.1363  0.7808
  223SOL     OW  697   1.045   4.765   1.594  0.6430 -0.6076 -0.4360
  223SOL    HW1  698   1.020   4.828   1.526 -1.4733 -1.5101 -0.5770
  223SOL    HW2  699   0.972   4.703   1.596  1.5469 -1.6679  1.3808
  224SOL     OW  700   1.713   0.625   0.872 -0.3955 -0.1922 -0.2159
  224SOL    HW1  701   1.691   0.668   0.789 -1.8736  0.3776  0.4320
  224SOL    HW2  702   1.779   0.681   0.911 -1.1563  0.6612 -0.1077
  225SOL     OW  703   3.827   2.710   3.591  0.1811  0.2990 -0.1368
  225SOL    HW1  704   3.832   2.760   3.672 -0.0455  0.5236 -0.2567
  225SOL    HW2  705   3.899   2.648   3.595  0.3389  0.5013  0.1090
  226SOL     OW  706   0.272   0.112   2.858  0.4772 -0.3745  0.2143
  226SOL    HW1  707   0.330   0.131   2.932 -2.2674  1.9618  2.0166
  226SOL    HW2  708   0.221   0.193   2.847 -3.6351 -2.7023  0.0239
  227SOL     OW  709   4.034   2.610   2.594  0.4849 -0.2582  0.0855
  227SOL    HW1  710   4.074   2.619   2.507  0.4791  0.6906  0.1706
  227SOL    HW2  711   3.989   2.693   2.608 -2.3110 -1.5873 -0.3661
  228SOL     OW  712   2.207   0.833   3.107 -0.8134 -0.6015  0.5375
  228SOL    HW1  713   2.293   0.843   3.148 -0.6553 -1.7011  0.4913
  228SOL    HW2  714   2.172   0.752   3.144 -0.0066 -2.5535 -2.6258
  229SOL     OW  715   0.980   4.422   2.019  0.0940 -0.4202 -0.1983
  229SOL    HW1  716   0.955   4.461   2.103  0.4060  0.2023 -0.3866
  229SOL    HW2  717   1.071   4.449   2.007 -0.1374  0.0302 -1.0318
  230SOL     OW  718   4.888   2.685   3.855 -0.2965 -0.5142  0.1341
  230SOL    HW1  719   4.800   2.679   3.817 -0.7529 -1.6408  1.2859
  230SOL    HW2  720   4.873   2.716   3.944  0.6758  1.2425 -0.2831
  231SOL     OW  721   0.148   0.293   2.583  0.5026  0.4294  0.5786
  231SOL    HW1  722   0.201   0.336   2.649  1.2285  1.5721 -0.7051
  231SOL    HW2  723   0.089   0.236   2.633  0.9159  1.3651  2.2060
  232SOL     OW  724   0.685   2.322   1.036  0.6066 -0.4870  1.0851
  232SOL    HW1  725   0.598   2.361   1.036  0.5976 -0.3498 -1.2852
  232SOL    HW2  726   0.675   2.239   1.083 -0.6733 -0.2305  1.2798
  233SOL     OW  727   0.127   2.850   2.250 -0.1289 -0.1054 -0.6308
  233SOL    HW1  728   0.117   2.772   2.196  1.7208 -0.8272  0.0192
  233SOL    HW2  729   0.219   2.873   2.244 -0.0877  0.4430  1.3252
  234SOL     OW  730   2.874   2.943   0.039  0.5501  0.0776 -0.3190
  234SOL    HW1  731   2.904   2.852   0.038  1.3919  0.3442  0.1440
  234SOL    HW2  732   2.778   2.936   0.037  0.6108 -0.7998 -0.8614
  235SOL     OW  733   4.446   0.566   2.328 -0.0814  0.8194 -0.5469
  235SOL    HW1  734   4.461   0.478   2.362  0.7349  0.9375 -0.5743
  235SOL    HW2  735   4.530   0.610   2.337  0.7015  0.3917 -4.1865
  236SOL     OW  736   3.058   0.653   0.416  0.5514 -0.1491  0.1851
  236SOL    HW1  737   3.084   0.744   0.402  1.1499 -0.1606  1.1786
  236SOL    HW2  738   3.134   0.601   0.390  1.7952 -0.1681  3.3948
  237SOL     OW  739   2.026   4.702   3.909  0.0315  0.2652 -0.1774
  237SOL    HW1  740   2.095   4.636   3.913 -1.7513 -1.6327  3.0495
  237SOL    HW2  741   2.058   4.774   3.963  0.2503  0.1960 -0.2148
  238SOL     OW  742   0.131   0.130   0.405  0.2560  0.2928  0.1660
  238SOL    HW1  743   0.155   0.121   0.313 -0.3533 -0.7012  0.0945
  238SOL    HW2  744   0.206   0.175   0.445  1.2957 -0.8155 -0.4644
  239SOL     OW  745   2.321   1.700   4.310 -0.4448 -0.2510  0.6706
  239SOL    HW1  746   2.386   1.678   4.243 -1.0343  1.5692 -0.5427
  239SOL    HW2  747   2.285   1.784   4.283 -1.8401 -0.2195  2.4423
  240SOL     OW  748   0.457   3.001   3.235  0.2228  0.4020 -0.1141
  240SOL    HW1  749   0.378   3.001   3.289  0.8962  1.3907  0.9223
  240SOL    HW2  750   0.525   2.962   3.291  0.4416 -0.6498 -1.0704
  241SOL     OW  751   1.242   3.315   2.950  0.2396  0.1980  0.4102
  241SOL    HW1  752   1.157   3.300   2.910 -0.0418 -0.5053  1.2490
  241SOL    HW2  753   1.288   3.232   2.942  0.1650  0.0279  1.5500
  242SOL     OW  754   4.361   1.466   1.965 -0.9191  0.3968  0.4499
  242SOL    HW1  755   4.349   1.558   1.985  0.8576  1.3814 -2.3687
  242SOL    HW2  756   4.384   1.464   1.872 -1.2348 -2.9379  0.2976
  243SOL     OW  757   4.004   1.611   2.006  0.2844 -0.0358  0.0763
  243SOL    HW1  758   3.928   1.668   2.000  0.4207  0.0533 -1.1331
  243SOL    HW2  759   4.045   1.633   2.089 -1.1028 -0.2236  0.8288
  244SOL     OW  760   2.639   3.383   2.126  0.1142 -0.1597 -0.2295
  244SOL    HW1  761   2.625   3.328   2.049 -2.3877 -2.1612  1.4793
  244SOL    HW2  762   2.584   3.460   2.111  1.2230  0.4624 -1.2736
  245SOL     OW  763   0.217   1.598   4.290 -0.3253 -0.1664  0.6146
  245SOL    HW1  764   0.252   1.617   4.376  0.6713 -1.2281  0.4685
  245SOL    HW2  765   0.294   1.592   4.233 -0.8632 -0.7377 -0.0817
  246SOL     OW  766   2.637   0.289   1.249  0.3479  0.2382  0.3744
  246SOL    HW1  767   2.721   0.283   1.293  0.5375 -0.5834 -0.0790
  246SOL    HW2  768   2.650   0.354   1.180  0.8113 -0.3507 -0.1061
  247SOL     OW  769   1.401   0.133   3.130  0.7599  0.2601 -0.8329
  247SOL    HW1  770   1.347   0.101   3.058 -3.1229 -1.2272  2.2989
  247SOL    HW2  771   1.447   0.056   3.162 -1.4586 -0.3741  1.1323
  248SOL     OW  772   3.681   1.711   2.080  0.9004 -0.3653 -0.0784
  248SOL    HW1  773   3.607   1.769   2.062  0.4114 -0.7229  0.6771
  248SOL    HW2  774   3.675   1.642   2.013  0.8215 -0.1467 -0.2965
  249SOL     OW  775   1.279   2.563   4.818  0.4428 -0.1451 -0.8812
  249SOL    HW1  776   1.303   2.651   4.790 -0.9410  0.1809 -1.1199
  249SOL    HW2  777   1.335   2.504   4.767  0.9083  0.5754 -1.2065
  250SOL     OW  778   1.659   1.612   3.742  0.0594 -0.1623 -0.4135
  250SOL    HW1  779   1.755   1.608   3.742  0.1725  1.5775 -0.0273
  250SOL    HW2  780   1.635   1.620   3.834 -0.4765 -0.6968 -0.4989
  251SOL     OW  781   2.289   1.185   4.000  0.8786  0.0236  0.6935
  251SOL    HW1  782   2.310   1.095   3.975 -0.1380  0.3536 -1.6764
  251SOL    HW2  783   2.274   1.230   3.916  0.7820  2.2604  1.8280
  252SOL     OW  784   1.594   3.098   2.506  0.3315 -0.2683  0.3930
  252SOL    HW1  785   1.648   3.021   2.522  1.8781 -0.0060 -2.7786
  252SOL    HW2  786   1.505   3.069   2.524  1.1272 -1.8144  2.2318
  253SOL     OW  787   2.250   1.868   3.603 -0.7275 -0.1562  0.3938
  253SOL    HW1  788   2.253   1.928   3.678 -0.4763 -0.5853  0.7371
  253SOL    HW2  789   2.324   1.894   3.549 -0.1632 -0.6282  0.9213
  254SOL     OW  790   4.406   2.997   2.164  0.0547  0.0237  0.0575
  254SOL    HW1  791   4.497   3.017   2.145 -0.5397  1.4556 -1.5217
  254SOL    HW2  792   4.380   2.936   2.096  0.1055 -1.2989  1.1760
  255SOL     OW  793   0.137   1.814   3.190 -0.3891 -0.1915  0.1350
  255SOL    HW1  794   0.205   1.880   3.176 -0.2377 -0.9244 -3.7226
  255SOL    HW2  795   0.057   1.865   3.207  0.5168  0.7476  1.8721
  256SOL     OW  796   0.254   1.073   2.162 -0.5223  0.2087  0.0227
  256SOL    HW1  797   0.245   0.981   2.136  2.1177 -0.4985  1.3023
  256SOL    HW2  798   0.270   1.119   2.080  0.8484 -0.9068 -0.3705
  257SOL     OW  799   4.775   2.554   0.437  0.4060 -0.0770 -0.6371
  257SOL    HW1  800   4.757   2.557   0.531  3.3775  2.9368  0.0196
  257SOL    HW2  801   4.717   2.620   0.399  1.6108  1.2196 -0.3071
  258SOL     OW  802   1.982   3.390   3.855 -0.5799 -0.0092  0.0440
  258SOL    HW1  803   1.976   3.308   3.805 -0.1721  0.8533 -1.4944
  258SOL    HW2  804   2.076   3.402   3.869 -0.5188  0.9247 -1.0528
  259SOL     OW  805   0.769   0.465   3.823  0.0882  0.0830  0.1510
  259SOL    HW1  806   0.817   0.443   3.743 -0.3836 -0.1966 -0.0630
  259SOL    HW2  807   0.742   0.556   3.811  1.3720  0.5630  0.6935
  260SOL     OW  808   1.015   2.038   4.289  0.0334 -0.1462  0.1414
  260SOL    HW1  809   0.956   2.107   4.256  0.9866  0.5740 -0.1003
  260SOL    HW2  810   0.973   1.956   4.263 -0.4555  0.3696 -0.7443
  261SOL     OW  811   4.112   0.601   1.869  0.8194  0.0029  0.2895
  261SOL    HW1  812   4.070   0.515   1.858  0.2460  0.2528  0.4937
  261SOL    HW2  813   4.204   0.580   1.884  0.3233 -0.7605  2.8875
  262SOL     OW  814   2.715   0.428   0.271  0.8516  0.2760  0.4150
  262SOL    HW1  815   2.644   0.472   0.224 -1.7590 -1.7012  2.2341
  262SOL    HW2  816   2.734   0.486   0.345  1.7944  1.1917 -0.4987
  263SOL     OW  817   1.737   1.049   3.104  0.0634 -0.2906  0.0335
  263SOL    HW1  818   1.809   1.018   3.049  0.7657 -0.3124  0.9178
  263SOL    HW2  819   1.658   1.022   3.059  0.5443  1.3112 -1.9270
  264SOL     OW  820   3.468   2.070   2.355 -0.3696 -0.1527 -0.4406
  264SOL    HW1  821   3.501   2.060   2.444 -1.5702  0.6601  0.1305
  264SOL    HW2  822   3.456   1.981   2.323  0.0156 -0.4527  0.2406
  265SOL     OW  823  -0.025   4.049   1.234 -0.2534  0.0369  0.1184
  265SOL    HW1  824   0.040   3.985   1.265  1.0658  1.5601  0.6433
  265SOL    HW2  825   0.027   4.116   1.190 -1.6419  0.6078 -0.7141
  266SOL     OW  826   2.420   0.430   2.953  0.5768  0.3721 -0.4225
  266SOL    HW1  827   2.446   0.498   3.016 -1.6386 -0.1333  1.1181
  266SOL    HW2  828   2.474   0.449   2.876  0.1829  3.8092 -0.0269
  267SOL     OW  829   0.256   2.360   2.357  0.1230  0.2136 -0.3429
  267SOL    HW1  830   0.284   2.270   2.373  0.7680  0.0735 -1.9831
  267SOL    HW2  831   0.240   2.363   2.262 -1.5715  1.3760 -0.0551
  268SOL     OW  832   4.519   3.029   0.219 -0.1829  0.3009 -0.4800
  268SOL    HW1  833   4.436   3.074   0.234 -1.3764 -1.9966  0.4144
  268SOL    HW2  834   4.573   3.053   0.295 -0.4690  0.8982 -0.4636
  269SOL     OW  835   1.495   0.098   1.700 -0.2157 -0.8585 -0.1662
  269SOL    HW1  836   1.441   0.177   1.704  0.3899 -0.4841  1.3134
  269SOL    HW2  837   1.493   0.063   1.789  0.8976 -1.5716 -0.4006
  270SOL     OW  838   1.054   3.610   0.787  0.1240 -0.0920 -0.0714
  270SOL    HW1  839   1.063   3.596   0.881  0.0566 -0.5229 -0.1277
  270SOL    HW2  840   1.097   3.694   0.771 -1.6280  1.0229  0.6587
  271SOL     OW  841   1.568   1.203   4.320 -0.2794 -0.0775 -0.0185
  271SOL    HW1  842   1.514   1.125   4.331  0.6038 -0.8143 -0.7146
  271SOL    HW2  843   1.548   1.235   4.232 -1.3537  1.0703  0.6150
  272SOL     OW  844   2.509   2.736   4.396  0.0845  0.2247  0.4175
  272SOL    HW1  845   2.434   2.688   4.361  0.6352 -0.6855  0.4470
  272SOL    HW2  846   2.584   2.680   4.376  0.7863  1.2131  0.2071
  273SOL     OW  847   1.281   4.295   3.268  0.1757  0.0238 -0.2035
  273SOL    HW1  848   1.261   4.370   3.211 -2.4520 -0.1665  0.3498
  273SOL    HW2  849   1.297   4.335   3.354  0.2567  0.0478 -0.2297
  274SOL     OW  850   1.286   1.638   1.366 -0.4976  0.3697 -0.6206
  274SOL    HW1  851   1.191   1.642   1.362 -0.5179 -0.0223 -0.4973
  274SOL    HW2  852   1.311   1.591   1.286 -0.4686 -0.4703 -0.1278
  275SOL     OW  853   2.400   1.298   4.579  0.2367 -0.6059 -0.0662
  275SOL    HW1  854   2.391   1.296   4.483  0.6551  0.5561 -0.1357
  275SOL    HW2  855   2.491   1.324   4.595  0.4785 -1.8195  0.6604
  276SOL     OW  856   4.708   1.467   1.960  0.3050  0.1748  0.3241
  276SOL    HW1  857   4.690   1.551   2.001  2.1040  0.4502  0.6235
  276SOL    HW2  858   4.626   1.443   1.918 -0.3624  1.8834  0.5779
  277SOL     OW  859   1.740   3.576   4.683  0.1910 -0.2181  0.7563
  277SOL    HW1  860   1.717   3.658   4.640 -0.9372 -1.6472 -1.5111
  277SOL    HW2  861   1.828   3.555   4.650  0.8445  0.4362  1.9894
  278SOL     OW  862   3.520   1.795   4.659  0.2338  0.1850 -0.5065
  278SOL    HW1  863   3.484   1.883   4.662 -0.6836 -0.1567  2.2360
  278SOL    HW2  864   3.610   1.804   4.692  0.2033  0.1184 -0.4039
  279SOL     OW  865   4.099   0.909   1.317 -0.5584  0.6777 -0.0444
  279SOL    HW1  866   4.121   0.823   1.281 -0.2296  0.7161  0.0637
  279SOL    HW2  867   4.005   0.905   1.331 -0.1984 -0.6939  2.6331
  280SOL     OW  868   4.493   3.155   2.765  0.1567  0.3056 -0.3541
  280SOL    HW1  869   4.522   3.182   2.678 -1.7857 -1.1572 -1.5470
  280SOL    HW2  870   4.443   3.075   2.749 -0.6890  0.2812  2.0716
  281SOL     OW  871   1.616   3.061   4.869 -0.2399  0.2674 -0.1157
  281SOL    HW1  872   1.545   3.103   4.820 -1.1186  0.3764  1.2121
  281SOL    HW2  873   1.572   2.999   4.927  0.8035 -0.1476  0.2570
  282SOL     OW  874   0.116   4.920   1.071 -0.4992 -0.0721 -0.4151
  282SOL    HW1  875   0.130   4.841   1.123 -0.6394  0.5692  0.6221
  282SOL    HW2  876   0.033   4.905   1.025 -0.7675 -0.3308  0.1493
  283SOL     OW  877   1.711   0.705   0.570 -0.0802  0.0466 -0.1469
  283SOL    HW1  878   1.771   0.766   0.528  0.9139 -0.9851 -0.2598
  283SOL    HW2  879   1.625   0.726   0.532  0.2012  1.4553 -0.0627
  284SOL     OW  880   3.449   4.006   0.408 -0.6173 -0.5916 -0.2400
  284SOL    HW1  881   3.415   3.985   0.321  1.1612 -1.1407 -0.8654
  284SOL    HW2  882   3.499   3.928   0.433 -2.5300 -1.1758  2.0949
  285SOL     OW  883   3.361   4.698   0.685 -0.0041  0.0857  0.2390
  285SOL    HW1  884   3.449   4.735   0.694  0.0181 -0.3949  2.8164
  285SOL    HW2  885   3.302   4.773   0.695  0.1066  0.1324  0.5694
  286SOL     OW  886   1.918   1.145   0.172  0.5254  0.2920  0.1666
  286SOL    HW1  887   1.871   1.226   0.192  0.1491  0.1442 -0.1079
  286SOL    HW2  888   1.897   1.127   0.081 -0.9773 -1.1547  0.7472
  287SOL     OW  889   0.758   2.455   1.991 -0.3117  0.4562  0.1225
  287SOL    HW1  890   0.675   2.462   1.943  0.7442  0.1096 -1.8819
  287SOL    HW2  891   0.753   2.371   2.036 -0.9473  0.3353 -0.1588
  288SOL     OW  892   0.843   0.811   1.361 -0.4423 -0.2974 -0.5272
  288SOL    HW1  893   0.796   0.729   1.377 -1.0927  0.2992  0.8385
  288SOL    HW2  894   0.779   0.879   1.383  0.5206  0.5546 -0.3111
  289SOL     OW  895   1.692   2.687   3.432  0.1513 -0.4230  0.5108
  289SOL    HW1  896   1.693   2.717   3.341  0.4359  0.6972  0.8745
  289SOL    HW2  897   1.601   2.695   3.459  0.1210 -0.4636  0.4209
  290SOL     OW  898   3.738   0.501   1.568  0.0500  0.2746  0.0875
  290SOL    HW1  899   3.809   0.509   1.631  1.5942 -0.0891 -1.5277
  290SOL    HW2  900   3.685   0.580   1.580  1.8892  1.5623 -0.0338
  291SOL     OW  901   2.975   2.065   4.482 -0.3110  0.2176  0.0604
  291SOL    HW1  902   2.908   2.113   4.434 -0.3614  0.5888  0.4975
  291SOL    HW2  903   2.932   1.984   4.508 -0.9841  0.9680  1.3793
  292SOL     OW  904   0.856   3.263   1.651 -0.1966 -0.7723 -0.1247
  292SOL    HW1  905   0.825   3.188   1.600  0.7004 -0.0978 -1.7357
  292SOL    HW2  906   0.865   3.333   1.587  0.1976  0.3541  1.1320
  293SOL     OW  907   4.801   3.394   1.063  0.4266 -0.3343  0.3313
  293SOL    HW1  908   4.721   3.389   1.011  1.1944  0.4449 -0.9877
  293SOL    HW2  909   4.866   3.346   1.012  1.1311  0.1924  0.7115
  294SOL     OW  910   1.179   4.604   0.859 -0.5656 -0.1007 -0.2107
  294SOL    HW1  911   1.226   4.590   0.941 -0.9189 -1.9622 -0.2849
  294SOL    HW2  912   1.094   4.640   0.886  0.4972  2.5384 -0.0329
  295SOL     OW  913   0.722   2.163   1.471  0.2202  0.1917 -0.7559
  295SOL    HW1  914   0.723   2.115   1.388 -1.8495  3.0143 -2.6155
  295SOL    HW2  915   0.756   2.249   1.448  0.9699  0.6110  1.7290
  296SOL     OW  916   0.191   4.091   1.948  0.2929 -0.4486  0.8297
  296SOL    HW1  917   0.180   3.996   1.953 -0.4711 -0.3515  1.1394
  296SOL    HW2  918   0.124   4.126   2.007 -0.9493  0.3648 -0.9864
  297SOL     OW  919   1.995   1.689   1.387 -0.0155 -0.0501  0.2176
  297SOL    HW1  920   2.039   1.713   1.468 -1.3962 -0.2761  1.0778
  297SOL    HW2  921   2.036   1.742   1.319  1.7163 -0.4524  0.9154
  298SOL     OW  922   4.730   1.362   2.254 -0.2609  0.7853 -0.1969
  298SOL    HW1  923   4.771   1.322   2.177 -0.4341  1.1183 -0.4680
  298SOL    HW2  924   4.725   1.292   2.318 -0.4589  0.4059 -0.6216
  299SOL     OW  925   1.295   1.288   2.646  0.5199  0.0710 -0.0727
  299SOL    HW1  926   1.358   1.313   2.578 -0.0028 -0.7375 -0.8863
  299SOL    HW2  927   1.234   1.230   2.601 -0.4839  0.3885  0.8395
  300SOL     OW  928   0.790   1.852   3.852  0.2458  0.0208 -0.2130
  300SOL    HW1  929   0.699   1.831   3.870  0.0348  1.8489  1.1711
  300SOL    HW2  930   0.837   1.770   3.863 -0.9372 -0.4857  1.3781
  301SOL     OW  931   1.239   3.788   2.665  0.0428 -0.4418  0.1786
  301SOL    HW1  932   1.239   3.879   2.635 -1.2192 -0.7881 -0.9534
  301SOL    HW2  933   1.150   3.773   2.697  0.1144 -1.3962 -0.0324
  302SOL     OW  934   0.669   1.667   2.098 -0.8161 -0.7792 -0.2535
  302SOL    HW1  935   0.576   1.659   2.117 -0.8720  0.1191 -0.0949
  302SOL    HW2  936   0.712   1.621   2.171 -1.0492  2.2525  2.0250
  303SOL     OW  937   1.782   0.400   1.753 -0.0096  0.1974  0.3796
  303SOL    HW1  938   1.759   0.375   1.663 -1.8623 -0.3327  0.9707
  303SOL    HW2  939   1.744   0.332   1.808  0.2218  1.0551  1.6478
  304SOL     OW  940   0.515   1.089   4.790 -0.1745 -0.1674 -0.1234
  304SOL    HW1  941   0.565   1.168   4.809 -0.0484  0.6869 -3.4431
  304SOL    HW2  942   0.580   1.027   4.757 -0.4824 -1.2352  1.1715
  305SOL     OW  943   0.102   0.535   3.938 -0.3254 -0.0223 -0.3307
  305SOL    HW1  944   0.119   0.488   3.856  1.3008 -1.9921  1.0452
  305SOL    HW2  945   0.020   0.498   3.971 -0.7674  0.4850 -0.8349
  306SOL     OW  946   3.369   4.775   2.697  0.0142 -0.4555  0.1625
  306SOL    HW1  947   3.422   4.711   2.744 -0.2552 -2.1822 -1.7290
  306SOL    HW2  948   3.375   4.855   2.749  3.9387 -0.7234  0.4291
  307SOL     OW  949   1.968   4.175   0.097  0.4737  0.4341 -0.3776
  307SOL    HW1  950   1.954   4.268   0.078 -3.1461  1.1257  3.9464
  307SOL    HW2  951   1.896   4.130   0.052 -1.6652  0.7380  2.4861
  308SOL     OW  952   0.143   0.394   1.591  0.0654 -0.1843  0.6041
  308SOL    HW1  953   0.105   0.315   1.554  0.6742 -0.6303  0.8917
  308SOL    HW2  954   0.083   0.465   1.567  0.1052 -0.5536 -0.6431
  309SOL     OW  955   1.224   4.157   1.819 -0.0765  0.6420  0.3552
  309SOL    HW1  956   1.202   4.105   1.742 -2.6229  1.3774  0.4847
  309SOL    HW2  957   1.233   4.247   1.785 -0.0729  0.7951  0.7576
  310SOL     OW  958   0.607   2.806   0.561  0.5055 -0.3376  0.3881
  310SOL    HW1  959   0.661   2.797   0.483 -0.0627  1.2420 -0.2287
  310SOL    HW2  960   0.521   2.773   0.535  0.5323 -0.5898  0.6130
  311SOL     OW  961   4.066   4.576   3.629  0.1212 -0.0408  0.4394
  311SOL    HW1  962   4.153   4.568   3.589  0.3436  0.8802  0.7103
  311SOL    HW2  963   4.083   4.584   3.723 -0.4202 -2.5913  0.8239
  312SOL     OW  964   0.567   4.486   2.256 -0.4706  0.6124 -0.0265
  312SOL    HW1  965   0.615   4.493   2.339 -1.1412  0.0811  0.4107
  312SOL    HW2  966   0.519   4.568   2.249  1.8077  1.9421 -1.3275
  313SOL     OW  967   2.110   2.512   2.070  0.3639  0.1364  0.2634
  313SOL    HW1  968   2.113   2.519   2.166 -0.2340 -0.6768  0.3551
  313SOL    HW2  969   2.022   2.479   2.052  1.0147 -1.2631 -0.4687
  314SOL     OW  970   3.321   2.884   4.744 -0.6976  0.1696 -0.5234
  314SOL    HW1  971   3.314   2.978   4.765  2.2678  0.7123 -1.5641
  314SOL    HW2  972   3.291   2.878   4.653  2.6369  0.9028 -1.8136
  315SOL     OW  973   0.516   2.414   1.404  0.2007  0.9923 -0.1230
  315SOL    HW1  974   0.470   2.386   1.483  2.4986 -1.9802  0.3344
  315SOL    HW2  975   0.458   2.387   1.332  0.7569 -2.0425  0.4494
  316SOL     OW  976   0.386   2.764   0.243 -0.6858 -0.9352 -0.3369
  316SOL    HW1  977   0.453   2.701   0.216 -0.6472 -0.7814 -0.6138
  316SOL    HW2  978   0.348   2.795   0.160 -0.7277 -0.6243 -0.2037
  317SOL     OW  979   4.828   2.049   4.184  0.3582 -0.5432  0.1346
  317SOL    HW1  980   4.770   1.973   4.185 -0.1254 -0.1720  0.3662
  317SOL    HW2  981   4.827   2.079   4.093 -3.1288  1.9636  0.7996
  318SOL     OW  982   3.465   1.274   2.808 -0.1266 -0.2527 -0.3781
  318SOL    HW1  983   3.556   1.296   2.827 -0.4687 -0.1584  1.2910
  318SOL    HW2  984   3.423   1.358   2.790 -0.2517 -0.1053  0.5789
  319SOL     OW  985   0.834   0.302   3.579  0.8142  0.2872  0.0539
  319SOL    HW1  986   0.771   0.255   3.524 -0.5418  1.3049  0.6892
  319SOL    HW2  987   0.912   0.310   3.524 -0.1708  0.4455 -1.3755
  320SOL     OW  988   0.907   2.139   4.558 -0.0962  0.0170 -0.1898
  320SOL    HW1  989   0.890   2.057   4.512 -0.2794 -0.2695  0.3910
  320SOL    HW2  990   0.973   2.183   4.504 -1.9356  0.7306 -1.9917
  321SOL     OW  991   2.546   4.127   2.590  0.0171 -0.3034 -0.4762
  321SOL    HW1  992   2.586   4.211   2.613 -1.2541  0.5971 -1.3928
  321SOL    HW2  993   2.514   4.092   2.673 -1.3735  1.1952 -0.3331
  322SOL     OW  994   2.671   4.853   4.329  0.0921  0.2702 -0.9804
  322SOL    HW1  995   2.723   4.931   4.348 -1.2427  1.0798 -0.5424
  322SOL    HW2  996   2.696   4.828   4.240  1.2748  0.5835 -0.7546
  323SOL     OW  997   3.105   4.376   3.536  0.3551 -0.0802 -0.3506
  323SOL    HW1  998   3.107   4.293   3.583  0.6021 -1.0925 -2.0362
  323SOL    HW2  999   3.196   4.392   3.513  0.2878  0.5827 -0.1508
  324SOL     OW 1000   0.643   0.914   2.612 -0.0226  0.2693 -0.3145
  324SOL    HW1 1001   0.614   0.823   2.605  2.9357 -0.8147  0.0182
  324SOL    HW2 1002   0.720   0.919   2.554  0.0014  2.5176 -0.1725
  325SOL     OW 1003   4.489   4.923   1.860  0.5725 -0.6307 -0.3937
  325SOL    HW1 1004   4.584   4.930   1.849  0.6969 -0.2692  0.7827
  325SOL    HW2 1005   4.474   4.831   1.881  0.3236 -1.3546 -3.3429
  326SOL     OW 1006   3.471   1.583   3.513  0.1360  0.2176 -0.2444
  326SOL    HW1 1007   3.509   1.665   3.479 -0.4538  1.5244  2.0289
  326SOL    HW2 1008   3.383   1.608   3.540  0.0948 -1.0680  0.8752
  327SOL     OW 1009   1.388   4.304   0.856 -0.2022 -0.5255  0.1383
  327SOL    HW1 1010   1.320   4.313   0.789  0.4319  0.8661 -0.3611
  327SOL    HW2 1011   1.450   4.373   0.836  0.2217 -0.3370  1.9386
  328SOL     OW 1012   4.103   1.915   3.014 -0.1645  0.3276  0.3785
  328SOL    HW1 1013   4.189   1.872   3.012 -0.7454 -0.8579 -0.1032
  328SOL    HW2 1014   4.111   1.990   2.955 -0.1708 -1.2099 -1.6668
  329SOL     OW 1015   4.634   2.168   1.097 -0.0758 -0.5377 -0.0114
  329SOL    HW1 1016   4.571   2.207   1.036  2.7474  0.9141 -2.2645
  329SOL    HW2 1017   4.685   2.108   1.043  2.5312  0.7800  0.7869
  330SOL     OW 1018   0.753   2.143   4.193 -0.0779  0.2743  0.4446
  330SOL    HW1 1019   0.680   2.204   4.207  0.2279  0.7750 -0.1020
  330SOL    HW2 1020   0.761   2.137   4.098  0.7061  0.3582  0.5011
  331SOL     OW 1021   0.192   2.944   2.762 -0.0983  0.3801  0.4520
  331SOL    HW1 1022   0.255   2.926   2.831 -0.7519  1.4587  1.3685
  331SOL    HW2 1023   0.214   2.882   2.692  1.4558  0.2095  1.0585
  332SOL     OW 1024   3.811   3.692   2.216 -0.1232 -0.6431 -0.3561
  332SOL    HW1 1025   3.838   3.780   2.187 -0.3206  0.6448  2.9635
  332SOL    HW2 1026   3.716   3.690   2.203 -0.1550 -0.2675 -0.1860
  333SOL     OW 1027   3.573   4.640   2.567  0.2066 -0.3471  0.1053
  333SOL    HW1 1028   3.494   4.683   2.600  0.1189 -0.1567 -0.3467
  333SOL    HW2 1029   3.547   4.549   2.551  0.5709 -0.7775  1.7250
  334SOL     OW 1030   1.163   2.024   3.870 -0.6662 -0.0588  0.5417
  334SOL    HW1 1031   1.239   2.032   3.813 -1.0991  0.3407  0.0059
  334SOL    HW2 1032   1.180   1.946   3.923 -0.1068 -0.2434  0.0942
  335SOL     OW 1033   0.181   0.927   0.092 -0.2026  0.0279 -0.0206
  335SOL    HW1 1034   0.212   1.017   0.105 -0.1681 -0.0268  0.2891
  335SOL    HW2 1035   0.141   0.928   0.005  1.1522 -0.0299 -0.6751
  336SOL     OW 1036   2.577   1.409   2.550 -0.2917  0.1133  0.2707
  336SOL    HW1 1037   2.499   1.364   2.519 -0.8838 -1.7186  3.8499
  336SOL    HW2 1038   2.649   1.371   2.500 -1.3115 -1.1951 -0.2609
  337SOL     OW 1039   1.764   4.590   2.614 -0.3088  0.0174 -0.5991
  337SOL    HW1 1040   1.677   4.568   2.579 -1.4491  2.0783  0.7197
  337SOL    HW2 1041   1.801   4.650   2.550  0.1969 -0.9035 -1.1885
  338SOL     OW 1042   2.564   1.694   0.418 -0.2372 -0.2330 -0.7074
  338SOL    HW1 1043   2.493   1.683   0.356 -0.7768  1.8075 -0.5050
  338SOL    HW2 1044   2.529   1.751   0.487  1.3307  0.2055 -0.2023
  339SOL     OW 1045   0.631   1.169   2.479  0.6691 -0.3592  0.1390
  339SOL    HW1 1046   0.644   1.155   2.386 -2.2274 -1.7165 -0.1864
  339SOL    HW2 1047   0.628   1.081   2.516  0.1921  0.0957  1.2269
  340SOL     OW 1048   3.119   2.722   2.549 -0.1706 -0.2244  0.0190
  340SOL    HW1 1049   3.169   2.680   2.479  1.1142  2.5849 -0.8980
  340SOL    HW2 1050   3.163   2.695   2.629  1.2075  0.0848 -0.6032
  341SOL     OW 1051   0.947   0.433   4.440  0.4787  0.0706  0.7345
  341SOL    HW1 1052   0.939   0.340   4.461 -2.7311 -0.0901 -0.5876
  341SOL    HW2 1053   0.881   0.476   4.494  1.7248  1.5869  1.1199
  342SOL     OW 1054   1.377   3.461   3.229 -0.0963 -0.1230 -0.5711
  342SOL    HW1 1055   1.356   3.378   3.272 -0.4529  0.7041  0.9204
  342SOL    HW2 1056   1.467   3.451   3.200  0.1909 -0.6846  0.4645
  343SOL     OW 1057   3.581   1.210   4.455  0.2000 -0.3919  0.5472
  343SOL    HW1 1058   3.594   1.288   4.402 -2.2602  0.4657  1.0637
  343SOL    HW2 1059   3.645   1.146   4.421  1.9710  1.6448 -0.1830
  344SOL     OW 1060   3.264   4.835   1.519 -0.0049 -0.4297 -0.2517
  344SOL    HW1 1061   3.296   4.757   1.566 -2.5345 -1.0607  0.5721
  344SOL    HW2 1062   3.274   4.906   1.582 -1.5772 -0.9217  0.6219
  345SOL     OW 1063   0.006   4.233   0.429  0.0681  0.4686 -0.0049
  345SOL    HW1 1064  -0.015   4.156   0.376  0.4927 -0.7768  1.5665
  345SOL    HW2 1065   0.091   4.213   0.468  0.0635  1.6311  0.6636
  346SOL     OW 1066   1.806   4.144   2.844  0.1526 -0.2558  0.4359
  346SOL    HW1 1067   1.722   4.151   2.891 -0.4631 -1.7551 -0.3717
  346SOL    HW2 1068   1.867   4.112   2.910  0.0848  0.7230  1.0022
  347SOL     OW 1069   3.904   3.006   3.211  0.2151 -0.2558  0.2001
  347SOL    HW1 1070   3.832   3.044   3.261  0.2654  0.2090 -0.0806
  347SOL    HW2 1071   3.907   2.914   3.240 -0.1711 -0.1547  0.5703
  348SOL     OW 1072   1.451   2.241   4.004 -0.3546 -0.2250  0.5086
  348SOL    HW1 1073   1.370   2.218   4.050 -1.6277  2.2235 -0.2953
  348SOL    HW2 1074   1.472   2.329   4.037  1.0669 -0.1526 -0.5098
  349SOL     OW 1075   4.434   1.031   3.883  0.1791 -0.3822 -0.3530
  349SOL    HW1 1076   4.351   1.072   3.860  0.2932  0.4065  0.5688
  349SOL    HW2 1077   4.428   1.016   3.977  0.9350 -0.6519 -0.3388
  350SOL     OW 1078   4.037   2.310   1.266 -0.2633 -0.2213  0.1080
  350SOL    HW1 1079   4.065   2.220   1.249 -1.3111 -0.8279  1.3739
  350SOL    HW2 1080   4.094   2.364   1.211  0.1755 -1.6682 -0.9183
  351SOL     OW 1081   1.056   0.952   2.063  0.3553  0.7585  0.0183
  351SOL    HW1 1082   1.114   1.002   2.120  2.1551 -0.2055 -0.8941
  351SOL    HW2 1083   1.027   1.015   1.997  0.5327  1.1969  0.3507
  352SOL     OW 1084   2.646   1.843   1.363  0.4782  0.0289 -0.1806
  352SOL    HW1 1085   2.705   1.834   1.438 -1.1774  1.6638  1.4389
  352SOL    HW2 1086   2.641   1.938   1.349 -1.5779 -0.0771 -0.3781
  353SOL     OW 1087   1.159   1.996  -0.004  1.0208 -0.4632 -0.4167
  353SOL    HW1 1088   1.204   1.960   0.072  0.9092 -1.0629 -0.6302
  353SOL    HW2 1089   1.111   1.922  -0.041  0.6244 -0.0490 -0.7448
  354SOL     OW 1090   0.926   0.690   4.113  0.3391  0.1482 -0.3463
  354SOL    HW1 1091   0.931   0.770   4.060  0.3889 -0.3960 -1.1909
  354SOL    HW2 1092   0.840   0.694   4.155  0.4667  0.7917 -0.1307
  355SOL     OW 1093   2.156   1.191   2.996 -0.2849 -0.3308 -0.1354
  355SOL    HW1 1094   2.203   1.168   2.915 -1.1370 -2.1799 -0.1600
  355SOL    HW2 1095   2.110   1.111   3.020 -1.0872  0.5755  1.4967
  356SOL     OW 1096   4.278   2.085   0.769 -0.1263  0.7387  0.2968
  356SOL    HW1 1097   4.254   2.129   0.687  1.4280 -0.1523 -0.6860
  356SOL    HW2 1098   4.195   2.057   0.807 -0.8625  0.8241 -1.1798
  357SOL     OW 1099   1.957   1.693   4.050 -0.5292 -0.2659  0.1393
  357SOL    HW1 1100   1.903   1.705   4.128  0.6562 -0.2030  0.9811
  357SOL    HW2 1101   1.991   1.604   4.059 -1.3458 -0.7074 -0.9468
  358SOL     OW 1102   4.734   0.486   0.728 -0.1361  0.0088  0.4682
  358SOL    HW1 1103   4.796   0.531   0.786  0.2362  0.4002 -0.2083
  358SOL    HW2 1104   4.789   0.430   0.673 -0.4091  0.1292  0.0648
  359SOL     OW 1105   3.324   1.064   4.168  0.5528  0.9162 -0.1961
  359SOL    HW1 1106   3.260   0.995   4.184 -0.6904  1.5396 -2.1432
  359SOL    HW2 1107   3.407   1.027   4.198 -0.3348 -0.7924  0.2730
  360SOL     OW 1108   0.155   2.635   3.664  0.0406 -0.2882 -0.5724
  360SOL    HW1 1109   0.106   2.628   3.582 -0.8573 -0.9861  0.0005
  360SOL    HW2 1110   0.087   2.646   3.731  0.7943  1.2374 -0.0002
  361SOL     OW 1111   1.268   1.824   2.334  0.2969 -0.3996 -0.1047
  361SOL    HW1 1112   1.245   1.866   2.417 -1.8425  0.7001 -1.1701
  361SOL    HW2 1113   1.354   1.786   2.350 -0.0847 -0.3258  2.6389
  362SOL     OW 1114   1.918   1.161   2.251  0.8668  0.0329  0.0312
  362SOL    HW1 1115   1.892   1.076   2.214 -0.6740 -0.9435  3.0561
  362SOL    HW2 1116   1.845   1.220   2.228  0.2777 -0.3772  0.7922
  363SOL     OW 1117   4.189   0.171   2.305  0.7965  1.0553 -0.0561
  363SOL    HW1 1118   4.139   0.164   2.386 -0.0132  1.0718 -0.5408
  363SOL    HW2 1119   4.208   0.264   2.296 -0.0563  1.2045 -0.4259
  364SOL     OW 1120   3.067   2.384   1.709  0.6668  0.2860  0.4061
  364SOL    HW1 1121   3.061   2.415   1.799  0.7109  1.5327 -0.0107
  364SOL    HW2 1122   3.128   2.444   1.666  0.3647 -0.0675 -0.5517
  365SOL     OW 1123   2.828   3.248   3.668  0.0959  0.3774  0.4387
  365SOL    HW1 1124   2.767   3.318   3.643 -0.0438 -0.1445 -0.7350
  365SOL    HW2 1125   2.787   3.168   3.636  1.5693  0.0529 -0.7761
  366SOL     OW 1126   1.289   4.697   4.474 -0.5326  0.1544  0.4895
  366SOL    HW1 1127   1.352   4.625   4.465  0.4145  1.1026 -0.7089
  366SOL    HW2 1128   1.304   4.752   4.398 -2.0423  1.0296  0.7894
  367SOL     OW 1129   4.625   0.171   4.091 -0.3243  0.1451 -0.3249
  367SOL    HW1 1130   4.533   0.146   4.082 -0.2818  0.5304 -2.0489
  367SOL    HW2 1131   4.663   0.158   4.005  1.8334 -2.0993  0.8502
  368SOL     OW 1132   2.028   4.716   3.450 -0.5533 -0.3141 -0.5794
  368SOL    HW1 1133   2.017   4.625   3.474  0.6284 -0.6938 -1.3545
  368SOL    HW2 1134   2.099   4.748   3.505 -0.1987 -0.1974 -1.0909
  369SOL     OW 1135   2.078   2.102   2.985  0.7645 -0.0113  0.1388
  369SOL    HW1 1136   2.083   2.012   3.016 -0.5142 -0.3312 -0.5606
  369SOL    HW2 1137   2.128   2.152   3.050  0.3291 -1.0258  1.2893
  370SOL     OW 1138   3.519   1.787   1.602  0.1398  0.1402 -0.2663
  370SOL    HW1 1139   3.574   1.859   1.570  1.8052 -1.9940 -2.5638
  370SOL    HW2 1140   3.439   1.794   1.550  0.3553  0.2326 -0.5900
  371SOL     OW 1141   2.113   2.649   0.302  0.3614  0.3719  0.4968
  371SOL    HW1 1142   2.081   2.576   0.354 -2.3640  0.2220 -1.1862
  371SOL    HW2 1143   2.168   2.609   0.235 -1.5532 -0.3155 -0.7486
  372SOL     OW 1144   0.696   3.557   3.028 -0.4640  0.3644  0.2985
  372SOL    HW1 1145   0.616   3.510   3.007 -0.6094 -0.2187  1.9612
  372SOL    HW2 1146   0.754   3.491   3.065 -0.4132  1.2996  2.0228
  373SOL     OW 1147   3.345   3.131   1.870  0.3731  0.2862 -0.0648
  373SOL    HW1 1148   3.376   3.042   1.882 -1.6539 -0.6921 -1.5889
  373SOL    HW2 1149   3.299   3.152   1.952 -1.2302 -1.0115 -0.5932
  374SOL     OW 1150   0.074   2.100   0.539 -0.1729 -0.4262  0.1123
  374SOL    HW1 1151   0.081   2.080   0.445 -1.3666 -0.6120  0.0520
  374SOL    HW2 1152   0.136   2.172   0.552  1.5280 -1.7258 -0.3909
  375SOL     OW 1153   3.715   4.632   2.842  0.3588 -0.1160  0.0089
  375SOL    HW1 1154   3.696   4.674   2.758  1.7602  1.5640  0.4771
  375SOL    HW2 1155   3.667   4.684   2.906  0.4600 -0.4838  0.3851
  376SOL     OW 1156   4.617   4.481   3.872  0.4643 -0.2879  0.4140
  376SOL    HW1 1157   4.557   4.473   3.946  1.7751 -1.3265  1.4131
  376SOL    HW2 1158   4.699   4.512   3.910  1.2621 -1.1517 -0.5226
  377SOL     OW 1159   0.265   1.248   0.111 -0.1034  0.3887 -0.0479
  377SOL    HW1 1160   0.344   1.219   0.156 -0.6883 -1.7869 -0.2987
  377SOL    HW2 1161   0.296   1.290   0.031  0.8007 -0.6883 -0.2778
  378SOL     OW 1162   0.855   4.746   2.481 -0.3105 -0.4392 -0.0190
  378SOL    HW1 1163   0.878   4.675   2.421  0.8312 -1.5557  1.6289
  378SOL    HW2 1164   0.909   4.820   2.454 -0.6396 -0.5530 -1.0254
  379SOL     OW 1165   3.837   2.388   2.332 -0.6445 -0.6472 -0.2941
  379SOL    HW1 1166   3.922   2.401   2.292  0.1125 -0.8277  1.2011
  379SOL    HW2 1167   3.792   2.326   2.273 -0.3019  0.4872 -1.8077
  380SOL     OW 1168   4.741   1.655   0.848  0.1093  0.2180 -0.0108
  380SOL    HW1 1169   4.764   1.710   0.774  0.8294 -1.3168 -0.9704
  380SOL    HW2 1170   4.825   1.632   0.888 -0.0700 -1.2478 -0.4304
  381SOL     OW 1171   0.801   4.183   3.297 -0.0246  0.3951  0.4382
  381SOL    HW1 1172   0.749   4.228   3.363  0.4715  0.5693  0.7116
  381SOL    HW2 1173   0.886   4.168   3.338 -0.1847 -0.8362  0.3726
  382SOL     OW 1174   3.912   4.115   2.422 -0.3433 -0.1868  0.2171
  382SOL    HW1 1175   3.994   4.164   2.425  0.0410 -0.4986 -2.5330
  382SOL    HW2 1176   3.844   4.182   2.431  0.1778  1.0040 -3.0721
  383SOL     OW 1177   4.642   4.339   2.165 -0.3848 -0.3691 -0.0063
  383SOL    HW1 1178   4.645   4.348   2.069  0.6830  0.6423  0.1022
  383SOL    HW2 1179   4.709   4.274   2.185 -0.6165 -0.5891  0.0578
  384SOL     OW 1180   2.889   2.146   3.343  0.3022 -0.3408 -0.6789
  384SOL    HW1 1181   2.844   2.110   3.266  0.2217  1.2557 -1.4329
  384SOL    HW2 1182   2.980   2.156   3.314 -0.2568  3.0527 -1.7355
  385SOL     OW 1183   0.545   2.911   4.715  0.3946 -0.3140  0.1359
  385SOL    HW1 1184   0.615   2.929   4.652  0.1355  0.2710  0.0146
  385SOL    HW2 1185   0.525   2.818   4.702  0.4432 -0.2326 -0.5408
  386SOL     OW 1186   2.639   4.410   2.226  0.1845 -1.0245 -0.3749
  386SOL    HW1 1187   2.697   4.335   2.215  0.2070 -0.9916 -0.4891
  386SOL    HW2 1188   2.657   4.443   2.314  0.9753 -0.4812 -0.7280
  387SOL     OW 1189   0.778   2.231   2.123  0.3462  0.3954 -0.6821
  387SOL    HW1 1190   0.766   2.136   2.124 -0.5698  0.4045 -3.1951
  387SOL    HW2 1191   0.745   2.260   2.208 -0.2839 -1.4398 -0.2442
  388SOL     OW 1192   1.293   0.849   4.003  0.3582  0.4205  0.0088
  388SOL    HW1 1193   1.357   0.920   3.994  0.3729  0.4787  0.5548
  388SOL    HW2 1194   1.236   0.877   4.075 -1.3235  1.1572 -1.5303
  389SOL     OW 1195   2.727   4.788   4.040  0.6288 -0.0489 -0.1848
  389SOL    HW1 1196   2.820   4.794   4.017  0.3818 -0.3514 -1.3302
  389SOL    HW2 1197   2.684   4.853   3.985  0.0526 -0.5231 -0.3064
  390SOL     OW 1198   0.364   0.700   3.255  0.9092  0.3466 -0.6389
  390SOL    HW1 1199   0.372   0.789   3.219 -0.8544  3.1082  4.6297
  390SOL    HW2 1200   0.447   0.686   3.301  0.5548 -0.0229 -0.1084
  391SOL     OW 1201   0.648   0.951   3.350 -0.3015  0.5532  0.3261
  391SOL    HW1 1202   0.739   0.923   3.352  0.2099  1.8655 -1.6923
  391SOL    HW2 1203   0.602   0.887   3.405  1.5025 -1.3990 -0.3009
  392SOL     OW 1204   4.539   4.029   1.941  0.0359 -0.0240  0.5790
  392SOL    HW1 1205   4.619   3.986   1.911  0.0251  0.2679  0.1183
  392SOL    HW2 1206   4.508   3.974   2.013 -0.2924 -1.1299 -0.3676
  393SOL     OW 1207   2.056   1.520   3.202  0.2012 -0.4906 -0.1304
  393SOL    HW1 1208   2.149   1.511   3.219  0.6356  1.1571 -1.3900
  393SOL    HW2 1209   2.048   1.521   3.107 -1.0335 -0.0111 -0.0495
  394SOL     OW 1210   3.725   0.701   2.705 -0.0047 -0.1933 -0.0556
  394SOL    HW1 1211   3.810   0.699   2.661  0.7356 -1.6170  1.3493
  394SOL    HW2 1212   3.695   0.791   2.696  1.8541  0.4415 -0.1826
  395SOL     OW 1213   4.578   4.222   1.422 -0.0637 -0.5789  0.0910
  395SOL    HW1 1214   4.657   4.275   1.432  0.1902 -1.3098  2.6369
  395SOL    HW2 1215   4.509   4.285   1.404  0.5195  0.4399  1.3150
  396SOL     OW 1216   1.829   3.147   4.480  0.2013  0.7443  0.1511
  396SOL    HW1 1217   1.814   3.064   4.436  0.1486  0.3292  0.9379
  396SOL    HW2 1218   1.842   3.210   4.409  2.8345 -0.3943 -0.4718
  397SOL     OW 1219   3.948   1.653   1.319  0.5084 -0.4543  0.0955
  397SOL    HW1 1220   3.870   1.600   1.303 -0.4534  0.7732  0.6157
  397SOL    HW2 1221   4.021   1.592   1.307 -0.5843 -2.2757  2.0373
  398SOL     OW 1222   3.489   1.592   4.086 -0.3752 -0.6235  0.2718
  398SOL    HW1 1223   3.511   1.635   4.168  0.5989  0.7346 -0.6387
  398SOL    HW2 1224   3.398   1.616   4.069 -0.3657 -0.3366  0.6235
  399SOL     OW 1225   2.811   0.390   4.200 -0.4516 -0.0215 -0.1192
  399SOL    HW1 1226   2.820   0.464   4.261  2.9888  0.3557 -0.8528
  399SOL    HW2 1227   2.851   0.316   4.246  0.4484 -0.1983 -1.1394
  400SOL     OW 1228   0.680   1.038   3.088 -0.8994 -0.0132 -0.1039
  400SOL    HW1 1229   0.737   1.113   3.108 -0.1666 -0.8865  1.2854
  400SOL    HW2 1230   0.651   1.007   3.174 -1.6208 -0.9954 -0.6855
  401SOL     OW 1231   2.967   0.358   3.472  0.7021 -0.0422  0.6506
  401SOL    HW1 1232   3.003   0.303   3.541  0.1243 -0.1603  0.8700
  401SOL    HW2 1233   3.027   0.347   3.398  0.6906 -0.8304  0.7488
  402SOL     OW 1234   4.190   4.653   3.860  0.8088 -0.2261 -0.1389
  402SOL    HW1 1235   4.226   4.740   3.849 -0.0794  0.0142 -1.3709
  402SOL    HW2 1236   4.238   4.616   3.934  0.4458  1.7012  1.1216
  403SOL     OW 1237   2.842   1.069   1.777  0.0812 -0.4431 -0.4223
  403SOL    HW1 1238   2.811   1.054   1.866 -2.0309 -1.1649 -1.2350
  403SOL    HW2 1239   2.868   1.161   1.776 -1.5730  0.0611  0.4758
  404SOL     OW 1240   3.878   4.488   2.404 -0.5725  0.2409  0.4277
  404SOL    HW1 1241   3.951   4.437   2.370  0.1991  1.5059  0.0807
  404SOL    HW2 1242   3.819   4.498   2.329 -0.2966  0.5608  0.2439
  405SOL     OW 1243   2.351   1.410   2.394 -0.1022  0.2557 -0.3634
  405SOL    HW1 1244   2.386   1.487   2.350 -0.3029  0.5363 -0.0356
  405SOL    HW2 1245   2.262   1.402   2.360 -0.9085  1.5606  1.3496
  406SOL     OW 1246   0.754   2.214   2.988  0.1657  0.2167 -0.2029
  406SOL    HW1 1247   0.831   2.158   2.995  0.0278  0.0830  0.2958
  406SOL    HW2 1248   0.784   2.300   3.016 -0.3383 -0.2753  2.0839
  407SOL     OW 1249   2.811   2.270   1.887  0.0375 -0.2157 -0.5437
  407SOL    HW1 1250   2.842   2.180   1.877 -0.1852 -0.4007  0.3580
  407SOL    HW2 1251   2.840   2.296   1.974 -2.3174 -0.4001  0.3665
  408SOL     OW 1252   1.560   1.493   0.963  1.1484  0.0109  0.5556
  408SOL    HW1 1253   1.484   1.484   0.905  1.2078  1.0368  0.3080
  408SOL    HW2 1254   1.606   1.410   0.954 -0.1939 -0.8281  1.0775
  409SOL     OW 1255   0.473   1.857   0.268 -0.7517 -0.6485  0.3454
  409SOL    HW1 1256   0.424   1.774   0.269 -0.0264 -1.0834  0.1575
  409SOL    HW2 1257   0.440   1.902   0.190 -0.5470 -1.1278 -0.0222
  410SOL     OW 1258   2.265   3.673   3.882  0.1633 -0.1968 -0.5126
  410SOL    HW1 1259   2.218   3.736   3.827  3.8047  2.1722 -1.2796
  410SOL    HW2 1260   2.289   3.602   3.823 -2.8238 -1.8731  0.0662
  411SOL     OW 1261   4.455   2.507   3.560  0.1383 -0.6033  0.0057
  411SOL    HW1 1262   4.546   2.486   3.579  0.5911  1.5969  0.5107
  411SOL    HW2 1263   4.451   2.513   3.465 -0.1337 -3.1956 -0.2226
  412SOL     OW 1264   4.698   2.028   3.514 -0.0445  0.7912 -0.9206
  412SOL    HW1 1265   4.710   1.942   3.473 -0.1840 -1.0960  2.5834
  412SOL    HW2 1266   4.608   2.053   3.491 -0.5930 -0.8322 -0.6479
  413SOL     OW 1267   0.628   2.765   2.059 -0.6104  0.5558  0.5671
  413SOL    HW1 1268   0.662   2.773   1.970 -0.2322 -0.0666  0.6561
  413SOL    HW2 1269   0.683   2.824   2.111 -0.8046  0.8879  0.4019
  414SOL     OW 1270   4.177   0.856   2.611 -1.1273  0.6683  0.3399
  414SOL    HW1 1271   4.171   0.951   2.609 -0.6201  0.7187  0.9995
  414SOL    HW2 1272   4.268   0.837   2.588 -1.6054  0.2604 -1.3757
  415SOL     OW 1273   3.757   4.666   0.417 -0.3857 -0.1416 -0.2698
  415SOL    HW1 1274   3.687   4.639   0.357 -1.2095  0.1642  0.5258
  415SOL    HW2 1275   3.767   4.760   0.400 -1.9951  0.3816  1.3930
  416SOL     OW 1276   1.701   3.168   0.737 -0.2903  0.2602  0.0161
  416SOL    HW1 1277   1.719   3.159   0.830  0.2690 -0.7823 -0.1782
  416SOL    HW2 1278   1.784   3.147   0.694 -0.7569 -0.0867 -0.7420
  417SOL     OW 1279   0.207   1.580   1.880 -0.3025 -0.0101 -0.3036
  417SOL    HW1 1280   0.217   1.567   1.786  0.3245  0.8464 -0.3627
  417SOL    HW2 1281   0.150   1.656   1.889 -0.8897 -0.4767  0.0205
  418SOL     OW 1282   3.276   0.835   3.071  0.2986  0.0231  0.2187
  418SOL    HW1 1283   3.368   0.815   3.052 -0.0416 -1.2412 -0.2122
  418SOL    HW2 1284   3.252   0.901   3.006  0.3633 -1.1148 -0.9978
  419SOL     OW 1285   2.036   2.500   3.084 -0.7986  0.0164  0.5247
  419SOL    HW1 1286   2.053   2.557   3.159  1.1964 -0.6749  0.6546
  419SOL    HW2 1287   2.090   2.423   3.100  2.5211  1.2297 -3.2189
  420SOL     OW 1288   3.755   0.948   2.091 -0.2083 -0.2010  0.4347
  420SOL    HW1 1289   3.752   0.931   2.185  0.0740 -0.5386  0.3857
  420SOL    HW2 1290   3.774   0.863   2.052  2.5272  0.4009  0.2629
  421SOL     OW 1291   1.559   4.230   3.909  0.1090  0.1691  0.0782
  421SOL    HW1 1292   1.621   4.173   3.954  0.7075  1.0167  0.3710
  421SOL    HW2 1293   1.509   4.271   3.980  1.3093  1.7997  0.0337
  422SOL     OW 1294   0.350   1.056   3.579 -0.3975 -0.2610 -0.4844
  422SOL    HW1 1295   0.345   1.138   3.628 -0.4766 -0.4112 -0.2400
  422SOL    HW2 1296   0.336   0.988   3.645  0.2527 -0.4952 -0.5821
  423SOL     OW 1297   0.869   3.823   1.297  0.0209 -0.7349 -0.7004
  423SOL    HW1 1298   0.906   3.893   1.351  0.1349 -1.9498  0.8422
  423SOL    HW2 1299   0.784   3.858   1.268 -0.6928 -0.5730  1.4436
  424SOL     OW 1300   1.247   0.570   4.007  0.7143  0.3355 -0.1041
  424SOL    HW1 1301   1.291   0.579   4.091  0.4741  0.2268  0.0370
  424SOL    HW2 1302   1.202   0.654   3.994  1.9900  0.9244 -0.8567
  425SOL     OW 1303   3.176   0.799   2.751  0.2667  0.4633 -0.3648
  425SOL    HW1 1304   3.216   0.799   2.664  0.5237  2.1935 -0.2868
  425SOL    HW2 1305   3.119   0.876   2.751 -0.2123  0.1243  0.7915
  426SOL     OW 1306   1.538   1.808   2.886 -0.1995  0.0321  0.1028
  426SOL    HW1 1307   1.610   1.748   2.905  0.1280  0.4905  0.3553
  426SOL    HW2 1308   1.578   1.895   2.891 -0.3652  0.2406 -1.5579
  427SOL     OW 1309   0.680   0.406   1.763 -0.5030 -0.3746  0.1157
  427SOL    HW1 1310   0.612   0.344   1.735  0.4190 -1.8252  0.9619
  427SOL    HW2 1311   0.757   0.381   1.712 -0.1199  0.0795  0.4694
  428SOL     OW 1312   3.526   3.760   2.205  0.3631 -0.4749 -0.0917
  428SOL    HW1 1313   3.472   3.833   2.175 -0.0291 -0.2404  1.1437
  428SOL    HW2 1314   3.475   3.719   2.274  0.6752 -1.8093 -0.6209
  429SOL     OW 1315   1.199   4.223   0.651 -0.8150 -0.5570 -0.0714
  429SOL    HW1 1316   1.155   4.292   0.602 -1.4806 -1.1332 -0.3039
  429SOL    HW2 1317   1.273   4.197   0.596 -0.7669 -0.2769 -0.1422
  430SOL     OW 1318   3.854   3.465   4.034 -0.1602  0.2007 -0.1800
  430SOL    HW1 1319   3.815   3.553   4.032 -0.5972  0.0058 -2.5615
  430SOL    HW2 1320   3.782   3.407   4.057  0.5519  0.5441  3.5885
  431SOL     OW 1321   2.459   0.211   4.357  0.2471 -0.0224  0.6738
  431SOL    HW1 1322   2.534   0.185   4.410 -1.3735  0.2002  3.2524
  431SOL    HW2 1323   2.460   0.307   4.358 -0.1109 -0.0163  0.8194
  432SOL     OW 1324   4.500   1.526   4.557 -0.1739 -0.2421  0.3506
  432SOL    HW1 1325   4.481   1.536   4.463 -0.2292  0.2389  0.4084
  432SOL    HW2 1326   4.596   1.526   4.561 -0.1420 -1.9103  0.1365
  433SOL     OW 1327   2.124   0.435   2.262 -0.4073  0.5078 -0.2011
  433SOL    HW1 1328   2.097   0.365   2.320 -0.7428  1.8412  1.3318
  433SOL    HW2 1329   2.181   0.393   2.197  1.2124 -0.8290  1.9572
  434SOL     OW 1330   1.539   1.503   0.661 -0.5042 -0.0385  0.8310
  434SOL    HW1 1331   1.625   1.511   0.703  0.0104  3.5795 -0.5369
  434SOL    HW2 1332   1.558   1.469   0.574 -0.8503 -1.7412  1.3841
  435SOL     OW 1333   2.226   4.522   3.978 -0.4120  0.5449 -0.6982
  435SOL    HW1 1334   2.250   4.461   3.907 -0.3529  1.2746 -1.3137
  435SOL    HW2 1335   2.302   4.578   3.988 -1.0683  1.5615 -1.2604
  436SOL     OW 1336   3.669   1.207   3.052 -0.3901  0.2612 -0.1475
  436SOL    HW1 1337   3.574   1.193   3.048 -0.4682  0.6483  0.2979
  436SOL    HW2 1338   3.685   1.285   3.000 -0.5271  1.1575  1.1294
  437SOL     OW 1339   4.406   0.431   4.048  0.2941  0.0880 -0.0380
  437SOL    HW1 1340   4.325   0.404   4.091  0.7375 -2.1939 -0.5215
  437SOL    HW2 1341   4.394   0.408   3.956  1.1525  0.5844 -0.2937
  438SOL     OW 1342   2.490   0.689   3.868  0.3666 -1.0664  0.0212
  438SOL    HW1 1343   2.510   0.625   3.799  0.3569  0.3971 -1.4014
  438SOL    HW2 1344   2.571   0.697   3.918  0.4374 -1.9980  0.0698
  439SOL     OW 1345   1.904   4.856   0.365 -0.2599 -0.1213  0.0689
  439SOL    HW1 1346   1.994   4.857   0.397 -0.2720 -2.3181  0.3372
  439SOL    HW2 1347   1.892   4.942   0.325  1.5635  0.6576  1.0439
  440SOL     OW 1348   2.232   0.529   1.473 -0.7118 -0.1746 -0.1100
  440SOL    HW1 1349   2.284   0.527   1.393 -0.8699 -1.2039 -0.2023
  440SOL    HW2 1350   2.171   0.601   1.461 -0.3270  0.0658 -0.6495
  441SOL     OW 1351   0.048   0.817   3.851 -0.2797  0.4051  0.5649
  441SOL    HW1 1352   0.053   0.740   3.908 -0.1600  2.0586  2.9513
  441SOL    HW2 1353  -0.037   0.856   3.869 -0.4063  0.7781 -0.7157
  442SOL     OW 1354   1.491   1.243   2.862 -0.2882  0.0430  0.0050
  442SOL    HW1 1355   1.480   1.335   2.888  1.0808  0.4279 -0.6767
  442SOL    HW2 1356   1.423   1.227   2.797 -1.9773 -0.1149  1.7263
  443SOL     OW 1357   2.502   2.733   2.013 -0.1722  0.3741 -0.3638
  443SOL    HW1 1358   2.459   2.688   2.086 -0.7236  0.2822 -0.7383
  443SOL    HW2 1359   2.436   2.733   1.943  0.7855 -0.7214 -1.3223
  444SOL     OW 1360   0.471   3.778   3.278  0.3786  0.1723  0.0288
  444SOL    HW1 1361   0.524   3.708   3.317  0.3783 -0.2771 -0.7676
  444SOL    HW2 1362   0.401   3.733   3.232 -0.8147  0.7651  1.1881
  445SOL     OW 1363   1.903   0.768   1.035  0.2222 -0.3109 -0.2764
  445SOL    HW1 1364   1.929   0.823   0.961 -1.6869  1.0523 -0.0126
  445SOL    HW2 1365   1.884   0.829   1.106 -1.3604 -1.3014  0.2250
  446SOL     OW 1366   4.341   4.049   1.248  0.4021 -0.3159  0.0789
  446SOL    HW1 1367   4.340   3.954   1.262 -1.5138 -0.3011  0.2981
  446SOL    HW2 1368   4.433   4.071   1.240  0.9249 -2.0984  0.7453
  447SOL     OW 1369   1.056   0.152   0.008 -0.0406 -0.4528  0.2892
  447SOL    HW1 1370   1.023   0.068   0.038  1.1247 -0.5540  1.3836
  447SOL    HW2 1371   0.982   0.193  -0.036 -0.7110 -1.9086  0.0178
  448SOL     OW 1372   0.825   2.784   2.628 -0.5081  0.5246 -0.5879
  448SOL    HW1 1373   0.765   2.714   2.653  0.5616 -0.2423 -0.0451
  448SOL    HW2 1374   0.795   2.861   2.678 -0.6132 -0.0417  0.2445
  449SOL     OW 1375   3.217   4.563   1.616 -0.3623 -0.2148  0.3460
  449SOL    HW1 1376   3.131   4.603   1.628 -0.4589 -0.3444  0.0811
  449SOL    HW2 1377   3.207   4.507   1.539 -0.8564 -2.4148  1.8939
  450SOL     OW 1378   0.904   0.938   4.768 -0.3971 -0.7938  0.1466
  450SOL    HW1 1379   0.989   0.944   4.812 -0.1244  0.1169 -0.4729
  450SOL    HW2 1380   0.840   0.949   4.839 -0.0034 -1.2740  0.5870
  451SOL     OW 1381   1.073   2.632   3.225 -0.3071 -0.3732 -0.1737
  451SOL    HW1 1382   1.079   2.572   3.150 -4.9530 -1.6451  0.1648
  451SOL    HW2 1383   1.149   2.610   3.279  1.5366 -1.5326 -2.9903
  452SOL     OW 1384   1.319   0.519   2.826  0.0102  0.3702  0.0520
  452SOL    HW1 1385   1.335   0.451   2.761  1.3677 -0.3233  1.0664
  452SOL    HW2 1386   1.359   0.597   2.790  1.0077 -0.0809  0.1635
  453SOL     OW 1387   0.660   0.549   1.110 -0.3456 -0.2757  0.2624
  453SOL    HW1 1388   0.675   0.455   1.119  1.1746 -0.2622 -1.5907
  453SOL    HW2 1389   0.565   0.557   1.101 -0.4696 -1.6643  0.0561
  454SOL     OW 1390   1.522   3.931   2.764 -0.0407 -0.2693 -0.3247
  454SOL    HW1 1391   1.477   4.008   2.799  0.8460  0.3936 -0.5819
  454SOL    HW2 1392   1.589   3.968   2.705  0.6315 -1.2215 -0.1794
  455SOL     OW 1393   4.615   2.696   3.843  0.6470  0.5134 -0.0279
  455SOL    HW1 1394   4.656   2.640   3.777  0.2477  0.4617 -0.2331
  455SOL    HW2 1395   4.622   2.784   3.808  1.3904  0.6195  0.3535
  456SOL     OW 1396   1.565   4.795   2.924 -0.8219 -0.2330  0.3762
  456SOL    HW1 1397   1.543   4.864   2.862 -0.2107  1.3145  1.7952
  456SOL    HW2 1398   1.660   4.788   2.920 -0.6809  0.5035  1.6936
  457SOL     OW 1399   4.110   3.657   3.741 -0.0181  0.3638  0.0642
  457SOL    HW1 1400   4.085   3.585   3.683  2.8613 -0.6312 -0.0798
  457SOL    HW2 1401   4.026   3.697   3.766 -1.5422 -0.9600 -2.4365
  458SOL     OW 1402   3.599   3.217   0.007  0.4361  0.4223  0.4761
  458SOL    HW1 1403   3.598   3.312  -0.010  0.6017  0.4456  0.5942
  458SOL    HW2 1404   3.647   3.208   0.089  1.6022  0.1351 -0.2042
  459SOL     OW 1405   1.216   0.867   0.484 -0.4042 -0.0677  0.2637
  459SOL    HW1 1406   1.194   0.800   0.419  0.6987  1.3163 -1.6592
  459SOL    HW2 1407   1.138   0.874   0.539 -2.3300  0.2515 -2.3134
  460SOL     OW 1408   2.371   2.911   3.920  0.3364  0.7268  0.2560
  460SOL    HW1 1409   2.343   2.902   3.829 -0.7615  1.3980  0.5099
  460SOL    HW2 1410   2.418   2.994   3.923  0.4991  0.6345  0.2761
  461SOL     OW 1411   2.832   0.749   3.315  0.1659 -0.0624 -0.4475
  461SOL    HW1 1412   2.867   0.674   3.267 -0.7772 -0.6593 -0.2426
  461SOL    HW2 1413   2.837   0.822   3.254  0.4984 -0.4407 -0.8805
  462SOL     OW 1414   4.795   0.584   3.180  0.3167  0.3619 -0.3557
  462SOL    HW1 1415   4.710   0.628   3.171  0.5297  1.1839  1.3145
  462SOL    HW2 1416   4.860   0.651   3.159  0.5974 -0.2105 -1.4308
  463SOL     OW 1417   0.678   3.885   2.591  0.1577 -1.3059  0.0303
  463SOL    HW1 1418   0.620   3.951   2.628 -1.0242 -0.3449 -3.1456
  463SOL    HW2 1419   0.755   3.885   2.647 -1.0925  0.5637  1.8700
  464SOL     OW 1420   3.912   2.178   0.253  0.9647 -0.1729 -0.3899
  464SOL    HW1 1421   3.871   2.120   0.188  0.5257  0.6096 -0.8275
  464SOL    HW2 1422   3.987   2.129   0.286 -0.3950 -1.7270  0.5402
  465SOL     OW 1423   0.586   1.709   4.233  0.1676  0.1667 -0.1707
  465SOL    HW1 1424   0.574   1.737   4.323 -0.2118  0.0362 -0.1809
  465SOL    HW2 1425   0.522   1.759   4.183  1.2346  1.2113 -0.5602
  466SOL     OW 1426   3.165   0.841   0.255 -0.0929 -0.0295 -0.4265
  466SOL    HW1 1427   3.130   0.917   0.209 -0.2847  0.5834  0.6743
  466SOL    HW2 1428   3.197   0.783   0.186 -2.3716 -0.1945 -1.4452
  467SOL     OW 1429   1.302   1.729   4.121 -0.2300 -0.0444 -0.8430
  467SOL    HW1 1430   1.210   1.756   4.119 -0.8109 -1.8019  0.3116
  467SOL    HW2 1431   1.335   1.752   4.033 -1.2723  2.0986 -0.7511
  468SOL     OW 1432   0.469   0.135   3.096 -0.1738 -0.3050 -0.0242
  468SOL    HW1 1433   0.454   0.211   3.151  1.6568  0.3661 -0.3904
  468SOL    HW2 1434   0.562   0.140   3.072  0.0273 -2.6806 -0.0126
  469SOL     OW 1435   2.671   4.350   1.522 -0.3475 -0.0393 -0.4042
  469SOL    HW1 1436   2.765   4.366   1.519 -0.2920 -0.3180 -0.2468
  469SOL    HW2 1437   2.631   4.437   1.525 -0.0737  0.0740  0.0103
  470SOL     OW 1438   3.890   4.901   0.100 -0.0146 -0.2768 -0.1375
  470SOL    HW1 1439   3.912   4.972   0.159 -1.4199  0.7646 -0.7865
  470SOL    HW2 1440   3.827   4.848   0.149 -1.6535  0.9298 -0.8423
  471SOL     OW 1441   3.984   4.850   2.779 -0.1122 -0.0644  0.1228
  471SOL    HW1 1442   4.070   4.890   2.790  0.1516 -0.8456  1.0978
  471SOL    HW2 1443   3.988   4.809   2.692 -0.2028  1.5039 -0.6561
  472SOL     OW 1444   3.845   1.067   4.333  0.0171  0.1375 -0.1525
  472SOL    HW1 1445   3.879   0.986   4.294 -0.0795  0.8561 -1.8353
  472SOL    HW2 1446   3.806   1.114   4.259  0.6356  2.0232  0.6592
  473SOL     OW 1447   0.092   0.217   3.929  0.9523 -0.1130  0.6980
  473SOL    HW1 1448   0.080   0.140   3.984  0.6741 -0.3822  0.2654
  473SOL    HW2 1449   0.181   0.210   3.896  0.9400 -0.2249  0.6905
  474SOL     OW 1450   3.341   4.370   0.947 -0.2144 -0.0532 -0.0508
  474SOL    HW1 1451   3.323   4.317   1.025 -2.4867 -0.9474 -1.0675
  474SOL    HW2 1452   3.340   4.460   0.978 -0.4336 -0.4243  1.0759
  475SOL     OW 1453   2.319   1.588   3.083  0.2445 -0.7633  0.7440
  475SOL    HW1 1454   2.394   1.596   3.142  0.3333 -0.9382  0.6554
  475SOL    HW2 1455   2.340   1.646   3.009 -0.1125 -0.1224  1.1343
  476SOL     OW 1456   2.751   0.527   4.629 -0.7892 -0.2963  0.0878
  476SOL    HW1 1457   2.738   0.611   4.673  0.3478  0.0247 -0.1577
  476SOL    HW2 1458   2.801   0.475   4.692 -2.9102 -1.4320  0.9380
  477SOL     OW 1459   2.956   1.439   0.651  0.2689  0.5182  0.5373
  477SOL    HW1 1460   2.937   1.400   0.566  1.3015  0.5211  0.2890
  477SOL    HW2 1461   2.962   1.365   0.711  0.4229  0.4398  0.4269
  478SOL     OW 1462   1.353   0.341   3.942  0.2324 -0.2107 -0.2997
  478SOL    HW1 1463   1.434   0.316   3.986 -0.6686 -2.0162  0.4545
  478SOL    HW2 1464   1.338   0.432   3.968  1.5038 -0.1683  0.3318
  479SOL     OW 1465   4.514   2.863   1.193  0.2153  0.0145  0.0403
  479SOL    HW1 1466   4.593   2.913   1.173  0.3737  0.1513  0.9509
  479SOL    HW2 1467   4.496   2.883   1.285 -1.2752  0.5205 -0.3444
  480SOL     OW 1468   1.235   0.757   3.727  0.4771 -0.5193 -0.3436
  480SOL    HW1 1469   1.216   0.839   3.681  0.3337 -0.4367 -0.1361
  480SOL    HW2 1470   1.245   0.782   3.819  1.6555 -0.5541 -0.4468
  481SOL     OW 1471   3.066   2.638   1.916 -0.5578  0.3412  0.4338
  481SOL    HW1 1472   3.041   2.658   1.826 -0.4089 -0.4607  0.2075
  481SOL    HW2 1473   2.999   2.681   1.970  0.5840  2.7656  0.0571
  482SOL     OW 1474   1.650   0.172   1.131  0.2834 -0.1623  0.4149
  482SOL    HW1 1475   1.630   0.265   1.148  0.5211 -0.2975  1.4923
  482SOL    HW2 1476   1.702   0.174   1.051 -0.5889  0.5450 -0.1539
  483SOL     OW 1477   1.005   3.984   4.689 -0.0246  0.2391 -0.0763
  483SOL    HW1 1478   1.070   4.038   4.645 -1.5194  1.5184 -0.8169
  483SOL    HW2 1479   0.922   4.027   4.671 -1.2174 -1.9009 -0.0257
  484SOL     OW 1480   3.867   0.604   3.783 -0.1954 -0.7800 -0.4497
  484SOL    HW1 1481   3.771   0.609   3.790 -0.1711 -0.5615 -0.2597
  484SOL    HW2 1482   3.883   0.530   3.725 -0.5295  0.5901 -2.3686
  485SOL     OW 1483   2.134   3.936   4.839  0.3319  0.2916 -0.7243
  485SOL    HW1 1484   2.168   3.892   4.762 -1.0619 -0.4509 -0.9509
  485SOL    HW2 1485   2.071   3.999   4.805  2.5905  2.8916 -0.4435
  486SOL     OW 1486   4.685   0.101   3.834 -0.2762  0.1817 -0.1257
  486SOL    HW1 1487   4.747   0.164   3.797  0.9821  0.1569  1.7711
  486SOL    HW2 1488   4.652   0.053   3.758  0.7140  1.3579 -1.3678
  487SOL     OW 1489   3.284   4.373   3.830  0.4165  0.4728 -0.4629
  487SOL    HW1 1490   3.268   4.292   3.781  1.4764  0.6454 -1.1317
  487SOL    HW2 1491   3.199   4.416   3.833  0.2478  0.2799 -1.8644
  488SOL     OW 1492   4.046   4.399   0.626 -0.4735 -0.2135  0.2340
  488SOL    HW1 1493   4.021   4.462   0.693  0.0010  0.6386 -0.3587
  488SOL    HW2 1494   3.964   4.370   0.588 -0.6808  0.7742 -0.1116
  489SOL     OW 1495   3.827   0.856   3.693  0.5948  0.4183  0.3585
  489SOL    HW1 1496   3.788   0.904   3.767 -1.8425  0.4181 -0.8187
  489SOL    HW2 1497   3.870   0.780   3.733 -1.5828 -0.1680  1.7468
  490SOL     OW 1498   2.361   3.058   4.338 -0.3796  0.2208 -0.0163
  490SOL    HW1 1499   2.425   3.089   4.274 -0.0169  0.7778  0.6051
  490SOL    HW2 1500   2.348   2.966   4.317 -0.8964  0.5976 -1.4194
  491SOL     OW 1501   2.250   2.921   0.197  0.6177  0.0114 -0.3730
  491SOL    HW1 1502   2.291   2.881   0.120  0.2694 -1.8483  0.3516
  491SOL    HW2 1503   2.178   2.862   0.219  0.2984  0.8713  1.0008
  492SOL     OW 1504   0.990   1.612   0.996  0.2710  0.5605  0.1585
  492SOL    HW1 1505   0.994   1.521   0.967 -0.9106 -0.4539  2.8596
  492SOL    HW2 1506   0.955   1.659   0.921  0.6522 -1.2397 -1.2244
  493SOL     OW 1507   1.918   0.011   1.905  0.1718  0.0159 -0.0257
  493SOL    HW1 1508   1.900  -0.052   1.835  2.7039 -2.0532  1.0181
  493SOL    HW2 1509   1.873   0.091   1.878 -1.8487 -1.7429 -2.2337
  494SOL     OW 1510   1.858   0.682   2.942  0.3673  0.2281  0.4420
  494SOL    HW1 1511   1.873   0.720   2.856  2.4454 -1.7101 -0.1594
  494SOL    HW2 1512   1.769   0.647   2.939  0.2295  0.6594 -0.7177
  495SOL     OW 1513   1.737   3.590   4.253 -1.0353  0.6352  0.2552
  495SOL    HW1 1514   1.768   3.552   4.171 -1.4861  2.1638 -0.6735
  495SOL    HW2 1515   1.788   3.546   4.321 -1.6458 -1.6787 -0.7155
  496SOL     OW 1516   2.964   1.261   1.263  0.0815  0.3045  0.6993
  496SOL    HW1 1517   3.043   1.237   1.215  0.0700 -0.5759  1.1131
  496SOL    HW2 1518   2.925   1.331   1.210  0.0870 -0.6131 -0.5778
  497SOL     OW 1519   1.027   1.720   4.087  0.0500  0.3413  0.0442
  497SOL    HW1 1520   1.039   1.632   4.123  1.0257  1.3316  2.2915
  497SOL    HW2 1521   0.954   1.757   4.136  0.4322  1.2216 -0.0411
  498SOL     OW 1522   0.154   1.457   4.567 -0.2715  0.8851 -0.0996
  498SOL    HW1 1523   0.149   1.405   4.487 -1.2791  2.5061 -1.1621
  498SOL    HW2 1524   0.240   1.438   4.604 -0.4312 -1.1475 -0.6630
  499SOL     OW 1525   1.273   1.783   2.826 -0.2001 -0.1033 -0.6594
  499SOL    HW1 1526   1.358   1.813   2.856  0.6905 -1.3943 -1.7889
  499SOL    HW2 1527   1.287   1.692   2.801 -2.2503 -0.8000  0.4682
  500SOL     OW 1528   1.364   2.312   0.526  0.5053  0.7637 -0.8973
  500SOL    HW1 1529   1.425   2.239   0.539 -0.4666 -0.2277 -1.7020
  500SOL    HW2 1530   1.343   2.342   0.614  0.8065 -0.0332 -0.5444
  501SOL     OW 1531   2.294   2.094   0.998 -0.2913  0.4317  0.2758
  501SOL    HW1 1532   2.320   2.186   0.994 -0.2074  0.3840 -0.3290
  501SOL    HW2 1533   2.316   2.067   1.087 -0.5376  1.0619  0.5332
  502SOL     OW 1534   1.580   3.825   3.870  0.6264  0.1626 -0.1142
  502SOL    HW1 1535   1.643   3.896   3.857  0.3893  0.8429  2.0558
  502SOL    HW2 1536   1.573   3.783   3.784  3.4193  0.5447 -0.6358
  503SOL     OW 1537   4.499   0.369   1.228 -0.2810  0.4401  0.0605
  503SOL    HW1 1538   4.438   0.417   1.171  0.1739  1.0379  0.0607
  503SOL    HW2 1539   4.496   0.416   1.311  1.4956  1.6019 -0.4702
  504SOL     OW 1540   0.307   1.091   3.300 -0.9197  0.2087 -0.3901
  504SOL    HW1 1541   0.372   1.042   3.251 -1.6764  0.2382 -1.4599
  504SOL    HW2 1542   0.328   1.074   3.392  0.4510  0.0585 -0.7109
  505SOL     OW 1543   2.932   3.451   2.199  0.1509  0.0957  0.1370
  505SOL    HW1 1544   2.913   3.392   2.126  0.2312  0.2679 -0.0243
  505SOL    HW2 1545   2.847   3.483   2.228  0.2464  2.1660 -1.6541
  506SOL     OW 1546   2.450   1.105   1.378 -0.1532  0.0304 -0.0151
  506SOL    HW1 1547   2.476   1.194   1.353 -1.2528  0.1458 -0.7954
  506SOL    HW2 1548   2.454   1.055   1.296 -1.5750 -0.1300 -0.0071
  507SOL     OW 1549   4.778   2.052   4.600 -0.0413  0.0959 -0.5530
  507SOL    HW1 1550   4.692   2.079   4.568 -0.7617 -1.4264 -0.0008
  507SOL    HW2 1551   4.837   2.123   4.573 -1.6610  1.8136  0.1882
  508SOL     OW 1552   1.864   3.775   0.338 -0.2934 -0.9511  0.3919
  508SOL    HW1 1553   1.937   3.796   0.279  0.3417  0.0349  1.4966
  508SOL    HW2 1554   1.826   3.860   0.360 -1.1747 -1.3863  0.6116
  509SOL     OW 1555   4.343   3.638   2.853  0.3349 -0.2739  0.2595
  509SOL    HW1 1556   4.289   3.702   2.805  1.3445 -0.2440 -0.8821
  509SOL    HW2 1557   4.288   3.560   2.858 -0.4755  0.2970  0.6683
  510SOL     OW 1558   4.059   1.015   2.370 -0.4576 -0.1944 -0.3603
  510SOL    HW1 1559   3.991   0.949   2.380 -1.2176  0.6339  0.0625
  510SOL    HW2 1560   4.135   0.967   2.337 -1.5268 -0.9764 -1.7946
  511SOL     OW 1561   1.489   4.387   1.428 -0.0337 -0.0773 -0.1928
  511SOL    HW1 1562   1.548   4.433   1.488 -0.9590  0.5722  0.2472
  511SOL    HW2 1563   1.517   4.296   1.433  0.9932  0.2231 -0.0753
  512SOL     OW 1564   0.211   4.585   3.293 -0.1396  0.7388 -0.0650
  512SOL    HW1 1565   0.185   4.664   3.246 -0.2433  1.1792  0.7162
  512SOL    HW2 1566   0.174   4.595   3.381  0.4377  0.1495  0.2602
  513SOL     OW 1567   1.013   4.399   2.719 -0.0452  0.2330  0.3348
  513SOL    HW1 1568   1.032   4.390   2.813 -1.4510 -1.0372  0.5478
  513SOL    HW2 1569   0.990   4.491   2.708 -1.6340  0.0438  1.6488
  514SOL     OW 1570   2.373   2.328   3.831  0.2723  0.5826  0.1706
  514SOL    HW1 1571   2.354   2.257   3.892  1.1333  1.0232  0.9699
  514SOL    HW2 1572   2.348   2.292   3.745 -0.8017 -0.0925  0.7422
  515SOL     OW 1573   1.793   4.152   3.511  0.2540  0.5044  0.1845
  515SOL    HW1 1574   1.802   4.190   3.599  1.4228  0.5295  0.0646
  515SOL    HW2 1575   1.728   4.207   3.468 -0.8869  0.0479  1.2721
  516SOL     OW 1576   0.379   4.227   4.465 -0.6328 -0.5842 -0.3769
  516SOL    HW1 1577   0.444   4.157   4.466 -0.5188 -0.5008 -1.1165
  516SOL    HW2 1578   0.307   4.195   4.519 -0.7055 -1.3959 -0.9387
  517SOL     OW 1579   3.547   2.002   2.636 -0.4145 -0.4048  0.1132
  517SOL    HW1 1580   3.592   1.918   2.625  0.4458  0.0939 -0.2998
  517SOL    HW2 1581   3.614   2.060   2.673 -0.3986  0.6267 -1.4499
  518SOL     OW 1582   1.262   0.342   2.393 -0.0979 -0.5987 -0.1614
  518SOL    HW1 1583   1.285   0.435   2.386  0.6303 -0.8263 -1.0963
  518SOL    HW2 1584   1.213   0.323   2.313 -0.9231 -0.8501  0.3908
  519SOL     OW 1585   0.847   4.266   0.123  0.3204 -0.0486 -0.2798
  519SOL    HW1 1586   0.762   4.307   0.141  1.0837  0.5463  2.5591
  519SOL    HW2 1587   0.825   4.174   0.105 -0.9262 -0.0692  1.1206
  520SOL     OW 1588   3.625   1.985   3.534  0.2144 -0.7340 -0.0817
  520SOL    HW1 1589   3.682   1.909   3.530  0.9388 -0.1807 -0.7183
  520SOL    HW2 1590   3.650   2.031   3.614  2.5026  0.8575 -1.5959
  521SOL     OW 1591   2.488   0.358   2.526  0.1547 -0.0015 -0.2464
  521SOL    HW1 1592   2.451   0.342   2.440 -1.0471 -0.8732  0.4074
  521SOL    HW2 1593   2.414   0.352   2.586  1.1047 -0.2676  0.9426
  522SOL     OW 1594   0.635   0.970   3.645  0.5242  0.1514 -0.2293
  522SOL    HW1 1595   0.558   0.996   3.595  0.9429 -0.6480 -1.3125
  522SOL    HW2 1596   0.622   1.011   3.731 -1.4828 -0.5892 -0.1199
  523SOL     OW 1597   4.216   3.224   0.645 -0.4678 -0.9410  0.0740
  523SOL    HW1 1598   4.145   3.194   0.702  0.8013 -2.8013  0.7679
  523SOL    HW2 1599   4.172   3.252   0.565 -1.9897 -1.8641  0.5421
  524SOL     OW 1600   4.702   3.149   2.046  0.5071 -0.0531  0.2542
  524SOL    HW1 1601   4.682   3.176   2.136 -0.4452 -0.0108  0.0419
  524SOL    HW2 1602   4.732   3.229   2.003 -0.1729  0.1833  0.2182
  525SOL     OW 1603   4.076   1.995   2.352  0.2442  0.3700 -0.1777
  525SOL    HW1 1604   4.029   1.983   2.434  0.6374  0.3723  0.0488
  525SOL    HW2 1605   4.143   1.926   2.352  2.0140  1.9894  0.7646
  526SOL     OW 1606   1.814   4.406   3.267 -0.2053  0.4804  0.1746
  526SOL    HW1 1607   1.740   4.428   3.324 -0.4508  0.4851 -0.1397
  526SOL    HW2 1608   1.802   4.461   3.190  0.1819  0.5505  0.1614
  527SOL     OW 1609   4.126   3.032   1.821 -0.8837  0.2180  0.3933
  527SOL    HW1 1610   4.040   2.997   1.797 -1.4228  2.5578 -1.5007
  527SOL    HW2 1611   4.107   3.097   1.889 -0.5519  0.4443  0.2694
  528SOL     OW 1612   4.636   1.298   4.900  0.4155  0.2765 -0.1361
  528SOL    HW1 1613   4.694   1.299   4.824 -0.5153 -1.4055 -0.9372
  528SOL    HW2 1614   4.561   1.245   4.873 -0.5298  0.6429  1.5598
  529SOL     OW 1615   0.180   0.535   1.943  0.6857  0.1459  0.6229
  529SOL    HW1 1616   0.162   0.453   1.989 -0.9611  0.4182  0.5477
  529SOL    HW2 1617   0.235   0.509   1.869 -0.9963 -1.1871 -0.2513
  530SOL     OW 1618   1.307   0.161   4.826  0.1216 -0.0947 -0.0851
  530SOL    HW1 1619   1.323   0.069   4.806  0.7695 -0.7285  2.8785
  530SOL    HW2 1620   1.218   0.163   4.862  0.5152  0.2144  0.9084
  531SOL     OW 1621   3.904   0.134   4.761  0.2388  0.0119  0.0144
  531SOL    HW1 1622   3.986   0.179   4.782  0.3065 -0.0831 -0.0435
  531SOL    HW2 1623   3.888   0.078   4.837 -0.4678  1.0023  0.6221
  532SOL     OW 1624   3.884   1.602   3.650  0.5211 -0.4199  0.2563
  532SOL    HW1 1625   3.892   1.561   3.736  0.5869 -2.5271 -0.6846
  532SOL    HW2 1626   3.809   1.558   3.609 -0.4781  1.6155 -0.2271
  533SOL     OW 1627   4.924   1.296   4.340 -0.4124 -0.1629 -0.2782
  533SOL    HW1 1628   4.848   1.240   4.329 -0.4082 -0.0652 -0.8313
  533SOL    HW2 1629   4.913   1.365   4.275 -1.6987  1.9158  1.9751
  534SOL     OW 1630   1.132   4.433   4.559 -0.1007 -0.6104  0.2063
  534SOL    HW1 1631   1.225   4.439   4.534 -0.1183 -2.1838 -0.3451
  534SOL    HW2 1632   1.089   4.501   4.507  0.4974 -1.0304 -0.8679
  535SOL     OW 1633   3.324   1.292   2.058 -0.1722  0.3865 -0.2106
  535SOL    HW1 1634   3.251   1.283   2.118 -1.5943  0.4059 -1.8538
  535SOL    HW2 1635   3.358   1.203   2.047 -1.5958 -0.0621 -1.3361
  536SOL     OW 1636   4.647   2.577   4.276 -0.0867 -0.4452  0.1922
  536SOL    HW1 1637   4.618   2.664   4.301  2.0664  0.4438 -0.1676
  536SOL    HW2 1638   4.569   2.522   4.285 -1.7738  1.6927 -0.5957
  537SOL     OW 1639   4.002   4.406   4.631 -0.1605 -0.2116 -0.1749
  537SOL    HW1 1640   3.936   4.456   4.583 -0.2070  0.0145  0.1255
  537SOL    HW2 1641   3.964   4.318   4.639 -0.8869  0.1908  0.9139
  538SOL     OW 1642   4.196   0.693   3.174  0.3477 -0.2486 -0.6322
  538SOL    HW1 1643   4.121   0.634   3.166  0.9304 -1.1876  0.4119
  538SOL    HW2 1644   4.166   0.762   3.233 -0.0927  0.0929 -1.2464
  539SOL     OW 1645   0.436   3.458   2.909 -0.1636  0.3367  0.0873
  539SOL    HW1 1646   0.373   3.455   2.981 -2.9602  0.1167 -2.1721
  539SOL    HW2 1647   0.455   3.366   2.891  0.5554  0.3928  0.5396
  540SOL     OW 1648   3.990   3.128   0.763 -0.4284  0.1760 -0.0326
  540SOL    HW1 1649   3.973   3.076   0.842  0.9554  0.6038  0.5717
  540SOL    HW2 1650   3.908   3.175   0.747 -0.7970 -0.0861  1.0134
  541SOL     OW 1651   4.705   2.197   2.907  0.2123  0.2190  0.4762
  541SOL    HW1 1652   4.646   2.273   2.907  0.5798  0.5117 -0.3537
  541SOL    HW2 1653   4.774   2.221   2.969  1.1899  1.2626 -0.9671
  542SOL     OW 1654   1.836   3.668   1.401  0.7149 -0.1953 -0.0114
  542SOL    HW1 1655   1.837   3.764   1.403  1.1512 -0.2141  1.1856
  542SOL    HW2 1656   1.810   3.647   1.311  1.2967  1.0347 -0.5009
  543SOL     OW 1657   1.378   0.489   4.229  0.7263  0.2725 -0.1217
  543SOL    HW1 1658   1.331   0.409   4.250 -2.5295  2.0580  0.0566
  543SOL    HW2 1659   1.422   0.514   4.311  0.0520 -0.2712  0.4128
  544SOL     OW 1660   1.700   2.169   3.262 -0.0475 -0.0220  0.4653
  544SOL    HW1 1661   1.775   2.124   3.301  0.0868 -0.7927 -0.6279
  544SOL    HW2 1662   1.648   2.099   3.223  0.6150  0.7792 -2.0738
  545SOL     OW 1663   0.333   2.002   3.726 -0.2730  0.5630 -0.1078
  545SOL    HW1 1664   0.250   1.999   3.678 -0.2025 -1.1039 -0.1914
  545SOL    HW2 1665   0.399   2.020   3.658 -0.4791  1.1172 -0.1636
  546SOL     OW 1666   3.561   3.770   0.463 -0.1841 -0.0862  0.4066
  546SOL    HW1 1667   3.495   3.716   0.419 -1.8131  0.8407  1.5981
  546SOL    HW2 1668   3.598   3.711   0.529  0.9903 -0.9297 -0.9463
  547SOL     OW 1669   0.876   2.093   3.933  0.1787 -0.0886 -0.0465
  547SOL    HW1 1670   0.846   2.003   3.919 -0.8551  0.4765 -1.6079
  547SOL    HW2 1671   0.965   2.094   3.898 -0.4178 -0.0880 -1.6009
  548SOL     OW 1672   2.064   4.858   2.506  0.3710  0.2822  0.2244
  548SOL    HW1 1673   1.973   4.837   2.483  0.5073  0.6729 -0.6987
  548SOL    HW2 1674   2.117   4.793   2.460  0.5069 -1.2954  2.4237
  549SOL     OW 1675   4.456   1.867   3.990  0.4454 -0.1766  0.5283
  549SOL    HW1 1676   4.541   1.832   3.965  0.1409 -3.6129  3.4833
  549SOL    HW2 1677   4.394   1.797   3.969 -1.3111  1.2360  0.7404
  550SOL     OW 1678   3.042   1.020   2.480 -0.1882 -0.2904  0.0127
  550SOL    HW1 1679   3.098   1.009   2.403 -1.4893 -0.5604 -0.9257
  550SOL    HW2 1680   3.065   1.107   2.514 -1.3490  1.0023 -2.2256
  551SOL     OW 1681   1.686   4.029   0.338  0.0934 -0.3737 -0.0278
  551SOL    HW1 1682   1.637   3.995   0.413 -0.4740  0.0192 -0.2133
  551SOL    HW2 1683   1.736   4.103   0.375  0.7226 -0.8967  0.2039
  552SOL     OW 1684   4.024   1.841   1.048 -0.0330 -0.3941  0.8718
  552SOL    HW1 1685   3.929   1.849   1.037  0.2442  1.1890 -1.0089
  552SOL    HW2 1686   4.039   1.747   1.052 -1.6942 -0.6781  1.3786
  553SOL     OW 1687   1.621   1.502   4.354  0.6367  0.1059  0.4507
  553SOL    HW1 1688   1.542   1.458   4.324  1.7652 -1.1110 -0.9049
  553SOL    HW2 1689   1.619   1.492   4.449 -0.3579 -0.7308  0.3605
  554SOL     OW 1690   1.477   1.764   4.310  0.3017 -0.0844  0.0453
  554SOL    HW1 1691   1.421   1.763   4.232 -1.0621  1.5823  0.9304
  554SOL    HW2 1692   1.520   1.678   4.310  0.9605  0.1328 -2.9409
  555SOL     OW 1693   1.907   4.408   2.449  0.3914 -0.2977 -0.2012
  555SOL    HW1 1694   1.924   4.490   2.402  1.3138 -0.4712 -0.1851
  555SOL    HW2 1695   1.993   4.377   2.475 -0.1102  0.2773  2.4706
  556SOL     OW 1696   2.059   0.520   4.284 -0.1186 -0.3378 -0.4395
  556SOL    HW1 1697   2.078   0.493   4.374 -1.0099  1.8526  0.4700
  556SOL    HW2 1698   2.080   0.613   4.282 -2.7177  0.3011 -1.6859
  557SOL     OW 1699   2.781   1.321   3.819 -0.0479 -0.1188 -0.3607
  557SOL    HW1 1700   2.767   1.347   3.910 -0.6921  0.7303 -0.6853
  557SOL    HW2 1701   2.715   1.254   3.802 -0.3178  0.1485 -0.3712
  558SOL     OW 1702   0.182   0.325   0.007 -0.5369  0.1129  0.3642
  558SOL    HW1 1703   0.245   0.291   0.070 -1.6666 -0.8811  0.9916
  558SOL    HW2 1704   0.235   0.372  -0.057  0.6043  1.5911  2.2914
  559SOL     OW 1705   4.856   2.425   1.153 -0.5745  0.6036 -0.1618
  559SOL    HW1 1706   4.883   2.516   1.163 -0.6571  0.5301  0.8072
  559SOL    HW2 1707   4.799   2.408   1.228 -0.8990 -0.1245 -0.5610
  560SOL     OW 1708   0.466   4.244   0.350 -0.5516 -0.5377 -0.1539
  560SOL    HW1 1709   0.489   4.151   0.350 -1.2717 -0.7226  0.4951
  560SOL    HW2 1710   0.372   4.246   0.368 -1.2103  0.1750 -3.1860
  561SOL     OW 1711   4.647   1.033   4.541 -0.3578 -0.1569 -0.0458
  561SOL    HW1 1712   4.659   0.946   4.577 -0.8141  0.1851  0.9593
  561SOL    HW2 1713   4.735   1.064   4.521 -0.1253 -0.4779  0.4817
  562SOL     OW 1714   1.005   2.797   2.862  0.7267 -0.5916  0.5024
  562SOL    HW1 1715   0.915   2.791   2.893  1.1738  0.6369  2.1192
  562SOL    HW2 1716   1.027   2.707   2.836 -0.8788 -0.9370  0.2304
  563SOL     OW 1717   2.028   0.865   2.438  0.3442 -0.0837  0.5696
  563SOL    HW1 1718   2.058   0.810   2.510  2.2863 -0.0787 -0.1489
  563SOL    HW2 1719   2.108   0.885   2.389 -0.8474  0.2395 -1.3552
  564SOL     OW 1720   3.222   4.317   0.231 -0.0743  0.0526  0.0662
  564SOL    HW1 1721   3.275   4.306   0.310  0.1752  1.5217  0.1210
  564SOL    HW2 1722   3.281   4.360   0.168 -0.7509  0.3462 -0.3752
  565SOL     OW 1723   2.488   4.495   0.529  0.1428  0.0634 -0.5476
  565SOL    HW1 1724   2.457   4.570   0.477 -1.0837  0.0958  0.1848
  565SOL    HW2 1725   2.458   4.515   0.618  0.5048 -0.9215 -0.2019
  566SOL     OW 1726   2.669   3.749   2.803 -0.6000 -0.2900  0.1688
  566SOL    HW1 1727   2.750   3.786   2.839 -1.2378 -0.9934  2.4920
  566SOL    HW2 1728   2.675   3.656   2.821 -1.2637 -0.6049 -1.0777
  567SOL     OW 1729   0.808   2.388   4.429  0.6959  0.4163  0.1818
  567SOL    HW1 1730   0.795   2.324   4.499 -0.0778 -0.5068 -0.7751
  567SOL    HW2 1731   0.724   2.434   4.422 -0.1631 -1.3071 -1.8627
  568SOL     OW 1732   2.636   0.783   4.513 -0.3160 -0.2173 -0.6030
  568SOL    HW1 1733   2.568   0.732   4.557 -0.4544 -1.3248 -2.0500
  568SOL    HW2 1734   2.684   0.825   4.585 -1.7957 -0.3291  0.4953
  569SOL     OW 1735   1.148   1.372   2.885 -0.4895 -0.4707 -0.0854
  569SOL    HW1 1736   1.211   1.346   2.818 -2.4235 -4.7364 -0.5330
  569SOL    HW2 1737   1.073   1.404   2.836 -1.3705 -2.2804  0.0161
  570SOL     OW 1738   0.669   2.539   3.558  0.2680 -0.0499  0.2725
  570SOL    HW1 1739   0.720   2.528   3.638  2.0111  1.1235 -0.6244
  570SOL    HW2 1740   0.724   2.501   3.489 -1.1984 -1.0377 -0.4153
  571SOL     OW 1741   0.849   0.315   1.123 -0.9557 -0.2116  0.1488
  571SOL    HW1 1742   0.895   0.349   1.200 -0.2357 -0.2350 -0.2705
  571SOL    HW2 1743   0.885   0.227   1.110 -1.5063 -0.4401  0.1357
  572SOL     OW 1744   2.500   3.579   4.223  0.0558 -0.0143 -0.1677
  572SOL    HW1 1745   2.470   3.653   4.171  0.4141  0.1614 -0.1291
  572SOL    HW2 1746   2.420   3.539   4.257 -0.1626  0.0528 -0.5995
  573SOL     OW 1747   4.779   2.879   2.300  0.4008  0.1528 -0.1581
  573SOL    HW1 1748   4.750   2.826   2.225 -0.7287 -0.6515  0.8141
  573SOL    HW2 1749   4.874   2.882   2.291  0.3281 -0.3457 -1.3516
  574SOL     OW 1750   0.067   2.447   0.684  0.4872 -0.0340 -0.0559
  574SOL    HW1 1751   0.015   2.408   0.754  2.3589  0.0643  1.4861
  574SOL    HW2 1752   0.118   2.374   0.648  0.2250  0.0865 -0.6880
  575SOL     OW 1753   3.352   1.205   0.573  0.2235 -0.0821  0.0903
  575SOL    HW1 1754   3.358   1.109   0.571 -1.8031 -0.4061  2.5766
  575SOL    HW2 1755   3.404   1.235   0.499  1.4415 -3.0762 -0.3987
  576SOL     OW 1756   0.082   0.596   1.248  0.0636 -0.2099  0.1615
  576SOL    HW1 1757   0.157   0.574   1.303  0.3430 -0.8274 -0.4603
  576SOL    HW2 1758   0.100   0.685   1.218  0.2754 -0.1521  0.4533
  577SOL     OW 1759   0.726   4.613   4.153 -0.6096 -0.2082 -0.3056
  577SOL    HW1 1760   0.655   4.605   4.089  0.3809 -1.9612 -1.2662
  577SOL    HW2 1761   0.712   4.541   4.214  0.8434 -1.2603 -1.1157
  578SOL     OW 1762   1.758   2.547   3.170 -0.1393  0.0476  0.2189
  578SOL    HW1 1763   1.845   2.506   3.166 -0.3215 -0.5168  1.7026
  578SOL    HW2 1764   1.731   2.552   3.078  1.3825  0.0906 -0.2691
  579SOL     OW 1765   0.475   2.373   2.524 -0.6363  0.0689  0.2682
  579SOL    HW1 1766   0.405   2.364   2.461  1.1171  0.5356 -1.8616
  579SOL    HW2 1767   0.546   2.319   2.490  1.0526  1.8414  0.7744
  580SOL     OW 1768   3.496   1.436   0.631  0.2501  0.5875 -0.0156
  580SOL    HW1 1769   3.495   1.341   0.631  0.5352  0.5851 -0.4432
  580SOL    HW2 1770   3.404   1.461   0.646  0.1161  0.2505 -0.2826
  581SOL     OW 1771   0.306   3.403   0.559 -0.1818 -1.0007 -0.4260
  581SOL    HW1 1772   0.324   3.310   0.573  0.9687 -0.6603  0.4851
  581SOL    HW2 1773   0.217   3.416   0.594  1.2329 -0.9335  3.6488
  582SOL     OW 1774   4.791   3.900   0.658 -0.3484  0.3786  0.0470
  582SOL    HW1 1775   4.702   3.913   0.690 -0.1130  0.0599  0.8397
  582SOL    HW2 1776   4.839   3.976   0.691  0.4592 -1.1249  2.5841
  583SOL     OW 1777   3.534   3.092   4.188 -0.0804 -0.5121 -0.2949
  583SOL    HW1 1778   3.502   3.044   4.265  0.2571 -1.3738 -0.6845
  583SOL    HW2 1779   3.628   3.100   4.201 -0.1844  0.4803 -0.0109
  584SOL     OW 1780   3.839   3.736   0.718  0.2911  0.5930  0.5388
  584SOL    HW1 1781   3.858   3.664   0.777  1.0690 -0.7114 -1.2173
  584SOL    HW2 1782   3.843   3.814   0.773 -1.8631 -0.7369  2.7778
  585SOL     OW 1783   0.712   1.475   1.238  0.2019  0.4668 -0.5046
  585SOL    HW1 1784   0.700   1.381   1.232  0.9430  0.1319  2.1788
  585SOL    HW2 1785   0.714   1.494   1.332 -1.1347  3.3353 -0.9452
  586SOL     OW 1786   4.546   4.148   4.794 -0.3854  0.0462  0.3555
  586SOL    HW1 1787   4.575   4.065   4.756  1.7837  0.7880  0.2196
  586SOL    HW2 1788   4.561   4.138   4.888 -0.9892 -0.0246  0.4473
  587SOL     OW 1789   2.439   4.745   2.035  0.2270 -0.4815  0.0577
  587SOL    HW1 1790   2.365   4.693   2.004 -0.8719 -0.3382  2.2168
  587SOL    HW2 1791   2.464   4.799   1.960 -2.7769  0.4457 -0.4105
  588SOL     OW 1792   2.174   3.184   0.864  0.2894  0.1778 -0.2459
  588SOL    HW1 1793   2.090   3.187   0.910  0.7426 -0.2270  0.6228
  588SOL    HW2 1794   2.172   3.261   0.807  0.2889  1.5362  1.4759
  589SOL     OW 1795   0.708   4.880   2.757 -0.2385 -0.1497 -0.2195
  589SOL    HW1 1796   0.800   4.901   2.775 -0.2705 -0.5021  0.3561
  589SOL    HW2 1797   0.708   4.851   2.665  0.5085 -1.7342  0.2454
  590SOL     OW 1798   1.096   0.656   1.525 -0.8535 -0.5553 -0.7784
  590SOL    HW1 1799   1.005   0.672   1.551 -1.1672 -2.3713 -0.5559
  590SOL    HW2 1800   1.096   0.670   1.430 -0.7559  1.8004 -0.4776
  591SOL     OW 1801   0.737   4.733   2.153  0.0941 -0.4996  0.3115
  591SOL    HW1 1802   0.643   4.742   2.168  0.1471 -0.2048  0.4849
  591SOL    HW2 1803   0.772   4.821   2.170  0.0515  0.0990 -2.2577
  592SOL     OW 1804   3.314   2.831   1.804  0.2115 -0.2603  0.6309
  592SOL    HW1 1805   3.334   2.741   1.832 -0.3641 -1.7976 -3.2671
  592SOL    HW2 1806   3.223   2.845   1.831  0.0999 -1.0900  0.7168
  593SOL     OW 1807   4.762   4.055   4.394  0.3310  0.6983  0.1730
  593SOL    HW1 1808   4.678   4.076   4.434 -0.1213  3.2349 -1.8272
  593SOL    HW2 1809   4.790   3.975   4.438 -3.1203 -0.2884  0.9140
  594SOL     OW 1810   4.022   1.734   0.679 -0.4776 -0.0821 -0.0007
  594SOL    HW1 1811   4.039   1.803   0.743  1.3646 -0.2513 -0.2555
  594SOL    HW2 1812   3.943   1.763   0.633  0.8221  2.4309 -0.8482
  595SOL     OW 1813   0.236   4.700   0.338 -0.1657  0.0429 -0.2306
  595SOL    HW1 1814   0.188   4.621   0.364 -0.7926 -0.3330 -2.2931
  595SOL    HW2 1815   0.244   4.751   0.418 -1.8431 -1.0339  0.6847
  596SOL     OW 1816   4.747   0.582   3.859  0.0092 -0.5407  0.2207
  596SOL    HW1 1817   4.740   0.674   3.834 -1.6795 -0.7188 -0.0729
  596SOL    HW2 1818   4.751   0.534   3.777 -0.1554 -0.7828  0.3500
  597SOL     OW 1819   4.766   2.811   2.671 -0.4585  0.2082  0.4734
  597SOL    HW1 1820   4.762   2.889   2.726 -0.2661 -0.6251  1.7129
  597SOL    HW2 1821   4.854   2.812   2.633 -0.5211  0.6813  0.3399
  598SOL     OW 1822   2.865   0.420  -0.024 -0.7488 -0.1212  0.5689
  598SOL    HW1 1823   2.870   0.342   0.031  1.1911 -1.2194 -1.0310
  598SOL    HW2 1824   2.878   0.493   0.036  0.8677 -1.2501  1.6510
  599SOL     OW 1825   4.732   3.709   4.393 -0.1187  0.1431  0.0721
  599SOL    HW1 1826   4.644   3.748   4.392  0.0543  0.6554  2.0953
  599SOL    HW2 1827   4.721   3.628   4.442  0.1438 -0.9142 -1.5392
  600SOL     OW 1828   0.617   3.529   3.324  0.3988  0.1410  0.3844
  600SOL    HW1 1829   0.657   3.589   3.387  1.2459 -0.6812  0.6494
  600SOL    HW2 1830   0.686   3.514   3.259  0.5275 -1.2380  0.8092
  601SOL     OW 1831   0.199   2.843   4.903 -0.1290  0.3651 -0.4932
  601SOL    HW1 1832   0.113   2.852   4.862 -1.5233  1.3574  2.3851
  601SOL    HW2 1833   0.238   2.930   4.895  0.6183 -0.0715 -1.7523
  602SOL     OW 1834   0.661   4.363   1.177 -0.2159 -0.1461 -0.5450
  602SOL    HW1 1835   0.713   4.409   1.243 -1.4310  0.3209  0.1384
  602SOL    HW2 1836   0.686   4.403   1.094  0.9821 -0.3987 -0.3144
  603SOL     OW 1837   4.339   0.093   4.078 -0.2373 -0.3894  0.3273
  603SOL    HW1 1838   4.274   0.108   4.010  0.3485  0.6692 -0.0171
  603SOL    HW2 1839   4.295   0.115   4.160 -0.2775  0.4377  0.0843
  604SOL     OW 1840   0.231   2.179   0.803  0.2965 -0.5254 -0.0447
  604SOL    HW1 1841   0.161   2.127   0.763 -1.0893  0.8214  0.5574
  604SOL    HW2 1842   0.265   2.233   0.732 -0.1940 -0.2094 -0.0370
  605SOL     OW 1843   4.557   1.544   1.473 -0.6212 -0.5188 -0.2203
  605SOL    HW1 1844   4.623   1.482   1.442 -0.1264  1.0406 -2.6352
  605SOL    HW2 1845   4.520   1.582   1.393 -2.6406  0.5299  1.1103
  606SOL     OW 1846   3.180   3.210   2.078  0.1083  0.2107  0.5522
  606SOL    HW1 1847   3.189   3.266   2.155  0.0742  3.1310 -1.4183
  606SOL    HW2 1848   3.107   3.248   2.029  2.3781  0.8237 -2.6851
  607SOL     OW 1849   2.275   4.214   4.783  0.5821 -0.0141  0.2716
  607SOL    HW1 1850   2.315   4.258   4.708 -0.4909 -0.1248 -0.3753
  607SOL    HW2 1851   2.184   4.242   4.783  0.9126  1.2985  2.5341
  608SOL     OW 1852   4.480   2.452   0.289  0.4911 -0.3012  0.1336
  608SOL    HW1 1853   4.448   2.361   0.293  0.9723 -0.5264 -0.9884
  608SOL    HW2 1854   4.531   2.462   0.370  1.3334 -1.3832 -0.2382
  609SOL     OW 1855   2.501   3.168   0.248  0.1910 -0.1643  0.4423
  609SOL    HW1 1856   2.451   3.171   0.167 -1.2862 -0.9254  1.2793
  609SOL    HW2 1857   2.578   3.222   0.231 -0.9212  1.0736 -0.9013
  610SOL     OW 1858   3.994   4.878   2.196  0.1722 -0.1933 -0.3553
  610SOL    HW1 1859   4.025   4.927   2.272  1.0263  0.5698 -1.1721
  610SOL    HW2 1860   4.074   4.856   2.148 -0.2628 -1.6521 -0.4616
  611SOL     OW 1861   0.417   3.340   1.624  0.2099 -0.6287  0.5526
  611SOL    HW1 1862   0.428   3.338   1.719  1.0841 -0.0921  0.4719
  611SOL    HW2 1863   0.329   3.306   1.609  0.1027 -0.8018  1.5476
  612SOL     OW 1864   1.681   0.331   1.515 -0.0353 -0.2104  0.7090
  612SOL    HW1 1865   1.597   0.287   1.512 -0.3855  0.4813  0.2252
  612SOL    HW2 1866   1.688   0.377   1.431  0.9865 -0.5566  0.5856
  613SOL     OW 1867   2.808   4.574   2.988 -0.4019  0.3134  0.0250
  613SOL    HW1 1868   2.858   4.569   3.069  1.7275 -0.6435 -1.2530
  613SOL    HW2 1869   2.846   4.648   2.941 -0.4327 -0.1880 -0.8157
  614SOL     OW 1870   0.900   2.288   2.555 -0.0273  0.1980  0.6417
  614SOL    HW1 1871   0.882   2.336   2.636  1.1389  1.2307  0.3200
  614SOL    HW2 1872   0.918   2.199   2.583 -0.9198  0.2351  1.3872
  615SOL     OW 1873   4.253   2.934   1.108  0.4122  0.1996 -0.4902
  615SOL    HW1 1874   4.306   2.855   1.116  1.2388  0.7876 -0.0994
  615SOL    HW2 1875   4.281   2.991   1.179  0.0194  0.9616 -0.9180
  616SOL     OW 1876   4.064   0.221   2.053 -0.0215 -0.2875  0.6967
  616SOL    HW1 1877   4.123   0.271   2.108  0.5740  0.6393 -0.7334
  616SOL    HW2 1878   4.071   0.261   1.966 -0.0679 -2.3850 -0.3395
  617SOL     OW 1879   0.111   3.670   1.493 -0.2489  0.1313  0.1797
  617SOL    HW1 1880   0.142   3.581   1.473  1.9559  0.8711  0.0897
  617SOL    HW2 1881   0.072   3.662   1.580  3.3590 -0.2701  1.9405
  618SOL     OW 1882   0.946   4.667   2.726 -0.1133  0.2228  0.6417
  618SOL    HW1 1883   0.900   4.702   2.649 -0.2632  0.1258  0.6867
  618SOL    HW2 1884   0.876   4.643   2.786 -0.0374 -0.7690  0.3437
  619SOL     OW 1885   2.350   3.293   1.703 -0.0216 -0.2784  0.0124
  619SOL    HW1 1886   2.311   3.354   1.639  1.3792 -0.3556 -0.9754
  619SOL    HW2 1887   2.312   3.208   1.682 -1.5729  0.1259  1.0405
  620SOL     OW 1888   2.005   0.028   4.371  1.0193 -0.6315  0.2062
  620SOL    HW1 1889   2.060   0.081   4.314 -0.7637 -0.9884 -1.9755
  620SOL    HW2 1890   1.978   0.088   4.440  2.8685 -0.0578  0.4981
  621SOL     OW 1891   4.409   4.435   1.341  1.0434 -0.1693  0.3329
  621SOL    HW1 1892   4.409   4.407   1.249  1.8703 -1.1700  0.6228
  621SOL    HW2 1893   4.320   4.469   1.355  0.8902 -0.0442 -0.8202
  622SOL     OW 1894   3.855   2.409   0.420 -0.0215 -0.1730 -0.0880
  622SOL    HW1 1895   3.866   2.319   0.391  0.1935  0.0241 -0.6217
  622SOL    HW2 1896   3.944   2.438   0.442 -0.1103 -0.1405  0.2360
  623SOL     OW 1897   0.718   3.741   0.824  0.1393 -0.3555  0.4737
  623SOL    HW1 1898   0.634   3.708   0.855 -1.0464  1.9552 -0.0586
  623SOL    HW2 1899   0.774   3.739   0.901 -1.6610  1.8700  1.9570
  624SOL     OW 1900   1.252   4.480   2.053  0.5978 -0.3983 -0.7372
  624SOL    HW1 1901   1.269   4.574   2.063  1.2970 -0.3956 -1.7807
  624SOL    HW2 1902   1.322   4.438   2.104 -0.6834 -0.3814  1.1330
  625SOL     OW 1903   1.219   4.589   1.142  0.5163  0.1958  0.2696
  625SOL    HW1 1904   1.288   4.634   1.191  1.8555  1.7490 -2.7693
  625SOL    HW2 1905   1.139   4.637   1.165  1.3475  1.8884 -0.1831
  626SOL     OW 1906   0.386   2.878   2.278  0.0829  0.5891 -0.2645
  626SOL    HW1 1907   0.447   2.873   2.353 -0.8292  2.1999  0.6378
  626SOL    HW2 1908   0.443   2.874   2.201  1.1655  0.2060  0.5191
  627SOL     OW 1909   2.924   2.568   2.701 -0.1031  0.6446 -0.7836
  627SOL    HW1 1910   2.931   2.475   2.679  2.5283  0.7568 -0.7354
  627SOL    HW2 1911   2.967   2.613   2.628  2.3217  1.4808  1.0365
  628SOL     OW 1912   0.710   1.783   3.047 -0.0783  0.1577  0.2903
  628SOL    HW1 1913   0.785   1.773   3.106 -0.4334 -0.4073  0.6535
  628SOL    HW2 1914   0.707   1.701   2.998 -1.4186 -0.5255  1.4275
  629SOL     OW 1915   1.587   3.548   0.542  0.3937 -0.4727  0.1469
  629SOL    HW1 1916   1.626   3.635   0.531  0.9633 -0.9019 -1.6054
  629SOL    HW2 1917   1.638   3.492   0.483 -1.6694 -1.4470 -0.8071
  630SOL     OW 1918   3.824   2.674   4.538 -0.0435 -0.8639 -0.4224
  630SOL    HW1 1919   3.916   2.697   4.554  0.4833 -1.6010 -2.1747
  630SOL    HW2 1920   3.817   2.583   4.566 -0.4993 -0.5429  0.5548
  631SOL     OW 1921   2.269   2.290   4.197  0.4476  0.5952  0.6978
  631SOL    HW1 1922   2.293   2.232   4.125  1.5849  0.8327  0.8614
  631SOL    HW2 1923   2.174   2.298   4.192  0.3699 -0.5584  0.1230
  632SOL     OW 1924   0.760   2.984   3.704  0.5160 -0.2364  0.5693
  632SOL    HW1 1925   0.694   2.920   3.730 -1.2564  1.2223 -0.0942
  632SOL    HW2 1926   0.753   3.053   3.770 -0.3468  1.0454 -0.8027
  633SOL     OW 1927   3.153   2.141   3.243  0.3358 -0.1837 -0.2103
  633SOL    HW1 1928   3.179   2.208   3.179  1.0762 -0.7737 -0.5560
  633SOL    HW2 1929   3.216   2.070   3.229 -1.4668 -1.7190 -1.0932
  634SOL     OW 1930   4.457   1.033   1.473 -0.1858  0.1494 -0.4192
  634SOL    HW1 1931   4.504   1.096   1.418  0.8763  1.2434  1.6091
  634SOL    HW2 1932   4.395   1.086   1.522 -1.1155 -0.7981 -0.5304
  635SOL     OW 1933   1.684   3.615   0.176 -0.0031  0.2361 -0.5177
  635SOL    HW1 1934   1.599   3.630   0.216 -0.2620 -1.5482 -0.3176
  635SOL    HW2 1935   1.747   3.655   0.236 -0.6814  1.7129 -0.7546
  636SOL     OW 1936   3.122   4.143   3.087 -0.3669  0.4796  0.1593
  636SOL    HW1 1937   3.130   4.062   3.038 -0.9047  0.8566 -0.5831
  636SOL    HW2 1938   3.055   4.193   3.040 -0.3081  1.2002  0.8092
  637SOL     OW 1939   4.804   4.931   2.138 -0.6047  0.3435  0.7289
  637SOL    HW1 1940   4.724   4.879   2.135  0.9552 -2.2008 -0.0687
  637SOL    HW2 1941   4.838   4.919   2.227 -0.9569  1.2415  0.9991
  638SOL     OW 1942   4.462   2.133   2.794 -0.2350  0.9116 -0.0570
  638SOL    HW1 1943   4.556   2.155   2.798 -0.3284  1.3128 -0.0457
  638SOL    HW2 1944   4.444   2.122   2.701 -0.0312  0.1861 -0.0170
  639SOL     OW 1945   1.065   2.717   0.626  0.6884 -0.2559 -0.4013
  639SOL    HW1 1946   1.002   2.765   0.681  0.9419 -0.1961 -0.1600
  639SOL    HW2 1947   1.077   2.634   0.672  1.4033  0.0563 -0.0108
  640SOL     OW 1948   1.523   2.366   1.216 -0.3544 -0.2806 -0.4469
  640SOL    HW1 1949   1.494   2.318   1.138 -0.4418 -0.5328 -0.2628
  640SOL    HW2 1950   1.447   2.366   1.274 -0.4702  0.4052 -0.5902
  641SOL     OW 1951   0.765   3.893   1.059 -0.4021  0.0591 -0.2067
  641SOL    HW1 1952   0.811   3.958   1.005  0.0101  0.5086  0.6552
  641SOL    HW2 1953   0.679   3.931   1.076 -0.5205 -0.0686 -0.5103
  642SOL     OW 1954   2.002   3.791   0.973 -0.1317 -0.3318 -0.0353
  642SOL    HW1 1955   2.071   3.854   0.992 -0.7532  0.3347  0.0461
  642SOL    HW2 1956   2.030   3.749   0.892 -0.3244  0.9679 -0.8118
  643SOL     OW 1957   4.750   0.761   2.073 -0.0853 -0.3551 -0.4981
  643SOL    HW1 1958   4.786   0.792   2.156  3.0677 -1.6518 -1.2361
  643SOL    HW2 1959   4.755   0.836   2.015 -0.6748  0.0844  0.0115
  644SOL     OW 1960   0.478   3.686   2.532  0.3345 -0.3309  0.1612
  644SOL    HW1 1961   0.553   3.742   2.511 -0.4472  0.4193 -0.7389
  644SOL    HW2 1962   0.459   3.705   2.623 -1.4916  2.9150 -0.7198
  645SOL     OW 1963   0.334   3.574   3.848 -0.3623 -0.4984  0.4504
  645SOL    HW1 1964   0.276   3.547   3.777  1.3238 -0.5675 -0.9656
  645SOL    HW2 1965   0.357   3.493   3.893  0.9864 -0.9311 -0.8995
  646SOL     OW 1966   1.085   3.908   0.522  0.3355  0.2564  0.1052
  646SOL    HW1 1967   1.158   3.893   0.462 -0.2273 -0.9248 -0.3230
  646SOL    HW2 1968   1.115   3.876   0.607  0.0860 -0.8736 -0.2224
  647SOL     OW 1969   3.393   4.156   4.397  0.2172  0.8745  0.3945
  647SOL    HW1 1970   3.464   4.208   4.435 -0.4289  1.5056  0.7619
  647SOL    HW2 1971   3.342   4.127   4.473  1.4015 -1.5916  0.3336
  648SOL     OW 1972   1.896   0.047   1.283 -0.0338  0.0829 -0.0777
  648SOL    HW1 1973   1.900  -0.048   1.273  2.1711 -0.0397  1.2941
  648SOL    HW2 1974   1.836   0.076   1.215 -2.7650 -2.4946  1.0243
  649SOL     OW 1975   3.946   3.084   1.208  0.5225 -0.1749 -0.2706
  649SOL    HW1 1976   3.929   2.999   1.248 -1.6296  0.3968  0.1216
  649SOL    HW2 1977   3.942   3.067   1.113  2.7861 -0.9722 -0.2888
  650SOL     OW 1978   3.292   2.686   0.549 -0.4330 -0.1832 -0.3439
  650SOL    HW1 1979   3.307   2.592   0.561 -1.4597 -0.4201 -0.7378
  650SOL    HW2 1980   3.330   2.705   0.463  0.1532 -0.1390 -0.0796
  651SOL     OW 1981   0.543   0.056   2.438  0.0040 -0.2747 -0.0640
  651SOL    HW1 1982   0.463   0.107   2.427 -0.1747 -0.4716  0.3021
  651SOL    HW2 1983   0.610   0.106   2.390 -0.6123 -0.8187 -1.5478
  652SOL     OW 1984   1.309   0.537   1.183 -0.3167  0.4316  0.2876
  652SOL    HW1 1985   1.381   0.596   1.161 -1.0536  1.5039  0.6891
  652SOL    HW2 1986   1.236   0.595   1.203 -0.8671 -0.6040  1.3705
  653SOL     OW 1987   0.186   3.623   2.405  0.6177 -0.3272  0.5960
  653SOL    HW1 1988   0.252   3.692   2.411 -0.1688  0.6007 -0.8588
  653SOL    HW2 1989   0.220   3.563   2.339 -0.0351  0.2103 -0.2346
  654SOL     OW 1990   1.171   2.305   4.788  0.0485  0.3529  0.5224
  654SOL    HW1 1991   1.156   2.295   4.694  1.4142  0.0835  0.3034
  654SOL    HW2 1992   1.204   2.394   4.798  0.6341  0.1281  0.6340
  655SOL     OW 1993   2.940   1.832   4.824 -0.0512 -0.3887  0.1209
  655SOL    HW1 1994   2.959   1.896   4.893  1.0669  0.8119 -1.2409
  655SOL    HW2 1995   3.013   1.771   4.826  0.1390 -0.1736 -0.1932
  656SOL     OW 1996   1.094   1.253   2.077 -0.1798  0.3888 -0.0926
  656SOL    HW1 1997   1.184   1.255   2.044 -0.0541 -1.3659  0.0446
  656SOL    HW2 1998   1.065   1.344   2.072  1.5495  0.9767 -0.2676
  657SOL     OW 1999   4.181   2.987   2.510  0.4230  0.6269  0.4841
  657SOL    HW1 2000   4.202   2.992   2.603 -1.1420  0.0665  0.8878
  657SOL    HW2 2001   4.086   2.982   2.506  0.4653  0.4065 -1.1406
  658SOL     OW 2002   4.863   0.841   3.447  0.3138 -0.7122 -0.0999
  658SOL    HW1 2003   4.831   0.910   3.505  2.4933 -0.2861  0.6776
  658SOL    HW2 2004   4.896   0.887   3.370  0.3209 -1.0245 -0.2885
  659SOL     OW 2005   1.609   3.312   2.908 -0.5590  0.4081 -0.2472
  659SOL    HW1 2006   1.695   3.294   2.870 -1.1869 -3.1237 -0.4086
  659SOL    HW2 2007   1.627   3.358   2.989  1.5627 -0.6359 -0.0420
  660SOL     OW 2008   0.729   2.683   0.798  0.0575  0.6905  0.3570
  660SOL    HW1 2009   0.691   2.733   0.727  1.5800 -2.0962 -2.7161
  660SOL    HW2 2010   0.655   2.638   0.839 -0.7019  1.0530 -0.5923
  661SOL     OW 2011   3.280   1.075   2.919 -0.4523 -0.0711  0.1411
  661SOL    HW1 2012   3.352   1.087   2.857 -1.0780 -1.5790 -0.9224
  661SOL    HW2 2013   3.316   1.106   3.003  1.2468 -0.2759 -0.4723
  662SOL     OW 2014   4.016   1.919   1.433 -0.0376  0.6727  0.5415
  662SOL    HW1 2015   4.055   1.973   1.365 -0.6094  0.2357 -0.1474
  662SOL    HW2 2016   4.035   1.829   1.406 -0.8149  0.4795  0.6186
  663SOL     OW 2017   3.743   0.865   1.747  0.3476 -1.1484 -0.0072
  663SOL    HW1 2018   3.805   0.914   1.801  0.7903 -0.8143 -0.8119
  663SOL    HW2 2019   3.741   0.778   1.787 -0.8567 -0.3634  1.7604
  664SOL     OW 2020   1.192   3.450   1.760  0.0059 -0.4843  0.5689
  664SOL    HW1 2021   1.272   3.408   1.790  0.1790 -1.0988 -0.6940
  664SOL    HW2 2022   1.122   3.392   1.790  0.0607 -0.2720  1.1259
  665SOL     OW 2023   0.509   3.918   3.053  0.1364 -0.3998  0.1582
  665SOL    HW1 2024   0.500   3.903   3.147 -1.5228  0.4687  0.1705
  665SOL    HW2 2025   0.558   4.000   3.045 -0.0811 -0.2600  0.2687
  666SOL     OW 2026   0.720   0.370   0.038  0.0356  0.3455  0.6417
  666SOL    HW1 2027   0.777   0.318  -0.020 -1.5709  1.6422 -2.3269
  666SOL    HW2 2028   0.670   0.304   0.087 -0.1420 -0.9537 -1.1510
  667SOL     OW 2029   2.647   2.971   2.088  0.4409 -0.2871 -0.4541
  667SOL    HW1 2030   2.606   2.895   2.047 -1.6824  0.9830 -0.8423
  667SOL    HW2 2031   2.618   2.968   2.179  1.0464 -0.3883 -0.2607
  668SOL     OW 2032   0.542   0.580   4.427 -0.5244 -0.3942 -0.7928
  668SOL    HW1 2033   0.476   0.637   4.467  2.2768  1.3629  1.7325
  668SOL    HW2 2034   0.602   0.560   4.498  1.9473 -1.4738 -3.0430
  669SOL     OW 2035   0.963   2.348   0.491  0.0402  0.1050  0.1903
  669SOL    HW1 2036   1.028   2.350   0.562  1.6984 -0.1241 -1.2394
  669SOL    HW2 2037   1.016   2.350   0.411 -1.7799  1.6112 -1.0704
  670SOL     OW 2038   2.362   1.275   1.852 -0.1979 -0.0618 -0.0020
  670SOL    HW1 2039   2.297   1.319   1.797 -0.9125  0.6391  1.3661
  670SOL    HW2 2040   2.383   1.195   1.804 -1.5765  0.0155 -0.7892
  671SOL     OW 2041   0.933   3.914   4.425 -0.0068 -0.0087  0.0053
  671SOL    HW1 2042   1.004   3.883   4.482  0.6763  1.4130 -0.0304
  671SOL    HW2 2043   0.970   3.913   4.337 -0.7627 -1.3175 -0.3254
  672SOL     OW 2044   4.292   2.794   0.127 -0.2531 -0.2875  0.2669
  672SOL    HW1 2045   4.341   2.806   0.046  0.7067 -2.7968  0.3922
  672SOL    HW2 2046   4.200   2.798   0.101  0.0410  0.0286 -0.7352
  673SOL     OW 2047   1.318   2.349   1.472  0.5750 -0.5829  0.2255
  673SOL    HW1 2048   1.262   2.426   1.479 -0.2311 -1.1270 -0.1182
  673SOL    HW2 2049   1.262   2.281   1.434  1.1426 -1.4678  0.9089
  674SOL     OW 2050   3.689   4.201   0.316  0.1340 -0.0032  0.0256
  674SOL    HW1 2051   3.597   4.176   0.308  0.2787 -0.4926 -0.1929
  674SOL    HW2 2052   3.731   4.125   0.357  0.3372  0.4516  0.6646
  675SOL     OW 2053   3.276   2.500   4.410 -0.5342 -0.5218 -0.4156
  675SOL    HW1 2054   3.276   2.412   4.373 -1.1029 -1.0095  0.6967
  675SOL    HW2 2055   3.368   2.518   4.429 -0.1620 -0.0759 -2.4126
  676SOL     OW 2056   1.241   1.640   1.702  0.4421 -0.1460 -0.1013
  676SOL    HW1 2057   1.166   1.697   1.716 -0.4888 -0.9870 -1.4676
  676SOL    HW2 2058   1.274   1.664   1.615  0.4449 -1.1906 -0.4099
  677SOL     OW 2059   0.340   1.457   2.654  0.4055 -0.1274  0.3236
  677SOL    HW1 2060   0.347   1.472   2.749 -0.3933  0.1493  0.3482
  677SOL    HW2 2061   0.245   1.457   2.637  0.5586  1.0505 -0.6657
  678SOL     OW 2062   0.894   2.416   4.168 -0.3881  0.5180  0.3747
  678SOL    HW1 2063   0.825   2.370   4.122 -1.4733  0.8227  1.6454
  678SOL    HW2 2064   0.866   2.417   4.260  0.1541  2.6501  0.5778
  679SOL     OW 2065   4.023   1.052   4.558 -0.4383 -0.4432 -0.2045
  679SOL    HW1 2066   3.969   1.093   4.490  0.0981  1.2189  0.3135
  679SOL    HW2 2067   4.033   0.961   4.530 -2.8237 -0.6057 -0.7154
  680SOL     OW 2068   0.490   2.302   0.693  0.2795  0.9511  0.4815
  680SOL    HW1 2069   0.472   2.393   0.716  0.9686  0.8077  1.6577
  680SOL    HW2 2070   0.542   2.269   0.766  0.5979 -0.1987 -0.2485
  681SOL     OW 2071   0.417   2.614   2.124  0.6297 -0.0905 -0.0122
  681SOL    HW1 2072   0.483   2.682   2.110  0.8155 -0.2170  0.2337
  681SOL    HW2 2073   0.410   2.569   2.040  0.4694  0.2636 -0.1903
  682SOL     OW 2074   2.171   1.415   1.673  0.2024 -0.5101 -0.3276
  682SOL    HW1 2075   2.095   1.472   1.680  0.5550 -0.0034 -0.5966
  682SOL    HW2 2076   2.226   1.455   1.605 -0.9054 -2.7297 -2.7122
  683SOL     OW 2077   1.394   2.326   3.164  0.4835 -0.5472 -0.1455
  683SOL    HW1 2078   1.310   2.292   3.195 -0.7639  1.1205 -1.4832
  683SOL    HW2 2079   1.411   2.401   3.220  0.7820 -0.5355 -0.2512
  684SOL     OW 2080   1.504   0.829   0.416  0.4108 -0.1829 -0.5542
  684SOL    HW1 2081   1.536   0.873   0.338 -0.0669 -0.0504 -0.6734
  684SOL    HW2 2082   1.413   0.856   0.425 -0.1204 -1.6978 -1.0435
  685SOL     OW 2083   0.279   3.652   3.091  0.0437 -0.0174 -0.3382
  685SOL    HW1 2084   0.243   3.594   3.158 -1.6317  1.2650 -0.0894
  685SOL    HW2 2085   0.208   3.664   3.028  1.2940 -0.4715 -1.9233
  686SOL     OW 2086   1.352   1.344   2.109  0.4994 -0.3180  0.0871
  686SOL    HW1 2087   1.445   1.340   2.133  0.3436 -1.0814  0.6178
  686SOL    HW2 2088   1.352   1.362   2.016  1.1852 -0.2208  0.1002
  687SOL     OW 2089   2.419   3.823   4.027  0.0975  0.2069 -0.3675
  687SOL    HW1 2090   2.435   3.896   3.968 -1.1397  0.2633 -0.6579
  687SOL    HW2 2091   2.389   3.752   3.970 -0.1138 -0.0629  0.0722
  688SOL     OW 2092   0.463   0.216   1.803 -0.2395  0.1160  0.6151
  688SOL    HW1 2093   0.482   0.171   1.885  1.0711 -1.4079 -0.4745
  688SOL    HW2 2094   0.441   0.306   1.830 -0.7500 -0.5705  2.6782
  689SOL     OW 2095   4.190   0.299   1.478 -0.2273 -0.2342 -0.3378
  689SOL    HW1 2096   4.256   0.241   1.514 -0.9231 -0.8260  0.0214
  689SOL    HW2 2097   4.233   0.384   1.472  0.0716 -0.2217  1.4370
  690SOL     OW 2098   3.359   4.425   3.413 -0.2778  0.0550  0.0305
  690SOL    HW1 2099   3.437   4.381   3.449  0.0677 -0.4776 -1.3004
  690SOL    HW2 2100   3.342   4.380   3.330 -1.8478  0.3593  0.1573
  691SOL     OW 2101   4.624   1.696   2.077  0.4609  0.0402  0.1153
  691SOL    HW1 2102   4.660   1.776   2.115  0.9609 -0.0054 -0.2698
  691SOL    HW2 2103   4.541   1.723   2.039  1.0567  0.5672 -0.8271
  692SOL     OW 2104   1.948   1.579   1.677 -0.0934 -0.4635  0.3633
  692SOL    HW1 2105   2.007   1.654   1.669 -0.7890  0.1103  0.5373
  692SOL    HW2 2106   1.915   1.565   1.589 -2.4745  1.5294  0.8331
  693SOL     OW 2107   4.722   2.487   0.138 -0.5336  0.0265 -0.5764
  693SOL    HW1 2108   4.646   2.496   0.196 -0.6242  0.2975 -0.7381
  693SOL    HW2 2109   4.724   2.568   0.087 -0.1822 -0.0142 -0.6305
  694SOL     OW 2110   0.734   1.986   1.784 -0.7035 -0.4833 -0.2025
  694SOL    HW1 2111   0.680   1.934   1.724 -0.7926  0.3668 -0.8891
  694SOL    HW2 2112   0.807   2.017   1.730  0.1684 -1.1210  0.5688
  695SOL     OW 2113   1.805   0.152   0.875 -0.1174  0.1997 -0.1444
  695SOL    HW1 2114   1.817   0.247   0.882 -0.0859  0.0888  2.2112
  695SOL    HW2 2115   1.740   0.141   0.805 -1.1009  2.0557  0.4083
  696SOL     OW 2116   2.164   1.915   0.472  0.3744 -0.2326 -0.3986
  696SOL    HW1 2117   2.091   1.960   0.428  1.6546  1.0601 -1.3072
  696SOL    HW2 2118   2.172   1.832   0.424 -1.8948 -1.4774  1.1762
  697SOL     OW 2119   3.352   4.796   2.237  0.2120 -0.4965  0.1846
  697SOL    HW1 2120   3.296   4.845   2.177  0.4705 -0.7258 -0.2501
  697SOL    HW2 2121   3.349   4.846   2.318  0.2685  0.1037 -0.1742
  698SOL     OW 2122   4.417   1.031   4.349  0.2050 -0.0017  0.0006
  698SOL    HW1 2123   4.484   1.033   4.418  0.7212  0.8252 -0.5201
  698SOL    HW2 2124   4.450   0.968   4.285  1.7679  2.2332 -1.5068
  699SOL     OW 2125   3.143   3.554   1.579 -0.1407  0.0818 -0.1890
  699SOL    HW1 2126   3.185   3.611   1.644  0.1582 -1.9097  1.4908
  699SOL    HW2 2127   3.182   3.578   1.496  1.1033  1.2514  0.6990
  700SOL     OW 2128   0.940   1.361   0.888  0.2526 -0.0764  0.1070
  700SOL    HW1 2129   0.971   1.325   0.804 -0.1874  1.6735 -0.8539
  700SOL    HW2 2130   0.845   1.352   0.883  0.0613  1.8466 -0.5107
  701SOL     OW 2131   4.263   2.152   1.838 -0.0352  0.1421 -0.1464
  701SOL    HW1 2132   4.235   2.239   1.810  0.5378  0.5215  0.4324
  701SOL    HW2 2133   4.222   2.092   1.776 -1.2799  0.7509  0.0627
  702SOL     OW 2134   3.587   0.093   1.299 -0.3010  0.0532  0.9400
  702SOL    HW1 2135   3.652   0.149   1.255 -0.1822 -1.2807 -0.6653
  702SOL    HW2 2136   3.503   0.134   1.278 -0.0821  1.2649  2.2572
  703SOL     OW 2137   1.325   4.700   3.579  0.1740 -0.3160  0.3986
  703SOL    HW1 2138   1.412   4.699   3.539 -1.0238  0.9125 -2.5044
  703SOL    HW2 2139   1.306   4.792   3.595 -0.6325 -0.5573  0.8930
  704SOL     OW 2140   4.374   4.258   2.209 -0.3170  0.1454  0.8576
  704SOL    HW1 2141   4.459   4.300   2.198 -0.2580 -0.1683  0.0758
  704SOL    HW2 2142   4.385   4.202   2.287  0.1879  0.1112  0.7642
  705SOL     OW 2143   4.610   4.008   1.190  0.6402  0.1140 -0.6584
  705SOL    HW1 2144   4.585   3.966   1.272  0.7422 -0.0570 -0.7159
  705SOL    HW2 2145   4.701   4.035   1.204  1.1965 -1.3508 -1.2908
  706SOL     OW 2146   0.891   2.719   1.268  0.0726 -0.5812 -0.4454
  706SOL    HW1 2147   0.805   2.704   1.229 -1.0088  0.8776  1.2138
  706SOL    HW2 2148   0.882   2.803   1.314  2.1659 -0.7559  0.3796
  707SOL     OW 2149   1.863   2.598   1.802 -0.4948  0.1847 -0.0003
  707SOL    HW1 2150   1.864   2.688   1.772  0.5581 -0.3154 -1.6038
  707SOL    HW2 2151   1.781   2.561   1.767 -1.5869  0.8147  1.7596
  708SOL     OW 2152   0.374   3.880   2.338 -0.6537  0.2891 -0.2038
  708SOL    HW1 2153   0.401   3.959   2.384 -2.8362  0.7374  0.4195
  708SOL    HW2 2154   0.456   3.838   2.311  0.6239  1.3840  1.7664
  709SOL     OW 2155   0.953   3.355   1.901 -0.0592 -0.0408 -0.3142
  709SOL    HW1 2156   0.904   3.298   1.843 -0.4078 -0.0220 -0.0451
  709SOL    HW2 2157   0.920   3.443   1.881 -1.5217 -0.1979  1.1600
  710SOL     OW 2158   3.640   3.569   2.517 -0.8097 -0.6275 -0.9379
  710SOL    HW1 2159   3.624   3.561   2.611 -2.6951  0.7652 -1.0800
  710SOL    HW2 2160   3.733   3.549   2.506 -0.2135  0.5799  1.3868
  711SOL     OW 2161   4.355   3.498   2.353 -0.2481 -0.3323  0.4369
  711SOL    HW1 2162   4.395   3.429   2.300  2.2460  0.6491  0.9295
  711SOL    HW2 2163   4.269   3.512   2.312 -0.2149 -2.6369 -0.5934
  712SOL     OW 2164   4.807   0.779   1.566 -0.0911  0.1903 -0.3208
  712SOL    HW1 2165   4.713   0.780   1.550 -0.2207  2.7024  0.1864
  712SOL    HW2 2166   4.844   0.830   1.494  0.3273  3.0416  1.7092
  713SOL     OW 2167   0.741   0.225   2.330  0.0036 -0.5097 -0.4328
  713SOL    HW1 2168   0.765   0.271   2.250 -0.2804 -1.9438 -1.3770
  713SOL    HW2 2169   0.804   0.256   2.395  0.9277 -0.1123 -1.4779
  714SOL     OW 2170   0.432   2.034   2.592 -0.6290 -0.3098  0.5336
  714SOL    HW1 2171   0.503   2.085   2.631 -1.4329  0.2338  1.3238
  714SOL    HW2 2172   0.445   1.945   2.626  0.1068 -0.3885  0.0691
  715SOL     OW 2173   4.486   3.250   4.496  0.1982 -0.3580 -0.0116
  715SOL    HW1 2174   4.564   3.268   4.444  0.6994 -1.0057  0.4919
  715SOL    HW2 2175   4.448   3.336   4.513  1.8918  0.1898  1.3627
  716SOL     OW 2176   1.169   1.805   2.090  0.4961  0.1028 -0.0242
  716SOL    HW1 2177   1.082   1.846   2.094  0.6011  0.6217 -2.1656
  716SOL    HW2 2178   1.202   1.814   2.179 -0.6352  2.1944  0.2740
  717SOL     OW 2179   0.929   3.837   2.723 -0.6000  0.3127  0.1925
  717SOL    HW1 2180   0.934   3.932   2.739  3.0705  0.3448 -0.1875
  717SOL    HW2 2181   0.887   3.802   2.802 -1.1737  2.1521  0.7694
  718SOL     OW 2182   3.987   1.927   2.628  0.1076  0.3507 -0.3406
  718SOL    HW1 2183   4.035   1.867   2.685 -2.1726  1.2909  2.8568
  718SOL    HW2 2184   3.901   1.886   2.617 -1.1564  2.4167  1.0781
  719SOL     OW 2185   0.182   3.053   1.644 -0.2448  0.0314  0.6666
  719SOL    HW1 2186   0.116   3.105   1.689  0.0782  1.0343  0.0065
  719SOL    HW2 2187   0.246   3.032   1.712 -1.1440 -0.8339  1.2803
  720SOL     OW 2188   1.262   0.105   1.950  0.0783  0.4835  0.1211
  720SOL    HW1 2189   1.173   0.107   1.917 -0.8930  1.1259  2.6053
  720SOL    HW2 2190   1.305   0.179   1.907 -0.4807  0.0469 -1.2472
  721SOL     OW 2191   3.143   3.111   3.782  0.5047  0.1354 -0.2917
  721SOL    HW1 2192   3.155   3.088   3.690  0.3491 -0.8730 -0.0663
  721SOL    HW2 2193   3.174   3.035   3.830  1.5723  1.0564  0.5357
  722SOL     OW 2194   3.732   2.857   0.517 -0.1365  1.1175 -0.0511
  722SOL    HW1 2195   3.821   2.890   0.503  0.1021  0.3052 -0.5255
  722SOL    HW2 2196   3.691   2.859   0.431  0.0433 -0.2381 -0.1878
  723SOL     OW 2197   4.886   4.028   1.537 -0.2083 -0.3330 -0.0539
  723SOL    HW1 2198   4.899   4.102   1.598 -2.8948 -0.0786  0.3419
  723SOL    HW2 2199   4.837   4.066   1.464 -0.0560 -1.3785 -0.7184
  724SOL     OW 2200   3.799   0.064   0.380 -0.3086 -0.0264  0.4315
  724SOL    HW1 2201   3.735   0.119   0.425 -1.3798  1.6594 -2.8971
  724SOL    HW2 2202   3.877   0.120   0.371  0.3122 -0.7483  1.1090
  725SOL     OW 2203   3.308   2.140   1.173  0.2596 -0.0661 -0.1884
  725SOL    HW1 2204   3.269   2.074   1.229 -2.2923 -0.4629 -2.2249
  725SOL    HW2 2205   3.309   2.220   1.226 -1.0561 -0.6605  0.7857
  726SOL     OW 2206   4.734   2.363   0.890  0.0631 -0.4346 -0.3435
  726SOL    HW1 2207   4.654   2.317   0.914 -1.2124  2.4218  1.3535
  726SOL    HW2 2208   4.770   2.393   0.973  1.3473  0.7614 -1.2797
  727SOL     OW 2209   1.041   0.417   4.078 -0.8007  0.2207 -0.3947
  727SOL    HW1 2210   1.122   0.449   4.039 -0.5653 -0.9638 -0.9181
  727SOL    HW2 2211   0.988   0.495   4.091  0.2755  0.9690 -0.3798
  728SOL     OW 2212   1.414   3.309   0.053  0.6453  0.1740 -0.2412
  728SOL    HW1 2213   1.451   3.320  -0.034  0.1234 -0.5387 -0.5617
  728SOL    HW2 2214   1.484   3.268   0.104  0.6790 -0.1317 -0.5347
  729SOL     OW 2215   1.456   0.255   4.594 -0.4221  0.0948 -0.8961
  729SOL    HW1 2216   1.417   0.204   4.665  0.8152 -1.5751 -1.3463
  729SOL    HW2 2217   1.394   0.326   4.578 -1.1154  0.0325  1.2727
  730SOL     OW 2218   0.403   2.720   1.843 -0.1622 -0.0339  0.3257
  730SOL    HW1 2219   0.380   2.646   1.787 -0.4239  0.3588 -0.0896
  730SOL    HW2 2220   0.493   2.741   1.820 -0.7197  1.0448 -1.0022
  731SOL     OW 2221   4.603   2.720   2.469  0.3612  0.1104  0.3866
  731SOL    HW1 2222   4.650   2.780   2.411  2.3344 -1.2956  0.4234
  731SOL    HW2 2223   4.649   2.727   2.553  0.9435 -1.7059  0.2741
  732SOL     OW 2224   3.647   0.265   0.519  0.5200 -0.4770 -0.1260
  732SOL    HW1 2225   3.571   0.279   0.463  0.0178 -0.8856  0.4365
  732SOL    HW2 2226   3.612   0.271   0.608  1.0436 -1.1877  0.1388
  733SOL     OW 2227   0.403   0.868   0.791 -0.1467 -0.2687  0.6266
  733SOL    HW1 2228   0.453   0.803   0.741 -0.1786 -0.1170  0.3939
  733SOL    HW2 2229   0.451   0.877   0.873  0.8164  0.6373  0.0025
  734SOL     OW 2230   2.242   2.420   1.329  0.6586 -0.3455  0.1294
  734SOL    HW1 2231   2.170   2.473   1.362  0.6903 -1.6972  2.5257
  734SOL    HW2 2232   2.203   2.366   1.261  0.5130  2.2587 -2.0288
  735SOL     OW 2233   1.618   2.779   2.487 -0.3250  0.4581 -0.2370
  735SOL    HW1 2234   1.646   2.689   2.505  1.8759  1.2522  0.6131
  735SOL    HW2 2235   1.590   2.813   2.572  0.3965  1.0473 -0.2210
  736SOL     OW 2236   4.356   0.335   2.943 -0.7726  0.0347 -0.3491
  736SOL    HW1 2237   4.299   0.378   2.880 -1.7507 -1.6054 -0.6590
  736SOL    HW2 2238   4.338   0.378   3.026 -0.3512  1.4209 -0.9461
  737SOL     OW 2239   0.186   2.627   4.158 -0.6577 -0.0327  0.6455
  737SOL    HW1 2240   0.106   2.603   4.110  0.2136 -1.5493 -0.1271
  737SOL    HW2 2241   0.179   2.721   4.170 -1.4691  0.2409 -1.5037
  738SOL     OW 2242   0.463   2.736   1.460  0.3438 -0.1295  0.2508
  738SOL    HW1 2243   0.417   2.738   1.376  1.8780  1.1205 -0.6121
  738SOL    HW2 2244   0.506   2.651   1.462 -2.5859 -1.7320  1.4901
  739SOL     OW 2245   1.361   0.799   3.187 -0.1983  0.3673  0.3518
  739SOL    HW1 2246   1.274   0.839   3.194 -0.0264  0.6560  0.9605
  739SOL    HW2 2247   1.409   0.856   3.127 -0.0160  0.9960  1.0657
  740SOL     OW 2248   0.698   1.344   0.546  0.0668 -0.0527  0.1607
  740SOL    HW1 2249   0.644   1.352   0.624  1.6798 -2.0798  1.5911
  740SOL    HW2 2250   0.683   1.426   0.498 -0.2836  1.6878  3.0304
  741SOL     OW 2251   2.291   2.231   3.578  0.2475  0.4929 -0.6067
  741SOL    HW1 2252   2.221   2.296   3.569 -0.8492 -0.8652 -2.4473
  741SOL    HW2 2253   2.281   2.174   3.502 -1.0194 -3.9084  2.5004
  742SOL     OW 2254   3.087   2.098   1.735  0.0909 -0.7883  0.7322
  742SOL    HW1 2255   3.082   2.194   1.742  0.2536 -0.7117 -0.0872
  742SOL    HW2 2256   3.161   2.083   1.677  2.3081 -1.5332  3.5090
  743SOL     OW 2257   3.708   1.851   1.080 -0.0579  0.6655 -0.2668
  743SOL    HW1 2258   3.683   1.802   1.158  0.5412 -1.8995 -1.5585
  743SOL    HW2 2259   3.645   1.823   1.013  2.0959 -0.8011 -1.8318
  744SOL     OW 2260   4.658   0.239   1.832 -0.0262 -0.0316  0.0672
  744SOL    HW1 2261   4.648   0.284   1.916  0.5973  2.9787 -1.3394
  744SOL    HW2 2262   4.588   0.274   1.777 -0.0288 -1.4620 -0.9099
  745SOL     OW 2263   4.033   2.403   4.306  1.0079  0.4009  0.2895
  745SOL    HW1 2264   4.033   2.310   4.328  0.5153  0.5165  0.8094
  745SOL    HW2 2265   4.091   2.410   4.231  1.3849 -0.2622  0.5138
  746SOL     OW 2266   3.635   1.184   2.318  0.4262  0.1580  0.5997
  746SOL    HW1 2267   3.629   1.088   2.314 -0.4045  0.2395 -0.4539
  746SOL    HW2 2268   3.719   1.204   2.277  0.4006 -0.1012  0.4160
  747SOL     OW 2269   4.404   0.609   2.700  0.4108  0.1299 -0.6636
  747SOL    HW1 2270   4.353   0.662   2.761 -1.0804 -0.8680 -1.0022
  747SOL    HW2 2271   4.378   0.641   2.613  0.4185 -0.3349 -0.8395
  748SOL     OW 2272   3.782   0.196   2.123  0.1091 -0.7500  0.1480
  748SOL    HW1 2273   3.723   0.128   2.090  0.3702 -0.9203  0.0287
  748SOL    HW2 2274   3.869   0.169   2.094  0.3208 -0.8026  0.8088
  749SOL     OW 2275   1.310   1.693   3.266  0.2607 -0.0426 -0.2865
  749SOL    HW1 2276   1.387   1.637   3.274  0.7768  0.5859 -0.7762
  749SOL    HW2 2277   1.258   1.653   3.197  0.4739 -0.1040 -0.4129
  750SOL     OW 2278   4.273   1.072   3.213 -0.5284  0.0189 -0.3912
  750SOL    HW1 2279   4.255   1.104   3.124 -0.8135  1.1758  0.0743
  750SOL    HW2 2280   4.258   1.147   3.269 -1.4924 -1.0195  0.7746
  751SOL     OW 2281   4.154   2.150   4.397  0.0807 -0.3708 -0.4625
  751SOL    HW1 2282   4.077   2.111   4.439  0.0732  0.9314  0.8255
  751SOL    HW2 2283   4.228   2.124   4.453  0.7268 -2.1577 -2.0439
  752SOL     OW 2284   0.483   0.290   0.618  0.3229  0.0637 -0.2257
  752SOL    HW1 2285   0.505   0.308   0.709 -0.4521 -2.6819  0.5943
  752SOL    HW2 2286   0.388   0.286   0.617  0.3066  0.3595 -1.2544
  753SOL     OW 2287   2.828   1.536   3.616 -0.7984  0.6853  0.3128
  753SOL    HW1 2288   2.815   1.474   3.688 -3.1998  1.6766  0.8397
  753SOL    HW2 2289   2.912   1.578   3.635 -0.0189 -1.0530  0.9393
  754SOL     OW 2290   4.505   0.102   1.284 -0.6224  0.0413 -0.2046
  754SOL    HW1 2291   4.509   0.196   1.264 -0.9339 -0.0886 -0.9132
  754SOL    HW2 2292   4.596   0.073   1.281 -0.2612  0.7056  2.0676
  755SOL     OW 2293   4.262   4.208   1.057  0.4678  0.0189  0.1121
  755SOL    HW1 2294   4.273   4.150   1.132 -0.4807  1.7207  1.6512
  755SOL    HW2 2295   4.330   4.274   1.067  0.3276  0.2645 -0.5064
  756SOL     OW 2296   0.313   4.301   4.914 -0.1533  0.1154  0.0921
  756SOL    HW1 2297   0.252   4.240   4.956 -0.3108 -0.4755 -0.9481
  756SOL    HW2 2298   0.338   4.257   4.832  0.9388  0.7693  0.0580
  757SOL     OW 2299   1.100   4.205   1.261 -0.3727 -0.0441  0.3543
  757SOL    HW1 2300   1.121   4.211   1.168 -1.0848  1.3166  0.2654
  757SOL    HW2 2301   1.153   4.273   1.303 -2.0086  1.1625  0.5594
  758SOL     OW 2302   0.378   4.698   0.124 -0.1139  0.6538  0.3431
  758SOL    HW1 2303   0.333   4.681   0.207 -0.8255 -0.3060 -0.2240
  758SOL    HW2 2304   0.324   4.763   0.080  0.7019  1.7970  0.9547
  759SOL     OW 2305   1.168   1.534   2.218 -0.0296  0.2237  0.4071
  759SOL    HW1 2306   1.181   1.625   2.193 -1.6092 -0.1882 -2.2764
  759SOL    HW2 2307   1.244   1.488   2.182 -0.1545  0.2102  0.1655
  760SOL     OW 2308   3.619   3.382   4.582  0.3458  0.0797  0.2973
  760SOL    HW1 2309   3.615   3.415   4.493  2.0569 -1.1746 -0.3052
  760SOL    HW2 2310   3.582   3.293   4.577 -0.2751  0.2880  1.0063
  761SOL     OW 2311   3.152   0.056   0.133  0.0385 -0.2987 -0.0214
  761SOL    HW1 2312   3.122  -0.031   0.108 -0.9704  0.8967 -3.4638
  761SOL    HW2 2313   3.244   0.057   0.107  0.1961 -0.4732  0.5113
  762SOL     OW 2314   1.549   1.891   4.048  0.5374  0.0410  0.1734
  762SOL    HW1 2315   1.628   1.940   4.069 -0.4672  1.3454  1.0326
  762SOL    HW2 2316   1.477   1.942   4.086 -0.8595 -0.4520 -1.6388
  763SOL     OW 2317   4.700   3.865   3.033  0.0156  0.0729  0.2968
  763SOL    HW1 2318   4.692   3.951   2.992  0.1522 -0.0143  0.0817
  763SOL    HW2 2319   4.775   3.873   3.091 -0.3876  0.2986  0.7934
  764SOL     OW 2320   2.918   2.158   3.665 -0.2513  0.3979  0.7320
  764SOL    HW1 2321   2.913   2.219   3.739  0.5585  1.3459  0.0380
  764SOL    HW2 2322   3.011   2.156   3.642 -0.2860 -1.0215  0.6568
  765SOL     OW 2323   1.337   2.534   3.347 -0.0383 -0.8448  0.1327
  765SOL    HW1 2324   1.410   2.594   3.366  0.2669 -1.0899 -0.2512
  765SOL    HW2 2325   1.321   2.489   3.430 -0.2075 -0.2989  0.3976
  766SOL     OW 2326   4.504   1.788   1.202  0.1803 -0.4090  0.4195
  766SOL    HW1 2327   4.543   1.707   1.168  0.5534 -0.2492  0.4567
  766SOL    HW2 2328   4.470   1.832   1.124  1.2850  0.0890  0.1913
  767SOL     OW 2329   1.122   0.955   4.175  0.5425  0.0114  0.3485
  767SOL    HW1 2330   1.030   0.972   4.193  0.4626  0.6174 -0.5612
  767SOL    HW2 2331   1.165   1.039   4.190  0.8574 -0.1206  0.1932
  768SOL     OW 2332   1.977   1.863   2.442 -0.0724  0.5755 -0.5164
  768SOL    HW1 2333   1.944   1.785   2.397  2.2520 -0.5306 -0.4976
  768SOL    HW2 2334   1.908   1.887   2.503 -1.4401 -0.6115 -1.5197
  769SOL     OW 2335   0.258   2.076   2.408  0.3463  0.8512 -0.4366
  769SOL    HW1 2336   0.195   2.004   2.402  1.0507  0.3579 -2.7975
  769SOL    HW2 2337   0.311   2.056   2.485  1.6006 -2.1052 -1.9359
  770SOL     OW 2338   1.310   2.853   0.553 -0.0643  0.3592  0.4621
  770SOL    HW1 2339   1.386   2.866   0.610 -0.3273 -2.7201  1.7185
  770SOL    HW2 2340   1.237   2.838   0.613 -0.6202 -1.6459 -0.6076
  771SOL     OW 2341   1.145   3.222   1.027 -0.3989 -0.5603  0.0788
  771SOL    HW1 2342   1.191   3.305   1.011  1.8747 -1.8685 -0.5534
  771SOL    HW2 2343   1.057   3.237   0.993 -0.5289  2.0465  1.2617
  772SOL     OW 2344   4.250   4.668   0.941 -0.5794  0.1635  0.4606
  772SOL    HW1 2345   4.307   4.601   0.903 -1.2239 -0.6146  0.8399
  772SOL    HW2 2346   4.310   4.726   0.988  0.2081  1.0053 -1.4736
  773SOL     OW 2347   0.066   3.932   2.809  0.1060 -0.1383  0.3447
  773SOL    HW1 2348   0.107   3.880   2.878 -0.6928 -1.3438 -0.0739
  773SOL    HW2 2349   0.126   3.925   2.734  0.0879 -0.3023  0.3461
  774SOL     OW 2350   3.777   4.665   4.000 -0.2554 -0.5062 -0.2827
  774SOL    HW1 2351   3.812   4.597   3.943  0.9989 -0.9791  0.9988
  774SOL    HW2 2352   3.703   4.701   3.951  0.2337 -1.4747 -1.8113
  775SOL     OW 2353   2.141   2.165   0.767 -0.1169 -0.4163  0.2233
  775SOL    HW1 2354   2.217   2.218   0.745 -0.5756  0.7731  1.3811
  775SOL    HW2 2355   2.164   2.123   0.850 -0.4451 -0.5911  0.2283
  776SOL     OW 2356   0.769   1.628   1.794 -0.3545 -0.5940 -0.6748
  776SOL    HW1 2357   0.830   1.587   1.856 -0.4192 -1.2793 -1.0560
  776SOL    HW2 2358   0.683   1.598   1.823 -0.4743 -0.0516 -0.4560
  777SOL     OW 2359   4.136   2.771   2.338 -0.1032 -0.1607  0.3685
  777SOL    HW1 2360   4.171   2.855   2.366  0.3957  0.3885 -1.7011
  777SOL    HW2 2361   4.046   2.790   2.313  0.2532 -0.0290 -0.8788
  778SOL     OW 2362   0.533   2.488   3.204 -0.3169  0.7824 -0.1545
  778SOL    HW1 2363   0.474   2.450   3.139  1.4336  1.3430 -2.1677
  778SOL    HW2 2364   0.554   2.575   3.170  1.7945  0.5359  0.3528
  779SOL     OW 2365   3.453   1.543   1.068  0.2801  0.3388 -0.1980
  779SOL    HW1 2366   3.486   1.577   1.151 -0.2763  1.2934 -0.3465
  779SOL    HW2 2367   3.463   1.448   1.075  1.8720  0.5086  0.2416
  780SOL     OW 2368   0.478   4.775   4.703 -0.2188  0.2465  0.6984
  780SOL    HW1 2369   0.559   4.770   4.753  0.4996  0.1196 -0.4233
  780SOL    HW2 2370   0.502   4.741   4.616 -1.1236  1.4563 -0.0642
  781SOL     OW 2371   4.539   1.304   3.156  0.4633 -0.4970  0.3979
  781SOL    HW1 2372   4.603   1.293   3.226  0.1936 -0.9613  0.5708
  781SOL    HW2 2373   4.454   1.296   3.199  0.2923 -2.2600 -0.2130
  782SOL     OW 2374   4.195   3.218   0.990 -0.7786  0.0341  0.1534
  782SOL    HW1 2375   4.159   3.138   0.952  1.3857 -0.7883 -0.2924
  782SOL    HW2 2376   4.218   3.194   1.079  1.7086 -0.5211 -0.5573
  783SOL     OW 2377   2.898   2.006   2.864 -0.7473 -0.3960  0.5716
  783SOL    HW1 2378   2.947   1.927   2.884 -0.2662 -0.4569 -0.7130
  783SOL    HW2 2379   2.851   1.986   2.783  0.0900  0.8928 -0.2830
  784SOL     OW 2380   4.358   3.880   2.518  0.1131 -0.2074 -0.1818
  784SOL    HW1 2381   4.441   3.836   2.497  1.4125  0.5864  2.7621
  784SOL    HW2 2382   4.377   3.973   2.506 -0.8180 -0.0876 -0.8133
  785SOL     OW 2383   4.508   2.966   4.555  0.1016  0.1947  0.1619
  785SOL    HW1 2384   4.460   3.048   4.546 -0.8351 -0.1792  1.4590
  785SOL    HW2 2385   4.596   2.992   4.581  0.1086  0.8137 -0.4417
  786SOL     OW 2386   1.904   0.971   1.324  0.2642 -0.0752  0.4550
  786SOL    HW1 2387   1.986   1.020   1.321 -0.3163  1.0984  2.1971
  786SOL    HW2 2388   1.841   1.027   1.281 -0.0611  0.0014  1.0202
  787SOL     OW 2389   4.898   2.682   1.856  0.2442 -0.1274  0.4722
  787SOL    HW1 2390   4.927   2.673   1.947  0.6521 -0.4400  0.3129
  787SOL    HW2 2391   4.812   2.641   1.854 -0.3875  1.1171  1.0286
  788SOL     OW 2392   3.044   3.567   3.431 -0.6958  0.1322 -0.0489
  788SOL    HW1 2393   3.114   3.598   3.373  0.9227  0.4047  1.9205
  788SOL    HW2 2394   3.022   3.643   3.485  0.7663 -1.0228  2.3860
  789SOL     OW 2395   2.782   4.770   0.801  0.3035 -0.3596 -0.6456
  789SOL    HW1 2396   2.846   4.791   0.734 -0.9430 -1.0318 -2.1129
  789SOL    HW2 2397   2.705   4.823   0.779  1.0422  2.2891  2.4629
  790SOL     OW 2398   2.346   3.506   2.566 -0.4115 -0.8638 -0.2461
  790SOL    HW1 2399   2.436   3.528   2.545 -0.2547 -0.6813  0.5849
  790SOL    HW2 2400   2.294   3.566   2.513  0.0087  1.9442  2.2708
  791SOL     OW 2401   4.658   2.394   1.572  0.3982  0.0535  0.1137
  791SOL    HW1 2402   4.624   2.422   1.487  0.8524 -0.9247 -0.4078
  791SOL    HW2 2403   4.627   2.460   1.633  0.2838  0.9195 -0.8533
  792SOL     OW 2404   0.105   1.393   2.898 -0.6692 -0.1201  0.1703
  792SOL    HW1 2405   0.106   1.375   2.804 -0.9052 -0.6361  0.2621
  792SOL    HW2 2406   0.110   1.307   2.939 -0.6980  0.0928  0.6294
  793SOL     OW 2407   0.610   0.865   4.636  0.4172  0.0690  0.2234
  793SOL    HW1 2408   0.535   0.840   4.581 -1.8417  0.9815  2.6651
  793SOL    HW2 2409   0.601   0.812   4.715  2.0998  0.5711  0.7968
  794SOL     OW 2410   1.115   4.189   0.095  0.0065  0.5069 -0.0733
  794SOL    HW1 2411   1.022   4.192   0.116  0.2532 -0.5897  1.2930
  794SOL    HW2 2412   1.130   4.099   0.068  1.0416  0.1054  1.6903
  795SOL     OW 2413   2.429   1.678   2.363 -0.0086  0.3348  0.0471
  795SOL    HW1 2414   2.343   1.711   2.336 -0.2740 -0.6909 -0.3985
  795SOL    HW2 2415   2.420   1.664   2.458 -0.4202 -0.0081 -0.0378
  796SOL     OW 2416   4.360   2.718   2.592 -0.8669 -0.1874 -0.2170
  796SOL    HW1 2417   4.304   2.744   2.519  0.0440  2.9194  0.0266
  796SOL    HW2 2418   4.448   2.713   2.555 -0.4031  1.3682  0.5907
  797SOL     OW 2419   0.579   3.303   2.514 -0.1656 -0.0319 -0.7141
  797SOL    HW1 2420   0.600   3.342   2.429 -1.3871  0.4532 -0.8158
  797SOL    HW2 2421   0.496   3.343   2.539  0.7260  0.7054  1.2614
  798SOL     OW 2422   2.737   3.812   1.511  0.1589  0.0771 -0.2336
  798SOL    HW1 2423   2.771   3.737   1.560 -0.7895  0.0095  0.3434
  798SOL    HW2 2424   2.795   3.885   1.535  1.6030 -0.6200 -1.4367
  799SOL     OW 2425   4.642   3.906   4.695 -0.0172  0.3278 -0.8980
  799SOL    HW1 2426   4.638   3.812   4.712 -0.0476  0.4537 -0.1805
  799SOL    HW2 2427   4.731   3.922   4.666  0.7090  0.4195  1.2101
  800SOL     OW 2428   1.038   0.457   2.627  0.1976  0.6601 -0.0701
  800SOL    HW1 2429   1.087   0.446   2.709 -0.5650  0.4200  0.3655
  800SOL    HW2 2430   0.986   0.377   2.619  1.2661  0.0668 -1.5061
  801SOL     OW 2431   0.856   2.567   2.248 -0.0125  0.3823  0.1667
  801SOL    HW1 2432   0.827   2.567   2.157 -0.3119 -1.0257  0.2519
  801SOL    HW2 2433   0.890   2.479   2.263  2.3654  1.3153  0.7043
  802SOL     OW 2434   4.779   1.904   0.378  0.2143  0.1058  0.4006
  802SOL    HW1 2435   4.830   1.824   0.391 -1.3016 -1.1072 -0.6391
  802SOL    HW2 2436   4.705   1.896   0.439  0.0286  0.6868  0.2573
  803SOL     OW 2437   0.413   1.775   1.999  0.1119 -0.0343  0.3680
  803SOL    HW1 2438   0.427   1.838   2.069 -0.1847 -0.3369  0.7066
  803SOL    HW2 2439   0.337   1.723   2.028 -0.0170 -0.1597 -0.1756
  804SOL     OW 2440   2.962   0.248   0.941 -0.3106  0.0114  0.1172
  804SOL    HW1 2441   3.011   0.172   0.911 -0.8934 -0.6853  0.8778
  804SOL    HW2 2442   3.027   0.317   0.950  0.0619 -0.0811 -1.6046
  805SOL     OW 2443   4.223   1.074   2.931 -0.5871 -0.3979 -0.3041
  805SOL    HW1 2444   4.156   1.028   2.880  0.2316  0.2200 -2.0071
  805SOL    HW2 2445   4.301   1.019   2.923 -0.6890 -0.7923  1.1421
  806SOL     OW 2446   2.873   3.820   2.967 -0.1169  0.2058  0.0724
  806SOL    HW1 2447   2.916   3.736   2.954  3.5425  2.1493 -2.0115
  806SOL    HW2 2448   2.872   3.832   3.062  1.0164 -1.3742  0.3237
  807SOL     OW 2449   0.589   3.203   3.115 -0.0189  0.2574  0.0487
  807SOL    HW1 2450   0.526   3.269   3.085  0.1705 -0.3934 -1.9144
  807SOL    HW2 2451   0.535   3.133   3.152 -0.4369 -0.0035 -1.0184
  808SOL     OW 2452   2.617   4.234   3.536 -0.4508  0.4312  0.0223
  808SOL    HW1 2453   2.620   4.323   3.570 -3.0161 -0.0984  1.8381
  808SOL    HW2 2454   2.559   4.239   3.460  0.2298  0.4610 -0.5078
  809SOL     OW 2455   2.153   2.740   4.545  0.1613  0.4001  0.2875
  809SOL    HW1 2456   2.108   2.813   4.586 -0.4074 -0.5465  1.4149
  809SOL    HW2 2457   2.192   2.692   4.618  0.4929 -0.4417 -0.4246
  810SOL     OW 2458   0.013   0.448   0.540 -0.4313  0.3460 -0.5352
  810SOL    HW1 2459   0.104   0.479   0.540 -0.0821 -0.4408 -3.2852
  810SOL    HW2 2460  -0.025   0.485   0.461 -1.4185 -2.1925 -1.3362
  811SOL     OW 2461   2.182   3.466   3.430  0.1138 -0.6482  0.4088
  811SOL    HW1 2462   2.152   3.551   3.397  1.2149  0.3830  1.9354
  811SOL    HW2 2463   2.258   3.445   3.376 -1.3531 -1.7375 -1.3597
  812SOL     OW 2464   1.243   0.451   1.429 -0.1203 -0.1325 -0.3240
  812SOL    HW1 2465   1.245   0.527   1.488  0.2274 -1.0331  0.8790
  812SOL    HW2 2466   1.290   0.480   1.351 -0.5395  1.0830 -0.1443
  813SOL     OW 2467   2.923   2.019   1.384  0.0986  0.5982 -0.5680
  813SOL    HW1 2468   2.934   1.956   1.455  2.2729  0.4699 -0.9454
  813SOL    HW2 2469   2.872   2.090   1.422 -1.7942 -1.0221  0.0698
  814SOL     OW 2470   2.164   4.715   2.850 -0.0904  0.3361  0.5697
  814SOL    HW1 2471   2.168   4.748   2.939  1.1837 -1.2724  1.1690
  814SOL    HW2 2472   2.104   4.640   2.854 -1.8000  1.5791 -0.4467
  815SOL     OW 2473   2.251   4.720   4.260 -0.2415 -0.1874 -0.3642
  815SOL    HW1 2474   2.224   4.804   4.224 -0.3328 -0.7423 -1.6504
  815SOL    HW2 2475   2.247   4.659   4.185 -0.3003 -1.3571  0.5537
  816SOL     OW 2476   3.995   1.002   1.859 -0.1067 -0.4005 -0.0995
  816SOL    HW1 2477   4.074   1.023   1.910 -0.5200 -3.1328  1.9072
  816SOL    HW2 2478   3.927   1.056   1.899  0.5532  1.5559 -1.4754
  817SOL     OW 2479   3.781   3.371   1.491  0.1686 -0.1019  0.0226
  817SOL    HW1 2480   3.821   3.345   1.574  0.1221  0.5304  0.2496
  817SOL    HW2 2481   3.710   3.308   1.478  1.2879 -1.3166 -0.4533
  818SOL     OW 2482   1.017   4.142   0.397 -0.4786  0.2166 -0.1331
  818SOL    HW1 2483   1.010   4.089   0.318  0.7983 -0.4283  0.1500
  818SOL    HW2 2484   1.028   4.078   0.468  1.0277  0.8254  0.2191
  819SOL     OW 2485   1.330   2.985   2.526  0.1294 -0.0162  0.1171
  819SOL    HW1 2486   1.327   2.896   2.561 -1.6073  1.0426  3.0381
  819SOL    HW2 2487   1.286   2.979   2.441  0.1838 -1.9417  0.1696
  820SOL     OW 2488   1.867   3.000   4.028 -0.0489  0.0636  0.5289
  820SOL    HW1 2489   1.871   3.084   4.073 -0.4091  0.2612  0.2070
  820SOL    HW2 2490   1.851   2.935   4.097  2.5243 -0.0600  1.0873
  821SOL     OW 2491   3.122   2.308   3.786  0.4702  0.2970 -0.7052
  821SOL    HW1 2492   3.172   2.264   3.717  0.5152  0.4766 -0.7890
  821SOL    HW2 2493   3.153   2.399   3.783  0.9751  0.1551  0.0160
  822SOL     OW 2494   4.907   1.277   3.986 -0.3233 -0.7756 -0.3151
  822SOL    HW1 2495   4.825   1.316   4.015 -0.4548 -0.6424 -0.8484
  822SOL    HW2 2496   4.901   1.185   4.011 -1.0539 -0.9847 -1.2048
  823SOL     OW 2497   2.107   3.638   4.375  0.0021  0.3849  0.1684
  823SOL    HW1 2498   2.163   3.562   4.381  0.1086  0.5428  1.7231
  823SOL    HW2 2499   2.079   3.642   4.284 -1.7446 -2.7593  0.4409
  824SOL     OW 2500   0.101   0.749   1.763 -0.1460 -0.5728 -0.2295
  824SOL    HW1 2501   0.127   0.667   1.804  0.7001  0.1770  0.8222
  824SOL    HW2 2502   0.031   0.725   1.702  0.2740 -2.0916 -0.1479
  825SOL     OW 2503   3.973   2.934   0.437  0.1299 -0.3486  0.5075
  825SOL    HW1 2504   4.023   2.997   0.385  0.4810 -0.0527  1.1850
  825SOL    HW2 2505   4.039   2.883   0.484 -0.1732 -0.7439  0.5130
  826SOL     OW 2506   1.195   3.328   3.843 -0.7708  0.0466  0.2621
  826SOL    HW1 2507   1.212   3.343   3.750 -2.3865  1.1718  0.1235
  826SOL    HW2 2508   1.241   3.246   3.862  1.9684  1.2084 -0.8156
  827SOL     OW 2509   0.711   3.086   2.625  0.2528  0.0738  0.1067
  827SOL    HW1 2510   0.725   3.082   2.720 -1.6720  1.4186  0.5070
  827SOL    HW2 2511   0.662   3.168   2.612  0.1527 -0.2816 -2.0081
  828SOL     OW 2512   1.557   2.979   1.014 -0.1817 -0.2097 -0.0405
  828SOL    HW1 2513   1.513   2.967   0.929 -2.5639  2.5098  0.6687
  828SOL    HW2 2514   1.523   2.908   1.068 -2.2079  0.6149 -0.1368
  829SOL     OW 2515   0.820   0.275   3.298 -0.1653  0.4903  0.2427
  829SOL    HW1 2516   0.914   0.276   3.279 -0.1608  1.0163  0.2863
  829SOL    HW2 2517   0.779   0.278   3.212 -0.1413  1.8780  0.2638
  830SOL     OW 2518   0.510   1.010   2.846  0.1812 -0.0913  0.5159
  830SOL    HW1 2519   0.571   1.060   2.901 -0.5213  0.3568  0.9032
  830SOL    HW2 2520   0.563   0.980   2.772  0.9399  0.0255  1.0032
  831SOL     OW 2521   2.402   4.206   1.598  0.3792 -0.2401 -0.1253
  831SOL    HW1 2522   2.461   4.242   1.664 -1.0238 -0.0043  1.0570
  831SOL    HW2 2523   2.422   4.255   1.518  1.1897  0.4140  0.4593
  832SOL     OW 2524   3.927   1.045   0.797 -0.3421  0.0646  0.2748
  832SOL    HW1 2525   3.958   1.029   0.708 -0.4580 -0.7862  0.3764
  832SOL    HW2 2526   4.006   1.047   0.851 -0.3133 -0.0659  0.2387
  833SOL     OW 2527   1.517   3.772   4.527  0.0109 -0.2362 -0.3145
  833SOL    HW1 2528   1.460   3.787   4.603  0.2722  0.0085 -0.1634
  833SOL    HW2 2529   1.586   3.837   4.537 -1.1774  1.4087 -1.9961
  834SOL     OW 2530   4.655   4.868   0.253 -0.4946  0.1741  0.7558
  834SOL    HW1 2531   4.578   4.924   0.266 -0.7922 -0.3714  1.4116
  834SOL    HW2 2532   4.704   4.876   0.334  0.7207  1.3658 -0.0621
  835SOL     OW 2533   2.395   1.736   2.877  0.3213  0.0087  0.1853
  835SOL    HW1 2534   2.362   1.825   2.859  1.8132  1.0791  2.3358
  835SOL    HW2 2535   2.490   1.747   2.885  0.5703 -1.8819  0.1589
  836SOL     OW 2536   1.988   2.972   4.316 -0.6121 -0.5044 -0.0869
  836SOL    HW1 2537   1.991   2.903   4.382  0.1575  0.5907  1.0640
  836SOL    HW2 2538   2.056   2.946   4.252 -0.1959 -0.7123  0.4325
  837SOL     OW 2539   4.756   4.754   2.606  0.5296  0.1278 -0.2851
  837SOL    HW1 2540   4.838   4.732   2.648  0.2336 -0.9954 -0.2688
  837SOL    HW2 2541   4.694   4.767   2.678  0.5893  0.5859 -0.3106
  838SOL     OW 2542   1.265   3.909   2.308  0.2297 -0.2188 -0.3487
  838SOL    HW1 2543   1.230   3.974   2.248  3.2229  1.2598 -0.6877
  838SOL    HW2 2544   1.257   3.948   2.394 -1.9736 -1.3696  0.0302
  839SOL     OW 2545   2.998   4.079   2.125  0.9099 -0.3735  0.4032
  839SOL    HW1 2546   3.062   4.033   2.071 -0.5427 -1.9803 -0.0347
  839SOL    HW2 2547   2.964   4.148   2.068 -0.1772 -1.6768 -0.5747
  840SOL     OW 2548   0.939   4.246   1.719  0.0897 -0.1250  0.1114
  840SOL    HW1 2549   1.009   4.304   1.748  0.7470 -1.4936  1.4407
  840SOL    HW2 2550   0.975   4.200   1.643 -0.1400  0.6166 -0.4535
  841SOL     OW 2551   1.524   3.418   4.732 -0.1673  0.4842  0.0962
  841SOL    HW1 2552   1.612   3.455   4.738  0.3270 -0.7011  0.4360
  841SOL    HW2 2553   1.530   3.350   4.665 -0.2524 -1.0659  1.5926
  842SOL     OW 2554   0.511   4.068   3.419  0.3797 -0.5614  0.4175
  842SOL    HW1 2555   0.569   4.143   3.427  0.1012 -0.0891 -1.4185
  842SOL    HW2 2556   0.506   4.031   3.507  0.4344  1.6167  1.3935
  843SOL     OW 2557   1.011   1.587   2.735  0.1032  0.1276  0.0197
  843SOL    HW1 2558   0.948   1.519   2.713 -1.6321  1.5755  0.2531
  843SOL    HW2 2559   1.073   1.587   2.663 -0.4624 -1.0106 -0.4816
  844SOL     OW 2560   4.673   3.724   1.334  0.2280 -0.0162 -0.1237
  844SOL    HW1 2561   4.727   3.761   1.264  1.4791  0.3754  1.0048
  844SOL    HW2 2562   4.663   3.795   1.397 -0.6735 -0.4310  0.2083
  845SOL     OW 2563   0.407   0.927   3.110  0.4689  0.6787  0.2373
  845SOL    HW1 2564   0.327   0.929   3.059  0.8628  2.5677 -0.3815
  845SOL    HW2 2565   0.477   0.941   3.045  1.5173 -2.5439  0.4906
  846SOL     OW 2566   2.180   4.710   0.912  0.3060 -0.7095 -0.5999
  846SOL    HW1 2567   2.154   4.798   0.883 -0.8780 -1.3176 -1.4776
  846SOL    HW2 2568   2.270   4.701   0.883  0.8949  0.6950  0.6700
  847SOL     OW 2569   4.498   3.008   3.910  0.0613  0.2791 -0.4671
  847SOL    HW1 2570   4.526   3.063   3.984  0.4750 -0.4386 -0.0745
  847SOL    HW2 2571   4.426   3.056   3.870  0.6721  1.2882 -0.3730
  848SOL     OW 2572   0.614   0.883   1.804 -0.0875  0.3298 -0.1262
  848SOL    HW1 2573   0.628   0.939   1.880  2.3933 -1.5908  0.9905
  848SOL    HW2 2574   0.520   0.889   1.786 -0.1371  3.8075  0.6452
  849SOL     OW 2575   1.120   2.320   3.955 -0.0738  0.3730  0.3451
  849SOL    HW1 2576   1.167   2.245   3.992  1.4885  1.8451  1.4842
  849SOL    HW2 2577   1.039   2.325   4.006  0.3684  0.1774  1.0855
  850SOL     OW 2578   0.672   2.755   1.104 -0.0179  0.2072 -0.1635
  850SOL    HW1 2579   0.603   2.700   1.067  0.3381  1.2175 -2.5242
  850SOL    HW2 2580   0.681   2.827   1.042  1.7275  1.2342  1.1826
  851SOL     OW 2581   0.932   3.946   3.665  0.3532 -0.4809 -0.5288
  851SOL    HW1 2582   1.003   4.009   3.680  0.6295 -1.0658  0.8256
  851SOL    HW2 2583   0.858   3.981   3.715 -0.4940  0.3774 -2.3294
  852SOL     OW 2584   3.129   2.683   0.978  0.2522  0.7616 -0.5831
  852SOL    HW1 2585   3.121   2.589   0.994 -0.7048  0.7471 -1.0797
  852SOL    HW2 2586   3.043   2.719   1.000  0.6266  1.5394 -0.3324
  853SOL     OW 2587   1.487   3.546   4.374 -0.4023 -0.3490  0.5121
  853SOL    HW1 2588   1.562   3.550   4.315 -0.1862 -0.2404  0.7941
  853SOL    HW2 2589   1.499   3.619   4.434 -1.8914  1.0566 -0.8014
  854SOL     OW 2590   0.813   0.992   4.508  0.6215 -0.3478  0.1775
  854SOL    HW1 2591   0.847   1.020   4.592 -0.2405 -0.6327  0.6293
  854SOL    HW2 2592   0.740   0.934   4.529  0.9812 -1.1773 -0.7512
  855SOL     OW 2593   3.429   3.118   0.880 -0.4762 -0.5483 -0.4338
  855SOL    HW1 2594   3.476   3.047   0.923  1.4694  1.1213  0.3782
  855SOL    HW2 2595   3.456   3.113   0.788  1.0050  0.1270 -0.0563
  856SOL     OW 2596   4.018   3.959   4.396  0.4947 -0.8239  0.9653
  856SOL    HW1 2597   3.960   4.031   4.372  0.9671 -0.7942 -0.1041
  856SOL    HW2 2598   4.029   3.968   4.491  0.6422  0.5816  0.8327
  857SOL     OW 2599   3.879   3.958   0.878  0.2659  0.2673  0.2627
  857SOL    HW1 2600   3.890   4.047   0.912 -2.2923  0.3350  1.1296
  857SOL    HW2 2601   3.796   3.928   0.915  0.7387 -2.2717 -0.5142
  858SOL     OW 2602   0.353   1.437   4.778 -0.3861 -0.2021 -0.2229
  858SOL    HW1 2603   0.288   1.505   4.790 -1.0856 -0.8221 -0.4171
  858SOL    HW2 2604   0.437   1.483   4.776 -0.8143  0.5945  0.0873
  859SOL     OW 2605   2.431   3.265   3.576  0.5460 -0.0726  0.3860
  859SOL    HW1 2606   2.414   3.310   3.493 -0.0529 -1.9311 -0.5608
  859SOL    HW2 2607   2.369   3.192   3.577  1.2314 -0.6785  2.0106
  860SOL     OW 2608   0.913   3.237   2.143  0.4054  0.3239  0.1761
  860SOL    HW1 2609   0.921   3.271   2.054  0.0919  0.0741  0.0522
  860SOL    HW2 2610   0.923   3.314   2.199 -2.7863  1.0885 -0.1307
  861SOL     OW 2611   0.599   4.000   0.405  0.3665 -0.4731  0.0976
  861SOL    HW1 2612   0.561   3.978   0.320 -0.2106 -1.8099  0.6687
  861SOL    HW2 2613   0.687   3.962   0.403  0.4161 -0.3520  0.0241
  862SOL     OW 2614   2.110   4.612   3.169  0.3407 -0.1414  0.4321
  862SOL    HW1 2615   2.078   4.646   3.253 -0.1080  0.7117 -0.0699
  862SOL    HW2 2616   2.197   4.577   3.189 -0.5596 -1.8140  1.6704
  863SOL     OW 2617   3.879   3.510   0.853  0.2386 -0.0861 -0.6018
  863SOL    HW1 2618   3.835   3.434   0.814  0.1777 -0.4049  0.0726
  863SOL    HW2 2619   3.916   3.477   0.935 -1.6583  1.1164  0.8202
  864SOL     OW 2620   0.038   1.735   3.566 -0.1179 -0.1741 -0.1873
  864SOL    HW1 2621   0.112   1.684   3.535  0.7635  1.0414 -0.1679
  864SOL    HW2 2622   0.046   1.736   3.661  0.8308  1.2960 -0.2368
  865SOL     OW 2623   3.429   4.053   3.753  0.0085  0.9597 -0.2455
  865SOL    HW1 2624   3.489   4.127   3.745  0.8821  0.1561 -1.4645
  865SOL    HW2 2625   3.484   3.976   3.742 -0.6792  0.0285  2.1819
  866SOL     OW 2626   2.861   2.264   3.059 -0.2713 -0.0467  0.1502
  866SOL    HW1 2627   2.852   2.170   3.072  0.5342  0.0558  1.6151
  866SOL    HW2 2628   2.925   2.272   2.988  2.3028 -0.6347  2.2713
  867SOL     OW 2629   0.256   4.149   0.557  0.0766 -0.0776  0.1602
  867SOL    HW1 2630   0.314   4.202   0.613 -1.1635 -0.1231  1.5452
  867SOL    HW2 2631   0.296   4.062   0.557 -0.3689 -0.3269  1.7892
  868SOL     OW 2632   2.707   1.725   0.019  0.0174  0.2519 -0.2987
  868SOL    HW1 2633   2.670   1.799   0.068  1.9676  0.1134  1.5191
  868SOL    HW2 2634   2.798   1.748   0.006  0.6185 -1.7017  0.1010
  869SOL     OW 2635   0.037   3.842   3.554  0.8706 -0.8741 -0.0234
  869SOL    HW1 2636  -0.047   3.863   3.512  0.6318 -0.4288  0.6683
  869SOL    HW2 2637   0.102   3.853   3.484  0.4258 -0.5767 -0.3974
  870SOL     OW 2638   1.034   2.333   1.951 -0.0509 -0.1649 -0.0193
  870SOL    HW1 2639   0.995   2.415   1.919 -1.2422 -0.9317 -0.6246
  870SOL    HW2 2640   0.977   2.307   2.023 -0.7403 -1.3432 -0.9557
  871SOL     OW 2641   0.060   4.210   4.259  0.3330 -0.2029  0.2072
  871SOL    HW1 2642  -0.017   4.162   4.290 -0.3909 -0.7514 -2.2460
  871SOL    HW2 2643   0.033   4.248   4.176  2.4219  0.4201 -0.2436
  872SOL     OW 2644   3.888   3.626   1.320  0.2099 -0.0825  0.1389
  872SOL    HW1 2645   3.886   3.595   1.230  0.8277 -1.2495  0.4995
  872SOL    HW2 2646   3.847   3.712   1.317 -2.5454 -1.3175 -0.7504
  873SOL     OW 2647   1.547   2.289   2.141  0.1477  0.2827 -0.2444
  873SOL    HW1 2648   1.629   2.254   2.107  0.1997 -1.2698  1.3487
  873SOL    HW2 2649   1.570   2.327   2.226 -0.5710  0.9798 -0.3510
  874SOL     OW 2650   1.638   0.093   0.638  0.2342 -0.4267 -0.2123
  874SOL    HW1 2651   1.650   0.183   0.608  0.9660 -0.4794 -0.0886
  874SOL    HW2 2652   1.560   0.062   0.591  0.8170 -0.2046 -1.3507
  875SOL     OW 2653   1.200   4.455   1.411 -0.0102  0.0089  0.2553
  875SOL    HW1 2654   1.177   4.547   1.422 -0.1438  0.0285 -0.1691
  875SOL    HW2 2655   1.287   4.458   1.369 -0.0959 -0.0580  0.0747
  876SOL     OW 2656   1.892   1.690   2.119 -0.0792 -0.0319 -0.0670
  876SOL    HW1 2657   1.893   1.786   2.122 -0.6155  0.0643 -1.7456
  876SOL    HW2 2658   1.847   1.663   2.199 -1.7164  1.2213 -0.5056
  877SOL     OW 2659   0.873   2.249   4.800  0.3267  0.2978 -0.5532
  877SOL    HW1 2660   0.959   2.255   4.841  0.1409 -1.9879  0.2871
  877SOL    HW2 2661   0.889   2.209   4.715  0.0895 -0.3779 -0.2878
  878SOL     OW 2662   0.268   3.352   3.999  0.0199 -0.1146  0.5472
  878SOL    HW1 2663   0.326   3.368   4.074 -0.1879  0.1610  0.6474
  878SOL    HW2 2664   0.193   3.305   4.035 -0.3989  0.6115  0.6297
  879SOL     OW 2665   1.898   3.006   2.701 -0.2609 -0.6412  0.4698
  879SOL    HW1 2666   1.836   3.053   2.756 -0.2755 -0.4275  0.2743
  879SOL    HW2 2667   1.944   3.075   2.653 -0.8421 -0.8511 -0.4229
  880SOL     OW 2668   3.256   2.389   0.540 -0.2615 -0.2714  0.4465
  880SOL    HW1 2669   3.212   2.348   0.614  0.8069 -1.5594  0.4057
  880SOL    HW2 2670   3.348   2.362   0.549 -0.1022 -0.4257 -1.3305
  881SOL     OW 2671   4.525   1.711   0.459 -0.4962 -0.1979  0.1369
  881SOL    HW1 2672   4.504   1.761   0.380 -0.0443  0.0024  0.1402
  881SOL    HW2 2673   4.470   1.750   0.527 -0.6173 -0.1291 -0.0003
  882SOL     OW 2674   0.631   2.234   3.288 -0.2134 -0.0089 -0.1125
  882SOL    HW1 2675   0.608   2.319   3.250  1.3765  0.2394 -0.5933
  882SOL    HW2 2676   0.650   2.178   3.213 -0.3089 -0.5158  0.2339
  883SOL     OW 2677   0.355   1.735   4.072  0.0276  0.1867  0.2750
  883SOL    HW1 2678   0.319   1.665   4.018  1.5541 -0.5959  0.1981
  883SOL    HW2 2679   0.386   1.800   4.009  1.6569 -0.6504  0.1460
  884SOL     OW 2680   0.773   3.575   1.140  0.2317  0.2739  0.7838
  884SOL    HW1 2681   0.718   3.577   1.218 -0.6354  1.4278  0.1845
  884SOL    HW2 2682   0.801   3.666   1.128  0.2020  0.1487 -0.3380
  885SOL     OW 2683   2.689   3.694   4.407 -0.5662  0.0823  0.4318
  885SOL    HW1 2684   2.698   3.729   4.318  1.3354  0.4115  0.7064
  885SOL    HW2 2685   2.594   3.691   4.422 -0.9956 -1.2474 -2.0631
  886SOL     OW 2686   2.403   1.145   0.822 -0.3714 -0.4441 -0.0692
  886SOL    HW1 2687   2.449   1.073   0.780 -0.4854 -0.6809  0.2104
  886SOL    HW2 2688   2.310   1.126   0.806 -0.3874 -0.1231 -0.3793
  887SOL     OW 2689   0.781   4.459   0.648  0.0707  0.0042  0.0047
  887SOL    HW1 2690   0.739   4.378   0.618 -1.3284 -0.0917  1.9617
  887SOL    HW2 2691   0.799   4.442   0.741  2.5936  0.8509 -0.2727
  888SOL     OW 2692   1.177   3.706   4.201  0.2076 -0.2612  0.3171
  888SOL    HW1 2693   1.141   3.792   4.223 -0.0549 -0.2356 -0.2059
  888SOL    HW2 2694   1.272   3.720   4.196 -0.0034  0.9563 -3.6458
  889SOL     OW 2695   3.943   4.490   2.926 -0.3331 -0.1127  0.0657
  889SOL    HW1 2696   3.870   4.538   2.886 -1.0179 -1.4384 -0.3248
  889SOL    HW2 2697   3.941   4.404   2.885  2.9449  0.4937 -1.7136
  890SOL     OW 2698   0.374   4.792   0.597  0.0226 -0.4153  0.2625
  890SOL    HW1 2699   0.440   4.812   0.530 -0.5026 -0.3824 -0.2548
  890SOL    HW2 2700   0.423   4.745   0.665  0.9194  1.0849  0.6960
  891SOL     OW 2701   0.926   1.593   0.342 -0.3033  0.2849  0.7428
  891SOL    HW1 2702   0.868   1.543   0.285  0.6372  0.7011 -0.6332
  891SOL    HW2 2703   0.868   1.654   0.388 -0.9178  1.1855 -1.1260
  892SOL     OW 2704   2.933   4.163   1.339  0.0096  0.0014 -0.1733
  892SOL    HW1 2705   2.900   4.251   1.324  0.6883  0.1999 -0.5969
  892SOL    HW2 2706   2.989   4.146   1.262 -0.9628 -1.2087 -0.6374
  893SOL     OW 2707   1.095   3.645   2.962  0.2818 -0.6598  1.0660
  893SOL    HW1 2708   1.041   3.587   2.909  0.6160 -0.7865  0.8655
  893SOL    HW2 2709   1.182   3.641   2.923 -0.5070  3.2429 -1.6543
  894SOL     OW 2710   3.950   2.779   3.317 -0.6060  0.3648  0.2614
  894SOL    HW1 2711   3.929   2.744   3.404 -0.1631 -0.7527 -0.0679
  894SOL    HW2 2712   3.896   2.728   3.257 -1.2127  1.4094 -0.1030
  895SOL     OW 2713   0.876   1.511   3.134  0.0345  0.1938 -0.5591
  895SOL    HW1 2714   0.798   1.505   3.189  1.1868 -1.9462  0.9982
  895SOL    HW2 2715   0.925   1.585   3.170  0.7020 -1.0906  1.3443
  896SOL     OW 2716   4.202   0.368   3.389 -0.2750 -0.0420  0.1920
  896SOL    HW1 2717   4.201   0.425   3.466 -1.0153 -0.1150  0.2419
  896SOL    HW2 2718   4.182   0.281   3.423 -0.3289 -0.1239 -0.0470
  897SOL     OW 2719   4.408  -0.002   0.628  0.3914 -0.3271 -0.3328
  897SOL    HW1 2720   4.319  -0.033   0.607 -0.7475  2.0549  0.5864
  897SOL    HW2 2721   4.428   0.061   0.559 -0.1147  1.6967  1.2998
  898SOL     OW 2722   2.586   1.519   3.475  0.1690 -0.2941 -0.5283
  898SOL    HW1 2723   2.585   1.427   3.501  0.4172  0.2423  1.5851
  898SOL    HW2 2724   2.661   1.556   3.523 -0.6900  1.2587 -0.3252
  899SOL     OW 2725   0.280   0.508   0.836 -0.4496  0.1234 -0.1670
  899SOL    HW1 2726   0.189   0.535   0.823 -1.6352 -2.3702  1.8373
  899SOL    HW2 2727   0.317   0.505   0.748 -1.8302  2.5312 -0.9301
  900SOL     OW 2728   3.892   2.422   0.001  0.7147  0.0852 -0.2517
  900SOL    HW1 2729   3.902   2.499   0.058  2.5386 -1.2643  1.3936
  900SOL    HW2 2730   3.976   2.377   0.007 -0.2758 -2.0179 -1.1925
  901SOL     OW 2731   1.506   1.318   4.073 -0.1095  0.1414 -0.3151
  901SOL    HW1 2732   1.447   1.383   4.110 -0.5229  0.0813 -0.8465
  901SOL    HW2 2733   1.566   1.369   4.019  0.5865  0.2449  0.5403
  902SOL     OW 2734   1.642   3.544   2.270 -0.0255  0.5993 -0.7676
  902SOL    HW1 2735   1.660   3.479   2.338  0.0412  1.1496 -0.2502
  902SOL    HW2 2736   1.706   3.613   2.286  0.2048  0.5846 -1.5987
  903SOL     OW 2737   0.158   2.172   3.341 -0.1730  0.4159 -0.2271
  903SOL    HW1 2738   0.190   2.251   3.384  1.6244 -0.1867 -0.3853
  903SOL    HW2 2739   0.141   2.111   3.413  0.8890  0.0953 -0.2380
  904SOL     OW 2740   2.698   3.406   1.641 -0.0434  0.1755  0.8396
  904SOL    HW1 2741   2.650   3.344   1.696 -1.0910 -0.8250 -1.1066
  904SOL    HW2 2742   2.638   3.427   1.570  2.0575 -0.5125 -1.2747
  905SOL     OW 2743   4.371   1.324   2.433 -0.1170  0.2445 -0.4425
  905SOL    HW1 2744   4.402   1.329   2.523 -0.6301 -0.2941 -0.2346
  905SOL    HW2 2745   4.402   1.405   2.393  0.2525  0.4136  0.1680
  906SOL     OW 2746   1.663   2.654   3.770  0.3272 -0.4331 -0.0808
  906SOL    HW1 2747   1.652   2.675   3.677 -0.2645 -0.9872 -0.1466
  906SOL    HW2 2748   1.704   2.567   3.769 -0.2863 -0.7335  0.1646
  907SOL     OW 2749   3.568   0.611   0.314 -0.3866  0.8428 -0.0973
  907SOL    HW1 2750   3.657   0.634   0.338  0.0292 -0.0049 -0.7926
  907SOL    HW2 2751   3.573   0.589   0.221 -1.1104 -0.2892  0.1203
  908SOL     OW 2752   1.007   1.048   1.818  0.1631 -0.2575 -0.2097
  908SOL    HW1 2753   1.069   1.055   1.746  0.3688  1.0601  0.0694
  908SOL    HW2 2754   0.931   1.003   1.781  0.5088 -0.1241 -1.0832
  909SOL     OW 2755   1.019   4.924   0.869 -0.0913  0.3171  0.2292
  909SOL    HW1 2756   0.933   4.960   0.849  0.0871 -0.0704 -1.3707
  909SOL    HW2 2757   1.002   4.837   0.905 -0.3516 -0.9600 -2.7431
  910SOL     OW 2758   3.178   0.886   3.312  0.2748 -0.2001  0.4441
  910SOL    HW1 2759   3.150   0.972   3.344  1.8808  0.0624  1.2198
  910SOL    HW2 2760   3.184   0.897   3.217  2.5149  1.2169  0.6900
  911SOL     OW 2761   0.895   3.953   0.163  0.1778  0.0366  0.2331
  911SOL    HW1 2762   0.872   3.883   0.103  0.1164  0.1293  0.1482
  911SOL    HW2 2763   0.895   3.911   0.249 -1.8253  0.3316  0.4423
  912SOL     OW 2764   1.658   3.502   3.150  0.1048  0.1754 -0.0599
  912SOL    HW1 2765   1.722   3.493   3.220  1.2108  0.2938 -1.0304
  912SOL    HW2 2766   1.700   3.558   3.085  0.2353 -2.0197 -2.0424
  913SOL     OW 2767   1.032   2.661   2.516  0.4438  0.3477 -0.0803
  913SOL    HW1 2768   0.969   2.718   2.560  0.2290 -0.5499  0.8236
  913SOL    HW2 2769   0.979   2.589   2.482  1.0939 -1.2315  2.0287
  914SOL     OW 2770   3.817   2.101   1.733 -0.6583  0.3031 -0.2678
  914SOL    HW1 2771   3.842   2.181   1.779 -0.5161 -0.1778  0.5043
  914SOL    HW2 2772   3.900   2.067   1.698 -0.5694 -0.0391  0.2699
  915SOL     OW 2773   1.612   1.123   3.703 -0.6391  0.0104 -0.4663
  915SOL    HW1 2774   1.649   1.207   3.676 -1.9314  0.6946 -0.1840
  915SOL    HW2 2775   1.524   1.122   3.666 -0.3958 -1.5582 -1.0855
  916SOL     OW 2776   3.139   4.296   2.252  0.3129 -0.1440  0.4034
  916SOL    HW1 2777   3.071   4.255   2.197 -0.0366  0.5187  0.3232
  916SOL    HW2 2778   3.098   4.377   2.282  1.1868  0.4178  0.1002
  917SOL     OW 2779   2.182   0.471   4.560  0.0080 -0.3044 -0.2940
  917SOL    HW1 2780   2.253   0.409   4.572  0.6586  0.5362  0.3913
  917SOL    HW2 2781   2.220   0.556   4.584 -1.0608  0.2469 -0.4683
  918SOL     OW 2782   4.402   4.145   2.466  0.0044  0.6631  0.4049
  918SOL    HW1 2783   4.376   4.218   2.523 -1.1982  2.7092 -2.5445
  918SOL    HW2 2784   4.497   4.151   2.461  0.2406 -0.0563  2.6810
  919SOL     OW 2785   3.029   3.302   3.135 -0.2486  0.3228 -0.1137
  919SOL    HW1 2786   3.022   3.374   3.073 -0.5629  0.8054  0.4694
  919SOL    HW2 2787   2.951   3.249   3.119 -0.0233  0.1064 -0.5332
  920SOL     OW 2788   1.602   0.242   4.060  0.3081  0.1652  0.0455
  920SOL    HW1 2789   1.680   0.226   4.113  1.1672 -1.4334 -1.5981
  920SOL    HW2 2790   1.531   0.201   4.109  0.3083  2.2103  1.8952
  921SOL     OW 2791   2.280   3.037   3.603 -0.7100  0.0609  0.3785
  921SOL    HW1 2792   2.338   2.965   3.577 -1.4188 -0.6199  0.6239
  921SOL    HW2 2793   2.239   3.006   3.684 -0.5800  1.0024  0.8146
  922SOL     OW 2794   2.703   2.550   0.652  0.4067 -0.1881 -0.8088
  922SOL    HW1 2795   2.608   2.560   0.645  0.2357 -0.2317  0.9389
  922SOL    HW2 2796   2.726   2.491   0.580 -0.9407 -0.4785 -1.0341
  923SOL     OW 2797   1.862   0.892   1.837 -0.2851  0.0440 -0.4926
  923SOL    HW1 2798   1.935   0.931   1.886 -0.9359  0.8769 -0.1779
  923SOL    HW2 2799   1.834   0.819   1.891  0.5050 -0.4774 -0.7622
  924SOL     OW 2800   4.414   1.570   0.100  0.2843  0.3470 -0.2120
  924SOL    HW1 2801   4.428   1.495   0.041  1.9317  0.8462 -0.5101
  924SOL    HW2 2802   4.341   1.618   0.060  0.3147 -0.1871 -0.9513
  925SOL     OW 2803   1.471   2.956   4.196 -0.1621  0.4607  0.3941
  925SOL    HW1 2804   1.563   2.967   4.218  0.3596  2.7184 -2.2753
  925SOL    HW2 2805   1.469   2.878   4.139  0.3582  1.1668 -0.6142
  926SOL     OW 2806   4.674   3.984   3.536 -0.1579  0.4715 -0.0273
  926SOL    HW1 2807   4.709   4.062   3.579 -1.9916  1.1488  0.2966
  926SOL    HW2 2808   4.600   4.015   3.484 -0.5943 -0.9726 -0.3208
  927SOL     OW 2809   3.435   2.360   2.268  0.0104 -0.2706  0.1080
  927SOL    HW1 2810   3.494   2.395   2.334  0.0860  0.0573 -0.1347
  927SOL    HW2 2811   3.417   2.270   2.297 -0.3425  0.0270  0.8358
  928SOL     OW 2812   2.222   0.309   3.099 -0.3709  0.7733 -0.2742
  928SOL    HW1 2813   2.230   0.218   3.072 -1.7848 -0.3052  2.5268
  928SOL    HW2 2814   2.279   0.357   3.039 -0.2913 -1.7947 -2.4234
  929SOL     OW 2815   0.884   1.255   4.654 -0.1273  0.3155 -0.8828
  929SOL    HW1 2816   0.807   1.294   4.694  1.1773  0.3002  1.8953
  929SOL    HW2 2817   0.918   1.323   4.596 -1.3249  0.8999 -0.9340
  930SOL     OW 2818   3.063   2.355   1.304 -0.1957  0.1548  0.7194
  930SOL    HW1 2819   3.087   2.446   1.318  0.3983  0.2157 -0.6201
  930SOL    HW2 2820   3.116   2.306   1.367  0.1466  0.6547  0.8207
  931SOL     OW 2821   1.843   1.537   2.865  0.1319 -0.0154  0.5119
  931SOL    HW1 2822   1.783   1.474   2.906 -0.2864  0.1127  0.1027
  931SOL    HW2 2823   1.929   1.511   2.897 -0.0018 -0.9620  0.1557
  932SOL     OW 2824   1.308   2.588   2.931 -0.3507  0.0648  0.0571
  932SOL    HW1 2825   1.382   2.573   2.871  0.3422 -0.4428  1.0069
  932SOL    HW2 2826   1.284   2.501   2.961 -0.4461  0.3388  0.7974
  933SOL     OW 2827   1.215   4.038   2.531 -0.6392 -0.0779 -0.4212
  933SOL    HW1 2828   1.122   4.060   2.533 -0.1055  2.4847  0.1197
  933SOL    HW2 2829   1.260   4.123   2.533  1.7376 -1.2425  0.9655
  934SOL     OW 2830   2.847   2.859   1.386  0.1116  0.2939 -0.7407
  934SOL    HW1 2831   2.830   2.937   1.332 -1.2218  1.0901  0.7515
  934SOL    HW2 2832   2.805   2.878   1.470  1.4727 -1.2208  0.3529
  935SOL     OW 2833   3.781   3.547   0.461  0.0135 -0.0953 -0.0586
  935SOL    HW1 2834   3.703   3.561   0.516  1.2154  0.2472  1.6434
  935SOL    HW2 2835   3.848   3.602   0.501  1.0644 -0.1195 -1.6933
  936SOL     OW 2836   1.310   0.300   2.674 -0.0492  0.6049 -0.2478
  936SOL    HW1 2837   1.297   0.304   2.580 -1.2165  0.8142 -0.0917
  936SOL    HW2 2838   1.261   0.223   2.702  2.5484 -1.1506 -0.1220
  937SOL     OW 2839   2.868   2.318   2.565 -0.4394 -0.2476 -0.4792
  937SOL    HW1 2840   2.921   2.258   2.513  0.7102 -1.0768  1.5295
  937SOL    HW2 2841   2.784   2.272   2.577 -0.2322 -0.6330 -0.4961
  938SOL     OW 2842   1.442   2.717   3.538 -0.0183 -0.2385 -0.6227
  938SOL    HW1 2843   1.378   2.671   3.592  0.4536 -0.9874 -0.6786
  938SOL    HW2 2844   1.416   2.809   3.542 -2.0558 -0.6970 -1.9557
  939SOL     OW 2845  -0.009   3.041   4.387 -0.8657  0.3342 -0.0946
  939SOL    HW1 2846   0.047   2.978   4.342 -1.6470 -1.0581  0.8204
  939SOL    HW2 2847   0.008   3.026   4.480 -1.8569  0.7289  0.1619
  940SOL     OW 2848   3.717   1.424   2.862 -0.5210  0.7501  0.3337
  940SOL    HW1 2849   3.775   1.485   2.908  1.7645 -0.0946 -1.2527
  940SOL    HW2 2850   3.690   1.472   2.783 -0.1521  0.3802 -0.0265
  941SOL     OW 2851   3.349   1.931   3.191 -0.7528 -0.2377 -0.0950
  941SOL    HW1 2852   3.303   1.928   3.107 -0.0743 -0.3814 -0.4699
  941SOL    HW2 2853   3.435   1.967   3.170 -0.3822 -0.7925  0.4492
  942SOL     OW 2854   3.557   3.114   4.559  0.8615 -0.2251  0.0081
  942SOL    HW1 2855   3.527   3.083   4.645  0.8493 -0.2310  0.0018
  942SOL    HW2 2856   3.632   3.058   4.538 -0.2056 -1.4274 -0.7904
  943SOL     OW 2857   0.130   0.842   0.877  0.9674 -0.3153 -0.0886
  943SOL    HW1 2858   0.079   0.908   0.829 -1.1595 -0.7920  1.4262
  943SOL    HW2 2859   0.216   0.843   0.833  0.0811  1.3685 -1.9577
  944SOL     OW 2860   0.786   4.358   2.464  0.0779  0.0177 -0.2927
  944SOL    HW1 2861   0.713   4.307   2.499 -0.0295  0.1074 -0.3862
  944SOL    HW2 2862   0.864   4.306   2.486  0.1437  0.7638  1.3290
  945SOL     OW 2863   1.402   1.890   0.230 -0.0155 -0.6740 -0.3428
  945SOL    HW1 2864   1.429   1.865   0.318 -0.5348  1.6093  0.5427
  945SOL    HW2 2865   1.475   1.940   0.195  0.1310 -1.4397 -1.1930
  946SOL     OW 2866   4.626   4.808   2.838  0.3671 -0.2718 -0.2248
  946SOL    HW1 2867   4.579   4.725   2.849  0.1988  0.0124  1.4325
  946SOL    HW2 2868   4.563   4.875   2.865 -0.2321  0.6434 -3.4542
  947SOL     OW 2869   4.534   0.395   3.700  0.1382 -0.0266  0.4077
  947SOL    HW1 2870   4.622   0.361   3.711  0.5379  1.0268  0.5971
  947SOL    HW2 2871   4.543   0.490   3.713 -0.7644  0.2842 -0.9872
  948SOL     OW 2872   0.209   2.766   3.333 -0.3326 -0.1426 -0.3876
  948SOL    HW1 2873   0.219   2.853   3.371 -1.3660  0.1511 -0.7340
  948SOL    HW2 2874   0.274   2.712   3.378  0.9158  0.9841 -0.7784
  949SOL     OW 2875   2.171   0.953   2.763  0.0696 -0.0933 -0.4472
  949SOL    HW1 2876   2.246   1.004   2.734 -0.7038  1.0214 -0.5666
  949SOL    HW2 2877   2.141   0.907   2.684  1.4197 -1.6344 -0.1052
  950SOL     OW 2878   3.629   0.133   4.369  0.3973 -0.2796  0.2120
  950SOL    HW1 2879   3.592   0.051   4.335 -0.8879  0.3159  0.1361
  950SOL    HW2 2880   3.695   0.158   4.305  1.1947 -1.5170  0.4983
  951SOL     OW 2881   3.251   0.083   3.242 -0.2184 -0.9111 -0.0249
  951SOL    HW1 2882   3.200   0.060   3.320 -0.1875 -1.6648 -0.2272
  951SOL    HW2 2883   3.197   0.053   3.169 -0.3256 -0.0519 -0.3078
  952SOL     OW 2884   0.351   3.144   3.571 -0.2748  0.0747  0.1247
  952SOL    HW1 2885   0.346   3.143   3.666 -0.5955 -2.3090  0.1472
  952SOL    HW2 2886   0.442   3.167   3.552  0.0560 -0.4200  1.0572
  953SOL     OW 2887   1.632   3.801   3.280 -0.1902 -0.3412  0.2482
  953SOL    HW1 2888   1.676   3.814   3.197 -0.9983  0.1331 -0.1199
  953SOL    HW2 2889   1.690   3.744   3.330 -0.4025 -1.8703 -1.2033
  954SOL     OW 2890   1.533   3.848   1.369  0.1894  0.4659  0.0349
  954SOL    HW1 2891   1.546   3.771   1.314  0.4599  0.3826  0.2102
  954SOL    HW2 2892   1.616   3.857   1.416 -0.0649  0.4977  0.4759
  955SOL     OW 2893   0.673   2.524   1.658 -0.0220  0.0666  0.3186
  955SOL    HW1 2894   0.733   2.520   1.584 -0.9254  1.1577 -0.5202
  955SOL    HW2 2895   0.657   2.433   1.682 -0.2470 -0.3534 -1.2979
  956SOL     OW 2896   1.053   2.954   3.697  0.6727 -0.3922  0.2837
  956SOL    HW1 2897   1.078   2.903   3.774  1.9707 -0.1370  0.0693
  956SOL    HW2 2898   0.958   2.957   3.699  0.6929  0.7240  2.6098
  957SOL     OW 2899   3.238   1.660   4.056  0.0429  0.3929 -0.2230
  957SOL    HW1 2900   3.145   1.673   4.038 -0.2984 -1.3910 -0.0242
  957SOL    HW2 2901   3.254   1.708   4.137 -1.2668 -0.9998  0.9335
  958SOL     OW 2902   0.813   3.387   3.191  0.0900  0.4545  0.1886
  958SOL    HW1 2903   0.905   3.366   3.173  0.1480  1.1382 -0.3438
  958SOL    HW2 2904   0.770   3.301   3.197  0.5609  0.1555 -0.6113
  959SOL     OW 2905   1.272   3.737   2.033  0.0111 -0.6077 -0.0412
  959SOL    HW1 2906   1.367   3.733   2.033  0.0140 -0.6739 -0.8229
  959SOL    HW2 2907   1.244   3.656   2.076  0.3222  0.4162  2.2022
  960SOL     OW 2908   0.950   2.595   1.781  0.0588  0.6444  0.4087
  960SOL    HW1 2909   0.990   2.614   1.866 -3.1119  1.5991  1.8621
  960SOL    HW2 2910   0.859   2.572   1.802 -0.8635  0.9152 -2.7208
  961SOL     OW 2911   3.824   2.878   3.798 -0.5669  0.2243 -1.1137
  961SOL    HW1 2912   3.838   2.973   3.797  3.3916 -0.1866 -0.3955
  961SOL    HW2 2913   3.832   2.853   3.890  1.0568 -1.0101 -1.5407
  962SOL     OW 2914   1.065   4.006   1.447 -0.0727  0.7288 -0.2579
  962SOL    HW1 2915   1.102   4.083   1.403 -1.0959  0.9857 -0.6972
  962SOL    HW2 2916   1.139   3.946   1.456  0.5190  1.3533 -0.8300
  963SOL     OW 2917   2.452   3.916   2.797 -0.2408  0.1714 -0.6232
  963SOL    HW1 2918   2.390   3.849   2.826 -2.1029  0.8625 -2.6954
  963SOL    HW2 2919   2.538   3.877   2.813 -1.2106 -1.6880  0.4879
  964SOL     OW 2920   4.167   3.231   2.042 -0.0711 -0.0411 -0.2315
  964SOL    HW1 2921   4.181   3.242   2.136 -0.9008  0.9692 -0.1987
  964SOL    HW2 2922   4.255   3.229   2.004  0.2593  0.1036  0.5156
  965SOL     OW 2923   1.925   1.419   0.377 -0.3503 -0.3829  0.4491
  965SOL    HW1 2924   1.837   1.383   0.374 -0.3730 -0.2586 -0.6259
  965SOL    HW2 2925   1.951   1.429   0.286  0.9649 -0.8503  0.7405
  966SOL     OW 2926   1.365   2.099   1.996  0.3430  0.4613  0.1044
  966SOL    HW1 2927   1.354   2.194   1.988  0.9595  0.5459  0.1920
  966SOL    HW2 2928   1.320   2.063   1.920 -0.0052  0.8192  0.1402
  967SOL     OW 2929   3.841   0.928   1.279  0.2767 -0.4512  0.2498
  967SOL    HW1 2930   3.861   0.949   1.188 -0.1936  0.2428  0.3007
  967SOL    HW2 2931   3.796   0.843   1.274  1.2484 -0.9689 -0.0513
  968SOL     OW 2932   4.049   1.877   3.391 -0.7058 -0.3618 -0.1776
  968SOL    HW1 2933   4.041   1.895   3.485 -0.1012 -1.5918  0.1397
  968SOL    HW2 2934   4.004   1.950   3.348  1.2186  1.6444  0.9835
  969SOL     OW 2935   1.105   1.123   2.988  0.4861 -0.2928  0.3582
  969SOL    HW1 2936   1.155   1.204   2.990  0.7258 -0.4398  0.3431
  969SOL    HW2 2937   1.014   1.151   2.973  0.8327 -0.1415 -1.7385
  970SOL     OW 2938   2.285   0.391   4.151  0.1212  0.1246  0.1531
  970SOL    HW1 2939   2.351   0.429   4.209  0.2413 -1.5877  1.2130
  970SOL    HW2 2940   2.211   0.452   4.155  2.5716  3.8861 -3.5693
  971SOL     OW 2941   4.780   0.349   3.379 -0.7627  0.7591 -0.2922
  971SOL    HW1 2942   4.747   0.265   3.413 -1.8294  1.7982  1.4523
  971SOL    HW2 2943   4.707   0.384   3.328 -0.3232  0.6433 -1.0081
  972SOL     OW 2944   2.097   2.212   1.216  0.0834 -0.1944  0.0336
  972SOL    HW1 2945   2.100   2.184   1.125 -0.8406 -1.6726  0.4260
  972SOL    HW2 2946   2.004   2.215   1.237  0.2652  0.6561  0.7876
  973SOL     OW 2947   2.718   3.254   3.245 -0.0929 -0.5669 -0.2482
  973SOL    HW1 2948   2.629   3.284   3.264 -0.1425 -0.8944  0.0613
  973SOL    HW2 2949   2.774   3.328   3.269 -0.2918 -0.2919 -0.6190
  974SOL     OW 2950   4.068   3.496   3.175 -0.2675 -0.4378  0.0119
  974SOL    HW1 2951   3.988   3.484   3.227 -1.4471  0.7554 -1.3947
  974SOL    HW2 2952   4.072   3.419   3.119 -2.4303  0.9612 -2.2897
  975SOL     OW 2953   3.912   1.190   2.227 -0.1871  0.4051 -0.0667
  975SOL    HW1 2954   3.946   1.196   2.138  0.6301  1.4787  0.2928
  975SOL    HW2 2955   3.972   1.131   2.272 -0.0723  0.5704 -0.0012
  976SOL     OW 2956   0.601   0.230   2.710  0.2131 -0.8671  0.1447
  976SOL    HW1 2957   0.627   0.160   2.770  0.5658 -1.4529 -0.6826
  976SOL    HW2 2958   0.531   0.191   2.657 -0.6196 -0.1128  0.6582
  977SOL     OW 2959   3.659   2.217   0.062 -0.0779 -0.2951 -0.0062
  977SOL    HW1 2960   3.714   2.189  -0.011 -0.6796 -2.2783  0.2423
  977SOL    HW2 2961   3.712   2.281   0.109  1.0175 -0.3163 -1.1767
  978SOL     OW 2962   0.377   4.535   0.779  0.2068  0.4930 -0.0145
  978SOL    HW1 2963   0.359   4.447   0.811 -0.6091  0.7785  0.3443
  978SOL    HW2 2964   0.431   4.522   0.701 -0.7605 -0.3699 -0.5612
  979SOL     OW 2965   3.751   4.626   0.832 -0.3577 -0.7623  0.2702
  979SOL    HW1 2966   3.743   4.704   0.777  1.7708 -0.4207  0.3494
  979SOL    HW2 2967   3.845   4.612   0.840 -0.6782 -2.9701  0.8152
  980SOL     OW 2968   3.646   0.526   0.735 -0.2315 -0.3052 -0.4904
  980SOL    HW1 2969   3.631   0.522   0.640 -0.2210  0.3371 -0.5214
  980SOL    HW2 2970   3.592   0.599   0.764 -0.4765 -0.6964  0.0531
  981SOL     OW 2971   4.426   1.999   3.731 -0.1790  0.0069 -0.4745
  981SOL    HW1 2972   4.414   1.993   3.826 -1.6134 -0.8592 -0.6792
  981SOL    HW2 2973   4.438   2.092   3.714 -0.8744  0.2766  0.4507
  982SOL     OW 2974   0.422   1.767   3.112  0.2638 -0.0023  0.0804
  982SOL    HW1 2975   0.388   1.856   3.126 -3.9859 -0.9723 -2.2408
  982SOL    HW2 2976   0.506   1.781   3.068 -0.6319  2.9382 -0.9917
  983SOL     OW 2977   0.764   4.520   2.856 -0.3422 -0.0863 -0.0961
  983SOL    HW1 2978   0.701   4.554   2.793 -2.1281  1.4110  2.2967
  983SOL    HW2 2979   0.712   4.465   2.915  1.1037 -0.8989  0.4829
  984SOL     OW 2980   2.378   4.523   3.215 -0.1450  0.5162  0.2160
  984SOL    HW1 2981   2.450   4.472   3.251 -0.8207 -0.5809  0.0453
  984SOL    HW2 2982   2.421   4.592   3.164  0.7864  0.4978  0.9422
  985SOL     OW 2983   4.797   0.299   0.089  0.2116 -0.1392  0.3750
  985SOL    HW1 2984   4.802   0.272  -0.003 -3.3522 -0.2035  0.0646
  985SOL    HW2 2985   4.844   0.382   0.092  0.8650 -0.3920 -1.3567
  986SOL     OW 2986   0.712   3.592   2.673  0.2318 -0.2321  0.1471
  986SOL    HW1 2987   0.638   3.532   2.684 -1.2534  0.9553 -2.4052
  986SOL    HW2 2988   0.679   3.676   2.706  1.5373 -0.2780  1.6929
  987SOL     OW 2989   1.496   2.752   3.997  0.0347  0.3676 -0.1226
  987SOL    HW1 2990   1.415   2.768   3.948  0.7519  2.0005 -0.8340
  987SOL    HW2 2991   1.554   2.710   3.934 -0.1735 -0.6495  0.3404
  988SOL     OW 2992   0.622   1.622   3.630  0.1535  0.1527  0.2308
  988SOL    HW1 2993   0.626   1.553   3.564  0.1176  1.1239 -0.8129
  988SOL    HW2 2994   0.674   1.588   3.704  0.1709 -0.9557 -0.2749
  989SOL     OW 2995   2.852   0.537   2.233  0.1661 -0.1517 -0.1149
  989SOL    HW1 2996   2.777   0.559   2.178 -0.0257  0.9898  0.5638
  989SOL    HW2 2997   2.924   0.591   2.198  0.3871 -0.4086 -0.0647
  990SOL     OW 2998   0.927   3.072   2.459 -0.1397  0.1267  0.3278
  990SOL    HW1 2999   0.838   3.089   2.491  0.1866 -0.8205  1.8579
  990SOL    HW2 3000   0.965   3.014   2.525  1.0161 -0.9590 -1.2415
  991SOL     OW 3001   0.719   1.182   1.250 -0.2716  0.3968  0.0336
  991SOL    HW1 3002   0.794   1.167   1.191 -0.1773 -2.6065  0.7464
  991SOL    HW2 3003   0.734   1.123   1.323 -2.8247  0.4902  0.7245
  992SOL     OW 3004   2.821   0.691   1.976 -0.0975 -0.2129 -0.7800
  992SOL    HW1 3005   2.758   0.689   1.904  0.1566 -0.4912 -0.9978
  992SOL    HW2 3006   2.768   0.710   2.054 -0.4237 -0.2661 -0.9863
  993SOL     OW 3007   0.823   1.129   3.997  0.3379 -0.2365 -0.4010
  993SOL    HW1 3008   0.876   1.050   3.980  0.8554  0.3243 -1.5202
  993SOL    HW2 3009   0.811   1.129   4.091  0.6180 -1.4835 -0.3343
  994SOL     OW 3010   0.865   0.120   0.336  0.3753 -0.5085 -0.0328
  994SOL    HW1 3011   0.826   0.072   0.263 -1.2964 -0.0633  0.5275
  994SOL    HW2 3012   0.808   0.102   0.410  0.6496  1.0004  0.5890
  995SOL     OW 3013   4.261   2.481   1.162 -0.7386  0.2424 -0.2425
  995SOL    HW1 3014   4.337   2.539   1.152 -2.3889  2.9508  1.5679
  995SOL    HW2 3015   4.186   2.536   1.140 -2.4265 -1.1962  1.6039
  996SOL     OW 3016   3.249   3.964   3.937  0.6463  0.5555 -0.0403
  996SOL    HW1 3017   3.320   3.992   3.880  1.6136 -1.4573  0.0927
  996SOL    HW2 3018   3.255   4.022   4.013  2.5449  0.1041  0.2151
  997SOL     OW 3019   2.738   0.915   3.746  0.1894 -0.1113  0.2166
  997SOL    HW1 3020   2.666   0.977   3.757  0.9482  0.8732 -0.2747
  997SOL    HW2 3021   2.714   0.866   3.667  1.2524  1.9527 -1.4693
  998SOL     OW 3022   2.776   2.401   1.296 -0.2682  0.0007 -0.7544
  998SOL    HW1 3023   2.836   2.331   1.321 -0.3501 -0.3712 -1.5656
  998SOL    HW2 3024   2.829   2.481   1.302 -0.0493 -0.1727 -0.2636
  999SOL     OW 3025   2.076   3.602   4.721  0.1182 -0.5258  0.2899
  999SOL    HW1 3026   2.101   3.667   4.656 -0.8556 -0.5230 -0.0858
  999SOL    HW2 3027   2.030   3.535   4.672  1.0479 -1.4906  0.6808
 1000SOL     OW 3028   0.088   4.885   4.061 -0.3972 -0.4019  0.0090
 1000SOL    HW1 3029   0.014   4.851   4.111 -0.3371 -0.0027  0.3799
 1000SOL    HW2 3030   0.094   4.828   3.984  0.9608 -2.4954  1.5691
 1001SOL     OW 3031   1.820   2.570   1.492 -0.0413  0.2878 -0.0315
 1001SOL    HW1 3032   1.753   2.518   1.537 -1.0889  1.2190 -0.4666
 1001SOL    HW2 3033   1.892   2.577   1.556 -1.3970  1.4121  1.4680
 1002SOL     OW 3034   0.665   0.093   1.165  0.6001  0.1661  0.0919
 1002SOL    HW1 3035   0.699   0.182   1.154 -0.0916  0.5800  1.0951
 1002SOL    HW2 3036   0.643   0.088   1.258 -1.5847 -0.2212 -0.3912
 1003SOL     OW 3037   3.987   0.673   2.658  0.1781 -0.8572  0.1373
 1003SOL    HW1 3038   4.037   0.755   2.653 -0.2378 -0.5591  0.7207
 1003SOL    HW2 3039   4.002   0.631   2.574  0.7855 -0.4054  0.0098
 1004SOL     OW 3040   4.397   3.295   3.134 -0.1705 -0.6665 -0.2703
 1004SOL    HW1 3041   4.373   3.254   3.050 -0.8853 -1.7804  0.4531
 1004SOL    HW2 3042   4.378   3.228   3.199  0.9184 -0.0154  0.7448
 1005SOL     OW 3043   2.321   0.729   2.819  0.1109  0.3307  0.2606
 1005SOL    HW1 3044   2.272   0.812   2.818  0.4512  0.5289 -0.1989
 1005SOL    HW2 3045   2.352   0.721   2.909  0.2946  0.8314  0.2447
 1006SOL     OW 3046   0.662   1.142   1.969 -0.1277  0.0326 -0.6040
 1006SOL    HW1 3047   0.665   1.139   2.065 -0.3505 -0.3123 -0.6051
 1006SOL    HW2 3048   0.729   1.206   1.945 -0.5092  0.5939 -0.1931
 1007SOL     OW 3049   2.848   2.945   3.870  0.1360 -0.1250  0.1594
 1007SOL    HW1 3050   2.923   2.998   3.844 -0.7343  1.2080  0.2395
 1007SOL    HW2 3051   2.811   2.914   3.787  0.8087 -0.8425  0.1245
 1008SOL     OW 3052   4.793   3.278   4.382 -0.0737 -0.5845  0.0561
 1008SOL    HW1 3053   4.849   3.200   4.385  1.1078  0.1718 -1.1035
 1008SOL    HW2 3054   4.849   3.345   4.343 -1.2036  0.7379  0.6399
 1009SOL     OW 3055   4.629   3.844   0.369 -0.0545  0.3985  0.1650
 1009SOL    HW1 3056   4.598   3.885   0.450 -1.0921  2.0125 -1.0002
 1009SOL    HW2 3057   4.715   3.884   0.353 -0.4278  1.0540 -0.2111
 1010SOL     OW 3058   2.087   2.431   3.541  0.7462 -0.1114  0.8175
 1010SOL    HW1 3059   2.028   2.405   3.612 -0.5657 -1.3217 -0.6430
 1010SOL    HW2 3060   2.033   2.483   3.482  0.2896 -3.2468 -1.8063
 1011SOL     OW 3061   2.838   0.935   1.456 -0.0662  0.1012  0.6748
 1011SOL    HW1 3062   2.779   0.971   1.390  0.4910  2.2091  1.2464
 1011SOL    HW2 3063   2.894   1.008   1.480  0.0572 -0.7295  3.1705
 1012SOL     OW 3064   4.281   1.513   3.520  0.3689 -0.3470  0.0854
 1012SOL    HW1 3065   4.266   1.510   3.615  1.2652  1.0247  0.3014
 1012SOL    HW2 3066   4.212   1.457   3.483 -0.8975  0.2437  1.4450
 1013SOL     OW 3067   1.612   2.078   0.061 -0.3771  0.1206 -0.2426
 1013SOL    HW1 3068   1.671   2.152   0.054  1.9875 -1.6694 -0.3212
 1013SOL    HW2 3069   1.540   2.098   0.001  1.1217  1.5251 -1.6446
 1014SOL     OW 3070   0.679   4.171   2.782  0.0564  0.1610  0.2311
 1014SOL    HW1 3071   0.686   4.172   2.878  1.2435  0.7339  0.1543
 1014SOL    HW2 3072   0.767   4.192   2.751 -0.9701  3.4046 -0.9370
 1015SOL     OW 3073   1.155   0.034   3.514  0.5022 -0.2445 -0.3710
 1015SOL    HW1 3074   1.189   0.124   3.506  0.0714 -0.1493 -1.2312
 1015SOL    HW2 3075   1.082   0.030   3.452  0.1832 -1.0374  0.0422
 1016SOL     OW 3076   2.882   1.521   1.860 -0.2643 -1.0317  0.0239
 1016SOL    HW1 3077   2.973   1.494   1.866  0.1302  0.0819 -0.5502
 1016SOL    HW2 3078   2.855   1.537   1.951 -0.0525 -1.8490  0.2335
 1017SOL     OW 3079   0.591   4.301   4.083  0.5388 -0.3361  0.9172
 1017SOL    HW1 3080   0.613   4.352   4.161  2.8289 -2.2104  1.6057
 1017SOL    HW2 3081   0.513   4.251   4.109  0.8598 -0.4062  1.7986
 1018SOL     OW 3082   2.459   3.573   2.275 -0.1881  0.0656 -0.6115
 1018SOL    HW1 3083   2.401   3.573   2.199  1.2067  0.1100 -1.7168
 1018SOL    HW2 3084   2.443   3.488   2.317 -0.1832 -0.4356 -1.5904
 1019SOL     OW 3085   2.489   0.931   0.701  0.1773 -0.1418  0.1217
 1019SOL    HW1 3086   2.552   0.935   0.629 -0.1455  1.9587 -0.0962
 1019SOL    HW2 3087   2.509   0.848   0.745  0.6321 -1.3022 -2.1245
 1020SOL     OW 3088   3.055   0.888   4.192 -0.1521  0.2376 -0.3577
 1020SOL    HW1 3089   3.028   0.965   4.141  0.1072  0.5647 -0.0117
 1020SOL    HW2 3090   3.034   0.814   4.136  0.5576  0.6147 -1.1497
 1021SOL     OW 3091   1.309   3.238   2.400  0.3725 -0.2701 -0.1393
 1021SOL    HW1 3092   1.277   3.292   2.473 -0.4836  0.4147 -0.9825
 1021SOL    HW2 3093   1.268   3.153   2.414  0.3446 -0.1923  0.2690
 1022SOL     OW 3094   1.741   2.278   0.338 -0.1776 -0.4341  0.3078
 1022SOL    HW1 3095   1.828   2.317   0.345 -0.3416 -0.3219  2.6385
 1022SOL    HW2 3096   1.705   2.314   0.257  1.4142  0.6113  0.0177
 1023SOL     OW 3097   2.161   3.397   0.690 -0.1441 -0.4163  0.3159
 1023SOL    HW1 3098   2.169   3.409   0.595 -0.7884  3.8504  0.6258
 1023SOL    HW2 3099   2.215   3.466   0.728 -2.5814  0.2268  2.9863
 1024SOL     OW 3100   4.253   4.828   2.149 -0.8209  0.2182  0.4296
 1024SOL    HW1 3101   4.325   4.846   2.089 -1.3429 -0.8843 -0.5551
 1024SOL    HW2 3102   4.242   4.910   2.197  0.6227  0.6337  0.1218
 1025SOL     OW 3103   3.044   3.327   1.413  0.0805 -0.0056  0.2927
 1025SOL    HW1 3104   3.050   3.375   1.496  1.7354 -0.9547  0.7656
 1025SOL    HW2 3105   3.123   3.274   1.411  0.4749  0.5756 -2.2879
 1026SOL     OW 3106   1.816   2.657   2.279  0.7110  0.0282 -0.3167
 1026SOL    HW1 3107   1.783   2.723   2.340 -1.1095  0.4733 -1.7095
 1026SOL    HW2 3108   1.766   2.671   2.199 -0.2359 -3.4797 -0.4865
 1027SOL     OW 3109   1.738   1.302   3.009 -0.8113  0.2678  0.3415
 1027SOL    HW1 3110   1.751   1.229   3.070 -0.2133 -0.8328 -1.0596
 1027SOL    HW2 3111   1.645   1.298   2.986 -0.6408 -0.4537 -0.2254
 1028SOL     OW 3112   4.844   3.643   3.691  0.4171  0.3069  0.0915
 1028SOL    HW1 3113   4.895   3.722   3.676  0.7172 -0.2995 -2.6735
 1028SOL    HW2 3114   4.817   3.615   3.604  0.9802 -3.0523  0.8420
 1029SOL     OW 3115   3.286   0.968   3.606  0.7430 -0.0985  0.5401
 1029SOL    HW1 3116   3.207   1.016   3.581  0.4121 -1.0848 -0.3764
 1029SOL    HW2 3117   3.256   0.905   3.672  0.1085 -2.4417 -1.8277
 1030SOL     OW 3118   0.753   1.476   0.172 -0.2765  0.1450  0.2839
 1030SOL    HW1 3119   0.731   1.569   0.166  0.0675  0.2347  0.3929
 1030SOL    HW2 3120   0.673   1.434   0.204  0.1749  0.6652  2.1725
 1031SOL     OW 3121   2.386   2.073   2.210 -0.5621 -0.4949  0.4285
 1031SOL    HW1 3122   2.471   2.094   2.174 -0.3574  0.6576  1.5262
 1031SOL    HW2 3123   2.383   1.977   2.211 -0.2089 -0.5751 -1.6745
 1032SOL     OW 3124   3.155   1.573   2.405  0.4966  0.2044  0.6125
 1032SOL    HW1 3125   3.249   1.589   2.418  0.9185 -0.5912 -1.1139
 1032SOL    HW2 3126   3.131   1.630   2.331 -0.1016 -0.4456  0.2953
 1033SOL     OW 3127   2.248   3.486   1.513  0.0674  0.5956 -0.4069
 1033SOL    HW1 3128   2.156   3.498   1.536 -0.1165  1.6750 -1.5899
 1033SOL    HW2 3129   2.248   3.407   1.458  0.2825 -1.0305  1.8232
 1034SOL     OW 3130   0.455   3.399   1.905 -0.0992 -0.5916 -0.2493
 1034SOL    HW1 3131   0.525   3.464   1.908  1.4028 -2.1634  0.9335
 1034SOL    HW2 3132   0.400   3.420   1.980 -0.4770  0.1832 -0.7303
 1035SOL     OW 3133   1.914   4.806   2.780  0.1253 -0.4483 -0.3788
 1035SOL    HW1 3134   1.892   4.714   2.800  1.3940 -0.9094 -1.0361
 1035SOL    HW2 3135   1.984   4.801   2.716  0.6052  0.9963 -0.0042
 1036SOL     OW 3136   2.059   0.106   0.558 -0.8695  0.8128 -0.3461
 1036SOL    HW1 3137   1.969   0.105   0.524 -0.5211  0.0448 -1.2931
 1036SOL    HW2 3138   2.101   0.178   0.512 -0.4048 -0.2118 -1.5984
 1037SOL     OW 3139   0.472   3.543   0.369 -0.0332 -1.1060 -0.3020
 1037SOL    HW1 3140   0.557   3.539   0.412 -0.8248  0.6197  1.6042
 1037SOL    HW2 3141   0.416   3.485   0.420 -0.0553 -2.2244 -1.5414
 1038SOL     OW 3142   3.755   1.622   3.943  0.1134  0.0550  0.4432
 1038SOL    HW1 3143   3.669   1.583   3.961  0.3313 -0.8344 -0.3675
 1038SOL    HW2 3144   3.739   1.716   3.944 -0.4143  0.0028  2.5680
 1039SOL     OW 3145   1.703   3.859   4.139  0.0886 -1.0710  0.5249
 1039SOL    HW1 3146   1.713   3.783   4.196 -1.3614 -1.2928  0.5383
 1039SOL    HW2 3147   1.639   3.831   4.073 -0.0655 -0.0436  0.2167
 1040SOL     OW 3148   3.921   1.421   4.770  0.1131 -0.1505 -0.0868
 1040SOL    HW1 3149   3.960   1.356   4.712 -1.1188  1.0489 -2.4273
 1040SOL    HW2 3150   3.994   1.453   4.823  1.7440 -0.1163 -2.2059
 1041SOL     OW 3151   3.641   0.272   0.039 -0.1840 -0.1863 -0.4243
 1041SOL    HW1 3152   3.717   0.317   0.077 -0.6286  0.5868 -0.4280
 1041SOL    HW2 3153   3.676   0.188   0.010  0.5345 -0.1031  0.1517
 1042SOL     OW 3154   0.547   2.272   0.445  0.1559  0.4156 -0.3829
 1042SOL    HW1 3155   0.624   2.328   0.445  0.5982 -0.1832 -0.8776
 1042SOL    HW2 3156   0.529   2.255   0.537 -0.4418  1.9729 -0.1739
 1043SOL     OW 3157   2.271   4.331   0.884 -0.8031  0.0291  0.0869
 1043SOL    HW1 3158   2.339   4.267   0.907  0.0158  1.0221  0.4913
 1043SOL    HW2 3159   2.200   4.278   0.849  0.6061 -0.9662 -1.4363
 1044SOL     OW 3160   0.663   1.516   3.292  0.3903 -0.6026 -0.0737
 1044SOL    HW1 3161   0.641   1.423   3.281  1.6337 -0.9824  0.3981
 1044SOL    HW2 3162   0.722   1.517   3.367 -1.9525  0.9687  1.8739
 1045SOL     OW 3163   0.484   1.816   1.747 -0.7860  0.0263  0.2878
 1045SOL    HW1 3164   0.457   1.795   1.836  0.5706  0.8108  0.9148
 1045SOL    HW2 3165   0.486   1.731   1.702 -2.1757 -0.2957  0.7736
 1046SOL     OW 3166   2.693   4.830   1.754 -0.3534 -0.4899 -0.4733
 1046SOL    HW1 3167   2.684   4.895   1.684  0.6608  0.5410  0.3068
 1046SOL    HW2 3168   2.654   4.873   1.831 -0.0701 -0.9876 -0.0487
 1047SOL     OW 3169   0.056   2.493   2.996 -0.1167 -0.1089  0.2883
 1047SOL    HW1 3170   0.004   2.487   2.916 -0.2138  0.6704  0.2887
 1047SOL    HW2 3171   0.073   2.587   3.007  0.8850 -0.3049  0.5437
 1048SOL     OW 3172   2.641   4.195   4.242 -0.2429 -0.4514 -0.2343
 1048SOL    HW1 3173   2.680   4.249   4.311  1.2946  0.8995 -2.0563
 1048SOL    HW2 3174   2.569   4.247   4.207  0.0859 -0.3586 -0.7877
 1049SOL     OW 3175   0.203   2.592   0.088  0.8143  0.2975  0.2418
 1049SOL    HW1 3176   0.168   2.542   0.014  0.5134 -0.0061  0.5847
 1049SOL    HW2 3177   0.177   2.682   0.071  0.1788  0.1318  0.3023
 1050SOL     OW 3178   0.029   3.476   3.894  0.4365 -0.2117  0.7388
 1050SOL    HW1 3179  -0.016   3.545   3.844 -0.9386  0.3488  2.5919
 1050SOL    HW2 3180   0.121   3.488   3.874  0.1535  1.6360  0.2975
 1051SOL     OW 3181   1.874   3.684   2.636  0.0692 -0.3070 -0.2095
 1051SOL    HW1 3182   1.956   3.733   2.645 -0.3344  0.6732 -1.6304
 1051SOL    HW2 3183   1.892   3.619   2.568 -0.1013 -0.6104  0.0328
 1052SOL     OW 3184   3.812   2.495   0.856 -0.2844  0.3117  0.1582
 1052SOL    HW1 3185   3.767   2.411   0.850  0.5328 -0.1953  0.8994
 1052SOL    HW2 3186   3.744   2.560   0.836 -0.6518 -0.5556 -1.6851
 1053SOL     OW 3187   1.606   1.627   4.898  0.7122 -0.1111 -0.0192
 1053SOL    HW1 3188   1.632   1.719   4.893 -0.8280  0.3743  0.3398
 1053SOL    HW2 3189   1.513   1.630   4.922  0.8701 -1.7764  0.9262
 1054SOL     OW 3190   3.093   3.694   4.708 -0.0229  0.5671  0.1388
 1054SOL    HW1 3191   3.010   3.668   4.668 -0.5187 -0.1173  1.5347
 1054SOL    HW2 3192   3.145   3.729   4.636  0.3587 -3.4349 -1.8414
 1055SOL     OW 3193   4.536   2.363   0.554 -0.2466 -0.6971 -0.8464
 1055SOL    HW1 3194   4.602   2.411   0.605 -1.6495  1.2867 -0.7877
 1055SOL    HW2 3195   4.543   2.273   0.585  0.4935  0.0123  1.2393
 1056SOL     OW 3196   2.142   3.212   4.394  0.6382 -0.3259  0.4065
 1056SOL    HW1 3197   2.074   3.147   4.377  0.3583 -0.3072  1.4223
 1056SOL    HW2 3198   2.224   3.165   4.377  0.4940 -1.3631  2.3620
 1057SOL     OW 3199   2.668  -0.003   1.279  0.2275  0.7296 -0.2572
 1057SOL    HW1 3200   2.733  -0.014   1.209  1.3960  1.2895  0.7059
 1057SOL    HW2 3201   2.644   0.089   1.275  2.1513  1.3889  1.5919
 1058SOL     OW 3202   2.877   2.237   3.916 -0.2292  0.3995  0.5446
 1058SOL    HW1 3203   2.969   2.245   3.892 -0.2955  0.3786  0.2832
 1058SOL    HW2 3204   2.853   2.323   3.950  0.0148  0.2680  1.0627
 1059SOL     OW 3205   3.278   3.658   3.689  0.2234  0.4443 -0.6450
 1059SOL    HW1 3206   3.275   3.663   3.593 -2.4617  0.5975 -0.6516
 1059SOL    HW2 3207   3.274   3.749   3.718  2.4200  0.4876 -0.3133
 1060SOL     OW 3208   1.242   2.179   4.197 -0.5543 -0.2107 -0.0833
 1060SOL    HW1 3209   1.185   2.119   4.244  1.1720 -1.2817  0.7072
 1060SOL    HW2 3210   1.229   2.263   4.240 -0.7342 -0.6778  0.7932
 1061SOL     OW 3211   0.218   3.179   1.964  0.2854 -0.8391  0.4245
 1061SOL    HW1 3212   0.156   3.107   1.980 -0.4523 -0.5702 -1.0963
 1061SOL    HW2 3213   0.301   3.135   1.950 -0.6991 -1.8262 -3.7690
 1062SOL     OW 3214   0.090   3.889   0.085 -0.0852 -0.2626  0.1897
 1062SOL    HW1 3215   0.182   3.874   0.063 -0.2599  0.4276 -1.1373
 1062SOL    HW2 3216   0.044   3.814   0.046 -0.2917  0.4812 -1.0724
 1063SOL     OW 3217   0.220   3.431   3.652  0.3166  0.1139 -0.3388
 1063SOL    HW1 3218   0.130   3.416   3.625 -0.2329 -0.4948  1.6748
 1063SOL    HW2 3219   0.268   3.356   3.619 -0.0998 -0.0276 -0.6218
 1064SOL     OW 3220   1.406   3.065   4.675 -0.3536 -0.1796  0.3080
 1064SOL    HW1 3221   1.430   3.123   4.603 -1.1005 -0.1979  0.0256
 1064SOL    HW2 3222   1.310   3.060   4.669 -0.2774 -1.7078  0.1116
 1065SOL     OW 3223   3.822   3.039   0.021 -0.4390  0.0058 -0.2438
 1065SOL    HW1 3224   3.865   3.095   0.086  1.2816  2.1008 -2.9221
 1065SOL    HW2 3225   3.744   3.088  -0.005  1.0032  1.3215 -2.5058
 1066SOL     OW 3226   0.746   2.010   4.858 -0.0061  0.3051  1.3427
 1066SOL    HW1 3227   0.656   2.039   4.847  0.3427  0.5551 -1.5200
 1066SOL    HW2 3228   0.797   2.091   4.861  0.3305  0.1370  0.3941
 1067SOL     OW 3229   1.739   3.972   2.363  0.0701  0.7486  0.0304
 1067SOL    HW1 3230   1.787   4.034   2.308 -0.3916  0.9126 -0.1929
 1067SOL    HW2 3231   1.723   4.021   2.444  0.5045  0.6041  0.2048
 1068SOL     OW 3232   1.348   3.677   2.390  0.4234 -0.0520  0.3398
 1068SOL    HW1 3233   1.352   3.620   2.313  2.1036 -0.6548  0.8280
 1068SOL    HW2 3234   1.313   3.760   2.357 -2.1070 -1.3105 -0.3796
 1069SOL     OW 3235   1.173   1.565   3.067  0.4070 -0.2764 -0.6326
 1069SOL    HW1 3236   1.116   1.636   3.036  1.8615  0.5416 -1.5447
 1069SOL    HW2 3237   1.160   1.494   3.004  0.2394 -0.1718 -0.7160
 1070SOL     OW 3238   3.606   1.045   3.848 -0.1704  0.0826 -0.3416
 1070SOL    HW1 3239   3.545   1.111   3.882 -0.9217 -0.1750 -1.1615
 1070SOL    HW2 3240   3.593   1.047   3.753  0.9678 -0.1192 -0.5172
 1071SOL     OW 3241   0.615   4.281   2.086 -0.4900 -0.3285 -0.4237
 1071SOL    HW1 3242   0.601   4.359   2.139  1.7321 -0.0115 -0.2314
 1071SOL    HW2 3243   0.534   4.232   2.095 -1.6386  1.5490  0.1118
 1072SOL     OW 3244   4.227   3.838   1.627  0.0913  0.2554  0.1196
 1072SOL    HW1 3245   4.289   3.909   1.640 -1.0074  1.0825  1.0512
 1072SOL    HW2 3246   4.143   3.882   1.612 -0.8286 -0.8027  1.7923
 1073SOL     OW 3247   2.303   1.309   3.223 -0.5181  0.0760  0.0893
 1073SOL    HW1 3248   2.337   1.375   3.163  1.2555  0.4020  1.3748
 1073SOL    HW2 3249   2.259   1.245   3.166  1.0492  0.3811 -1.5494
 1074SOL     OW 3250   1.019   1.473   4.166  0.1019  0.3258 -0.0404
 1074SOL    HW1 3251   0.928   1.456   4.189  0.1207  0.1448 -0.1025
 1074SOL    HW2 3252   1.037   1.415   4.092  0.4604 -0.1099  0.3817
 1075SOL     OW 3253   3.111   2.257   2.814  0.2144  0.1653  0.2215
 1075SOL    HW1 3254   3.080   2.167   2.823 -0.6781  0.3661 -0.7040
 1075SOL    HW2 3255   3.194   2.258   2.862 -0.8228 -0.5659  2.1493
 1076SOL     OW 3256   4.048   3.233   1.461  0.9006 -0.2495  0.5006
 1076SOL    HW1 3257   3.982   3.223   1.392  1.1472 -0.6383  0.3218
 1076SOL    HW2 3258   4.037   3.323   1.491 -0.2492 -0.5478  1.0201
 1077SOL     OW 3259   4.331   4.302   3.749  0.8710 -0.2775  0.3083
 1077SOL    HW1 3260   4.269   4.262   3.686  1.6298 -0.2868 -0.4503
 1077SOL    HW2 3261   4.291   4.286   3.834  0.0953 -0.7797 -0.1293
 1078SOL     OW 3262   0.435   3.723   2.817  0.0555 -0.1183  0.5381
 1078SOL    HW1 3263   0.456   3.645   2.869 -0.9733  0.6536  2.1737
 1078SOL    HW2 3264   0.428   3.793   2.881 -1.0929  0.9107 -0.6760
 1079SOL     OW 3265   2.522   1.940   3.184 -0.0582 -0.3145  0.4811
 1079SOL    HW1 3266   2.457   2.010   3.176 -1.5406 -1.6707  0.0735
 1079SOL    HW2 3267   2.544   1.918   3.094  1.1495  0.2458  0.6152
 1080SOL     OW 3268   0.433   1.517   1.292  0.5271  0.5509  0.5143
 1080SOL    HW1 3269   0.526   1.525   1.274  0.2865  1.1284 -0.5970
 1080SOL    HW2 3270   0.419   1.423   1.306  1.1956  0.4019  0.2358
 1081SOL     OW 3271   3.163   1.534   1.931 -0.2738  0.0121 -0.1011
 1081SOL    HW1 3272   3.171   1.439   1.925  1.2849  0.0169  1.3020
 1081SOL    HW2 3273   3.242   1.563   1.978 -2.1899  1.6655  2.3983
 1082SOL     OW 3274   0.398   2.195   0.231 -0.7270  0.4583 -0.1842
 1082SOL    HW1 3275   0.483   2.188   0.273 -1.2385  1.8335  1.1521
 1082SOL    HW2 3276   0.392   2.287   0.203 -1.3419  0.1193 -1.2481
 1083SOL     OW 3277   4.634   3.304   2.951 -0.0126  0.1568  0.0806
 1083SOL    HW1 3278   4.552   3.313   3.000  1.2043 -1.2127  2.6379
 1083SOL    HW2 3279   4.618   3.231   2.892 -1.5942  1.9653 -1.8852
 1084SOL     OW 3280   3.206   3.791   0.041  0.1139 -0.1323  0.2508
 1084SOL    HW1 3281   3.139   3.774   0.107 -0.9929  2.0706 -0.2380
 1084SOL    HW2 3282   3.164   3.770  -0.042 -0.0256  1.3003 -0.0600
 1085SOL     OW 3283   1.151   3.917   4.895 -0.3035  0.3269  0.4578
 1085SOL    HW1 3284   1.114   3.910   4.807  1.1399 -1.4545 -0.0777
 1085SOL    HW2 3285   1.079   3.890   4.953 -1.0984  0.9982 -0.1888
 1086SOL     OW 3286   3.921   4.125   3.994 -0.2433 -0.0790 -0.2289
 1086SOL    HW1 3287   3.827   4.141   4.000 -0.4464  0.6028 -3.3304
 1086SOL    HW2 3288   3.931   4.071   3.915  1.9564 -0.3863  0.1805
 1087SOL     OW 3289   0.580   0.649   4.811 -0.7373  0.1892  0.6667
 1087SOL    HW1 3290   0.637   0.642   4.888  0.5167  3.3612  0.1679
 1087SOL    HW2 3291   0.497   0.681   4.846 -1.5752 -2.2519  1.1045
 1088SOL     OW 3292   2.067   3.006   2.295  0.3301  0.1407  0.0663
 1088SOL    HW1 3293   2.101   2.929   2.249  1.4288  1.9252 -2.3675
 1088SOL    HW2 3294   1.974   3.010   2.272  0.9108  1.1559 -2.4730
 1089SOL     OW 3295   0.513   3.018   1.055 -0.3188 -0.4190  0.5672
 1089SOL    HW1 3296   0.496   3.022   0.961  0.5144 -1.1002  0.3849
 1089SOL    HW2 3297   0.431   3.048   1.095 -1.7451 -2.8636 -0.3034
 1090SOL     OW 3298   1.726   4.709   4.361 -0.0966 -0.7711  0.2114
 1090SOL    HW1 3299   1.719   4.796   4.401  0.8556 -0.5683 -0.0417
 1090SOL    HW2 3300   1.700   4.648   4.431  2.4082 -0.4885  1.5082
 1091SOL     OW 3301   3.864   0.595   3.463 -0.2602  0.1464  0.0362
 1091SOL    HW1 3302   3.822   0.543   3.531 -0.2939 -0.5270 -0.4866
 1091SOL    HW2 3303   3.795   0.653   3.430 -0.8701 -1.1174 -0.9841
 1092SOL     OW 3304   3.088   3.893   0.471  0.3277  0.0719  1.1639
 1092SOL    HW1 3305   3.015   3.897   0.533 -0.2568 -1.0716  0.5777
 1092SOL    HW2 3306   3.099   3.800   0.453  1.1853  0.3185  0.3578
 1093SOL     OW 3307   0.447   4.670   4.127  0.2441 -0.2745 -0.7527
 1093SOL    HW1 3308   0.493   4.725   4.063 -1.5928  0.3264 -1.6090
 1093SOL    HW2 3309   0.414   4.732   4.192 -2.4160 -0.1951 -2.0778
 1094SOL     OW 3310   2.754   4.088   2.807  0.3036 -0.1002 -0.5636
 1094SOL    HW1 3311   2.777   4.008   2.855  0.0356 -0.1011 -0.4356
 1094SOL    HW2 3312   2.683   4.127   2.858 -2.1487 -1.6776 -2.5335
 1095SOL     OW 3313   2.615   4.552   1.746 -0.6048  0.0333 -0.1295
 1095SOL    HW1 3314   2.635   4.560   1.839 -0.5207 -0.1260 -0.1333
 1095SOL    HW2 3315   2.646   4.634   1.708  0.2515 -0.2961 -0.1699
 1096SOL     OW 3316   3.575   0.621   3.852  0.1623  0.4183 -0.2219
 1096SOL    HW1 3317   3.557   0.675   3.775  1.0512  1.1950  0.0991
 1096SOL    HW2 3318   3.490   0.582   3.873 -0.7566  2.4539  0.1130
 1097SOL     OW 3319   1.314   1.456   1.134  0.1015 -0.0262  0.5034
 1097SOL    HW1 3320   1.315   1.541   1.091 -0.3699  0.0759  0.6845
 1097SOL    HW2 3321   1.355   1.397   1.072 -2.0434 -0.2266 -0.8289
 1098SOL     OW 3322   2.856   3.323   2.639  0.1259  0.1913 -0.0928
 1098SOL    HW1 3323   2.848   3.235   2.604 -0.9245  0.3033 -0.1599
 1098SOL    HW2 3324   2.948   3.331   2.663  0.3112 -0.7830 -0.4443
 1099SOL     OW 3325   3.616   3.871   3.750  0.3296  0.1009  0.6435
 1099SOL    HW1 3326   3.580   3.801   3.696  0.9984 -1.0298  1.6225
 1099SOL    HW2 3327   3.711   3.863   3.738  0.3897  2.3383 -1.0401
 1100SOL     OW 3328   2.794   4.038   2.513  0.1271  0.0703  0.4051
 1100SOL    HW1 3329   2.711   4.021   2.556  1.0989  0.3409  2.5407
 1100SOL    HW2 3330   2.860   4.002   2.573  1.5264 -1.1459 -1.7358
 1101SOL     OW 3331   1.441   2.390   4.680 -0.1423 -0.4756 -0.4749
 1101SOL    HW1 3332   1.522   2.437   4.662 -0.2841  0.3874  1.0091
 1101SOL    HW2 3333   1.445   2.313   4.624  1.9279 -0.7181 -0.0667
 1102SOL     OW 3334   0.276   2.125   4.450 -0.1967  0.1638  0.3690
 1102SOL    HW1 3335   0.181   2.136   4.447 -0.5198 -1.9344  1.0612
 1102SOL    HW2 3336   0.304   2.130   4.359 -0.5940  3.0647  0.3056
 1103SOL     OW 3337   2.747   2.867   3.124 -0.3360  0.0526  0.1171
 1103SOL    HW1 3338   2.804   2.873   3.047  0.3260 -1.7891  0.4121
 1103SOL    HW2 3339   2.668   2.823   3.092  0.0296 -0.9136  0.5002
 1104SOL     OW 3340   4.409   2.221   2.061  0.4646 -0.0937 -0.0786
 1104SOL    HW1 3341   4.501   2.205   2.040  0.1903  0.0267 -1.4773
 1104SOL    HW2 3342   4.361   2.193   1.983 -0.8902 -2.0916  1.3776
 1105SOL     OW 3343   0.973   1.806   4.532  0.0408  0.4616  0.3144
 1105SOL    HW1 3344   0.993   1.866   4.604  1.9277 -0.5085  0.6675
 1105SOL    HW2 3345   1.059   1.781   4.498 -0.7722 -0.6097 -1.0186
 1106SOL     OW 3346  -0.002   2.232   3.096 -0.2172  0.2195  0.2194
 1106SOL    HW1 3347   0.067   2.191   3.148  0.0390  1.0469  0.5507
 1106SOL    HW2 3348   0.031   2.320   3.078  0.4870 -0.5798 -2.8790
 1107SOL     OW 3349   4.526   0.914   1.226  0.3353  0.1816  0.0408
 1107SOL    HW1 3350   4.573   0.986   1.184  0.7827  2.1208  3.4274
 1107SOL    HW2 3351   4.472   0.957   1.293 -1.3227 -2.4888  0.5547
 1108SOL     OW 3352   3.989   4.719   2.530  0.1849 -0.4653 -0.3707
 1108SOL    HW1 3353   3.926   4.658   2.491  0.9163 -2.1004  0.8804
 1108SOL    HW2 3354   4.065   4.715   2.472  0.0445 -0.3398 -0.5668
 1109SOL     OW 3355   4.216   0.725   4.226  0.1907  0.0266 -0.1635
 1109SOL    HW1 3356   4.242   0.652   4.281  1.8521  0.0515 -0.8468
 1109SOL    HW2 3357   4.266   0.713   4.145 -0.3473  1.3082 -0.7194
 1110SOL     OW 3358   4.564   4.237   4.519  0.1252 -0.1444 -0.0325
 1110SOL    HW1 3359   4.546   4.227   4.613 -3.2444 -0.1941 -0.5465
 1110SOL    HW2 3360   4.592   4.328   4.509 -0.7429  0.2403  0.8891
 1111SOL     OW 3361   0.024   1.809   0.124 -0.3349  0.0525 -0.2099
 1111SOL    HW1 3362   0.020   1.718   0.153 -1.3593  0.1941  0.1398
 1111SOL    HW2 3363  -0.016   1.808   0.037 -1.2234  0.3163  0.1915
 1112SOL     OW 3364   1.293   0.296   1.058 -0.0043  0.7508  0.3546
 1112SOL    HW1 3365   1.282   0.384   1.096 -0.6287  0.9378 -0.2389
 1112SOL    HW2 3366   1.388   0.288   1.044  0.2426  0.6770  1.9207
 1113SOL     OW 3367   1.575   2.871   2.756 -0.0610  0.1002  0.2154
 1113SOL    HW1 3368   1.485   2.846   2.778 -0.0845  0.4805  0.5562
 1113SOL    HW2 3369   1.623   2.863   2.838 -0.0196  0.9366  0.2770
 1114SOL     OW 3370   2.107   2.046   3.789  0.7631 -0.0206 -0.1072
 1114SOL    HW1 3371   2.027   2.097   3.774  0.6476 -0.1841 -0.0462
 1114SOL    HW2 3372   2.159   2.101   3.847 -0.8960 -1.4486  3.0158
 1115SOL     OW 3373   4.075   1.984   0.379 -0.0548  0.2236  0.1508
 1115SOL    HW1 3374   4.097   1.948   0.293  1.1088  0.3422  0.3945
 1115SOL    HW2 3375   3.991   1.943   0.401  0.6427 -1.3834 -0.1190
 1116SOL     OW 3376   1.969   0.423   3.227 -0.3432 -0.8022 -0.8566
 1116SOL    HW1 3377   2.062   0.400   3.230 -0.4820 -1.4255  2.4398
 1116SOL    HW2 3378   1.968   0.518   3.215  0.7728 -0.7256 -0.4472
 1117SOL     OW 3379   2.649   0.868   3.483  0.0158 -0.2005  0.1100
 1117SOL    HW1 3380   2.708   0.820   3.425  2.0008  2.3601 -0.2274
 1117SOL    HW2 3381   2.595   0.921   3.424 -1.4814 -1.2616  0.4892
 1118SOL     OW 3382   4.200   0.823   1.723  0.7991  0.0194 -0.3388
 1118SOL    HW1 3383   4.183   0.734   1.756 -1.3718 -0.4814 -2.5831
 1118SOL    HW2 3384   4.135   0.878   1.767  0.8240  0.1541 -0.4705
 1119SOL     OW 3385   4.694   3.592   4.060  0.3980 -0.3739  0.2158
 1119SOL    HW1 3386   4.717   3.567   4.149  1.3914 -1.0748 -0.2152
 1119SOL    HW2 3387   4.768   3.563   4.007  0.6923  1.7014 -0.6114
 1120SOL     OW 3388   3.994   1.744   4.677 -0.3541  0.3347 -0.4202
 1120SOL    HW1 3389   4.062   1.782   4.731 -1.1707 -0.4644  1.2440
 1120SOL    HW2 3390   3.994   1.651   4.699 -0.9370  0.0385 -1.5684
 1121SOL     OW 3391   1.510   1.626   2.125 -0.2749  0.4677  0.6822
 1121SOL    HW1 3392   1.577   1.569   2.087  0.4561  0.8389  1.3852
 1121SOL    HW2 3393   1.475   1.674   2.050 -2.1927 -2.1198 -0.2588
 1122SOL     OW 3394   1.329   3.261   1.954 -0.5609 -0.1565  0.0201
 1122SOL    HW1 3395   1.376   3.285   1.874 -0.7892  0.6154  0.1106
 1122SOL    HW2 3396   1.384   3.295   2.025 -1.0683  0.4420  0.1367
 1123SOL     OW 3397   4.347   2.200   0.200 -0.4395 -0.7902  0.0190
 1123SOL    HW1 3398   4.299   2.270   0.155  2.7472  0.5839 -1.5690
 1123SOL    HW2 3399   4.298   2.120   0.180 -0.6830  0.1302 -3.7600
 1124SOL     OW 3400   1.008   1.345   0.178 -0.4943 -0.0991  0.3767
 1124SOL    HW1 3401   1.053   1.357   0.262  1.3250 -0.9323 -0.4383
 1124SOL    HW2 3402   0.927   1.396   0.187  0.1204  0.6230  2.2720
 1125SOL     OW 3403   1.726   4.119   4.447 -0.0636 -0.2556  0.1733
 1125SOL    HW1 3404   1.693   4.152   4.363 -0.5555  1.8124  1.0971
 1125SOL    HW2 3405   1.792   4.054   4.424 -0.5885 -0.1481 -1.8005
 1126SOL     OW 3406   2.105   2.957   4.731  0.2512  0.8570 -1.0380
 1126SOL    HW1 3407   2.019   2.996   4.714  0.5078  1.6718 -0.5491
 1126SOL    HW2 3408   2.159   3.030   4.762  1.4082  0.5559 -2.2612
 1127SOL     OW 3409   3.826   0.125   1.129  0.1767  0.3590  0.4212
 1127SOL    HW1 3410   3.750   0.068   1.116 -1.2423  2.6716 -2.6335
 1127SOL    HW2 3411   3.900   0.073   1.096 -0.7455 -0.4434 -0.4510
 1128SOL     OW 3412   3.974   4.605   3.182 -0.2651  0.0765  0.1340
 1128SOL    HW1 3413   3.977   4.576   3.090 -0.3411 -0.5016  0.3128
 1128SOL    HW2 3414   3.892   4.654   3.188  0.1408  0.8380 -0.3123
 1129SOL     OW 3415   3.431   1.558   4.557 -0.0643  0.0101 -0.4850
 1129SOL    HW1 3416   3.444   1.648   4.589 -0.1420 -0.0749 -0.2038
 1129SOL    HW2 3417   3.501   1.508   4.598 -0.1105 -0.0840 -0.5214
 1130SOL     OW 3418   1.114   4.364   3.760 -0.7749 -0.3543 -0.6049
 1130SOL    HW1 3419   1.177   4.425   3.720 -1.1927  0.1927 -0.4388
 1130SOL    HW2 3420   1.139   4.362   3.852 -0.3396 -0.9608 -0.7337
 1131SOL     OW 3421   0.524   1.319   4.045  0.0154  0.2749  0.2462
 1131SOL    HW1 3422   0.492   1.255   4.108 -0.1438 -1.2360 -1.2952
 1131SOL    HW2 3423   0.452   1.382   4.036  0.1646  0.6849  1.7644
 1132SOL     OW 3424   2.857   1.339   0.416 -0.5158 -0.3765 -0.3582
 1132SOL    HW1 3425   2.814   1.255   0.399 -0.7258 -0.3029 -0.1948
 1132SOL    HW2 3426   2.810   1.402   0.360 -1.8630  0.0543  1.1621
 1133SOL     OW 3427   0.522   2.011   0.515 -0.1008 -0.7839 -0.7809
 1133SOL    HW1 3428   0.476   2.091   0.491 -0.3994 -0.2312  1.4320
 1133SOL    HW2 3429   0.513   1.954   0.438 -1.3308  0.6626 -1.7610
 1134SOL     OW 3430   0.993   3.673   4.710  0.2794  0.5363  0.0221
 1134SOL    HW1 3431   1.000   3.754   4.659 -0.1347 -0.0232 -0.9519
 1134SOL    HW2 3432   1.069   3.621   4.684  1.2003  1.0499  1.5185
 1135SOL     OW 3433   3.635   4.275   4.813 -0.7711 -0.2838  0.2410
 1135SOL    HW1 3434   3.661   4.338   4.881 -2.4714  1.4020 -0.5561
 1135SOL    HW2 3435   3.718   4.244   4.776  0.1746  2.0198  0.2307
 1136SOL     OW 3436   0.669   4.221   0.581  0.5041  0.2823 -0.0949
 1136SOL    HW1 3437   0.616   4.207   0.502  0.1518 -2.2859  0.5080
 1136SOL    HW2 3438   0.686   4.133   0.614  1.3361  1.2551  2.2679
 1137SOL     OW 3439   0.951   4.796   0.598 -0.4724  0.3249  0.6470
 1137SOL    HW1 3440   0.986   4.820   0.683  2.1999  0.3167 -0.3598
 1137SOL    HW2 3441   0.980   4.867   0.540 -1.1608 -0.3014 -0.4957
 1138SOL     OW 3442   2.994   4.660   0.557  0.4046  0.6661  0.2449
 1138SOL    HW1 3443   2.925   4.615   0.508  0.4170  1.1149 -0.1938
 1138SOL    HW2 3444   3.069   4.661   0.498  3.2047 -5.5480  2.7891
 1139SOL     OW 3445   4.455   2.457   1.909 -0.0478 -0.0634  0.8951
 1139SOL    HW1 3446   4.536   2.408   1.894 -1.8425 -2.9612 -0.1735
 1139SOL    HW2 3447   4.396   2.394   1.950 -1.7320  2.0047  1.8172
 1140SOL     OW 3448   1.596   3.738   0.944  0.0237 -0.2245  0.0041
 1140SOL    HW1 3449   1.653   3.739   0.867  1.1758  1.1475  0.8133
 1140SOL    HW2 3450   1.608   3.824   0.983 -2.4025 -0.0056  0.4139
 1141SOL     OW 3451   0.428   4.082   2.091 -0.3075  0.4439 -0.5586
 1141SOL    HW1 3452   0.403   4.015   2.155 -0.4376  1.5242  0.5571
 1141SOL    HW2 3453   0.347   4.103   2.045 -0.3740  0.2476 -0.5336
 1142SOL     OW 3454   1.489   1.978   1.701  0.3577 -0.6826  0.1580
 1142SOL    HW1 3455   1.472   1.925   1.623  1.1166 -0.7434  0.0238
 1142SOL    HW2 3456   1.441   1.933   1.771 -2.4131  0.7302 -0.6708
 1143SOL     OW 3457   2.526   1.356   1.267 -0.5847  0.3469 -0.2651
 1143SOL    HW1 3458   2.579   1.434   1.281 -1.0353  0.4027  1.2252
 1143SOL    HW2 3459   2.507   1.356   1.173  1.3832  0.7431 -0.7013
 1144SOL     OW 3460   1.578   0.800   4.935  0.3672  0.2940  0.2229
 1144SOL    HW1 3461   1.529   0.800   4.852 -0.6399  0.8699  0.7930
 1144SOL    HW2 3462   1.662   0.840   4.913 -0.5584  2.1461 -0.1736
 1145SOL     OW 3463   4.467   2.550   2.272 -0.4300  0.6809 -0.1332
 1145SOL    HW1 3464   4.393   2.505   2.312  0.5690 -0.0108  0.9993
 1145SOL    HW2 3465   4.504   2.603   2.343  2.0411 -1.4118  0.2720
 1146SOL     OW 3466   0.220   0.267   3.285  0.3267 -0.3014 -0.5960
 1146SOL    HW1 3467   0.304   0.277   3.330 -0.3358 -1.9712  1.1394
 1146SOL    HW2 3468   0.217   0.174   3.262 -0.7651 -0.1197 -1.2388
 1147SOL     OW 3469   4.831   3.608   0.635 -0.2342 -0.5179  0.4076
 1147SOL    HW1 3470   4.842   3.701   0.614 -0.6905  0.1735  2.9135
 1147SOL    HW2 3471   4.740   3.589   0.611 -0.6497  0.1529  1.3894
 1148SOL     OW 3472   1.607   1.192   0.933  0.4446 -0.6603 -0.3567
 1148SOL    HW1 3473   1.675   1.187   0.866  0.2994 -0.1894 -0.5466
 1148SOL    HW2 3474   1.525   1.184   0.885  0.2252  2.0691 -0.5797
 1149SOL     OW 3475   0.859   2.422   1.453 -0.6051 -0.1002  0.2486
 1149SOL    HW1 3476   0.940   2.453   1.493 -0.4688 -0.9023  0.6279
 1149SOL    HW2 3477   0.878   2.418   1.359 -0.2976 -0.0178  0.3072
 1150SOL     OW 3478   4.634   3.297   0.869  0.4046  0.3628 -0.3484
 1150SOL    HW1 3479   4.559   3.237   0.864  0.9282 -0.2194 -1.5331
 1150SOL    HW2 3480   4.642   3.333   0.781  2.0240 -0.2182 -0.4711
 1151SOL     OW 3481   0.002   4.171   2.986 -0.0686 -0.1748 -0.4501
 1151SOL    HW1 3482   0.071   4.216   3.036 -1.1644  0.7759  0.2657
 1151SOL    HW2 3483   0.049   4.106   2.934  1.1204 -1.3860  1.9697
 1152SOL     OW 3484   2.713   3.384   4.279 -0.0484  0.4171  0.0707
 1152SOL    HW1 3485   2.625   3.346   4.271 -0.2451  0.8585  0.0789
 1152SOL    HW2 3486   2.698   3.479   4.278 -0.0296  0.6390  4.2427
 1153SOL     OW 3487   4.612   0.348   3.139 -0.2096  0.3855  0.2321
 1153SOL    HW1 3488   4.671   0.421   3.122 -0.9342  1.3724  1.7562
 1153SOL    HW2 3489   4.526   0.389   3.152 -0.4792 -0.6194  1.9368
 1154SOL     OW 3490   2.548   0.589   0.514 -0.4876  0.0271  0.5591
 1154SOL    HW1 3491   2.642   0.594   0.532 -0.1440 -2.1338 -0.2480
 1154SOL    HW2 3492   2.536   0.639   0.433  0.5211 -1.8602 -0.8462
 1155SOL     OW 3493   3.100   2.023   0.039  0.0356 -0.0761  0.0882
 1155SOL    HW1 3494   3.077   2.100  -0.011 -2.3851  0.1546  1.4232
 1155SOL    HW2 3495   3.195   2.031   0.053  0.2989  1.2085 -2.0505
 1156SOL     OW 3496   4.126   4.313   2.384  0.1086  0.6231  0.5349
 1156SOL    HW1 3497   4.127   4.316   2.288  0.2678  1.0915  0.5458
 1156SOL    HW2 3498   4.217   4.331   2.409  0.3146 -0.6203  0.7547
 1157SOL     OW 3499   4.702   3.101   0.420  0.0125  0.3640  0.2279
 1157SOL    HW1 3500   4.751   3.183   0.428  0.4388 -0.0232  2.3977
 1157SOL    HW2 3501   4.750   3.039   0.476 -1.0934 -0.9641 -0.2381
 1158SOL     OW 3502   4.099   2.081   1.633  0.3085  0.0687  0.5218
 1158SOL    HW1 3503   4.064   2.166   1.604  0.3759 -0.1316 -0.1724
 1158SOL    HW2 3504   4.086   2.024   1.558  0.1097 -0.5870  1.0492
 1159SOL     OW 3505   4.346   3.955   4.435  0.4464 -0.1566 -0.0191
 1159SOL    HW1 3506   4.277   4.018   4.454  0.1219 -0.8298  1.1528
 1159SOL    HW2 3507   4.355   3.904   4.516  1.2698 -1.0639 -0.6563
 1160SOL     OW 3508   1.910   4.536   2.824 -0.4433  0.0167 -0.2288
 1160SOL    HW1 3509   1.849   4.526   2.751 -1.5630  0.9340  0.5436
 1160SOL    HW2 3510   1.962   4.456   2.823 -0.8842 -0.2796 -1.6096
 1161SOL     OW 3511   4.697   4.274   0.603 -0.0361 -0.1871 -0.1047
 1161SOL    HW1 3512   4.691   4.348   0.544 -1.9195  0.4442  0.8127
 1161SOL    HW2 3513   4.782   4.234   0.583  0.9434  2.0828 -0.7352
 1162SOL     OW 3514   0.925   4.102   2.103  0.2745 -0.5233 -0.1180
 1162SOL    HW1 3515   0.874   4.058   2.171 -0.0804 -0.5673 -0.4100
 1162SOL    HW2 3516   1.006   4.052   2.098 -0.7686 -2.1810 -1.5822
 1163SOL     OW 3517   2.086   4.463   1.594 -0.4435 -0.6016  0.0310
 1163SOL    HW1 3518   2.176   4.484   1.621 -0.4849 -1.8206  1.2738
 1163SOL    HW2 3519   2.070   4.517   1.518  1.1622  0.0527  0.1224
 1164SOL     OW 3520   3.928   1.559   3.040 -0.0175  0.0627 -0.3935
 1164SOL    HW1 3521   3.932   1.464   3.037  0.4022 -0.0525  2.0369
 1164SOL    HW2 3522   3.992   1.584   3.106 -1.9125  1.8352  0.8920
 1165SOL     OW 3523   1.041   0.628   0.061 -0.1292 -0.0847 -0.8512
 1165SOL    HW1 3524   1.102   0.642  -0.011 -0.0618 -0.7996 -0.9375
 1165SOL    HW2 3525   0.955   0.642   0.023 -0.2042 -2.0043 -1.4953
 1166SOL     OW 3526   2.211   4.075   2.026 -0.0495 -0.2392  0.3581
 1166SOL    HW1 3527   2.299   4.099   2.054  0.0710 -0.0355 -0.1960
 1166SOL    HW2 3528   2.215   4.073   1.931  0.1972 -3.3831  0.3294
 1167SOL     OW 3529   0.714   1.697   1.044  0.1450  0.1772 -0.5516
 1167SOL    HW1 3530   0.790   1.638   1.048  0.8424  1.0688 -0.3089
 1167SOL    HW2 3531   0.639   1.638   1.037  0.7912 -0.7553  0.0722
 1168SOL     OW 3532   3.628   1.487   2.623  0.0412 -0.0678  0.3397
 1168SOL    HW1 3533   3.665   1.405   2.589  0.1339 -0.3741  1.1552
 1168SOL    HW2 3534   3.549   1.501   2.571  1.2298  0.5614 -1.3973
 1169SOL     OW 3535   2.650   3.399   0.773 -0.2876  0.6848  0.5556
 1169SOL    HW1 3536   2.653   3.371   0.681 -0.2967 -0.5171  0.9087
 1169SOL    HW2 3537   2.738   3.432   0.790  0.1540 -0.4628  0.5280
 1170SOL     OW 3538   3.033   4.475   0.046 -0.1562  0.4612 -0.1196
 1170SOL    HW1 3539   3.123   4.448   0.031  0.5335  1.9177  1.1299
 1170SOL    HW2 3540   2.997   4.408   0.104  1.0726  1.3539  1.7670
 1171SOL     OW 3541   3.731   3.674   4.658 -0.0422  0.4717  0.0101
 1171SOL    HW1 3542   3.676   3.653   4.583 -2.0678  0.7489  1.3365
 1171SOL    HW2 3543   3.755   3.589   4.695 -1.9543  0.3127  1.0113
 1172SOL     OW 3544   1.185   2.364   3.528 -0.6135 -0.3224  0.7713
 1172SOL    HW1 3545   1.198   2.409   3.612  1.3882 -0.7127  0.7157
 1172SOL    HW2 3546   1.107   2.311   3.542  0.5679 -1.6398  2.9935
 1173SOL     OW 3547   4.900   2.281   0.233 -0.2396  0.0965 -0.4580
 1173SOL    HW1 3548   4.829   2.309   0.175 -0.5594  0.3594  0.0438
 1173SOL    HW2 3549   4.946   2.362   0.256 -0.0788 -0.0130 -0.3914
 1174SOL     OW 3550   0.498   4.108   2.407 -0.5172  0.0477  0.1167
 1174SOL    HW1 3551   0.512   4.164   2.483  0.7146 -0.0165 -0.0390
 1174SOL    HW2 3552   0.515   4.165   2.332 -0.1720 -0.2905 -0.0654
 1175SOL     OW 3553   3.028   2.681   1.650  0.0265 -0.0435  1.1245
 1175SOL    HW1 3554   2.936   2.661   1.632  0.7845 -2.6801 -0.3778
 1175SOL    HW2 3555   3.055   2.737   1.577 -0.5102  1.4151  1.9892
 1176SOL     OW 3556   2.401   1.399   0.987 -0.0326 -0.5395  0.3865
 1176SOL    HW1 3557   2.365   1.485   1.010 -3.4768 -2.0770  1.3730
 1176SOL    HW2 3558   2.419   1.406   0.893  1.6408  1.7830  0.7991
 1177SOL     OW 3559   2.133   4.472   2.281 -0.2618  0.3943  0.0318
 1177SOL    HW1 3560   2.166   4.492   2.369  0.7214 -0.1454 -0.1920
 1177SOL    HW2 3561   2.162   4.382   2.265  0.6051  0.8728 -1.2927
 1178SOL     OW 3562   1.320   1.593   0.797 -0.8207 -0.1418 -0.2250
 1178SOL    HW1 3563   1.300   1.680   0.763 -0.5102 -0.1228 -0.3654
 1178SOL    HW2 3564   1.385   1.557   0.736  0.4285  0.2515  0.8336
 1179SOL     OW 3565   2.310   4.410   4.574 -0.3434  0.5983 -0.1763
 1179SOL    HW1 3566   2.241   4.475   4.560 -0.1209  0.9289  0.2427
 1179SOL    HW2 3567   2.375   4.427   4.506 -0.8493  0.0349 -0.8185
 1180SOL     OW 3568   3.433   3.028   2.741  0.3437 -0.5067 -0.0876
 1180SOL    HW1 3569   3.424   2.999   2.650  1.9572  0.5705 -0.6379
 1180SOL    HW2 3570   3.347   3.013   2.779 -1.3601  1.7696 -2.6374
 1181SOL     OW 3571   0.947   2.355   1.169 -0.3740  0.7795  0.1293
 1181SOL    HW1 3572   0.999   2.432   1.145  0.5982 -0.7923 -3.5585
 1181SOL    HW2 3573   0.856   2.382   1.155 -0.0049  1.1471 -1.8141
 1182SOL     OW 3574   0.156   2.246   3.820  0.4628 -0.5890 -0.0219
 1182SOL    HW1 3575   0.093   2.195   3.769  1.2520 -1.9438  0.3265
 1182SOL    HW2 3576   0.210   2.181   3.864  0.9463  0.5567  1.1345
 1183SOL     OW 3577   3.530   2.571   4.486 -0.4873 -0.0887 -0.1184
 1183SOL    HW1 3578   3.617   2.555   4.448 -0.6546 -2.1568  0.3077
 1183SOL    HW2 3579   3.545   2.578   4.580 -0.8302 -1.0284  0.0184
 1184SOL     OW 3580   1.080   3.195   0.041  0.0601  0.2167  0.6463
 1184SOL    HW1 3581   1.149   3.157   0.095 -1.4200 -3.2124  0.3760
 1184SOL    HW2 3582   1.010   3.216   0.103  0.4451  1.5575  0.6530
 1185SOL     OW 3583   3.485   2.791   0.047  0.3645 -0.4142  0.2308
 1185SOL    HW1 3584   3.416   2.756   0.103 -1.0749  1.5732 -0.1475
 1185SOL    HW2 3585   3.438   2.831  -0.027  1.7537  2.2582  0.6437
 1186SOL     OW 3586   1.207   1.315   0.756 -0.0070 -0.2228 -0.1542
 1186SOL    HW1 3587   1.157   1.298   0.676 -2.2643  1.1238  0.8700
 1186SOL    HW2 3588   1.211   1.411   0.762 -0.8982 -0.2575  1.8878
 1187SOL     OW 3589   1.617   4.069   1.965 -0.2803  0.2105  0.0496
 1187SOL    HW1 3590   1.566   4.034   2.038  1.7478 -0.3487  1.2675
 1187SOL    HW2 3591   1.596   4.163   1.964 -0.3966  0.2218  1.3391
 1188SOL     OW 3592   4.276   3.163   1.263 -1.1072 -0.1792 -0.0967
 1188SOL    HW1 3593   4.188   3.142   1.295 -0.8618 -1.5993 -0.3225
 1188SOL    HW2 3594   4.292   3.252   1.296 -0.9868 -1.3878  3.5538
 1189SOL     OW 3595   3.007   0.139   2.356 -0.1867 -0.4932 -0.0382
 1189SOL    HW1 3596   2.940   0.204   2.374 -0.1056  0.0222 -1.4560
 1189SOL    HW2 3597   3.044   0.166   2.272  0.0220 -2.2350 -0.5375
 1190SOL     OW 3598   0.323   2.404   3.038 -0.5690 -0.1838  0.2839
 1190SOL    HW1 3599   0.350   2.347   2.966  0.0568  2.4102 -1.6754
 1190SOL    HW2 3600   0.228   2.410   3.030 -0.7558 -1.6171  1.0989
 1191SOL     OW 3601   2.841   3.140   1.316 -0.3981 -0.5040  0.1047
 1191SOL    HW1 3602   2.789   3.218   1.296 -0.8895 -0.7394  0.4499
 1191SOL    HW2 3603   2.917   3.174   1.363  0.7966  0.0643 -2.0787
 1192SOL     OW 3604   2.846   3.357   3.977  0.0501  0.3147  0.2614
 1192SOL    HW1 3605   2.767   3.363   3.923 -1.6446  0.5194  2.6206
 1192SOL    HW2 3606   2.814   3.338   4.065  2.6590  0.3810  1.3175
 1193SOL     OW 3607   2.811   3.016   3.347  0.1933  0.2486 -0.3845
 1193SOL    HW1 3608   2.783   2.953   3.280 -0.1756 -1.1874  1.0613
 1193SOL    HW2 3609   2.785   3.101   3.312  0.5894 -0.3928 -2.3393
 1194SOL     OW 3610   1.544   3.455   3.893  0.3330 -0.2227 -0.5092
 1194SOL    HW1 3611   1.488   3.378   3.896  1.3948 -1.0411 -1.2632
 1194SOL    HW2 3612   1.484   3.528   3.879 -0.4332 -1.2775 -3.4731
 1195SOL     OW 3613   3.016   3.015   4.723  0.2640 -0.3179  0.0421
 1195SOL    HW1 3614   3.017   3.111   4.724  1.5287 -0.3195  0.4067
 1195SOL    HW2 3615   2.993   2.990   4.812  0.3292 -0.3583  0.0474
 1196SOL     OW 3616   1.274   2.736   2.683  0.2078  0.7088  0.1272
 1196SOL    HW1 3617   1.231   2.693   2.757  0.0852  0.8246  0.1242
 1196SOL    HW2 3618   1.209   2.732   2.612  0.2570  0.7566  0.0794
 1197SOL     OW 3619   3.001   0.688   2.524  0.1991 -0.1134 -0.6189
 1197SOL    HW1 3620   2.936   0.689   2.595 -0.2113 -0.2996 -0.9840
 1197SOL    HW2 3621   3.026   0.780   2.512 -0.4088  0.0270 -0.8409
 1198SOL     OW 3622   0.332   1.098   2.600 -0.3253  0.0743  0.7066
 1198SOL    HW1 3623   0.380   1.016   2.590  0.4771  0.7453 -1.5823
 1198SOL    HW2 3624   0.401   1.164   2.611 -0.4691  1.1423 -3.2873
 1199SOL     OW 3625   0.304   2.621   2.406 -0.3817 -0.0008  0.1378
 1199SOL    HW1 3626   0.355   2.645   2.329  0.5229 -0.3955  0.6046
 1199SOL    HW2 3627   0.259   2.541   2.380 -2.0459  1.1878 -0.8204
 1200SOL     OW 3628   1.022   0.078   2.303 -0.2181  0.3134  0.0397
 1200SOL    HW1 3629   0.929   0.095   2.294 -0.3646 -0.9834 -1.3078
 1200SOL    HW2 3630   1.064   0.158   2.270 -0.8275  1.0383  0.9804
 1201SOL     OW 3631   0.027   2.878   4.666 -0.0245  0.0970  0.2205
 1201SOL    HW1 3632   0.115   2.846   4.644  0.0922  0.8474 -0.4633
 1201SOL    HW2 3633  -0.031   2.808   4.639  0.3905 -0.6795  1.2648
 1202SOL     OW 3634   1.748   4.392   1.232  0.0045  0.1575 -0.6937
 1202SOL    HW1 3635   1.783   4.476   1.260 -0.0431  0.7037 -2.2117
 1202SOL    HW2 3636   1.686   4.413   1.162 -1.6901 -0.9706  0.3780
 1203SOL     OW 3637   1.635   2.305   3.042 -0.2503  0.6757  0.3032
 1203SOL    HW1 3638   1.546   2.308   3.076 -0.7942 -1.8721 -0.7062
 1203SOL    HW2 3639   1.685   2.262   3.112 -0.1933  0.4682  0.1345
 1204SOL     OW 3640   4.566   4.531   4.627 -0.0157  0.4248  0.6622
 1204SOL    HW1 3641   4.574   4.575   4.542 -1.2859  1.4194  1.0255
 1204SOL    HW2 3642   4.481   4.488   4.624  1.0373 -1.8068  0.4574
 1205SOL     OW 3643   2.823   1.855   0.464 -0.2017  0.1739 -0.2335
 1205SOL    HW1 3644   2.849   1.853   0.556  0.4244 -2.9337 -0.3506
 1205SOL    HW2 3645   2.731   1.830   0.464 -0.4511  1.0596 -0.4258
 1206SOL     OW 3646   1.376   4.010   3.888  0.0572  0.0219  0.3124
 1206SOL    HW1 3647   1.422   4.093   3.900  0.1818 -0.0762  0.5253
 1206SOL    HW2 3648   1.440   3.953   3.846  0.4405 -0.3949  1.4302
 1207SOL     OW 3649   4.678   2.693   2.097 -0.2453 -0.3126 -0.3149
 1207SOL    HW1 3650   4.647   2.724   2.012  0.5566  1.1345 -0.1125
 1207SOL    HW2 3651   4.600   2.655   2.139 -2.0716  3.6286  0.3904
 1208SOL     OW 3652   0.415   1.863   1.204 -0.3729  0.6297  0.4856
 1208SOL    HW1 3653   0.437   1.874   1.111 -0.3341 -0.3930  0.3638
 1208SOL    HW2 3654   0.415   1.953   1.239  0.2407  0.9783 -0.3566
 1209SOL     OW 3655   1.362   4.614   4.793  0.1302 -0.4912  0.2168
 1209SOL    HW1 3656   1.321   4.694   4.823  1.2166  0.3982 -0.5847
 1209SOL    HW2 3657   1.312   4.544   4.835 -1.4336  0.5582  0.1844
 1210SOL     OW 3658   4.899   3.343   3.520 -0.9131  0.2652 -0.2006
 1210SOL    HW1 3659   4.852   3.347   3.437 -0.9100 -1.2198 -0.3082
 1210SOL    HW2 3660   4.932   3.253   3.525  1.7568  1.1676 -0.0322
 1211SOL     OW 3661   0.334   0.909   1.719 -0.2823 -0.0894  0.3831
 1211SOL    HW1 3662   0.367   0.842   1.659  1.0477  1.1420 -0.2994
 1211SOL    HW2 3663   0.256   0.868   1.758 -0.6072 -1.3265 -1.3963
 1212SOL     OW 3664   0.296   3.015   1.375  0.1751  0.3375 -0.2739
 1212SOL    HW1 3665   0.389   3.036   1.367 -0.3295  2.3995 -1.1728
 1212SOL    HW2 3666   0.274   3.037   1.465  0.0537  2.1506 -0.7187
 1213SOL     OW 3667   3.912   4.001   2.155  0.0041 -0.2213  0.0980
 1213SOL    HW1 3668   3.891   4.032   2.243 -2.5326 -0.8333 -0.2090
 1213SOL    HW2 3669   4.004   3.976   2.159  0.1270  0.4487  2.3682
 1214SOL     OW 3670   4.453   2.794   1.571 -0.0382  0.7498 -0.2483
 1214SOL    HW1 3671   4.362   2.820   1.587  0.6735  2.4507  1.3935
 1214SOL    HW2 3672   4.488   2.865   1.517  0.9325  1.3771  1.1518
 1215SOL     OW 3673   0.173   0.830   2.018 -1.2169 -0.3371  0.1766
 1215SOL    HW1 3674   0.225   0.754   2.045 -0.8846  0.1872  1.0714
 1215SOL    HW2 3675   0.106   0.794   1.960 -1.1180 -1.3217  0.6506
 1216SOL     OW 3676   4.428   1.583   4.286  0.0984 -0.0128 -0.0412
 1216SOL    HW1 3677   4.481   1.616   4.214  2.4983 -0.9231  1.2121
 1216SOL    HW2 3678   4.381   1.508   4.248  0.3794  0.2531 -0.9515
 1217SOL     OW 3679   2.611   4.148   4.828 -0.1475  0.0678  0.0182
 1217SOL    HW1 3680   2.684   4.117   4.775  1.6944  1.4254  1.6022
 1217SOL    HW2 3681   2.533   4.113   4.785  1.2804  0.1239 -2.8467
 1218SOL     OW 3682   4.412   3.699   0.325  0.3538  0.0654 -0.1538
 1218SOL    HW1 3683   4.501   3.733   0.309 -0.3040  1.4436 -1.1435
 1218SOL    HW2 3684   4.371   3.766   0.380  0.4987 -1.5137  2.0074
 1219SOL     OW 3685   1.448   4.729   4.260  0.0520 -0.1279 -0.5100
 1219SOL    HW1 3686   1.542   4.730   4.246 -0.1185  0.7768 -1.6767
 1219SOL    HW2 3687   1.410   4.731   4.173 -1.0588  0.1450 -0.0389
 1220SOL     OW 3688   3.013   3.540   4.905  0.1252 -0.0572 -0.3162
 1220SOL    HW1 3689   3.050   3.590   4.833  0.0914  0.7310  0.1947
 1220SOL    HW2 3690   3.000   3.605   4.975 -1.5697 -0.4204 -0.2430
 1221SOL     OW 3691   2.169   2.291   2.436  0.4249 -0.2030 -0.2100
 1221SOL    HW1 3692   2.130   2.378   2.421  0.6095  0.4138  2.4364
 1221SOL    HW2 3693   2.249   2.309   2.485  1.2078 -1.8313 -0.8219
 1222SOL     OW 3694   4.850   4.673   2.035 -0.0422 -0.4396  0.1872
 1222SOL    HW1 3695   4.885   4.759   2.059 -0.2333 -0.0949 -0.7241
 1222SOL    HW2 3696   4.765   4.669   2.079 -1.1006  0.8403 -1.6188
 1223SOL     OW 3697   4.506   3.791   4.269  0.6675 -0.0160  0.3703
 1223SOL    HW1 3698   4.509   3.804   4.174  1.7507 -3.1346 -0.1194
 1223SOL    HW2 3699   4.456   3.866   4.301 -1.3099  0.2106 -2.8215
 1224SOL     OW 3700   1.757   2.653   0.480  0.4121  0.0142  0.1138
 1224SOL    HW1 3701   1.675   2.604   0.480  0.5456 -0.2656  2.0109
 1224SOL    HW2 3702   1.783   2.656   0.387 -0.4243 -2.0756 -0.2423
 1225SOL     OW 3703   0.520   2.988   1.555  0.1927  0.3587 -0.4969
 1225SOL    HW1 3704   0.481   2.984   1.643  1.5878  0.6789  0.1723
 1225SOL    HW2 3705   0.495   2.905   1.514  0.8870 -0.5473  0.8268
 1226SOL     OW 3706   2.428   2.040   1.228  0.0780  0.1697  0.2547
 1226SOL    HW1 3707   2.427   2.007   1.318  0.0281  1.9505  0.9428
 1226SOL    HW2 3708   2.441   2.134   1.237  0.1818  0.3688 -1.6214
 1227SOL     OW 3709   0.699   2.040   1.199 -0.1021 -0.2056 -0.1401
 1227SOL    HW1 3710   0.605   2.052   1.214 -0.2565 -0.6327 -0.7175
 1227SOL    HW2 3711   0.714   1.947   1.213  0.9251  0.3827  3.4344
 1228SOL     OW 3712   2.946   1.294   1.544 -0.0430 -0.3511  0.2318
 1228SOL    HW1 3713   2.934   1.294   1.449  0.7655 -1.1139  0.1236
 1228SOL    HW2 3714   2.860   1.315   1.579 -0.2580  0.3406 -0.6796
 1229SOL     OW 3715   0.667   0.669   2.931  0.1022  0.0780  0.1758
 1229SOL    HW1 3716   0.718   0.749   2.919 -1.8916  1.6661  1.5034
 1229SOL    HW2 3717   0.687   0.641   3.020  0.8011 -0.9496 -0.2893
 1230SOL     OW 3718   4.576   2.136   1.611  0.1582 -0.3296 -0.3085
 1230SOL    HW1 3719   4.603   2.118   1.521 -0.4388 -0.8897 -0.3811
 1230SOL    HW2 3720   4.560   2.231   1.612  1.1305 -0.1552 -0.5234
 1231SOL     OW 3721   0.616   3.789   2.172  0.3212 -0.5861  0.2010
 1231SOL    HW1 3722   0.636   3.760   2.083 -0.1381  0.2372 -0.1836
 1231SOL    HW2 3723   0.595   3.709   2.219 -1.0576 -0.8849 -0.8581
 1232SOL     OW 3724   0.225   0.379   2.845  0.2428 -0.0533  0.2805
 1232SOL    HW1 3725   0.165   0.449   2.870  0.7884  0.5610 -0.1296
 1232SOL    HW2 3726   0.312   0.412   2.865  0.5045 -0.6373  0.1430
 1233SOL     OW 3727   1.186   4.331   2.305 -0.2607  0.5703  0.3210
 1233SOL    HW1 3728   1.170   4.320   2.211 -1.4759 -1.5460  0.7251
 1233SOL    HW2 3729   1.279   4.313   2.315 -0.5084 -1.3030 -0.2594
 1234SOL     OW 3730   0.333   2.577   0.717 -0.1753 -0.4935 -0.5695
 1234SOL    HW1 3731   0.245   2.598   0.684  0.3340  0.1481 -1.5765
 1234SOL    HW2 3732   0.390   2.584   0.640  1.1724  1.6743  0.5212
 1235SOL     OW 3733   4.796   4.272   0.124  0.1117 -0.2991  0.1011
 1235SOL    HW1 3734   4.713   4.225   0.122 -0.7129  1.1206 -0.9494
 1235SOL    HW2 3735   4.799   4.319   0.041  3.3938 -2.6271 -1.3263
 1236SOL     OW 3736   2.878   4.290   2.653  0.0591  0.7660  0.6564
 1236SOL    HW1 3737   2.850   4.199   2.658  1.1056  0.3196 -0.7777
 1236SOL    HW2 3738   2.807   4.340   2.693 -1.3954 -0.5300 -0.1861
 1237SOL     OW 3739   0.926   3.442   1.398  0.2063  0.1719  0.0982
 1237SOL    HW1 3740   0.956   3.418   1.310  0.9333 -0.8767  0.6041
 1237SOL    HW2 3741   0.995   3.498   1.432  0.2341  0.0621  0.2246
 1238SOL     OW 3742   4.043   1.289   2.008 -0.7606  0.0522  0.3551
 1238SOL    HW1 3743   3.993   1.370   2.022 -1.2499  0.0057 -0.9994
 1238SOL    HW2 3744   4.120   1.317   1.959  0.4092  0.0648  2.1221
 1239SOL     OW 3745   2.334   3.139   0.027  0.0588 -0.1066 -0.0398
 1239SOL    HW1 3746   2.305   3.185  -0.052 -2.0403  1.7407  1.7067
 1239SOL    HW2 3747   2.254   3.123   0.077  1.3551 -0.9640  1.8784
 1240SOL     OW 3748   4.807   0.790   2.932 -0.1030 -0.2998 -0.0249
 1240SOL    HW1 3749   4.726   0.746   2.908 -0.5462  0.2017  0.5009
 1240SOL    HW2 3750   4.790   0.823   3.021  0.3769  0.5251 -0.2360
 1241SOL     OW 3751   0.833   4.175   1.292 -0.4403 -0.3679  0.2237
 1241SOL    HW1 3752   0.929   4.173   1.295 -0.4588 -0.3936  1.0514
 1241SOL    HW2 3753   0.812   4.266   1.269 -0.2178 -0.5237 -0.6500
 1242SOL     OW 3754   0.163   2.046   0.286 -0.2198  0.2117 -0.5862
 1242SOL    HW1 3755   0.225   2.119   0.282  1.6725 -0.7787  4.1144
 1242SOL    HW2 3756   0.207   1.974   0.242  0.0343  0.6205 -1.0121
 1243SOL     OW 3757   0.648   4.786   0.675  0.0249  0.2838 -0.4233
 1243SOL    HW1 3758   0.649   4.817   0.766  1.7107  1.8664 -0.9252
 1243SOL    HW2 3759   0.630   4.865   0.624  2.0483  0.0373 -1.6093
 1244SOL     OW 3760   0.835   3.316   1.060 -0.1444 -0.6112  0.2211
 1244SOL    HW1 3761   0.780   3.395   1.054  0.3527 -0.1911  1.0165
 1244SOL    HW2 3762   0.871   3.305   0.972  0.7423  0.7602  0.3878
 1245SOL     OW 3763   0.364   0.913   4.035  0.6605 -0.1763 -0.4269
 1245SOL    HW1 3764   0.353   0.840   4.096  2.6060  0.0131  0.2369
 1245SOL    HW2 3765   0.288   0.969   4.050 -0.0946 -1.3171  0.1174
 1246SOL     OW 3766   3.187   4.705   0.352  0.0848  0.2021 -0.2259
 1246SOL    HW1 3767   3.254   4.766   0.383 -0.6231  0.3132  1.1657
 1246SOL    HW2 3768   3.236   4.632   0.314  1.0346 -0.1542  1.6020
 1247SOL     OW 3769   0.346   3.143   0.640 -0.4786 -0.2130 -0.4287
 1247SOL    HW1 3770   0.337   3.193   0.721  1.7774 -1.3055  0.5906
 1247SOL    HW2 3771   0.292   3.065   0.654  0.3381 -0.6653  0.2881
 1248SOL     OW 3772   2.950   0.275   1.257  0.0248  0.2394  0.5283
 1248SOL    HW1 3773   2.937   0.229   1.174  0.6830  0.0827  0.5104
 1248SOL    HW2 3774   2.932   0.209   1.324  0.6795  0.0242  0.5026
 1249SOL     OW 3775   0.541   3.992   1.171 -0.3730 -0.1981  0.1549
 1249SOL    HW1 3776   0.463   3.945   1.201 -1.2810  0.4564 -1.0851
 1249SOL    HW2 3777   0.565   4.047   1.245 -2.1687  0.9085 -0.0348
 1250SOL     OW 3778   0.568   4.804   0.390  0.0043  0.1513 -0.3139
 1250SOL    HW1 3779   0.545   4.893   0.363 -0.3418  0.0889 -0.2266
 1250SOL    HW2 3780   0.549   4.750   0.314 -1.6856 -0.1379  0.2540
 1251SOL     OW 3781   1.254   3.430   4.298  0.1407 -0.0812  0.4965
 1251SOL    HW1 3782   1.346   3.453   4.309  0.5467 -0.8938 -0.9579
 1251SOL    HW2 3783   1.214   3.508   4.259  0.3257  0.0809  0.6302
 1252SOL     OW 3784   2.148   1.860   4.128  0.5697 -0.7628 -0.5405
 1252SOL    HW1 3785   2.081   1.801   4.093  0.9018 -1.8073  0.4817
 1252SOL    HW2 3786   2.109   1.895   4.209  0.4517  0.2940 -1.0409
 1253SOL     OW 3787   0.548   2.889   2.497  0.3984 -0.0702  0.1261
 1253SOL    HW1 3788   0.626   2.862   2.449  0.9159 -1.3895  1.6114
 1253SOL    HW2 3789   0.580   2.947   2.566  0.2311 -1.1692  1.1831
 1254SOL     OW 3790   4.767   3.662   4.932 -0.3169  0.4010 -0.1008
 1254SOL    HW1 3791   4.825   3.655   4.856  1.0592  0.6434  0.8752
 1254SOL    HW2 3792   4.686   3.699   4.897 -0.1087 -0.4731 -1.6179
 1255SOL     OW 3793   4.454   3.006   0.889  0.2135 -0.0448  0.2177
 1255SOL    HW1 3794   4.414   3.019   0.804 -0.6579  0.3218  0.6666
 1255SOL    HW2 3795   4.381   3.010   0.951  0.8112 -0.4122  0.9730
 1256SOL     OW 3796   1.211   2.408   4.324  0.0731 -0.3019  0.4819
 1256SOL    HW1 3797   1.134   2.464   4.337 -0.1492 -0.8589  1.7075
 1256SOL    HW2 3798   1.282   2.456   4.366  0.5715  0.5357 -1.2418
 1257SOL     OW 3799   0.857   4.862   4.718  0.2177 -0.4293  0.3682
 1257SOL    HW1 3800   0.836   4.770   4.730 -0.1467 -0.5773 -1.1796
 1257SOL    HW2 3801   0.946   4.863   4.684  0.3637 -0.1747  0.7409
 1258SOL     OW 3802   0.091   0.239   4.332  0.2780  1.2862 -0.0540
 1258SOL    HW1 3803   0.030   0.291   4.383  1.5489  1.7741  1.0159
 1258SOL    HW2 3804   0.071   0.261   4.241 -0.3761  2.3001  0.3220
 1259SOL     OW 3805   1.101   3.958   4.223  0.0456 -0.1799 -0.2177
 1259SOL    HW1 3806   1.087   4.035   4.278  0.0989 -0.0958 -0.3212
 1259SOL    HW2 3807   1.108   3.993   4.134  1.7891 -0.1363 -0.0789
 1260SOL     OW 3808   0.816   0.943   2.390 -0.5392  0.1017 -0.2382
 1260SOL    HW1 3809   0.828   1.028   2.348 -1.9805  0.8128  0.6746
 1260SOL    HW2 3810   0.844   0.879   2.325 -0.5590  1.2387 -1.3949
 1261SOL     OW 3811   1.486   0.339   0.027  0.1714 -0.5855  0.0912
 1261SOL    HW1 3812   1.505   0.331   0.121 -1.1992  1.0882  0.5848
 1261SOL    HW2 3813   1.434   0.262   0.006 -0.9032 -0.1760  1.1406
 1262SOL     OW 3814   3.490   2.868   4.352 -0.7728  0.1309 -0.2355
 1262SOL    HW1 3815   3.468   2.782   4.389  1.0049 -0.0684  0.4436
 1262SOL    HW2 3816   3.570   2.894   4.397 -1.7662  2.5992  0.2508
 1263SOL     OW 3817   0.246   4.922   3.477  0.9220  0.1192  0.0538
 1263SOL    HW1 3818   0.312   4.868   3.521  1.5675  0.8033 -0.0641
 1263SOL    HW2 3819   0.252   4.896   3.385  0.3531 -0.4958  0.1742
 1264SOL     OW 3820   2.937   4.698   0.271  0.1904  0.6439  0.4510
 1264SOL    HW1 3821   3.032   4.710   0.269  0.5423 -1.5790 -1.9366
 1264SOL    HW2 3822   2.925   4.604   0.254 -2.4658  1.0901 -0.5596
 1265SOL     OW 3823   3.156   4.394   2.713  0.4053 -0.4127 -0.0285
 1265SOL    HW1 3824   3.101   4.328   2.672 -1.8282  0.4767  1.3450
 1265SOL    HW2 3825   3.160   4.466   2.650 -1.8468  0.3679  0.6102
 1266SOL     OW 3826   0.189   1.809   4.567 -0.5231 -0.3561 -0.1946
 1266SOL    HW1 3827   0.162   1.857   4.489  1.5770  0.0433 -0.7359
 1266SOL    HW2 3828   0.255   1.748   4.537  1.2251  0.6352  1.3893
 1267SOL     OW 3829   0.346   0.081   0.905 -0.2415 -0.0006 -0.4569
 1267SOL    HW1 3830   0.375  -0.009   0.918 -0.4222  0.2535  2.4390
 1267SOL    HW2 3831   0.273   0.092   0.966  1.0594  2.6389  0.8035
 1268SOL     OW 3832   0.967   1.068   0.238 -0.1021  0.4263  0.2202
 1268SOL    HW1 3833   1.061   1.063   0.258 -0.0603  1.1979  0.2358
 1268SOL    HW2 3834   0.955   1.155   0.200 -1.0559  0.9248  1.5680
 1269SOL     OW 3835   2.811   3.153   2.991  0.0639  0.6317 -0.4866
 1269SOL    HW1 3836   2.760   3.206   3.053 -1.6827  0.3900 -1.6507
 1269SOL    HW2 3837   2.791   3.062   3.015 -0.1547  0.5356 -1.0148
 1270SOL     OW 3838   1.748   2.942   3.514 -0.1291  0.4930  0.1340
 1270SOL    HW1 3839   1.668   2.986   3.486  0.5544  1.1008 -0.9336
 1270SOL    HW2 3840   1.734   2.850   3.491 -0.7465  0.4975  0.4879
 1271SOL     OW 3841   0.950   0.546   0.383 -0.3343  0.6451  0.6851
 1271SOL    HW1 3842   0.972   0.492   0.308 -1.9508 -0.1189  0.7130
 1271SOL    HW2 3843   0.956   0.487   0.458 -0.8240  0.8228  0.8731
 1272SOL     OW 3844   1.004   4.558   3.346 -0.3880  0.1583  0.0627
 1272SOL    HW1 3845   0.952   4.547   3.426  1.4514 -1.1747  1.1499
 1272SOL    HW2 3846   0.966   4.495   3.284 -1.0167  0.2944  0.3002
 1273SOL     OW 3847   0.113   2.614   2.107 -0.5064 -0.1300 -0.4220
 1273SOL    HW1 3848   0.121   2.526   2.069  2.2067  0.0475 -0.4540
 1273SOL    HW2 3849   0.202   2.648   2.107 -1.0986  1.6697  1.9390
 1274SOL     OW 3850   3.542   1.230   0.370  0.4076 -0.6000 -0.0156
 1274SOL    HW1 3851   3.568   1.158   0.313 -0.1563 -2.2353  1.6815
 1274SOL    HW2 3852   3.622   1.253   0.417  0.3666 -0.7927  0.1482
 1275SOL     OW 3853   2.815   3.859   4.753 -0.2896  0.0295 -0.0915
 1275SOL    HW1 3854   2.734   3.831   4.795 -0.7634  1.3952 -0.0384
 1275SOL    HW2 3855   2.786   3.903   4.673  0.4713 -0.4307 -0.6373
 1276SOL     OW 3856   0.480   1.238   1.138  0.1339 -0.8442 -0.4092
 1276SOL    HW1 3857   0.453   1.254   1.228 -0.4966  2.1604 -1.0140
 1276SOL    HW2 3858   0.568   1.202   1.144  0.9764  1.3534  1.3980
 1277SOL     OW 3859   2.204   4.852   4.598 -1.1621  0.1273 -0.0354
 1277SOL    HW1 3860   2.141   4.915   4.564 -1.4556  0.0950  0.4241
 1277SOL    HW2 3861   2.280   4.859   4.541 -0.8395  1.5217  0.5347
 1278SOL     OW 3862   0.208   4.877   1.723  0.2193  0.6676 -0.1307
 1278SOL    HW1 3863   0.115   4.884   1.702  0.0285 -0.4050  0.2930
 1278SOL    HW2 3864   0.211   4.889   1.818  0.4668  0.3529 -0.0972
 1279SOL     OW 3865   1.606   2.615   0.014 -0.5023  0.6349  0.5399
 1279SOL    HW1 3866   1.564   2.678  -0.045  1.8566  1.7072 -0.1060
 1279SOL    HW2 3867   1.686   2.659   0.044  0.9609 -1.8208  0.5309
 1280SOL     OW 3868   3.878   3.983   2.825  0.7508  0.0507 -0.3552
 1280SOL    HW1 3869   3.910   3.967   2.914 -0.5258 -0.3787  0.0476
 1280SOL    HW2 3870   3.920   3.916   2.772 -2.0644 -2.8807  0.7786
 1281SOL     OW 3871   1.445   0.232   1.412  0.0664 -0.2880 -0.1100
 1281SOL    HW1 3872   1.372   0.183   1.374  0.1628 -0.4724 -0.0604
 1281SOL    HW2 3873   1.409   0.319   1.430 -0.2571 -0.5023  0.2921
 1282SOL     OW 3874   3.904   4.016   1.299  0.0016  0.4084  0.2692
 1282SOL    HW1 3875   3.921   4.010   1.393 -1.8882 -0.2730  0.6165
 1282SOL    HW2 3876   3.903   4.110   1.280 -1.5463  0.6582  1.3714
 1283SOL     OW 3877   1.888   2.248   1.413 -0.0801  0.0588 -0.0875
 1283SOL    HW1 3878   1.827   2.194   1.362 -1.4698 -0.0624  1.6003
 1283SOL    HW2 3879   1.879   2.214   1.502  0.7571  1.5771  0.5900
 1284SOL     OW 3880   3.126   1.405   3.989  0.0329 -0.0209 -0.2055
 1284SOL    HW1 3881   3.174   1.484   4.014  0.0731  0.1966 -0.9558
 1284SOL    HW2 3882   3.175   1.368   3.916 -0.2591 -0.4767 -0.1790
 1285SOL     OW 3883   4.174   4.579   1.417 -0.3117  0.4892  0.3195
 1285SOL    HW1 3884   4.150   4.632   1.342 -0.2086 -0.8210 -0.6817
 1285SOL    HW2 3885   4.095   4.578   1.472 -0.2694  1.7405  0.4184
 1286SOL     OW 3886   1.170   3.183   3.580 -0.0089  0.1984 -0.2311
 1286SOL    HW1 3887   1.115   3.257   3.606 -2.5682 -0.7292 -2.5131
 1286SOL    HW2 3888   1.136   3.109   3.629 -0.0234 -0.1581 -0.7643
 1287SOL     OW 3889   1.888   2.873   1.763 -0.2894  0.2434  0.4848
 1287SOL    HW1 3890   1.933   2.928   1.826  1.1922  0.1907 -0.4885
 1287SOL    HW2 3891   1.885   2.925   1.683 -1.7312  0.1313  0.4370
 1288SOL     OW 3892   2.065   0.721   3.424  0.6114  0.7699  0.2895
 1288SOL    HW1 3893   2.009   0.720   3.347  2.0016  2.0252 -0.7948
 1288SOL    HW2 3894   2.142   0.671   3.398  0.3078 -0.4103  1.5455
 1289SOL     OW 3895   1.154   4.603   2.307  0.0074 -0.2287  0.4931
 1289SOL    HW1 3896   1.155   4.509   2.324 -0.2358 -0.3482 -0.1095
 1289SOL    HW2 3897   1.078   4.615   2.249  0.4258  0.2372  0.0336
 1290SOL     OW 3898   3.289   0.153   1.054  0.1609 -0.6188 -0.2714
 1290SOL    HW1 3899   3.344   0.197   0.990 -1.8890  2.1358 -0.3133
 1290SOL    HW2 3900   3.304   0.200   1.136 -0.1802 -1.5606  0.3622
 1291SOL     OW 3901   1.465   3.300   0.635  0.2465 -0.3117  0.0541
 1291SOL    HW1 3902   1.554   3.263   0.641  0.7569  0.4983 -1.7859
 1291SOL    HW2 3903   1.479   3.391   0.608 -1.1685 -0.4782 -1.3358
 1292SOL     OW 3904   3.971   2.670   1.705  0.0075 -0.1664 -0.0360
 1292SOL    HW1 3905   3.893   2.640   1.659  0.2589 -2.0021  0.6598
 1292SOL    HW2 3906   3.964   2.631   1.792  1.9596 -0.8320 -0.1283
 1293SOL     OW 3907   4.364   0.475   3.198  0.5416 -0.1378  0.2572
 1293SOL    HW1 3908   4.322   0.560   3.188  0.4996 -0.1567  0.2732
 1293SOL    HW2 3909   4.324   0.437   3.276  1.2137  0.2109  0.7881
 1294SOL     OW 3910   1.639   1.998   2.389 -0.3098  0.3317 -0.1744
 1294SOL    HW1 3911   1.567   2.040   2.343  0.0077  0.2761 -0.7324
 1294SOL    HW2 3912   1.633   1.906   2.364 -0.1181  0.3067 -0.1299
 1295SOL     OW 3913   4.055   0.118   3.456 -0.7491 -0.1091  0.0786
 1295SOL    HW1 3914   4.043   0.109   3.551 -0.7014  0.9778  0.2082
 1295SOL    HW2 3915   4.033   0.032   3.421 -0.6265 -0.5758  1.0870
 1296SOL     OW 3916   3.388   4.024   1.153 -0.0455 -0.1425 -0.0298
 1296SOL    HW1 3917   3.470   4.042   1.199  0.8928 -1.0197 -1.2806
 1296SOL    HW2 3918   3.415   4.013   1.061 -1.9533  2.5673 -1.0498
 1297SOL     OW 3919   4.328   4.735   3.545 -0.4512 -0.4097 -0.0585
 1297SOL    HW1 3920   4.325   4.796   3.620 -1.3829 -1.0820  0.4747
 1297SOL    HW2 3921   4.384   4.664   3.574  3.0070  1.4178 -1.7021
 1298SOL     OW 3922   1.847   0.610   1.920  0.2327 -0.2665  0.3709
 1298SOL    HW1 3923   1.864   0.538   1.859  0.2672  0.2942 -0.2948
 1298SOL    HW2 3924   1.911   0.598   1.990  0.3222 -0.8062  0.1997
 1299SOL     OW 3925   3.885   0.635   0.096  0.2006  0.4632 -0.0406
 1299SOL    HW1 3926   3.842   0.717   0.122 -0.7563 -0.0730  0.0738
 1299SOL    HW2 3927   3.975   0.662   0.074  0.4329  1.2847  1.7112
 1300SOL     OW 3928   3.532   2.425   4.138 -0.9356 -0.3040  0.4564
 1300SOL    HW1 3929   3.470   2.478   4.088 -1.1811 -1.3194 -0.3488
 1300SOL    HW2 3930   3.544   2.473   4.220  0.1558  1.8548 -0.8796
 1301SOL     OW 3931   4.682   3.490   1.492  0.6291 -0.4851 -0.6492
 1301SOL    HW1 3932   4.670   3.547   1.417  0.1169  1.5912  0.9184
 1301SOL    HW2 3933   4.606   3.431   1.490  0.6824 -0.5357 -1.7882
 1302SOL     OW 3934   0.684   4.543   0.318 -0.3383 -0.1758  0.3286
 1302SOL    HW1 3935   0.749   4.547   0.247 -0.9381 -1.5666 -0.3227
 1302SOL    HW2 3936   0.605   4.510   0.276 -1.6575  1.9268  1.0086
 1303SOL     OW 3937   1.582   2.873   2.228  0.3136 -0.2501  0.3736
 1303SOL    HW1 3938   1.626   2.881   2.313  1.1648  1.4407 -0.1889
 1303SOL    HW2 3939   1.606   2.952   2.181 -0.2689 -1.0804 -1.4050
 1304SOL     OW 3940   3.219  -0.019   2.440 -0.5908 -0.0965 -0.0028
 1304SOL    HW1 3941   3.153   0.045   2.414 -1.1581 -0.3821  0.7090
 1304SOL    HW2 3942   3.254   0.014   2.522  0.9056  0.5904 -0.8847
 1305SOL     OW 3943   0.805   3.071   3.416  0.0744 -0.9977 -0.0360
 1305SOL    HW1 3944   0.894   3.037   3.423 -0.3333 -2.2820 -0.6365
 1305SOL    HW2 3945   0.760   3.038   3.494  0.3629  0.5057  0.7985
 1306SOL     OW 3946   3.148   0.351   0.146  0.1687  0.1883 -0.1777
 1306SOL    HW1 3947   3.210   0.390   0.207 -1.3445  2.1447  0.1936
 1306SOL    HW2 3948   3.156   0.257   0.160  0.1316  0.5539  2.8009
 1307SOL     OW 3949   2.913   4.315   4.696 -0.3671  0.4166  0.6044
 1307SOL    HW1 3950   2.892   4.346   4.784  2.4167  0.5116  1.3355
 1307SOL    HW2 3951   2.923   4.221   4.705 -0.4391  0.3790  0.3022
 1308SOL     OW 3952   1.409   2.090   4.788  0.6965 -0.4750 -0.1416
 1308SOL    HW1 3953   1.382   2.175   4.752  0.5680 -0.6221 -0.3997
 1308SOL    HW2 3954   1.327   2.048   4.813  0.8108 -0.2407  0.6392
 1309SOL     OW 3955   2.397   2.868   0.819  0.0578  0.2851 -0.0696
 1309SOL    HW1 3956   2.381   2.917   0.899  2.2100  2.5514 -0.8894
 1309SOL    HW2 3957   2.329   2.801   0.818 -0.8244  0.9804  2.9612
 1310SOL     OW 3958   1.516   0.057   2.717  0.4675  0.3988 -0.1420
 1310SOL    HW1 3959   1.572   0.089   2.646 -1.5817 -0.4158 -2.2527
 1310SOL    HW2 3960   1.432   0.101   2.704 -0.5875 -1.3170  0.5032
 1311SOL     OW 3961   0.442   3.607   0.965  0.0008 -0.0073  0.0839
 1311SOL    HW1 3962   0.354   3.582   0.994 -0.1610  0.9423  0.4346
 1311SOL    HW2 3963   0.500   3.543   1.006 -0.1890  1.3725  2.7629
 1312SOL     OW 3964   3.562   2.279   4.634  0.0696 -0.1401  0.1482
 1312SOL    HW1 3965   3.555   2.360   4.686 -2.3230 -0.4788  0.4468
 1312SOL    HW2 3966   3.535   2.210   4.694  1.7273 -1.1723 -0.2257
 1313SOL     OW 3967   0.245   3.116   1.108  0.4505  0.1692  0.4750
 1313SOL    HW1 3968   0.174   3.132   1.045  0.9223 -3.4094 -1.2273
 1313SOL    HW2 3969   0.203   3.121   1.193 -1.4201  0.1297 -0.3830
 1314SOL     OW 3970   2.299   3.485   0.255 -0.7047  0.1429 -0.0976
 1314SOL    HW1 3971   2.296   3.481   0.159 -0.3611 -2.0788 -0.0785
 1314SOL    HW2 3972   2.227   3.429   0.284 -0.0210 -0.2448  0.9164
 1315SOL     OW 3973   3.852   3.278   2.793 -0.1392  0.2330  0.4058
 1315SOL    HW1 3974   3.763   3.313   2.788 -0.2842  0.0744  1.5357
 1315SOL    HW2 3975   3.876   3.287   2.885  0.8278 -0.1985  0.2112
 1316SOL     OW 3976   2.108   0.345   1.643 -0.5702  0.1012  0.3265
 1316SOL    HW1 3977   2.154   0.403   1.582 -1.1369 -0.8411 -1.0434
 1316SOL    HW2 3978   2.023   0.388   1.657 -0.2866  0.5242  0.8067
 1317SOL     OW 3979   0.160   4.435   2.809  1.0074 -0.0677 -0.2971
 1317SOL    HW1 3980   0.083   4.389   2.776  0.7625  0.0510  0.1031
 1317SOL    HW2 3981   0.194   4.482   2.733  0.3888  0.2855 -0.3663
 1318SOL     OW 3982   3.032   3.201   2.363 -0.7896  0.0525  0.6329
 1318SOL    HW1 3983   2.946   3.234   2.339 -0.9171 -0.8519 -0.2365
 1318SOL    HW2 3984   3.032   3.110   2.331  0.0103 -0.3669  1.7714
 1319SOL     OW 3985   4.754   1.520   1.179  0.0603 -0.3085 -0.4780
 1319SOL    HW1 3986   4.677   1.536   1.123  0.3497  0.5549 -0.6438
 1319SOL    HW2 3987   4.779   1.606   1.210  0.3834 -0.6976  0.3708
 1320SOL     OW 3988   1.646   4.760   0.277 -0.2759 -0.0434 -0.4078
 1320SOL    HW1 3989   1.694   4.792   0.353  0.8349 -0.1133 -1.0705
 1320SOL    HW2 3990   1.674   4.669   0.267  0.3451  0.2545 -1.4893
 1321SOL     OW 3991   1.955   3.356   3.066  0.0357 -0.0442 -0.2619
 1321SOL    HW1 3992   1.922   3.290   3.127 -2.0221  1.1554 -0.0203
 1321SOL    HW2 3993   1.987   3.305   2.992 -4.6097 -1.3962 -1.6675
 1322SOL     OW 3994   3.355   1.669   2.599 -0.1626 -0.4661  0.1299
 1322SOL    HW1 3995   3.400   1.710   2.673  1.9439 -0.5699 -1.0250
 1322SOL    HW2 3996   3.398   1.705   2.522 -0.4721 -2.3635 -0.9933
 1323SOL     OW 3997   1.023   2.923   3.432  0.0181 -0.3760 -0.5619
 1323SOL    HW1 3998   1.025   2.829   3.448 -0.8761 -0.0329  1.9829
 1323SOL    HW2 3999   1.044   2.963   3.516  0.2555  1.7188 -1.5451
 1324SOL     OW 4000   0.792   3.452   0.145 -0.2962 -0.2219  0.2806
 1324SOL    HW1 4001   0.822   3.421   0.230 -0.3247 -0.6848  0.1262
 1324SOL    HW2 4002   0.801   3.376   0.088 -1.2403 -0.2094  0.1066
 1325SOL     OW 4003   3.712   2.506   1.718  0.1893 -0.2447  0.1979
 1325SOL    HW1 4004   3.727   2.412   1.707 -0.3208 -0.3282  0.1655
 1325SOL    HW2 4005   3.717   2.520   1.813 -1.3260 -0.6073  0.3643
 1326SOL     OW 4006   4.846   3.613   1.697  0.6153 -0.0181 -0.1308
 1326SOL    HW1 4007   4.801   3.539   1.657 -0.3276  0.6784 -0.4064
 1326SOL    HW2 4008   4.777   3.678   1.712  1.6799  1.6088 -1.7727
 1327SOL     OW 4009   2.845   0.603   3.565 -0.7971  0.1559 -0.1128
 1327SOL    HW1 4010   2.848   0.686   3.517 -0.9903 -0.5598 -1.4081
 1327SOL    HW2 4011   2.854   0.536   3.498  0.4185 -0.8763  1.0249
 1328SOL     OW 4012   4.716   1.632   2.990  0.0305 -0.3506  0.0315
 1328SOL    HW1 4013   4.672   1.707   3.029  0.0542  1.1730 -2.5947
 1328SOL    HW2 4014   4.771   1.597   3.060  0.0174  2.0852  1.3847
 1329SOL     OW 4015   1.295   0.795   0.053 -0.4239  0.1276  0.1531
 1329SOL    HW1 4016   1.263   0.876   0.013  0.7191  0.8630  0.6713
 1329SOL    HW2 4017   1.389   0.810   0.067  0.3627 -2.1702 -1.9062
 1330SOL     OW 4018   4.319   0.042   3.326 -0.2840  0.0915  0.4795
 1330SOL    HW1 4019   4.242   0.088   3.360 -2.5745 -1.2172 -2.4214
 1330SOL    HW2 4020   4.323  -0.039   3.377 -1.6960 -0.3909 -0.0994
 1331SOL     OW 4021   1.961   3.428   4.556 -0.1022  0.3474  0.0630
 1331SOL    HW1 4022   1.948   3.333   4.561  0.7804  0.2535  0.6616
 1331SOL    HW2 4023   1.944   3.450   4.464 -3.7264  0.1420  0.5173
 1332SOL     OW 4024   2.498   1.640   1.620 -0.4485 -0.0575  0.5157
 1332SOL    HW1 4025   2.507   1.734   1.609 -2.0907  0.0337 -0.3458
 1332SOL    HW2 4026   2.503   1.626   1.715 -0.5757  0.9474  0.6820
 1333SOL     OW 4027   4.714   3.286   2.276 -0.2319  0.2584  0.5298
 1333SOL    HW1 4028   4.675   3.357   2.225  1.2179 -0.3440 -1.5605
 1333SOL    HW2 4029   4.791   3.324   2.317  0.9880 -0.1831 -1.2120
 1334SOL     OW 4030   1.605   4.408   4.279  0.1194 -0.4981 -0.3523
 1334SOL    HW1 4031   1.667   4.450   4.219 -1.8330  1.8634 -0.8714
 1334SOL    HW2 4032   1.556   4.347   4.224  1.2433 -1.6051 -0.1601
 1335SOL     OW 4033   0.978   2.189   3.517  0.5797  0.5446  0.7721
 1335SOL    HW1 4034   0.901   2.146   3.556 -0.1373  1.8262  0.8195
 1335SOL    HW2 4035   1.047   2.123   3.521 -0.6650 -0.8610  0.1978
 1336SOL     OW 4036   1.838   3.618   3.368 -0.4243 -0.4643  0.0320
 1336SOL    HW1 4037   1.904   3.684   3.389 -1.6087  1.2644 -1.3790
 1336SOL    HW2 4038   1.876   3.536   3.398  1.4592  0.7363  1.1343
 1337SOL     OW 4039   2.568   0.986   2.206 -0.1110 -0.2181  0.5169
 1337SOL    HW1 4040   2.474   0.995   2.222 -0.4206 -0.7183 -0.8744
 1337SOL    HW2 4041   2.594   1.070   2.167 -0.4275 -0.7708 -0.9614
 1338SOL     OW 4042   0.137   4.156   0.124  0.3832  0.5983  0.1790
 1338SOL    HW1 4043   0.111   4.070   0.091 -0.2710  1.5926 -2.1048
 1338SOL    HW2 4044   0.056   4.207   0.124  0.7986  1.2974  1.3015
 1339SOL     OW 4045   1.287   4.657   1.713  0.1815 -0.2593 -0.1241
 1339SOL    HW1 4046   1.233   4.725   1.674  1.7082  2.6541  2.3875
 1339SOL    HW2 4047   1.374   4.671   1.676  0.6844 -0.2678  0.9981
 1340SOL     OW 4048   1.402   4.177   3.568 -0.0871 -0.5933  0.1446
 1340SOL    HW1 4049   1.465   4.148   3.501 -0.5527 -1.5932  0.1266
 1340SOL    HW2 4050   1.384   4.268   3.546 -0.7854 -1.0975 -1.5466
 1341SOL     OW 4051   3.594   4.787   4.238 -0.5945 -0.0115  0.2497
 1341SOL    HW1 4052   3.513   4.770   4.190 -0.8533 -0.8286  0.9403
 1341SOL    HW2 4053   3.664   4.769   4.175 -0.9294 -0.8255  0.0922
 1342SOL     OW 4054   0.554   3.284   1.380 -0.2184  0.6416  0.1501
 1342SOL    HW1 4055   0.615   3.211   1.379  0.2778  1.0535 -0.1794
 1342SOL    HW2 4056   0.508   3.276   1.463 -0.2561 -0.1150  0.0564
 1343SOL     OW 4057   0.294   0.867   3.777 -0.3389 -0.3465 -0.1578
 1343SOL    HW1 4058   0.199   0.854   3.787 -0.6464  1.2098 -0.8222
 1343SOL    HW2 4059   0.326   0.877   3.866 -0.7283 -1.3137  0.0991
 1344SOL     OW 4060   2.990   4.597   3.618  0.2656  0.3977 -0.0381
 1344SOL    HW1 4061   3.003   4.594   3.713  1.3942  1.1939 -0.1412
 1344SOL    HW2 4062   3.017   4.510   3.587  1.9931  0.8183  0.1750
 1345SOL     OW 4063   3.976   4.244   1.798  0.2981  0.1075 -0.0174
 1345SOL    HW1 4064   4.058   4.280   1.765  0.4133 -0.1934 -0.0693
 1345SOL    HW2 4065   3.998   4.154   1.822  0.4433  0.5602  1.7002
 1346SOL     OW 4066   0.384   1.523   2.951 -0.1231  0.2062  0.4281
 1346SOL    HW1 4067   0.360   1.454   3.012  1.6451 -1.1920 -0.3436
 1346SOL    HW2 4068   0.408   1.598   3.006 -0.1341 -0.4711  1.3672
 1347SOL     OW 4069   0.042   0.937   2.616  0.1013 -0.8116 -0.1650
 1347SOL    HW1 4070   0.130   0.901   2.612 -0.6885 -2.8890  0.1366
 1347SOL    HW2 4071   0.054   1.032   2.607  2.3111 -1.0848 -0.4612
 1348SOL     OW 4072   2.533   3.568   4.747  0.4793  0.2120 -0.4469
 1348SOL    HW1 4073   2.622   3.537   4.727  0.5071 -0.0756  0.1263
 1348SOL    HW2 4074   2.546   3.654   4.787  0.5076  0.1057 -0.2276
 1349SOL     OW 4075   2.359   3.040   1.040 -0.1127  0.0994  0.1815
 1349SOL    HW1 4076   2.286   3.086   0.998 -0.5893 -0.9797 -0.2082
 1349SOL    HW2 4077   2.436   3.092   1.018 -0.7272  1.1445  0.4196
 1350SOL     OW 4078   1.676   2.504   2.554 -0.5331  0.0418  0.0065
 1350SOL    HW1 4079   1.663   2.455   2.636 -0.2009  1.8309  1.1796
 1350SOL    HW2 4080   1.769   2.491   2.533  0.3024  2.2990  1.8516
 1351SOL     OW 4081   1.830   0.448   2.669 -0.4359  0.0228 -0.7933
 1351SOL    HW1 4082   1.786   0.469   2.751  0.1154  0.5037 -0.6158
 1351SOL    HW2 4083   1.844   0.353   2.673  0.5458  0.1798  0.1684
 1352SOL     OW 4084   0.205   1.467   1.622 -0.1716 -0.1180 -0.0015
 1352SOL    HW1 4085   0.136   1.531   1.605  0.7595  0.7513 -0.5969
 1352SOL    HW2 4086   0.158   1.385   1.637 -1.2855  0.1163 -1.8745
 1353SOL     OW 4087   2.402   1.146   4.237  0.2539  0.6440 -0.1394
 1353SOL    HW1 4088   2.343   1.097   4.294 -0.3792 -0.5824 -1.7352
 1353SOL    HW2 4089   2.351   1.160   4.157  1.5189  1.1537 -0.8941
 1354SOL     OW 4090   1.455   4.235   2.295 -0.2111  0.0239 -0.4078
 1354SOL    HW1 4091   1.477   4.159   2.241  0.3184 -0.9640  1.1397
 1354SOL    HW2 4092   1.539   4.279   2.310 -0.3952  0.4444 -0.5893
 1355SOL     OW 4093   1.913   4.157   2.220 -0.0931 -0.5232  0.7651
 1355SOL    HW1 4094   1.998   4.113   2.223  0.0802 -0.3611 -0.8893
 1355SOL    HW2 4095   1.892   4.162   2.127 -0.5643  1.9986  0.9420
 1356SOL     OW 4096   0.581   3.258   3.438  0.1072  0.6918 -0.5841
 1356SOL    HW1 4097   0.638   3.188   3.404 -0.6786  0.2241 -0.9784
 1356SOL    HW2 4098   0.584   3.326   3.371 -0.4303  0.3181 -0.9964
 1357SOL     OW 4099   3.519   0.553   4.395 -0.5097  0.0768 -0.0366
 1357SOL    HW1 4100   3.607   0.578   4.422 -0.1245 -1.3656  0.1295
 1357SOL    HW2 4101   3.465   0.629   4.417  0.6857  0.9993 -0.1789
 1358SOL     OW 4102   2.653   0.492   1.061 -0.2745  0.3549  0.7968
 1358SOL    HW1 4103   2.714   0.538   1.119  1.2543 -0.8643  0.2566
 1358SOL    HW2 4104   2.699   0.489   0.977 -1.0564 -0.6649  0.3873
 1359SOL     OW 4105   4.810   1.105   0.073 -0.4041  0.0657  0.4986
 1359SOL    HW1 4106   4.879   1.123   0.009  0.8317  0.3928  1.8624
 1359SOL    HW2 4107   4.755   1.183   0.072  2.2938  2.2433  3.0804
 1360SOL     OW 4108   1.228   4.941   2.696  0.0528  0.6715 -0.5434
 1360SOL    HW1 4109   1.217   4.893   2.614 -3.3618  1.2316 -0.5922
 1360SOL    HW2 4110   1.226   4.873   2.764 -2.2712  0.4587 -0.7456
 1361SOL     OW 4111   0.732   3.616   1.482  0.0440  0.0769 -0.2609
 1361SOL    HW1 4112   0.774   3.690   1.438  0.9158  0.2866  0.8707
 1361SOL    HW2 4113   0.783   3.540   1.454  0.1333  0.1158 -0.2069
 1362SOL     OW 4114   1.433   1.112   0.744  0.1487 -0.6377 -0.1872
 1362SOL    HW1 4115   1.347   1.153   0.732 -0.5220 -1.7138  0.6675
 1362SOL    HW2 4116   1.416   1.039   0.804  1.7591 -0.5951  0.3704
 1363SOL     OW 4117   0.042   4.099   0.764 -0.0546  0.4718 -0.1069
 1363SOL    HW1 4118   0.121   4.120   0.713  0.9249 -0.7551  0.8420
 1363SOL    HW2 4119   0.052   4.151   0.844 -1.0885  1.6265 -0.7039
 1364SOL     OW 4120   1.687   1.080   1.699  0.1353  0.4655 -0.3470
 1364SOL    HW1 4121   1.761   1.051   1.752 -0.8503 -0.6680  0.4732
 1364SOL    HW2 4122   1.697   1.034   1.616 -0.1809 -0.5116  0.1361
 1365SOL     OW 4123   0.350   3.438   2.200 -0.8009 -0.4232 -0.2493
 1365SOL    HW1 4124   0.443   3.427   2.222 -0.8488  1.5045  1.1575
 1365SOL    HW2 4125   0.313   3.350   2.208  0.4524 -0.8356  1.4408
 1366SOL     OW 4126   0.983   1.260   3.598 -0.1219  0.1819 -0.1812
 1366SOL    HW1 4127   1.066   1.292   3.633 -0.4724  1.0898 -0.1525
 1366SOL    HW2 4128   0.929   1.339   3.587 -1.5703 -0.5287  1.3484
 1367SOL     OW 4129   0.556   0.354   3.953 -0.2501 -0.2299  0.7966
 1367SOL    HW1 4130   0.579   0.303   4.031  0.5173 -0.8431  0.1863
 1367SOL    HW2 4131   0.639   0.393   3.924 -0.3545 -0.7228 -0.2106
 1368SOL     OW 4132   3.237   3.699   3.228  0.2500  0.2389 -0.4172
 1368SOL    HW1 4133   3.281   3.615   3.210  1.0105  0.4685  0.3307
 1368SOL    HW2 4134   3.206   3.728   3.142 -0.8942 -1.2707 -0.5686
 1369SOL     OW 4135   3.114   1.271   1.839  0.2363 -0.3221 -0.0918
 1369SOL    HW1 4136   3.157   1.220   1.771  1.6073 -0.9076  1.1678
 1369SOL    HW2 4137   3.069   1.206   1.894  0.2541  0.0106  0.3263
 1370SOL     OW 4138   0.837   3.000   4.254  0.4891  0.1915  0.0558
 1370SOL    HW1 4139   0.771   3.069   4.248 -0.6295 -0.8941 -0.6104
 1370SOL    HW2 4140   0.899   3.032   4.319 -1.4839  0.6019  1.8392
 1371SOL     OW 4141   1.147   3.232   1.532  0.5249  0.2712 -0.1020
 1371SOL    HW1 4142   1.199   3.296   1.581 -0.3829  0.2318  0.9391
 1371SOL    HW2 4143   1.063   3.275   1.516  0.2199 -0.3315 -0.1701
 1372SOL     OW 4144   1.243   3.549   4.703  0.1805  0.0305  0.1254
 1372SOL    HW1 4145   1.230   3.541   4.798 -0.1815  1.8972  0.2915
 1372SOL    HW2 4146   1.338   3.545   4.691  0.2987  0.8063  0.7119
 1373SOL     OW 4147   0.962   2.133   1.664  0.0227  0.0412 -0.6005
 1373SOL    HW1 4148   0.998   2.195   1.728 -1.6734 -1.5218  2.0742
 1373SOL    HW2 4149   0.884   2.177   1.629 -0.1618  0.1453 -0.0704
 1374SOL     OW 4150   0.179   3.413   0.306 -0.1180  0.3774  0.1835
 1374SOL    HW1 4151   0.229   3.358   0.246 -0.3143  1.1990 -0.7645
 1374SOL    HW2 4152   0.224   3.404   0.390  1.2574  0.6182 -0.4995
 1375SOL     OW 4153   2.734   0.644   3.023  1.0211 -0.2385  0.0882
 1375SOL    HW1 4154   2.780   0.577   3.073 -0.3886 -0.4396  1.1694
 1375SOL    HW2 4155   2.782   0.725   3.041  0.7107 -0.3567  1.5746
 1376SOL     OW 4156   4.162   4.594   2.782 -0.1338 -0.0659 -0.2619
 1376SOL    HW1 4157   4.141   4.597   2.689  1.3070 -1.4355 -0.6741
 1376SOL    HW2 4158   4.077   4.590   2.826 -0.8458  1.0314 -1.4725
 1377SOL     OW 4159   4.069   3.987   0.685  0.5984 -0.2378 -0.5267
 1377SOL    HW1 4160   3.992   3.976   0.740 -0.8314  1.4040 -2.0594
 1377SOL    HW2 4161   4.143   3.985   0.746 -0.7562 -0.4314  1.1738
 1378SOL     OW 4162   0.267   1.585   3.532 -0.4063 -0.2472  0.2850
 1378SOL    HW1 4163   0.302   1.668   3.500 -0.8815  0.1444  0.7556
 1378SOL    HW2 4164   0.244   1.537   3.452  0.4266 -0.1776 -0.0040
 1379SOL     OW 4165   0.839   0.212   4.773  0.5865  0.0930  0.1051
 1379SOL    HW1 4166   0.832   0.127   4.729 -1.5463 -0.2438  0.9740
 1379SOL    HW2 4167   0.814   0.276   4.705 -1.8122 -0.3538  0.4755
 1380SOL     OW 4168   3.051   3.246   4.582  0.1961  0.6241  0.1924
 1380SOL    HW1 4169   3.085   3.327   4.620  2.2281  0.7110 -1.6195
 1380SOL    HW2 4170   3.128   3.199   4.551 -0.9554 -1.9228  0.9059
 1381SOL     OW 4171   1.594   0.608   2.046 -0.3187  0.3232 -0.0500
 1381SOL    HW1 4172   1.572   0.701   2.059  0.2080  0.3188  1.0301
 1381SOL    HW2 4173   1.687   0.609   2.023 -0.3577  0.0778 -0.2111
 1382SOL     OW 4174   0.824   1.996   2.363 -0.0379  0.7656 -0.1977
 1382SOL    HW1 4175   0.901   1.943   2.384  1.7457  3.1097 -0.3751
 1382SOL    HW2 4176   0.784   1.952   2.288  1.5896 -0.1473 -0.5759
 1383SOL     OW 4177   1.553   4.872   1.298 -0.4880 -0.4771 -0.0893
 1383SOL    HW1 4178   1.518   4.950   1.341  2.7850  0.0492  1.9736
 1383SOL    HW2 4179   1.599   4.905   1.221 -0.5454 -0.5744 -0.1655
 1384SOL     OW 4180   4.001   3.997   1.596 -0.0696  0.4231  0.1752
 1384SOL    HW1 4181   3.918   3.952   1.579  0.7436 -1.5919  1.2373
 1384SOL    HW2 4182   3.996   4.022   1.689  0.8710 -0.5481  0.5017
 1385SOL     OW 4183   0.255   0.516   3.105  0.1498  0.7120 -0.6503
 1385SOL    HW1 4184   0.323   0.543   3.043  2.9270 -0.8390  1.4596
 1385SOL    HW2 4185   0.275   0.563   3.186 -0.0436 -1.2190  0.6006
 1386SOL     OW 4186   3.107   1.166   3.286  0.0443  0.2757  0.4696
 1386SOL    HW1 4187   3.042   1.174   3.355 -0.3092 -4.5204  1.0739
 1386SOL    HW2 4188   3.067   1.207   3.209 -2.7854 -0.5718  1.3802
 1387SOL     OW 4189   4.499   3.350   3.969 -0.3123  0.1303  0.6242
 1387SOL    HW1 4190   4.516   3.442   3.992  0.9458 -0.1148  0.7624
 1387SOL    HW2 4191   4.430   3.354   3.902  0.2968  1.2338  0.0308
 1388SOL     OW 4192   4.401   3.741   3.311  0.1515 -0.1080  0.0212
 1388SOL    HW1 4193   4.338   3.671   3.322  0.2772 -0.3393 -0.6490
 1388SOL    HW2 4194   4.369   3.812   3.366 -0.8318 -0.1286 -0.4962
 1389SOL     OW 4195   4.855   2.693   1.154  0.3671  0.0649 -0.1676
 1389SOL    HW1 4196   4.926   2.749   1.186  0.9932 -1.1062  0.5959
 1389SOL    HW2 4197   4.787   2.700   1.221 -0.1837  1.0582 -0.8170
 1390SOL     OW 4198   0.047   2.498   2.521 -0.5393 -0.0498 -0.1245
 1390SOL    HW1 4199   0.092   2.472   2.441 -2.4497 -0.3832 -1.1543
 1390SOL    HW2 4200   0.045   2.593   2.518 -0.6261 -0.0616 -0.4935
 1391SOL     OW 4201   2.161   4.911   3.118  0.2470  0.2696 -0.1539
 1391SOL    HW1 4202   2.239   4.860   3.095 -0.2010 -0.6488  0.3130
 1391SOL    HW2 4203   2.174   4.936   3.209  0.3970  0.8899 -0.3377
 1392SOL     OW 4204   2.210   4.055   3.274  0.3653  0.0399 -0.4054
 1392SOL    HW1 4205   2.114   4.053   3.266  0.1766  3.4722 -0.5190
 1392SOL    HW2 4206   2.242   4.048   3.184  0.0962  0.5851 -0.5510
 1393SOL     OW 4207   3.603   2.922   1.422 -0.9157  0.2530 -0.3524
 1393SOL    HW1 4208   3.693   2.932   1.389 -0.8921  3.2148  0.3429
 1393SOL    HW2 4209   3.547   2.950   1.350 -1.3142 -1.1562 -0.6256
 1394SOL     OW 4210   0.120   0.622   3.372  0.0777  0.3913  0.4550
 1394SOL    HW1 4211   0.198   0.671   3.347  0.4406 -0.2082  0.4075
 1394SOL    HW2 4212   0.071   0.683   3.428  0.0081  1.1813 -0.4508
 1395SOL     OW 4213   0.986   4.164   2.446 -0.3498  0.2772  0.1565
 1395SOL    HW1 4214   0.939   4.100   2.393  1.2365 -0.7854 -0.0409
 1395SOL    HW2 4215   1.035   4.216   2.382  0.0406  0.2717  0.4479
 1396SOL     OW 4216   2.453   3.293   2.389  0.7035 -0.3373 -0.5221
 1396SOL    HW1 4217   2.476   3.270   2.299  1.9483  2.3898 -1.0146
 1396SOL    HW2 4218   2.358   3.282   2.393  0.6593 -0.7761 -2.0877
 1397SOL     OW 4219   4.807   1.621   4.523 -0.0344  0.1676  0.1451
 1397SOL    HW1 4220   4.889   1.580   4.553  0.3262  1.7855  1.5110
 1397SOL    HW2 4221   4.835   1.703   4.484 -1.0889  1.7249  2.4642
 1398SOL     OW 4222   0.746   0.181   3.050 -0.1713  0.1873 -0.2800
 1398SOL    HW1 4223   0.802   0.126   2.996  0.6507  0.0928  0.6348
 1398SOL    HW2 4224   0.751   0.268   3.010  0.5247  0.1484 -0.2836
 1399SOL     OW 4225   3.396   4.794   1.283  0.3033 -0.4531  0.4874
 1399SOL    HW1 4226   3.358   4.817   1.368 -0.3408 -0.4350  0.2068
 1399SOL    HW2 4227   3.474   4.848   1.275 -1.6225  2.4301 -0.5341
 1400SOL     OW 4228   3.656   0.973   0.337 -0.7436  0.9087 -0.3368
 1400SOL    HW1 4229   3.622   0.944   0.253 -0.6646 -1.3967  0.3399
 1400SOL    HW2 4230   3.626   0.906   0.399  2.0928  0.5658  0.8535
 1401SOL     OW 4231   0.336   3.821   1.464 -0.3026  0.3181  0.1635
 1401SOL    HW1 4232   0.246   3.793   1.481  0.1083 -1.8406 -0.8719
 1401SOL    HW2 4233   0.388   3.741   1.469  1.4673  1.3975  0.0043
 1402SOL     OW 4234   3.392   2.054   0.939  0.1516  0.0684  0.0821
 1402SOL    HW1 4235   3.366   2.091   1.023  1.1764  0.3226  0.2976
 1402SOL    HW2 4236   3.322   1.993   0.917 -0.7608  0.9240  0.5062
 1403SOL     OW 4237   2.722   2.939   4.103  0.2125  0.3619  0.4149
 1403SOL    HW1 4238   2.749   2.974   4.019 -2.2522 -1.7934 -1.4408
 1403SOL    HW2 4239   2.661   2.869   4.082 -2.0390  0.9477  4.0558
 1404SOL     OW 4240   1.761   2.187   1.929  0.4727 -0.1706  0.1921
 1404SOL    HW1 4241   1.757   2.092   1.921  1.1809 -0.3691  1.8532
 1404SOL    HW2 4242   1.693   2.219   1.869  1.6337 -1.6040 -2.0322
 1405SOL     OW 4243   3.507   2.033   0.675  0.1687  0.2465 -0.1815
 1405SOL    HW1 4244   3.540   2.116   0.642 -2.4874  1.1272 -0.9121
 1405SOL    HW2 4245   3.478   2.052   0.765 -1.2468  0.3877 -0.6464
 1406SOL     OW 4246   0.568   0.665   2.536  0.9733 -0.5015  0.0796
 1406SOL    HW1 4247   0.653   0.629   2.562  1.5425 -0.0787 -1.1176
 1406SOL    HW2 4248   0.519   0.589   2.504  0.7375 -0.8138  1.1481
 1407SOL     OW 4249   1.381   0.584   0.909 -0.2320  0.0278 -0.0902
 1407SOL    HW1 4250   1.421   0.541   0.834  2.0389  0.9438  0.5152
 1407SOL    HW2 4251   1.363   0.673   0.878  0.9101  0.4728  0.4531
 1408SOL     OW 4252   2.663   0.537   1.565  0.0752  0.2074 -0.0085
 1408SOL    HW1 4253   2.589   0.499   1.611 -0.2550  0.3284 -0.4360
 1408SOL    HW2 4254   2.728   0.467   1.561  0.9699  0.7935  2.4991
 1409SOL     OW 4255   2.061   0.936   3.905  0.0761 -0.2477 -0.3982
 1409SOL    HW1 4256   1.981   0.987   3.919  0.5847  0.4348  0.1121
 1409SOL    HW2 4257   2.054   0.904   3.816  0.4173  1.9564 -1.2731
 1410SOL     OW 4258   2.196   3.500   1.162  0.1325 -0.1984 -0.7321
 1410SOL    HW1 4259   2.170   3.592   1.172  1.0133 -0.0812  0.7331
 1410SOL    HW2 4260   2.288   3.499   1.189 -0.2643 -1.7550  0.6958
 1411SOL     OW 4261   3.166   3.370   2.862  0.5184 -0.6349  0.3337
 1411SOL    HW1 4262   3.116   3.290   2.850 -0.0388 -0.1965 -0.3368
 1411SOL    HW2 4263   3.249   3.354   2.817  0.4885 -0.8983  0.3715
 1412SOL     OW 4264   0.261   4.818   2.537 -0.0392 -0.2296 -0.1424
 1412SOL    HW1 4265   0.180   4.821   2.589 -0.3666 -0.9813 -0.5949
 1412SOL    HW2 4266   0.312   4.893   2.569 -0.6316 -0.1257  0.6036
 1413SOL     OW 4267   4.716   4.786   0.548 -0.5436  0.2236 -0.5001
 1413SOL    HW1 4268   4.677   4.872   0.533  0.4627  0.4783 -1.8839
 1413SOL    HW2 4269   4.808   4.803   0.563 -0.6463 -0.4906  1.2222
 1414SOL     OW 4270   4.608   3.488   2.729  0.6425  0.1236 -0.4014
 1414SOL    HW1 4271   4.576   3.573   2.762  1.1164  0.4929 -0.8766
 1414SOL    HW2 4272   4.651   3.448   2.805 -0.2377 -0.0356  0.0349
 1415SOL     OW 4273   2.377   1.154   2.757  0.5860 -0.1134 -0.9306
 1415SOL    HW1 4274   2.414   1.241   2.778 -0.1964 -0.3732  2.0249
 1415SOL    HW2 4275   2.452   1.103   2.726  2.1383  0.3505  1.7029
 1416SOL     OW 4276   3.798   2.647   1.509  0.3160  1.1329 -0.1663
 1416SOL    HW1 4277   3.805   2.578   1.444 -0.2938  0.8446  0.0658
 1416SOL    HW2 4278   3.735   2.614   1.573  1.1502  1.2734  0.7556
 1417SOL     OW 4279   0.223   4.369   3.120 -0.1110 -0.4829  0.7409
 1417SOL    HW1 4280   0.308   4.397   3.086 -0.9130 -0.2921 -1.2747
 1417SOL    HW2 4281   0.189   4.445   3.167 -0.6474  0.7407 -1.4831
 1418SOL     OW 4282   3.063   2.962   1.772 -0.0005 -0.5342 -0.3124
 1418SOL    HW1 4283   3.093   3.025   1.707  0.0864 -0.5474 -0.2842
 1418SOL    HW2 4284   2.983   2.926   1.734 -0.5306  0.2207  0.0568
 1419SOL     OW 4285   1.034   4.068   0.822  0.2047 -0.6659  0.0379
 1419SOL    HW1 4286   1.069   4.098   0.738 -1.8128  0.1611 -0.5795
 1419SOL    HW2 4287   1.109   4.028   0.866  0.9997 -2.7431 -2.8665
 1420SOL     OW 4288   1.131   3.087   4.718  0.0046  0.1258  0.1609
 1420SOL    HW1 4289   1.107   3.003   4.755 -2.1066  0.4672 -0.2856
 1420SOL    HW2 4290   1.118   3.149   4.790  1.6983  0.0776  0.5338
 1421SOL     OW 4291   2.863   2.424   0.958 -0.3886 -0.3349 -0.2935
 1421SOL    HW1 4292   2.867   2.426   0.862  2.5900 -1.4037 -0.2887
 1421SOL    HW2 4293   2.873   2.516   0.983 -0.9403 -0.0700 -0.9898
 1422SOL     OW 4294   0.842   2.393   3.375  0.2568  0.4912  0.0522
 1422SOL    HW1 4295   0.770   2.331   3.359 -0.2893  0.6211  1.8221
 1422SOL    HW2 4296   0.916   2.339   3.402 -0.1307  0.5474  1.2979
 1423SOL     OW 4297   4.320   3.493   0.624 -0.5458 -0.4035  0.1917
 1423SOL    HW1 4298   4.277   3.412   0.596  0.3230 -0.7871 -0.0704
 1423SOL    HW2 4299   4.258   3.562   0.603 -0.3065 -0.7610 -1.8699
 1424SOL     OW 4300   1.717   3.312   0.439 -0.1064 -0.0390  0.3090
 1424SOL    HW1 4301   1.696   3.285   0.350 -2.4322  0.1686  0.7408
 1424SOL    HW2 4302   1.734   3.230   0.485  0.7389 -0.1704 -0.2160
 1425SOL     OW 4303   3.053   1.010   1.599 -0.4785  0.5479 -0.6282
 1425SOL    HW1 4304   2.972   0.998   1.649 -2.8182  1.3608 -3.9094
 1425SOL    HW2 4305   3.059   1.104   1.584  0.3095  0.3447 -1.6629
 1426SOL     OW 4306   0.595   1.311   3.565  0.0013  0.1338 -0.4811
 1426SOL    HW1 4307   0.657   1.302   3.637  2.1054  1.7727 -1.9702
 1426SOL    HW2 4308   0.510   1.314   3.607  0.9838 -0.9366  1.7551
 1427SOL     OW 4309   4.810   3.372   0.398  0.3891  0.1948  0.3269
 1427SOL    HW1 4310   4.749   3.407   0.334 -0.2883 -2.3906 -0.5211
 1427SOL    HW2 4311   4.896   3.402   0.368  0.2129 -1.6824 -2.4317
 1428SOL     OW 4312   4.738   3.565   2.516  0.2778  0.6159 -0.2028
 1428SOL    HW1 4313   4.702   3.534   2.599 -0.2938  1.1251 -0.2523
 1428SOL    HW2 4314   4.802   3.499   2.491  1.0620  0.8805  1.0542
 1429SOL     OW 4315   1.904   0.499   3.537 -0.2400 -0.1326  0.5060
 1429SOL    HW1 4316   1.842   0.481   3.466 -0.6284  4.1080 -0.5118
 1429SOL    HW2 4317   1.969   0.557   3.497  0.7922  0.6032  3.0726
 1430SOL     OW 4318   4.031   3.495   1.531  0.1901 -0.4293  0.0999
 1430SOL    HW1 4319   4.089   3.571   1.525  1.2393 -1.2860 -1.1334
 1430SOL    HW2 4320   3.950   3.522   1.487 -0.1517  0.5612  1.2821
 1431SOL     OW 4321   4.428   4.492   0.821  0.3216 -0.1222 -0.1351
 1431SOL    HW1 4322   4.389   4.419   0.773  0.6435  0.6813 -1.6939
 1431SOL    HW2 4323   4.497   4.524   0.763 -0.5370  2.1220  0.0092
 1432SOL     OW 4324   1.364   1.674   4.644  0.0710 -0.5680 -0.1376
 1432SOL    HW1 4325   1.329   1.629   4.721  1.7870 -1.2978  0.2759
 1432SOL    HW2 4326   1.428   1.612   4.608 -0.3595 -0.0477 -1.8964
 1433SOL     OW 4327   1.453   3.960   0.496 -0.2999  0.7068  0.3928
 1433SOL    HW1 4328   1.455   3.959   0.592 -2.8961 -0.4989  0.5073
 1433SOL    HW2 4329   1.432   4.051   0.474 -3.0981  0.3351  1.1826
 1434SOL     OW 4330   0.178   3.882   3.813  0.6357  0.2648  0.3025
 1434SOL    HW1 4331   0.112   3.945   3.841 -0.0285 -0.0123 -0.6025
 1434SOL    HW2 4332   0.144   3.845   3.732  1.5495 -0.4371  0.2153
 1435SOL     OW 4333   3.990   4.715   4.838 -0.2134 -0.4846 -0.2167
 1435SOL    HW1 4334   3.993   4.634   4.890 -1.8482 -1.0666 -0.9637
 1435SOL    HW2 4335   3.975   4.784   4.903  0.2800 -0.8802  0.3331
 1436SOL     OW 4336   3.697   3.733   2.785 -0.1200 -1.1605  0.1659
 1436SOL    HW1 4337   3.730   3.785   2.711 -2.2887 -1.2655 -0.9585
 1436SOL    HW2 4338   3.776   3.707   2.833  1.4333 -1.3807 -2.3065
 1437SOL     OW 4339   3.307   0.721   4.269 -0.1294 -0.4856  0.3065
 1437SOL    HW1 4340   3.386   0.773   4.257 -0.5312 -0.1076 -0.9943
 1437SOL    HW2 4341   3.278   0.741   4.358  1.5422 -1.1129  1.0295
 1438SOL     OW 4342   3.597   2.604   1.978 -0.4920 -0.0966  0.0456
 1438SOL    HW1 4343   3.527   2.664   2.005 -1.7291 -1.0068 -1.0316
 1438SOL    HW2 4344   3.676   2.643   2.014 -1.5269  1.0121  1.2469
 1439SOL     OW 4345   0.662   1.335   4.813 -0.1816 -0.4868  0.3803
 1439SOL    HW1 4346   0.642   1.428   4.816 -0.1960 -0.4656 -0.2156
 1439SOL    HW2 4347   0.723   1.320   4.885  1.1371  0.3041 -0.5233
 1440SOL     OW 4348   1.980   2.596   3.354  0.1324  0.1162 -0.2762
 1440SOL    HW1 4349   2.031   2.676   3.362  1.3081 -0.7672  2.0548
 1440SOL    HW2 4350   1.891   2.620   3.382  0.5897  0.5320  0.8601
 1441SOL     OW 4351   3.399   4.456   2.788 -0.4263 -0.3806  0.3158
 1441SOL    HW1 4352   3.398   4.457   2.692 -1.1463  2.2198  0.2943
 1441SOL    HW2 4353   3.316   4.414   2.812 -0.4877 -0.5634 -0.1999
 1442SOL     OW 4354   2.881   4.387   0.275  0.1730 -0.0776 -0.0318
 1442SOL    HW1 4355   2.830   4.414   0.351 -3.6570 -0.8752 -2.0383
 1442SOL    HW2 4356   2.879   4.291   0.277  1.2156 -0.1169 -0.4096
 1443SOL     OW 4357   0.373   3.247   0.209 -0.5431  0.2773  0.0524
 1443SOL    HW1 4358   0.435   3.283   0.145  0.1622  0.9977  1.1028
 1443SOL    HW2 4359   0.324   3.180   0.161  0.1846  0.5800 -1.1427
 1444SOL     OW 4360   1.507   4.062   1.720  0.7756  0.0221  0.0380
 1444SOL    HW1 4361   1.556   4.134   1.680 -1.2070  1.9512  0.8924
 1444SOL    HW2 4362   1.547   4.052   1.807  0.4682  0.7624  0.2748
 1445SOL     OW 4363   3.887   2.802   4.054 -0.1584 -0.2788 -0.1685
 1445SOL    HW1 4364   3.982   2.806   4.044 -0.1964 -0.2431 -0.5287
 1445SOL    HW2 4365   3.873   2.738   4.124  0.1596  0.3666  0.4911
 1446SOL     OW 4366   1.731   4.303   3.728 -0.4323  0.3973  0.1763
 1446SOL    HW1 4367   1.653   4.301   3.783 -1.2206  0.2150 -0.9259
 1446SOL    HW2 4368   1.757   4.396   3.727 -0.4573  0.4191  0.7610
 1447SOL     OW 4369   3.246   2.181   4.485 -0.2511 -0.2564 -0.2531
 1447SOL    HW1 4370   3.173   2.119   4.479 -0.0851 -0.4903  0.0805
 1447SOL    HW2 4371   3.267   2.202   4.394  1.0652 -2.3317 -0.4911
 1448SOL     OW 4372   1.122   0.929   3.223  0.2583  0.8654 -0.2109
 1448SOL    HW1 4373   1.104   0.940   3.129  0.9121  0.7874 -0.3482
 1448SOL    HW2 4374   1.107   1.015   3.260 -0.9402  0.6884 -0.2191
 1449SOL     OW 4375   2.402   1.688   0.191 -0.5687 -0.1659  0.7072
 1449SOL    HW1 4376   2.311   1.711   0.207 -0.8781 -1.8851  1.6159
 1449SOL    HW2 4377   2.425   1.736   0.111 -2.1537  0.5571  0.6508
 1450SOL     OW 4378   1.317   0.226   3.384  0.4421  0.1477  0.7662
 1450SOL    HW1 4379   1.385   0.220   3.451  1.3036 -3.2235 -0.1748
 1450SOL    HW2 4380   1.364   0.215   3.301 -0.9904  0.3475 -0.1066
 1451SOL     OW 4381   3.916   3.789   2.605 -0.1676 -0.3351  0.5075
 1451SOL    HW1 4382   3.952   3.832   2.527  0.5164  0.2651  1.1372
 1451SOL    HW2 4383   3.906   3.698   2.580  0.1674 -0.1746 -0.2433
 1452SOL     OW 4384   3.479   4.397   3.997  0.2659 -0.3853  0.1142
 1452SOL    HW1 4385   3.436   4.419   4.080  0.2580 -1.1699  0.3240
 1452SOL    HW2 4386   3.408   4.393   3.933  0.5794  3.5370 -0.7076
 1453SOL     OW 4387   3.987   1.584   0.975 -0.3743  0.1466 -0.6136
 1453SOL    HW1 4388   4.046   1.509   0.983 -0.5064 -0.0594 -1.4341
 1453SOL    HW2 4389   3.948   1.575   0.888 -0.7121  0.9386 -0.5585
 1454SOL     OW 4390   1.311   3.173   0.446 -0.0126  0.6869  0.2228
 1454SOL    HW1 4391   1.364   3.213   0.515  1.3511  1.7753 -1.3572
 1454SOL    HW2 4392   1.286   3.088   0.480  0.9337  1.0410  1.8969
 1455SOL     OW 4393   2.527   2.858   4.639 -0.2623  0.2500  0.4004
 1455SOL    HW1 4394   2.500   2.822   4.554 -1.9097  0.8417  0.6296
 1455SOL    HW2 4395   2.608   2.906   4.621 -1.8886  2.5491 -1.4313
 1456SOL     OW 4396   1.834   1.334   4.185  0.2897 -0.1792 -0.6847
 1456SOL    HW1 4397   1.811   1.253   4.139 -0.0861  0.1586 -1.1070
 1456SOL    HW2 4398   1.775   1.336   4.260  0.0682 -0.1401 -0.8559
 1457SOL     OW 4399   3.969   3.994   1.870  0.1541 -0.0983 -0.3688
 1457SOL    HW1 4400   3.943   4.007   1.961  1.0637  0.0190 -0.1242
 1457SOL    HW2 4401   3.948   3.902   1.852  0.1942 -0.1829  0.0231
 1458SOL     OW 4402   0.502   2.602   4.745  0.4108 -0.2488 -0.0276
 1458SOL    HW1 4403   0.502   2.658   4.823  0.6868 -2.2062  1.4466
 1458SOL    HW2 4404   0.524   2.515   4.778 -0.0641 -1.2646 -2.2254
 1459SOL     OW 4405   1.467   4.699   0.962 -0.1019  0.5466 -0.2055
 1459SOL    HW1 4406   1.412   4.777   0.966 -0.2297  0.4186  1.0944
 1459SOL    HW2 4407   1.543   4.726   0.911 -1.3761  0.6926 -2.1206
 1460SOL     OW 4408   2.832   2.388   4.171  0.0899  0.0972  0.3179
 1460SOL    HW1 4409   2.792   2.400   4.257  1.9855  1.1559  1.1190
 1460SOL    HW2 4410   2.783   2.447   4.113  0.3440  1.2268  1.2171
 1461SOL     OW 4411   4.274   4.711   4.392  0.6350  0.2361  0.1566
 1461SOL    HW1 4412   4.189   4.749   4.417  1.4543  1.5383  1.1057
 1461SOL    HW2 4413   4.282   4.633   4.447  0.1975  0.2956  0.3117
 1462SOL     OW 4414   0.690   1.743   4.575 -0.2958  0.3368  0.5841
 1462SOL    HW1 4415   0.673   1.834   4.550 -1.9981  0.8175  3.0636
 1462SOL    HW2 4416   0.780   1.742   4.606  1.2466  0.1073 -3.3523
 1463SOL     OW 4417   4.316   4.037   0.829 -0.0792 -0.0780  0.2998
 1463SOL    HW1 4418   4.286   4.071   0.913  1.0484 -1.1471  1.1625
 1463SOL    HW2 4419   4.407   4.011   0.844  0.5667  0.8896 -1.6095
 1464SOL     OW 4420   4.139   2.460   0.418 -0.6746 -0.5031  0.3330
 1464SOL    HW1 4421   4.168   2.533   0.472 -1.6436  0.1009  0.0573
 1464SOL    HW2 4422   4.184   2.383   0.455 -0.3722  0.0841  1.2054
 1465SOL     OW 4423   3.017   2.330   4.577 -0.3785  0.0609  0.0282
 1465SOL    HW1 4424   3.073   2.388   4.526 -0.3774 -1.6560 -2.0539
 1465SOL    HW2 4425   3.031   2.243   4.540 -2.4226 -0.8645  1.2153
 1466SOL     OW 4426   0.063   0.871   4.345  0.5420  0.2347 -0.0978
 1466SOL    HW1 4427   0.140   0.831   4.385  0.4127 -0.1589 -0.2367
 1466SOL    HW2 4428   0.060   0.836   4.256  0.7883  1.0547 -0.4424
 1467SOL     OW 4429   3.186   2.147   3.552 -0.2697  0.3794 -0.1606
 1467SOL    HW1 4430   3.211   2.209   3.483 -0.9855  0.8243 -0.0363
 1467SOL    HW2 4431   3.233   2.067   3.531 -0.4312  0.5264 -1.1428
 1468SOL     OW 4432   1.493   3.371   1.762 -0.2888 -0.1635  0.0737
 1468SOL    HW1 4433   1.443   3.400   1.686 -2.6456 -1.0546  1.1924
 1468SOL    HW2 4434   1.576   3.420   1.756 -0.1262 -0.6092 -3.3037
 1469SOL     OW 4435   1.132   2.948   2.293 -0.3598  0.4995 -0.4453
 1469SOL    HW1 4436   1.139   2.963   2.199 -1.4421 -1.2384 -0.8495
 1469SOL    HW2 4437   1.067   3.012   2.323 -1.0877  0.1119 -1.1593
 1470SOL     OW 4438   1.978   1.398   1.407 -0.3176  0.0329  0.1258
 1470SOL    HW1 4439   2.005   1.483   1.372  1.6835 -1.3582 -2.0359
 1470SOL    HW2 4440   2.032   1.335   1.360 -2.5230 -2.5519  0.8174
 1471SOL     OW 4441   0.991   3.339   4.329 -0.1972  0.2646 -0.1729
 1471SOL    HW1 4442   1.078   3.378   4.323 -1.0459  2.1551 -0.8079
 1471SOL    HW2 4443   0.963   3.355   4.419 -0.0492 -0.0139 -0.0756
 1472SOL     OW 4444   1.258   3.480   0.990 -0.2929 -0.0832  0.3203
 1472SOL    HW1 4445   1.301   3.515   0.912 -1.0354 -1.1067 -0.5780
 1472SOL    HW2 4446   1.257   3.553   1.052  0.7663  0.5979 -0.4331
 1473SOL     OW 4447   3.987   4.698   4.182 -0.2806  0.8188 -0.0568
 1473SOL    HW1 4448   4.071   4.659   4.159 -1.0891 -0.8451 -0.3359
 1473SOL    HW2 4449   3.934   4.691   4.103 -1.5817 -0.7323  0.8930
 1474SOL     OW 4450   0.670   4.267   3.826  0.6589 -0.2862  0.0135
 1474SOL    HW1 4451   0.633   4.308   3.904  1.5986 -0.1053  0.3732
 1474SOL    HW2 4452   0.711   4.339   3.778 -0.9851 -0.1661 -1.3151
 1475SOL     OW 4453   0.432   1.336   2.279 -0.0140 -0.0525 -0.6102
 1475SOL    HW1 4454   0.404   1.245   2.287  2.6530 -0.9066 -0.2075
 1475SOL    HW2 4455   0.507   1.334   2.221 -0.6593  2.1176 -1.6466
 1476SOL     OW 4456   2.891   0.490   3.214  0.3238  0.1153  0.1687
 1476SOL    HW1 4457   2.981   0.512   3.189  0.1641 -0.6461 -1.1459
 1476SOL    HW2 4458   2.890   0.395   3.219 -0.4610  0.1101 -0.0086
 1477SOL     OW 4459   3.481   4.779   4.489  0.2276  0.6313  0.2907
 1477SOL    HW1 4460   3.494   4.766   4.395  0.9391  0.0833  0.4641
 1477SOL    HW2 4461   3.391   4.751   4.505 -0.1517  1.4384 -0.3519
 1478SOL     OW 4462   2.464   3.688   3.106 -0.0862 -0.3705 -0.3520
 1478SOL    HW1 4463   2.557   3.710   3.115  0.5709 -2.4889 -1.2631
 1478SOL    HW2 4464   2.451   3.616   3.167 -1.1388 -0.1002 -0.2473
 1479SOL     OW 4465   0.334   1.253   1.400  0.1467 -0.1754 -0.4702
 1479SOL    HW1 4466   0.305   1.239   1.490  0.1200 -2.3970 -0.7808
 1479SOL    HW2 4467   0.260   1.297   1.358 -0.2883 -0.1491  0.2989
 1480SOL     OW 4468   3.827   0.265   1.371 -0.4197  0.2385 -0.2192
 1480SOL    HW1 4469   3.843   0.359   1.368  0.5227  0.1945  1.7895
 1480SOL    HW2 4470   3.847   0.234   1.283  0.8885  1.6895 -0.4685
 1481SOL     OW 4471   3.934   3.316   4.364 -0.1392  0.8188  1.0507
 1481SOL    HW1 4472   3.995   3.390   4.368  3.1814 -1.7336  2.5872
 1481SOL    HW2 4473   3.961   3.268   4.285 -0.5074 -0.0624  1.4481
 1482SOL     OW 4474   4.503   2.156   4.240 -0.4709  0.2434  0.5601
 1482SOL    HW1 4475   4.517   2.180   4.149  0.6957  1.3148  0.9968
 1482SOL    HW2 4476   4.574   2.094   4.259 -0.1943  0.6740  0.9630
 1483SOL     OW 4477   1.788   4.659   4.652 -0.3565 -0.0469 -0.0612
 1483SOL    HW1 4478   1.746   4.712   4.720  0.3896 -1.4911  1.6302
 1483SOL    HW2 4479   1.743   4.574   4.657 -0.7579  0.0155 -1.8942
 1484SOL     OW 4480   1.530   1.039   1.158  0.0071 -0.6453  0.2683
 1484SOL    HW1 4481   1.567   1.086   1.083  0.7190  0.4540  1.2710
 1484SOL    HW2 4482   1.438   1.065   1.160  0.4209  0.9172  0.9051
 1485SOL     OW 4483   4.703   1.840   2.554 -0.3785  0.0180  0.5403
 1485SOL    HW1 4484   4.726   1.756   2.594 -0.6770 -0.3711 -0.1033
 1485SOL    HW2 4485   4.739   1.905   2.614  2.0575 -0.5551 -0.2239
 1486SOL     OW 4486   0.520   1.861   0.940  0.9778  0.1267  0.0294
 1486SOL    HW1 4487   0.591   1.804   0.969 -0.9990 -0.7882  3.6012
 1486SOL    HW2 4488   0.554   1.902   0.860  4.0471 -2.9650 -0.5055
 1487SOL     OW 4489   4.785   1.907   2.200 -0.5495  0.2467  0.3983
 1487SOL    HW1 4490   4.827   1.979   2.153  1.5486 -0.7676  0.6110
 1487SOL    HW2 4491   4.842   1.891   2.275 -0.8879 -1.7187  0.2880
 1488SOL     OW 4492   1.628   0.654   3.197  0.2692  0.1107 -0.0323
 1488SOL    HW1 4493   1.542   0.695   3.204  0.1386  0.1133 -1.5129
 1488SOL    HW2 4494   1.609   0.563   3.173  0.6921  0.4275 -1.6580
 1489SOL     OW 4495   4.339   2.984   4.170 -0.6182 -0.6760 -0.6883
 1489SOL    HW1 4496   4.388   2.919   4.119  0.1644  0.0675 -0.9089
 1489SOL    HW2 4497   4.400   3.057   4.180 -1.5899  0.1586 -0.7159
 1490SOL     OW 4498   0.401   0.485   2.151 -0.1255 -0.2841 -0.3241
 1490SOL    HW1 4499   0.485   0.511   2.114  0.7756 -1.1672  0.9919
 1490SOL    HW2 4500   0.372   0.412   2.096  0.5181 -0.7004 -0.1156
 1491SOL     OW 4501   1.294   2.832   3.069  0.8109  0.2107 -0.3161
 1491SOL    HW1 4502   1.203   2.816   3.045  1.0017 -0.8690 -0.3453
 1491SOL    HW2 4503   1.343   2.759   3.031  1.8871  1.4508 -1.4224
 1492SOL     OW 4504   4.306   4.273   0.670  0.4718 -0.2110 -0.4376
 1492SOL    HW1 4505   4.221   4.311   0.690  0.2365 -0.9959  0.1190
 1492SOL    HW2 4506   4.315   4.200   0.732  0.5031 -1.6021 -1.9902
 1493SOL     OW 4507   3.067   3.806   2.324  0.6956  0.0368  0.2749
 1493SOL    HW1 4508   3.084   3.786   2.231  1.4627  0.5948  0.2821
 1493SOL    HW2 4509   2.984   3.853   2.323  0.1387 -0.9246 -0.0041
 1494SOL     OW 4510   3.820   3.736   3.495 -0.1264 -0.1703 -0.0539
 1494SOL    HW1 4511   3.733   3.713   3.461 -1.2858  0.8532  2.0012
 1494SOL    HW2 4512   3.855   3.798   3.431 -1.9755  1.2595  0.2285
 1495SOL     OW 4513   3.974   1.192   3.653  0.2765 -0.0125  0.2622
 1495SOL    HW1 4514   3.905   1.216   3.715 -0.7054 -1.0473 -0.3811
 1495SOL    HW2 4515   4.015   1.115   3.692  0.5020  0.0998  0.2444
 1496SOL     OW 4516   0.782   0.462   4.655 -0.3502  0.0469 -0.1223
 1496SOL    HW1 4517   0.707   0.478   4.712  0.3291 -0.3264  0.9125
 1496SOL    HW2 4518   0.838   0.539   4.667  0.4645 -0.6782  0.8307
 1497SOL     OW 4519   0.980   0.913   0.638  0.2856  0.1982  0.4799
 1497SOL    HW1 4520   0.988   0.835   0.693  0.9236  0.4051  0.6970
 1497SOL    HW2 4521   0.920   0.887   0.568 -0.5724 -0.0522  1.2860
 1498SOL     OW 4522   3.086   2.865   0.628  0.0186 -0.5725  0.2024
 1498SOL    HW1 4523   3.165   2.834   0.583 -1.1877 -2.3191 -0.8750
 1498SOL    HW2 4524   3.056   2.789   0.678 -1.5647 -0.3529 -0.3242
 1499SOL     OW 4525   4.599   4.622   1.362  0.1826 -0.2108  0.8706
 1499SOL    HW1 4526   4.674   4.613   1.303 -1.0576  0.9669 -0.9673
 1499SOL    HW2 4527   4.543   4.547   1.341 -1.4339  1.4997 -1.3242
 1500SOL     OW 4528   1.179   4.002   2.058 -0.6796 -0.8306 -0.1438
 1500SOL    HW1 4529   1.205   3.914   2.031 -2.5370 -0.9813 -1.6530
 1500SOL    HW2 4530   1.226   4.061   1.999  0.6033 -0.7552  0.8994
 1501SOL     OW 4531   3.003   4.376   4.125 -0.2565 -0.1227 -0.2343
 1501SOL    HW1 4532   2.912   4.405   4.124 -0.8837 -1.9888 -0.1425
 1501SOL    HW2 4533   3.026   4.370   4.217 -0.5587 -1.1190 -0.2104
 1502SOL     OW 4534   1.946   2.932   0.861  0.3380  0.4403  0.4227
 1502SOL    HW1 4535   2.021   2.896   0.909  1.5414  1.4445 -0.6134
 1502SOL    HW2 4536   1.937   2.875   0.785 -1.2659 -0.8646  1.5116
 1503SOL     OW 4537   1.335   3.907   1.531 -0.6456  0.3901 -0.2973
 1503SOL    HW1 4538   1.387   3.977   1.571 -0.5036 -1.2749  2.7871
 1503SOL    HW2 4539   1.399   3.853   1.485 -0.2117  0.4163  0.2643
 1504SOL     OW 4540   1.240   4.490   3.965  0.5746  0.1395  0.0085
 1504SOL    HW1 4541   1.220   4.464   4.054  1.9836 -0.9248  0.0563
 1504SOL    HW2 4542   1.272   4.580   3.973  1.8637 -0.3549  0.7800
 1505SOL     OW 4543   2.690   4.603   1.289  0.2686  0.1989 -0.6352
 1505SOL    HW1 4544   2.686   4.696   1.312  0.8637  0.2576 -0.7515
 1505SOL    HW2 4545   2.628   4.594   1.216 -0.2671  0.3724 -0.2043
 1506SOL     OW 4546   3.985   0.619   4.039 -0.0693  0.0779 -0.0184
 1506SOL    HW1 4547   3.937   0.638   3.959 -0.4332 -3.9972 -0.9701
 1506SOL    HW2 4548   3.918   0.598   4.103  0.2951  0.2287  0.4140
 1507SOL     OW 4549   1.170   4.138   4.524  0.1838  0.3117 -0.3482
 1507SOL    HW1 4550   1.257   4.143   4.562 -0.3605  0.7775  0.9000
 1507SOL    HW2 4551   1.138   4.229   4.525 -0.6718  0.0192  0.1110
 1508SOL     OW 4552   0.862   4.699   3.077  0.0064  0.0825 -0.3079
 1508SOL    HW1 4553   0.867   4.641   3.002 -0.0939 -1.1786  0.6248
 1508SOL    HW2 4554   0.779   4.745   3.067  0.2671  0.3724 -1.2540
 1509SOL     OW 4555   4.259   4.486   2.041 -0.0018 -0.2908  0.2942
 1509SOL    HW1 4556   4.284   4.441   2.122  0.0959 -0.1142  0.3632
 1509SOL    HW2 4557   4.165   4.473   2.034 -0.0153 -0.2806  0.4529
 1510SOL     OW 4558   2.762   2.486   3.658 -0.0629 -0.1959  1.0122
 1510SOL    HW1 4559   2.760   2.476   3.562 -0.7212  0.3234  0.9604
 1510SOL    HW2 4560   2.709   2.414   3.691 -1.5842  0.7987  0.8537
 1511SOL     OW 4561   1.538   2.833   0.418  0.2142  0.5616  0.0439
 1511SOL    HW1 4562   1.446   2.825   0.441  0.3030 -1.3184 -0.0466
 1511SOL    HW2 4563   1.571   2.743   0.421  2.0526  1.1888  0.0906
 1512SOL     OW 4564   0.117   3.845   2.027  0.4517 -0.4551 -0.5527
 1512SOL    HW1 4565   0.068   3.821   2.106 -1.1074 -1.9482 -1.9009
 1512SOL    HW2 4566   0.159   3.764   1.998  0.0796 -0.2085 -1.8531
 1513SOL     OW 4567   2.185   4.026   3.815  0.5385  0.0187  0.3379
 1513SOL    HW1 4568   2.162   3.940   3.779  0.9727 -0.8985  2.1161
 1513SOL    HW2 4569   2.156   4.088   3.749 -1.0936 -1.4214 -0.3775
 1514SOL     OW 4570   3.386   2.028   4.674 -0.8271  0.1998 -0.3726
 1514SOL    HW1 4571   3.341   2.070   4.601 -0.8308 -1.2766 -1.2687
 1514SOL    HW2 4572   3.341   2.060   4.752 -1.2507  1.3052 -1.0485
 1515SOL     OW 4573   4.313   0.228   3.776  0.1686 -0.6947  0.6639
 1515SOL    HW1 4574   4.392   0.274   3.747  0.2264 -1.7863 -1.0110
 1515SOL    HW2 4575   4.245   0.296   3.776  0.4356 -0.3922 -0.9259
 1516SOL     OW 4576   2.791   3.823   3.225 -0.3794  0.0725 -0.3606
 1516SOL    HW1 4577   2.779   3.794   3.315  3.2707  1.0636  0.5917
 1516SOL    HW2 4578   2.744   3.906   3.220 -1.2188 -0.3391  0.3753
 1517SOL     OW 4579   4.857   0.581   0.317  0.2596 -0.2925  0.0455
 1517SOL    HW1 4580   4.905   0.572   0.235 -1.4194 -0.4205 -0.9898
 1517SOL    HW2 4581   4.849   0.676   0.330  1.4675 -0.2635  0.6690
 1518SOL     OW 4582   2.332   1.172   0.025  0.0624 -0.0073  0.4399
 1518SOL    HW1 4583   2.322   1.267   0.015  0.4938  0.2717  2.2848
 1518SOL    HW2 4584   2.424   1.160   0.048 -0.5700 -0.5421  2.9640
 1519SOL     OW 4585   2.445   1.066   1.676 -0.0252 -0.2815 -0.0694
 1519SOL    HW1 4586   2.454   1.108   1.591 -2.2454 -0.4576 -0.4620
 1519SOL    HW2 4587   2.495   0.985   1.669 -1.2671 -0.9595 -1.7312
 1520SOL     OW 4588   0.625   1.630   0.415 -0.2091  0.2758  0.2498
 1520SOL    HW1 4589   0.543   1.622   0.365 -2.5394 -0.7421  3.8378
 1520SOL    HW2 4590   0.625   1.721   0.445 -0.4779  0.0680  0.8944
 1521SOL     OW 4591   2.366   2.337   1.587  0.1123  0.4623 -0.2449
 1521SOL    HW1 4592   2.334   2.272   1.651  1.1772  0.9349  0.7987
 1521SOL    HW2 4593   2.304   2.330   1.514 -1.2628  0.0263  0.9012
 1522SOL     OW 4594   0.088   1.429   3.788  0.0122 -0.4814  0.3347
 1522SOL    HW1 4595   0.072   1.360   3.853 -1.5367  0.3311  0.8620
 1522SOL    HW2 4596   0.020   1.415   3.722 -1.5311  1.5848  1.3644
 1523SOL     OW 4597   1.548   0.553   1.734  0.4324  0.2442  0.0041
 1523SOL    HW1 4598   1.602   0.510   1.800  0.5100  1.2681  0.6255
 1523SOL    HW2 4599   1.461   0.515   1.747  0.8746 -1.0959 -0.7208
 1524SOL     OW 4600   4.606   0.675   0.569 -0.7021  0.4739  0.3136
 1524SOL    HW1 4601   4.649   0.594   0.597 -2.0567 -1.1082 -1.8775
 1524SOL    HW2 4602   4.536   0.689   0.633 -1.0979 -0.6870  0.1514
 1525SOL     OW 4603   2.946   4.821   2.881  0.2932 -0.2877 -0.1632
 1525SOL    HW1 4604   2.968   4.897   2.827 -2.2875  1.5939  1.2201
 1525SOL    HW2 4605   2.991   4.837   2.964  0.6379 -0.8738 -0.2312
 1526SOL     OW 4606   3.656   4.184   1.107 -0.5504  0.2380 -0.1053
 1526SOL    HW1 4607   3.621   4.159   1.192 -1.1923 -0.4735 -0.5589
 1526SOL    HW2 4608   3.622   4.272   1.091  0.4240  0.8019  0.8148
 1527SOL     OW 4609   1.783   3.456   4.019  0.0938 -0.7864 -0.3224
 1527SOL    HW1 4610   1.854   3.445   3.955  0.6851 -0.2032  0.2180
 1527SOL    HW2 4611   1.703   3.457   3.966  0.4557 -1.7548 -0.9134
 1528SOL     OW 4612   3.317   2.597   2.029  0.0725 -0.4120 -0.8435
 1528SOL    HW1 4613   3.225   2.611   2.008  0.2237 -0.6071 -1.6616
 1528SOL    HW2 4614   3.332   2.504   2.008  0.4332 -0.4066 -0.6202
 1529SOL     OW 4615   2.468   4.654   4.017  0.2685 -0.0974 -0.0584
 1529SOL    HW1 4616   2.499   4.700   4.095 -0.4789  0.4661 -0.0859
 1529SOL    HW2 4617   2.499   4.708   3.944 -0.1096  0.0571 -0.1071
 1530SOL     OW 4618   1.384   3.535   2.855  1.0387  0.3021 -0.1151
 1530SOL    HW1 4619   1.341   3.466   2.906  2.4756 -0.9596 -0.5429
 1530SOL    HW2 4620   1.459   3.560   2.909  1.5695  0.2000 -0.7973
 1531SOL     OW 4621   1.423   0.820   1.823  0.0777  0.1563  0.0943
 1531SOL    HW1 4622   1.485   0.889   1.799 -0.1119 -0.1615 -1.3950
 1531SOL    HW2 4623   1.463   0.740   1.790 -1.1617 -0.0424 -0.9795
 1532SOL     OW 4624   3.070   1.567  -0.007 -0.0126  0.3895 -0.0172
 1532SOL    HW1 4625   3.160   1.558  -0.039 -0.5157 -2.8498 -0.8373
 1532SOL    HW2 4626   3.079   1.591   0.085  1.7838 -1.2802  0.2987
 1533SOL     OW 4627   0.990   2.641   0.333  0.2221 -0.5069  0.1636
 1533SOL    HW1 4628   1.024   2.552   0.334  2.5057  0.2875  1.6805
 1533SOL    HW2 4629   1.038   2.686   0.402 -0.4585  2.0614 -0.9040
 1534SOL     OW 4630   3.461   0.559   3.496 -0.2799 -0.0996  0.3468
 1534SOL    HW1 4631   3.370   0.588   3.502 -0.5999 -1.0622  0.3714
 1534SOL    HW2 4632   3.477   0.513   3.578  0.2208  0.0161  0.3179
 1535SOL     OW 4633   2.169   3.791   0.643 -0.3419  0.7966  0.6475
 1535SOL    HW1 4634   2.242   3.849   0.622  0.0401  0.2719  0.5146
 1535SOL    HW2 4635   2.210   3.709   0.670 -0.8818  0.0019 -0.8338
 1536SOL     OW 4636   0.620   2.597   2.631  0.0782  0.0971  0.4370
 1536SOL    HW1 4637   0.542   2.648   2.606 -0.4388 -0.2100  1.3653
 1536SOL    HW2 4638   0.596   2.506   2.611  0.0192 -0.0464  1.1404
 1537SOL     OW 4639   0.110   1.939   1.270 -0.1054 -0.6178  0.3364
 1537SOL    HW1 4640   0.161   1.941   1.352 -0.4951 -0.6771  0.5798
 1537SOL    HW2 4641   0.129   2.023   1.229  0.7255 -0.9127  0.0972
 1538SOL     OW 4642   2.549   3.173   4.622  0.0431  0.3872  0.0336
 1538SOL    HW1 4643   2.531   3.085   4.655  0.4291  0.5253  0.6277
 1538SOL    HW2 4644   2.620   3.160   4.559  0.0769  0.2641  0.0950
 1539SOL     OW 4645   1.532   0.494   2.304  0.0751  0.6842 -0.3821
 1539SOL    HW1 4646   1.455   0.548   2.325  0.1358  0.0120  1.8594
 1539SOL    HW2 4647   1.570   0.536   2.227 -1.8891  1.7009 -0.8713
 1540SOL     OW 4648   4.601   3.017   1.843  0.3578  0.2497 -0.4446
 1540SOL    HW1 4649   4.651   2.935   1.843 -1.4973 -0.9395 -0.9658
 1540SOL    HW2 4650   4.627   3.060   1.925  1.4284 -0.8108 -0.1860
 1541SOL     OW 4651   0.492   3.123   2.021  0.1604  0.1710 -0.1586
 1541SOL    HW1 4652   0.578   3.110   2.062  0.4746  1.4774 -0.3611
 1541SOL    HW2 4653   0.498   3.209   1.980 -0.6934 -0.4406 -1.6192
 1542SOL     OW 4654   2.432   4.209   0.482 -0.4815 -0.0929 -0.1428
 1542SOL    HW1 4655   2.444   4.301   0.507 -0.4303  0.2533 -1.3696
 1542SOL    HW2 4656   2.339   4.202   0.460 -0.7704 -0.6677  1.1657
 1543SOL     OW 4657   1.402   1.444   3.385  0.0553 -0.4182 -0.5332
 1543SOL    HW1 4658   1.492   1.412   3.386 -0.2585 -1.2768  0.6698
 1543SOL    HW2 4659   1.370   1.432   3.474 -1.4313 -0.6046 -1.0665
 1544SOL     OW 4660   4.865   2.732   0.889 -0.2995  0.1207  0.2369
 1544SOL    HW1 4661   4.823   2.818   0.891 -0.4172  0.0618  1.5313
 1544SOL    HW2 4662   4.869   2.706   0.981  1.1839 -0.5544  0.0088
 1545SOL     OW 4663   1.090   2.993   2.682  0.2832 -0.3661  0.1062
 1545SOL    HW1 4664   1.079   2.937   2.759 -0.3450 -0.5056 -0.0818
 1545SOL    HW2 4665   1.184   2.987   2.662  0.7924  1.0778  1.8926
 1546SOL     OW 4666   4.380   3.508   4.553 -0.2006 -0.2009  0.0510
 1546SOL    HW1 4667   4.423   3.573   4.498  0.3604 -0.3466  0.3037
 1546SOL    HW2 4668   4.294   3.545   4.572 -0.3543 -0.0948 -0.8118
 1547SOL     OW 4669   3.555   3.792   1.788  0.1829  0.0340 -0.0253
 1547SOL    HW1 4670   3.514   3.792   1.702 -2.7268  1.2040  1.2310
 1547SOL    HW2 4671   3.546   3.702   1.819 -1.0460  0.1556  0.0137
 1548SOL     OW 4672   4.779   0.822   0.101  0.4015  0.2250 -0.5080
 1548SOL    HW1 4673   4.690   0.802   0.072  1.1586 -1.7906 -1.6376
 1548SOL    HW2 4674   4.784   0.917   0.098 -1.4412  0.3407 -1.2802
 1549SOL     OW 4675   2.656   1.103   3.172  0.1186 -0.2361 -0.6722
 1549SOL    HW1 4676   2.637   1.164   3.101  0.9137  0.2486 -0.4731
 1549SOL    HW2 4677   2.571   1.088   3.213 -0.0727  0.8440 -0.6427
 1550SOL     OW 4678   3.476   0.310   4.513  1.0233  0.0619 -0.0649
 1550SOL    HW1 4679   3.467   0.395   4.471 -0.8580 -0.3825 -0.6218
 1550SOL    HW2 4680   3.529   0.258   4.453 -1.1278 -0.3760 -1.6791
 1551SOL     OW 4681   1.132   3.830   1.104  0.1130 -0.3205 -0.0239
 1551SOL    HW1 4682   1.184   3.754   1.130  0.7615  0.5284  1.2332
 1551SOL    HW2 4683   1.047   3.816   1.144  0.2160 -0.4069  0.1649
 1552SOL     OW 4684   3.033   0.640   2.918 -0.6316 -0.0829  0.3244
 1552SOL    HW1 4685   3.091   0.709   2.887 -0.4864 -0.0506  0.6665
 1552SOL    HW2 4686   3.042   0.641   3.013 -0.0433 -1.0865  0.2920
 1553SOL     OW 4687   2.773   3.257   2.383 -0.3561  0.0464 -0.1251
 1553SOL    HW1 4688   2.728   3.284   2.303  0.0561 -0.5948 -0.5916
 1553SOL    HW2 4689   2.754   3.326   2.446 -0.2505  0.8437 -0.9390
 1554SOL     OW 4690   2.793   1.933   0.219  0.3954  0.1713  0.8134
 1554SOL    HW1 4691   2.783   1.912   0.312  0.5563  3.1888  1.6287
 1554SOL    HW2 4692   2.887   1.922   0.202  0.0291 -3.0557  0.1369
 1555SOL     OW 4693   2.802   2.691   4.429  0.1583 -0.2861  0.3942
 1555SOL    HW1 4694   2.869   2.705   4.363 -0.8471 -1.5986 -0.9828
 1555SOL    HW2 4695   2.781   2.779   4.461 -0.0525  0.5163 -1.8025
 1556SOL     OW 4696   0.739   1.028   0.054  0.2544  0.0934 -0.2950
 1556SOL    HW1 4697   0.665   1.042   0.113  0.3359  1.3539 -0.4731
 1556SOL    HW2 4698   0.815   1.026   0.113  0.1280 -0.8952 -0.1448
 1557SOL     OW 4699   2.262   3.992   4.291 -0.4597 -0.0207  0.1581
 1557SOL    HW1 4700   2.209   4.064   4.325 -1.8723 -1.2417  0.6603
 1557SOL    HW2 4701   2.209   3.955   4.220  0.6445 -0.0309 -0.6762
 1558SOL     OW 4702   2.555   0.733   0.885  0.6524  0.3743  0.8779
 1558SOL    HW1 4703   2.601   0.801   0.935  0.4598 -0.0322  1.6321
 1558SOL    HW2 4704   2.495   0.694   0.949  0.1768  0.0473  0.2355
 1559SOL     OW 4705   2.545   0.091   4.880 -0.6042 -0.1548  0.2805
 1559SOL    HW1 4706   2.620   0.051   4.837 -2.7997 -1.7473 -2.3599
 1559SOL    HW2 4707   2.490   0.018   4.908 -2.5428  0.9318 -0.4959
 1560SOL     OW 4708   0.836   0.984   4.237  0.0194 -0.2547  0.0033
 1560SOL    HW1 4709   0.770   0.916   4.230 -2.2280  1.8311 -0.2413
 1560SOL    HW2 4710   0.836   1.008   4.330 -0.1928  0.3130 -0.1384
 1561SOL     OW 4711   3.917   2.956   2.384 -0.1127  0.5239 -0.2271
 1561SOL    HW1 4712   3.936   3.015   2.311 -1.0661  0.1666 -0.7850
 1561SOL    HW2 4713   3.842   2.996   2.428  0.6429  0.8995  0.7658
 1562SOL     OW 4714   1.730   1.898   4.423  0.1486 -0.0308  0.0715
 1562SOL    HW1 4715   1.645   1.928   4.391 -0.1648  0.2889  1.1659
 1562SOL    HW2 4716   1.714   1.876   4.515  0.1925 -4.0796 -0.7021
 1563SOL     OW 4717   2.224   2.867   4.153 -0.0489  0.5045  0.2873
 1563SOL    HW1 4718   2.169   2.790   4.144  0.2985  0.1662  1.0059
 1563SOL    HW2 4719   2.273   2.872   4.071 -0.6803  0.4484 -0.0985
 1564SOL     OW 4720   2.361   2.528   4.649  0.2943 -0.1846  0.2494
 1564SOL    HW1 4721   2.434   2.560   4.702 -0.6665  0.0757  1.4613
 1564SOL    HW2 4722   2.336   2.445   4.691  0.1140 -0.4376 -0.3574
 1565SOL     OW 4723   1.259   3.616   1.230 -0.0907  0.2084 -0.3654
 1565SOL    HW1 4724   1.354   3.615   1.231 -0.0818 -0.0034 -0.9262
 1565SOL    HW2 4725   1.233   3.610   1.322  0.4288 -0.4702 -0.2571
 1566SOL     OW 4726   1.337   2.863   4.413 -0.1089 -0.4063 -0.2111
 1566SOL    HW1 4727   1.353   2.930   4.347  0.2648  0.2426  0.5239
 1566SOL    HW2 4728   1.242   2.846   4.407  0.0607 -1.0135 -1.5059
 1567SOL     OW 4729   1.854   3.740   2.277 -0.3473 -0.7138 -0.3514
 1567SOL    HW1 4730   1.859   3.776   2.189  1.9715  0.8655  0.3370
 1567SOL    HW2 4731   1.833   3.815   2.333  4.8721  0.0303  1.1612
 1568SOL     OW 4732   1.884   2.722   2.692  0.7454 -0.3482 -0.4087
 1568SOL    HW1 4733   1.877   2.816   2.676  0.5232 -0.8410 -3.9530
 1568SOL    HW2 4734   1.969   2.697   2.655  1.1605 -1.4853  1.1693
 1569SOL     OW 4735   4.024   2.872   0.106  0.0784  0.3780 -0.6395
 1569SOL    HW1 4736   3.934   2.896   0.084 -0.5036 -1.2956 -0.1859
 1569SOL    HW2 4737   4.078   2.938   0.060 -1.2979  0.3992 -2.3371
 1570SOL     OW 4738   4.854   4.271   4.018 -0.3604  0.0101  0.4682
 1570SOL    HW1 4739   4.903   4.282   3.936 -1.0602  0.2647  0.0787
 1570SOL    HW2 4740   4.777   4.220   3.993 -1.8515  2.1449  0.4548
 1571SOL     OW 4741   2.930   0.850   3.942 -0.7294 -0.5683 -0.4210
 1571SOL    HW1 4742   2.883   0.889   3.868 -0.4903  1.2655  0.3500
 1571SOL    HW2 4743   2.868   0.787   3.979 -2.0528  0.7119 -0.3450
 1572SOL     OW 4744  -0.011   0.505   2.397  0.4459 -0.2516 -0.0474
 1572SOL    HW1 4745   0.067   0.559   2.382  0.9708 -1.0412 -0.2538
 1572SOL    HW2 4746   0.022   0.430   2.445 -0.5652  0.4192  1.7863
 1573SOL     OW 4747   0.615   1.196   4.410  0.0266  0.0807 -0.6253
 1573SOL    HW1 4748   0.559   1.152   4.346  0.9257 -0.1309 -1.2777
 1573SOL    HW2 4749   0.693   1.140   4.416  0.9794  1.3163 -1.1163
 1574SOL     OW 4750   4.060   2.396   0.808 -0.6051  0.1441 -0.6664
 1574SOL    HW1 4751   3.978   2.443   0.820 -0.4677 -0.1293  1.8387
 1574SOL    HW2 4752   4.036   2.313   0.767 -1.4836  0.3188 -0.5088
 1575SOL     OW 4753   2.151  -0.010   4.078 -0.4612 -0.2390 -0.4044
 1575SOL    HW1 4754   2.101   0.055   4.128  0.6393  0.0143  0.4162
 1575SOL    HW2 4755   2.212   0.043   4.026  0.1178 -0.5805 -0.0866
 1576SOL     OW 4756   0.299   4.443   1.616  0.2967 -0.3929 -0.4507
 1576SOL    HW1 4757   0.303   4.381   1.544 -1.2708 -0.1076 -0.8240
 1576SOL    HW2 4758   0.359   4.408   1.682  1.4697 -0.8577 -1.7173
 1577SOL     OW 4759   3.778   2.038   2.906 -0.2842 -0.3042  0.3151
 1577SOL    HW1 4760   3.801   2.089   2.984  0.1417  0.4340 -0.2769
 1577SOL    HW2 4761   3.766   2.104   2.837 -0.1754 -0.9736 -0.3565
 1578SOL     OW 4762   1.384   1.748   1.914 -0.2796  0.0117  0.3367
 1578SOL    HW1 4763   1.309   1.775   1.968 -1.4399  1.5043 -1.8693
 1578SOL    HW2 4764   1.345   1.715   1.834  1.3589  1.8605 -1.3478
 1579SOL     OW 4765   1.751   1.343   1.570  0.5248  0.1569  0.4179
 1579SOL    HW1 4766   1.816   1.368   1.505  0.6796 -2.5493 -0.6222
 1579SOL    HW2 4767   1.780   1.257   1.601 -0.4683  0.6053  2.8746
 1580SOL     OW 4768   0.591   3.650   0.113 -0.0037 -0.1964 -0.3845
 1580SOL    HW1 4769   0.657   3.586   0.140  0.7974  0.8774  0.2534
 1580SOL    HW2 4770   0.514   3.629   0.166  1.2120  1.2330  2.0910
 1581SOL     OW 4771   2.102   0.870   4.679  0.5061  0.4174 -0.0892
 1581SOL    HW1 4772   2.076   0.857   4.770 -0.7452 -1.1024 -0.6392
 1581SOL    HW2 4773   2.149   0.954   4.680 -3.0804  2.6501  1.2448
 1582SOL     OW 4774   3.030   4.573   4.634 -0.3928 -0.1860 -0.1576
 1582SOL    HW1 4775   3.012   4.499   4.692  2.1405 -0.4401  0.4304
 1582SOL    HW2 4776   2.945   4.615   4.621 -1.7017 -2.4821  0.4621
 1583SOL     OW 4777   3.602  -0.029   0.747 -0.0785 -0.1613  0.4706
 1583SOL    HW1 4778   3.543   0.011   0.811  0.3893  0.2908  0.6256
 1583SOL    HW2 4779   3.680   0.025   0.750  0.4303 -0.8860  0.4231
 1584SOL     OW 4780   1.854   4.440   0.006  0.2027 -0.0207  0.4331
 1584SOL    HW1 4781   1.823   4.442   0.097  1.5906 -1.1571  0.9722
 1584SOL    HW2 4782   1.775   4.450  -0.046 -0.5721  1.2323  1.7488
 1585SOL     OW 4783   1.904   2.421   2.827  0.4358 -0.5551  0.0040
 1585SOL    HW1 4784   1.840   2.491   2.828 -0.5652 -1.4341 -0.6023
 1585SOL    HW2 4785   1.945   2.425   2.913  1.1143  1.3815 -0.3551
 1586SOL     OW 4786   2.012   0.783   0.746 -0.0976  0.1422 -0.0858
 1586SOL    HW1 4787   1.960   0.731   0.685  0.0213  0.5455 -0.5294
 1586SOL    HW2 4788   2.103   0.758   0.728  0.0459  1.2725 -1.0386
 1587SOL     OW 4789   3.792   4.441   4.176 -0.1014  0.2669 -0.1714
 1587SOL    HW1 4790   3.777   4.513   4.114  0.7249 -0.7820 -1.6617
 1587SOL    HW2 4791   3.858   4.475   4.236 -0.8445  1.2724  0.1042
 1588SOL     OW 4792   2.152   1.134   1.293 -0.0718  0.0639 -0.0838
 1588SOL    HW1 4793   2.225   1.106   1.348  0.4997 -0.6118 -1.1646
 1588SOL    HW2 4794   2.182   1.215   1.252 -0.5223  0.6020  0.6265
 1589SOL     OW 4795   1.563   4.347   1.954  0.1900 -0.5800  0.0248
 1589SOL    HW1 4796   1.483   4.382   1.913  0.1697 -1.1763 -0.4507
 1589SOL    HW2 4797   1.608   4.425   1.987  0.3884 -0.0173 -1.4566
 1590SOL     OW 4798   0.527   0.068   3.691  0.0117 -0.1612  0.6099
 1590SOL    HW1 4799   0.608   0.093   3.735 -0.3405 -0.1735  1.2779
 1590SOL    HW2 4800   0.554   0.044   3.602  0.7941 -0.5564  0.9443
 1591SOL     OW 4801   1.317   4.749   4.011 -0.4431 -0.4225 -0.5780
 1591SOL    HW1 4802   1.223   4.765   4.006 -0.4900  0.4134  1.6091
 1591SOL    HW2 4803   1.354   4.797   3.937 -1.3940  3.1058  1.0334
 1592SOL     OW 4804   3.080   1.278   2.528  0.2372  0.3802  0.1903
 1592SOL    HW1 4805   3.077   1.267   2.623 -0.6620  0.7752  0.2157
 1592SOL    HW2 4806   3.155   1.335   2.513 -0.5138  1.5590  0.7965
 1593SOL     OW 4807   0.349   0.213   3.841 -0.6943  0.6882  0.2981
 1593SOL    HW1 4808   0.413   0.273   3.880 -1.4186  0.7162  1.5183
 1593SOL    HW2 4809   0.399   0.159   3.781  0.2943  1.3651  0.4962
 1594SOL     OW 4810   3.404   1.027   2.054  0.2385  0.1928 -0.1681
 1594SOL    HW1 4811   3.495   1.006   2.073  0.6868  1.0367 -1.2928
 1594SOL    HW2 4812   3.378   0.964   1.987 -0.3083 -0.6303  0.7853
 1595SOL     OW 4813   4.175   3.955   2.110  0.5574  0.1118  0.1286
 1595SOL    HW1 4814   4.200   3.885   2.051 -0.8614 -0.1836 -0.1674
 1595SOL    HW2 4815   4.182   4.035   2.057  3.1086  0.3741  0.7409
 1596SOL     OW 4816   4.475   3.521   4.280 -0.1050  0.6172  0.0622
 1596SOL    HW1 4817   4.499   3.612   4.299 -0.5268  1.1766 -1.8646
 1596SOL    HW2 4818   4.430   3.526   4.196  0.9539 -1.5470 -0.6861
 1597SOL     OW 4819   1.488   4.023   3.081 -0.2789 -0.1309 -0.0292
 1597SOL    HW1 4820   1.566   3.968   3.076 -0.1173  0.0649  0.3068
 1597SOL    HW2 4821   1.518   4.109   3.053 -0.2858  0.0318  0.4537
 1598SOL     OW 4822   4.050   0.143   3.981 -0.0585 -0.7728  0.2774
 1598SOL    HW1 4823   3.958   0.156   4.006  0.0475  0.7159 -0.0288
 1598SOL    HW2 4824   4.094   0.222   4.012  0.5127  0.0915 -2.5323
 1599SOL     OW 4825   3.733   2.201   2.661 -0.4273  0.3783 -0.3777
 1599SOL    HW1 4826   3.820   2.229   2.633 -0.5249  1.2863  0.1568
 1599SOL    HW2 4827   3.675   2.271   2.630 -1.2116 -1.0071 -2.1549
 1600SOL     OW 4828   2.042   1.896   0.962 -0.0839  0.3334  0.2325
 1600SOL    HW1 4829   2.059   1.914   1.054  1.2077  1.8762 -0.2635
 1600SOL    HW2 4830   1.947   1.902   0.954 -0.1966  0.4154  1.4080
 1601SOL     OW 4831   2.529   2.251   1.916  0.3495 -0.0922 -0.0615
 1601SOL    HW1 4832   2.618   2.262   1.882  0.2628  0.2817 -0.1729
 1601SOL    HW2 4833   2.499   2.341   1.933  0.3288 -0.2594  0.8366
 1602SOL     OW 4834   4.574   1.730   1.711  0.2131  0.3517 -0.1586
 1602SOL    HW1 4835   4.507   1.662   1.707  1.1332 -0.6161  0.3890
 1602SOL    HW2 4836   4.538   1.801   1.658 -1.2128 -0.1502  0.0752
 1603SOL     OW 4837   2.649   1.241   0.889  0.2747  0.0618 -0.3392
 1603SOL    HW1 4838   2.567   1.205   0.857  0.3220 -0.2436 -0.1210
 1603SOL    HW2 4839   2.635   1.336   0.890 -0.1534 -0.0007 -0.0945
 1604SOL     OW 4840   3.905   0.364   0.178  0.6206  0.4825 -0.0809
 1604SOL    HW1 4841   3.885   0.457   0.171 -0.7730  0.3057  1.1098
 1604SOL    HW2 4842   3.993   0.356   0.141  0.3806  2.0938 -1.1358
 1605SOL     OW 4843   0.126   2.488   0.343 -0.5339 -0.9563  0.2279
 1605SOL    HW1 4844   0.041   2.523   0.369  0.2184  0.0034  1.5488
 1605SOL    HW2 4845   0.151   2.540   0.266 -0.1935  0.2906  1.1497
 1606SOL     OW 4846   3.778   0.196   0.774 -0.2219 -1.0691 -0.2054
 1606SOL    HW1 4847   3.815   0.243   0.849 -1.2519 -0.4132 -0.0924
 1606SOL    HW2 4848   3.854   0.174   0.721  0.4477 -0.7960  0.6065
 1607SOL     OW 4849   3.827   2.105   0.541  0.5487 -0.0264  0.1519
 1607SOL    HW1 4850   3.760   2.135   0.481 -1.2607 -1.9301  1.0913
 1607SOL    HW2 4851   3.872   2.035   0.493  3.0491  2.2179 -1.0654
 1608SOL     OW 4852   2.083   4.855   1.511 -0.2768  0.1498 -0.8125
 1608SOL    HW1 4853   1.990   4.862   1.533  0.2888 -1.5510  2.9416
 1608SOL    HW2 4854   2.090   4.771   1.465 -0.4517 -0.5867  0.4465
 1609SOL     OW 4855   3.598   0.424   4.718  0.3693  0.0226 -0.8499
 1609SOL    HW1 4856   3.542   0.389   4.648  0.4315 -0.6502 -0.5709
 1609SOL    HW2 4857   3.647   0.348   4.749  0.8540  0.4584 -0.5494
 1610SOL     OW 4858   3.370   2.989   3.187 -0.0177  0.1037  0.3339
 1610SOL    HW1 4859   3.448   2.973   3.239 -0.7450 -0.2219  1.3480
 1610SOL    HW2 4860   3.339   2.902   3.163 -0.2869  0.2174  0.2623
 1611SOL     OW 4861   2.638   2.094   2.113  0.1794  0.0491  0.1350
 1611SOL    HW1 4862   2.604   2.141   2.036  0.6543 -1.1664 -0.8516
 1611SOL    HW2 4863   2.725   2.132   2.127  0.2840 -0.0485 -0.2300
 1612SOL     OW 4864   3.218   2.618   2.787 -0.4532 -0.2233  0.2120
 1612SOL    HW1 4865   3.288   2.566   2.828 -0.1249 -0.0583 -0.1295
 1612SOL    HW2 4866   3.137   2.572   2.810 -0.1150 -1.4831 -0.9320
 1613SOL     OW 4867   2.068   3.853   2.009  0.0285 -0.0760 -0.3004
 1613SOL    HW1 4868   2.106   3.935   2.038 -1.7491 -0.2019  2.8089
 1613SOL    HW2 4869   2.126   3.785   2.044  0.7563 -0.2262 -1.7160
 1614SOL     OW 4870   0.190   1.918   4.203  0.1240  0.2979  0.0166
 1614SOL    HW1 4871   0.140   1.952   4.129  0.6294 -0.4766 -0.6940
 1614SOL    HW2 4872   0.244   1.848   4.166 -0.4689 -0.8996  1.3286
 1615SOL     OW 4873   4.748   1.311   1.392  0.2683 -0.1816  0.3472
 1615SOL    HW1 4874   4.791   1.332   1.309  0.0396  1.5640  0.6281
 1615SOL    HW2 4875   4.809   1.341   1.459 -0.7199  1.0163  0.7564
 1616SOL     OW 4876   3.125   1.347   0.388  0.0928 -0.4765  0.4831
 1616SOL    HW1 4877   3.035   1.376   0.375  0.0525  0.6700  2.7266
 1616SOL    HW2 4878   3.120   1.284   0.460  0.9879 -1.1577 -0.0222
 1617SOL     OW 4879   3.158   1.588   2.759 -0.5057 -0.2830  0.0729
 1617SOL    HW1 4880   3.226   1.598   2.693 -0.2111 -0.7796  0.2936
 1617SOL    HW2 4881   3.194   1.523   2.820 -0.6512  0.3701  0.8686
 1618SOL     OW 4882   4.841   1.705   0.554  0.2302 -0.2107  0.0425
 1618SOL    HW1 4883   4.924   1.675   0.517  0.2605  2.1396 -2.1038
 1618SOL    HW2 4884   4.775   1.650   0.513  0.4107  1.2230 -2.3260
 1619SOL     OW 4885   2.884   2.492   2.358  0.3145  0.0367  0.3983
 1619SOL    HW1 4886   2.870   2.450   2.443  0.4609  0.2917  0.5511
 1619SOL    HW2 4887   2.972   2.529   2.364  0.1760  0.3919  0.2787
 1620SOL     OW 4888   1.477   1.794   1.484 -0.1620 -0.5043 -0.5642
 1620SOL    HW1 4889   1.414   1.740   1.436  0.5161 -0.5828 -1.3913
 1620SOL    HW2 4890   1.545   1.733   1.512 -0.9123 -0.5971  1.1903
 1621SOL     OW 4891   1.329   1.459   4.252  0.4732  0.6594 -0.0214
 1621SOL    HW1 4892   1.290   1.423   4.332 -0.6523 -0.1226 -0.9008
 1621SOL    HW2 4893   1.268   1.527   4.225 -0.4454 -0.6715 -1.4878
 1622SOL     OW 4894   3.980   4.848   1.738  0.3649  0.2918 -0.2969
 1622SOL    HW1 4895   4.062   4.855   1.785  0.8548  0.7883 -1.1888
 1622SOL    HW2 4896   3.931   4.927   1.763  0.3073  0.1809 -0.0542
 1623SOL     OW 4897   1.268   2.698   2.340 -0.9418  0.2634 -0.2581
 1623SOL    HW1 4898   1.225   2.656   2.415  0.7668  0.1717  0.7183
 1623SOL    HW2 4899   1.223   2.782   2.330 -0.3049  0.9028  1.8031
 1624SOL     OW 4900   1.390   1.110   3.559 -0.3330 -0.1058 -0.1697
 1624SOL    HW1 4901   1.307   1.063   3.549 -0.2432 -0.0715 -1.1344
 1624SOL    HW2 4902   1.424   1.118   3.470  0.7497 -0.1893  0.2228
 1625SOL     OW 4903   0.190   2.953   0.801  0.0449 -0.0020 -0.3013
 1625SOL    HW1 4904   0.284   2.937   0.792  0.1402  0.8396 -1.0417
 1625SOL    HW2 4905   0.164   2.903   0.878  0.6289 -2.1482 -1.4139
 1626SOL     OW 4906   2.289   0.694   0.736 -0.1742  0.1283  0.3064
 1626SOL    HW1 4907   2.335   0.691   0.819 -0.7579 -3.5874  0.6886
 1626SOL    HW2 4908   2.322   0.618   0.687 -1.8604  0.5703 -1.6786
 1627SOL     OW 4909   0.213   2.341   2.080  0.4235  0.0391  0.1285
 1627SOL    HW1 4910   0.279   2.348   2.012 -0.7454 -0.6878 -1.1432
 1627SOL    HW2 4911   0.130   2.337   2.032 -0.4695 -0.1181  1.6177
 1628SOL     OW 4912   1.803   4.786   1.015 -0.2037  0.0947 -0.2950
 1628SOL    HW1 4913   1.813   4.880   0.999  1.0732  0.1391  0.5987
 1628SOL    HW2 4914   1.795   4.747   0.928  3.4961  0.6127 -1.0459
 1629SOL     OW 4915   2.604   4.213   1.294  0.2327 -0.2746  0.0148
 1629SOL    HW1 4916   2.513   4.229   1.320 -0.1179  1.2631 -1.9722
 1629SOL    HW2 4917   2.656   4.246   1.367 -0.7663  0.0634  0.5918
 1630SOL     OW 4918   1.278   1.762   3.539 -0.5399  0.0005  0.4761
 1630SOL    HW1 4919   1.239   1.754   3.452  0.7583 -0.4642 -0.0906
 1630SOL    HW2 4920   1.319   1.677   3.555  3.3875  1.4732 -0.5827
 1631SOL     OW 4921   1.938   1.318   4.488 -0.7519  0.0948  0.8884
 1631SOL    HW1 4922   1.936   1.238   4.435 -0.8627 -0.1976  1.3258
 1631SOL    HW2 4923   1.990   1.380   4.436 -0.5648 -0.2984  0.5995
 1632SOL     OW 4924   1.896   4.923   3.034  0.0464 -0.2504  0.0391
 1632SOL    HW1 4925   1.901   4.901   2.941  0.1537 -0.9799  0.2056
 1632SOL    HW2 4926   1.978   4.889   3.070  0.2034  0.4169  0.3260
 1633SOL     OW 4927   0.767   4.676   1.882 -0.3115  0.3453  0.1087
 1633SOL    HW1 4928   0.738   4.587   1.861 -1.2357  0.2281  1.6911
 1633SOL    HW2 4929   0.766   4.679   1.978  0.7668  1.7354  0.1037
 1634SOL     OW 4930   2.384   1.004   0.235  0.0824 -0.3454 -0.3213
 1634SOL    HW1 4931   2.300   0.962   0.251 -0.4998  1.0740  0.5893
 1634SOL    HW2 4932   2.363   1.078   0.178  0.8038 -0.3361 -0.5809
 1635SOL     OW 4933   3.380   2.125   0.032  0.0920 -0.4057 -0.3286
 1635SOL    HW1 4934   3.470   2.157   0.031 -0.4305  1.1678 -1.7120
 1635SOL    HW2 4935   3.342   2.163   0.112  0.2607  0.1194 -0.4969
 1636SOL     OW 4936   0.296   0.435   4.564  0.9736 -0.0719 -0.0265
 1636SOL    HW1 4937   0.291   0.529   4.544 -0.5007 -0.1817 -0.3395
 1636SOL    HW2 4938   0.370   0.403   4.512  0.2104  0.5570 -1.5851
 1637SOL     OW 4939   4.289   2.447   2.439 -0.0242  0.2054 -0.0791
 1637SOL    HW1 4940   4.262   2.443   2.530  2.5413  0.1933  0.7757
 1637SOL    HW2 4941   4.300   2.356   2.413 -1.1287  0.1935 -0.5648
 1638SOL     OW 4942   4.868   4.848   1.620  0.0809  0.1886  0.3713
 1638SOL    HW1 4943   4.914   4.774   1.581 -0.6866 -1.0214  1.6471
 1638SOL    HW2 4944   4.776   4.827   1.611 -0.1295 -0.2165  2.8637
 1639SOL     OW 4945   3.372   0.409   3.974  0.1048 -0.1049 -0.4128
 1639SOL    HW1 4946   3.348   0.347   4.043 -0.7205 -0.0677 -0.6606
 1639SOL    HW2 4947   3.341   0.493   4.005  0.8184  0.1191 -0.2865
 1640SOL     OW 4948   2.374   2.067   0.256 -0.0252  0.0478 -0.0125
 1640SOL    HW1 4949   2.306   2.047   0.192 -0.9214 -1.2126  1.2599
 1640SOL    HW2 4950   2.455   2.038   0.215 -0.5900 -0.8340 -0.5434
 1641SOL     OW 4951   1.135   3.745   3.687 -0.1791 -0.4127 -0.1909
 1641SOL    HW1 4952   1.091   3.827   3.705  0.3786 -0.1043 -0.2023
 1641SOL    HW2 4953   1.207   3.768   3.628 -1.5108 -1.2753 -2.2889
 1642SOL     OW 4954   1.521   1.423   2.507 -0.0642 -0.1297  0.0022
 1642SOL    HW1 4955   1.556   1.396   2.422  0.1453  0.1370  0.0048
 1642SOL    HW2 4956   1.561   1.508   2.524 -1.8312  0.8814 -0.6686
 1643SOL     OW 4957   4.834   4.869   3.377 -0.1413  0.2505 -0.3566
 1643SOL    HW1 4958   4.820   4.964   3.385  0.1186  0.1288  2.0129
 1643SOL    HW2 4959   4.927   4.856   3.395 -0.2403 -0.4836 -0.3367
 1644SOL     OW 4960   1.740   1.924   1.827 -0.2284  0.8086 -0.4823
 1644SOL    HW1 4961   1.648   1.933   1.801 -0.3230 -0.5540 -0.6901
 1644SOL    HW2 4962   1.751   1.830   1.841  1.0855  0.9904 -0.2511
 1645SOL     OW 4963   3.290   0.120   4.587  0.5164 -0.0941 -0.0037
 1645SOL    HW1 4964   3.302   0.052   4.521  2.5048  0.0455  0.1555
 1645SOL    HW2 4965   3.372   0.169   4.586  0.2070  0.5344  1.8514
 1646SOL     OW 4966   1.335   0.003   0.912  0.7438  0.1067 -0.0998
 1646SOL    HW1 4967   1.317  -0.018   0.820  0.6890  0.6082 -0.2037
 1646SOL    HW2 4968   1.267   0.066   0.936 -0.4617 -1.4612  0.8517
 1647SOL     OW 4969   1.682   3.806   0.632  0.3394  0.0111  0.1901
 1647SOL    HW1 4970   1.638   3.873   0.684  0.5811  0.6802 -0.4435
 1647SOL    HW2 4971   1.773   3.836   0.627  0.3399 -0.0953 -0.5277
 1648SOL     OW 4972   1.626   0.166   4.354 -0.5507  0.1745 -0.0702
 1648SOL    HW1 4973   1.679   0.177   4.275 -0.5745  3.4157  0.2502
 1648SOL    HW2 4974   1.537   0.150   4.322  0.0167 -2.5132 -0.5941
 1649SOL     OW 4975   2.286   2.108   3.988  0.0339  0.1894  0.0726
 1649SOL    HW1 4976   2.359   2.069   3.939 -0.9003  0.5575 -1.6950
 1649SOL    HW2 4977   2.222   2.037   3.995 -1.1404  0.9536 -2.0504
 1650SOL     OW 4978   2.059   1.449   4.103  0.3620  0.4972 -0.3104
 1650SOL    HW1 4979   1.980   1.402   4.128  0.9209 -0.2635  0.0953
 1650SOL    HW2 4980   2.110   1.454   4.184 -0.9143  4.4512  0.4448
 1651SOL     OW 4981   3.937   2.602   1.961 -0.4082  0.0266 -0.7476
 1651SOL    HW1 4982   3.883   2.662   2.012  0.6533  0.9848 -0.6951
 1651SOL    HW2 4983   4.023   2.605   2.003 -0.0928 -0.8403 -1.2935
 1652SOL     OW 4984   1.021   3.005   0.456 -0.7786  0.2887 -0.0769
 1652SOL    HW1 4985   0.976   3.001   0.541  1.0812  0.8943  0.9875
 1652SOL    HW2 4986   1.091   2.940   0.463  0.4156  1.4804 -0.4986
 1653SOL     OW 4987   0.198   3.488   1.043 -0.0214 -0.3081 -0.4226
 1653SOL    HW1 4988   0.150   3.412   1.010  0.4337 -1.0811  0.6378
 1653SOL    HW2 4989   0.166   3.561   0.991 -1.4614 -1.0031 -0.5649
 1654SOL     OW 4990   2.841   2.981   0.675  1.0996 -0.0358 -0.3754
 1654SOL    HW1 4991   2.912   2.927   0.639 -0.2829 -1.4336 -1.1321
 1654SOL    HW2 4992   2.867   2.998   0.765  2.5069 -0.3013 -0.7038
 1655SOL     OW 4993   1.573   1.514   4.646 -0.0669  0.2851 -0.0803
 1655SOL    HW1 4994   1.605   1.565   4.720  1.8805 -0.3192 -0.4572
 1655SOL    HW2 4995   1.594   1.423   4.668 -2.3154 -0.2732 -0.0074
 1656SOL     OW 4996   2.297   4.714   2.320  0.0685 -0.1225  0.5512
 1656SOL    HW1 4997   2.344   4.771   2.381 -1.0787  0.2797  1.0839
 1656SOL    HW2 4998   2.321   4.747   2.233  0.2106  0.5348  0.8338
 1657SOL     OW 4999   3.874   1.638   3.315 -0.0170  0.9702  0.1816
 1657SOL    HW1 5000   3.939   1.643   3.385  1.0310  1.5841 -0.7952
 1657SOL    HW2 5001   3.868   1.545   3.293  0.0064  0.8345  0.7503
 1658SOL     OW 5002   4.101   4.746   3.379  0.1589  0.5056  0.1764
 1658SOL    HW1 5003   4.178   4.718   3.429 -0.0405  0.7769  0.6372
 1658SOL    HW2 5004   4.101   4.689   3.301  1.2091  0.9488 -0.1642
 1659SOL     OW 5005   1.790   0.123   3.660 -0.3030  0.1579 -0.5401
 1659SOL    HW1 5006   1.831   0.184   3.721 -0.8443 -0.2696  0.2666
 1659SOL    HW2 5007   1.843   0.129   3.581  0.8904  0.1600  0.2337
 1660SOL     OW 5008   1.408   1.724   1.045 -0.2256  0.4064 -0.8098
 1660SOL    HW1 5009   1.486   1.675   1.019 -0.1379 -0.1670  0.4928
 1660SOL    HW2 5010   1.344   1.707   0.975  0.5546  0.2790 -1.5021
 1661SOL     OW 5011   4.698   3.857   1.681 -0.0450 -0.4022  0.5154
 1661SOL    HW1 5012   4.775   3.881   1.631 -0.5466 -0.2922 -0.2219
 1661SOL    HW2 5013   4.625   3.894   1.632 -0.5517 -0.2606  1.3472
 1662SOL     OW 5014   1.876   0.352   4.520 -0.1636 -0.1459  0.4238
 1662SOL    HW1 5015   1.951   0.296   4.538 -0.1570 -0.2694  0.0155
 1662SOL    HW2 5016   1.886   0.426   4.580 -1.5704 -1.8312  2.9377
 1663SOL     OW 5017   0.742   3.052   2.879  0.1830  0.1758  0.0568
 1663SOL    HW1 5018   0.738   2.964   2.917 -1.7611  0.2076  0.0095
 1663SOL    HW2 5019   0.724   3.111   2.952  2.6952  0.6785  0.3599
 1664SOL     OW 5020   1.351   1.699   0.051 -0.0302  0.2921  0.1542
 1664SOL    HW1 5021   1.359   1.768   0.118  2.4921  0.5265 -0.2870
 1664SOL    HW2 5022   1.324   1.622   0.100 -0.9102  1.1056  0.9894
 1665SOL     OW 5023   1.771   0.698   3.707  0.5357  0.0382  0.4958
 1665SOL    HW1 5024   1.732   0.692   3.794  0.9386  0.7993  0.7389
 1665SOL    HW2 5025   1.740   0.620   3.661 -0.8285  0.3400  0.8599
 1666SOL     OW 5026   4.308   3.398   1.361 -0.1917 -0.4971  0.1247
 1666SOL    HW1 5027   4.307   3.476   1.416 -1.6848 -1.0019  0.8747
 1666SOL    HW2 5028   4.328   3.430   1.273 -0.8339  0.7402  0.4146
 1667SOL     OW 5029   1.563   3.790   1.765  0.9733  0.0035  0.1970
 1667SOL    HW1 5030   1.517   3.874   1.766  1.3745  0.2267  0.1085
 1667SOL    HW2 5031   1.530   3.744   1.841  1.1987  0.4932  0.6002
 1668SOL     OW 5032   1.436   2.777   4.728 -0.3217  0.3237  0.1256
 1668SOL    HW1 5033   1.410   2.784   4.636  0.7216 -0.1370 -0.2200
 1668SOL    HW2 5034   1.441   2.868   4.759  1.2696  0.6058 -0.8543
 1669SOL     OW 5035   1.195   2.639   1.170  0.0544 -0.0608  0.1415
 1669SOL    HW1 5036   1.251   2.672   1.239 -0.9558 -1.3243  1.6409
 1669SOL    HW2 5037   1.114   2.689   1.178  0.6631  1.3202 -1.6052
 1670SOL     OW 5038   0.635   4.153   0.956  0.0862  0.3790  0.0445
 1670SOL    HW1 5039   0.624   4.068   0.914  0.5671  0.4322 -0.1943
 1670SOL    HW2 5040   0.582   4.148   1.036  0.5033 -0.3203  0.2804
 1671SOL     OW 5041   1.288   0.469   4.591  0.0988  0.0347 -0.3672
 1671SOL    HW1 5042   1.293   0.469   4.687  0.9251  1.1385 -0.3849
 1671SOL    HW2 5043   1.257   0.557   4.569 -0.2473 -0.2655 -1.1159
 1672SOL     OW 5044   3.683   0.123   3.676 -0.4621  0.5236 -0.4012
 1672SOL    HW1 5045   3.776   0.115   3.700 -0.5907 -1.8804 -0.4311
 1672SOL    HW2 5046   3.684   0.131   3.581 -0.2988 -1.6208 -0.6241
 1673SOL     OW 5047   0.329   2.059   1.764 -0.2136 -0.4436 -0.7545
 1673SOL    HW1 5048   0.271   2.038   1.837  1.1134 -1.3076  0.0987
 1673SOL    HW2 5049   0.388   1.984   1.758  0.9643  0.5017 -1.4433
 1674SOL     OW 5050   0.197   1.806   2.844 -0.2506 -0.1178  0.5085
 1674SOL    HW1 5051   0.177   1.781   2.935  0.4091 -0.2667  0.6134
 1674SOL    HW2 5052   0.123   1.861   2.818 -1.6667 -1.9886  0.3401
 1675SOL     OW 5053   1.306   1.400   1.831  0.8772 -0.9353  0.4070
 1675SOL    HW1 5054   1.354   1.331   1.786  0.3777 -0.3405 -1.0856
 1675SOL    HW2 5055   1.296   1.470   1.766 -2.9176 -1.4432  0.1869
 1676SOL     OW 5056   1.069   1.682   3.815  0.2655 -0.0512  0.5347
 1676SOL    HW1 5057   1.162   1.704   3.814  0.7885 -2.0051  0.6320
 1676SOL    HW2 5058   1.043   1.692   3.906  0.3656  0.5631  0.4971
 1677SOL     OW 5059   4.476   2.698   0.843 -0.0292  0.1956  0.1626
 1677SOL    HW1 5060   4.474   2.787   0.880 -0.7354  0.1405  0.2696
 1677SOL    HW2 5061   4.384   2.671   0.842  0.1853 -0.5322  0.1176
 1678SOL     OW 5062   2.503   0.796   1.190 -0.6511 -0.2423  0.1173
 1678SOL    HW1 5063   2.512   0.877   1.140  0.7306  0.5200  1.5000
 1678SOL    HW2 5064   2.412   0.770   1.179 -0.9433  1.1273 -0.8980
 1679SOL     OW 5065   1.245   1.850   0.712  0.4946 -0.1908  0.1733
 1679SOL    HW1 5066   1.212   1.883   0.796  0.6043  0.6717 -0.1072
 1679SOL    HW2 5067   1.170   1.857   0.653  0.9227  0.9808 -0.2557
 1680SOL     OW 5068   2.538   1.605   4.731 -0.2313  0.5262 -0.0743
 1680SOL    HW1 5069   2.581   1.527   4.695  0.5208  1.6760 -1.8060
 1680SOL    HW2 5070   2.598   1.638   4.797  1.6130  2.0273 -2.3555
 1681SOL     OW 5071   2.497   2.510   0.009  0.0828  0.1081  0.1625
 1681SOL    HW1 5072   2.576   2.554  -0.023  0.5940 -0.9146 -0.0271
 1681SOL    HW2 5073   2.525   2.420   0.024 -1.2630 -0.4813 -0.7243
 1682SOL     OW 5074   2.698   4.181   0.191 -0.4499  0.8637 -0.6317
 1682SOL    HW1 5075   2.693   4.157   0.098 -0.7788  1.6257 -0.8158
 1682SOL    HW2 5076   2.637   4.254   0.201 -0.2257  0.9601  0.1318
 1683SOL     OW 5077   3.287   2.275   4.238 -0.2316 -0.2792 -0.2275
 1683SOL    HW1 5078   3.340   2.236   4.168  0.3462 -0.1549  0.1357
 1683SOL    HW2 5079   3.225   2.331   4.192 -1.7277 -2.3115 -0.8410
 1684SOL     OW 5080   2.385   0.439   0.671 -0.7824 -0.4772 -0.2792
 1684SOL    HW1 5081   2.459   0.477   0.623 -1.9477  2.5867  0.1056
 1684SOL    HW2 5082   2.424   0.400   0.749  0.8533 -3.1959 -2.2761
 1685SOL     OW 5083   3.623   3.501   1.821  0.4625  0.2209  0.2845
 1685SOL    HW1 5084   3.568   3.493   1.899 -1.6093 -0.4509 -1.1650
 1685SOL    HW2 5085   3.612   3.419   1.774  1.9638  0.4575 -0.5647
 1686SOL     OW 5086   1.932   1.191   4.794 -0.2551  0.1593 -0.0373
 1686SOL    HW1 5087   1.949   1.196   4.700  0.6354 -1.3616  0.0250
 1686SOL    HW2 5088   1.939   1.098   4.815  0.6147  0.5906  1.7294
 1687SOL     OW 5089   2.618   1.183   4.932  0.2715  0.0095  0.0737
 1687SOL    HW1 5090   2.624   1.190   4.837  0.7405 -1.5218 -0.0402
 1687SOL    HW2 5091   2.703   1.149   4.960 -0.1493 -0.3935  0.9343
 1688SOL     OW 5092   1.861   0.230   0.335  0.6092 -0.4205 -0.1356
 1688SOL    HW1 5093   1.773   0.218   0.299  0.7211  0.1797 -0.6255
 1688SOL    HW2 5094   1.870   0.325   0.344  0.5885 -0.5373  1.4730
 1689SOL     OW 5095   4.077   0.569   4.517  0.1585 -0.0196  0.6357
 1689SOL    HW1 5096   4.108   0.659   4.526 -1.2217  0.6243 -0.5031
 1689SOL    HW2 5097   4.122   0.536   4.439  0.6599 -0.3165  1.0500
 1690SOL     OW 5098   3.496   0.157   3.109  0.7577  0.0764  0.5432
 1690SOL    HW1 5099   3.422   0.131   3.165  1.3418  0.2170  1.4078
 1690SOL    HW2 5100   3.571   0.158   3.169  1.8025 -1.7666 -0.6575
 1691SOL     OW 5101   2.465   1.667   1.934 -0.0064 -0.4169  0.0895
 1691SOL    HW1 5102   2.410   1.608   1.985  0.2064 -0.9719 -0.3078
 1691SOL    HW2 5103   2.524   1.707   1.997 -0.8252  0.1451  0.5135
 1692SOL     OW 5104   2.613   4.743   3.392 -0.5204 -0.0414 -0.2790
 1692SOL    HW1 5105   2.703   4.772   3.402  0.0211 -1.5205 -0.5969
 1692SOL    HW2 5106   2.614   4.651   3.418 -2.1838  0.2207  0.8489
 1693SOL     OW 5107   4.849   0.962   0.722  0.2396  0.1776 -0.1387
 1693SOL    HW1 5108   4.768   0.933   0.765  0.9699 -1.6693  0.0570
 1693SOL    HW2 5109   4.829   0.959   0.628  0.2056 -0.6905 -0.1070
 1694SOL     OW 5110   1.335   3.114   3.923 -0.0941  0.4677  0.4211
 1694SOL    HW1 5111   1.430   3.119   3.914 -0.0119 -0.0483  0.9685
 1694SOL    HW2 5112   1.316   3.021   3.923 -0.6007  0.5683  0.3748
 1695SOL     OW 5113   3.871   1.437   1.177  0.0842  0.3238  0.5119
 1695SOL    HW1 5114   3.832   1.358   1.138 -0.2409  0.4047  0.6743
 1695SOL    HW2 5115   3.900   1.488   1.102 -0.8448  0.6367  0.3484
 1696SOL     OW 5116   1.274   2.355   1.821  0.2700 -0.1468  0.3782
 1696SOL    HW1 5117   1.257   2.425   1.758 -0.2226 -0.4908  0.1214
 1696SOL    HW2 5118   1.195   2.351   1.875  0.8632  0.4376  1.3109
 1697SOL     OW 5119   3.300   1.105   4.754  0.1479  0.3345 -0.2477
 1697SOL    HW1 5120   3.329   1.071   4.669  3.2346  1.6890  0.1663
 1697SOL    HW2 5121   3.274   1.195   4.735  1.6961  0.9274  0.3492
 1698SOL     OW 5122   3.594   0.825   0.577 -0.0875 -0.1927 -0.3757
 1698SOL    HW1 5123   3.615   0.860   0.664  0.3381 -0.3977 -0.3944
 1698SOL    HW2 5124   3.510   0.865   0.555 -0.7344 -0.9572  0.5911
 1699SOL     OW 5125   3.692   2.182   2.205 -0.1406 -0.2174 -0.1314
 1699SOL    HW1 5126   3.610   2.155   2.248  0.0697 -0.8956 -0.1557
 1699SOL    HW2 5127   3.740   2.101   2.191  0.5068  0.1726 -0.1941
 1700SOL     OW 5128   0.482   0.680   0.620  0.0884 -0.8121 -0.4275
 1700SOL    HW1 5129   0.434   0.643   0.547  0.5456 -1.3444 -0.4681
 1700SOL    HW2 5130   0.574   0.678   0.592  0.2185 -0.5755 -0.0332
 1701SOL     OW 5131   4.596   0.273   0.711  0.2975 -0.0251 -0.6270
 1701SOL    HW1 5132   4.617   0.360   0.744 -0.6269 -0.3740  0.9723
 1701SOL    HW2 5133   4.564   0.289   0.622 -0.9376  1.4161  0.0304
 1702SOL     OW 5134   2.231   1.961   4.753  0.6945  0.0851  0.0989
 1702SOL    HW1 5135   2.207   1.915   4.673  2.0381  0.7300 -0.7205
 1702SOL    HW2 5136   2.167   1.932   4.818 -0.8358  0.0389 -1.3587
 1703SOL     OW 5137   2.994   0.101   1.733  0.2326 -0.3101 -0.3909
 1703SOL    HW1 5138   2.950   0.043   1.795 -0.3548 -2.0021 -2.2651
 1703SOL    HW2 5139   3.087   0.084   1.746  0.2154  0.5005  1.0198
 1704SOL     OW 5140   1.185   3.450   0.034  0.2530 -0.7741  0.5720
 1704SOL    HW1 5141   1.260   3.396   0.059 -0.4532 -1.3486  1.5132
 1704SOL    HW2 5142   1.111   3.390   0.033 -0.1645 -0.2746 -0.6433
 1705SOL     OW 5143   0.740   4.022   1.508  0.0433 -0.1809 -0.2138
 1705SOL    HW1 5144   0.811   3.984   1.559  0.0718 -1.7044 -1.3006
 1705SOL    HW2 5145   0.783   4.073   1.440  0.0304  0.5123  0.2809
 1706SOL     OW 5146   2.654   2.132   1.430  0.2829  0.1265 -0.0779
 1706SOL    HW1 5147   2.709   2.179   1.493  0.8822 -0.5187 -0.1162
 1706SOL    HW2 5148   2.607   2.201   1.384 -0.4213  0.6085  1.2961
 1707SOL     OW 5149   3.224   0.379   3.380  0.2460  0.6409 -0.5059
 1707SOL    HW1 5150   3.273   0.374   3.298 -1.5829  1.7805 -1.7347
 1707SOL    HW2 5151   3.203   0.472   3.389  0.5948  0.5754  1.4073
 1708SOL     OW 5152   0.107   2.053   2.144 -0.4681 -0.3924 -0.3908
 1708SOL    HW1 5153   0.159   2.133   2.132 -1.2511  0.2066  0.0697
 1708SOL    HW2 5154   0.172   1.984   2.155  0.2318  0.0325 -1.6453
 1709SOL     OW 5155   1.391   4.274   4.131 -0.6778 -0.1533  0.5406
 1709SOL    HW1 5156   1.304   4.307   4.110 -0.3816  1.6241  1.8865
 1709SOL    HW2 5157   1.377   4.213   4.204 -0.7609  0.5545  1.1286
 1710SOL     OW 5158   2.052   2.770   4.914 -0.4082 -0.2132 -0.0899
 1710SOL    HW1 5159   2.076   2.815   4.833  0.4440 -0.3654  0.0716
 1710SOL    HW2 5160   2.134   2.732   4.947 -0.5642  0.5539  1.2863
 1711SOL     OW 5161   2.503   4.178   0.942  0.5097  0.0407  0.5173
 1711SOL    HW1 5162   2.560   4.206   1.014  1.6538 -2.0842  0.5083
 1711SOL    HW2 5163   2.562   4.166   0.868 -0.4771  1.0133 -0.4687
 1712SOL     OW 5164   0.552   1.046   3.893 -0.2986  0.4636 -0.2756
 1712SOL    HW1 5165   0.595   1.101   3.958  0.5544  0.9145 -1.2048
 1712SOL    HW2 5166   0.513   0.975   3.944  1.2120  0.2475  0.6388
 1713SOL     OW 5167   0.480   2.096  -0.013 -0.1425  0.7117 -0.6105
 1713SOL    HW1 5168   0.395   2.059  -0.036 -0.2912  0.9930 -0.5221
 1713SOL    HW2 5169   0.465   2.139   0.071 -0.0033  1.0689 -0.7671
 1714SOL     OW 5170   4.012   4.308   2.135  0.2222 -0.0698  0.2187
 1714SOL    HW1 5171   4.028   4.294   2.042 -0.6425 -1.8075  0.2892
 1714SOL    HW2 5172   3.924   4.274   2.149  0.0444  0.8978  1.5232
 1715SOL     OW 5173   2.097   4.148   0.765  0.3405 -0.4479  0.2206
 1715SOL    HW1 5174   2.062   4.061   0.785 -1.4523  0.0381 -0.5868
 1715SOL    HW2 5175   2.115   4.145   0.671  1.6315 -0.3686  0.4464
 1716SOL     OW 5176   1.241   3.044   0.837 -0.0787  0.2287 -0.2863
 1716SOL    HW1 5177   1.255   2.968   0.894 -0.9189 -0.3079 -0.7870
 1716SOL    HW2 5178   1.191   3.106   0.891  0.0915  0.1833 -0.0755
 1717SOL     OW 5179   2.075   0.234   1.174  0.4711 -0.2489  0.1510
 1717SOL    HW1 5180   2.033   0.301   1.229  2.2285 -0.5464  2.0045
 1717SOL    HW2 5181   2.034   0.152   1.202 -0.3875 -0.1674 -0.8127
 1718SOL     OW 5182   0.379   0.094   1.571  0.0318  0.1452  0.5926
 1718SOL    HW1 5183   0.433   0.143   1.632 -0.4835  0.7242  0.5904
 1718SOL    HW2 5184   0.321   0.043   1.626 -0.4730  0.7121  0.5960
 1719SOL     OW 5185   0.344   0.120   4.731 -0.0218  0.1753  0.4007
 1719SOL    HW1 5186   0.422   0.066   4.721  0.8532  1.3342  0.8540
 1719SOL    HW2 5187   0.376   0.210   4.734 -1.2063  0.5923  2.1718
 1720SOL     OW 5188   1.293   3.888   3.496 -0.0033  0.3007 -0.0832
 1720SOL    HW1 5189   1.292   3.915   3.404 -0.3552  0.5413 -0.0085
 1720SOL    HW2 5190   1.281   3.969   3.545  1.7609  0.4192  0.2334
 1721SOL     OW 5191   2.432   4.074   3.906 -0.4666  0.7748  0.4332
 1721SOL    HW1 5192   2.436   4.109   3.995 -0.7835  0.2937  0.6370
 1721SOL    HW2 5193   2.340   4.079   3.882 -0.7598 -1.1049  0.9588
 1722SOL     OW 5194   0.799   1.552   3.879  0.2913 -0.4520 -0.7839
 1722SOL    HW1 5195   0.842   1.559   3.965  0.9801  0.0030 -1.1569
 1722SOL    HW2 5196   0.813   1.460   3.854 -1.2710 -1.0115  0.2715
 1723SOL     OW 5197   4.863   2.189   2.518 -0.0733  0.1269  0.9239
 1723SOL    HW1 5198   4.877   2.280   2.543  0.1433  0.4181 -0.2283
 1723SOL    HW2 5199   4.949   2.158   2.490 -0.0833 -0.5298  1.5795
 1724SOL     OW 5200   4.221   4.302   2.718 -0.8436 -0.2844 -0.3241
 1724SOL    HW1 5201   4.260   4.389   2.703 -1.8160  0.5079  1.3875
 1724SOL    HW2 5202   4.131   4.321   2.745 -2.1063 -1.9919 -2.8851
 1725SOL     OW 5203   3.754   1.158   1.867 -0.2511  0.1147  0.3679
 1725SOL    HW1 5204   3.756   1.125   1.957  2.4237  0.7105  0.6154
 1725SOL    HW2 5205   3.662   1.178   1.851 -0.9858 -1.1806  2.5086
 1726SOL     OW 5206   0.733   3.111   1.231 -0.0886 -0.0189 -0.0086
 1726SOL    HW1 5207   0.771   3.185   1.183  1.4395 -1.0194 -0.4189
 1726SOL    HW2 5208   0.704   3.051   1.163  0.4479 -0.6555  0.3208
 1727SOL     OW 5209   1.610   1.565   1.606  0.3253  0.1862 -0.0229
 1727SOL    HW1 5210   1.671   1.492   1.600  1.2056  0.9648 -1.2090
 1727SOL    HW2 5211   1.615   1.593   1.697  2.3661  0.6955 -0.2378
 1728SOL     OW 5212   2.482   0.066   3.428  0.6696 -0.1753 -0.1165
 1728SOL    HW1 5213   2.508  -0.026   3.419 -0.9029 -0.5711 -1.1090
 1728SOL    HW2 5214   2.506   0.105   3.343  1.5982  0.4290  0.4053
 1729SOL     OW 5215   3.983   0.493   2.442 -0.1505  0.0779 -0.3079
 1729SOL    HW1 5216   3.920   0.422   2.453 -0.8267  0.7996  0.7733
 1729SOL    HW2 5217   4.068   0.451   2.452 -0.5168 -0.6842 -0.3176
 1730SOL     OW 5218   0.030   0.140   4.771  0.5493  0.3869  0.4866
 1730SOL    HW1 5219   0.073   0.199   4.833  1.6078  0.2736 -0.1121
 1730SOL    HW2 5220   0.101   0.109   4.715 -0.5875  1.9378 -1.9978
 1731SOL     OW 5221   0.629   1.279   2.927 -0.2576 -0.4481  0.2291
 1731SOL    HW1 5222   0.642   1.373   2.913 -1.4376  0.0330  1.9731
 1731SOL    HW2 5223   0.717   1.244   2.944  0.0388  0.6488  1.0675
 1732SOL     OW 5224   4.278   4.542  -0.007 -0.1300  0.0852  0.2830
 1732SOL    HW1 5225   4.272   4.627  -0.050 -0.2575  0.0135  0.1582
 1732SOL    HW2 5226   4.277   4.563   0.087  0.8716  0.2870  0.2605
 1733SOL     OW 5227   1.524   2.520   2.351  0.0998  0.0688  0.1035
 1733SOL    HW1 5228   1.458   2.452   2.358  0.7553 -0.7913 -1.5733
 1733SOL    HW2 5229   1.591   2.496   2.416 -1.6772  1.6102  2.7070
 1734SOL     OW 5230   3.765   2.667   3.181 -0.4547  0.0399 -0.1232
 1734SOL    HW1 5231   3.774   2.683   3.087  2.0995 -0.4228 -0.0368
 1734SOL    HW2 5232   3.688   2.717   3.207 -2.0249 -0.8781 -2.6616
 1735SOL     OW 5233   1.094   1.969   0.330  0.3380  0.2866  0.5178
 1735SOL    HW1 5234   1.064   2.038   0.271  0.9559  0.1357  0.0036
 1735SOL    HW2 5235   1.187   1.989   0.344  0.3667 -0.0825  0.8742
 1736SOL     OW 5236   1.964   1.451   0.649 -0.3574  0.3557  0.1816
 1736SOL    HW1 5237   1.962   1.423   0.557 -1.0076  1.5043 -0.1849
 1736SOL    HW2 5238   2.037   1.512   0.654 -0.3315  0.3056  0.4305
 1737SOL     OW 5239   0.551   1.166   1.627  0.4578 -0.0450  0.0100
 1737SOL    HW1 5240   0.502   1.097   1.582 -0.3248  1.3409 -1.3285
 1737SOL    HW2 5241   0.495   1.191   1.700  0.8810 -0.9971  0.6848
 1738SOL     OW 5242   2.169   3.255   2.378  0.0445  0.3838  0.9870
 1738SOL    HW1 5243   2.147   3.167   2.349  4.0868 -0.1175 -1.1967
 1738SOL    HW2 5244   2.140   3.312   2.306 -1.5007  0.7831  1.8783
 1739SOL     OW 5245   3.865   1.866   3.156  0.1370 -0.4901 -0.1583
 1739SOL    HW1 5246   3.886   1.778   3.187 -1.6395 -1.7209 -2.2008
 1739SOL    HW2 5247   3.935   1.888   3.095 -0.2313 -1.1722 -0.8366
 1740SOL     OW 5248   1.913   2.158   0.615  0.5511 -0.1863 -0.8331
 1740SOL    HW1 5249   2.001   2.159   0.652 -0.2381 -1.1848  1.2494
 1740SOL    HW2 5250   1.858   2.120   0.684 -1.5127  0.3479 -2.0803
 1741SOL     OW 5251   4.403   0.755   0.761 -0.2868  0.1631  0.5428
 1741SOL    HW1 5252   4.326   0.700   0.778 -0.4890  0.4416  0.5485
 1741SOL    HW2 5253   4.428   0.787   0.848  0.6338 -0.9682  0.7086
 1742SOL     OW 5254   3.748   2.557   3.893  0.0135  0.1593  0.2805
 1742SOL    HW1 5255   3.671   2.563   3.836  0.0416 -0.4230  0.1749
 1742SOL    HW2 5256   3.744   2.635   3.947 -0.9318 -0.1051  0.6102
 1743SOL     OW 5257   2.822   2.006   3.131 -0.1748  0.2509 -0.6474
 1743SOL    HW1 5258   2.828   1.974   3.041 -1.1934 -0.3831 -0.5025
 1743SOL    HW2 5259   2.742   1.967   3.165 -0.2018  1.0948  0.2957
 1744SOL     OW 5260   1.752   1.625   1.866 -1.0199  0.1404 -0.5588
 1744SOL    HW1 5261   1.817   1.599   1.801 -1.4198 -0.1993 -0.8293
 1744SOL    HW2 5262   1.798   1.617   1.950 -0.5545  0.4165 -0.7820
 1745SOL     OW 5263   2.512   1.728   3.692 -0.1216  0.2724 -0.2370
 1745SOL    HW1 5264   2.434   1.673   3.698 -0.4601  0.5718 -1.5564
 1745SOL    HW2 5265   2.513   1.758   3.601  1.2879  0.6323 -0.1231
 1746SOL     OW 5266   1.327   3.446   3.602  0.4332  0.2457  0.0400
 1746SOL    HW1 5267   1.250   3.435   3.545  0.0099 -1.0017  0.7996
 1746SOL    HW2 5268   1.370   3.525   3.570 -0.5133  0.3020 -1.1688
 1747SOL     OW 5269   4.500   1.515   2.278  0.0795 -0.0975 -0.7379
 1747SOL    HW1 5270   4.508   1.575   2.204  1.2626 -1.0719 -1.4391
 1747SOL    HW2 5271   4.579   1.462   2.274 -0.3806 -0.9187  0.5672
 1748SOL     OW 5272   3.384   1.205   3.920  0.0470 -0.0023  0.1348
 1748SOL    HW1 5273   3.356   1.158   3.998 -2.8820  2.6258  0.8714
 1748SOL    HW2 5274   3.313   1.193   3.857  1.1361  0.0835 -1.1599
 1749SOL     OW 5275   0.381   0.594   1.068 -0.4035  0.2509 -1.1204
 1749SOL    HW1 5276   0.402   0.683   1.039 -1.3617  0.5681 -0.8962
 1749SOL    HW2 5277   0.355   0.548   0.988 -0.5323  0.3680 -1.1471
 1750SOL     OW 5278   2.993   1.915   1.150 -0.2753 -0.2064 -0.3363
 1750SOL    HW1 5279   2.942   1.834   1.159 -1.7967  0.8006  0.6380
 1750SOL    HW2 5280   2.969   1.967   1.227  1.7379  0.6278 -0.2113
 1751SOL     OW 5281   3.545   0.567   2.356 -0.1876 -0.3567  0.1182
 1751SOL    HW1 5282   3.479   0.626   2.393 -1.2344 -1.8577  0.7227
 1751SOL    HW2 5283   3.568   0.607   2.272 -2.0348  0.1012 -0.2158
 1752SOL     OW 5284   0.597   2.024   3.087 -0.2328  0.4766  0.2034
 1752SOL    HW1 5285   0.636   1.937   3.089 -0.5817  0.3241  1.2125
 1752SOL    HW2 5286   0.644   2.071   3.019  0.0261 -0.4719 -0.2809
 1753SOL     OW 5287   4.233   4.086   2.886  0.5878  0.0512 -0.3728
 1753SOL    HW1 5288   4.233   4.147   2.812 -1.8195  0.7928  0.1627
 1753SOL    HW2 5289   4.203   4.003   2.848 -1.7211  0.7038 -0.1125
 1754SOL     OW 5290   4.419   3.847   2.180  0.3189  0.3720  0.2948
 1754SOL    HW1 5291   4.340   3.892   2.208  0.4235  0.6481  0.1533
 1754SOL    HW2 5292   4.443   3.791   2.253  1.2095  1.8898  1.2038
 1755SOL     OW 5293   2.361   0.955   3.886 -0.0360  0.3879  0.1263
 1755SOL    HW1 5294   2.403   0.869   3.891  0.5637  0.6673  0.0102
 1755SOL    HW2 5295   2.269   0.936   3.868  0.1168 -0.2253 -0.0300
 1756SOL     OW 5296   3.070   1.607   1.262  0.6481  0.4368  0.2973
 1756SOL    HW1 5297   3.007   1.578   1.328  0.1798 -0.7425 -0.6395
 1756SOL    HW2 5298   3.129   1.666   1.310  1.6967 -2.0838  2.4056
 1757SOL     OW 5299   0.366   0.265   1.355 -0.0789  0.6459  0.3002
 1757SOL    HW1 5300   0.357   0.227   1.443  0.8081 -0.2749  0.0033
 1757SOL    HW2 5301   0.357   0.191   1.295 -0.7255  1.2775 -0.4034
 1758SOL     OW 5302   1.382   1.202   0.495 -0.3675  0.0849 -0.5528
 1758SOL    HW1 5303   1.425   1.229   0.576 -0.9513  0.5377 -0.3937
 1758SOL    HW2 5304   1.396   1.107   0.491 -0.3565  0.0571  0.0898
 1759SOL     OW 5305   3.274   1.760   4.829 -0.2002  0.0697  0.4813
 1759SOL    HW1 5306   3.343   1.695   4.818 -2.0968 -1.9285 -0.0774
 1759SOL    HW2 5307   3.253   1.756   4.923 -0.8366 -0.6887  0.3101
 1760SOL     OW 5308   1.688   3.044   3.022 -0.3649 -0.0231  0.0260
 1760SOL    HW1 5309   1.635   3.112   2.980 -0.3018  0.2963  0.4644
 1760SOL    HW2 5310   1.738   3.090   3.089 -1.0387 -0.6538  0.9789
 1761SOL     OW 5311   1.942   0.628   2.190 -0.1824 -0.2331  0.7563
 1761SOL    HW1 5312   1.868   0.611   2.248 -1.6102 -0.6189 -1.0916
 1761SOL    HW2 5313   2.007   0.562   2.215 -0.7591 -0.4144  1.8607
 1762SOL     OW 5314   3.321   1.080   2.358 -0.1255  0.0353 -0.2519
 1762SOL    HW1 5315   3.323   1.176   2.350  1.5021 -0.1703 -4.1051
 1762SOL    HW2 5316   3.349   1.048   2.273 -0.1232 -3.9413  1.0549
 1763SOL     OW 5317   4.663   0.903   2.698 -0.4018  0.1847 -0.4099
 1763SOL    HW1 5318   4.737   0.890   2.757 -1.6616  1.5469  1.5643
 1763SOL    HW2 5319   4.696   0.962   2.630 -0.0348  2.0109  1.2792
 1764SOL     OW 5320   0.609   1.404   2.638 -0.0608 -0.3683 -0.7691
 1764SOL    HW1 5321   0.614   1.330   2.578  0.9236  1.2585 -2.7935
 1764SOL    HW2 5322   0.516   1.427   2.640 -0.1156 -0.4947 -1.6312
 1765SOL     OW 5323   3.610   4.073   2.775  0.4605  0.1628 -0.3723
 1765SOL    HW1 5324   3.618   4.152   2.722 -0.0039  0.9293  0.6673
 1765SOL    HW2 5325   3.700   4.049   2.797  0.6184  2.6835  2.5123
 1766SOL     OW 5326   3.256   2.547   2.369 -0.1451 -0.3501  0.1390
 1766SOL    HW1 5327   3.318   2.509   2.307 -0.0097 -1.1775  0.7564
 1766SOL    HW2 5328   3.276   2.504   2.452 -2.2329 -1.4279  0.1513
 1767SOL     OW 5329   0.272   4.060   2.954 -0.5681 -0.0352 -0.4083
 1767SOL    HW1 5330   0.306   4.149   2.943 -0.1098  0.3884  3.2380
 1767SOL    HW2 5331   0.349   4.006   2.970 -1.0372 -0.3519  0.9610
 1768SOL     OW 5332   4.368   3.610   3.830 -0.1918  0.2127  0.2397
 1768SOL    HW1 5333   4.289   3.649   3.793  0.2547 -0.1319 -1.1082
 1768SOL    HW2 5334   4.438   3.672   3.811 -0.2252  0.9497  2.2051
 1769SOL     OW 5335   1.303   0.658   2.362  0.5304 -0.2659 -0.0196
 1769SOL    HW1 5336   1.322   0.723   2.295  0.1092  0.6401  0.7317
 1769SOL    HW2 5337   1.220   0.685   2.400  0.4204 -1.1612  0.4121
 1770SOL     OW 5338   4.385   1.713   2.531 -0.3636 -0.2615 -0.1993
 1770SOL    HW1 5339   4.374   1.806   2.515 -2.4223 -0.7322 -1.8666
 1770SOL    HW2 5340   4.472   1.693   2.497  0.3395  1.1037  0.6918
 1771SOL     OW 5341   1.962   0.692   2.652  0.9937  0.1524  0.1009
 1771SOL    HW1 5342   2.041   0.659   2.611  0.4748 -0.3711 -0.4887
 1771SOL    HW2 5343   1.916   0.614   2.684  2.1936  0.5907  3.2656
 1772SOL     OW 5344   4.814   0.934   1.831  0.8640 -0.4239  0.3629
 1772SOL    HW1 5345   4.907   0.912   1.830  1.1626  0.7489  0.8172
 1772SOL    HW2 5346   4.789   0.938   1.738  1.5304  0.2906  0.2103
 1773SOL     OW 5347   3.263   2.937   1.386 -0.4552  0.3048  0.0378
 1773SOL    HW1 5348   3.253   2.968   1.296 -0.8463  1.5211  0.4755
 1773SOL    HW2 5349   3.209   2.996   1.438  0.3331  0.0806  1.1639
 1774SOL     OW 5350   1.492   0.150   3.576  0.2973  0.3227  0.1122
 1774SOL    HW1 5351   1.560   0.094   3.541 -1.0224  0.5715 -3.2454
 1774SOL    HW2 5352   1.539   0.227   3.610  1.7783 -0.2222 -0.6228
 1775SOL     OW 5353   2.353   1.458   2.068  0.2172 -0.6126  0.0951
 1775SOL    HW1 5354   2.269   1.497   2.042  1.8451  2.1600 -1.5683
 1775SOL    HW2 5355   2.366   1.386   2.006 -1.0612 -1.2814  0.5836
 1776SOL     OW 5356   2.756   2.425   4.439 -0.0470  0.0215  0.5250
 1776SOL    HW1 5357   2.757   2.520   4.426  0.9292  0.1305  1.2794
 1776SOL    HW2 5358   2.817   2.410   4.512 -0.9450 -1.0927  1.0722
 1777SOL     OW 5359   4.497   0.445   4.321 -0.0573  0.0272  0.2300
 1777SOL    HW1 5360   4.517   0.451   4.228 -2.7770 -0.7551 -0.5113
 1777SOL    HW2 5361   4.568   0.393   4.358 -0.6769 -2.8328 -2.1721
 1778SOL     OW 5362   2.757   3.204   0.541  0.0689 -0.1925 -0.0502
 1778SOL    HW1 5363   2.740   3.159   0.458 -1.4826 -0.1615  0.2362
 1778SOL    HW2 5364   2.752   3.135   0.607 -0.1900  0.0364  0.1693
 1779SOL     OW 5365   2.624   1.843   2.071 -0.0073  0.3857  1.0059
 1779SOL    HW1 5366   2.703   1.826   2.123  0.5875 -0.0980 -0.0045
 1779SOL    HW2 5367   2.611   1.937   2.076 -0.2972  0.2877  2.4704
 1780SOL     OW 5368   4.006   2.030   0.790  0.7145  0.8239 -0.3199
 1780SOL    HW1 5369   3.938   2.033   0.722  0.7792 -0.0235 -0.4406
 1780SOL    HW2 5370   3.959   2.032   0.872  0.5552  0.4910 -0.4024
 1781SOL     OW 5371   4.198   2.196   2.569 -0.2146  0.5657  0.3747
 1781SOL    HW1 5372   4.111   2.230   2.548 -0.0242  0.4200 -0.7150
 1781SOL    HW2 5373   4.226   2.151   2.489 -0.0672 -1.3722  1.4410
 1782SOL     OW 5374   1.420   0.546   0.441 -0.6734 -0.6775  0.9932
 1782SOL    HW1 5375   1.441   0.636   0.468 -0.1303 -0.3666 -0.3716
 1782SOL    HW2 5376   1.340   0.554   0.389  0.5415 -0.6032 -1.0003
 1783SOL     OW 5377   3.684   3.055   3.347  0.5675 -0.0924  0.0582
 1783SOL    HW1 5378   3.658   2.977   3.396 -1.1594 -0.1030 -0.7950
 1783SOL    HW2 5379   3.655   3.128   3.402 -0.3418 -0.0998 -0.3834
 1784SOL     OW 5380   3.212   0.039   3.921 -0.5134  0.4436 -0.0039
 1784SOL    HW1 5381   3.239   0.036   3.830 -0.7222  1.6961 -0.1337
 1784SOL    HW2 5382   3.292   0.060   3.969  0.0834 -2.4348  0.3973
 1785SOL     OW 5383   1.577   3.118   1.270  0.8900 -0.0624 -0.3919
 1785SOL    HW1 5384   1.497   3.171   1.268  0.2552 -0.8646  1.4622
 1785SOL    HW2 5385   1.562   3.051   1.203 -0.6117 -0.9822  0.8015
 1786SOL     OW 5386   1.178   2.206   4.517  0.0008  0.0028 -0.3241
 1786SOL    HW1 5387   1.209   2.123   4.481 -2.0634 -0.6478 -0.7087
 1786SOL    HW2 5388   1.202   2.271   4.452 -0.0437 -0.5738 -0.9291
 1787SOL     OW 5389   1.908   1.067   0.498 -0.1767 -0.0785 -0.0173
 1787SOL    HW1 5390   1.979   1.099   0.442 -1.4188  0.8061 -1.1691
 1787SOL    HW2 5391   1.900   0.974   0.476 -0.8943  0.3389 -1.6579
 1788SOL     OW 5392   3.783   4.393   0.487 -0.0708  0.3748 -0.0253
 1788SOL    HW1 5393   3.744   4.341   0.415 -0.0260 -0.1846  0.3444
 1788SOL    HW2 5394   3.797   4.479   0.449  0.3046 -0.0191 -0.8111
 1789SOL     OW 5395   2.600   2.312   3.110 -0.1313 -0.0391 -0.2935
 1789SOL    HW1 5396   2.690   2.308   3.075  0.0503 -0.5667  0.2024
 1789SOL    HW2 5397   2.581   2.405   3.117  1.0079  0.1198  1.1436
 1790SOL     OW 5398   1.452   2.238   3.559  0.4815  0.3962  0.1934
 1790SOL    HW1 5399   1.513   2.285   3.502 -0.2000 -0.4461 -1.2844
 1790SOL    HW2 5400   1.404   2.307   3.604  0.0605  1.1508 -1.3197
 1791SOL     OW 5401   0.964   1.794   3.548 -0.2887 -0.1575 -0.3465
 1791SOL    HW1 5402   0.925   1.881   3.558  0.6228  0.1689  0.5816
 1791SOL    HW2 5403   0.983   1.765   3.637  2.4270  0.1293 -0.7273
 1792SOL     OW 5404   2.566   0.361   0.046  0.3678  0.8671  0.3523
 1792SOL    HW1 5405   2.653   0.384   0.014  0.9789 -1.0750  0.4540
 1792SOL    HW2 5406   2.556   0.269   0.023 -2.0636  1.2799 -0.4618
 1793SOL     OW 5407   3.458   3.510   2.036  0.0655  0.8158 -0.5886
 1793SOL    HW1 5408   3.456   3.590   2.089  1.4201  0.5055 -0.0198
 1793SOL    HW2 5409   3.367   3.497   2.010 -0.6481  1.0983  1.5136
 1794SOL     OW 5410   3.240   4.242   1.194  0.1182  0.1135  0.4831
 1794SOL    HW1 5411   3.158   4.262   1.148  0.8480  1.6313 -0.2534
 1794SOL    HW2 5412   3.266   4.156   1.161 -0.3985  0.3024 -0.4470
 1795SOL     OW 5413   1.578   4.591   2.402  0.7783  0.9189  0.1338
 1795SOL    HW1 5414   1.605   4.680   2.426  0.3282  1.1034 -0.0300
 1795SOL    HW2 5415   1.513   4.604   2.332  1.4741  0.4327 -0.6244
 1796SOL     OW 5416   3.739   4.047   3.452  0.2609  0.2062  0.0782
 1796SOL    HW1 5417   3.795   4.077   3.380 -1.0688 -0.9317 -1.5100
 1796SOL    HW2 5418   3.792   3.982   3.498  1.4482  1.5639  0.7253
 1797SOL     OW 5419   0.090   3.496   3.259  0.3614 -0.2805 -0.1170
 1797SOL    HW1 5420   0.010   3.484   3.208 -0.0010 -0.9650  0.6073
 1797SOL    HW2 5421   0.066   3.473   3.349  1.2186  0.0786  0.2179
 1798SOL     OW 5422   3.269   2.011   2.750 -0.1543 -0.5270 -0.4216
 1798SOL    HW1 5423   3.282   1.976   2.838  1.5433  1.9799  0.4472
 1798SOL    HW2 5424   3.358   2.023   2.715 -0.3757  4.0745  0.0058
 1799SOL     OW 5425   2.149   1.152   0.322  0.1538 -0.1650 -0.3356
 1799SOL    HW1 5426   2.219   1.217   0.328 -0.3445  0.6655 -2.7384
 1799SOL    HW2 5427   2.078   1.196   0.276 -0.0662 -2.4614 -2.3954
 1800SOL     OW 5428   2.988   0.520   4.030  0.1272 -0.0510 -0.5807
 1800SOL    HW1 5429   2.926   0.456   4.066 -0.9119  0.4837 -1.3766
 1800SOL    HW2 5430   2.978   0.512   3.936 -0.4304  1.6702 -0.6890
 1801SOL     OW 5431   0.922   1.142   1.072  0.3228 -0.2292 -0.7699
 1801SOL    HW1 5432   0.921   1.228   1.030 -0.4557 -1.4485 -3.4214
 1801SOL    HW2 5433   0.992   1.094   1.027  0.4944 -1.1320  0.4137
 1802SOL     OW 5434   4.242   2.211   2.280 -0.2531 -0.3645  0.3133
 1802SOL    HW1 5435   4.190   2.132   2.264  0.8450 -1.3761  1.5012
 1802SOL    HW2 5436   4.316   2.203   2.220 -0.4353  0.0490  0.0352
 1803SOL     OW 5437   3.392   4.634   3.199  0.3591  0.3789 -0.3027
 1803SOL    HW1 5438   3.344   4.658   3.279  0.8150 -1.2284  0.4972
 1803SOL    HW2 5439   3.405   4.540   3.207  0.6004  0.2240 -2.2016
 1804SOL     OW 5440   1.590   1.627   4.010  0.2675 -0.2028 -0.1348
 1804SOL    HW1 5441   1.672   1.619   4.059  1.8439  1.1546 -2.3548
 1804SOL    HW2 5442   1.565   1.718   4.021  0.4399  0.0190 -1.4905
 1805SOL     OW 5443   3.595   3.703   4.404 -0.0895  0.5264  0.0953
 1805SOL    HW1 5444   3.588   3.617   4.362  0.3203 -0.1160  1.2831
 1805SOL    HW2 5445   3.538   3.760   4.352 -0.7301 -0.5697 -0.4438
 1806SOL     OW 5446   2.335   1.279   3.725  0.3336  0.1448  0.5787
 1806SOL    HW1 5447   2.256   1.237   3.691  0.8699 -0.8223  0.4778
 1806SOL    HW2 5448   2.342   1.361   3.676  2.4050 -2.2031 -3.6274
 1807SOL     OW 5449   4.881   0.214   1.952  0.3079  0.5011  0.5756
 1807SOL    HW1 5450   4.842   0.134   1.988  0.6075 -0.2179 -0.6345
 1807SOL    HW2 5451   4.814   0.248   1.892  0.7790  0.3116 -0.0652
 1808SOL     OW 5452   1.657   1.339   3.292  0.1106  0.2984 -0.6199
 1808SOL    HW1 5453   1.723   1.330   3.361  0.2555 -2.8912 -1.0423
 1808SOL    HW2 5454   1.708   1.367   3.215  0.5557  0.2972 -0.3321
 1809SOL     OW 5455   2.945   1.571   2.601  0.2647  0.2578 -0.0503
 1809SOL    HW1 5456   2.986   1.557   2.515  0.0077 -1.1116  0.0201
 1809SOL    HW2 5457   3.019   1.593   2.658  0.3733  1.7127 -0.7054
 1810SOL     OW 5458   2.419   3.931   0.608 -0.2219 -0.1891 -0.2775
 1810SOL    HW1 5459   2.486   3.951   0.674 -0.5294 -0.2521  0.0625
 1810SOL    HW2 5460   2.397   4.016   0.570 -0.6264 -0.0336  0.2796
 1811SOL     OW 5461   1.981   4.465   3.531 -0.4250 -0.4987 -0.0450
 1811SOL    HW1 5462   1.920   4.485   3.603 -0.2093 -0.2382  0.0674
 1811SOL    HW2 5463   1.941   4.391   3.487  0.1213 -1.5607  1.1767
 1812SOL     OW 5464   3.464   2.483   2.811  0.4475 -0.0477  0.0788
 1812SOL    HW1 5465   3.542   2.536   2.794  1.7695 -2.0441 -0.4140
 1812SOL    HW2 5466   3.496   2.407   2.860 -0.9988 -1.3668 -0.9115
 1813SOL     OW 5467   3.206   0.430   2.636  0.1172 -0.2389 -0.0755
 1813SOL    HW1 5468   3.251   0.513   2.621  0.1200 -0.2304 -0.0206
 1813SOL    HW2 5469   3.127   0.436   2.583 -0.0307 -0.0784  0.1616
 1814SOL     OW 5470   1.780   4.012   3.826 -0.5930  0.5656  0.3897
 1814SOL    HW1 5471   1.853   4.039   3.882  0.4885 -0.5418 -0.4175
 1814SOL    HW2 5472   1.741   4.093   3.794  0.5715  1.1689  0.4826
 1815SOL     OW 5473   2.256   1.081   4.691  0.1663  0.4904  0.2013
 1815SOL    HW1 5474   2.310   1.152   4.658 -0.1882  0.6220 -0.0991
 1815SOL    HW2 5475   2.249   1.098   4.785 -1.4950  1.9480 -0.1399
 1816SOL     OW 5476   3.487   1.225   1.742  0.2939 -0.0263  0.0876
 1816SOL    HW1 5477   3.556   1.217   1.676 -1.1020  2.0560 -1.7535
 1816SOL    HW2 5478   3.419   1.165   1.712  0.5517 -0.7519  0.9212
 1817SOL     OW 5479   2.759   4.486   0.514 -0.1495  0.2415  0.1461
 1817SOL    HW1 5480   2.774   4.439   0.596  0.7961  2.4011  1.2964
 1817SOL    HW2 5481   2.666   4.508   0.516 -0.2967 -0.3569  0.2464
 1818SOL     OW 5482   3.729   4.543   1.379 -0.2484  0.3871 -0.0067
 1818SOL    HW1 5483   3.754   4.621   1.330 -0.7982  0.3146 -0.4050
 1818SOL    HW2 5484   3.803   4.482   1.366 -1.1391 -0.3345 -2.2909
 1819SOL     OW 5485   0.676   3.556   1.999 -0.8001  0.7311 -0.1195
 1819SOL    HW1 5486   0.742   3.534   1.934  0.2714  0.0645  1.1476
 1819SOL    HW2 5487   0.614   3.613   1.953  0.0006  0.3848 -1.6567
 1820SOL     OW 5488   2.136   3.404   2.743  0.1999  0.0588 -0.8304
 1820SOL    HW1 5489   2.198   3.437   2.678  0.4774  0.3324 -0.4328
 1820SOL    HW2 5490   2.163   3.313   2.757 -0.4361 -0.2911 -1.7723
 1821SOL     OW 5491   4.424   1.475   1.698 -0.1698 -0.4137  0.2601
 1821SOL    HW1 5492   4.340   1.510   1.667  0.2058 -0.2028 -0.5555
 1821SOL    HW2 5493   4.484   1.493   1.626  0.7777  0.2317  1.1861
 1822SOL     OW 5494   2.652   0.988   4.012  0.3314 -0.9449 -0.3097
 1822SOL    HW1 5495   2.688   0.901   4.028 -0.0533 -1.0209  0.1656
 1822SOL    HW2 5496   2.599   1.007   4.089 -1.0893 -1.0704 -1.2120
 1823SOL     OW 5497   2.719   0.253   2.239  0.4682 -0.2207 -0.6389
 1823SOL    HW1 5498   2.623   0.251   2.234  0.4294 -0.8111  0.1354
 1823SOL    HW2 5499   2.741   0.346   2.236 -0.0647 -0.1074 -1.7507
 1824SOL     OW 5500   1.672   0.449   2.903 -0.1908 -0.0436 -0.8679
 1824SOL    HW1 5501   1.577   0.440   2.901 -0.1468 -0.7395 -0.1035
 1824SOL    HW2 5502   1.702   0.380   2.961  0.7255  0.6648 -0.4721
 1825SOL     OW 5503   3.898   0.371   3.656 -0.0094  0.0455  0.5128
 1825SOL    HW1 5504   3.892   0.288   3.607 -5.0077 -0.2004  0.9563
 1825SOL    HW2 5505   3.917   0.344   3.746  1.3175 -0.2780  0.1531
 1826SOL     OW 5506   0.674   4.351   1.803 -0.4375  0.1707  0.3793
 1826SOL    HW1 5507   0.698   4.337   1.711 -1.1491  1.9169 -0.1237
 1826SOL    HW2 5508   0.589   4.309   1.813 -0.0651 -0.5856  0.4345
 1827SOL     OW 5509   2.751   2.126   4.316 -0.7249 -0.5211  0.3583
 1827SOL    HW1 5510   2.704   2.066   4.258 -2.0376  0.7347  0.0578
 1827SOL    HW2 5511   2.693   2.136   4.391  0.1105 -0.6796  1.0346
 1828SOL     OW 5512   4.791   4.707   4.250  0.2589  0.5121  0.1616
 1828SOL    HW1 5513   4.700   4.708   4.280  0.4380  3.1392  0.7775
 1828SOL    HW2 5514   4.837   4.763   4.311  2.0839  0.2020 -0.8769
 1829SOL     OW 5515   2.492   0.663   0.264 -0.0026  0.3539 -0.1767
 1829SOL    HW1 5516   2.414   0.636   0.216  0.0451  0.4216 -0.2945
 1829SOL    HW2 5517   2.534   0.727   0.206  0.9707 -0.8329 -0.8266
 1830SOL     OW 5518   3.596   4.163   2.299 -0.2084 -0.6360 -0.3699
 1830SOL    HW1 5519   3.502   4.175   2.312  0.3661  1.9266  2.8413
 1830SOL    HW2 5520   3.620   4.097   2.365  0.5935  0.9441  0.9806
 1831SOL     OW 5521   2.820   0.018   4.818  0.2510  0.2764  0.2988
 1831SOL    HW1 5522   2.859  -0.047   4.877 -0.7676 -0.1722  0.4964
 1831SOL    HW2 5523   2.895   0.059   4.775  0.9389 -0.5657  0.6622
 1832SOL     OW 5524   4.071   2.398   2.156  0.2586 -0.0454  0.2170
 1832SOL    HW1 5525   4.130   2.469   2.130  0.8062 -0.1885  1.0316
 1832SOL    HW2 5526   4.129   2.330   2.191 -0.1060 -1.6060 -1.9952
 1833SOL     OW 5527   0.299   0.687   4.862  0.0204  0.0975 -0.2197
 1833SOL    HW1 5528   0.284   0.778   4.886 -0.8899  0.4369 -1.8788
 1833SOL    HW2 5529   0.309   0.689   4.767 -0.8866 -1.6324 -0.3878
 1834SOL     OW 5530   3.344   3.561   4.222 -0.8305 -0.4427 -0.2761
 1834SOL    HW1 5531   3.290   3.606   4.157 -0.3334  0.7536  0.1211
 1834SOL    HW2 5532   3.424   3.537   4.173 -0.9901 -0.6822 -0.4228
 1835SOL     OW 5533   0.784   2.762   3.259  0.3089  0.1354  0.5204
 1835SOL    HW1 5534   0.740   2.803   3.333 -0.2867  0.5438 -0.0476
 1835SOL    HW2 5535   0.877   2.772   3.277  0.1803 -0.3484  1.5286
 1836SOL     OW 5536   4.508   1.219   1.257 -0.3464  0.2350 -0.5452
 1836SOL    HW1 5537   4.572   1.273   1.303  0.5568 -1.9930  0.9716
 1836SOL    HW2 5538   4.500   1.260   1.171  0.8924  2.2626  0.2329
 1837SOL     OW 5539   3.681   0.279   2.794  0.0607  0.0697 -0.8037
 1837SOL    HW1 5540   3.649   0.327   2.717 -1.9271 -1.8611 -1.2734
 1837SOL    HW2 5541   3.687   0.188   2.766  3.7544 -0.1409  0.0595
 1838SOL     OW 5542   3.363   0.589   4.726  0.3418 -0.3570  0.3954
 1838SOL    HW1 5543   3.308   0.514   4.707 -0.0533 -0.2971  1.2772
 1838SOL    HW2 5544   3.453   0.555   4.721  0.2025 -0.6378 -0.2441
 1839SOL     OW 5545   3.205   0.317   1.874 -0.1649 -0.4165 -0.0631
 1839SOL    HW1 5546   3.223   0.257   1.802 -0.3298 -1.0135  0.3863
 1839SOL    HW2 5547   3.126   0.364   1.848  1.5897  1.8225 -1.8038
 1840SOL     OW 5548   1.449   4.180   4.558 -0.2847  0.1561 -0.8292
 1840SOL    HW1 5549   1.536   4.155   4.586 -0.4828 -0.2619 -0.5812
 1840SOL    HW2 5550   1.434   4.130   4.477 -0.4200 -0.0235 -0.6945
 1841SOL     OW 5551   2.121   1.914   4.487 -0.5267  0.1972 -0.1265
 1841SOL    HW1 5552   2.207   1.949   4.464  0.7973 -2.7831 -0.1278
 1841SOL    HW2 5553   2.063   1.946   4.418  0.6691  1.7314 -0.4856
 1842SOL     OW 5554   3.486   0.970   0.911 -0.0685  0.2001 -0.6769
 1842SOL    HW1 5555   3.500   1.065   0.903  0.2233  0.0904 -1.6511
 1842SOL    HW2 5556   3.571   0.932   0.891 -0.1566 -0.2683 -0.1682
 1843SOL     OW 5557   3.012   2.075   0.909 -0.4784 -0.4966  0.6399
 1843SOL    HW1 5558   2.948   2.107   0.845 -0.6715 -1.3431  0.3969
 1843SOL    HW2 5559   2.958   2.041   0.980 -0.3434 -1.9162  0.0980
 1844SOL     OW 5560   1.942   2.515   0.630  0.5046 -0.6779 -0.6403
 1844SOL    HW1 5561   1.897   2.466   0.699  2.1884 -0.3812  0.7068
 1844SOL    HW2 5562   1.872   2.564   0.587 -0.5817 -0.8242  0.8754
 1845SOL     OW 5563   1.397   1.539   3.739 -0.1429  0.5448 -0.1058
 1845SOL    HW1 5564   1.368   1.618   3.785  0.0216  1.8466 -2.0765
 1845SOL    HW2 5565   1.493   1.545   3.740 -0.1369  0.7382 -0.7770
 1846SOL     OW 5566   0.173   1.066   4.147 -0.0161 -0.2754 -0.1552
 1846SOL    HW1 5567   0.186   1.070   4.242 -0.9527 -0.2640 -0.0183
 1846SOL    HW2 5568   0.081   1.042   4.137 -0.4122  1.4522 -1.0511
 1847SOL     OW 5569   2.302   0.021   2.743 -0.0476 -0.5406  0.0710
 1847SOL    HW1 5570   2.258  -0.062   2.764  0.1976 -0.2780  1.7435
 1847SOL    HW2 5571   2.240   0.089   2.771 -0.1340 -0.1332 -1.0504
 1848SOL     OW 5572   2.093   0.599   0.470  0.5844  0.0284  0.4795
 1848SOL    HW1 5573   2.160   0.667   0.477 -1.8742  3.0452 -2.1439
 1848SOL    HW2 5574   2.110   0.557   0.385 -0.2332  0.1893  0.2230
 1849SOL     OW 5575   2.470   0.594   4.781 -0.5560 -0.4592 -0.2416
 1849SOL    HW1 5576   2.427   0.605   4.866 -1.6134  1.4420 -0.9771
 1849SOL    HW2 5577   2.481   0.499   4.772 -0.9395 -0.7349  1.7475
 1850SOL     OW 5578   0.573   3.402   3.902 -0.4390  0.2710  0.6641
 1850SOL    HW1 5579   0.585   3.497   3.911  0.7899  0.2885 -0.7868
 1850SOL    HW2 5580   0.629   3.378   3.829  0.1984 -1.7776  1.7515
 1851SOL     OW 5581   4.510   3.417   3.362 -1.1162 -0.4101 -0.0450
 1851SOL    HW1 5582   4.429   3.469   3.368 -1.6144 -0.9966 -1.1919
 1851SOL    HW2 5583   4.497   3.364   3.283  0.8789  0.3045 -0.9237
 1852SOL     OW 5584   4.006   2.611   1.084 -0.1313  0.0068  0.1936
 1852SOL    HW1 5585   3.924   2.652   1.112  0.1587  0.6861  0.0678
 1852SOL    HW2 5586   3.982   2.558   1.009 -0.7993 -1.3091  1.2996
 1853SOL     OW 5587   1.578   4.246   2.963 -0.0391 -0.5890  0.5420
 1853SOL    HW1 5588   1.510   4.215   2.902  0.5479 -4.1888  1.4897
 1853SOL    HW2 5589   1.557   4.338   2.977 -5.0135 -1.5375  1.1081
 1854SOL     OW 5590   1.630   2.712   1.189  0.2487 -0.2220 -0.2350
 1854SOL    HW1 5591   1.718   2.675   1.191  0.3538  0.0219 -0.3175
 1854SOL    HW2 5592   1.580   2.651   1.134  0.6000  0.1386 -0.9760
 1855SOL     OW 5593   4.199   1.668   0.471  0.0634 -0.2552 -0.0914
 1855SOL    HW1 5594   4.174   1.674   0.379  0.5993  1.9724 -0.1489
 1855SOL    HW2 5595   4.119   1.683   0.520  0.0119 -0.1810 -0.1997
 1856SOL     OW 5596   1.743   2.584   4.394  0.0628  0.1038  0.5209
 1856SOL    HW1 5597   1.737   2.567   4.488  1.3066  1.1613  0.8186
 1856SOL    HW2 5598   1.821   2.537   4.366  0.1260  0.4153  0.1705
 1857SOL     OW 5599   3.093   1.859   0.362  0.7300 -0.1095  0.8716
 1857SOL    HW1 5600   3.023   1.835   0.422  0.5567  0.7010  1.0068
 1857SOL    HW2 5601   3.146   1.922   0.410 -0.6002  2.2049 -0.4816
 1858SOL     OW 5602   3.482   4.377   2.510 -0.0818  0.5979  0.1769
 1858SOL    HW1 5603   3.416   4.440   2.479  0.4545  1.0075 -0.1529
 1858SOL    HW2 5604   3.450   4.292   2.478 -0.6156  0.7476  0.2966
 1859SOL     OW 5605   4.931   3.245   4.851 -0.2534 -0.2966  0.6996
 1859SOL    HW1 5606   4.870   3.219   4.921  1.2854  0.8752  2.6063
 1859SOL    HW2 5607   4.885   3.315   4.804 -1.1586 -0.8085  0.8067
 1860SOL     OW 5608   1.787   4.779   3.323  0.1809  0.1271 -0.3886
 1860SOL    HW1 5609   1.792   4.737   3.237 -0.3935  1.0515 -0.8890
 1860SOL    HW2 5610   1.862   4.744   3.371 -0.4821 -1.7380 -0.6421
 1861SOL     OW 5611   1.650   0.251   1.940 -1.0087  0.6274 -0.6092
 1861SOL    HW1 5612   1.565   0.292   1.954 -0.6518  0.8281  1.2685
 1861SOL    HW2 5613   1.652   0.178   2.003  0.4194  0.9889 -0.2049
 1862SOL     OW 5614   1.747   3.891   3.044  0.1341 -0.4912  0.2602
 1862SOL    HW1 5615   1.769   3.804   3.012  0.3282 -0.7268  1.0255
 1862SOL    HW2 5616   1.829   3.939   3.042 -0.1461  0.0009 -1.0986
 1863SOL     OW 5617   3.088   1.264   2.829  0.1010 -0.2436  0.7629
 1863SOL    HW1 5618   3.093   1.169   2.833  3.6781 -0.2457 -0.4159
 1863SOL    HW2 5619   3.142   1.294   2.903 -0.1920  0.8417  0.5617
 1864SOL     OW 5620   4.801   1.650   2.719 -0.1674 -0.3905  0.1014
 1864SOL    HW1 5621   4.795   1.649   2.814 -1.7821 -0.7275  0.0165
 1864SOL    HW2 5622   4.862   1.579   2.698 -0.3936 -0.8048  0.8437
 1865SOL     OW 5623   0.433   4.450   4.310 -0.4115  0.2014 -0.3614
 1865SOL    HW1 5624   0.393   4.365   4.293 -1.0308  0.8716 -2.5461
 1865SOL    HW2 5625   0.397   4.508   4.243  2.4084  1.4168 -0.9992
 1866SOL     OW 5626   2.592   2.438   1.060 -0.4681 -0.0679 -0.1753
 1866SOL    HW1 5627   2.664   2.395   1.105 -0.6020 -0.0411  0.0688
 1866SOL    HW2 5628   2.632   2.480   0.984 -0.1119  0.5272  0.3316
 1867SOL     OW 5629   1.639   2.376   3.403  0.1828  0.3296 -0.2527
 1867SOL    HW1 5630   1.672   2.461   3.371  1.0199 -0.1687 -0.7441
 1867SOL    HW2 5631   1.673   2.312   3.341  1.4494 -0.6149  1.3270
 1868SOL     OW 5632   4.009   0.564   0.607  0.1713 -0.2105 -0.0422
 1868SOL    HW1 5633   4.090   0.587   0.563  0.4194 -1.5687 -0.3145
 1868SOL    HW2 5634   3.979   0.485   0.563 -1.5877  0.5504 -0.3060
 1869SOL     OW 5635   1.165   2.238   3.277  0.0458 -0.7490  0.1004
 1869SOL    HW1 5636   1.141   2.150   3.306  1.1472 -1.3421 -0.6958
 1869SOL    HW2 5637   1.139   2.295   3.349 -0.5933 -1.7348  0.6754
 1870SOL     OW 5638   2.204   0.589   3.229  0.2245 -0.5354 -0.5534
 1870SOL    HW1 5639   2.175   0.582   3.138 -2.3600 -0.8929  0.2094
 1870SOL    HW2 5640   2.244   0.504   3.249  0.0409 -0.7555 -1.1210
 1871SOL     OW 5641   2.929   2.135   2.177 -0.6881 -0.8771 -0.0002
 1871SOL    HW1 5642   3.017   2.167   2.160 -0.8633 -0.5729 -0.3569
 1871SOL    HW2 5643   2.940   2.066   2.242  0.0086 -2.0709 -1.3322
 1872SOL     OW 5644   0.718   2.470   0.491 -0.3533  0.0090 -0.4682
 1872SOL    HW1 5645   0.805   2.431   0.490  0.0762  0.8948  0.4878
 1872SOL    HW2 5646   0.727   2.550   0.441  0.3784  2.0022  2.5807
 1873SOL     OW 5647   2.471   1.657   1.216 -0.4236 -0.9211 -0.1541
 1873SOL    HW1 5648   2.515   1.722   1.270 -2.9160  1.0600 -0.3188
 1873SOL    HW2 5649   2.464   1.699   1.130 -1.8413 -1.4915 -0.3362
 1874SOL     OW 5650   3.096   1.311   2.215 -0.1403  0.8939 -0.2313
 1874SOL    HW1 5651   3.157   1.349   2.278  1.8957 -2.2871 -0.0106
 1874SOL    HW2 5652   3.011   1.311   2.260  0.6616  1.3029  1.3514
 1875SOL     OW 5653   0.577   4.443   4.687 -0.0685  1.2882  0.0676
 1875SOL    HW1 5654   0.509   4.489   4.638  1.6929  0.4285 -3.5140
 1875SOL    HW2 5655   0.559   4.350   4.672  0.7265  0.9985  0.7905
 1876SOL     OW 5656   4.111   0.298   4.862 -0.0396  0.8954 -0.2806
 1876SOL    HW1 5657   4.170   0.249   4.919 -0.5898  1.8629  1.1779
 1876SOL    HW2 5658   4.167   0.332   4.792  0.5533 -0.7667 -0.6620
 1877SOL     OW 5659   4.074   3.693   0.193 -0.3511  0.5375 -0.3386
 1877SOL    HW1 5660   4.086   3.724   0.283  1.3038 -1.1529  0.0767
 1877SOL    HW2 5661   3.987   3.655   0.191 -0.0565 -0.2114  0.8073
 1878SOL     OW 5662   1.133   3.545   2.596  0.1920 -0.0968  0.3714
 1878SOL    HW1 5663   1.068   3.510   2.658  0.8102 -2.6260 -0.3131
 1878SOL    HW2 5664   1.091   3.624   2.560 -1.6184 -0.5002  1.4434
 1879SOL     OW 5665   2.204   4.609   2.037  0.5443 -1.0139  0.7221
 1879SOL    HW1 5666   2.200   4.577   2.127  1.0620 -2.6267  0.2196
 1879SOL    HW2 5667   2.145   4.551   1.989 -0.6837  0.6147  0.2066
 1880SOL     OW 5668   4.515   0.727   3.155 -0.3597 -0.2490 -0.1086
 1880SOL    HW1 5669   4.437   0.730   3.209 -0.3804  1.2911 -0.1921
 1880SOL    HW2 5670   4.546   0.817   3.150 -0.0808 -0.3895 -2.2578
 1881SOL     OW 5671   0.980   1.501   1.622 -0.7945  0.3937  0.0762
 1881SOL    HW1 5672   0.967   1.591   1.592 -0.5167  0.7743  1.0408
 1881SOL    HW2 5673   0.981   1.508   1.718 -3.0269 -0.9660  0.2557
 1882SOL     OW 5674   1.349   1.799   3.840  0.0924 -0.1282 -0.1265
 1882SOL    HW1 5675   1.353   1.810   3.745  1.4148 -0.2262 -0.1069
 1882SOL    HW2 5676   1.405   1.869   3.874 -1.0070  0.4155  0.6443
 1883SOL     OW 5677   1.513   4.447   2.626 -0.6630 -0.0251 -0.0185
 1883SOL    HW1 5678   1.432   4.397   2.618 -0.4917 -0.1955 -0.7830
 1883SOL    HW2 5679   1.532   4.476   2.537  1.1121 -1.6032 -0.2275
 1884SOL     OW 5680   0.037   2.824   1.600 -0.1864  0.2760  0.0617
 1884SOL    HW1 5681   0.129   2.848   1.593  0.7396 -3.1768 -1.8679
 1884SOL    HW2 5682   0.025   2.798   1.691  0.9442  0.1830  0.1929
 1885SOL     OW 5683   2.698   1.413   4.624 -0.0251 -0.2969  0.3558
 1885SOL    HW1 5684   2.689   1.319   4.641 -0.4609 -0.0978  1.2574
 1885SOL    HW2 5685   2.791   1.431   4.639  0.5349 -0.9524 -1.8431
 1886SOL     OW 5686   3.556   1.681   4.331  0.2324 -0.2126  0.0119
 1886SOL    HW1 5687   3.647   1.708   4.323 -0.3216  1.7334 -0.1100
 1886SOL    HW2 5688   3.549   1.647   4.420  0.6151  1.6400  0.7996
 1887SOL     OW 5689   2.813   4.730   4.577 -0.2298  0.1359  0.0219
 1887SOL    HW1 5690   2.717   4.731   4.577 -0.2290  1.5035  0.1635
 1887SOL    HW2 5691   2.837   4.733   4.669 -0.0299 -0.8095  0.0153
 1888SOL     OW 5692   4.416   0.221   0.963 -0.3908 -0.3919  0.3772
 1888SOL    HW1 5693   4.500   0.197   0.924 -0.7376 -1.4612  0.2660
 1888SOL    HW2 5694   4.436   0.235   1.055  0.1432  0.6656  0.1301
 1889SOL     OW 5695   3.675   2.129   1.340 -0.3669 -0.0600 -0.0578
 1889SOL    HW1 5696   3.599   2.121   1.398 -1.6274 -0.4415 -1.6693
 1889SOL    HW2 5697   3.639   2.165   1.259  1.3741  0.6831 -0.5503
 1890SOL     OW 5698   2.436   3.390   2.840  0.1140  0.3036 -0.1795
 1890SOL    HW1 5699   2.446   3.314   2.783 -0.2935  0.1126 -0.0026
 1890SOL    HW2 5700   2.409   3.461   2.782 -1.5584 -0.1936 -0.0667
 1891SOL     OW 5701   1.143   4.113   3.672  0.4109  0.6547 -0.2868
 1891SOL    HW1 5702   1.113   4.197   3.705 -0.3395 -0.2096  1.3434
 1891SOL    HW2 5703   1.234   4.129   3.646 -0.3774  2.4988 -2.2532
 1892SOL     OW 5704   4.463   3.399   0.397  0.4649 -0.3910  0.0246
 1892SOL    HW1 5705   4.551   3.406   0.359  0.0034  0.2091 -0.9997
 1892SOL    HW2 5706   4.467   3.452   0.476  0.1634  2.5762 -1.7697
 1893SOL     OW 5707   2.192   3.070   1.627  0.6969  0.2506 -0.1574
 1893SOL    HW1 5708   2.244   3.019   1.564  0.8387 -1.0674  0.9853
 1893SOL    HW2 5709   2.103   3.037   1.616  0.0329  2.3888 -1.9910
 1894SOL     OW 5710   4.439   1.601   3.903  0.4680 -0.6284  0.1846
 1894SOL    HW1 5711   4.511   1.574   3.959  0.1363  1.3187  1.6218
 1894SOL    HW2 5712   4.481   1.628   3.821  1.3596  0.1296  0.8688
 1895SOL     OW 5713   4.452   0.738   1.030  0.4330 -0.6974  0.5174
 1895SOL    HW1 5714   4.469   0.785   1.112  0.8598  1.8083 -0.9152
 1895SOL    HW2 5715   4.371   0.690   1.046 -1.3528  2.3441  1.4294
 1896SOL     OW 5716   4.594   0.629   2.918  0.3738 -0.5101  0.2424
 1896SOL    HW1 5717   4.516   0.613   2.865  1.1517  0.6953 -1.3364
 1896SOL    HW2 5718   4.560   0.660   3.002 -0.8640  0.7757 -0.6808
 1897SOL     OW 5719   2.986   3.679   0.880 -0.6710 -0.1683 -0.4679
 1897SOL    HW1 5720   2.920   3.738   0.845  1.2359  0.7331 -2.8561
 1897SOL    HW2 5721   2.937   3.603   0.911 -3.0802  1.9689  1.3446
 1898SOL     OW 5722   2.055   4.146   3.617  0.3101  0.8283 -0.1468
 1898SOL    HW1 5723   1.969   4.111   3.592  0.4278 -0.3497  0.9468
 1898SOL    HW2 5724   2.107   4.143   3.537 -0.4917  1.0059 -0.6875
 1899SOL     OW 5725   3.774   2.702   2.164 -0.3765 -0.2826 -0.0367
 1899SOL    HW1 5726   3.776   2.788   2.206  3.3963 -0.7968  1.2556
 1899SOL    HW2 5727   3.705   2.654   2.210 -0.5442  1.1466  1.2788
 1900SOL     OW 5728   3.266   0.833   2.486  0.1450  0.0542  0.1596
 1900SOL    HW1 5729   3.296   0.910   2.437  1.0748  0.4307  1.2643
 1900SOL    HW2 5730   3.249   0.767   2.419 -0.0733  1.0231 -0.7651
 1901SOL     OW 5731   1.736   3.184   1.801  0.6302 -0.1868 -0.0391
 1901SOL    HW1 5732   1.676   3.255   1.826  0.3217  0.4359 -2.2703
 1901SOL    HW2 5733   1.684   3.128   1.744  1.7579 -0.4480 -0.8369
 1902SOL     OW 5734   3.666   1.109   0.628  0.0034 -0.3393  0.6123
 1902SOL    HW1 5735   3.723   1.077   0.559  0.2506 -0.0056  0.6561
 1902SOL    HW2 5736   3.697   1.065   0.708  0.8654  0.5997  0.8140
 1903SOL     OW 5737   3.096   4.668   2.599 -0.4782  0.6784 -0.5541
 1903SOL    HW1 5738   3.168   4.729   2.580  1.0936 -0.9466 -0.0835
 1903SOL    HW2 5739   3.052   4.706   2.675  1.9359  0.1598  1.2575
 1904SOL     OW 5740   1.835   0.508   0.420 -0.1295  0.8446 -0.0093
 1904SOL    HW1 5741   1.917   0.553   0.438 -0.0005  0.3361  0.7123
 1904SOL    HW2 5742   1.770   0.553   0.473  0.0783 -0.0668  1.0470
 1905SOL     OW 5743   3.350   2.154   0.294 -0.2639 -0.3046  0.0991
 1905SOL    HW1 5744   3.275   2.213   0.295  1.5211  2.1241  0.8269
 1905SOL    HW2 5745   3.358   2.123   0.384 -0.1360 -0.1569  0.1408
 1906SOL     OW 5746   1.791   1.202   1.976  0.4238 -0.7132  0.0502
 1906SOL    HW1 5747   1.722   1.196   1.910  0.8667 -0.0686 -0.4830
 1906SOL    HW2 5748   1.745   1.229   2.056  0.1599  0.6653 -0.5331
 1907SOL     OW 5749   1.040   2.216   0.165 -0.0129 -0.3111 -0.0058
 1907SOL    HW1 5750   1.095   2.208   0.087  0.1429  0.8544 -0.0319
 1907SOL    HW2 5751   0.955   2.242   0.131 -0.4971 -1.7089  0.0698
 1908SOL     OW 5752   2.535   2.477   4.133  0.4312  0.1424 -0.0353
 1908SOL    HW1 5753   2.472   2.436   4.193 -0.9013  2.5727  0.3503
 1908SOL    HW2 5754   2.576   2.403   4.088  0.6291 -1.7743  2.9437
 1909SOL     OW 5755   3.886   0.267   2.989  0.3044 -0.0341  0.3545
 1909SOL    HW1 5756   3.879   0.182   3.034 -1.0869 -0.5239 -0.6979
 1909SOL    HW2 5757   3.811   0.268   2.929  0.4839  1.8141  0.1093
 1910SOL     OW 5758   0.559   2.499   4.496  0.3588  0.3124  0.8521
 1910SOL    HW1 5759   0.482   2.472   4.447  0.1673  2.2414  0.0259
 1910SOL    HW2 5760   0.526   2.557   4.564  1.0832  1.2546  0.4160
 1911SOL     OW 5761   3.960   4.355   3.332 -0.0236 -0.4315 -0.2408
 1911SOL    HW1 5762   3.950   4.445   3.302 -0.8884 -0.2396  0.5838
 1911SOL    HW2 5763   3.901   4.304   3.276 -1.4471 -0.1086  0.8983
 1912SOL     OW 5764   0.088   4.593   1.531 -0.0310  0.1591 -0.7391
 1912SOL    HW1 5765   0.164   4.566   1.582 -0.4059 -0.5283 -0.5448
 1912SOL    HW2 5766   0.013   4.552   1.574 -0.6250  1.5477 -0.3939
 1913SOL     OW 5767   1.622   4.650   3.514  0.8004 -0.4337  0.0171
 1913SOL    HW1 5768   1.636   4.713   3.585  2.2028 -1.1967  0.4641
 1913SOL    HW2 5769   1.678   4.681   3.443 -2.2158  1.5694 -1.6873
 1914SOL     OW 5770   1.475   1.044   2.579  0.2245 -0.4446 -0.4386
 1914SOL    HW1 5771   1.502   1.021   2.490  2.0884 -0.6148  0.1115
 1914SOL    HW2 5772   1.555   1.078   2.620 -0.8289  0.5878  0.8733
 1915SOL     OW 5773   4.467   1.819   0.200  0.1504  0.1015 -0.1485
 1915SOL    HW1 5774   4.375   1.836   0.216  0.6276  0.9794  2.0422
 1915SOL    HW2 5775   4.470   1.727   0.174 -1.2343 -0.3792  1.2066
 1916SOL     OW 5776   3.783   1.934   0.147 -0.2771  0.2630  0.0097
 1916SOL    HW1 5777   3.802   1.841   0.142 -1.0145 -0.2709  3.7929
 1916SOL    HW2 5778   3.694   1.942   0.112 -0.6109 -0.6670  0.5994
 1917SOL     OW 5779   1.599   1.634   3.212 -0.2562  0.3479 -0.6631
 1917SOL    HW1 5780   1.567   1.618   3.301 -1.1146  0.2705 -0.9709
 1917SOL    HW2 5781   1.694   1.639   3.220 -0.2612 -0.6745  0.0960
 1918SOL     OW 5782   3.890   0.622   0.827 -0.4461  0.2400  0.4902
 1918SOL    HW1 5783   3.815   0.563   0.821  1.6871 -2.6484 -0.2925
 1918SOL    HW2 5784   3.936   0.611   0.744  1.0910  1.5635  1.0994
 1919SOL     OW 5785   4.764   1.962   0.951 -0.2558 -0.4351  0.0245
 1919SOL    HW1 5786   4.795   1.957   0.861 -0.2896  1.0696 -0.0975
 1919SOL    HW2 5787   4.679   1.916   0.950  0.2568 -1.4002 -0.4356
 1920SOL     OW 5788   0.314   1.048   4.397  0.5732 -0.0598 -0.1876
 1920SOL    HW1 5789   0.334   1.116   4.461  1.2429 -0.4114 -0.0011
 1920SOL    HW2 5790   0.329   0.966   4.444 -0.4550 -0.3472 -0.3340
 1921SOL     OW 5791   0.558   4.641   4.484 -0.3981  0.2842 -0.2601
 1921SOL    HW1 5792   0.558   4.712   4.420  0.9485 -0.3484 -1.0158
 1921SOL    HW2 5793   0.524   4.565   4.435  1.1551 -0.3396 -0.4425
 1922SOL     OW 5794   3.064   2.874   3.147 -0.0775  0.0401 -0.0446
 1922SOL    HW1 5795   3.020   2.798   3.108  1.0422  0.0796 -1.4709
 1922SOL    HW2 5796   3.069   2.853   3.240 -1.1662 -0.9290 -0.1756
[truncated: 434,663 more chars]
