# Supplementary material for: Best Practices in Constant pH MD Simulations: Accuracy and Sampling
Source: J Chem Theory Comput. 2022 Sep 15;18(10):6134–47. doi: 10.1021/acs.jctc.2c00517 (PMC9558372; doi:10.1021/acs.jctc.2c00517)
Supplement: Supplementary file 1 — ct2c00517_si_001.zip [file ct2c00517_si_001.zip › best_practices_simulations/sampling/modified_ff_3rd_order_fit/1_asp/0_asp.pdb]

CRYST1    0.000    0.000    0.000  90.00  90.00  90.00 P 1           1
ATOM      1  C   ACE X   1       1.048   0.238  -0.245  1.00  0.00           C
ATOM      2  O   ACE X   1       1.659  -0.755  -0.662  1.00  0.00           O
ATOM      3  CH3 ACE X   1      -0.410   0.146   0.154  1.00  0.00           C
ATOM      4 1HH3 ACE X   1      -0.529  -0.569   0.955  1.00  0.00           H
ATOM      5 2HH3 ACE X   1      -0.762   1.110   0.490  1.00  0.00           H
ATOM      6 3HH3 ACE X   1      -1.005  -0.170  -0.690  1.00  0.00           H
ATOM      7  N   ALA X   2       1.662   1.368  -0.150  1.00  0.00           N
ATOM      8  CA  ALA X   2       3.068   1.444  -0.538  1.00  0.00           C
ATOM      9  C   ALA X   2       3.850   2.297   0.431  1.00  0.00           C
ATOM     10  O   ALA X   2       3.428   3.387   0.835  1.00  0.00           O
ATOM     11  CB  ALA X   2       3.126   1.974  -1.980  1.00  0.00           C
ATOM     12  H   ALA X   2       1.179   2.188   0.189  1.00  0.00           H
ATOM     13  HA  ALA X   2       3.500   0.426  -0.502  1.00  0.00           H
ATOM     14  1HB ALA X   2       2.578   1.316  -2.682  1.00  0.00           H
ATOM     15  2HB ALA X   2       2.680   2.984  -2.071  1.00  0.00           H
ATOM     16  3HB ALA X   2       4.164   2.042  -2.353  1.00  0.00           H
ATOM     17  N   ASPTX   3       4.995   1.877   0.851  1.00  0.00           N
ATOM     18  CA  ASPTX   3       5.753   2.702   1.788  1.00  0.00           C
ATOM     19  C   ASPTX   3       7.223   2.701   1.444  1.00  0.00           C
ATOM     20  O   ASPTX   3       7.830   1.659   1.156  1.00  0.00           O
ATOM     21  CB  ASPTX   3       5.524   2.221   3.248  1.00  0.00           C
ATOM     22  CG  ASPTX   3       6.214   3.057   4.336  1.00  0.00           C
ATOM     23  OD1 ASPTX   3       6.284   4.296   4.197  1.00  0.00           O
ATOM     24  OD2 ASPTX   3       6.725   2.466   5.309  1.00  0.00           O
ATOM     25  H   ASPTX   3       5.362   0.990   0.536  1.00  0.00           H
ATOM     26  HA  ASPTX   3       5.395   3.745   1.698  1.00  0.00           H
ATOM     27  2HB ASPTX   3       5.866   1.175   3.360  1.00  0.00           H
ATOM     28  3HB ASPTX   3       4.449   2.210   3.492  1.00  0.00           H
ATOM     29  N   ALA X   4       7.866   3.819   1.450  1.00  0.00           N
ATOM     30  CA  ALA X   4       9.288   3.818   1.117  1.00  0.00           C
ATOM     31  C   ALA X   4      10.056   4.748   2.026  1.00  0.00           C
ATOM     32  O   ALA X   4       9.650   5.884   2.297  1.00  0.00           O
ATOM     33  CB  ALA X   4       9.420   4.194  -0.369  1.00  0.00           C
ATOM     34  H   ALA X   4       7.394   4.682   1.681  1.00  0.00           H
ATOM     35  HA  ALA X   4       9.688   2.799   1.276  1.00  0.00           H
ATOM     36  1HB ALA X   4       8.882   3.481  -1.022  1.00  0.00           H
ATOM     37  2HB ALA X   4       9.009   5.200  -0.582  1.00  0.00           H
ATOM     38  3HB ALA X   4      10.474   4.196  -0.701  1.00  0.00           H
ATOM     39  N   NME X   5      11.170   4.344   2.536  1.00  0.00           N
ATOM     40  CH3 NME X   5      11.927   5.220   3.413  1.00  0.00           C
ATOM     41  H   NME X   5      11.516   3.419   2.325  1.00  0.00           H
ATOM     42 1HH3 NME X   5      12.529   5.899   2.828  1.00  0.00           H
ATOM     43 2HH3 NME X   5      11.254   5.794   4.033  1.00  0.00           H
ATOM     44 3HH3 NME X   5      12.576   4.635   4.048  1.00  0.00           H
END
