# Supplementary material for: Best Practices in Constant pH MD Simulations: Accuracy and Sampling
Source: J Chem Theory Comput. 2022 Sep 15;18(10):6134–47. doi: 10.1021/acs.jctc.2c00517 (PMC9558372; doi:10.1021/acs.jctc.2c00517)
Supplement: Supplementary file 1 — ct2c00517_si_001.zip [file ct2c00517_si_001.zip › best_practices_simulations/sampling/modified_ff_3rd_order_fit/5_cter/topol.top]

;
;	File 'topol.top' was generated
;	By user: pbuslaev (502)
;	On host: MacBook-Pro-macos.local
;	At date: Tue Jan 18 12:54:08 2022
;
;	This is a standalone topology file
;
;	Created by:
;	 :-) GROMACS - gmx pdb2gmx, 2021-beta1-dev-20211103-ea8c48783-dirty-unknown (-:
;	
;	Executable:   /usr/local/gromacs-cph/bin/gmx
;	Data prefix:  /usr/local/gromacs-cph
;	Working dir:  /Users/pbuslaev/work/sim/220110_cph_sampling/sampling/5_cter
;	Command line:
;	  gmx pdb2gmx -f 0_cter.pdb -o 1_cter.gro -p -ignh -ter
;	Force field was read from current directory or a relative path - path added.
;

; Include forcefield parameters
#include "./charmm36-mar2019-m6-buf.ff/forcefield.itp"

[ moleculetype ]
; Name            nrexcl
Protein             3

[ atoms ]
;   nr       type  resnr residue  atom   cgnr     charge       mass  typeB    chargeB      massB
; residue   2 ALA rtp ALA  q +1.0
     1        NH3      2    ALA      N      1       -0.3     14.007
     2         HC      2    ALA     H1      2       0.33      1.008
     3         HC      2    ALA     H2      3       0.33      1.008
     4         HC      2    ALA     H3      4       0.33      1.008
     5        CT1      2    ALA     CA      5       0.21     12.011
     6        HB1      2    ALA     HA      6        0.1      1.008
     7        CT3      2    ALA     CB      7      -0.27     12.011
     8        HA3      2    ALA    HB1      8       0.09      1.008
     9        HA3      2    ALA    HB2      9       0.09      1.008
    10        HA3      2    ALA    HB3     10       0.09      1.008
    11          C      2    ALA      C     11       0.51     12.011
    12          O      2    ALA      O     12      -0.51     15.999   ; qtot 1
; residue   3 ALA rtp ALA  q  0.0
    13        NH1      3    ALA      N     13      -0.47     14.007
    14          H      3    ALA     HN     14       0.31      1.008
    15        CT1      3    ALA     CA     15       0.07     12.011
    16        HB1      3    ALA     HA     16       0.09      1.008
    17        CT3      3    ALA     CB     17      -0.27     12.011
    18        HA3      3    ALA    HB1     18       0.09      1.008
    19        HA3      3    ALA    HB2     19       0.09      1.008
    20        HA3      3    ALA    HB3     20       0.09      1.008
    21          C      3    ALA      C     21       0.51     12.011
    22          O      3    ALA      O     22      -0.51     15.999   ; qtot 1
; residue   4 ALA rtp ALA  q  0.0
    23        NH1      4    ALA      N     23      -0.47     14.007
    24          H      4    ALA     HN     24       0.31      1.008
    25        CT1      4    ALA     CA     25       0.07     12.011
    26        HB1      4    ALA     HA     26       0.09      1.008
    27        CT3      4    ALA     CB     27      -0.27     12.011
    28        HA3      4    ALA    HB1     28       0.09      1.008
    29        HA3      4    ALA    HB2     29       0.09      1.008
    30        HA3      4    ALA    HB3     30       0.09      1.008
    31        CDn      4    ALA      C     31       0.72     12.011
    32         OB      4    ALA    OT1     32      -0.55    15.9994
    33       OH1n      4    ALA    OT2     33      -0.61    15.9994
    34          H      4    ALA    HT2     34       0.44      1.008   ; qtot 1

[ bonds ]
;  ai    aj funct            c0            c1            c2            c3
    1     2     1 
    1     3     1 
    1     4     1 
    1     5     1 
    5     6     1 
    5     7     1 
    5    11     1 
    7     8     1 
    7     9     1 
    7    10     1 
   11    12     1 
   11    13     1 
   13    14     1 
   13    15     1 
   15    16     1 
   15    17     1 
   15    21     1 
   17    18     1 
   17    19     1 
   17    20     1 
   21    22     1 
   21    23     1 
   23    24     1 
   23    25     1 
   25    26     1 
   25    27     1 
   25    31     1 
   27    28     1 
   27    29     1 
   27    30     1 
   31    32     1 
   31    33     1 
   33    34     1 

[ pairs ]
;  ai    aj funct            c0            c1            c2            c3
    1     8     1 
    1     9     1 
    1    10     1 
    1    12     1 
    1    13     1 
    2     6     1 
    2     7     1 
    2    11     1 
    3     6     1 
    3     7     1 
    3    11     1 
    4     6     1 
    4     7     1 
    4    11     1 
    5    14     1 
    5    15     1 
    6     8     1 
    6     9     1 
    6    10     1 
    6    12     1 
    6    13     1 
    7    12     1 
    7    13     1 
    8    11     1 
    9    11     1 
   10    11     1 
   11    16     1 
   11    17     1 
   11    21     1 
   12    14     1 
   12    15     1 
   13    18     1 
   13    19     1 
   13    20     1 
   13    22     1 
   13    23     1 
   14    16     1 
   14    17     1 
   14    21     1 
   15    24     1 
   15    25     1 
   16    18     1 
   16    19     1 
   16    20     1 
   16    22     1 
   16    23     1 
   17    22     1 
   17    23     1 
   18    21     1 
   19    21     1 
   20    21     1 
   21    26     1 
   21    27     1 
   21    31     1 
   22    24     1 
   22    25     1 
   23    28     1 
   23    29     1 
   23    30     1 
   23    32     1 
   23    33     1 
   24    26     1 
   24    27     1 
   24    31     1 
   25    34     1 
   26    28     1 
   26    29     1 
   26    30     1 
   26    32     1 
   26    33     1 
   27    32     1 
   27    33     1 
   28    31     1 
   29    31     1 
   30    31     1 
   32    34     1 

[ angles ]
;  ai    aj    ak funct            c0            c1            c2            c3
    2     1     3     5 
    2     1     4     5 
    2     1     5     5 
    3     1     4     5 
    3     1     5     5 
    4     1     5     5 
    1     5     6     5 
    1     5     7     5 
    1     5    11     5 
    6     5     7     5 
    6     5    11     5 
    7     5    11     5 
    5     7     8     5 
    5     7     9     5 
    5     7    10     5 
    8     7     9     5 
    8     7    10     5 
    9     7    10     5 
    5    11    12     5 
    5    11    13     5 
   12    11    13     5 
   11    13    14     5 
   11    13    15     5 
   14    13    15     5 
   13    15    16     5 
   13    15    17     5 
   13    15    21     5 
   16    15    17     5 
   16    15    21     5 
   17    15    21     5 
   15    17    18     5 
   15    17    19     5 
   15    17    20     5 
   18    17    19     5 
   18    17    20     5 
   19    17    20     5 
   15    21    22     5 
   15    21    23     5 
   22    21    23     5 
   21    23    24     5 
   21    23    25     5 
   24    23    25     5 
   23    25    26     5 
   23    25    27     5 
   23    25    31     5 
   26    25    27     5 
   26    25    31     5 
   27    25    31     5 
   25    27    28     5 
   25    27    29     5 
   25    27    30     5 
   28    27    29     5 
   28    27    30     5 
   29    27    30     5 
   25    31    32     5 
   25    31    33     5 
   32    31    33     5 
   31    33    34     5 

[ dihedrals ]
;  ai    aj    ak    al funct            c0            c1            c2            c3            c4            c5
    2     1     5     6     9 
    2     1     5     7     9 
    2     1     5    11     9 
    3     1     5     6     9 
    3     1     5     7     9 
    3     1     5    11     9 
    4     1     5     6     9 
    4     1     5     7     9 
    4     1     5    11     9 
    1     5     7     8     9 
    1     5     7     9     9 
    1     5     7    10     9 
    6     5     7     8     9 
    6     5     7     9     9 
    6     5     7    10     9 
   11     5     7     8     9 
   11     5     7     9     9 
   11     5     7    10     9 
    1     5    11    12     9 
    1     5    11    13     9 
    6     5    11    12     9 
    6     5    11    13     9 
    7     5    11    12     9 
    7     5    11    13     9 
    5    11    13    14     9 
    5    11    13    15     9 
   12    11    13    14     9 
   12    11    13    15     9 
   11    13    15    16     9 
   11    13    15    17     9 
   11    13    15    21     9 
   14    13    15    16     9 
   14    13    15    17     9 
   14    13    15    21     9 
   13    15    17    18     9 
   13    15    17    19     9 
   13    15    17    20     9 
   16    15    17    18     9 
   16    15    17    19     9 
   16    15    17    20     9 
   21    15    17    18     9 
   21    15    17    19     9 
   21    15    17    20     9 
   13    15    21    22     9 
   13    15    21    23     9 
   16    15    21    22     9 
   16    15    21    23     9 
   17    15    21    22     9 
   17    15    21    23     9 
   15    21    23    24     9 
   15    21    23    25     9 
   22    21    23    24     9 
   22    21    23    25     9 
   21    23    25    26     9 
   21    23    25    27     9 
   21    23    25    31     9 
   24    23    25    26     9 
   24    23    25    27     9 
   24    23    25    31     9 
   23    25    27    28     9 
   23    25    27    29     9 
   23    25    27    30     9 
   26    25    27    28     9 
   26    25    27    29     9 
   26    25    27    30     9 
   31    25    27    28     9 
   31    25    27    29     9 
   31    25    27    30     9 
   23    25    31    32     9 
   23    25    31    33     9 
   26    25    31    32     9 
   26    25    31    33     9 
   27    25    31    32     9 
   27    25    31    33     9 
   25    31    33    34     9 
   32    31    33    34     9 

[ dihedrals ]
;  ai    aj    ak    al funct            c0            c1            c2            c3
   11     5    13    12     2 
   13    11    15    14     2 
   21    15    23    22     2 
   23    21    25    24     2 
   31    25    33    32     2 

[ cmap ]
;  ai    aj    ak    al    am funct
   11    13    15    21    23     1 

; Include Position restraint file
#ifdef POSRES
#include "posre.itp"
#endif

; Include water topology
#include "./charmm36-mar2019-m6-buf.ff/tip3p.itp"

#ifdef POSRES_WATER
; Position restraint for each water oxygen
[ position_restraints ]
;  i funct       fcx        fcy        fcz
   1    1       1000       1000       1000
#endif

; Include topology for ions
#include "./charmm36-mar2019-m6-buf.ff/ions.itp"

[ system ]
; Name
Protein in water

[ molecules ]
; Compound        #mols
Protein             1
SOL         4010
BUF              10
NA               11
CL               12
