# Supplementary material for: Best Practices in Constant pH MD Simulations: Accuracy and Sampling
Source: J Chem Theory Comput. 2022 Sep 15;18(10):6134–47. doi: 10.1021/acs.jctc.2c00517 (PMC9558372; doi:10.1021/acs.jctc.2c00517)
Supplement: Supplementary file 1 — ct2c00517_si_001.zip [file ct2c00517_si_001.zip › best_practices_simulations/sampling/modified_ff_3rd_order_fit/5_cter/8_npt.gro]

Protein in water
12097
    2ALA      N    1   2.847   1.963   2.375  0.7550 -0.5820  0.2551
    2ALA     H1    2   2.769   1.917   2.324  0.3204 -1.2201  1.4636
    2ALA     H2    3   2.908   1.885   2.405 -2.1670 -2.3540  2.1030
    2ALA     H3    4   2.805   2.007   2.459 -0.8512  2.0088 -1.7517
    2ALA     CA    5   2.927   2.060   2.292  0.4946  0.6453  1.6465
    2ALA     HA    6   2.878   2.154   2.272  1.6700  0.7266 -1.3847
    2ALA     CB    7   3.062   2.078   2.357  0.8352 -0.4912  0.0882
    2ALA    HB1    8   3.118   2.165   2.316 -0.2473 -0.3813 -1.2255
    2ALA    HB2    9   3.048   2.094   2.466 -2.9393  2.0918 -0.5586
    2ALA    HB3   10   3.137   1.997   2.345  1.8172  0.3620  0.3669
    2ALA      C   11   2.962   2.000   2.149  0.1865  0.1815 -0.1187
    2ALA      O   12   2.932   1.885   2.123 -0.5154  0.3190 -0.3819
    3ALA      N   13   3.021   2.075   2.061 -0.1909 -0.0655  0.0804
    3ALA     HN   14   3.062   2.163   2.082 -1.1669  1.2424 -2.8820
    3ALA     CA   15   3.080   2.031   1.933  0.0067 -0.5481 -0.2435
    3ALA     HA   16   3.014   1.954   1.895 -0.7077 -0.5837  1.0088
    3ALA     CB   17   3.094   2.143   1.827 -0.1941  0.1321 -0.0501
    3ALA    HB1   18   3.149   2.093   1.744 -1.8058 -0.2524 -0.9283
    3ALA    HB2   19   3.005   2.196   1.786 -1.0200 -1.7269 -0.7705
    3ALA    HB3   20   3.152   2.225   1.873  0.2699 -1.0871  1.6452
    3ALA      C   21   3.212   1.961   1.960  0.4777  0.1908 -0.4705
    3ALA      O   22   3.306   2.024   2.009  0.3163 -0.1151 -0.2515
    4ALA      N   23   3.211   1.829   1.923 -0.2694  0.3618 -0.6198
    4ALA     HN   24   3.137   1.783   1.876 -0.1464 -2.2763  1.4896
    4ALA     CA   25   3.320   1.739   1.960 -0.0575 -0.1928 -0.2268
    4ALA     HA   26   3.368   1.770   2.051  0.9586  0.6591 -1.0295
    4ALA     CB   27   3.259   1.593   1.973 -0.4832  0.6048 -0.2696
    4ALA    HB1   28   3.335   1.516   1.998  0.9324  1.7416 -0.8454
    4ALA    HB2   29   3.179   1.583   2.049  0.1333  1.3143  0.4936
    4ALA    HB3   30   3.221   1.571   1.871 -1.0791 -0.5213  0.1865
    4ALA      C   31   3.446   1.743   1.859 -0.0167  0.0516  0.7775
    4ALA    OT1   32   3.550   1.807   1.875  0.2262  0.2536  0.2098
    4ALA    OT2   33   3.422   1.671   1.738  0.6001 -0.0944  0.1072
    4ALA    HT2   34   3.501   1.678   1.683  3.6630 -0.7459  3.9545
    5SOL     OW   35   0.749   1.137   4.824  0.6218  0.4527  0.1434
    5SOL    HW1   36   0.735   1.197   4.752  0.3375 -1.0271 -1.0832
    5SOL    HW2   37   0.841   1.111   4.816  0.3186 -0.5219 -0.3691
    6SOL     OW   38   3.873   4.316   0.930 -0.6387  0.2707 -0.1096
    6SOL    HW1   39   3.897   4.253   0.863  0.1619  0.9650 -0.4991
    6SOL    HW2   40   3.858   4.264   1.009 -2.9742 -0.7223 -1.1126
    7SOL     OW   41   4.654   1.440   2.907  0.5530  0.0540 -0.4805
    7SOL    HW1   42   4.620   1.478   2.826 -0.0522  0.4450 -0.0519
    7SOL    HW2   43   4.578   1.396   2.946 -0.2063  3.0665  1.7589
    8SOL     OW   44   2.161   1.516   1.310  0.1275  0.3974 -0.3702
    8SOL    HW1   45   2.131   1.578   1.243  0.8439 -1.4460 -2.5155
    8SOL    HW2   46   2.080   1.475   1.342 -0.1565  0.4796 -0.9590
    9SOL     OW   47   2.800   0.042   1.089 -0.2795  0.0917  0.1699
    9SOL    HW1   48   2.867   0.053   1.022  0.0026  1.1047  0.5993
    9SOL    HW2   49   2.730  -0.007   1.046 -0.8118  2.0685 -1.3912
   10SOL     OW   50   3.081   0.915   2.317  0.1923  0.1252 -0.1887
   10SOL    HW1   51   3.048   0.826   2.328  0.0997 -0.0531 -1.6511
   10SOL    HW2   52   3.109   0.919   2.225  0.5012  1.5029 -0.0599
   11SOL     OW   53   0.649   4.368   0.319 -1.0204  0.1445 -0.3150
   11SOL    HW1   54   0.712   4.311   0.363 -1.4891  0.2830  0.5823
   11SOL    HW2   55   0.697   4.408   0.248  0.2510  1.1415  1.0500
   12SOL     OW   56   1.414   1.752   3.481 -0.6419  0.2621 -0.2651
   12SOL    HW1   57   1.501   1.774   3.446 -0.9411  1.1865 -0.4624
   12SOL    HW2   58   1.393   1.825   3.539 -1.2184 -0.0356 -0.0993
   13SOL     OW   59   0.481   4.758   1.244  0.0809  0.0967  0.5619
   13SOL    HW1   60   0.496   4.664   1.233 -2.0538  0.0394 -3.5138
   13SOL    HW2   61   0.390   4.765   1.272  0.5609  1.0144  2.0400
   14SOL     OW   62   0.470   2.669   4.750  0.1808 -0.1614 -0.3111
   14SOL    HW1   63   0.449   2.642   4.840  0.4840 -1.2988 -0.5576
   14SOL    HW2   64   0.463   2.588   4.699  3.2000 -0.2432 -0.7501
   15SOL     OW   65   3.802   2.768   3.122 -0.5783  0.0682  0.3458
   15SOL    HW1   66   3.714   2.730   3.112 -0.2594 -1.0028  1.3836
   15SOL    HW2   67   3.856   2.720   3.060 -0.8047  1.0854 -0.6706
   16SOL     OW   68   2.804   0.812   4.525 -0.0135 -0.1846  0.2883
   16SOL    HW1   69   2.818   0.845   4.614  1.1512  1.2253 -0.3731
   16SOL    HW2   70   2.890   0.779   4.498 -0.7594 -2.2763  0.2895
   17SOL     OW   71   1.534   4.098   1.975 -0.1194  0.2975  0.4544
   17SOL    HW1   72   1.578   4.160   1.916 -0.9933 -0.7480 -1.4036
   17SOL    HW2   73   1.516   4.021   1.920  0.8008 -1.6066  2.6131
   18SOL     OW   74   0.796   2.355   2.740 -0.0514  0.0803 -0.1621
   18SOL    HW1   75   0.828   2.265   2.744  0.6500  0.2554 -1.3636
   18SOL    HW2   76   0.727   2.354   2.674 -0.0909  0.4113 -0.1316
   19SOL     OW   77   2.875   1.988   4.114 -0.3456  0.1344 -0.2161
   19SOL    HW1   78   2.798   1.935   4.092 -0.8873  0.1385  1.5256
   19SOL    HW2   79   2.942   1.960   4.052 -1.4682 -0.5347 -1.1804
   20SOL     OW   80   0.878   2.410   1.466 -0.0418 -0.2128  0.0204
   20SOL    HW1   81   0.856   2.363   1.546  0.8683  0.6926  0.8385
   20SOL    HW2   82   0.959   2.369   1.435 -0.8625 -1.1523 -0.9611
   21SOL     OW   83   4.819   1.762   4.406 -0.2108 -0.5659 -0.1104
   21SOL    HW1   84   4.818   1.828   4.337  1.1925 -0.8046 -0.3872
   21SOL    HW2   85   4.907   1.767   4.443 -0.8393 -0.6568  1.4772
   22SOL     OW   86   3.331   1.548   1.347 -0.1478 -0.2742  0.0300
   22SOL    HW1   87   3.391   1.475   1.330  0.1880 -0.2658  1.1369
   22SOL    HW2   88   3.374   1.624   1.309  0.0750 -0.4376 -0.0488
   23SOL     OW   89   2.724   0.818   0.678 -0.1774  0.4576 -0.1872
   23SOL    HW1   90   2.688   0.762   0.746 -1.0609 -0.7694 -1.6105
   23SOL    HW2   91   2.801   0.770   0.645 -0.8458  0.1133 -1.3041
   24SOL     OW   92   4.753   0.966   1.560  0.5574 -0.4991 -0.1160
   24SOL    HW1   93   4.663   0.996   1.545  0.7432 -0.4478 -1.2311
   24SOL    HW2   94   4.784   0.940   1.473  0.9606 -2.3980  0.5627
   25SOL     OW   95   3.763   3.682   3.964  0.0593  0.1544 -0.0889
   25SOL    HW1   96   3.829   3.699   4.030 -1.4253 -0.2375  1.5583
   25SOL    HW2   97   3.710   3.761   3.962  0.6542  0.5520 -1.5558
   26SOL     OW   98   1.147   3.523   3.836  0.0794  0.4321 -0.3541
   26SOL    HW1   99   1.211   3.583   3.798  1.3099  1.1449  2.5978
   26SOL    HW2  100   1.120   3.564   3.918 -3.7416 -0.1885 -1.1079
   27SOL     OW  101   3.577   3.552   3.809  0.0887 -0.2637 -0.1041
   27SOL    HW1  102   3.668   3.543   3.836 -0.6612 -0.9742  2.5000
   27SOL    HW2  103   3.541   3.620   3.867 -0.6537  1.3398 -2.2920
   28SOL     OW  104   3.322   3.505   0.020  0.0009 -0.8490 -0.1544
   28SOL    HW1  105   3.237   3.519   0.061  0.8712  0.2962  1.3534
   28SOL    HW2  106   3.301   3.470  -0.067 -1.9748 -1.0156  0.3390
   29SOL     OW  107   3.972   3.651   4.452  1.0230  0.5775  0.2785
   29SOL    HW1  108   4.063   3.665   4.428  1.0476  0.7067  0.4464
   29SOL    HW2  109   3.943   3.734   4.489  0.5229  0.8788 -0.7670
   30SOL     OW  110   2.307   1.301   3.845 -0.3439  0.1521  0.0050
   30SOL    HW1  111   2.378   1.252   3.887 -1.2899 -0.9174  0.4185
   30SOL    HW2  112   2.343   1.388   3.831  0.8473 -0.1917  0.7491
   31SOL     OW  113   1.846   1.550   0.217 -0.4750  0.4924 -0.0930
   31SOL    HW1  114   1.860   1.588   0.130 -0.0088  1.0832  0.2343
   31SOL    HW2  115   1.793   1.615   0.263  1.0736  1.1993  0.7697
   32SOL     OW  116   3.063   4.009   2.963  0.3121 -0.0107  0.0276
   32SOL    HW1  117   3.068   3.984   3.055  1.9052  1.2749  0.3447
   32SOL    HW2  118   2.987   4.066   2.958  0.3403  0.0844  0.6051
   33SOL     OW  119   1.023   3.230   0.294  0.2241  0.4586 -0.1792
   33SOL    HW1  120   1.009   3.137   0.313 -0.4663  0.6683  0.3592
   33SOL    HW2  121   1.063   3.230   0.207  0.0686 -0.3340 -0.2624
   34SOL     OW  122   1.090   4.785   0.372 -0.6635  0.1112  0.1525
   34SOL    HW1  123   1.027   4.789   0.444 -1.2148 -1.8373 -0.1544
   34SOL    HW2  124   1.162   4.731   0.406 -0.0329  0.7748 -0.1196
   35SOL     OW  125   4.289   4.194   3.022  0.2939 -0.1890 -0.2332
   35SOL    HW1  126   4.330   4.213   2.937 -2.2911 -0.4659 -1.6603
   35SOL    HW2  127   4.213   4.252   3.026  0.9289  0.6079  2.4722
   36SOL     OW  128   4.280   4.731   2.577 -0.3394  0.0065  0.3808
   36SOL    HW1  129   4.329   4.803   2.615 -2.6869  2.0130 -0.1267
   36SOL    HW2  130   4.289   4.743   2.482  0.9088 -1.6508  0.2389
   37SOL     OW  131   4.515   3.726   0.300  0.5190 -0.0275 -0.5631
   37SOL    HW1  132   4.522   3.819   0.322  2.5115  0.1337 -1.6731
   37SOL    HW2  133   4.561   3.717   0.217 -0.2149 -1.9130 -0.8263
   38SOL     OW  134   2.675   3.294   1.668 -0.0292  0.1156 -0.0090
   38SOL    HW1  135   2.690   3.343   1.749 -0.2997  1.8449 -0.9566
   38SOL    HW2  136   2.751   3.237   1.660  2.2165  2.9738 -0.6540
   39SOL     OW  137   0.108   4.327   4.451 -0.1813  0.5010 -0.0313
   39SOL    HW1  138   0.077   4.311   4.361  1.6461 -0.5793 -0.5278
   39SOL    HW2  139   0.099   4.242   4.494 -0.8879  0.9750  0.8021
   40SOL     OW  140   4.446   4.631   3.409 -0.2230 -0.2303 -0.5337
   40SOL    HW1  141   4.420   4.588   3.491 -1.2885  1.6686  0.1996
   40SOL    HW2  142   4.397   4.584   3.342 -0.7592 -0.6500  0.1294
   41SOL     OW  143   0.721   3.961   1.552  0.0745  0.0381  0.1615
   41SOL    HW1  144   0.753   4.007   1.474 -0.9108  0.7296  0.1407
   41SOL    HW2  145   0.799   3.946   1.605  0.8118 -0.6935 -1.0799
   42SOL     OW  146   4.532   3.261   3.759 -0.6998  0.5941 -0.3594
   42SOL    HW1  147   4.568   3.302   3.680 -0.2430 -1.0729 -1.0570
   42SOL    HW2  148   4.609   3.235   3.810 -0.9220 -0.5173 -0.5517
   43SOL     OW  149   0.899   1.313   0.645 -0.6078 -0.6071 -0.1203
   43SOL    HW1  150   0.988   1.295   0.614 -0.1447  0.7571  0.3341
   43SOL    HW2  151   0.888   1.256   0.720  0.7674  0.7758  1.2061
   44SOL     OW  152   2.869   1.104   0.690 -0.3800  0.3541  0.0764
   44SOL    HW1  153   2.958   1.085   0.720 -1.5015  0.4864  4.0044
   44SOL    HW2  154   2.812   1.050   0.744 -2.7929  0.2873 -2.2822
   45SOL     OW  155   3.562   1.006   0.086 -0.2666  0.7922  0.4193
   45SOL    HW1  156   3.621   1.082   0.080 -1.2124  1.5153 -0.0843
   45SOL    HW2  157   3.509   1.023   0.164 -1.8873  1.7394 -0.8118
   46SOL     OW  158   2.642   4.140   1.829 -0.0629  0.0282  0.8739
   46SOL    HW1  159   2.600   4.054   1.827  0.4201 -0.2311  1.6302
   46SOL    HW2  160   2.734   4.122   1.845  0.0760  0.6781  0.8499
   47SOL     OW  161   0.760   3.937   3.753 -0.2373 -0.5060 -0.3606
   47SOL    HW1  162   0.806   3.859   3.783  0.9100 -0.3285 -1.5539
   47SOL    HW2  163   0.827   4.005   3.749 -0.9041  0.1487 -0.7457
   48SOL     OW  164   0.275   0.723   4.690  0.0046 -0.5217  0.4543
   48SOL    HW1  165   0.211   0.705   4.759 -0.8812  0.3021 -0.1324
   48SOL    HW2  166   0.312   0.637   4.669 -1.1640 -1.0730  0.5681
   49SOL     OW  167   2.805   3.213   0.155 -0.1997  0.5709  0.1983
   49SOL    HW1  168   2.799   3.284   0.092  0.8571 -1.4234 -2.3412
   49SOL    HW2  169   2.874   3.239   0.215 -0.1811  1.8824 -0.3714
   50SOL     OW  170   2.945   0.939   4.759 -0.2398 -0.5084  0.1249
   50SOL    HW1  171   3.026   0.977   4.794 -0.4755  1.1050 -0.9486
   50SOL    HW2  172   2.885   0.939   4.832 -0.3823  1.7607  0.0674
   51SOL     OW  173   0.979   3.719   3.992  0.1589  0.0283  0.4651
   51SOL    HW1  174   0.978   3.723   3.896 -0.4473 -0.9250  0.4066
   51SOL    HW2  175   0.887   3.704   4.015  0.5168 -1.4025  1.0812
   52SOL     OW  176   1.901   1.091   0.097 -0.0976  0.4478 -0.7692
   52SOL    HW1  177   1.930   1.143   0.022 -1.6453  0.6431 -1.2565
   52SOL    HW2  178   1.919   1.147   0.173 -1.8854  1.8508 -1.2901
   53SOL     OW  179   1.594   3.345   4.782 -0.0466 -0.0767 -0.1518
   53SOL    HW1  180   1.588   3.436   4.813  0.1306 -0.0642 -0.1517
   53SOL    HW2  181   1.504   3.314   4.780 -0.2083  0.4074 -1.0645
   54SOL     OW  182   4.445   2.608   3.058  0.2750 -0.3435 -0.2636
   54SOL    HW1  183   4.395   2.689   3.071  0.4931  0.0183 -1.4829
   54SOL    HW2  184   4.526   2.637   3.016  0.2734 -1.2104 -0.8878
   55SOL     OW  185   0.139   3.644   4.454 -0.3818  0.5839  0.1366
   55SOL    HW1  186   0.233   3.638   4.471 -0.3952  1.2909  0.4881
   55SOL    HW2  187   0.105   3.699   4.524 -0.8541  1.3589 -0.6826
   56SOL     OW  188   2.836   0.163   1.545 -0.2885  0.3032  0.3832
   56SOL    HW1  189   2.803   0.138   1.458  1.3406  2.1367 -0.8452
   56SOL    HW2  190   2.759   0.161   1.601 -1.1079 -2.5410 -0.6652
   57SOL     OW  191   2.486   2.161   4.236  0.3776 -0.2021  0.1884
   57SOL    HW1  192   2.430   2.231   4.271  3.1976  0.9373  2.9466
   57SOL    HW2  193   2.534   2.202   4.164  1.4497  0.5585  1.2929
   58SOL     OW  194   1.329   3.253   4.690  0.0707 -0.5527  0.7308
   58SOL    HW1  195   1.320   3.348   4.692  1.8015 -0.3499  0.1561
   58SOL    HW2  196   1.272   3.223   4.761  0.9153  1.0377  2.1568
   59SOL     OW  197   0.496   2.839   0.279  1.1787  0.2999  0.3428
   59SOL    HW1  198   0.421   2.854   0.337  0.8766 -1.0831  0.3303
   59SOL    HW2  199   0.544   2.922   0.281  0.4448  0.7222  1.5059
   60SOL     OW  200   2.754   1.448   4.521  0.2596 -0.4376  0.0691
   60SOL    HW1  201   2.825   1.423   4.462 -1.2897  0.4736 -2.3686
   60SOL    HW2  202   2.689   1.378   4.512  0.2534 -0.5829  1.1801
   61SOL     OW  203   0.792   4.582   0.211  0.0568  0.3220 -0.1062
   61SOL    HW1  204   0.734   4.636   0.266  0.3982 -0.1670  0.7588
   61SOL    HW2  205   0.843   4.646   0.162 -0.4198  0.7740 -0.0261
   62SOL     OW  206   2.671   2.800   3.993  0.4557 -0.2504 -0.1752
   62SOL    HW1  207   2.635   2.749   4.065 -0.3950 -2.5100 -2.0540
   62SOL    HW2  208   2.596   2.848   3.957  0.6601  0.0759 -0.1693
   63SOL     OW  209   0.148   0.359   1.669 -0.3123  0.2605  0.3671
   63SOL    HW1  210   0.068   0.398   1.636 -0.0734  2.4446  2.1495
   63SOL    HW2  211   0.219   0.404   1.623 -0.0660  1.1464  1.5514
   64SOL     OW  212   2.367   0.980   4.820 -0.2456 -0.6503  0.5424
   64SOL    HW1  213   2.391   0.961   4.911  1.4033  1.8345  0.7214
   64SOL    HW2  214   2.294   1.042   4.828 -2.0976 -2.6331  0.0498
   65SOL     OW  215   1.963   1.087   3.414 -0.0267  0.0988  0.0156
   65SOL    HW1  216   2.045   1.127   3.385 -0.3029  0.7799  0.1572
   65SOL    HW2  217   1.902   1.160   3.422 -0.5388 -0.3510  0.2941
   66SOL     OW  218   1.403   4.833   0.091  0.1965 -0.3129  0.0440
   66SOL    HW1  219   1.492   4.799   0.104  1.0633  1.3115 -1.2140
   66SOL    HW2  220   1.414   4.906   0.030 -2.1758 -0.8445 -1.1418
   67SOL     OW  221   4.643   1.709   1.211 -0.2979  0.2841  0.0773
   67SOL    HW1  222   4.576   1.758   1.163 -1.9274 -1.7865  0.0919
   67SOL    HW2  223   4.636   1.619   1.177  1.7054 -0.2566  0.9269
   68SOL     OW  224   3.802   4.659   1.972  0.2816 -0.1824  0.0459
   68SOL    HW1  225   3.772   4.750   1.981 -1.0151 -0.3600 -1.8499
   68SOL    HW2  226   3.897   4.664   1.978  0.1846  1.1331  1.0206
   69SOL     OW  227   3.094   3.138   4.108 -0.2165 -0.0996 -0.5690
   69SOL    HW1  228   3.006   3.166   4.084  0.5146  1.0450 -2.0291
   69SOL    HW2  229   3.086   3.112   4.200 -1.4475  2.9249  0.2936
   70SOL     OW  230   1.771   0.204   4.522 -0.9529 -0.0386 -0.0280
   70SOL    HW1  231   1.798   0.276   4.578  0.7426 -0.3291 -0.4362
   70SOL    HW2  232   1.697   0.239   4.471 -0.7573  1.0850  0.4472
   71SOL     OW  233   1.418   2.177   0.429  0.1334  0.2902 -0.1175
   71SOL    HW1  234   1.338   2.220   0.458  0.0240  1.2433 -1.7233
   71SOL    HW2  235   1.388   2.094   0.392  0.1706 -0.4408  1.3860
   72SOL     OW  236   3.233   0.564   3.102  0.5670  0.3312  0.5590
   72SOL    HW1  237   3.320   0.534   3.129  0.6312 -0.9634 -0.9587
   72SOL    HW2  238   3.249   0.646   3.055  1.1953 -0.7157 -1.1355
   73SOL     OW  239   2.616   0.748   4.018  0.0244  0.6785  0.5129
   73SOL    HW1  240   2.542   0.687   4.024  1.1222 -0.9498 -1.2007
   73SOL    HW2  241   2.673   0.725   4.092  0.2815 -0.2147  0.0536
   74SOL     OW  242   0.229   0.811   3.005  0.1487 -0.4066  0.0198
   74SOL    HW1  243   0.187   0.838   2.923 -0.3277  0.7392  0.6304
   74SOL    HW2  244   0.318   0.846   3.000  0.1501 -0.4171 -0.0335
   75SOL     OW  245   2.216   2.351   0.258 -0.2301  0.1195  0.3112
   75SOL    HW1  246   2.278   2.282   0.233 -1.4516 -1.2666  0.9277
   75SOL    HW2  247   2.142   2.339   0.198 -1.2139 -0.2771  1.5556
   76SOL     OW  248   0.849   1.541   0.864 -0.5055 -0.0395  0.1677
   76SOL    HW1  249   0.861   1.596   0.787  0.1230 -0.5291 -0.0940
   76SOL    HW2  250   0.797   1.595   0.924 -0.1630  0.7202 -0.2026
   77SOL     OW  251   3.305   0.050   4.856 -0.1698  0.3018  0.0328
   77SOL    HW1  252   3.368   0.119   4.878 -0.3628  0.2149  0.8551
   77SOL    HW2  253   3.284   0.008   4.939 -0.5131 -0.3643 -0.3810
   78SOL     OW  254   1.402   2.255   1.494  0.5716 -0.9090 -0.7003
   78SOL    HW1  255   1.345   2.266   1.417  0.7735  0.2936 -0.6952
   78SOL    HW2  256   1.389   2.164   1.519 -0.2481 -1.0629 -1.5751
   79SOL     OW  257   3.284   4.706   0.993  0.2798 -0.3156  0.1590
   79SOL    HW1  258   3.320   4.617   0.998 -0.4632 -0.5694  1.3267
   79SOL    HW2  259   3.294   4.740   1.082 -1.1190  0.0901  0.1774
   80SOL     OW  260   3.379   3.524   0.567 -0.6228 -0.1244 -0.0463
   80SOL    HW1  261   3.324   3.470   0.623 -2.1891  1.9544  0.5446
   80SOL    HW2  262   3.392   3.471   0.488 -0.3328 -2.1526  1.3113
   81SOL     OW  263   0.748   3.799   4.462  0.1534 -0.4688 -0.2186
   81SOL    HW1  264   0.843   3.801   4.475  0.1425  0.0241 -0.2038
   81SOL    HW2  265   0.718   3.886   4.489 -0.2738 -0.5451 -0.4397
   82SOL     OW  266   0.136   0.983   3.818 -0.2304  0.0005 -0.2806
   82SOL    HW1  267   0.227   1.007   3.802  0.1319 -1.2100 -0.1683
   82SOL    HW2  268   0.092   1.065   3.837  1.2038  0.4420  1.3915
   83SOL     OW  269   2.250   4.062   0.084 -0.0596  0.1299 -0.2930
   83SOL    HW1  270   2.159   4.061   0.057 -0.4429  0.2758  0.9231
   83SOL    HW2  271   2.253   4.007   0.163  1.5156 -2.5387 -2.0566
   84SOL     OW  272   0.811   0.486   3.597  0.2090 -0.8367  0.4131
   84SOL    HW1  273   0.832   0.394   3.610  2.0522 -0.4564  0.3469
   84SOL    HW2  274   0.790   0.494   3.504 -1.2258 -1.3815  0.6570
   85SOL     OW  275   1.252   1.438   1.790  0.0264  0.0438 -0.2746
   85SOL    HW1  276   1.339   1.472   1.813 -0.5151  0.4782  1.2371
   85SOL    HW2  277   1.268   1.347   1.763  0.9821  0.2281 -0.3641
   86SOL     OW  278   3.291   2.744   2.240 -0.1039  0.4413  0.1261
   86SOL    HW1  279   3.364   2.763   2.181 -1.2617  0.5083 -1.3470
   86SOL    HW2  280   3.227   2.812   2.220  0.0818  1.4423  2.6279
   87SOL     OW  281   1.380   4.761   0.713  0.0569 -0.0089  0.3489
   87SOL    HW1  282   1.455   4.731   0.765  0.0638  1.1749  1.0673
   87SOL    HW2  283   1.329   4.815   0.774 -0.2304  0.9650 -0.7208
   88SOL     OW  284   4.051   4.609   4.834  0.2825 -0.1517 -0.0017
   88SOL    HW1  285   4.010   4.692   4.861 -1.9257 -0.8343 -1.1055
   88SOL    HW2  286   4.064   4.618   4.740  0.1269 -1.0123 -0.1115
   89SOL     OW  287   0.062   0.215   3.980 -0.1555  0.1830  0.2984
   89SOL    HW1  288   0.071   0.218   4.075 -0.8086  1.0111  0.3537
   89SOL    HW2  289  -0.026   0.181   3.965 -0.7092  1.6209  0.0584
   90SOL     OW  290   0.812   1.715   0.649  0.7613 -0.6776 -0.2612
   90SOL    HW1  291   0.860   1.707   0.566  0.1131  1.1670 -0.8604
   90SOL    HW2  292   0.823   1.807   0.674 -1.2646 -0.5438  0.3076
   91SOL     OW  293   3.668   4.063   3.384 -0.0438  0.3578 -0.1032
   91SOL    HW1  294   3.751   4.089   3.344 -0.7297  0.6958 -1.3584
   91SOL    HW2  295   3.630   4.145   3.416 -1.4394  0.7806 -2.5889
   92SOL     OW  296   0.037   2.434   3.531  0.2241  0.1939 -0.5239
   92SOL    HW1  297   0.068   2.359   3.481 -1.6945 -0.2047 -1.1775
   92SOL    HW2  298  -0.007   2.489   3.466  0.3399  1.1802  0.2147
   93SOL     OW  299   4.195   1.065   0.550  0.0015 -0.2136 -0.5686
   93SOL    HW1  300   4.261   0.998   0.569 -1.0558 -0.9121  0.8833
   93SOL    HW2  301   4.112   1.019   0.560 -0.7325  0.6392 -2.3672
   94SOL     OW  302   3.393   0.490   3.397  0.4632  0.0783  0.2223
   94SOL    HW1  303   3.458   0.420   3.405  0.0741 -0.2975  0.1508
   94SOL    HW2  304   3.417   0.552   3.466  1.3042  0.2872 -0.2429
   95SOL     OW  305   1.280   4.857   0.967  0.1231 -0.5143 -0.7520
   95SOL    HW1  306   1.232   4.815   1.038  1.6841 -0.2387  0.5289
   95SOL    HW2  307   1.290   4.948   0.995  0.6953 -0.3777 -1.3599
   96SOL     OW  308   4.828   1.590   0.785  0.1033  0.0007 -0.2047
   96SOL    HW1  309   4.902   1.550   0.831 -0.0257 -1.6803 -1.3994
   96SOL    HW2  310   4.817   1.675   0.828  2.8077  0.3628 -0.0831
   97SOL     OW  311   4.328   3.055   3.353  0.3015 -0.0638 -0.1684
   97SOL    HW1  312   4.352   3.094   3.437  0.6058 -0.4699 -0.0645
   97SOL    HW2  313   4.328   2.961   3.369  0.8508 -0.1667 -0.7449
   98SOL     OW  314   0.060   3.538   3.885 -0.6619 -0.0384 -0.3553
   98SOL    HW1  315   0.073   3.464   3.943 -0.6463 -0.4460 -0.8704
   98SOL    HW2  316   0.147   3.577   3.877 -0.6132 -0.1395 -0.3173
   99SOL     OW  317   0.646   3.095   1.444  0.1663 -0.1758 -0.6160
   99SOL    HW1  318   0.608   3.154   1.509 -0.3256 -1.7349  0.5528
   99SOL    HW2  319   0.720   3.054   1.489  0.3319 -0.6655 -1.3191
  100SOL     OW  320   0.631   1.394   3.857  0.6055 -0.2260  0.5927
  100SOL    HW1  321   0.681   1.328   3.905  0.2686 -0.2295  0.9406
  100SOL    HW2  322   0.553   1.409   3.910 -0.0027 -0.5632 -0.1796
  101SOL     OW  323   0.371   4.355   0.181  0.0742  0.6014  0.5914
  101SOL    HW1  324   0.438   4.360   0.112  0.0550  1.2485  0.6101
  101SOL    HW2  325   0.413   4.396   0.257 -0.2521  0.7834  0.6745
  102SOL     OW  326   4.915   1.281   2.368  0.3057 -0.3202  0.3742
  102SOL    HW1  327   4.885   1.369   2.347 -0.3671 -0.2404  1.5355
  102SOL    HW2  328   4.847   1.223   2.332 -0.1220 -0.2571  1.0498
  103SOL     OW  329   2.085   0.257   1.459  0.2845  0.2945 -0.6288
  103SOL    HW1  330   2.003   0.210   1.443  1.2353 -1.1004 -1.6832
  103SOL    HW2  331   2.142   0.191   1.499  0.7159  1.4157  0.6518
  104SOL     OW  332   1.459   3.636   0.096 -0.1336  0.2103  0.0968
  104SOL    HW1  333   1.400   3.585   0.151  2.1809 -0.6321  1.9653
  104SOL    HW2  334   1.518   3.680   0.157  0.3867  2.0619 -1.6254
  105SOL     OW  335   3.818   2.827   3.396 -0.4704  0.1166  0.4712
  105SOL    HW1  336   3.861   2.774   3.464 -1.2098 -1.2360 -0.0696
  105SOL    HW2  337   3.867   2.808   3.317 -0.9484 -0.0236  0.2044
  106SOL     OW  338   2.012   2.213   1.884  0.6894 -0.1370 -0.6751
  106SOL    HW1  339   1.988   2.304   1.899 -0.2821 -0.4750 -0.0536
  106SOL    HW2  340   1.928   2.166   1.882  1.0966 -0.8786 -2.0474
  107SOL     OW  341   3.246   0.617   1.868  0.5437  0.2747  0.0980
  107SOL    HW1  342   3.264   0.542   1.811 -1.4974 -0.4113  0.2972
  107SOL    HW2  343   3.238   0.691   1.808 -0.3299 -0.2102 -0.4003
  108SOL     OW  344   2.475   1.875   0.556  0.0265  0.1381  0.1137
  108SOL    HW1  345   2.492   1.787   0.523  0.6861  0.5978 -0.8298
  108SOL    HW2  346   2.539   1.888   0.625  1.6718  0.7709 -1.4416
  109SOL     OW  347   0.307   3.873   3.731 -0.6793  0.0357  0.6060
  109SOL    HW1  348   0.388   3.866   3.681 -0.3774 -3.1346  1.3147
  109SOL    HW2  349   0.311   3.959   3.773  1.8349  0.3492 -0.1190
  110SOL     OW  350   2.475   4.153   1.591 -0.5797 -0.1633  0.1940
  110SOL    HW1  351   2.467   4.098   1.669 -1.9969 -2.1945 -1.2860
  110SOL    HW2  352   2.416   4.226   1.607 -0.9187 -0.6046  1.0094
  111SOL     OW  353   4.235   0.969   1.202  0.1261  0.1964  0.6862
  111SOL    HW1  354   4.319   0.948   1.243  0.2001 -1.4522 -0.2295
  111SOL    HW2  355   4.244   0.938   1.112 -1.6860 -0.6376  0.7486
  112SOL     OW  356   4.624   4.623   4.024  0.2760  0.2596  0.0752
  112SOL    HW1  357   4.543   4.665   4.053  0.8579  1.4750  0.0325
  112SOL    HW2  358   4.658   4.579   4.102 -0.9612 -1.2039 -0.1762
  113SOL     OW  359   4.430   4.805   0.845  0.5960 -0.2680 -0.3384
  113SOL    HW1  360   4.472   4.728   0.807 -0.0099 -0.4709 -0.6109
  113SOL    HW2  361   4.362   4.829   0.782  0.5586  0.2873 -0.0925
  114SOL     OW  362   1.288   0.461   2.551  0.0205  0.8280  0.3002
  114SOL    HW1  363   1.323   0.375   2.526 -0.7820  0.1476  1.4031
  114SOL    HW2  364   1.339   0.486   2.628  0.9321  1.8345 -0.6058
  115SOL     OW  365   1.135   0.761   3.910 -0.3641 -0.1820 -0.3622
  115SOL    HW1  366   1.202   0.799   3.854 -1.1530 -0.6962 -1.7059
  115SOL    HW2  367   1.062   0.741   3.851 -1.3550 -0.4760  0.8921
  116SOL     OW  368   3.363   0.815   0.341 -0.0084  0.5641  0.6608
  116SOL    HW1  369   3.296   0.806   0.272  0.8536  2.0124 -0.4141
  116SOL    HW2  370   3.316   0.797   0.422 -1.0119 -1.4311 -0.2856
  117SOL     OW  371   4.589   1.140   1.882  0.4133 -0.3997  0.1818
  117SOL    HW1  372   4.536   1.217   1.903 -0.1382 -0.6393 -0.3036
  117SOL    HW2  373   4.565   1.076   1.948 -0.3469 -0.7080 -0.3853
  118SOL     OW  374   2.026   2.546   4.121  0.1153  0.0299 -0.1797
  118SOL    HW1  375   2.034   2.607   4.048  0.9832  0.6784  0.4381
  118SOL    HW2  376   2.037   2.600   4.199  0.9282 -0.9104  0.3759
  119SOL     OW  377   4.036   0.490   4.550 -0.6522  0.4324  0.2775
  119SOL    HW1  378   4.117   0.449   4.581 -0.5963  1.9494  2.2786
  119SOL    HW2  379   4.033   0.575   4.594 -3.3007  0.4629  0.1668
  120SOL     OW  380   1.564   0.083   2.015  0.6733 -0.3688  0.1263
  120SOL    HW1  381   1.478   0.095   1.976  1.8106  0.5864 -2.2818
  120SOL    HW2  382   1.554   0.113   2.105 -1.1235  1.3479 -0.5814
  121SOL     OW  383   4.539   2.617   4.082  0.4585  0.2896 -0.5567
  121SOL    HW1  384   4.606   2.624   4.014 -1.6400 -1.4457 -2.9692
  121SOL    HW2  385   4.469   2.675   4.054 -0.3314 -0.2119  0.3149
  122SOL     OW  386   0.612   1.896   1.669  0.3331 -0.2447  0.3297
  122SOL    HW1  387   0.638   1.931   1.754  0.7672 -0.2549  0.2052
  122SOL    HW2  388   0.656   1.812   1.662 -1.6504 -1.4059  1.1270
  123SOL     OW  389   0.344   0.185   0.893 -0.4527 -0.5020  0.3353
  123SOL    HW1  390   0.338   0.258   0.956 -0.1695  0.7408 -1.0184
  123SOL    HW2  391   0.409   0.126   0.930  0.8217  0.9608  0.5111
  124SOL     OW  392   0.552   2.848   1.292  0.1180  0.1129  0.0286
  124SOL    HW1  393   0.483   2.812   1.348 -1.4446  0.9033 -1.3078
  124SOL    HW2  394   0.586   2.923   1.342  0.1277 -0.3648  0.7630
  125SOL     OW  395   3.651   3.019   0.908  0.2847 -0.3136  0.0660
  125SOL    HW1  396   3.634   2.926   0.896 -1.6891 -0.3810  2.5139
  125SOL    HW2  397   3.567   3.061   0.894  1.3575  1.3483 -2.1387
  126SOL     OW  398   1.661   3.743   2.679  0.0387  0.0732  0.5040
  126SOL    HW1  399   1.733   3.720   2.621  1.0355 -1.2984  2.2036
  126SOL    HW2  400   1.582   3.733   2.625  1.0186  0.5275 -1.0685
  127SOL     OW  401   0.195   4.074   1.814  0.1525  0.0239  0.3594
  127SOL    HW1  402   0.266   4.010   1.821  0.8682  0.7193 -0.2512
  127SOL    HW2  403   0.143   4.043   1.740  0.9135  0.5123 -0.4040
  128SOL     OW  404   1.525   0.143   2.709 -0.0328  0.6709 -0.0265
  128SOL    HW1  405   1.563   0.221   2.668 -0.6462  0.0591 -1.8501
  128SOL    HW2  406   1.430   0.159   2.708 -0.2872 -0.6595 -1.7496
  129SOL     OW  407   1.137   1.928   1.783 -0.0124  0.2287  0.4714
  129SOL    HW1  408   1.101   2.002   1.833 -0.9476  1.3815 -1.7582
  129SOL    HW2  409   1.075   1.856   1.800 -1.3625  1.1351 -0.4044
  130SOL     OW  410   2.464   1.041   1.827 -0.3871 -0.0924  0.2893
  130SOL    HW1  411   2.559   1.034   1.837 -0.1584 -1.2398 -1.9931
  130SOL    HW2  412   2.432   0.951   1.835 -0.8779 -0.1753 -1.9098
  131SOL     OW  413   3.522   0.617   3.584 -0.4019  0.0955  0.1145
  131SOL    HW1  414   3.577   0.553   3.629  1.7201  2.5397  1.2800
  131SOL    HW2  415   3.482   0.668   3.655 -0.6716  1.1371 -0.7527
  132SOL     OW  416   1.263   1.318   3.637  0.5618 -0.1646 -0.4918
  132SOL    HW1  417   1.248   1.410   3.613 -0.0464 -0.2952 -0.6344
  132SOL    HW2  418   1.180   1.289   3.674  0.9758 -0.4554  0.2199
  133SOL     OW  419   1.116   2.950   4.596  0.3004 -0.4306 -0.2471
  133SOL    HW1  420   1.125   3.044   4.610  1.0760 -0.6331  0.7338
  133SOL    HW2  421   1.165   2.933   4.516 -1.2271  0.2207 -1.3776
  134SOL     OW  422   3.316   3.601   4.633  0.0871  0.3878 -0.4990
  134SOL    HW1  423   3.359   3.681   4.664 -1.0654  1.1153 -0.7170
  134SOL    HW2  424   3.378   3.562   4.571  0.6197  1.1605 -0.4576
  135SOL     OW  425   3.701   0.284   2.548  0.0176 -0.2521 -0.3887
  135SOL    HW1  426   3.755   0.299   2.471 -0.7910 -1.1493 -1.1517
  135SOL    HW2  427   3.748   0.327   2.619 -0.0550  2.0549 -1.6546
  136SOL     OW  428   3.769   0.327   0.393  0.3006  0.3510 -0.3921
  136SOL    HW1  429   3.759   0.280   0.476 -1.6263 -2.1936 -1.9634
  136SOL    HW2  430   3.852   0.296   0.357  0.3754  0.2887 -0.1686
  137SOL     OW  431   4.222   4.175   1.182 -0.1467  0.1192 -0.2990
  137SOL    HW1  432   4.162   4.148   1.113 -0.3810  1.0468 -0.4752
  137SOL    HW2  433   4.281   4.238   1.139  1.1259 -0.9537 -0.1949
  138SOL     OW  434   2.991   3.409   3.856 -0.0543  0.0270 -0.6997
  138SOL    HW1  435   2.969   3.317   3.847  1.2502 -0.4149  0.2632
  138SOL    HW2  436   2.909   3.452   3.878 -0.3565 -1.2241  0.7855
  139SOL     OW  437   2.369   2.176   0.692 -0.6481  0.1254 -0.2360
  139SOL    HW1  438   2.454   2.214   0.716 -1.4742  1.4796  0.6283
  139SOL    HW2  439   2.332   2.146   0.775 -1.6928  1.0033 -0.3673
  140SOL     OW  440   4.874   1.548   3.266 -0.3531  0.3485 -0.6142
  140SOL    HW1  441   4.889   1.487   3.193  1.3123  0.5890 -0.5326
  140SOL    HW2  442   4.962   1.577   3.289 -1.0614  2.2205 -0.1618
  141SOL     OW  443   2.115   1.809   1.218 -0.4811  0.0064 -0.3170
  141SOL    HW1  444   2.098   1.814   1.312  0.0755 -0.0074 -0.2138
  141SOL    HW2  445   2.075   1.888   1.183  0.5981  0.7826  0.1379
  142SOL     OW  446   2.435   0.084   2.575  0.8688 -0.3908  0.8894
  142SOL    HW1  447   2.442   0.172   2.612  0.2073  0.5190 -1.0041
  142SOL    HW2  448   2.344   0.059   2.591  1.0766 -0.7751  1.4927
  143SOL     OW  449   4.934   1.762   4.097 -0.3701 -0.0459  0.5867
  143SOL    HW1  450   4.911   1.806   4.015  1.0014 -0.2225  0.0712
  143SOL    HW2  451   4.876   1.800   4.162 -1.4648  0.1314 -0.4476
  144SOL     OW  452   3.664   1.725   4.284 -0.3393 -0.1682  0.3900
  144SOL    HW1  453   3.662   1.760   4.195  0.9575  0.4598  0.5803
  144SOL    HW2  454   3.680   1.801   4.340 -1.4478 -0.5106  1.1959
  145SOL     OW  455   1.238   4.490   1.054 -0.2105  0.0639 -0.0459
  145SOL    HW1  456   1.250   4.453   0.967  0.3017  1.0820 -0.4287
  145SOL    HW2  457   1.313   4.457   1.104 -0.4034 -0.3711 -0.0401
  146SOL     OW  458   2.474   0.171   3.203 -0.2693  0.2968  0.1262
  146SOL    HW1  459   2.475   0.102   3.269 -1.4338  0.7285  0.6234
  146SOL    HW2  460   2.449   0.250   3.251 -0.0110  0.8485 -0.6280
  147SOL     OW  461   4.410   1.213   1.154  0.3039  0.1930  0.2826
  147SOL    HW1  462   4.371   1.130   1.182  0.6109 -0.7168 -1.7656
  147SOL    HW2  463   4.369   1.231   1.070  2.6008  0.3776 -0.8735
  148SOL     OW  464   0.838   0.740   3.374 -0.3217  0.1922 -0.0336
  148SOL    HW1  465   0.827   0.744   3.279  0.9352  1.6260 -0.1454
  148SOL    HW2  466   0.768   0.795   3.408 -1.4899 -1.2226 -0.0205
  149SOL     OW  467   3.632   4.618   3.302  0.0613  0.1142 -0.0949
  149SOL    HW1  468   3.538   4.611   3.315  0.1920 -2.4294 -0.0251
  149SOL    HW2  469   3.670   4.591   3.386  0.8613  0.4612 -0.3338
  150SOL     OW  470   1.131   1.755   2.997  0.1240  0.0095  0.1034
  150SOL    HW1  471   1.215   1.765   3.041 -0.1779 -0.2117  0.7538
  150SOL    HW2  472   1.153   1.716   2.912  0.5749 -1.3504  0.8105
  151SOL     OW  473   2.211   0.202   2.733  0.4509  0.6050 -0.4144
  151SOL    HW1  474   2.163   0.160   2.803  1.6379 -1.4350 -0.7584
  151SOL    HW2  475   2.245   0.283   2.773 -0.8200  0.6647  0.6287
  152SOL     OW  476   4.756   0.682   0.185 -0.1492  0.3845  0.2549
  152SOL    HW1  477   4.726   0.726   0.265 -2.0165 -1.0380  0.4155
  152SOL    HW2  478   4.702   0.721   0.116 -0.7807 -0.5624  0.1896
  153SOL     OW  479   3.405   1.931   3.400 -0.4403 -0.0085 -1.1406
  153SOL    HW1  480   3.489   1.936   3.446 -0.4813  0.7363 -1.1394
  153SOL    HW2  481   3.413   1.996   3.330 -1.2901  0.5769 -0.6985
  154SOL     OW  482   3.086   1.510   0.555 -0.3294  0.5138  0.0142
  154SOL    HW1  483   3.110   1.464   0.635 -0.6749  0.8670  0.3294
  154SOL    HW2  484   3.169   1.528   0.512 -0.1991 -0.5290 -0.1940
  155SOL     OW  485   2.315   2.428   2.925 -0.4203  0.4554  0.3168
  155SOL    HW1  486   2.282   2.354   2.874  0.0425  0.8649 -0.5888
  155SOL    HW2  487   2.331   2.392   3.012 -0.6192 -0.4017  0.0050
  156SOL     OW  488   0.517   1.144   0.422 -0.0414 -0.2023  1.1468
  156SOL    HW1  489   0.480   1.231   0.432 -0.8864 -0.4403  0.2252
  156SOL    HW2  490   0.570   1.149   0.342  1.8948  0.1109  2.4007
  157SOL     OW  491   3.178   2.980   0.207 -0.3974 -0.2432 -0.3076
  157SOL    HW1  492   3.244   3.047   0.219 -0.0381 -0.4504 -1.0704
  157SOL    HW2  493   3.216   2.901   0.244 -0.9036 -0.0073  0.7834
  158SOL     OW  494   4.069   0.574   2.205 -0.2776  0.0456  0.5506
  158SOL    HW1  495   4.153   0.543   2.170 -1.0717 -0.6580 -0.8234
  158SOL    HW2  496   4.090   0.605   2.293  1.2608 -0.9704  0.5895
  159SOL     OW  497   4.289   4.071   0.252 -0.3529  0.1644 -0.2229
  159SOL    HW1  498   4.221   4.118   0.203  0.8073 -0.6917 -2.8201
  159SOL    HW2  499   4.293   3.985   0.210  0.1732 -0.9587  1.9783
  160SOL     OW  500   2.185  -0.003   3.177  0.7384 -0.0494 -0.3749
  160SOL    HW1  501   2.127   0.061   3.136 -1.2379 -1.4687  0.0499
  160SOL    HW2  502   2.230   0.046   3.246 -0.2670  1.0258 -0.4544
  161SOL     OW  503   0.548   4.595   4.630  0.0615 -0.4866  0.0406
  161SOL    HW1  504   0.480   4.530   4.612 -0.1251 -0.5432  0.8732
  161SOL    HW2  505   0.624   4.542   4.656  0.3530 -0.4169 -0.6713
  162SOL     OW  506   2.044   3.057   4.597 -0.2191 -0.0683 -0.3070
  162SOL    HW1  507   2.034   3.117   4.671  1.1311  0.9573 -0.9028
  162SOL    HW2  508   1.970   3.077   4.540 -0.2551  0.4340 -0.0903
  163SOL     OW  509   0.717   3.726   4.038  0.3468 -0.2390 -0.4069
  163SOL    HW1  510   0.692   3.647   3.989 -0.3826  0.5953 -1.4210
  163SOL    HW2  511   0.644   3.741   4.098  0.6676 -0.5440  0.0707
  164SOL     OW  512   3.537   2.842   0.467 -0.1207  0.1210  0.2214
  164SOL    HW1  513   3.534   2.901   0.393 -0.2845  1.1378  1.0181
  164SOL    HW2  514   3.550   2.755   0.429  0.4774  0.7113 -0.9413
  165SOL     OW  515   1.841   1.808   0.530  0.3141 -0.7176  0.0839
  165SOL    HW1  516   1.779   1.735   0.527  2.2086 -2.4079 -0.2023
  165SOL    HW2  517   1.828   1.854   0.446  0.9824 -2.4417 -1.0133
  166SOL     OW  518   0.199   2.715   2.665 -0.0343 -0.4412 -0.0836
  166SOL    HW1  519   0.183   2.653   2.736  0.5782 -0.8370 -0.2842
  166SOL    HW2  520   0.176   2.800   2.703  0.2298 -0.6543  0.5744
  167SOL     OW  521   2.053   2.520   1.634  0.0405 -0.0730  0.4984
  167SOL    HW1  522   2.025   2.489   1.720 -1.4166 -0.2103  0.0094
  167SOL    HW2  523   2.036   2.614   1.636 -1.7840 -0.3389 -0.2317
  168SOL     OW  524   2.170   1.047   0.995  0.2859  0.4220 -0.4803
  168SOL    HW1  525   2.195   0.966   1.039  2.0377  0.0265 -2.1361
  168SOL    HW2  526   2.143   1.105   1.067  2.3980 -0.4255  1.0964
  169SOL     OW  527   2.597   1.234   4.466 -0.2852 -0.3974 -0.0358
  169SOL    HW1  528   2.649   1.168   4.420 -1.5361 -1.2720 -0.2382
  169SOL    HW2  529   2.525   1.253   4.407 -0.0860  0.9862  0.1375
  170SOL     OW  530   1.323   2.004   1.571 -0.1600  0.1033 -0.1692
  170SOL    HW1  531   1.305   1.935   1.507  0.4806 -2.2196  1.9802
  170SOL    HW2  532   1.253   1.995   1.636  0.6418  0.6432  0.7914
  171SOL     OW  533   4.925   3.000   0.125 -0.0992  0.1222 -0.1280
  171SOL    HW1  534   4.853   3.058   0.102 -0.6404 -1.2438 -2.0333
  171SOL    HW2  535   4.883   2.917   0.149  0.6985  0.2526  2.0055
  172SOL     OW  536   0.285   0.980   4.940 -0.1981 -0.2631 -0.5477
  172SOL    HW1  537   0.333   1.046   4.890  0.5334 -0.3697 -0.0161
  172SOL    HW2  538   0.319   0.896   4.908 -0.3311 -0.3511 -0.4609
  173SOL     OW  539   0.223   4.870   1.491  0.6550  0.7616  0.5338
  173SOL    HW1  540   0.287   4.941   1.485  0.6384  0.6575 -2.3257
  173SOL    HW2  541   0.275   4.790   1.495  0.7651  0.7327 -0.8658
  174SOL     OW  542   0.357   1.578   2.418  0.0360  0.0639 -1.0700
  174SOL    HW1  543   0.334   1.488   2.397 -1.0215  0.1461 -0.3099
  174SOL    HW2  544   0.309   1.597   2.499  1.8753  0.6197 -0.0474
  175SOL     OW  545   1.115   3.081   2.386  0.3702 -0.2077  0.4592
  175SOL    HW1  546   1.200   3.116   2.413  0.4252 -0.9009  1.2360
  175SOL    HW2  547   1.122   2.987   2.399 -0.1691 -0.3986 -0.4805
  176SOL     OW  548   2.070   2.944   3.497 -0.4331  0.4397  0.2104
  176SOL    HW1  549   2.062   2.851   3.513 -1.0414  0.3772 -0.3649
  176SOL    HW2  550   2.131   2.951   3.423  2.0975  0.7027  2.2018
  177SOL     OW  551   3.008   0.073   1.855 -0.1412 -0.5219 -0.1638
  177SOL    HW1  552   2.934   0.056   1.796 -0.2310 -0.9137  0.0628
  177SOL    HW2  553   2.968   0.096   1.938 -0.0261  0.9255 -0.4866
  178SOL     OW  554   4.308   4.565   2.787 -0.1320 -0.1712  0.3913
  178SOL    HW1  555   4.321   4.636   2.850 -1.7392 -0.6617  1.3091
  178SOL    HW2  556   4.314   4.608   2.701  0.3568  0.8027  0.8984
  179SOL     OW  557   4.843   2.238   1.647 -0.9083 -0.3162  0.2742
  179SOL    HW1  558   4.793   2.313   1.616  0.1005  0.3947  0.3086
  179SOL    HW2  559   4.788   2.198   1.714 -0.9432  1.1216  1.1297
  180SOL     OW  560   3.274   2.656   2.865  0.1059 -0.0308 -0.1185
  180SOL    HW1  561   3.268   2.645   2.960  0.5951  0.0699 -0.0714
  180SOL    HW2  562   3.183   2.666   2.836 -0.1227 -1.0556  0.2097
  181SOL     OW  563   2.153   2.749   2.620  0.1934 -0.5802  0.1735
  181SOL    HW1  564   2.197   2.669   2.591  1.0248  0.4273 -1.4745
  181SOL    HW2  565   2.129   2.794   2.539  1.9593  2.0311  0.9852
  182SOL     OW  566   4.159   3.835   3.769 -0.3676  0.0605 -0.1153
  182SOL    HW1  567   4.212   3.833   3.688  0.9196  0.9917  0.6727
  182SOL    HW2  568   4.147   3.743   3.791  1.9704 -0.2203  0.2888
  183SOL     OW  569   3.894   2.021   3.308 -0.3331 -0.5332 -0.2449
  183SOL    HW1  570   3.966   1.961   3.325 -0.0913 -0.0034  0.6694
  183SOL    HW2  571   3.926   2.077   3.237 -0.7361 -1.7414 -1.4205
  184SOL     OW  572   0.107   0.481   1.005  0.1466 -0.1974 -0.1156
  184SOL    HW1  573   0.080   0.389   0.999 -1.6503  0.1905  0.9592
  184SOL    HW2  574   0.059   0.524   0.935  1.1727 -0.0895 -0.7688
  185SOL     OW  575   4.503   4.825   2.069  0.6129 -0.4882  0.1755
  185SOL    HW1  576   4.520   4.908   2.024 -0.0662 -0.7177 -0.5286
  185SOL    HW2  577   4.512   4.759   2.001 -1.2405 -0.7733  0.1385
  186SOL     OW  578   0.276   0.097  -0.024  0.7652  0.9014  0.2565
  186SOL    HW1  579   0.249   0.116   0.066 -0.1422  0.5887  0.0647
  186SOL    HW2  580   0.352   0.041  -0.015 -1.0603 -1.6408  0.9008
  187SOL     OW  581   0.656   0.455   0.696  0.2208  0.0028  0.0886
  187SOL    HW1  582   0.605   0.378   0.669 -0.8737  1.1893 -1.3319
  187SOL    HW2  583   0.697   0.487   0.616  0.5341  1.0187  0.6339
  188SOL     OW  584   4.188   3.304   1.382  0.0362 -0.1298  0.2208
  188SOL    HW1  585   4.136   3.295   1.462 -0.4184  1.2352  0.1080
  188SOL    HW2  586   4.240   3.224   1.378 -2.1953 -1.6817  0.2180
  189SOL     OW  587   3.331   2.228   2.937  0.1790  0.0698  0.6443
  189SOL    HW1  588   3.246   2.242   2.978 -0.5592  0.7672 -1.0330
  189SOL    HW2  589   3.318   2.153   2.879  0.2501  1.0658 -0.7172
  190SOL     OW  590   0.376   4.936   0.469 -0.1618  0.4970 -0.1338
  190SOL    HW1  591   0.310   4.895   0.526  0.0127 -1.4725 -1.2942
  190SOL    HW2  592   0.388   4.874   0.398  2.0358  1.4232 -0.6243
  191SOL     OW  593   3.139   1.837   3.346  0.3609 -0.3125  0.3302
  191SOL    HW1  594   3.147   1.742   3.346  0.3289 -0.3182 -0.2381
  191SOL    HW2  595   3.229   1.869   3.342  0.3136 -0.3549 -2.7809
  192SOL     OW  596   4.245   2.870   2.439  0.2746  0.1829  0.0771
  192SOL    HW1  597   4.238   2.779   2.468 -1.5930  0.2238 -0.1449
  192SOL    HW2  598   4.254   2.864   2.344 -0.1579  0.2292  0.0311
  193SOL     OW  599   1.997   1.844   3.780  0.4335 -0.0908  0.3125
  193SOL    HW1  600   2.080   1.825   3.736  0.2658 -1.5512  0.5781
  193SOL    HW2  601   1.966   1.925   3.739  1.5961  0.0437 -0.3439
  194SOL     OW  602   4.623   0.339   1.137  0.0012  0.3741  0.1715
  194SOL    HW1  603   4.656   0.404   1.199  0.7721  0.5627 -0.4131
  194SOL    HW2  604   4.570   0.390   1.075 -1.0620  0.1334  0.8677
  195SOL     OW  605   3.357   1.840   4.718  0.2181 -0.0703 -0.4717
  195SOL    HW1  606   3.305   1.875   4.647  0.1712 -0.0255 -0.4151
  195SOL    HW2  607   3.342   1.745   4.715  1.8929 -0.3376 -1.8801
  196SOL     OW  608   0.997   3.861   4.555 -0.1397 -0.3828  0.1982
  196SOL    HW1  609   0.999   3.874   4.650 -1.3319  0.4723  0.1290
  196SOL    HW2  610   1.079   3.899   4.524  0.9012 -1.8546  0.9815
  197SOL     OW  611   0.813   0.791   4.800  0.4367  0.2029 -0.3357
  197SOL    HW1  612   0.862   0.855   4.750 -0.6604  0.1391 -1.5223
  197SOL    HW2  613   0.802   0.717   4.741  0.4608 -0.5193  0.5338
  198SOL     OW  614   4.843   4.666   2.764  0.3004  0.9354 -0.3295
  198SOL    HW1  615   4.913   4.631   2.818  1.7074  0.5156 -2.3493
  198SOL    HW2  616   4.793   4.589   2.735 -0.9118  1.2120  0.8985
  199SOL     OW  617   2.108   0.151   0.523  0.1986 -0.6106 -0.2308
  199SOL    HW1  618   2.050   0.185   0.455 -1.1143  0.8576  1.4951
  199SOL    HW2  619   2.131   0.227   0.575 -0.1796 -1.8550  1.8967
  200SOL     OW  620   1.438   3.304   0.359 -0.5066  0.4862  0.2690
  200SOL    HW1  621   1.474   3.256   0.434 -0.1325  1.8301  0.9688
  200SOL    HW2  622   1.446   3.242   0.286 -0.5870 -0.7357  1.2502
  201SOL     OW  623   3.665   1.230   1.035  0.1572  0.5190 -0.1913
  201SOL    HW1  624   3.590   1.255   0.981  0.3157 -0.3224 -0.8188
  201SOL    HW2  625   3.741   1.268   0.991  0.2182  0.3861 -0.2014
  202SOL     OW  626   3.540   4.347   4.859  0.1884  0.3595  0.2031
  202SOL    HW1  627   3.508   4.261   4.831  2.5235 -0.4621 -0.0848
  202SOL    HW2  628   3.499   4.408   4.797 -1.2138 -0.5406  0.1791
  203SOL     OW  629   0.809   1.201   3.959  0.0641  0.7022 -0.5415
  203SOL    HW1  630   0.733   1.143   3.947 -0.5720  1.6698 -1.2912
  203SOL    HW2  631   0.884   1.146   3.936 -0.2402 -0.6577  1.3782
  204SOL     OW  632   0.476   0.873   0.408  0.2223 -0.2962 -0.1410
  204SOL    HW1  633   0.493   0.967   0.405 -0.7359  0.0950  2.8471
  204SOL    HW2  634   0.553   0.836   0.451  0.6047 -0.8955 -1.3208
  205SOL     OW  635   0.891   4.151   1.060 -0.0372  0.1338 -0.2046
  205SOL    HW1  636   0.927   4.139   0.972  0.7904 -0.0188  0.1423
  205SOL    HW2  637   0.909   4.243   1.080 -0.2863  0.1861 -0.2122
  206SOL     OW  638   2.868   2.180   0.104 -0.0611 -0.0025 -0.2017
  206SOL    HW1  639   2.913   2.205   0.023 -0.0817  0.1286 -0.1735
  206SOL    HW2  640   2.922   2.217   0.174  1.1415 -1.9376 -0.0371
  207SOL     OW  641   2.065   1.651   1.005 -0.4092 -0.5276 -0.2477
  207SOL    HW1  642   2.059   1.705   1.083 -0.4100 -2.7756  1.4074
  207SOL    HW2  643   1.995   1.683   0.948 -0.7912  0.7775  0.9074
  208SOL     OW  644   1.182   1.467   0.215 -0.0647  0.2185 -0.4495
  208SOL    HW1  645   1.175   1.407   0.141  1.7815 -1.5187  0.6804
  208SOL    HW2  646   1.256   1.525   0.193 -0.6881  0.9104 -0.7501
  209SOL     OW  647   2.410   0.368   0.238 -0.4054 -0.1694  0.7638
  209SOL    HW1  648   2.474   0.403   0.177  0.1453 -1.3477  0.6251
  209SOL    HW2  649   2.433   0.275   0.246 -1.8359 -0.5338  1.0309
  210SOL     OW  650   3.812   0.823   4.576  0.1736 -0.5927 -0.2459
  210SOL    HW1  651   3.819   0.767   4.654  1.2203  0.6500  0.5904
  210SOL    HW2  652   3.786   0.763   4.506 -2.1050 -1.5613  1.2922
  211SOL     OW  653   0.233   0.614   1.915 -0.0804 -0.1041 -0.4403
  211SOL    HW1  654   0.164   0.680   1.928 -1.0880 -1.5139  1.9861
  211SOL    HW2  655   0.188   0.530   1.924  1.5605 -1.1166 -1.2104
  212SOL     OW  656   0.832   4.416   4.152  0.8290 -0.4479 -0.0427
  212SOL    HW1  657   0.767   4.482   4.178  0.9340 -0.3399 -0.0509
  212SOL    HW2  658   0.906   4.467   4.120 -0.0077 -0.5702 -2.3750
  213SOL     OW  659   2.452   0.861   0.137 -0.0006 -0.0101  0.0026
  213SOL    HW1  660   2.407   0.811   0.205 -1.6468  0.9543 -0.3188
  213SOL    HW2  661   2.466   0.798   0.067  1.1970 -0.8745  0.9791
  214SOL     OW  662   1.380   2.246   3.783  0.8112 -0.3853 -0.2125
  214SOL    HW1  663   1.291   2.235   3.815  1.4790 -1.6804  1.2934
  214SOL    HW2  664   1.405   2.334   3.810 -0.3875  0.4737 -1.7229
  215SOL     OW  665   2.134   3.111   0.734 -0.1681  0.6351 -0.1512
  215SOL    HW1  666   2.184   3.078   0.809  2.1263 -0.3759 -2.0073
  215SOL    HW2  667   2.181   3.189   0.706 -0.9180  0.9200 -0.6510
  216SOL     OW  668   2.889   3.636   2.898  0.1695 -0.1106  0.6045
  216SOL    HW1  669   2.848   3.562   2.942  1.0211 -0.9146  0.0569
  216SOL    HW2  670   2.819   3.702   2.895 -1.1839 -1.5164 -0.4964
  217SOL     OW  671   3.379   4.678   3.397  0.1795 -0.1926  0.1100
  217SOL    HW1  672   3.360   4.592   3.435  0.6427  0.3129  1.5464
  217SOL    HW2  673   3.306   4.693   3.336  0.0231 -1.5301 -0.0697
  218SOL     OW  674   0.666   3.475   2.620 -0.6102 -0.0994 -0.1903
  218SOL    HW1  675   0.602   3.458   2.551 -1.6676  0.0591  0.7081
  218SOL    HW2  676   0.739   3.519   2.576 -0.4829 -1.5271 -1.4872
  219SOL     OW  677   2.524   4.140   3.120  0.8222  0.3617  0.2225
  219SOL    HW1  678   2.489   4.130   3.208 -1.6596 -1.2109 -0.8148
  219SOL    HW2  679   2.452   4.114   3.062  2.3866  1.1796 -2.2784
  220SOL     OW  680   2.540   4.235   1.347 -0.5079  0.1781  0.0009
  220SOL    HW1  681   2.525   4.189   1.430 -2.4039  1.2316  0.2946
  220SOL    HW2  682   2.634   4.229   1.333 -0.2453 -0.6727  1.8567
  221SOL     OW  683   2.749   1.963   1.566  0.0518  0.3509  0.0367
  221SOL    HW1  684   2.749   2.047   1.519  0.8605  0.5035  0.2919
  221SOL    HW2  685   2.758   1.987   1.658 -1.4511  0.0474  0.2900
  222SOL     OW  686   0.692   1.131   0.170 -0.3677 -0.2585  0.2668
  222SOL    HW1  687   0.688   1.119   0.075 -0.4900 -0.2131  0.2666
  222SOL    HW2  688   0.762   1.195   0.183 -0.4302 -0.1767  0.2003
  223SOL     OW  689   0.119   3.919   3.925  0.1960  0.0749 -0.3541
  223SOL    HW1  690   0.143   3.852   3.861  1.1512  0.5798 -0.5432
  223SOL    HW2  691   0.197   3.930   3.979 -0.4936 -0.1200  0.7187
  224SOL     OW  692   0.806   2.527   2.994 -0.0202 -0.0201  0.3126
  224SOL    HW1  693   0.876   2.463   3.003 -0.6703 -1.1552 -2.0335
  224SOL    HW2  694   0.838   2.604   3.041  2.2510 -0.9093  0.3326
  225SOL     OW  695   0.086   4.726   2.334 -0.5760 -0.2177  0.1477
  225SOL    HW1  696   0.101   4.634   2.315 -0.9568 -0.0715 -0.9501
  225SOL    HW2  697  -0.010   4.734   2.342 -0.6252  0.2446 -0.7551
  226SOL     OW  698   1.937   0.678   0.408 -0.1319  0.5679 -0.0882
  226SOL    HW1  699   1.875   0.606   0.403  1.5535 -0.9675 -0.0365
  226SOL    HW2  700   1.884   0.757   0.400 -1.9206 -0.6917 -1.2908
  227SOL     OW  701   1.431   1.386   1.331 -0.1998 -0.3134  0.4032
  227SOL    HW1  702   1.450   1.376   1.238  0.2313 -1.1432  0.5701
  227SOL    HW2  703   1.336   1.376   1.338 -0.2443 -0.1564  0.0488
  228SOL     OW  704   0.853   3.342   3.722 -0.0019 -0.0382  0.1390
  228SOL    HW1  705   0.833   3.262   3.771  0.2570 -0.6434 -0.7099
  228SOL    HW2  706   0.908   3.393   3.781  0.6462 -0.9355  0.3390
  229SOL     OW  707   2.089   3.353   2.697 -0.5240 -0.8025  0.2020
  229SOL    HW1  708   2.039   3.324   2.773 -0.3363  1.5518  1.3441
  229SOL    HW2  709   2.036   3.326   2.622 -2.1677 -0.7491  1.2733
  230SOL     OW  710   3.458   4.701   2.645 -0.4830  0.3438 -0.1011
  230SOL    HW1  711   3.546   4.676   2.673 -1.3891 -1.2495  1.4945
  230SOL    HW2  712   3.454   4.673   2.553  0.9210  1.2261 -0.4712
  231SOL     OW  713   4.497   2.594   2.613  0.0601  0.4097 -0.3481
  231SOL    HW1  714   4.418   2.568   2.567 -0.8331 -0.6192  1.6486
  231SOL    HW2  715   4.469   2.666   2.670  0.3177 -0.4903  0.9667
  232SOL     OW  716   1.520   1.873   2.852  0.3710 -0.1703 -0.4182
  232SOL    HW1  717   1.462   1.821   2.909  1.5453  0.0817  1.0764
  232SOL    HW2  718   1.577   1.809   2.811  0.2287 -0.2605 -0.4776
  233SOL     OW  719   3.083   1.893   3.614  0.1237  0.0354  0.1827
  233SOL    HW1  720   3.097   1.805   3.650 -0.4093  0.4663  1.4976
  233SOL    HW2  721   3.096   1.882   3.520 -0.3759 -1.5547  0.2553
  234SOL     OW  722   0.798   4.140   0.102 -0.4913 -0.0439  0.1693
  234SOL    HW1  723   0.777   4.096   0.184  0.1020 -0.7768 -0.0574
  234SOL    HW2  724   0.885   4.177   0.116 -1.4637  2.1637  0.7812
  235SOL     OW  725   0.339   0.483   4.261  0.1327  0.0692  0.3404
  235SOL    HW1  726   0.410   0.420   4.246  0.2959  0.2714  0.2697
  235SOL    HW2  727   0.289   0.482   4.179  0.5839  0.6059  0.0484
  236SOL     OW  728   3.077   2.076   4.750 -0.0280  0.1532  0.8632
  236SOL    HW1  729   3.093   1.987   4.781  0.4005  0.5887  1.9427
  236SOL    HW2  730   2.982   2.084   4.750 -0.0816 -0.4041  0.4402
  237SOL     OW  731  -0.015   3.786   3.444  0.1218  0.6428 -0.1788
  237SOL    HW1  732   0.048   3.848   3.480 -0.0990  2.2403 -2.3448
  237SOL    HW2  733  -0.008   3.709   3.500  3.2996  1.1073  0.2446
  238SOL     OW  734   3.170   4.797   3.714  0.0862 -0.3753  0.0662
  238SOL    HW1  735   3.136   4.718   3.755  0.1965  0.6510  2.2755
  238SOL    HW2  736   3.093   4.853   3.702 -0.2328 -1.2318 -2.7664
  239SOL     OW  737   4.086   2.625   1.373 -0.1461  0.1036  0.4506
  239SOL    HW1  738   4.098   2.585   1.459 -0.0432  1.4958  1.1110
  239SOL    HW2  739   4.175   2.628   1.336 -0.1164 -0.0098  0.5097
  240SOL     OW  740   4.707   1.782   0.130  0.4686 -0.7177  0.1337
  240SOL    HW1  741   4.710   1.687   0.139  0.5511 -1.0052 -2.3445
  240SOL    HW2  742   4.791   1.812   0.165 -0.8877 -1.0982  4.2542
  241SOL     OW  743   3.801   4.838   1.715  0.1147  0.6729  0.2055
  241SOL    HW1  744   3.869   4.798   1.770 -0.7093 -0.2738  0.5645
  241SOL    HW2  745   3.719   4.801   1.748 -0.5023  1.0724 -0.8403
  242SOL     OW  746   3.720   4.326   1.483  0.0986  0.1806  0.4510
  242SOL    HW1  747   3.683   4.391   1.544 -2.0841 -0.6282  0.0714
  242SOL    HW2  748   3.669   4.247   1.499 -0.5626 -0.0782 -2.3713
  243SOL     OW  749   0.268   1.555   4.263  0.0178 -0.2870 -0.0289
  243SOL    HW1  750   0.200   1.522   4.322  0.6346 -1.0021  0.2914
  243SOL    HW2  751   0.227   1.631   4.221 -1.2087 -1.0861 -0.3457
  244SOL     OW  752   0.504   0.332   1.155  0.1403  0.0139  0.1022
  244SOL    HW1  753   0.417   0.348   1.192  0.4449  0.3914  0.6729
  244SOL    HW2  754   0.549   0.416   1.162  0.5264 -0.1568 -0.2688
  245SOL     OW  755   1.150   0.454   4.460  0.5271 -0.0013  0.5550
  245SOL    HW1  756   1.141   0.539   4.504  3.3709  0.8081 -0.2090
  245SOL    HW2  757   1.227   0.415   4.501  1.4166 -0.5866 -1.5688
  246SOL     OW  758   1.525   3.307   2.164  0.4192  0.4825  0.0729
  246SOL    HW1  759   1.495   3.216   2.160 -1.5951  0.7281  4.4179
  246SOL    HW2  760   1.475   3.351   2.095 -0.1538 -1.2812 -0.7170
  247SOL     OW  761   4.830   0.699   2.492 -0.2649  0.3116  0.7914
  247SOL    HW1  762   4.921   0.715   2.468 -0.5087  0.7323  0.1330
  247SOL    HW2  763   4.780   0.766   2.446 -0.8918  0.2220  1.3232
  248SOL     OW  764   2.442   0.667   4.848  0.5487 -0.6236  0.4980
  248SOL    HW1  765   2.459   0.584   4.891 -0.6743 -1.4767 -0.5579
  248SOL    HW2  766   2.357   0.654   4.806  0.5084  1.0431  0.0103
  249SOL     OW  767   3.336   4.073   3.989  0.4602  0.4113 -0.1163
  249SOL    HW1  768   3.329   4.009   4.059  1.2875  1.3417  0.8560
  249SOL    HW2  769   3.378   4.026   3.917  0.6043 -0.2632  0.4017
  250SOL     OW  770   4.574   0.841   3.749  0.0889 -0.7306  0.1581
  250SOL    HW1  771   4.485   0.874   3.738 -0.1958  0.4550  4.2123
  250SOL    HW2  772   4.630   0.912   3.717 -0.5232  0.5877  1.8640
  251SOL     OW  773   3.949   1.846   4.232  0.1264 -0.0105  0.0170
  251SOL    HW1  774   3.939   1.933   4.194 -1.0905  0.1424  0.6435
  251SOL    HW2  775   3.867   1.830   4.278  1.4459 -0.2315  2.4592
  252SOL     OW  776   4.536   4.500   2.399  0.3377  0.2949  0.1484
  252SOL    HW1  777   4.510   4.585   2.362 -1.0621  0.3733  1.2183
  252SOL    HW2  778   4.627   4.513   2.426  1.5821  0.1102 -3.4939
  253SOL     OW  779   3.571   3.983   2.427 -0.0836  0.3150  0.5719
  253SOL    HW1  780   3.632   3.941   2.487 -1.2613  0.4475  1.8962
  253SOL    HW2  781   3.501   3.919   2.414  0.2760  0.1769 -0.9090
  254SOL     OW  782   4.212   3.329   1.068  0.9045 -0.4180  0.1616
  254SOL    HW1  783   4.206   3.279   1.150 -0.4832  1.1802  1.0943
  254SOL    HW2  784   4.245   3.415   1.094  0.2895  0.1727 -0.9285
  255SOL     OW  785   3.365   0.155   1.075  0.1250 -0.6610  0.0589
  255SOL    HW1  786   3.390   0.214   1.147 -1.6548  0.8742 -0.5075
  255SOL    HW2  787   3.313   0.087   1.118  1.1518 -1.1816  0.5351
  256SOL     OW  788   1.844   2.166   3.334  0.4058 -0.4541 -0.2717
  256SOL    HW1  789   1.831   2.173   3.239  0.7490 -2.8167 -0.5661
  256SOL    HW2  790   1.808   2.247   3.370 -1.8676 -0.5148 -2.2097
  257SOL     OW  791   1.481   1.851   4.378 -0.2545  0.0910 -0.1221
  257SOL    HW1  792   1.474   1.863   4.284  1.3364 -0.0419 -0.2789
  257SOL    HW2  793   1.528   1.768   4.388 -0.7011 -0.0598  0.7874
  258SOL     OW  794   1.411   0.641   3.609 -0.0474  0.0410 -0.0680
  258SOL    HW1  795   1.406   0.545   3.605  0.2547  0.0446 -0.7600
  258SOL    HW2  796   1.352   0.671   3.539 -1.7967  0.4339  1.4768
  259SOL     OW  797   1.307   4.688   2.910  0.2582  0.3798 -0.4806
  259SOL    HW1  798   1.365   4.621   2.874 -1.2074  0.4035 -3.1099
  259SOL    HW2  799   1.356   4.770   2.899  2.0061 -0.0816  2.6412
  260SOL     OW  800   3.619   4.448   4.316 -0.5708  0.7257  0.2136
  260SOL    HW1  801   3.566   4.383   4.363 -0.6735  0.8124  0.2205
  260SOL    HW2  802   3.618   4.525   4.373 -0.2591  0.6571  0.3108
  261SOL     OW  803   3.052   4.479   3.090 -0.3854 -0.6431 -0.7491
  261SOL    HW1  804   2.974   4.530   3.109  1.4226  1.6714  0.9513
  261SOL    HW2  805   3.056   4.413   3.159 -0.5146 -0.3933 -0.5051
  262SOL     OW  806   0.268   2.616   3.284 -0.3795  0.2003  0.1644
  262SOL    HW1  807   0.175   2.629   3.264 -0.6212  1.0505  1.7005
  262SOL    HW2  808   0.303   2.705   3.294  0.2145 -0.1438  1.2441
  263SOL     OW  809   1.652   0.933   4.583  0.6189  0.0172  0.0255
  263SOL    HW1  810   1.577   0.991   4.593 -0.0114 -0.6832 -0.5109
  263SOL    HW2  811   1.688   0.954   4.497 -0.5151 -1.3663 -0.8392
  264SOL     OW  812   0.890   4.608   3.852 -0.4044 -0.2887 -0.0576
  264SOL    HW1  813   0.943   4.557   3.914 -1.0687 -1.2156 -0.2281
  264SOL    HW2  814   0.930   4.694   3.852 -0.1031 -0.4033  1.3232
  265SOL     OW  815   3.065   1.797   4.838  0.1450 -0.2543  0.4121
  265SOL    HW1  816   3.151   1.769   4.806  0.1903 -1.6348  1.6233
  265SOL    HW2  817   3.072   1.794   4.933 -1.0972  0.0905  0.5387
  266SOL     OW  818   3.169   2.176   0.537  0.6357 -0.2637  0.2530
  266SOL    HW1  819   3.138   2.247   0.593  1.0860  0.7309 -0.7478
  266SOL    HW2  820   3.255   2.153   0.573  0.1785 -0.8358  1.0300
  267SOL     OW  821   3.826   2.381   1.477 -0.2415  0.2124  0.0983
  267SOL    HW1  822   3.771   2.458   1.460 -0.7647 -0.1252  0.2446
  267SOL    HW2  823   3.845   2.385   1.570 -0.5723 -0.0310  0.1781
  268SOL     OW  824   1.364   3.159   2.467 -0.1050 -0.1221 -0.4321
  268SOL    HW1  825   1.396   3.131   2.381  0.0465  1.1723 -0.8222
  268SOL    HW2  826   1.416   3.236   2.488 -0.9884  0.3140  0.2418
  269SOL     OW  827   2.044   4.065   2.815  0.4272 -0.0270  0.3557
  269SOL    HW1  828   1.993   4.128   2.867  0.3505  0.6701 -0.5343
  269SOL    HW2  829   2.068   3.997   2.877  0.1992  0.6990  1.2670
  270SOL     OW  830   2.739   3.709   0.584 -0.6561  0.1682  0.2717
  270SOL    HW1  831   2.785   3.648   0.642 -0.7550  0.2022  0.3882
  270SOL    HW2  832   2.696   3.653   0.519 -0.4438  0.1379  0.1577
  271SOL     OW  833   1.399   1.651   0.183  0.2257 -0.5306  0.6231
  271SOL    HW1  834   1.482   1.637   0.228  0.1090  0.6404  1.2307
  271SOL    HW2  835   1.413   1.729   0.130 -0.3658 -0.5485  0.4342
  272SOL     OW  836   2.463   4.170   3.387 -0.1438 -0.0428  0.7111
  272SOL    HW1  837   2.458   4.127   3.472  3.0052  2.1150  2.1710
  272SOL    HW2  838   2.452   4.263   3.406  2.9074  0.7642 -0.7795
  273SOL     OW  839   1.865   1.660   2.351 -0.0729  0.7113  0.1550
  273SOL    HW1  840   1.901   1.721   2.416 -0.4326  1.7102 -0.5506
  273SOL    HW2  841   1.776   1.644   2.380 -0.3927  1.5384 -0.3247
  274SOL     OW  842   4.087   0.729   4.652  0.3324  0.0587  0.2087
  274SOL    HW1  843   4.011   0.782   4.629  0.3105 -0.1947 -0.3139
  274SOL    HW2  844   4.145   0.734   4.576  1.5876  1.5508  1.1964
  275SOL     OW  845   1.656   3.892   1.555  0.3955 -0.6410 -0.1062
  275SOL    HW1  846   1.697   3.807   1.539 -0.6280 -1.0723 -0.5211
  275SOL    HW2  847   1.634   3.925   1.468  2.0612  0.7334 -0.0703
  276SOL     OW  848   0.556   4.521   0.525  0.6527  0.2566 -0.3963
  276SOL    HW1  849   0.591   4.470   0.452  0.8348 -0.3933  0.1350
  276SOL    HW2  850   0.631   4.535   0.582 -0.1799 -2.6190  1.6122
  277SOL     OW  851   4.410   4.027   2.457  0.1364 -0.4563  0.5092
  277SOL    HW1  852   4.407   3.933   2.436  1.8698 -1.7552  4.8079
  277SOL    HW2  853   4.502   4.043   2.479 -0.0681  2.4196 -0.3695
  278SOL     OW  854   0.944   3.856   0.295  0.2063 -0.6410 -0.1791
  278SOL    HW1  855   0.949   3.785   0.231 -0.3171 -0.6172 -0.2568
  278SOL    HW2  856   0.850   3.871   0.306  0.2837  1.4981 -1.7916
  279SOL     OW  857   4.531   0.358   1.410 -0.4692 -0.3968  0.3857
  279SOL    HW1  858   4.561   0.267   1.403 -1.2663 -0.6427  0.1468
  279SOL    HW2  859   4.466   0.368   1.341 -0.3000  0.3974  0.3303
  280SOL     OW  860   4.594   1.301   2.186 -0.4263 -0.4818 -0.2167
  280SOL    HW1  861   4.556   1.335   2.105 -0.2506 -1.0278 -0.5310
  280SOL    HW2  862   4.675   1.257   2.159  0.8621  1.3162  0.5392
  281SOL     OW  863   2.939   4.336   4.685  0.0127  0.8100 -0.0440
  281SOL    HW1  864   2.886   4.278   4.740  1.6792 -2.0271 -1.2419
  281SOL    HW2  865   2.875   4.388   4.636 -1.6135 -0.6519  0.4478
  282SOL     OW  866   4.681  -0.007   1.504  0.1493  0.0178 -0.4885
  282SOL    HW1  867   4.702  -0.035   1.415 -2.4611  0.7382 -1.4326
  282SOL    HW2  868   4.744   0.062   1.522  1.0807 -0.5096 -1.5465
  283SOL     OW  869   1.803   4.262   4.655  0.1243  0.1895  0.2707
  283SOL    HW1  870   1.786   4.308   4.572  0.5050 -2.5285 -1.4585
  283SOL    HW2  871   1.876   4.204   4.635  0.1975 -0.5995  2.5520
  284SOL     OW  872   1.333   0.868   3.752 -0.0335 -0.3962  0.1672
  284SOL    HW1  873   1.349   0.928   3.679  1.6657 -0.9353  0.0496
  284SOL    HW2  874   1.370   0.785   3.723 -2.3650 -1.5867  0.2995
  285SOL     OW  875   2.627   3.529   2.663  0.7790  0.6923  0.1637
  285SOL    HW1  876   2.715   3.543   2.629  1.3124  0.1432  1.2515
  285SOL    HW2  877   2.618   3.434   2.669 -0.1376  0.7191 -0.5320
  286SOL     OW  878   2.158   0.874   2.638 -0.0757 -0.1402 -0.1190
  286SOL    HW1  879   2.166   0.782   2.660 -1.4749 -0.1502  0.4606
  286SOL    HW2  880   2.240   0.913   2.667  1.2293 -1.4504 -1.8563
  287SOL     OW  881   1.549   1.190   2.773  0.9779  0.3716  0.3974
  287SOL    HW1  882   1.463   1.170   2.811  0.6496 -1.6478 -1.2346
  287SOL    HW2  883   1.552   1.140   2.691  3.1565  1.5266 -0.3221
  288SOL     OW  884   1.470   1.615   4.611  0.5579  0.4802  0.2898
  288SOL    HW1  885   1.506   1.562   4.541 -0.4224  0.0422  0.0932
  288SOL    HW2  886   1.408   1.557   4.656 -0.9113  1.5688 -0.2388
  289SOL     OW  887   3.619   0.304   4.080  0.2783  0.1408 -0.4076
  289SOL    HW1  888   3.590   0.221   4.043 -0.5402  0.0842  0.3364
  289SOL    HW2  889   3.614   0.292   4.175  1.1627  0.6887 -0.2796
  290SOL     OW  890   4.660   1.088   0.024  0.2869  0.2976 -0.0402
  290SOL    HW1  891   4.727   1.103   0.091 -0.0045 -1.3450  0.6637
  290SOL    HW2  892   4.579   1.121   0.063  0.4223  0.9753 -0.3186
  291SOL     OW  893   4.060   3.933   4.028 -0.3544  0.0528  0.2710
  291SOL    HW1  894   4.080   3.928   3.934 -2.1026  0.5738 -0.1652
  291SOL    HW2  895   4.088   4.021   4.053 -1.0948  0.3987 -0.0851
  292SOL     OW  896   2.799   2.788   1.741 -0.1320  0.2484  0.0574
  292SOL    HW1  897   2.796   2.697   1.772 -0.2180  1.0131  2.4882
  292SOL    HW2  898   2.708   2.811   1.726 -0.0856 -0.1450 -0.9246
  293SOL     OW  899   0.678   0.640   1.952 -0.1538 -0.0599 -0.1494
  293SOL    HW1  900   0.648   0.728   1.928 -0.2343  0.3874  1.4523
  293SOL    HW2  901   0.616   0.581   1.910 -0.9919  0.7163 -0.0379
  294SOL     OW  902   2.631   2.384   2.983  0.0298 -0.1027  0.3211
  294SOL    HW1  903   2.614   2.475   3.007 -0.6641 -0.4167  1.0523
  294SOL    HW2  904   2.702   2.357   3.041 -2.0822 -1.0643  2.6558
  295SOL     OW  905   1.344   1.418   4.743  0.4499 -0.1475  0.2278
  295SOL    HW1  906   1.274   1.381   4.797 -0.1263 -1.2453 -1.2283
  295SOL    HW2  907   1.320   1.396   4.653  2.8934 -1.0044 -0.2945
  296SOL     OW  908   3.740   4.239   4.560  0.7924 -0.4072 -0.3537
  296SOL    HW1  909   3.819   4.268   4.513  1.2675 -1.7168 -0.4253
  296SOL    HW2  910   3.772   4.217   4.648  0.1746  0.6644  0.1543
  297SOL     OW  911   3.726   4.348   1.201 -0.0804  0.0714 -0.7236
  297SOL    HW1  912   3.739   4.349   1.295  0.0983  0.4309 -0.7536
  297SOL    HW2  913   3.788   4.412   1.166 -1.4940  1.3701 -0.9168
  298SOL     OW  914   4.138   2.921   2.720 -0.4727 -0.2127 -0.0665
  298SOL    HW1  915   4.086   2.841   2.708 -0.2017 -0.0903 -2.5863
  298SOL    HW2  916   4.228   2.890   2.730 -0.4553 -0.2631 -0.3603
  299SOL     OW  917   2.022   3.906   3.613  0.3065  0.7311  0.7973
  299SOL    HW1  918   1.988   3.960   3.542 -0.3685 -0.4566  0.1839
  299SOL    HW2  919   1.965   3.925   3.688 -1.1497 -0.4966  0.0597
  300SOL     OW  920   1.552   4.234   4.765 -0.2989  0.1899 -0.0171
  300SOL    HW1  921   1.581   4.208   4.852 -1.4184 -1.5220 -0.0960
  300SOL    HW2  922   1.631   4.235   4.711  0.3562  0.9770  0.9469
  301SOL     OW  923   3.701   2.283   4.589  0.2413  0.7692  0.3829
  301SOL    HW1  924   3.607   2.269   4.590  0.3015  0.3192  0.1124
  301SOL    HW2  925   3.734   2.236   4.666  0.1132  1.9638  1.1874
  302SOL     OW  926   1.486   4.212   2.939 -0.7140 -0.1776 -0.2942
  302SOL    HW1  927   1.494   4.119   2.921 -0.3679 -0.5001  1.4127
  302SOL    HW2  928   1.569   4.237   2.980 -0.3112  1.1749 -1.8338
  303SOL     OW  929   4.142   2.823   3.628  0.0767  0.3506 -0.2940
  303SOL    HW1  930   4.181   2.741   3.657 -1.1034 -0.3321 -0.5966
  303SOL    HW2  931   4.148   2.820   3.532  0.9586  1.0993 -0.2802
  304SOL     OW  932   0.462   1.608   0.765 -0.8064  0.1936  0.3841
  304SOL    HW1  933   0.509   1.524   0.763 -0.8709  0.1716 -0.8101
  304SOL    HW2  934   0.440   1.621   0.857 -1.3494 -1.4270  0.5151
  305SOL     OW  935   1.711   4.041   2.276 -0.0696 -0.3794 -0.1967
  305SOL    HW1  936   1.764   4.117   2.250 -0.6880 -0.3455 -1.4756
  305SOL    HW2  937   1.631   4.050   2.223 -1.9224  0.2342  2.5138
  306SOL     OW  938   3.846   3.403   0.763 -0.4355  0.2517 -0.2559
  306SOL    HW1  939   3.807   3.482   0.725 -1.8892 -0.0164  0.5833
  306SOL    HW2  940   3.837   3.337   0.694 -1.4175  0.2194 -0.1071
  307SOL     OW  941   2.483   0.669   1.548 -0.2261 -0.1293 -0.3428
  307SOL    HW1  942   2.549   0.623   1.599  0.2240 -0.0302 -0.8314
  307SOL    HW2  943   2.405   0.613   1.555 -0.1173 -0.2106  0.2887
  308SOL     OW  944   3.863   1.934   4.641 -0.0022  0.3431 -0.0599
  308SOL    HW1  945   3.814   1.954   4.720 -0.3859 -0.5179 -0.0741
  308SOL    HW2  946   3.953   1.922   4.671 -0.1165  0.1834  0.2206
  309SOL     OW  947   0.516   0.279   4.225 -0.0920  0.2269 -0.0997
  309SOL    HW1  948   0.472   0.194   4.231  0.5114 -0.1491 -0.7777
  309SOL    HW2  949   0.574   0.282   4.301 -0.3132  0.1429  0.0703
  310SOL     OW  950   3.729   1.757   3.993  0.0264 -0.1931  0.3277
  310SOL    HW1  951   3.796   1.825   3.979  0.2356 -0.6949 -1.3545
  310SOL    HW2  952   3.690   1.744   3.907 -1.0147 -1.1859  0.9255
  311SOL     OW  953   0.860   0.152   4.106 -0.2048 -0.0429  0.0378
  311SOL    HW1  954   0.831   0.190   4.023 -0.7433  0.9335  0.6539
  311SOL    HW2  955   0.843   0.220   4.171  0.6192 -0.6222  0.8924
  312SOL     OW  956   2.003   0.139   3.012  0.3548 -0.0979 -0.6957
  312SOL    HW1  957   1.991   0.219   3.061 -0.3135  0.0569 -1.0981
  312SOL    HW2  958   1.942   0.146   2.938  0.4782 -0.8517 -0.8838
  313SOL     OW  959   4.557   4.342   4.137  0.4567  0.6367  0.0895
  313SOL    HW1  960   4.490   4.352   4.070  1.1743 -0.2624 -0.8107
  313SOL    HW2  961   4.518   4.285   4.202  0.4927 -0.3035 -0.6835
  314SOL     OW  962   3.941   4.759   3.253  0.6068 -0.7614  0.1871
  314SOL    HW1  963   3.922   4.689   3.190  0.7411 -1.1257  0.5442
  314SOL    HW2  964   4.008   4.812   3.210  1.0434 -1.2798  0.2130
  315SOL     OW  965   1.692   0.724   3.898 -0.0344  0.1332 -0.2126
  315SOL    HW1  966   1.679   0.811   3.860 -0.2877 -0.0253 -0.4984
  315SOL    HW2  967   1.606   0.699   3.931 -0.8320 -1.3504 -3.0266
  316SOL     OW  968   2.680   4.497   2.399 -0.0685 -0.2497 -0.2653
  316SOL    HW1  969   2.710   4.409   2.374  1.0726  0.0697 -0.0942
  316SOL    HW2  970   2.754   4.533   2.448 -0.1470  1.1554 -1.1450
  317SOL     OW  971   0.419   0.735   2.090 -0.2495 -0.7286  0.1109
  317SOL    HW1  972   0.438   0.686   2.170  1.3186 -0.1764  0.1085
  317SOL    HW2  973   0.363   0.676   2.039 -0.7027 -1.3634  1.2995
  318SOL     OW  974   4.770   2.575   4.818 -0.0095 -0.2080  0.5959
  318SOL    HW1  975   4.697   2.539   4.869 -0.2545  0.4012  0.6886
  318SOL    HW2  976   4.737   2.579   4.728 -0.9108  2.0926  0.9670
  319SOL     OW  977   0.381   1.331   2.069 -0.4872 -0.0775 -0.2955
  319SOL    HW1  978   0.423   1.249   2.044 -0.3969 -0.6037  1.4622
  319SOL    HW2  979   0.347   1.366   1.987  0.0470 -1.5364 -1.1822
  320SOL     OW  980   0.808   1.721   4.344  0.3007  0.2605  0.3267
  320SOL    HW1  981   0.818   1.651   4.408  0.8804  0.8399  0.8871
  320SOL    HW2  982   0.716   1.716   4.317  0.2024 -0.3674  0.7508
  321SOL     OW  983   1.452   0.436   2.774  0.0881  0.4397  0.1070
  321SOL    HW1  984   1.525   0.469   2.826  0.4370 -0.2699  0.0842
  321SOL    HW2  985   1.381   0.424   2.837  0.4776 -0.3221  0.4172
  322SOL     OW  986   4.076   3.585   2.515 -0.0917 -0.3886 -0.0083
  322SOL    HW1  987   3.981   3.576   2.502  0.2989 -2.4054 -2.1799
  322SOL    HW2  988   4.095   3.676   2.493 -1.3936 -0.2715 -0.7421
  323SOL     OW  989   1.915   4.266   0.773  0.0920  0.3332 -0.7570
  323SOL    HW1  990   1.914   4.231   0.684 -0.0080  0.0787 -0.6567
  323SOL    HW2  991   1.988   4.328   0.773  0.5828 -0.2298 -0.8008
  324SOL     OW  992   2.378   0.598   2.779  0.0014  0.4343  0.5032
  324SOL    HW1  993   2.404   0.615   2.870  0.4214 -0.5333  0.5782
  324SOL    HW2  994   2.293   0.555   2.787  0.5623 -0.7024  0.5123
  325SOL     OW  995   2.560   0.354   1.317 -1.0183  0.0476 -0.4528
  325SOL    HW1  996   2.566   0.379   1.225  0.7944 -1.0084 -0.6696
  325SOL    HW2  997   2.605   0.270   1.322  1.2212  1.2404  1.7974
  326SOL     OW  998   1.106   1.139   4.468  0.3195  0.3917  0.3561
  326SOL    HW1  999   1.095   1.090   4.550  1.8354 -2.5518 -1.0421
  326SOL    HW2 1000   1.017   1.153   4.436 -0.2159 -0.8781  1.1836
  327SOL     OW 1001   0.120   1.470   0.928  0.3917 -0.0052  0.0050
  327SOL    HW1 1002   0.069   1.431   0.999  0.7799 -0.3461  0.0982
  327SOL    HW2 1003   0.211   1.454   0.952  0.5920 -3.6936 -2.4642
  328SOL     OW 1004   2.248   2.981   3.279 -0.3013 -0.5510 -0.5438
  328SOL    HW1 1005   2.276   2.911   3.220 -3.4847 -1.7566 -0.8184
  328SOL    HW2 1006   2.227   3.054   3.220  1.2672  0.0354 -0.4117
  329SOL     OW 1007   0.412   0.262   3.090  0.3883  0.3544  0.0290
  329SOL    HW1 1008   0.495   0.217   3.072  0.7590 -0.0008  2.3164
  329SOL    HW2 1009   0.427   0.307   3.173 -1.4640  0.9277  0.0867
  330SOL     OW 1010   0.762   0.625   4.361 -0.0478  0.3214  0.0988
  330SOL    HW1 1011   0.819   0.596   4.290  0.9455  0.9517  0.6098
  330SOL    HW2 1012   0.678   0.641   4.319 -0.2651 -1.8782 -0.4578
  331SOL     OW 1013   1.169   4.666   3.149 -0.1510 -0.2862  0.0277
  331SOL    HW1 1014   1.208   4.700   3.069  0.0525  0.7280  0.5358
  331SOL    HW2 1015   1.095   4.724   3.167 -0.1687 -0.4685  0.5881
  332SOL     OW 1016   3.524   0.974   3.340  0.1517 -0.3751  0.0702
  332SOL    HW1 1017   3.593   0.966   3.406 -0.5134 -0.8981  0.7184
  332SOL    HW2 1018   3.522   1.068   3.319  2.8337 -0.6398 -1.9376
  333SOL     OW 1019   0.078   4.122   2.944 -0.2677 -0.0869 -0.0513
  333SOL    HW1 1020   0.111   4.133   3.033  0.1270  1.3282 -0.3425
  333SOL    HW2 1021   0.154   4.089   2.895 -0.4267 -0.6613  0.0756
  334SOL     OW 1022   3.395   3.976   3.030 -0.0503  0.0145 -0.0746
  334SOL    HW1 1023   3.470   4.022   2.993  0.5018 -0.6830  0.1768
  334SOL    HW2 1024   3.429   3.928   3.105 -0.2962 -1.9763 -1.1592
  335SOL     OW 1025   3.814   3.515   3.396  0.4067 -0.0172  0.0593
  335SOL    HW1 1026   3.739   3.481   3.444  1.2727 -0.8184  0.8789
  335SOL    HW2 1027   3.864   3.563   3.461 -1.2498  3.8627 -1.2105
  336SOL     OW 1028   3.885   1.176   3.433  0.2989 -0.1271 -0.1364
  336SOL    HW1 1029   3.904   1.121   3.509 -0.9186 -1.0899 -0.4829
  336SOL    HW2 1030   3.794   1.203   3.445  0.2900  0.2294 -0.9445
  337SOL     OW 1031   1.856   1.668   4.899 -0.4932 -0.2085  0.1395
  337SOL    HW1 1032   1.764   1.689   4.913  0.0004  2.5227 -0.2552
  337SOL    HW2 1033   1.855   1.596   4.836 -2.3263  0.6013 -0.8174
  338SOL     OW 1034   3.526   2.408   2.873  0.3952  0.6793  0.7321
  338SOL    HW1 1035   3.604   2.352   2.872 -0.0816 -0.0113  1.7318
  338SOL    HW2 1036   3.460   2.357   2.918 -0.4535  1.5351  0.4835
  339SOL     OW 1037   0.018   0.489   4.772  0.1046 -0.3763 -0.0517
  339SOL    HW1 1038   0.035   0.567   4.824  0.2449 -0.2234 -0.3216
  339SOL    HW2 1039  -0.003   0.421   4.836  2.1244 -0.6780  0.3379
  340SOL     OW 1040   4.366   3.450   3.514 -0.8818 -0.7030  0.2045
  340SOL    HW1 1041   4.348   3.367   3.558 -0.0582 -1.1126 -0.2223
  340SOL    HW2 1042   4.455   3.473   3.540 -0.4377 -0.8612 -1.0901
  341SOL     OW 1043   0.560   1.399  -0.002 -0.1902 -0.3034  0.0920
  341SOL    HW1 1044   0.526   1.440   0.077 -2.0551 -0.7788 -0.4131
  341SOL    HW2 1045   0.654   1.395   0.012 -0.4213  0.0706  2.0714
  342SOL     OW 1046   1.697   0.757   3.293  0.0613 -1.1531 -0.3365
  342SOL    HW1 1047   1.711   0.751   3.387  2.1785 -0.2948 -0.5479
  342SOL    HW2 1048   1.628   0.823   3.283  0.5660 -0.4608  0.5985
  343SOL     OW 1049   1.463   0.787   0.631  0.2441  0.0035  0.0317
  343SOL    HW1 1050   1.417   0.792   0.714  0.0804 -1.2877  0.0451
  343SOL    HW2 1051   1.461   0.694   0.608 -0.0294  0.3704 -1.5849
  344SOL     OW 1052   0.883   2.336   4.673 -0.3273  0.0803  0.2314
  344SOL    HW1 1053   0.835   2.262   4.634 -0.5289  1.1439 -1.6867
  344SOL    HW2 1054   0.975   2.308   4.673 -0.6552 -1.1419  1.9562
  345SOL     OW 1055   2.828   1.669   3.487 -0.0340 -0.0325  0.5416
  345SOL    HW1 1056   2.907   1.616   3.477  0.0515 -0.1029  1.4584
  345SOL    HW2 1057   2.830   1.730   3.414  0.7061 -0.2430  0.3794
  346SOL     OW 1058   0.934   3.359   2.754  0.2557 -0.0107  0.6912
  346SOL    HW1 1059   0.877   3.359   2.678  2.1542 -0.1145 -0.8143
  346SOL    HW2 1060   0.969   3.270   2.758  1.2761  0.3707  0.7699
  347SOL     OW 1061   1.023   0.558   2.569  0.0778 -0.2972 -0.0972
  347SOL    HW1 1062   1.102   0.506   2.553 -0.9467 -1.9136 -0.0985
  347SOL    HW2 1063   0.994   0.585   2.482  1.8932  2.3682  0.0154
  348SOL     OW 1064   1.109   0.671   2.829  0.0245 -0.4535 -0.1397
  348SOL    HW1 1065   1.115   0.633   2.742 -0.8761  0.6271 -0.6953
  348SOL    HW2 1066   1.200   0.684   2.856  0.3130 -1.1048 -0.7769
  349SOL     OW 1067   0.360   3.765   2.632  0.1012 -0.7878  0.1893
  349SOL    HW1 1068   0.303   3.727   2.565 -0.7842  0.0378  0.4523
  349SOL    HW2 1069   0.445   3.772   2.590 -0.6027  0.4213 -1.1455
  350SOL     OW 1070   3.289   2.503   0.449 -0.4202 -0.1089  0.4041
  350SOL    HW1 1071   3.313   2.413   0.428 -0.4727  0.1527 -0.8641
  350SOL    HW2 1072   3.370   2.544   0.477 -0.4911 -0.6643  1.5093
  351SOL     OW 1073   3.653   0.758   1.694 -0.3121  0.3784  0.1206
  351SOL    HW1 1074   3.580   0.778   1.753  0.5075 -0.0219  1.3032
  351SOL    HW2 1075   3.723   0.816   1.722 -0.5856  1.7940 -1.9422
  352SOL     OW 1076   0.844   1.415   4.159  0.0405  0.2335  0.3830
  352SOL    HW1 1077   0.790   1.414   4.238  0.2421  0.9281  0.5390
  352SOL    HW2 1078   0.819   1.336   4.112 -2.2369  1.2952 -0.3313
  353SOL     OW 1079   0.920   1.165   0.884  0.5524 -0.1123  0.1446
  353SOL    HW1 1080   0.881   1.077   0.886  0.5828 -0.1158  1.7859
  353SOL    HW2 1081   0.938   1.185   0.976 -0.2743  1.9789 -0.1090
  354SOL     OW 1082   4.832   0.126   3.334  0.6185 -0.1843  0.1071
  354SOL    HW1 1083   4.798   0.037   3.340  0.0536  0.0054 -0.2251
  354SOL    HW2 1084   4.789   0.173   3.406 -1.7625  0.6688 -1.7671
  355SOL     OW 1085   1.021   0.786   4.463  0.7373  0.3240 -0.0523
  355SOL    HW1 1086   1.069   0.842   4.402  0.3697  0.0671 -0.5807
  355SOL    HW2 1087   0.936   0.771   4.422  1.2014 -1.5023 -0.4475
  356SOL     OW 1088   1.734   2.971   3.386  0.3501  0.2174 -0.3452
  356SOL    HW1 1089   1.685   2.987   3.305  0.6779 -1.4975 -0.9219
  356SOL    HW2 1090   1.772   3.055   3.408 -0.9052  1.0455 -1.1947
  357SOL     OW 1091   3.297   1.210   2.963  0.2440  0.1353  0.1263
  357SOL    HW1 1092   3.261   1.129   2.926  1.0993 -0.1899 -0.0044
  357SOL    HW2 1093   3.293   1.273   2.891 -2.9258  1.0567  0.9291
  358SOL     OW 1094   2.847   2.995   4.732 -0.3914 -0.0205 -0.2709
  358SOL    HW1 1095   2.860   3.086   4.704  0.8182 -0.2163 -0.4167
  358SOL    HW2 1096   2.895   2.988   4.814  0.5476 -0.8154 -0.8535
  359SOL     OW 1097   2.981   4.468   2.103  0.6880 -0.4098 -0.3657
  359SOL    HW1 1098   2.918   4.403   2.133 -0.3327  0.1250 -1.2573
  359SOL    HW2 1099   2.949   4.551   2.139  1.0639 -0.1783 -0.5540
  360SOL     OW 1100   2.309   0.068   4.672  0.9953  0.2498 -0.0279
  360SOL    HW1 1101   2.364   0.140   4.702  0.2860  0.2408  1.4050
  360SOL    HW2 1102   2.236   0.111   4.628  1.4181  0.3196 -0.6748
  361SOL     OW 1103   4.687   0.471   2.020  0.0637  0.1175 -0.0959
  361SOL    HW1 1104   4.633   0.514   1.954 -0.8840 -2.7557 -1.3400
  361SOL    HW2 1105   4.637   0.480   2.101 -1.1377 -0.3981 -0.7551
  362SOL     OW 1106   3.505   1.524   4.388 -0.0995 -0.2447 -0.0554
  362SOL    HW1 1107   3.573   1.585   4.361 -0.2896  0.6196  1.3454
  362SOL    HW2 1108   3.425   1.559   4.349 -0.2309  0.4981  0.8612
  363SOL     OW 1109   3.610   2.125   1.957 -0.2416 -0.5186 -0.3126
  363SOL    HW1 1110   3.547   2.098   2.023  0.7023  0.3158  0.9782
  363SOL    HW2 1111   3.625   2.046   1.904 -0.2636 -1.4952  1.0928
  364SOL     OW 1112   0.936   1.945   2.586 -0.0119 -0.0777  0.1688
  364SOL    HW1 1113   0.961   2.011   2.651  1.3047  0.6461 -1.0311
  364SOL    HW2 1114   1.019   1.912   2.552 -0.5926  1.2031 -2.7816
  365SOL     OW 1115   1.471   1.166   3.753  0.0856 -0.1687 -0.0110
  365SOL    HW1 1116   1.391   1.218   3.743  0.5233  0.5040 -0.0354
  365SOL    HW2 1117   1.450   1.104   3.822 -0.1283  0.6434  0.6690
  366SOL     OW 1118   3.421   2.354   2.326  0.2993  0.1936  0.1189
  366SOL    HW1 1119   3.426   2.335   2.420 -0.5553  0.2102  0.1740
  366SOL    HW2 1120   3.344   2.306   2.296 -0.3649  1.4625 -0.2609
  367SOL     OW 1121   3.267   1.472   3.718 -0.2846  0.1175  0.2429
  367SOL    HW1 1122   3.352   1.509   3.694 -0.0305  0.4067  1.5249
  367SOL    HW2 1123   3.287   1.408   3.786 -1.1132  0.3459  0.7106
  368SOL     OW 1124   3.000   2.058   2.900  0.1656  0.1391 -0.2281
  368SOL    HW1 1125   3.029   2.050   2.991 -0.7165 -0.8150 -0.0094
  368SOL    HW2 1126   3.028   1.976   2.859 -1.1574 -0.3000 -0.2980
  369SOL     OW 1127   0.442   3.927   1.544 -0.1008  0.2623 -0.4074
  369SOL    HW1 1128   0.402   3.991   1.485  0.3644  1.1379  0.1974
  369SOL    HW2 1129   0.533   3.956   1.552 -0.3224  0.5617  1.2669
  370SOL     OW 1130   3.603   1.752   3.744  0.0816 -0.5915 -0.5594
  370SOL    HW1 1131   3.615   1.670   3.696 -2.2190 -1.6212  0.4657
  370SOL    HW2 1132   3.528   1.793   3.702 -1.2471 -0.9605  1.3560
  371SOL     OW 1133   1.710   3.104   4.727 -0.4150 -0.0144  0.4800
  371SOL    HW1 1134   1.650   3.176   4.746 -1.9085 -0.8225 -0.8888
  371SOL    HW2 1135   1.757   3.132   4.649  0.0617  0.0739  0.7959
  372SOL     OW 1136   0.487   2.407   2.334  0.2393  0.2903 -0.2160
  372SOL    HW1 1137   0.504   2.348   2.261 -1.6232 -0.7776  0.1503
  372SOL    HW2 1138   0.416   2.464   2.302  0.5770  0.9321  0.1707
  373SOL     OW 1139   1.582   2.778   4.450 -0.6625 -0.1402 -0.7649
  373SOL    HW1 1140   1.636   2.833   4.507  1.1408 -0.5065 -2.0142
  373SOL    HW2 1141   1.498   2.772   4.494  0.3583  0.3464  1.3688
  374SOL     OW 1142   2.319   2.953   1.242 -0.2773  0.1324  1.1275
  374SOL    HW1 1143   2.260   2.905   1.300 -2.1553  2.3073  1.1835
  374SOL    HW2 1144   2.294   3.044   1.253  0.1156  0.7752 -2.1416
  375SOL     OW 1145   4.274   3.680   0.493  0.6422  0.3544  0.4285
  375SOL    HW1 1146   4.324   3.656   0.415 -1.3158  0.2462 -0.8329
  375SOL    HW2 1147   4.214   3.607   0.506 -2.1660  2.3280 -0.6898
  376SOL     OW 1148   1.021   0.431   2.283 -0.4169  0.1785 -0.3078
  376SOL    HW1 1149   1.056   0.508   2.239  2.8779 -0.9219  0.0905
  376SOL    HW2 1150   1.059   0.356   2.235 -3.8495 -1.3181 -0.9746
  377SOL     OW 1151   1.924   0.593   3.180 -0.0212 -0.7284  0.0823
  377SOL    HW1 1152   1.838   0.620   3.212  0.6653 -0.7922  2.1170
  377SOL    HW2 1153   1.959   0.670   3.136 -1.2275 -0.8045 -1.0570
  378SOL     OW 1154   1.039   4.277   3.409  0.3187  0.1359 -0.5640
  378SOL    HW1 1155   1.089   4.252   3.486 -0.1812  0.2720 -0.1917
  378SOL    HW2 1156   0.965   4.327   3.443 -0.4068 -0.5796 -1.0577
  379SOL     OW 1157   0.025   2.151   3.410  0.1479 -0.5221  0.1194
  379SOL    HW1 1158   0.057   2.091   3.342 -0.3656 -1.2679  0.5180
  379SOL    HW2 1159   0.069   2.121   3.490  1.0966  0.6307  0.0552
  380SOL     OW 1160   2.496   0.256   2.322  0.3894 -0.1454  0.6757
  380SOL    HW1 1161   2.412   0.247   2.368  0.2606 -0.6552  0.3523
  380SOL    HW2 1162   2.526   0.344   2.344  0.0441 -0.1651  1.2530
  381SOL     OW 1163   0.367   3.852   1.795 -0.0476  0.1091 -0.4305
  381SOL    HW1 1164   0.455   3.827   1.823  0.1539 -1.7027 -2.4687
  381SOL    HW2 1165   0.380   3.892   1.708 -1.0782  1.5769  0.0435
  382SOL     OW 1166   1.825   1.810   1.718 -0.4786  0.3862 -0.2604
  382SOL    HW1 1167   1.742   1.792   1.761 -1.7859  1.3591 -2.2308
  382SOL    HW2 1168   1.891   1.774   1.777 -2.3412 -1.6685  0.7267
  383SOL     OW 1169   2.439   1.103   3.351 -0.5677  0.3977 -0.6108
  383SOL    HW1 1170   2.514   1.159   3.331 -0.4390  0.5934  0.3477
  383SOL    HW2 1171   2.422   1.118   3.444 -1.0281 -0.5690 -0.5237
  384SOL     OW 1172   0.497   4.869   0.037 -0.3427 -0.2351  0.4015
  384SOL    HW1 1173   0.576   4.836  -0.006 -0.6460  0.2032 -0.5270
  384SOL    HW2 1174   0.528   4.902   0.121  0.3563 -0.6502  0.3211
  385SOL     OW 1175   2.317   3.039   2.789 -0.2054 -0.5456  0.1070
  385SOL    HW1 1176   2.388   2.977   2.801 -0.9882 -1.2039  1.4739
  385SOL    HW2 1177   2.318   3.058   2.695  0.0138 -2.6608 -0.3668
  386SOL     OW 1178   2.760   0.830   2.280 -1.4917  0.6770 -0.1127
  386SOL    HW1 1179   2.710   0.783   2.348 -1.2832  0.3337 -0.1967
  386SOL    HW2 1180   2.838   0.777   2.267 -0.4209  1.9062  0.9887
  387SOL     OW 1181   2.452   3.118   0.686 -0.7056  0.3474 -0.1143
  387SOL    HW1 1182   2.505   3.177   0.739 -0.6867  0.6861 -0.5020
  387SOL    HW2 1183   2.478   3.136   0.595  0.4081 -1.3419 -0.1774
  388SOL     OW 1184   2.280   4.775   1.763  0.2384  0.5208 -0.2640
  388SOL    HW1 1185   2.354   4.717   1.745 -0.9754 -0.5270 -2.2063
  388SOL    HW2 1186   2.244   4.743   1.846 -0.0654 -1.1946 -1.0196
  389SOL     OW 1187   4.781   3.962   1.597  0.1350  0.5385 -0.8821
  389SOL    HW1 1188   4.707   4.023   1.607  0.1623  0.8013 -2.1352
  389SOL    HW2 1189   4.756   3.887   1.650 -0.3918  1.1965 -0.1598
  390SOL     OW 1190   0.057   1.410   4.383  0.3247  0.3007  0.6102
  390SOL    HW1 1191   0.092   1.378   4.466 -0.2413  0.2777  0.8453
  390SOL    HW2 1192  -0.023   1.457   4.407  1.4980  2.5879  0.3715
  391SOL     OW 1193   2.575   1.977   3.857 -0.0259 -0.2536  0.7042
  391SOL    HW1 1194   2.589   1.968   3.763  0.6443  0.7735  0.6856
  391SOL    HW2 1195   2.662   1.963   3.896  0.5843  2.9505  0.8503
  392SOL     OW 1196   2.259   4.561   2.471 -0.2499  0.0906  0.0277
  392SOL    HW1 1197   2.269   4.606   2.388 -2.2157  1.9760  0.7351
  392SOL    HW2 1198   2.221   4.476   2.449 -0.0601  0.2779 -1.0360
  393SOL     OW 1199   1.816   0.907   2.950  0.2862  0.1019  0.0008
  393SOL    HW1 1200   1.815   0.904   2.854 -1.4000  0.6274 -0.0265
  393SOL    HW2 1201   1.745   0.850   2.976 -2.4339  3.5095  0.7470
  394SOL     OW 1202   0.509   1.152   2.297  0.2415  0.3892 -0.9136
  394SOL    HW1 1203   0.570   1.158   2.223 -0.9567  0.7913 -1.8906
  394SOL    HW2 1204   0.445   1.221   2.282  0.2673  0.8496  0.8107
  395SOL     OW 1205   1.349   2.811   3.529  0.3997 -0.3855  0.1030
  395SOL    HW1 1206   1.289   2.881   3.555 -0.7480 -1.0849 -0.5816
  395SOL    HW2 1207   1.329   2.796   3.437  1.8978 -0.4008 -0.2472
  396SOL     OW 1208   0.853   2.153   1.263  0.1387 -0.2906 -0.0140
  396SOL    HW1 1209   0.772   2.196   1.292  1.2916  1.7081  0.4621
  396SOL    HW2 1210   0.919   2.182   1.326  1.4380 -1.0724 -0.9666
  397SOL     OW 1211   2.596   1.489   1.484  0.5316 -0.0649  0.7415
  397SOL    HW1 1212   2.505   1.512   1.466  0.3352 -2.0681 -1.3610
  397SOL    HW2 1213   2.629   1.458   1.399  1.6478 -3.9914  2.3870
  398SOL     OW 1214   0.853   1.105   2.254 -0.1986  0.0677  0.6091
  398SOL    HW1 1215   0.893   1.042   2.195 -1.4550 -0.0042 -0.1984
  398SOL    HW2 1216   0.783   1.146   2.203  0.0258  1.5010  1.3924
  399SOL     OW 1217   2.265   2.725   3.474 -0.2373 -0.1420  0.5233
  399SOL    HW1 1218   2.284   2.771   3.393  0.0410 -0.2958  0.5005
  399SOL    HW2 1219   2.248   2.635   3.447  3.4830 -1.1355  0.9381
  400SOL     OW 1220   0.305   1.561   3.817 -0.6312  0.2796  0.3136
  400SOL    HW1 1221   0.227   1.568   3.761 -0.6476 -1.2388  0.1102
  400SOL    HW2 1222   0.309   1.645   3.862 -1.4969  0.9701 -0.8228
  401SOL     OW 1223   3.538   0.156   1.521  0.3792 -0.3424  0.1456
  401SOL    HW1 1224   3.450   0.183   1.491  1.1784  2.2489 -0.1124
  401SOL    HW2 1225   3.521   0.084   1.582 -2.1145  1.3345  1.6409
  402SOL     OW 1226   1.264   0.095   3.388 -0.4370  0.0726 -0.3650
  402SOL    HW1 1227   1.245   0.002   3.392  0.3095 -0.0616  0.3592
  402SOL    HW2 1228   1.179   0.138   3.398 -0.8257 -0.5152 -1.0120
  403SOL     OW 1229   0.909   0.706   2.064 -0.0977 -0.2260 -0.5603
  403SOL    HW1 1230   0.840   0.668   2.009  0.9306  2.1413 -3.7993
  403SOL    HW2 1231   0.990   0.672   2.028  0.6120  0.9245 -0.0904
  404SOL     OW 1232   3.373   3.531   4.142 -0.3110  0.3135  0.4552
  404SOL    HW1 1233   3.294   3.579   4.117  0.1497  0.9880  0.2860
  404SOL    HW2 1234   3.367   3.449   4.094  0.1255  1.2133 -1.2313
  405SOL     OW 1235   0.136   3.935   1.113  0.4451 -0.3038  0.5857
  405SOL    HW1 1236   0.138   3.905   1.204 -0.9898  0.4322  0.8909
  405SOL    HW2 1237   0.217   3.901   1.075  0.0142 -2.5752  1.5218
  406SOL     OW 1238   1.408   3.662   2.935 -0.5646 -0.6705 -0.1820
  406SOL    HW1 1239   1.381   3.735   2.879 -0.1979 -0.4328 -0.0513
  406SOL    HW2 1240   1.496   3.685   2.964 -0.5167 -1.0817  0.0054
  407SOL     OW 1241   1.160   0.902   4.196  0.5803  0.0248 -0.0843
  407SOL    HW1 1242   1.112   0.973   4.153 -0.3185 -1.6992 -2.0627
  407SOL    HW2 1243   1.252   0.918   4.173  0.7180  1.7670  1.4132
  408SOL     OW 1244   3.051   4.928   0.248 -0.4439 -0.3240 -0.3494
  408SOL    HW1 1245   3.055   4.832   0.252  0.8207 -0.3223 -0.9048
  408SOL    HW2 1246   3.122   4.958   0.305 -0.9989  0.3012  0.0333
  409SOL     OW 1247   0.154   2.452   4.057  0.2393 -0.3161  0.9099
  409SOL    HW1 1248   0.121   2.364   4.077 -3.4361  1.2624  2.6565
  409SOL    HW2 1249   0.124   2.470   3.968 -0.3705 -0.2910  1.1159
  410SOL     OW 1250   1.074   3.253   4.362 -0.5150 -0.4297  0.2918
  410SOL    HW1 1251   1.052   3.332   4.314  0.0691 -1.0030 -0.9632
  410SOL    HW2 1252   1.168   3.261   4.380 -0.2139 -1.2956 -0.7827
  411SOL     OW 1253   2.486   3.196   1.178  1.2002 -0.1435  0.3669
  411SOL    HW1 1254   2.517   3.158   1.096  1.0352  1.2314 -0.3578
  411SOL    HW2 1255   2.392   3.175   1.181  0.9184  0.9458 -0.4699
  412SOL     OW 1256   0.218   2.763   0.677  0.0979 -0.1435  0.0476
  412SOL    HW1 1257   0.226   2.756   0.772 -1.6506 -1.1048  0.1794
  412SOL    HW2 1258   0.159   2.691   0.654  1.1339 -0.4332 -1.8766
  413SOL     OW 1259   2.449   1.828   2.671 -0.7227 -0.1560 -0.0398
  413SOL    HW1 1260   2.488   1.796   2.752 -0.9839 -0.0939  0.1117
  413SOL    HW2 1261   2.355   1.831   2.689 -0.6808  0.9223  0.0225
  414SOL     OW 1262   0.137   3.124   4.272  0.3423 -0.8184 -0.3217
  414SOL    HW1 1263   0.202   3.071   4.226 -0.4188 -1.5437 -0.5876
  414SOL    HW2 1264   0.144   3.096   4.363  2.5269  1.3002  0.2834
  415SOL     OW 1265   0.178   2.358   2.424  0.0389  0.2620  0.7719
  415SOL    HW1 1266   0.214   2.270   2.408  0.6075  0.4196  1.1339
  415SOL    HW2 1267   0.210   2.410   2.350  1.8102  0.7460  1.8027
  416SOL     OW 1268   3.959   3.870   3.505 -0.0174 -0.0403  0.1263
  416SOL    HW1 1269   3.944   3.959   3.538 -1.1202  0.2567 -1.0767
  416SOL    HW2 1270   4.048   3.873   3.470 -0.3492  0.8723 -0.6917
  417SOL     OW 1271   0.846   1.717   3.001 -0.2120  0.0529  0.3676
  417SOL    HW1 1272   0.932   1.758   2.988 -0.5862  1.3867  1.6944
  417SOL    HW2 1273   0.790   1.790   3.030 -2.6982 -0.0244 -3.5331
  418SOL     OW 1274   0.958   0.048   2.823  0.2376  0.0940 -0.3421
  418SOL    HW1 1275   0.896   0.011   2.760 -1.8275  1.3511  0.8172
  418SOL    HW2 1276   0.921   0.133   2.845 -0.4684 -1.0994  4.1754
  419SOL     OW 1277   0.040   4.668   3.129  0.3612 -0.0178  0.5060
  419SOL    HW1 1278   0.085   4.641   3.048  3.4281 -1.3896  2.4722
  419SOL    HW2 1279   0.010   4.757   3.111  1.4486 -0.0607 -1.9444
  420SOL     OW 1280   1.046   2.442   0.145 -0.0897 -0.3538  0.5553
  420SOL    HW1 1281   1.102   2.366   0.163  0.7213 -0.1150 -0.8260
  420SOL    HW2 1282   1.107   2.511   0.121 -0.9520  0.0495 -0.5259
  421SOL     OW 1283   0.045   0.719  -0.012  0.2184  0.0621 -0.3472
  421SOL    HW1 1284   0.071   0.795   0.039 -0.8407  2.5661 -3.2240
  421SOL    HW2 1285  -0.040   0.693   0.024  0.3211  0.6117  0.3044
  422SOL     OW 1286   2.167   4.546   3.909 -0.0411  0.2423 -0.2327
  422SOL    HW1 1287   2.164   4.557   4.004 -0.7392  0.2867 -0.2487
  422SOL    HW2 1288   2.077   4.566   3.880 -0.2749 -1.3396 -0.7196
  423SOL     OW 1289   2.157   3.396   0.360 -0.5366  0.3144  0.9552
  423SOL    HW1 1290   2.146   3.445   0.278  1.9644  1.2128  1.0613
  423SOL    HW2 1291   2.128   3.308   0.339 -1.6747  0.9570 -0.3471
  424SOL     OW 1292   1.333   0.219   2.392 -0.1391  0.2553 -0.2585
  424SOL    HW1 1293   1.271   0.203   2.321 -0.4428  1.2732 -0.2488
  424SOL    HW2 1294   1.291   0.181   2.470 -0.5089  0.4652 -0.3522
  425SOL     OW 1295   1.956   2.324   1.056 -0.6368 -0.0268  0.0500
  425SOL    HW1 1296   1.884   2.262   1.055  1.0647 -2.1042 -0.7011
  425SOL    HW2 1297   1.988   2.322   1.146 -2.7603  2.5829  1.0028
  426SOL     OW 1298   0.259   0.127   0.248 -0.8900  0.0762  0.0959
  426SOL    HW1 1299   0.174   0.115   0.290 -0.6691  1.3475  0.9742
  426SOL    HW2 1300   0.322   0.122   0.320 -0.0726 -1.9962 -0.6859
  427SOL     OW 1301   0.758   4.583   0.706 -0.4951  0.2024  0.1222
  427SOL    HW1 1302   0.805   4.514   0.753  0.6750  1.1451  0.3910
  427SOL    HW2 1303   0.826   4.627   0.654 -1.4434  0.3534 -1.0165
  428SOL     OW 1304   3.991   4.615   0.224 -0.0408  0.3547 -0.5506
  428SOL    HW1 1305   3.925   4.554   0.258 -0.2192  0.3941 -0.8240
  428SOL    HW2 1306   4.000   4.591   0.132  0.7685 -0.0475 -0.3757
  429SOL     OW 1307   2.414   1.298   2.776  0.1776 -0.5305  0.1311
  429SOL    HW1 1308   2.459   1.285   2.859 -0.1637  0.7739  0.5318
  429SOL    HW2 1309   2.400   1.392   2.770  0.4647 -0.5539 -1.5546
  430SOL     OW 1310   1.455   1.055   1.034  0.0298 -0.1579  0.1006
  430SOL    HW1 1311   1.367   1.058   0.996  0.4210  0.5453 -0.7929
  430SOL    HW2 1312   1.474   1.146   1.056  1.2845  0.0358 -1.5519
  431SOL     OW 1313   0.241   0.337   1.262 -0.5734 -0.3886 -0.1136
  431SOL    HW1 1314   0.222   0.428   1.287  0.0516 -0.1978 -0.3013
  431SOL    HW2 1315   0.164   0.309   1.213 -0.2045  0.5222 -1.2816
  432SOL     OW 1316   3.931   1.413   1.315  0.1102  0.8226 -0.2030
  432SOL    HW1 1317   3.846   1.374   1.295 -0.1098  0.0390  1.9475
  432SOL    HW2 1318   3.994   1.359   1.269 -0.4717  0.5293 -0.6752
  433SOL     OW 1319   4.468   1.767   1.610  0.4844  0.2612  0.3349
  433SOL    HW1 1320   4.524   1.797   1.682  2.1075 -0.6909 -0.4756
  433SOL    HW2 1321   4.461   1.843   1.552 -0.6396  0.9599  1.3239
  434SOL     OW 1322   0.231   2.867   4.922  0.4190  0.0214  0.0756
  434SOL    HW1 1323   0.288   2.926   4.874  0.3337  0.2154  0.2141
  434SOL    HW2 1324   0.169   2.924   4.966  1.0800 -0.0925  1.1932
  435SOL     OW 1325   0.431   0.893   2.794  0.7055 -0.0748 -0.0420
  435SOL    HW1 1326   0.463   0.810   2.759 -0.5279 -1.0187  0.9692
  435SOL    HW2 1327   0.401   0.942   2.717 -2.5997 -2.3679 -0.4546
  436SOL     OW 1328   0.026   2.837   2.974  0.6854  0.4294  0.4408
  436SOL    HW1 1329   0.004   2.915   2.924  1.2620  1.4419  1.7032
  436SOL    HW2 1330   0.115   2.815   2.947 -0.4145 -1.5125 -1.9778
  437SOL     OW 1331   3.944   1.284   4.674 -0.0761  0.3245 -0.2519
  437SOL    HW1 1332   3.856   1.264   4.709 -0.1570  0.0141 -0.6286
  437SOL    HW2 1333   4.004   1.246   4.739 -0.2268 -0.6380 -0.6576
  438SOL     OW 1334   4.725   1.210   4.066  0.3897  0.3636 -0.0275
  438SOL    HW1 1335   4.776   1.226   3.987  2.0009  0.2978  0.9601
  438SOL    HW2 1336   4.788   1.178   4.130 -1.3290 -2.1295  0.5397
  439SOL     OW 1337   1.684   1.190   4.808  0.3142  0.0879 -0.0959
  439SOL    HW1 1338   1.640   1.118   4.763  0.7127  0.5107 -1.2129
  439SOL    HW2 1339   1.616   1.230   4.862 -0.4247  0.0753 -0.9844
  440SOL     OW 1340   0.502   1.547   3.644  0.1157  0.1934 -0.3306
  440SOL    HW1 1341   0.422   1.577   3.686  0.5529  0.3581  0.3955
  440SOL    HW2 1342   0.544   1.490   3.708  0.4549 -0.1036 -0.8045
  441SOL     OW 1343   3.761   2.231   2.963  0.0905  0.3478  0.3055
  441SOL    HW1 1344   3.770   2.213   3.057 -0.4672  3.2795  1.0341
  441SOL    HW2 1345   3.850   2.225   2.929  0.5081  0.5112  1.3259
  442SOL     OW 1346   0.067   1.371   2.703  0.6553 -0.3937 -0.3440
  442SOL    HW1 1347   0.061   1.276   2.699  0.1842 -0.3357 -1.3129
  442SOL    HW2 1348  -0.018   1.402   2.673  0.7579  0.3380  0.0845
  443SOL     OW 1349   0.947   0.577   3.032  0.0853  0.2962 -0.2402
  443SOL    HW1 1350   0.877   0.629   3.072 -2.0866 -1.4496 -1.5406
  443SOL    HW2 1351   0.962   0.617   2.947  0.8974  0.8258  0.1403
  444SOL     OW 1352   2.560   1.613   0.523  0.0488 -0.3525 -0.2754
  444SOL    HW1 1353   2.625   1.561   0.475 -0.7138 -0.9576 -0.6776
  444SOL    HW2 1354   2.561   1.576   0.611 -0.2517 -0.8340 -0.4711
  445SOL     OW 1355   0.855   2.221   0.080  0.1425 -0.6428 -0.0014
  445SOL    HW1 1356   0.931   2.169   0.055 -0.2842 -1.7292  0.8615
  445SOL    HW2 1357   0.888   2.310   0.088  0.8801 -0.7420 -1.5840
  446SOL     OW 1358   0.739   1.724   3.609  0.1067  0.5099  0.2430
  446SOL    HW1 1359   0.782   1.667   3.672  0.3024  0.1573 -0.2062
  446SOL    HW2 1360   0.652   1.739   3.646  0.1882  0.2328  0.5518
  447SOL     OW 1361   2.675   1.425   4.228 -0.5245  0.3752  0.0685
  447SOL    HW1 1362   2.591   1.379   4.222  0.3290 -1.1612 -0.5899
  447SOL    HW2 1363   2.723   1.378   4.296  0.9463 -0.7704 -1.6544
  448SOL     OW 1364   1.769   0.365   2.581 -0.2997 -0.6293  0.0399
  448SOL    HW1 1365   1.726   0.444   2.547  0.6693  0.5669  1.4319
  448SOL    HW2 1366   1.846   0.354   2.525 -0.3402 -0.4568 -0.0507
  449SOL     OW 1367   4.778   2.260   0.428 -0.1277  0.3687 -0.8082
  449SOL    HW1 1368   4.725   2.184   0.451 -0.9577  0.9426 -0.7743
  449SOL    HW2 1369   4.726   2.335   0.458  0.3258  0.9795 -1.5203
  450SOL     OW 1370   2.775   1.929   0.729  0.1841  0.1173  0.9094
  450SOL    HW1 1371   2.815   1.992   0.790 -0.5232 -0.1237  1.6477
  450SOL    HW2 1372   2.835   1.854   0.730  1.1758  0.8764 -0.1923
  451SOL     OW 1373   2.575   1.454   2.404 -0.2150  0.4427 -0.1259
  451SOL    HW1 1374   2.640   1.466   2.336  0.6879 -0.7363  0.4707
  451SOL    HW2 1375   2.559   1.542   2.439  0.3242  0.8719 -0.9363
  452SOL     OW 1376   0.832   2.677   4.098 -0.2884 -0.3749 -0.1857
  452SOL    HW1 1377   0.814   2.760   4.053  0.3094  0.4282  0.9987
  452SOL    HW2 1378   0.909   2.642   4.053 -0.4742 -0.2336 -0.6200
  453SOL     OW 1379   0.770   2.570   3.326 -0.4478  0.2381 -0.7263
  453SOL    HW1 1380   0.818   2.613   3.396  2.3282 -3.1164 -0.2856
  453SOL    HW2 1381   0.818   2.592   3.246  0.2960 -1.0358 -0.6494
  454SOL     OW 1382   1.442   2.489   3.863 -0.3011 -0.2823  0.3957
  454SOL    HW1 1383   1.500   2.530   3.799  1.2604 -1.5328  0.9464
  454SOL    HW2 1384   1.419   2.560   3.923  1.1040  0.1514  0.4645
  455SOL     OW 1385   2.716   0.230   4.531  0.1448 -0.4359 -0.5216
  455SOL    HW1 1386   2.714   0.246   4.626 -0.0876 -1.0353 -0.4235
  455SOL    HW2 1387   2.628   0.200   4.510 -0.4887  1.7453 -1.3139
  456SOL     OW 1388   4.410   3.464   4.199  0.5420  0.1225 -0.5457
  456SOL    HW1 1389   4.460   3.383   4.199  0.0480 -0.1992 -1.4004
  456SOL    HW2 1390   4.475   3.533   4.193  0.8902 -0.2940 -1.7865
  457SOL     OW 1391   1.100   0.211   1.266  0.1751  0.4861  0.1572
  457SOL    HW1 1392   1.040   0.220   1.340  1.6564  2.2316  1.2123
  457SOL    HW2 1393   1.056   0.149   1.207 -1.8437  0.3967  1.6632
  458SOL     OW 1394   1.799   2.047   2.251 -0.0886 -0.4373 -0.0356
  458SOL    HW1 1395   1.894   2.040   2.261 -0.0841  0.9736  1.1704
  458SOL    HW2 1396   1.787   2.107   2.178 -0.0142  0.2979  0.5362
  459SOL     OW 1397   1.076   4.511   4.029 -0.0341 -0.2378  0.2458
  459SOL    HW1 1398   1.108   4.597   4.058 -0.6384  0.4413 -0.9936
  459SOL    HW2 1399   1.152   4.454   4.034  1.9072  1.6137 -3.8291
  460SOL     OW 1400   4.828   1.982   3.595 -0.0156  0.2369 -0.3393
  460SOL    HW1 1401   4.844   2.076   3.588 -0.5082  0.3887  0.4634
  460SOL    HW2 1402   4.904   1.942   3.552 -0.9656  1.0009 -2.8607
  461SOL     OW 1403   0.572   2.884   3.561  0.3489  0.4416 -0.4213
  461SOL    HW1 1404   0.578   2.875   3.466  1.3969  0.5898 -0.3791
  461SOL    HW2 1405   0.527   2.804   3.590  2.0515 -0.7091 -0.8337
  462SOL     OW 1406   2.887   0.589   0.590  0.7049  0.1153  0.2133
  462SOL    HW1 1407   2.869   0.595   0.496  2.2230 -0.0861 -0.1111
  462SOL    HW2 1408   2.803   0.561   0.628  0.2424 -0.4862 -1.1624
  463SOL     OW 1409   1.857   3.295   0.199 -0.1397 -0.0918  0.4764
  463SOL    HW1 1410   1.800   3.231   0.157 -2.6234  1.0144  1.9019
  463SOL    HW2 1411   1.866   3.264   0.289  2.6090 -0.8519  0.0330
  464SOL     OW 1412   2.104   1.272   4.045 -0.2034 -0.1954  0.2062
  464SOL    HW1 1413   2.066   1.351   4.083  1.2616  0.0985  1.1533
  464SOL    HW2 1414   2.162   1.304   3.976  1.4531 -0.2690  1.4849
  465SOL     OW 1415   1.495   1.611   0.799 -0.4666  0.1119 -0.4303
  465SOL    HW1 1416   1.515   1.704   0.800  0.8096 -0.1429  0.1368
  465SOL    HW2 1417   1.401   1.606   0.779 -0.8282  1.5668  0.7416
  466SOL     OW 1418   1.782   4.320   2.034  0.0290  0.6455  0.4930
  466SOL    HW1 1419   1.755   4.412   2.029 -0.5667  0.4262 -0.8982
  466SOL    HW2 1420   1.836   4.315   2.113 -0.9325  1.9203  1.2696
  467SOL     OW 1421   1.814   2.481   3.636  0.7003  0.1380  0.0762
  467SOL    HW1 1422   1.797   2.470   3.542  1.5368 -0.7877  0.0200
  467SOL    HW2 1423   1.904   2.452   3.648  0.1719 -1.0463  1.3906
  468SOL     OW 1424   0.704   4.678   3.186 -0.4245  1.0270  0.1308
  468SOL    HW1 1425   0.783   4.705   3.138 -1.1817 -0.4043 -2.0654
  468SOL    HW2 1426   0.718   4.586   3.206 -2.0400  0.3457 -1.5530
  469SOL     OW 1427   4.056   2.480   4.619  0.7737 -0.0776 -0.3574
  469SOL    HW1 1428   3.965   2.502   4.596  0.8227  1.3951  0.7003
  469SOL    HW2 1429   4.051   2.395   4.661 -0.4063  0.7400  1.2740
  470SOL     OW 1430   1.866   2.871   0.268  0.1743 -0.3523 -0.6185
  470SOL    HW1 1431   1.812   2.944   0.300  0.0153 -0.6102 -0.2921
  470SOL    HW2 1432   1.881   2.892   0.176  1.1556  0.7087 -0.2347
  471SOL     OW 1433   4.447   4.840   4.177 -0.5955  0.1216 -0.5836
  471SOL    HW1 1434   4.367   4.820   4.127 -0.0620  1.4381 -2.0591
  471SOL    HW2 1435   4.447   4.936   4.184  1.1304  0.2017 -1.1450
  472SOL     OW 1436   4.171   1.358   2.602 -0.6776 -0.6330 -0.0322
  472SOL    HW1 1437   4.161   1.267   2.573 -0.0952 -0.9027  0.5687
  472SOL    HW2 1438   4.258   1.383   2.569 -0.4041 -0.6399  0.6687
  473SOL     OW 1439   2.028   0.022   0.891 -0.2389  0.4149 -0.4379
  473SOL    HW1 1440   2.110   0.042   0.935  1.1786 -3.2840 -1.1067
  473SOL    HW2 1441   1.980  -0.034   0.953 -2.3639  2.4863 -0.0556
  474SOL     OW 1442   2.112   4.277   4.037 -0.0601 -0.2807  0.6505
  474SOL    HW1 1443   2.149   4.356   3.997 -0.0479  0.4786  2.1099
  474SOL    HW2 1444   2.122   4.290   4.131 -1.6729 -1.2116  0.9963
  475SOL     OW 1445   1.280   1.059   1.282  0.5881 -0.5993  0.2975
  475SOL    HW1 1446   1.226   1.053   1.203  0.6408 -1.1197  0.2939
  475SOL    HW2 1447   1.369   1.041   1.251  0.5148 -1.5010  0.5754
  476SOL     OW 1448   1.298   0.733   0.853 -0.2267  0.5152  0.4499
  476SOL    HW1 1449   1.226   0.796   0.856  0.7207  1.6661  0.3018
  476SOL    HW2 1450   1.259   0.649   0.877 -1.2237  1.4742  2.4852
  477SOL     OW 1451   4.402   0.298   0.675 -0.0371 -0.2440  0.0855
  477SOL    HW1 1452   4.362   0.274   0.592 -1.1404  0.1338  0.4837
  477SOL    HW2 1453   4.392   0.221   0.730 -0.6297 -0.0069  0.3212
  478SOL     OW 1454   4.201   0.647   2.476  0.0611  0.3539 -0.0248
  478SOL    HW1 1455   4.260   0.717   2.502  2.1675 -1.3280 -0.0567
  478SOL    HW2 1456   4.181   0.599   2.557  0.0504 -0.0414 -0.2554
  479SOL     OW 1457   1.890   3.436   0.523 -0.1698  0.1050  0.3894
  479SOL    HW1 1458   1.932   3.493   0.459  1.1442 -0.8198  0.3720
  479SOL    HW2 1459   1.910   3.347   0.492 -0.1263 -0.3548  1.6785
  480SOL     OW 1460   0.225   1.934   4.666  0.6176 -0.2054  0.3144
  480SOL    HW1 1461   0.234   2.010   4.608 -0.4621 -0.2601  0.0438
  480SOL    HW2 1462   0.173   1.967   4.739  1.7662 -0.2002  1.1423
  481SOL     OW 1463   1.406   4.519   2.595  0.1764  0.0576  0.0184
  481SOL    HW1 1464   1.487   4.555   2.631  0.8256 -2.9300  1.8715
  481SOL    HW2 1465   1.370   4.466   2.666 -1.3341 -1.8615 -2.0664
  482SOL     OW 1466   1.131   1.609   1.953  0.0238  0.4128 -0.6334
  482SOL    HW1 1467   1.131   1.557   2.034 -1.0135  1.1421 -0.1482
  482SOL    HW2 1468   1.177   1.553   1.890 -0.9020 -1.0354 -0.0940
  483SOL     OW 1469   0.893   0.046   4.612  0.1636  0.0552  0.0252
  483SOL    HW1 1470   0.933   0.075   4.531 -1.4170 -0.8285 -1.1198
  483SOL    HW2 1471   0.836   0.118   4.638 -2.7064 -1.2856 -2.0810
  484SOL     OW 1472   0.568   0.489   2.482  0.5108  0.4199  0.0639
  484SOL    HW1 1473   0.479   0.453   2.480  0.4414  0.5334 -2.0699
  484SOL    HW2 1474   0.579   0.528   2.395  2.6881  0.3354  0.2551
  485SOL     OW 1475   3.818   2.252   4.329 -0.2354 -0.4195  0.2523
  485SOL    HW1 1476   3.895   2.307   4.320 -1.3837  0.9549 -2.2296
  485SOL    HW2 1477   3.788   2.266   4.418  0.9819  0.9508  0.4704
  486SOL     OW 1478   2.954   1.384   2.454  0.5383  1.1001  0.4520
  486SOL    HW1 1479   2.888   1.416   2.393  0.1711 -2.4556 -1.3107
  486SOL    HW2 1480   2.905   1.331   2.517  1.4530 -0.0120  0.2749
  487SOL     OW 1481   2.049   1.677   4.241 -0.5378 -0.1336  0.8330
  487SOL    HW1 1482   1.969   1.720   4.213 -1.9087 -0.8220  3.3451
  487SOL    HW2 1483   2.114   1.700   4.175 -2.5404  1.2839 -0.7464
  488SOL     OW 1484   3.964   2.428   3.858 -0.3579  0.7956 -0.2269
  488SOL    HW1 1485   3.876   2.404   3.885 -0.7245  1.2195 -1.0199
  488SOL    HW2 1486   3.966   2.524   3.864  1.2059  0.7192  3.2919
  489SOL     OW 1487   2.620   3.259   2.711  0.0246 -0.1132 -0.6756
  489SOL    HW1 1488   2.651   3.187   2.656  0.5932  1.1797 -2.1116
  489SOL    HW2 1489   2.526   3.263   2.693  0.1323  0.0228 -1.2187
  490SOL     OW 1490   2.559   3.783   0.330 -0.4858  0.0605  0.3308
  490SOL    HW1 1491   2.468   3.805   0.309 -0.3163  0.8888  0.4579
  490SOL    HW2 1492   2.596   3.863   0.367  0.6551  0.1256 -0.8626
  491SOL     OW 1493   0.732   2.165   3.155  0.2115  0.6143  0.4199
  491SOL    HW1 1494   0.667   2.188   3.222  0.8329 -0.8902  1.6115
  491SOL    HW2 1495   0.816   2.187   3.195  0.5789 -0.0342  0.0171
  492SOL     OW 1496   1.149   2.052   4.231 -0.0820  0.4715 -0.2373
  492SOL    HW1 1497   1.091   2.024   4.160 -3.0312  1.0979  1.7050
  492SOL    HW2 1498   1.168   2.144   4.212  1.3991 -0.0662 -1.5286
  493SOL     OW 1499   0.823   1.505   4.520  0.2493 -0.0779 -0.2349
  493SOL    HW1 1500   0.842   1.558   4.598  0.7193 -0.8580  0.1913
  493SOL    HW2 1501   0.908   1.486   4.482 -0.0337  1.2239 -1.5964
  494SOL     OW 1502   4.284   2.842   3.037 -0.4203 -0.2030 -0.3329
  494SOL    HW1 1503   4.206   2.890   3.066  0.0323  0.3186  0.0386
  494SOL    HW2 1504   4.355   2.906   3.041  0.4384 -1.1801  1.3264
  495SOL     OW 1505   0.869   2.751   0.478 -0.1728  0.1998  0.0004
  495SOL    HW1 1506   0.903   2.689   0.415 -1.8428  0.2292 -1.0010
  495SOL    HW2 1507   0.777   2.727   0.488 -0.1446  0.6795  1.8559
  496SOL     OW 1508   3.789   2.560   4.592 -0.5055  0.3113 -0.6530
  496SOL    HW1 1509   3.704   2.601   4.583 -0.6813  0.2182  0.3764
  496SOL    HW2 1510   3.771   2.466   4.584 -0.5199  0.2865 -0.3505
  497SOL     OW 1511   4.350   4.264   4.333 -0.1441  0.1346  0.3011
  497SOL    HW1 1512   4.301   4.183   4.316  0.3904 -0.0485 -0.3899
  497SOL    HW2 1513   4.307   4.330   4.278  0.1774  0.0519 -0.0454
  498SOL     OW 1514   3.853   1.413   0.905  0.2401 -0.0814 -0.3797
  498SOL    HW1 1515   3.905   1.364   0.841 -0.5686 -0.7583 -0.5327
  498SOL    HW2 1516   3.781   1.449   0.854  0.7868  1.2276 -0.2522
  499SOL     OW 1517   4.113   2.584   3.150 -0.3833  0.3455  0.1126
  499SOL    HW1 1518   4.142   2.502   3.110 -0.6636 -0.2046  1.0134
  499SOL    HW2 1519   4.050   2.620   3.087  0.9145  0.6985 -1.0434
  500SOL     OW 1520   1.932   0.534   1.429 -0.1766 -0.1303  0.0885
  500SOL    HW1 1521   1.877   0.601   1.390 -1.3975 -1.3226 -0.3161
  500SOL    HW2 1522   1.871   0.468   1.463  0.9801 -1.4753 -0.3195
  501SOL     OW 1523   0.759   2.109   4.604 -0.1110  0.0367 -0.3408
  501SOL    HW1 1524   0.761   2.044   4.675  0.3907 -0.5876 -0.9187
  501SOL    HW2 1525   0.832   2.085   4.547  0.9949  1.9575  0.1687
  502SOL     OW 1526   3.206   3.789   3.506  0.2750  0.4185 -0.0935
  502SOL    HW1 1527   3.261   3.758   3.434  0.4664  0.7854 -0.1097
  502SOL    HW2 1528   3.177   3.709   3.550 -0.1869  0.1783 -0.8238
  503SOL     OW 1529   1.819   3.886   0.791 -0.2356 -0.2853 -0.3099
  503SOL    HW1 1530   1.746   3.832   0.758 -1.1476  2.2514 -2.8411
  503SOL    HW2 1531   1.864   3.916   0.712  0.9755  1.6398  1.0386
  504SOL     OW 1532   4.371   1.829   3.086 -0.4019 -0.4414  0.1543
  504SOL    HW1 1533   4.450   1.774   3.086 -0.9954 -1.3233 -0.2781
  504SOL    HW2 1534   4.403   1.917   3.064  0.1932 -1.2487 -2.5939
  505SOL     OW 1535   2.503   4.636   1.700  0.1302  0.0518  0.0304
  505SOL    HW1 1536   2.511   4.541   1.713 -0.7160  0.0476  0.6344
  505SOL    HW2 1537   2.570   4.673   1.758 -0.4913 -0.1374  0.8914
  506SOL     OW 1538   4.330   1.603   0.385  0.5250 -0.1327  0.0852
  506SOL    HW1 1539   4.420   1.609   0.418  1.3600 -1.7225 -1.6787
  506SOL    HW2 1540   4.328   1.661   0.309 -0.3999  0.9840  0.9244
  507SOL     OW 1541   2.047   4.885   4.718  0.5170  0.2738 -0.0279
  507SOL    HW1 1542   2.084   4.958   4.766 -0.2251  0.6310  0.0120
  507SOL    HW2 1543   2.099   4.880   4.637 -0.7807  2.2351 -1.0579
  508SOL     OW 1544   2.353   2.267   3.170 -0.0845  0.5255 -0.7023
  508SOL    HW1 1545   2.420   2.198   3.171  0.2757  0.8037  2.2044
  508SOL    HW2 1546   2.271   2.221   3.152  0.3897 -0.3813 -0.6028
  509SOL     OW 1547   3.033   4.273   0.121  0.1936  0.0298  0.1309
  509SOL    HW1 1548   2.977   4.243   0.049 -0.5885 -0.2660  0.8395
  509SOL    HW2 1549   3.111   4.218   0.115  0.5706  0.6675 -1.0707
  510SOL     OW 1550   1.984   3.892   1.268 -0.3066 -0.0690  0.4246
  510SOL    HW1 1551   1.937   3.887   1.185 -1.1625  1.3543  0.7811
  510SOL    HW2 1552   2.023   3.805   1.280 -1.1252 -0.6374 -0.9001
  511SOL     OW 1553   0.309   3.430   1.913 -0.4274 -0.1133 -0.1181
  511SOL    HW1 1554   0.377   3.367   1.889 -0.6424 -0.2519 -0.3649
  511SOL    HW2 1555   0.228   3.393   1.877 -0.3382  1.0423 -1.5818
  512SOL     OW 1556   4.389   2.818   1.820 -0.1720 -0.7769  0.3201
  512SOL    HW1 1557   4.372   2.892   1.878 -0.4381 -0.9283  0.4363
  512SOL    HW2 1558   4.306   2.803   1.775  0.4105  0.2607 -1.1755
  513SOL     OW 1559   3.969   3.921   1.683  0.4932 -0.1451  0.2820
  513SOL    HW1 1560   4.050   3.970   1.672  0.9878 -0.7650  1.0375
  513SOL    HW2 1561   3.944   3.936   1.774 -1.5572  1.9754 -0.5431
  514SOL     OW 1562   1.949   2.942   0.992  0.3556  0.5865 -0.6167
  514SOL    HW1 1563   1.938   2.847   0.994 -0.4184  0.6653  1.8771
  514SOL    HW2 1564   2.037   2.955   0.957  1.6287 -1.2284  1.6045
  515SOL     OW 1565   3.267   1.283   3.504  0.0844  0.5317  0.1023
  515SOL    HW1 1566   3.229   1.350   3.448 -0.2545  0.1291 -0.1538
  515SOL    HW2 1567   3.294   1.330   3.583 -0.7980  0.8495  0.2187
  516SOL     OW 1568   0.670   4.636   4.199  0.3703 -0.6663 -0.2034
  516SOL    HW1 1569   0.590   4.613   4.247  0.6923 -3.0474 -0.6730
  516SOL    HW2 1570   0.716   4.697   4.257 -1.6862  0.7140  0.1226
  517SOL     OW 1571   1.743   0.984   4.314 -0.0542  0.2166 -0.3100
  517SOL    HW1 1572   1.743   0.890   4.295 -2.2606  0.4981 -2.0684
  517SOL    HW2 1573   1.834   1.011   4.298  0.4186 -1.4592 -0.6832
  518SOL     OW 1574   4.375   3.319   3.028 -0.1749 -0.2867  0.6210
  518SOL    HW1 1575   4.441   3.301   3.095  0.2457  1.0667  0.5994
  518SOL    HW2 1576   4.317   3.384   3.069 -0.4365 -0.1154 -0.0076
  519SOL     OW 1577   2.491   4.638   2.582 -0.3884 -0.0183 -0.0853
  519SOL    HW1 1578   2.407   4.603   2.552 -0.9624 -0.6299  2.0672
  519SOL    HW2 1579   2.554   4.607   2.517 -1.8502  1.0170 -2.1403
  520SOL     OW 1580   4.730   4.138   4.248 -0.0348  0.6397 -0.2599
  520SOL    HW1 1581   4.790   4.066   4.227  2.1824  1.9630  1.2349
  520SOL    HW2 1582   4.724   4.188   4.166 -0.1398 -0.1726 -0.7702
  521SOL     OW 1583   1.373   2.319   4.454 -0.3043 -0.4186 -0.2791
  521SOL    HW1 1584   1.386   2.299   4.361  1.7976 -0.7226  0.0369
  521SOL    HW2 1585   1.431   2.259   4.500  0.8145  1.6052  1.0903
  522SOL     OW 1586   1.113   4.723   1.195  0.0678  0.2780  0.0646
  522SOL    HW1 1587   1.171   4.661   1.149  0.5584  0.7466  0.0430
  522SOL    HW2 1588   1.150   4.730   1.283 -0.0697  0.4384  0.1096
  523SOL     OW 1589   2.594   4.426   3.128  0.1190 -0.4649  0.0436
  523SOL    HW1 1590   2.593   4.472   3.212 -0.6824  1.2538 -0.8550
  523SOL    HW2 1591   2.538   4.350   3.141  0.7546 -0.7375  1.3185
  524SOL     OW 1592   4.488   0.919   0.231  0.3954  0.0740 -0.5512
  524SOL    HW1 1593   4.448   0.853   0.174 -0.2483  0.6664 -0.8025
  524SOL    HW2 1594   4.438   0.999   0.213 -2.1695 -0.3963  3.2882
  525SOL     OW 1595   2.863   4.697   3.920 -0.2205  0.2530 -0.1844
  525SOL    HW1 1596   2.948   4.738   3.933 -0.4070  1.1196 -1.5191
  525SOL    HW2 1597   2.819   4.752   3.856 -2.0072  0.1284  0.8549
  526SOL     OW 1598   0.853   0.256   1.390  0.3675 -0.3834 -0.7664
  526SOL    HW1 1599   0.807   0.172   1.386  0.1880 -0.4340  1.1834
  526SOL    HW2 1600   0.785   0.320   1.410  0.8120 -0.1461  0.0580
  527SOL     OW 1601   2.733   1.223   2.014  0.3820 -0.2568  0.0985
  527SOL    HW1 1602   2.645   1.238   1.980 -0.0695  1.1958  1.7864
  527SOL    HW2 1603   2.791   1.248   1.941 -0.5802 -0.0927 -0.6254
  528SOL     OW 1604   0.522   4.626   0.871  0.0480  0.4226  0.5133
  528SOL    HW1 1605   0.469   4.558   0.830 -1.0649  2.4372 -1.6387
  528SOL    HW2 1606   0.609   4.615   0.833 -0.1490  0.2252  0.1165
  529SOL     OW 1607   3.512   0.870   4.594  0.2434 -0.4013 -0.2945
  529SOL    HW1 1608   3.492   0.963   4.585 -0.6295 -0.4574  0.8825
  529SOL    HW2 1609   3.608   0.867   4.603  0.1367  0.6084  1.8361
  530SOL     OW 1610   4.014   2.082   0.676  0.2065 -0.6605  0.2475
  530SOL    HW1 1611   4.030   2.059   0.768 -0.4161  0.0205  0.5326
  530SOL    HW2 1612   3.921   2.104   0.673 -0.2114 -2.3777 -0.9092
  531SOL     OW 1613   1.284   4.619   0.507  0.1854  0.0452  0.5372
  531SOL    HW1 1614   1.310   4.676   0.580 -0.1786  1.1686 -0.1950
  531SOL    HW2 1615   1.346   4.547   0.510  0.4638  0.3110  1.6823
  532SOL     OW 1616   0.471   0.299   3.360 -0.3724  0.1320  0.0013
  532SOL    HW1 1617   0.473   0.394   3.371  0.5766  0.2040 -0.6597
  532SOL    HW2 1618   0.390   0.271   3.402 -0.3942  1.1729  0.6745
  533SOL     OW 1619   4.366   2.421   1.313  0.2510  0.0248  0.0915
  533SOL    HW1 1620   4.310   2.419   1.236 -0.3903  0.7422  0.5254
  533SOL    HW2 1621   4.341   2.343   1.363  0.5054 -0.3140 -0.3067
  534SOL     OW 1622   1.680   3.639   1.466  0.4619 -0.3029  0.0484
  534SOL    HW1 1623   1.689   3.686   1.383 -1.9852  2.5220  1.2156
  534SOL    HW2 1624   1.674   3.546   1.440 -1.4552  0.5332 -3.0775
  535SOL     OW 1625   0.616   0.981   4.272 -1.0727  0.2931  0.4780
  535SOL    HW1 1626   0.655   0.909   4.222  0.1181 -0.3225  2.2096
  535SOL    HW2 1627   0.615   0.950   4.362 -1.6040  2.0085  1.1009
  536SOL     OW 1628   0.206   0.425   2.455  0.4923 -0.0881 -0.2976
  536SOL    HW1 1629   0.182   0.465   2.539  0.5109 -0.0109 -0.3287
  536SOL    HW2 1630   0.284   0.373   2.475  0.1347 -0.5673 -0.1354
  537SOL     OW 1631   2.100   0.700   3.609 -0.4042 -0.1867  0.6713
  537SOL    HW1 1632   2.147   0.761   3.665 -0.2411 -0.7432  1.1483
  537SOL    HW2 1633   2.080   0.750   3.530 -1.3581  0.8716  1.5448
  538SOL     OW 1634   0.887   4.196   4.302 -0.7671 -0.1064  0.5065
  538SOL    HW1 1635   0.867   4.128   4.238 -0.3064  0.1962  0.0331
  538SOL    HW2 1636   0.854   4.277   4.263 -1.1811 -0.0312  1.0016
  539SOL     OW 1637   2.582   4.652   4.752  0.0628 -0.3130  0.6058
  539SOL    HW1 1638   2.585   4.719   4.820  1.3895 -1.4317  1.7023
  539SOL    HW2 1639   2.674   4.630   4.736 -0.2746 -0.7315 -0.8940
  540SOL     OW 1640   1.141   1.046   1.525  0.5476  0.3586  0.0761
  540SOL    HW1 1641   1.207   1.026   1.591 -0.1475  0.5814  0.8447
  540SOL    HW2 1642   1.191   1.058   1.444  1.2533 -2.1030  0.0415
  541SOL     OW 1643   4.814   2.349   3.768 -0.0317  0.1710 -0.6204
  541SOL    HW1 1644   4.851   2.368   3.682 -0.4124 -1.6942 -1.2472
  541SOL    HW2 1645   4.731   2.305   3.750 -0.6506  0.7205  0.7301
  542SOL     OW 1646   0.056   2.456   0.758 -0.2166  0.4041  0.3603
  542SOL    HW1 1647   0.111   2.416   0.825  0.4767  0.7745  0.0181
  542SOL    HW2 1648   0.112   2.460   0.680 -0.8496  0.4327 -0.1055
  543SOL     OW 1649   4.502   1.579   3.839 -0.1888  0.0769  0.2683
  543SOL    HW1 1650   4.494   1.497   3.790  0.4961 -0.6339  1.3036
  543SOL    HW2 1651   4.419   1.587   3.887 -1.1305  1.1098 -1.4510
  544SOL     OW 1652   2.789   2.532   0.088 -0.1905 -0.0249  0.0629
  544SOL    HW1 1653   2.812   2.459   0.031 -0.7701  0.3920 -0.7165
  544SOL    HW2 1654   2.873   2.565   0.120  0.0882 -0.8449  0.1923
  545SOL     OW 1655   0.611   4.259   1.332  0.1680  0.2132 -0.4891
  545SOL    HW1 1656   0.686   4.201   1.318  0.4576  0.7264 -1.1174
  545SOL    HW2 1657   0.535   4.202   1.326  0.5567 -0.7387  2.3446
  546SOL     OW 1658   0.420   0.953   0.910 -0.7798 -0.3971  0.4543
  546SOL    HW1 1659   0.349   0.889   0.914  0.6364 -2.2446 -1.5984
  546SOL    HW2 1660   0.406   0.999   0.827  0.9205 -1.5272 -0.5238
  547SOL     OW 1661   3.492   3.303   4.049 -0.7418  0.1710  0.5119
  547SOL    HW1 1662   3.549   3.380   4.045  1.2757 -1.1985  1.2603
  547SOL    HW2 1663   3.525   3.246   3.980 -2.3227 -0.0066 -0.1459
  548SOL     OW 1664   3.474   3.708   4.333  0.0127  0.8503 -0.9220
  548SOL    HW1 1665   3.426   3.637   4.289  0.8878 -2.5878  3.0637
  548SOL    HW2 1666   3.565   3.697   4.303  0.3829 -0.6872  0.6172
  549SOL     OW 1667   4.758   4.463   1.025  0.1674 -0.0440 -0.5083
  549SOL    HW1 1668   4.852   4.457   1.036  0.3041  2.6572  0.6902
  549SOL    HW2 1669   4.721   4.419   1.102  0.5937  1.6599  0.7183
  550SOL     OW 1670   3.658   4.206   4.067 -0.1845  0.4392 -0.6188
  550SOL    HW1 1671   3.663   4.114   4.042 -1.1824 -0.0269  0.7963
  550SOL    HW2 1672   3.749   4.234   4.075  0.1653 -1.0297  0.9862
  551SOL     OW 1673   1.543   0.551   4.592  0.9807  0.4298 -0.0150
  551SOL    HW1 1674   1.610   0.604   4.635  0.7515  1.4028 -0.8386
  551SOL    HW2 1675   1.462   0.570   4.640  1.1244 -0.1056  0.4490
  552SOL     OW 1676   2.617   2.217   2.749 -0.2428  0.5492 -0.5373
  552SOL    HW1 1677   2.599   2.290   2.807  3.6190  1.7545 -0.6055
  552SOL    HW2 1678   2.658   2.151   2.804 -2.2362 -1.0464 -0.8048
  553SOL     OW 1679   3.244   2.276   4.863 -0.2788 -0.1532 -0.0311
  553SOL    HW1 1680   3.293   2.231   4.931 -0.3112 -0.4570 -0.2082
  553SOL    HW2 1681   3.198   2.207   4.815  0.3050 -0.0169 -0.8123
  554SOL     OW 1682   3.701   2.376   3.878  0.5852  0.4182  0.2847
  554SOL    HW1 1683   3.706   2.298   3.933  0.4934 -1.1399 -1.7915
  554SOL    HW2 1684   3.630   2.428   3.916  0.3021 -0.7520  1.4203
  555SOL     OW 1685   1.963   0.684   0.722  0.4616 -0.3288 -0.0023
  555SOL    HW1 1686   2.022   0.757   0.741  0.6829 -0.1316 -1.3793
  555SOL    HW2 1687   1.884   0.726   0.689  0.3204 -0.6906 -0.1208
  556SOL     OW 1688   0.568   0.483   4.690  0.3965  0.3278 -0.1152
  556SOL    HW1 1689   0.521   0.482   4.773  0.3457  1.2466 -0.1206
  556SOL    HW2 1690   0.501   0.499   4.624  0.2637 -1.4857 -0.4838
  557SOL     OW 1691   1.383   3.335   0.768  0.2687  0.0299  0.2144
  557SOL    HW1 1692   1.460   3.333   0.711 -0.3236 -1.3556 -0.6032
  557SOL    HW2 1693   1.355   3.243   0.774 -1.6995  0.5635 -0.0817
  558SOL     OW 1694   4.555   3.455   4.481  0.3731 -0.1731  0.0051
  558SOL    HW1 1695   4.514   3.516   4.419 -1.4480 -0.3674  0.9637
  558SOL    HW2 1696   4.636   3.429   4.438  0.6265  1.9813 -0.9699
  559SOL     OW 1697   0.288   3.092   3.498 -0.0339  0.2667  0.2698
  559SOL    HW1 1698   0.222   3.022   3.500  0.3911 -0.1237  0.9583
  559SOL    HW2 1699   0.326   3.087   3.410  1.4849 -1.7954  0.9723
  560SOL     OW 1700   4.243   1.987   0.018 -0.2046 -0.3481 -0.9744
  560SOL    HW1 1701   4.323   1.939  -0.003  0.6301 -0.0197  1.1881
  560SOL    HW2 1702   4.226   1.966   0.110 -1.7894  0.7681 -0.9686
  561SOL     OW 1703   3.004   0.998   3.011  0.0871  0.0825  0.5124
  561SOL    HW1 1704   3.074   1.020   2.951 -1.3829  2.0603 -0.5831
  561SOL    HW2 1705   3.045   1.001   3.098  2.3360 -3.2251 -0.2244
  562SOL     OW 1706   4.834   1.032   2.585  0.0758  0.5989  0.3516
  562SOL    HW1 1707   4.779   1.106   2.612  0.5230  1.0355  0.0854
  562SOL    HW2 1708   4.815   1.021   2.492  1.4628  1.6692 -0.0913
  563SOL     OW 1709   1.777   0.014   0.812 -0.2409 -0.6998  0.3244
  563SOL    HW1 1710   1.858   0.035   0.860  0.4601 -1.0322 -0.6910
  563SOL    HW2 1711   1.708   0.056   0.863  0.8353  1.8320 -0.1572
  564SOL     OW 1712   2.404   0.451   3.449  0.2439 -0.3618 -0.9272
  564SOL    HW1 1713   2.419   0.374   3.504  0.6336  1.3113  1.4824
  564SOL    HW2 1714   2.367   0.516   3.509  0.9976  1.7028 -2.5680
  565SOL     OW 1715   0.382   2.365   0.026 -0.1885  0.1289 -0.0880
  565SOL    HW1 1716   0.347   2.437   0.077 -2.1348 -1.6482  1.2449
  565SOL    HW2 1717   0.467   2.397  -0.006 -0.9050  2.8930  0.5383
  566SOL     OW 1718   3.009   0.665   0.893 -0.6399  0.4009  0.3670
  566SOL    HW1 1719   3.097   0.699   0.911 -0.1432 -1.3987  1.7148
  566SOL    HW2 1720   3.015   0.626   0.806 -0.3633  1.0069  0.1070
  567SOL     OW 1721   1.284   3.862   4.876  0.1924 -0.5308  0.6131
  567SOL    HW1 1722   1.313   3.775   4.904 -0.6827 -1.0031  0.1163
  567SOL    HW2 1723   1.276   3.912   4.957  1.8558 -0.5172  0.8090
  568SOL     OW 1724   2.984   1.532   2.835 -0.4155 -0.5707  0.3510
  568SOL    HW1 1725   3.001   1.615   2.792 -1.7633 -1.3007 -1.7600
  568SOL    HW2 1726   2.996   1.550   2.929 -0.6271  1.9628 -0.0431
  569SOL     OW 1727   2.639   2.659   4.774  0.1520  0.1928  0.4021
  569SOL    HW1 1728   2.720   2.629   4.733 -0.4507  0.5475 -1.0880
  569SOL    HW2 1729   2.668   2.709   4.850  1.4547  2.2096 -1.3216
  570SOL     OW 1730   3.344   2.033   3.698  0.1189  0.3062  0.2769
  570SOL    HW1 1731   3.353   1.977   3.621 -0.9969 -0.2532  0.5218
  570SOL    HW2 1732   3.315   2.117   3.664  2.2571  0.9342 -0.1409
  571SOL     OW 1733   0.355   1.542   3.077 -0.2874 -0.2754 -0.2116
  571SOL    HW1 1734   0.422   1.591   3.029 -1.3255 -0.4341 -1.9417
  571SOL    HW2 1735   0.392   1.455   3.088 -0.3856 -0.5429 -1.7000
  572SOL     OW 1736   3.528   0.439   1.070  0.4277 -0.0180  0.4191
  572SOL    HW1 1737   3.575   0.389   1.137  0.6621 -0.7721 -0.2868
  572SOL    HW2 1738   3.529   0.382   0.994  0.2408  0.8684 -0.2562
  573SOL     OW 1739   3.715   3.339  -0.001 -0.1167 -0.3539 -0.1263
  573SOL    HW1 1740   3.761   3.421   0.019 -0.6674 -0.0653 -0.0331
  573SOL    HW2 1741   3.756   3.274   0.056 -1.3411  0.3492  1.6411
  574SOL     OW 1742   0.806   0.465   0.422 -0.6532 -0.0901  0.3975
  574SOL    HW1 1743   0.879   0.522   0.446  0.3370 -0.3830 -1.7451
  574SOL    HW2 1744   0.839   0.376   0.435 -0.2840 -0.2437 -1.3617
  575SOL     OW 1745   0.878   0.429   3.887 -0.4145  0.4225  0.3595
  575SOL    HW1 1746   0.788   0.400   3.905 -0.5414  0.3110 -0.4502
  575SOL    HW2 1747   0.879   0.449   3.794  0.0745  1.5990  0.6018
  576SOL     OW 1748   4.548   3.235   4.186  0.0253 -0.2215 -0.9772
  576SOL    HW1 1749   4.577   3.179   4.259 -2.0365  1.4757  1.2791
  576SOL    HW2 1750   4.517   3.173   4.119  1.9875 -1.8248 -0.4917
  577SOL     OW 1751   1.093   0.781   1.073 -0.1763 -0.2973  0.5690
  577SOL    HW1 1752   1.005   0.786   1.110 -1.0001  0.5441 -1.3563
  577SOL    HW2 1753   1.089   0.835   0.994  2.1397 -0.0627  0.5399
  578SOL     OW 1754   4.254   4.635   1.168  0.5564  0.2633 -0.1665
  578SOL    HW1 1755   4.263   4.586   1.087  0.0080 -1.5287  0.8048
  578SOL    HW2 1756   4.229   4.570   1.233 -0.8063  1.9269  1.0839
  579SOL     OW 1757   0.906   1.785   3.385  0.3163  0.6193  0.5894
  579SOL    HW1 1758   0.957   1.707   3.363 -1.0515 -0.1047 -0.1489
  579SOL    HW2 1759   0.854   1.758   3.461  0.5440  1.1349  0.9316
  580SOL     OW 1760   0.191   1.702   2.067  0.0264  0.5767 -0.7827
  580SOL    HW1 1761   0.236   1.656   1.997  3.1421  1.9798  0.1212
  580SOL    HW2 1762   0.145   1.773   2.023  1.7650  1.3099 -1.5195
  581SOL     OW 1763   4.422   2.465   1.573 -0.2021 -0.0913 -0.1150
  581SOL    HW1 1764   4.346   2.509   1.613 -0.2576 -0.1086 -0.2013
  581SOL    HW2 1765   4.394   2.446   1.483 -0.4661 -0.9871  0.1394
  582SOL     OW 1766   0.995   1.242   3.079  0.2782  0.1697  0.0886
  582SOL    HW1 1767   1.090   1.246   3.075  0.4976 -0.8274  2.6030
  582SOL    HW2 1768   0.966   1.320   3.031  2.3893  1.2651  0.4616
  583SOL     OW 1769   0.043   4.709   4.072  0.2496 -0.3287  0.0298
  583SOL    HW1 1770  -0.016   4.672   4.137  1.2331  0.8218  1.7035
  583SOL    HW2 1771   0.080   4.634   4.026 -0.8183 -1.1614  0.5007
  584SOL     OW 1772   0.609   1.007   3.890  0.1743  0.1019  0.0386
  584SOL    HW1 1773   0.546   1.017   3.818  0.9430 -0.4082 -0.7261
  584SOL    HW2 1774   0.690   0.981   3.847  0.7534  0.1577  1.0700
  585SOL     OW 1775   4.696   2.518   1.627 -0.6256  0.2097  0.4736
  585SOL    HW1 1776   4.602   2.506   1.633 -0.5360 -1.1113 -0.2706
  585SOL    HW2 1777   4.709   2.613   1.629 -2.1411  0.5207 -1.6322
  586SOL     OW 1778   0.303   1.030   4.206 -0.2965 -0.2436 -0.0365
  586SOL    HW1 1779   0.301   1.049   4.112  0.9674 -0.2852 -0.0888
  586SOL    HW2 1780   0.394   1.005   4.224 -0.6149 -0.6487  1.1218
  587SOL     OW 1781   2.504   2.575   2.766  0.2783 -0.1406 -0.3082
  587SOL    HW1 1782   2.436   2.516   2.799  1.0964 -1.0446 -0.1727
  587SOL    HW2 1783   2.558   2.593   2.843  0.5751  0.0255 -0.5562
  588SOL     OW 1784   0.056   3.039   0.910  0.2685  0.4802  0.2037
  588SOL    HW1 1785   0.046   2.956   0.955 -0.4223  0.1352 -0.5514
  588SOL    HW2 1786  -0.012   3.096   0.948 -0.3089  0.1914 -0.3614
  589SOL     OW 1787   0.214   1.711   0.651  0.0338 -0.2582 -0.1405
  589SOL    HW1 1788   0.286   1.673   0.702  0.5941 -0.4461 -1.0507
  589SOL    HW2 1789   0.198   1.796   0.693 -1.2096 -1.4119  1.8803
  590SOL     OW 1790   0.966   3.138   3.048  0.1453 -0.2300  0.2021
  590SOL    HW1 1791   0.940   3.075   3.116 -0.8962  0.5973  0.6026
  590SOL    HW2 1792   0.934   3.223   3.081 -1.2975  0.0549 -1.7865
  591SOL     OW 1793   1.716   2.833   0.686  0.4813 -0.2394  0.4574
  591SOL    HW1 1794   1.622   2.817   0.693  0.4390  0.6080  3.3043
  591SOL    HW2 1795   1.754   2.746   0.675 -0.5891 -0.6330 -0.2717
  592SOL     OW 1796   1.684   1.952   4.754  0.1648 -0.0363 -0.0803
  592SOL    HW1 1797   1.638   1.872   4.777  0.5445 -0.1841  0.1779
  592SOL    HW2 1798   1.747   1.965   4.824  0.3354  0.3062 -0.2921
  593SOL     OW 1799   0.954   3.943   3.149 -0.4252 -0.3829  0.2138
  593SOL    HW1 1800   1.025   4.005   3.132  0.5240 -1.6342 -0.5451
  593SOL    HW2 1801   0.900   3.987   3.214  0.9787  0.6593  0.7385
  594SOL     OW 1802   3.933   0.763   3.791  0.7141  0.2248  0.4970
  594SOL    HW1 1803   3.982   0.790   3.869  0.2699 -2.0006  1.6256
  594SOL    HW2 1804   3.851   0.728   3.826  0.3871 -0.5641 -0.9841
  595SOL     OW 1805   1.132   3.129   0.629  0.4169  0.2178  0.6559
  595SOL    HW1 1806   1.041   3.109   0.650  0.4122 -1.2440 -0.5767
  595SOL    HW2 1807   1.132   3.151   0.536  1.1431  1.6531  0.9547
  596SOL     OW 1808   2.238   3.096   1.646  0.1201  0.7824 -0.1919
  596SOL    HW1 1809   2.262   3.059   1.731  0.6160 -0.3173 -0.7864
  596SOL    HW2 1810   2.142   3.093   1.645  0.1238  0.3725  0.1452
  597SOL     OW 1811   1.515   3.898   3.398 -0.6804 -0.2108  0.0626
  597SOL    HW1 1812   1.561   3.960   3.342  0.3861 -1.0933 -0.0807
  597SOL    HW2 1813   1.430   3.885   3.354 -0.7371  0.7783 -0.1398
  598SOL     OW 1814   4.711   0.467   0.366 -0.0401  0.3368 -0.3792
  598SOL    HW1 1815   4.805   0.467   0.349  0.3454 -1.8074  1.3252
  598SOL    HW2 1816   4.704   0.488   0.459 -1.2990  0.8995 -0.5773
  599SOL     OW 1817   2.148   4.419   3.390  0.1362  0.2556 -0.3020
  599SOL    HW1 1818   2.123   4.509   3.411 -2.4567 -0.5307  0.3751
  599SOL    HW2 1819   2.140   4.413   3.295 -2.2096  0.1303 -0.1436
  600SOL     OW 1820   0.671   1.231   4.271  0.6045 -0.4892 -0.3709
  600SOL    HW1 1821   0.617   1.156   4.247  0.7149 -0.1294 -1.8070
  600SOL    HW2 1822   0.611   1.292   4.313  0.2675 -0.8629 -0.3068
  601SOL     OW 1823   4.572   1.283   4.271  0.0179  0.2095 -0.4543
  601SOL    HW1 1824   4.633   1.252   4.204  1.0921  1.6091 -0.1732
  601SOL    HW2 1825   4.624   1.344   4.324 -0.9343 -0.4599  1.3429
  602SOL     OW 1826   0.044   2.481   2.086 -0.2275  0.1345 -0.0100
  602SOL    HW1 1827   0.052   2.576   2.073 -0.3938  0.4837  2.1165
  602SOL    HW2 1828   0.114   2.444   2.033  0.1033  1.4801 -0.5609
  603SOL     OW 1829   1.738   4.229   0.512 -0.5136 -0.2799 -0.0654
  603SOL    HW1 1830   1.803   4.225   0.442 -1.7929  1.4329 -1.4415
  603SOL    HW2 1831   1.667   4.172   0.483 -1.3946  1.0403 -0.6011
  604SOL     OW 1832   3.115   2.089   3.151 -0.1055 -0.2514 -0.6135
  604SOL    HW1 1833   3.105   2.179   3.181  0.0833  0.1723 -1.7735
  604SOL    HW2 1834   3.133   2.039   3.231  1.3004  0.9702 -0.1243
  605SOL     OW 1835   2.745   0.632   0.913  0.0175 -0.1023  0.3090
  605SOL    HW1 1836   2.729   0.697   0.981 -0.7157 -1.2638  1.2796
  605SOL    HW2 1837   2.841   0.627   0.907  0.0822  0.7866  0.4674
  606SOL     OW 1838   3.392   4.354   3.232  0.1292 -0.3121 -0.4229
  606SOL    HW1 1839   3.464   4.292   3.223 -0.2160 -0.8543  0.4783
  606SOL    HW2 1840   3.364   4.346   3.323 -0.8632  0.1283 -0.6729
  607SOL     OW 1841   0.594   0.431   0.227  0.3869  0.0879 -0.5285
  607SOL    HW1 1842   0.651   0.445   0.303  0.6382 -1.3970 -0.4127
  607SOL    HW2 1843   0.630   0.353   0.184  0.0829  0.7406 -2.0272
  608SOL     OW 1844   2.040   2.425   3.140  0.1519  0.0363 -0.0596
  608SOL    HW1 1845   2.080   2.351   3.093  0.2646 -0.0136  0.1119
  608SOL    HW2 1846   2.096   2.438   3.217  1.5536  1.8762 -1.3221
  609SOL     OW 1847   1.571   2.452   2.711  0.2633  0.2242  0.1889
  609SOL    HW1 1848   1.569   2.546   2.694  0.6726  0.0125 -1.0966
  609SOL    HW2 1849   1.563   2.411   2.625  0.2522 -0.9214  0.7127
  610SOL     OW 1850   0.429   4.442   1.965  0.0794 -0.6001 -0.2545
  610SOL    HW1 1851   0.418   4.513   2.028 -1.2335 -0.5896 -0.4634
  610SOL    HW2 1852   0.371   4.373   1.997 -0.6813 -0.5544 -1.4877
  611SOL     OW 1853   4.376   0.176   0.210 -0.5411 -0.2212 -0.0735
  611SOL    HW1 1854   4.330   0.212   0.134 -2.5215 -0.2209  1.0554
  611SOL    HW2 1855   4.310   0.123   0.255  0.9587 -1.2971  0.9428
  612SOL     OW 1856   1.971   2.815   4.458  0.1738  0.3701  0.0378
  612SOL    HW1 1857   1.998   2.873   4.529  0.8543 -1.0499  0.9694
  612SOL    HW2 1858   1.972   2.871   4.380  2.0667  1.3268  0.6877
  613SOL     OW 1859   1.479   0.662   2.427 -0.1983 -1.3705  0.8691
  613SOL    HW1 1860   1.404   0.660   2.487 -0.8649  2.8650  0.5003
  613SOL    HW2 1861   1.551   0.694   2.480  0.0103 -0.6528  0.1857
  614SOL     OW 1862   1.600   4.046   1.209 -0.2314  0.2941 -0.2727
  614SOL    HW1 1863   1.545   4.104   1.262 -1.9445  0.1534 -1.7706
  614SOL    HW2 1864   1.684   4.090   1.204 -0.7737  1.4704  0.5780
  615SOL     OW 1865   0.104   1.932   1.101 -0.1829  0.2723 -0.9888
  615SOL    HW1 1866   0.067   1.860   1.153  1.5619 -1.0604 -1.4933
  615SOL    HW2 1867   0.147   1.988   1.166  3.0622 -2.0353 -0.9096
  616SOL     OW 1868   3.348   0.292   0.698  0.4851  0.4570 -0.0657
  616SOL    HW1 1869   3.428   0.306   0.750  1.2148 -0.4477 -0.9080
  616SOL    HW2 1870   3.380   0.281   0.608 -0.1651 -3.6285  0.0344
  617SOL     OW 1871   4.116   3.410   2.258  1.0291  0.0200  0.3712
  617SOL    HW1 1872   4.169   3.375   2.186  0.5205 -0.0209  0.0071
  617SOL    HW2 1873   4.082   3.493   2.225 -0.9975 -0.9959 -0.3337
  618SOL     OW 1874   0.178   0.202   3.266 -0.2524  0.1838  0.0998
  618SOL    HW1 1875   0.102   0.192   3.323 -0.7679 -0.9710 -0.7551
  618SOL    HW2 1876   0.182   0.296   3.248 -1.5368  0.2569  0.0961
  619SOL     OW 1877   4.887   3.269   2.183  0.6898 -0.0501 -0.2117
  619SOL    HW1 1878   4.916   3.355   2.153 -0.7843  0.5372 -0.0561
  619SOL    HW2 1879   4.953   3.242   2.246  1.3831  0.7929 -0.5598
  620SOL     OW 1880   2.249   1.781   4.070  0.1721  0.2133  0.6173
  620SOL    HW1 1881   2.298   1.804   3.991 -0.7666  1.4426  0.3689
  620SOL    HW2 1882   2.286   1.696   4.097  0.8149 -0.0161 -0.8693
  621SOL     OW 1883   3.110   0.139   4.592 -0.3473  0.1847  0.2941
  621SOL    HW1 1884   3.136   0.178   4.509 -1.6821  1.9776  0.6691
  621SOL    HW2 1885   3.143   0.200   4.658  1.1487 -1.4681  1.1690
  622SOL     OW 1886   0.293   0.178   3.558 -0.1045  0.1129  0.2969
  622SOL    HW1 1887   0.279   0.144   3.470 -0.1718  0.7295  0.0630
  622SOL    HW2 1888   0.306   0.100   3.612 -0.9587 -0.3177 -0.0951
  623SOL     OW 1889   4.337   2.148   4.278  0.2075 -0.0054 -0.1314
  623SOL    HW1 1890   4.418   2.134   4.326 -0.6543 -2.1859  0.8381
  623SOL    HW2 1891   4.273   2.093   4.323 -1.2528 -0.1800 -2.2695
  624SOL     OW 1892   2.596   4.418   0.026 -0.3864  0.4242 -0.3102
  624SOL    HW1 1893   2.646   4.499   0.022  0.5173  0.0447  1.9858
  624SOL    HW2 1894   2.657   4.350  -0.003 -0.7799  0.4066 -1.1218
  625SOL     OW 1895   1.449   2.070   3.106  0.1595  0.2076  0.1013
  625SOL    HW1 1896   1.355   2.065   3.121  0.2816  0.8877  1.2034
  625SOL    HW2 1897   1.474   1.980   3.084 -0.3508 -0.5780  2.4227
  626SOL     OW 1898   0.846   2.644   1.594  0.0866  0.3956  0.1911
  626SOL    HW1 1899   0.942   2.653   1.598  0.4139 -2.0519 -0.4985
  626SOL    HW2 1900   0.832   2.573   1.531 -2.2495  1.4138 -0.4994
  627SOL     OW 1901   0.962   3.103   1.001 -0.3121  0.1465  0.0842
  627SOL    HW1 1902   0.870   3.107   1.026 -0.8999 -0.8399 -1.7799
  627SOL    HW2 1903   0.972   3.019   0.957  1.0870  0.9531 -1.2476
  628SOL     OW 1904   4.228   0.645   0.940  0.0197  0.0371  0.0241
  628SOL    HW1 1905   4.236   0.741   0.939  1.5181  0.0364 -3.8858
  628SOL    HW2 1906   4.304   0.615   0.989  1.8539  0.8950 -2.1330
  629SOL     OW 1907   4.056   4.036   3.126 -0.6812  0.2060 -0.0835
  629SOL    HW1 1908   4.120   4.096   3.088 -1.9272  1.1427 -0.7979
  629SOL    HW2 1909   4.108   3.961   3.157  0.4844 -0.3751 -3.1245
  630SOL     OW 1910   4.483   4.021   4.642  0.5006  0.6791 -0.5668
  630SOL    HW1 1911   4.533   4.080   4.698  1.9745 -1.2808  0.3006
  630SOL    HW2 1912   4.519   4.035   4.554  2.8073 -0.7807  0.0545
  631SOL     OW 1913   2.500   2.107   4.624  0.2371 -0.3222 -0.9289
  631SOL    HW1 1914   2.549   2.169   4.678 -1.9363 -0.5705  1.5664
  631SOL    HW2 1915   2.409   2.135   4.633 -0.5655 -2.4806 -1.6302
  632SOL     OW 1916   1.519   2.532   4.836  0.4113  0.4981  0.1283
  632SOL    HW1 1917   1.536   2.545   4.930 -2.8529  1.3022  0.7322
  632SOL    HW2 1918   1.438   2.482   4.833  0.9237 -0.3174 -2.3204
  633SOL     OW 1919   0.443   1.408   0.427  0.7699 -0.3297 -0.2145
  633SOL    HW1 1920   0.509   1.416   0.496  0.1336  0.0970  0.3633
  633SOL    HW2 1921   0.481   1.453   0.352  0.9936  0.2306  0.2247
  634SOL     OW 1922   0.287   3.980   0.648  0.6458 -0.0649  0.8382
  634SOL    HW1 1923   0.339   4.054   0.616  1.8306 -0.8472  0.8942
  634SOL    HW2 1924   0.257   4.007   0.734  2.9040 -0.4438  1.8270
  635SOL     OW 1925   1.239   0.230   1.019 -0.5768 -0.1390  0.2463
  635SOL    HW1 1926   1.148   0.248   1.041 -1.0335 -2.1147  0.1951
  635SOL    HW2 1927   1.280   0.206   1.103  0.0192  1.1165  0.3355
  636SOL     OW 1928   1.255   0.115   2.674 -0.0996  0.3927  0.4642
  636SOL    HW1 1929   1.202   0.056   2.619  2.2967 -2.8604  1.3651
  636SOL    HW2 1930   1.204   0.125   2.754 -1.3034  0.9717 -0.3473
  637SOL     OW 1931   1.890   0.767   1.000  0.0707 -0.2550  0.2941
  637SOL    HW1 1932   1.886   0.676   1.030  1.2801 -0.1952  0.7028
  637SOL    HW2 1933   1.975   0.773   0.956 -0.6110  0.3176 -0.9942
  638SOL     OW 1934   0.456   3.102   3.167 -0.2786 -0.0777  0.3373
  638SOL    HW1 1935   0.436   3.121   3.075 -1.0180  0.2838  0.5633
  638SOL    HW2 1936   0.411   3.171   3.216  0.0746 -0.2924  0.9766
  639SOL     OW 1937   2.378   2.588   4.876  0.2242 -0.1770 -0.1980
  639SOL    HW1 1938   2.438   2.662   4.872 -0.8736  0.7476 -0.1917
  639SOL    HW2 1939   2.387   2.553   4.965  2.1943 -1.3371 -0.7992
  640SOL     OW 1940   1.989   1.884   4.044  0.2011 -0.1339 -0.1977
  640SOL    HW1 1941   2.081   1.860   4.058  0.2342 -0.5326 -1.0717
  640SOL    HW2 1942   1.973   1.867   3.951 -0.3784  1.2278 -0.3672
  641SOL     OW 1943   4.447   3.959   3.038  0.0702  0.4335 -0.6046
  641SOL    HW1 1944   4.380   4.019   3.071  0.4424 -0.0071  1.0676
  641SOL    HW2 1945   4.528   3.990   3.078  0.4256 -0.5853 -0.4986
  642SOL     OW 1946   2.047   3.879   2.587 -0.6761 -0.2642 -0.2671
  642SOL    HW1 1947   2.035   3.951   2.649 -0.3203  0.2304 -0.7587
  642SOL    HW2 1948   2.090   3.810   2.638  1.3768  0.8432 -0.3959
  643SOL     OW 1949   3.657   1.218   0.730 -0.4350  0.5777  0.6189
  643SOL    HW1 1950   3.596   1.206   0.657 -0.0170  1.0840  0.1797
  643SOL    HW2 1951   3.674   1.312   0.732  0.3069  0.4488  0.7562
  644SOL     OW 1952   1.560   2.102   2.726  0.0686  0.5840 -0.0514
  644SOL    HW1 1953   1.488   2.164   2.741  1.0211  1.2812  2.0348
  644SOL    HW2 1954   1.538   2.026   2.779  0.7152  0.6900  0.3844
  645SOL     OW 1955   0.758   0.305   4.388  0.2155 -0.4033  0.0866
  645SOL    HW1 1956   0.766   0.399   4.377 -1.2430 -0.1422  0.9916
  645SOL    HW2 1957   0.848   0.274   4.403  0.5403  1.0276  1.2379
  646SOL     OW 1958   0.608   1.315   0.898 -0.4747 -0.6901 -0.5799
  646SOL    HW1 1959   0.625   1.264   0.818  0.0117 -1.9115  0.2747
  646SOL    HW2 1960   0.692   1.356   0.919 -0.5700 -0.4722 -0.6226
  647SOL     OW 1961   3.607   2.719   0.208 -0.0858  0.2221  0.3359
  647SOL    HW1 1962   3.611   2.640   0.262  1.6933  0.0802  0.0513
  647SOL    HW2 1963   3.535   2.703   0.147  1.6756 -2.2635 -1.2791
  648SOL     OW 1964   0.508   1.458   3.378 -0.3085 -0.1403  0.5249
  648SOL    HW1 1965   0.597   1.462   3.344 -0.6536 -1.9941 -0.7511
  648SOL    HW2 1966   0.515   1.491   3.468  0.6856  4.8383 -1.0473
  649SOL     OW 1967   3.798   2.916   3.876  0.0874  0.2279 -0.0943
  649SOL    HW1 1968   3.722   2.884   3.926  0.3045 -0.4264 -0.1767
  649SOL    HW2 1969   3.777   3.007   3.857 -0.0531  0.4617  1.1054
  650SOL     OW 1970   4.493   0.610   0.265 -0.1128  0.2968  0.2144
  650SOL    HW1 1971   4.577   0.565   0.274 -1.0297 -1.6901 -0.4574
  650SOL    HW2 1972   4.464   0.587   0.176 -0.4344  2.6830 -0.3674
  651SOL     OW 1973   3.878   1.685   0.247 -0.8243 -0.3078  0.7861
  651SOL    HW1 1974   3.935   1.654   0.317  0.5815  2.1636  0.8663
  651SOL    HW2 1975   3.882   1.617   0.180  0.1082 -1.3865  1.8995
  652SOL     OW 1976   1.317   0.555   4.720  0.2891  0.2185  0.2946
  652SOL    HW1 1977   1.353   0.579   4.806  1.4297  0.2798 -0.1809
  652SOL    HW2 1978   1.224   0.578   4.726  0.5306  1.0378  1.2132
  653SOL     OW 1979   4.835   0.788   1.364  0.0989  0.1882 -0.2229
  653SOL    HW1 1980   4.834   0.743   1.279  0.9357 -0.6646  0.2003
  653SOL    HW2 1981   4.763   0.749   1.413  0.1756  0.0328 -0.2312
  654SOL     OW 1982   3.328   3.397   3.481  0.5925  0.3175 -0.1870
  654SOL    HW1 1983   3.259   3.372   3.541  1.2625 -0.3993  0.3058
  654SOL    HW2 1984   3.298   3.366   3.395  0.5120 -0.4347  0.1016
  655SOL     OW 1985   0.251   1.843   4.230 -0.5365 -0.1937 -0.1898
  655SOL    HW1 1986   0.233   1.931   4.263 -0.7960 -0.2490 -0.1821
  655SOL    HW2 1987   0.173   1.819   4.181  0.2665  0.3125 -1.7669
  656SOL     OW 1988   2.827   2.158   4.681 -0.0001  0.0443 -0.4639
  656SOL    HW1 1989   2.841   2.208   4.601  2.7567 -0.2224 -0.2473
  656SOL    HW2 1990   2.838   2.221   4.752  0.2514 -0.2264 -0.2558
  657SOL     OW 1991   2.478   3.689   4.638  0.0858 -0.2164  0.3988
  657SOL    HW1 1992   2.464   3.598   4.664  0.9335  0.2460  2.6635
  657SOL    HW2 1993   2.400   3.711   4.587 -0.3437 -2.0530  0.1766
  658SOL     OW 1994   3.185   2.542   0.090 -0.4661 -0.7657 -0.3410
  658SOL    HW1 1995   3.199   2.450   0.067  1.0565 -0.7654  0.5181
  658SOL    HW2 1996   3.272   2.579   0.099 -1.0518  0.4763  0.5213
  659SOL     OW 1997   1.123   1.470   0.491  0.2428 -0.0452 -0.2923
  659SOL    HW1 1998   1.182   1.466   0.416 -1.0678  1.3006 -1.4304
  659SOL    HW2 1999   1.036   1.453   0.455 -0.4358  0.8174  0.8721
  660SOL     OW 2000   0.299   2.053   1.567  0.3035  0.0518 -0.1763
  660SOL    HW1 2001   0.384   2.054   1.610 -0.5482 -0.9259  1.6822
  660SOL    HW2 2002   0.253   1.979   1.607 -0.7087 -0.7242 -2.5934
  661SOL     OW 2003   4.783   3.711   1.741  0.6561 -0.1860 -0.0348
  661SOL    HW1 2004   4.869   3.709   1.784  1.2996  2.1883 -1.0275
  661SOL    HW2 2005   4.774   3.625   1.700  2.8774 -0.2544 -0.4829
  662SOL     OW 2006   4.291   1.563   4.009 -0.6925  0.2436 -0.0286
  662SOL    HW1 2007   4.310   1.648   4.048  1.3248 -0.7829  1.4211
  662SOL    HW2 2008   4.237   1.518   4.075 -1.2576  0.1676 -0.5304
  663SOL     OW 2009   0.127   2.446   0.161  0.4859  0.0936  0.0668
  663SOL    HW1 2010   0.122   2.490   0.076  0.7738 -0.1172 -0.0597
  663SOL    HW2 2011   0.036   2.429   0.185  0.4144 -0.0854 -0.3223
  664SOL     OW 2012   2.256   1.536   0.035  0.5079 -0.3469 -0.5764
  664SOL    HW1 2013   2.350   1.544   0.048  0.5840  1.2548 -1.8538
  664SOL    HW2 2014   2.218   1.600   0.095  0.1889 -1.2875  0.2451
  665SOL     OW 2015   0.641   2.065   2.818  0.3806  0.1240 -0.6273
  665SOL    HW1 2016   0.605   2.134   2.874 -0.6172 -0.5074 -0.4770
  665SOL    HW2 2017   0.734   2.064   2.840  0.3612  1.2292 -0.4294
  666SOL     OW 2018   2.524   3.412   3.229  0.1832  0.6531  0.1101
  666SOL    HW1 2019   2.463   3.430   3.301 -0.7907  0.9608 -0.7773
  666SOL    HW2 2020   2.469   3.408   3.151  1.1831 -0.0238 -0.5804
  667SOL     OW 2021   4.764   0.834   0.703 -0.4185  0.0714  0.7708
  667SOL    HW1 2022   4.759   0.765   0.636  0.0146  0.3965  0.3956
  667SOL    HW2 2023   4.805   0.907   0.657 -0.2223  0.3341  1.3700
  668SOL     OW 2024   1.101   4.612   2.738 -0.0558  0.3946 -0.0280
  668SOL    HW1 2025   1.171   4.639   2.797 -0.4016  0.5135  0.3343
  668SOL    HW2 2026   1.094   4.517   2.752 -1.0250  0.6056  1.1275
  669SOL     OW 2027   3.295   0.874   4.186  0.3907 -0.2635  0.1113
  669SOL    HW1 2028   3.284   0.826   4.267  0.9749  0.6077  0.7252
  669SOL    HW2 2029   3.206   0.899   4.160  0.0782 -1.6791 -0.2484
  670SOL     OW 2030   4.839   2.774   4.270  0.0214  0.0836 -0.0889
  670SOL    HW1 2031   4.843   2.710   4.199  0.4989 -1.3578  1.1640
  670SOL    HW2 2032   4.930   2.780   4.302  0.1968  2.1966 -0.8111
  671SOL     OW 2033   4.181   4.921   0.271 -0.3313 -0.5102 -0.3065
  671SOL    HW1 2034   4.246   4.852   0.284  0.6451  0.1421 -1.4791
  671SOL    HW2 2035   4.158   4.915   0.178  0.9792  1.6908 -0.8763
  672SOL     OW 2036   3.452   1.351   0.559 -0.4445 -0.1790 -0.0587
  672SOL    HW1 2037   3.392   1.416   0.595 -0.6535  0.5786 -1.7096
  672SOL    HW2 2038   3.516   1.402   0.509  1.9281 -0.8964  2.0047
  673SOL     OW 2039   3.937   2.465   3.368  0.7224  0.2976 -0.3001
  673SOL    HW1 2040   3.957   2.480   3.276  1.3978  0.7380 -0.0877
  673SOL    HW2 2041   3.921   2.371   3.374 -2.0520  0.6039 -1.3634
  674SOL     OW 2042   4.559   3.490   0.051 -0.2243  0.1937  0.5973
  674SOL    HW1 2043   4.626   3.551   0.082  1.7861 -1.5496 -0.1071
  674SOL    HW2 2044   4.538   3.437   0.128  0.0663 -0.0058  0.5408
  675SOL     OW 2045   3.869   2.458   1.751  0.1543 -0.2035 -0.0524
  675SOL    HW1 2046   3.865   2.374   1.797 -3.7733 -0.5232 -0.5854
  675SOL    HW2 2047   3.830   2.521   1.811  0.5619  0.6871 -0.6864
  676SOL     OW 2048   1.439   1.217   0.078  0.0510  0.1684 -0.1293
  676SOL    HW1 2049   1.428   1.123   0.063  2.4364 -0.0756 -0.8758
  676SOL    HW2 2050   1.371   1.258   0.025 -0.6642 -1.1168 -0.2423
  677SOL     OW 2051   4.608   4.368   1.284  0.0877 -0.4342  0.0310
  677SOL    HW1 2052   4.530   4.382   1.231 -0.4654 -1.4683  0.5372
  677SOL    HW2 2053   4.592   4.416   1.365 -0.4960 -1.4657  0.5509
  678SOL     OW 2054   2.306   4.740   4.792 -0.0228  0.0059  0.2142
  678SOL    HW1 2055   2.393   4.702   4.792  0.1240  0.3182 -0.4589
  678SOL    HW2 2056   2.319   4.829   4.759 -0.1731  1.1024  2.9036
  679SOL     OW 2057   1.982   2.534   0.227  0.4601  0.3118 -0.1149
  679SOL    HW1 2058   1.999   2.485   0.146  1.5161 -0.7416  0.7019
  679SOL    HW2 2059   1.889   2.522   0.244  0.2516  0.4581 -1.1155
  680SOL     OW 2060   2.781   3.082   4.384  0.3987 -0.6547  0.4873
  680SOL    HW1 2061   2.700   3.036   4.405  0.7264 -0.2839  2.8302
  680SOL    HW2 2062   2.789   3.150   4.452  1.7190  0.5554 -0.7972
  681SOL     OW 2063   1.950   2.197   3.766 -0.0335 -0.0758  0.4966
  681SOL    HW1 2064   1.963   2.204   3.861 -1.0501 -0.5105  0.6892
  681SOL    HW2 2065   2.017   2.254   3.728  1.4805 -1.1810  1.4031
  682SOL     OW 2066   1.382   1.955   3.651 -0.4609 -0.0501 -0.1599
  682SOL    HW1 2067   1.293   1.969   3.682 -1.2175 -1.1045 -1.7027
  682SOL    HW2 2068   1.431   1.924   3.727 -1.8319 -1.0385  0.3371
  683SOL     OW 2069   2.681   2.273   1.696  0.7947  0.0704 -0.0217
  683SOL    HW1 2070   2.600   2.320   1.718  0.4082 -0.9075  0.7329
  683SOL    HW2 2071   2.693   2.212   1.769  0.6634 -1.7742 -1.4967
  684SOL     OW 2072   1.333   2.686   1.950  0.7160 -0.2284  0.1526
  684SOL    HW1 2073   1.405   2.622   1.947 -0.4397 -1.5412 -1.4164
  684SOL    HW2 2074   1.351   2.745   1.876  0.1014 -0.7014 -0.3906
  685SOL     OW 2075   2.882   3.588   0.792 -0.6476  0.4059 -0.1221
  685SOL    HW1 2076   2.964   3.583   0.839 -1.9078  1.5786  2.3993
  685SOL    HW2 2077   2.815   3.589   0.860 -2.9312 -2.3442 -2.0983
  686SOL     OW 2078   1.505   2.624   1.213 -0.1772  0.3461 -0.1359
  686SOL    HW1 2079   1.504   2.580   1.297  0.8185 -0.3328 -0.4631
  686SOL    HW2 2080   1.520   2.716   1.234 -1.0053  0.3455  0.4802
  687SOL     OW 2081   2.138   4.544   2.861  0.4570  0.1354  0.3053
  687SOL    HW1 2082   2.175   4.483   2.797 -0.2599 -0.0363  0.0540
  687SOL    HW2 2083   2.212   4.601   2.885  0.9008 -0.2452 -0.1403
  688SOL     OW 2084   3.273   1.592   3.095  0.2092 -0.0290 -0.6673
  688SOL    HW1 2085   3.238   1.589   3.184 -0.5215 -0.8875 -0.9626
  688SOL    HW2 2086   3.368   1.602   3.107 -0.0012  1.1234  0.1732
  689SOL     OW 2087   0.264   2.873   0.428 -0.1959 -0.2740 -0.0540
  689SOL    HW1 2088   0.252   2.858   0.522 -0.5439  1.5025  0.2022
  689SOL    HW2 2089   0.179   2.853   0.389 -0.2317 -0.3907  0.0818
  690SOL     OW 2090   2.150   2.552   2.291 -0.0265  0.6434 -0.5313
  690SOL    HW1 2091   2.197   2.520   2.368 -2.3081 -1.2591  0.1732
  690SOL    HW2 2092   2.162   2.483   2.226  0.1919  1.3023 -1.2025
  691SOL     OW 2093   4.340   2.741   1.295  0.2168 -0.1112  0.3860
  691SOL    HW1 2094   4.351   2.762   1.388  0.2211 -1.4424  0.7000
  691SOL    HW2 2095   4.396   2.805   1.250 -1.2109  1.7686  1.1507
  692SOL     OW 2096   0.267   1.435   1.289 -0.7731  0.2293  0.1398
  692SOL    HW1 2097   0.248   1.363   1.349 -1.5561 -1.1489 -1.6688
  692SOL    HW2 2098   0.246   1.514   1.339 -0.2493 -0.7902  2.0553
  693SOL     OW 2099   4.006   3.641   1.658  0.2659  0.2694  0.0858
  693SOL    HW1 2100   4.035   3.609   1.744  2.8857 -0.3772 -0.9333
  693SOL    HW2 2101   3.988   3.734   1.672  1.5310  0.3803  1.1669
  694SOL     OW 2102   3.957   0.444   2.007 -0.1932  0.2079  0.8156
  694SOL    HW1 2103   3.988   0.501   2.077 -0.3657 -0.0714  1.1209
  694SOL    HW2 2104   3.872   0.482   1.981  0.6794  1.3870 -0.4987
  695SOL     OW 2105   2.961   4.789   4.874 -0.0596 -0.3044  0.4659
  695SOL    HW1 2106   2.984   4.774   4.782  1.9887 -0.3413  0.9385
  695SOL    HW2 2107   2.963   4.884   4.885 -2.1198 -0.1760  0.0808
  696SOL     OW 2108   0.174   1.761   4.473  0.1369 -0.2381 -0.6806
  696SOL    HW1 2109   0.223   1.819   4.531  1.2435 -0.6725 -1.1546
  696SOL    HW2 2110   0.230   1.750   4.396 -1.4354  0.6019 -2.0173
  697SOL     OW 2111   3.648   4.786   3.088 -0.0058  0.1380 -0.2801
  697SOL    HW1 2112   3.659   4.741   3.171 -1.7998 -0.5618 -0.3813
  697SOL    HW2 2113   3.597   4.726   3.034 -1.5829  1.8246 -0.7761
  698SOL     OW 2114   1.624   1.498   3.310  0.2277  0.5952 -0.2068
  698SOL    HW1 2115   1.607   1.591   3.321 -0.4998  0.5366 -0.7580
  698SOL    HW2 2116   1.588   1.476   3.224 -0.3333 -0.3493  0.2447
  699SOL     OW 2117   0.743   0.902   0.350 -0.7218  0.0590 -0.1937
  699SOL    HW1 2118   0.725   0.974   0.288  0.7930 -1.3394 -2.3919
  699SOL    HW2 2119   0.749   0.824   0.295 -0.9241 -1.5624  1.9650
  700SOL     OW 2120   3.145   4.798   2.017 -0.5402 -0.0548 -0.6515
  700SOL    HW1 2121   3.120   4.717   1.972  0.3421 -1.4622  1.2791
  700SOL    HW2 2122   3.082   4.863   1.985 -1.1678 -1.4337 -2.3866
  701SOL     OW 2123   2.297   3.055   1.903  0.2522  0.2575  0.1647
  701SOL    HW1 2124   2.300   3.147   1.876 -0.1985  0.0072 -0.8131
  701SOL    HW2 2125   2.243   3.054   1.981  0.0864  0.8016  0.0610
  702SOL     OW 2126   0.664   0.118   3.481 -0.0993 -0.3441  0.3315
  702SOL    HW1 2127   0.651   0.029   3.451  0.4565 -0.3764  0.1684
  702SOL    HW2 2128   0.588   0.167   3.448 -0.5352 -0.8057  0.6469
  703SOL     OW 2129   1.750   0.814   0.605  0.0223 -0.1544  0.5272
  703SOL    HW1 2130   1.657   0.791   0.609  0.2611 -1.3712 -0.3421
  703SOL    HW2 2131   1.751   0.909   0.600 -1.3488 -0.1842 -2.3439
  704SOL     OW 2132   1.768   1.971   0.319 -0.7953  0.0369 -0.2808
  704SOL    HW1 2133   1.828   1.990   0.247  1.3677  2.2052  1.8874
  704SOL    HW2 2134   1.726   2.055   0.338  0.0995  0.0352  2.0811
  705SOL     OW 2135   1.015   2.296   4.179  0.5047  0.2593 -0.1625
  705SOL    HW1 2136   1.056   2.358   4.239 -1.5791  1.5684  0.0332
  705SOL    HW2 2137   0.925   2.288   4.211  0.4616 -2.2348 -0.7135
  706SOL     OW 2138   1.391   3.158   3.890  0.1013  0.2015 -0.1102
  706SOL    HW1 2139   1.473   3.161   3.841  0.4521  0.5052  0.4689
  706SOL    HW2 2140   1.389   3.071   3.929 -0.6125 -0.3641 -1.3593
  707SOL     OW 2141   0.278   1.575   2.675  0.4190 -0.2188  0.0893
  707SOL    HW1 2142   0.209   1.512   2.697 -0.1136  0.9265  1.9721
  707SOL    HW2 2143   0.278   1.636   2.749  2.4043  0.7181 -0.6252
  708SOL     OW 2144   3.618   1.478   4.685  0.3208 -0.1327  0.4091
  708SOL    HW1 2145   3.631   1.560   4.733 -0.1298 -1.0410  2.1581
  708SOL    HW2 2146   3.575   1.505   4.604  0.8080  1.4314  0.6315
  709SOL     OW 2147   4.569   4.186   1.696  0.2575 -0.8698  0.2364
  709SOL    HW1 2148   4.581   4.184   1.601 -0.5438 -1.2491  0.1373
  709SOL    HW2 2149   4.629   4.254   1.726 -1.3235  1.0775 -0.8001
  710SOL     OW 2150   0.387   1.447   1.012 -0.1210 -0.1222 -0.2658
  710SOL    HW1 2151   0.385   1.452   1.108 -0.3081 -0.7908 -0.2293
  710SOL    HW2 2152   0.470   1.403   0.993  1.8371  3.3968 -0.5958
  711SOL     OW 2153   1.206   2.654   4.569 -0.1224 -0.3853  0.3959
  711SOL    HW1 2154   1.264   2.691   4.635  0.1955 -0.7804  0.3433
  711SOL    HW2 2155   1.121   2.645   4.614  0.1196 -0.7518  0.7896
  712SOL     OW 2156   4.369   4.317   2.777 -0.8128  0.3411  0.3128
  712SOL    HW1 2157   4.365   4.307   2.682 -1.8066 -2.0870  0.5302
  712SOL    HW2 2158   4.322   4.398   2.796  0.1922  1.3463 -1.2806
  713SOL     OW 2159   4.190   1.825   0.686  0.1185 -0.0272 -0.1940
  713SOL    HW1 2160   4.104   1.784   0.693  0.0703  0.1764  0.4358
  713SOL    HW2 2161   4.194   1.857   0.595 -0.8028  0.6887  0.0006
  714SOL     OW 2162   0.836   0.434   1.174 -0.0632 -0.4464 -0.2445
  714SOL    HW1 2163   0.909   0.373   1.164  0.1276 -0.0952 -1.1139
  714SOL    HW2 2164   0.817   0.463   1.084  0.3613  1.3414  0.1864
  715SOL     OW 2165   4.893   0.725   0.459  0.2196  0.1908 -0.7246
  715SOL    HW1 2166   4.871   0.711   0.367 -0.4350 -0.5837 -0.4616
  715SOL    HW2 2167   4.971   0.671   0.474  0.1203  0.0457 -0.7353
  716SOL     OW 2168   1.922   2.662   1.042 -0.1151  0.3625 -0.0749
  716SOL    HW1 2169   1.971   2.585   1.069  0.8724  0.3914 -1.6838
  716SOL    HW2 2170   1.843   2.627   1.001 -0.2338  0.2593  0.2339
  717SOL     OW 2171   0.424   4.112   2.995  0.1966  0.4238  0.8774
  717SOL    HW1 2172   0.481   4.155   3.059  0.4406  0.1613  0.8400
  717SOL    HW2 2173   0.480   4.045   2.955 -0.0599  0.3473  0.6457
  718SOL     OW 2174   4.772   3.434   1.640 -0.1526 -0.0155  0.1699
  718SOL    HW1 2175   4.851   3.380   1.636 -1.9618 -2.8500 -2.9685
  718SOL    HW2 2176   4.720   3.396   1.711 -0.1538 -0.5534 -0.1073
  719SOL     OW 2177   4.772   4.519   0.249  0.1050 -0.0940 -0.2916
  719SOL    HW1 2178   4.761   4.529   0.344 -1.4470  1.6152 -0.5837
  719SOL    HW2 2179   4.833   4.588   0.224  0.0619 -0.1668 -0.6002
  720SOL     OW 2180   0.130   3.618   0.081 -0.8665 -0.2057 -0.4540
  720SOL    HW1 2181   0.098   3.640   0.168 -1.3254 -0.9978 -0.4166
  720SOL    HW2 2182   0.152   3.525   0.086 -0.3224 -0.1145 -1.0130
  721SOL     OW 2183   1.668   4.716   0.487  0.1846 -0.4113 -0.7665
  721SOL    HW1 2184   1.727   4.790   0.499  0.2938 -0.3789 -1.5083
  721SOL    HW2 2185   1.688   4.657   0.561  0.9559 -0.2828 -0.8680
  722SOL     OW 2186   2.455   0.363   2.666  0.1361  0.1143 -0.0034
  722SOL    HW1 2187   2.424   0.443   2.708  2.0983  1.0887 -0.2846
  722SOL    HW2 2188   2.548   0.357   2.690  0.3836 -1.3280 -1.1218
  723SOL     OW 2189   1.837   2.041   2.696  0.6519  0.0436 -0.1622
  723SOL    HW1 2190   1.745   2.069   2.699  1.4168  2.8154  0.8802
  723SOL    HW2 2191   1.883   2.115   2.656  2.7047 -0.2726  1.4110
  724SOL     OW 2192   0.636   2.729   3.822  0.2413 -0.0427  0.0407
  724SOL    HW1 2193   0.703   2.772   3.874  1.4287 -2.1637  0.3749
  724SOL    HW2 2194   0.664   2.637   3.817 -1.6717 -0.6234 -1.3808
  725SOL     OW 2195   2.937   1.720   0.658 -0.3310 -0.5039 -0.0153
  725SOL    HW1 2196   2.894   1.734   0.573 -1.8399 -0.1071  0.7780
  725SOL    HW2 2197   2.994   1.645   0.644 -1.4104 -1.1619 -1.0945
  726SOL     OW 2198   1.551   2.700   2.972 -0.0683  0.4511 -0.9827
  726SOL    HW1 2199   1.625   2.740   3.018 -0.9180  1.5804 -0.5543
  726SOL    HW2 2200   1.524   2.766   2.908 -1.1511  0.3522 -0.6412
  727SOL     OW 2201   4.389   2.112   1.018 -0.4242  0.4695 -0.1818
  727SOL    HW1 2202   4.445   2.187   1.000 -0.6278  1.3960  2.5970
  727SOL    HW2 2203   4.309   2.150   1.055 -0.9939 -1.0573  0.2367
  728SOL     OW 2204   2.811   0.723   0.337  0.0752 -0.0245 -0.3583
  728SOL    HW1 2205   2.812   0.748   0.244 -1.0586  1.6522  0.0278
  728SOL    HW2 2206   2.726   0.680   0.349  0.8829 -1.7119 -0.4032
  729SOL     OW 2207   1.026   4.118   2.041  0.4004  0.4376  0.0899
  729SOL    HW1 2208   0.948   4.115   1.984  0.0511  0.3335  0.5709
  729SOL    HW2 2209   1.006   4.187   2.104  0.6883  0.3836  0.2401
  730SOL     OW 2210   1.902   3.423   1.444 -0.7801 -0.7746  0.3963
  730SOL    HW1 2211   1.907   3.479   1.522  0.6730 -0.7311  0.2990
  730SOL    HW2 2212   1.992   3.394   1.430 -1.5341 -3.6995  0.8353
  731SOL     OW 2213   3.221   3.291   1.618  0.1392  0.3395  0.4652
  731SOL    HW1 2214   3.247   3.309   1.528  1.8508 -0.2560  0.8045
  731SOL    HW2 2215   3.185   3.202   1.616  1.5640 -0.2643  0.5933
  732SOL     OW 2216   3.276   0.137   3.520  0.1055  0.0905 -0.0737
  732SOL    HW1 2217   3.313   0.209   3.571  1.3701  0.7696 -1.8605
  732SOL    HW2 2218   3.249   0.073   3.586  0.7296  1.3514  1.4802
  733SOL     OW 2219   1.980   2.017   1.085 -0.0313  0.1108  0.5644
  733SOL    HW1 2220   1.930   2.087   1.128  1.3715  1.5616 -0.0886
  733SOL    HW2 2221   2.053   2.062   1.043  0.2401 -1.6119 -0.9183
  734SOL     OW 2222   2.877   4.398   1.768 -0.1499 -0.1342  0.4977
  734SOL    HW1 2223   2.921   4.327   1.722 -1.7309 -0.7198 -0.1846
  734SOL    HW2 2224   2.793   4.407   1.723 -0.6777  1.0240  1.6598
  735SOL     OW 2225   1.410   3.032   4.567 -0.2352  0.2782 -0.5995
  735SOL    HW1 2226   1.443   2.978   4.638 -0.4050 -0.0412 -0.7635
  735SOL    HW2 2227   1.379   3.112   4.610  1.6205  1.0022 -0.5447
  736SOL     OW 2228   1.503   3.139   0.986 -0.0350 -0.0799 -0.1710
  736SOL    HW1 2229   1.418   3.121   0.946  0.3313 -2.7384  0.0288
  736SOL    HW2 2230   1.557   3.063   0.962  2.6785  1.9769 -1.2185
  737SOL     OW 2231   4.482   3.211   4.759  0.5361  0.4784  0.3341
  737SOL    HW1 2232   4.387   3.196   4.765  0.1780  1.2003 -2.1003
  737SOL    HW2 2233   4.516   3.132   4.718  0.5770  1.1581 -0.9986
  738SOL     OW 2234  -0.002   1.076   1.191  0.0657  0.4295  0.0207
  738SOL    HW1 2235   0.083   1.079   1.147 -0.3912 -0.6132 -0.9864
  738SOL    HW2 2236   0.019   1.060   1.283  0.9876  1.3030 -0.0146
  739SOL     OW 2237   3.997   2.054   2.423 -0.0492  0.4762  0.5221
  739SOL    HW1 2238   3.970   1.963   2.410  0.5163  0.3593  0.1377
  739SOL    HW2 2239   3.921   2.096   2.463 -0.4161 -0.0983  0.4390
  740SOL     OW 2240   2.544   3.071   3.936 -0.0854 -0.4365 -0.4220
  740SOL    HW1 2241   2.567   3.102   3.848  1.5803 -0.1111  0.0888
  740SOL    HW2 2242   2.450   3.087   3.943  0.2610  2.5278 -1.0094
  741SOL     OW 2243   4.879   3.128   1.871  0.3270  0.2559 -0.2218
  741SOL    HW1 2244   4.958   3.077   1.892  0.5231 -0.6543 -2.7897
  741SOL    HW2 2245   4.913   3.209   1.834  0.0426  0.2619 -0.4648
  742SOL     OW 2246   4.126   1.848   4.724  0.8186 -0.1253  0.1964
  742SOL    HW1 2247   4.193   1.864   4.657  0.6563  1.1308  0.3078
  742SOL    HW2 2248   4.160   1.893   4.802  0.1716 -0.0813  0.4547
  743SOL     OW 2249   3.013   2.142   1.280 -0.3511  0.0099 -1.0765
  743SOL    HW1 2250   2.991   2.197   1.205  0.4931  2.3118  0.2649
  743SOL    HW2 2251   2.935   2.143   1.335 -0.0107  0.6978 -0.5937
  744SOL     OW 2252   4.415   2.833   1.537  0.3631  0.0875  0.1709
  744SOL    HW1 2253   4.405   2.846   1.631 -0.6847 -0.1932  0.1087
  744SOL    HW2 2254   4.497   2.785   1.528  0.2762 -0.2302  0.9673
  745SOL     OW 2255   1.354   1.166   2.185  0.1805  0.1241  0.0141
  745SOL    HW1 2256   1.262   1.150   2.164 -0.5019 -0.6667  3.1174
  745SOL    HW2 2257   1.391   1.078   2.198  1.0835  0.4738 -0.1287
  746SOL     OW 2258   1.769   0.548   0.839  0.1607  0.4440 -0.6555
  746SOL    HW1 2259   1.857   0.570   0.809  0.1300  0.8134 -0.4906
  746SOL    HW2 2260   1.715   0.551   0.760 -0.2172  2.9432 -0.4001
  747SOL     OW 2261   3.913   2.866   4.477 -0.1202  0.3313  0.4643
  747SOL    HW1 2262   3.883   2.870   4.568 -0.0490 -1.0421  0.5725
  747SOL    HW2 2263   3.994   2.815   4.481 -0.0808  0.3122 -0.3615
  748SOL     OW 2264   1.136   3.582   3.023  0.1163  0.6019 -0.2394
  748SOL    HW1 2265   1.230   3.569   3.016 -0.0131 -1.0959  0.6630
  748SOL    HW2 2266   1.117   3.571   3.116 -1.2558 -1.5795 -0.7046
  749SOL     OW 2267   0.900   3.180   1.333  0.0398  0.0400 -0.6887
  749SOL    HW1 2268   0.921   3.264   1.291  0.0438 -0.1414 -1.0567
  749SOL    HW2 2269   0.805   3.183   1.346  0.0818  0.2277 -0.4218
  750SOL     OW 2270   1.648   3.744   0.594  0.1809 -0.3315  0.3087
  750SOL    HW1 2271   1.677   3.672   0.536 -0.7954  0.6048 -1.4285
  750SOL    HW2 2272   1.559   3.720   0.617  0.2209 -0.1921  0.5998
  751SOL     OW 2273   4.839   2.113   0.778  0.1508  0.3192  1.0741
  751SOL    HW1 2274   4.814   2.177   0.713  0.5713 -0.6006 -0.0248
  751SOL    HW2 2275   4.770   2.117   0.844 -2.9848 -2.0351 -1.7401
  752SOL     OW 2276   4.612   4.461   2.783  0.4050 -0.0046  0.1098
  752SOL    HW1 2277   4.592   4.520   2.856  0.6561 -0.0907  0.2492
  752SOL    HW2 2278   4.538   4.400   2.780 -0.4780  1.0588 -0.8119
  753SOL     OW 2279   0.555   2.282   2.086 -0.1965 -0.2852 -0.2011
  753SOL    HW1 2280   0.537   2.200   2.038 -0.7743 -0.4132  0.2156
  753SOL    HW2 2281   0.522   2.351   2.028  1.6568 -0.2166 -1.2276
  754SOL     OW 2282   0.875   3.404   0.546 -0.2833  0.3916 -0.1133
  754SOL    HW1 2283   0.836   3.352   0.615  0.0662  1.2839  0.7741
  754SOL    HW2 2284   0.933   3.343   0.500 -1.1615 -0.4153 -0.1702
  755SOL     OW 2285   0.962   3.710   3.732 -0.0467 -0.3762 -0.1293
  755SOL    HW1 2286   0.986   3.754   3.650  0.2548  0.7915  0.5602
  755SOL    HW2 2287   1.026   3.638   3.739  2.4696  1.8042  0.9373
  756SOL     OW 2288   4.467   0.143   0.900  0.1277  0.1712 -0.1468
  756SOL    HW1 2289   4.467   0.162   0.994 -0.6516 -1.7192  0.2769
  756SOL    HW2 2290   4.465   0.048   0.894 -2.6543  0.2141 -2.0300
  757SOL     OW 2291   2.563   0.304   4.181 -0.4209  0.4185 -0.0003
  757SOL    HW1 2292   2.641   0.342   4.220  0.1400 -0.1924 -0.5127
  757SOL    HW2 2293   2.546   0.225   4.233 -0.4500  0.3261 -0.1488
  758SOL     OW 2294   4.880   3.454   1.925  0.3888  0.3978  0.0475
  758SOL    HW1 2295   4.929   3.420   1.850  1.8097 -3.9281  2.5427
  758SOL    HW2 2296   4.792   3.417   1.914 -0.2187  1.9704 -0.6929
  759SOL     OW 2297   0.745   2.975   2.773  0.0483  0.1058  0.0594
  759SOL    HW1 2298   0.669   3.031   2.789  0.0710  0.8543 -2.1050
  759SOL    HW2 2299   0.711   2.902   2.721  0.8350  0.5897 -1.1610
  760SOL     OW 2300   1.372   3.427   1.947 -0.1361 -0.0171 -0.1918
  760SOL    HW1 2301   1.459   3.429   1.906 -0.5216  0.0470 -1.0179
  760SOL    HW2 2302   1.339   3.339   1.927 -0.7318  0.3568 -0.8921
  761SOL     OW 2303   1.042   1.602   3.239  0.1812 -0.7014 -0.2845
  761SOL    HW1 2304   1.130   1.564   3.243 -0.1650 -1.4617  2.8549
  761SOL    HW2 2305   1.051   1.678   3.182  3.1728 -0.0617  0.8785
  762SOL     OW 2306   3.869   2.619   1.203  0.4829  0.3562  0.1617
  762SOL    HW1 2307   3.921   2.634   1.282 -0.3357  0.9297  0.6048
  762SOL    HW2 2308   3.779   2.638   1.229  0.0867 -0.2816 -0.6860
  763SOL     OW 2309   1.433   2.535   0.569 -0.0083 -0.0814  0.2059
  763SOL    HW1 2310   1.421   2.598   0.640  0.0489 -0.9026  0.9623
  763SOL    HW2 2311   1.396   2.578   0.492 -0.4726  0.6491  0.8249
  764SOL     OW 2312   0.725   3.700   2.176 -0.1262  0.3194 -0.0387
  764SOL    HW1 2313   0.631   3.695   2.198  0.3873 -1.1684  2.1851
  764SOL    HW2 2314   0.766   3.637   2.236  2.2577  0.6115 -1.2814
  765SOL     OW 2315   4.656   0.819   4.898 -0.0327 -0.3038 -0.2104
  765SOL    HW1 2316   4.566   0.810   4.868  0.0541  0.1323 -0.6224
  765SOL    HW2 2317   4.677   0.912   4.884 -0.0254 -0.0424  1.3266
  766SOL     OW 2318   4.343   3.539   2.436 -0.2304 -0.4709  0.2632
  766SOL    HW1 2319   4.249   3.542   2.420 -0.4015  0.1723  1.3086
  766SOL    HW2 2320   4.352   3.543   2.531  0.8724  0.1169  0.1559
  767SOL     OW 2321   4.523   2.317   0.910  0.0539  0.0362  0.0729
  767SOL    HW1 2322   4.587   2.381   0.878  1.3432 -0.7673  0.9361
  767SOL    HW2 2323   4.458   2.310   0.840  0.5741  1.3349 -0.5719
  768SOL     OW 2324   0.880   3.622   3.394 -0.0464 -0.2421 -0.2923
  768SOL    HW1 2325   0.812   3.687   3.373  0.3524 -0.3173 -2.0024
  768SOL    HW2 2326   0.837   3.560   3.453 -1.6123 -0.4889 -1.6135
  769SOL     OW 2327   0.213   2.755   4.301  0.0934 -0.1497 -0.6671
  769SOL    HW1 2328   0.199   2.788   4.390  3.2727  2.6631 -0.9986
  769SOL    HW2 2329   0.275   2.682   4.312  1.0950  0.6974 -0.5853
  770SOL     OW 2330   4.465   0.930   4.714  0.2426 -0.4888 -0.1824
  770SOL    HW1 2331   4.514   0.947   4.634 -0.9525  0.2334 -0.7961
  770SOL    HW2 2332   4.443   1.018   4.747 -0.3120 -0.7906  0.2674
  771SOL     OW 2333   1.005   4.777   1.829 -0.1318  0.1673 -0.1401
  771SOL    HW1 2334   0.910   4.787   1.829 -0.2621 -0.9887  0.8111
  771SOL    HW2 2335   1.021   4.692   1.869  1.2322 -0.5379 -2.0100
  772SOL     OW 2336  -0.013   1.526   2.133  0.1840  0.5243  0.2166
  772SOL    HW1 2337   0.075   1.563   2.127  0.0092  0.8187 -0.8761
  772SOL    HW2 2338  -0.046   1.530   2.043 -0.4370 -0.8414  0.3671
  773SOL     OW 2339   2.492   4.491   0.303 -0.1959 -0.0981  0.1675
  773SOL    HW1 2340   2.457   4.579   0.292 -0.9473 -0.0580  2.4189
  773SOL    HW2 2341   2.509   4.461   0.213  1.1584  2.7059 -0.6581
  774SOL     OW 2342   1.688   3.088   1.222 -0.5301  0.1528  0.2394
  774SOL    HW1 2343   1.633   3.161   1.193 -2.3105 -0.3550  2.0766
  774SOL    HW2 2344   1.767   3.130   1.256 -0.4267  1.0249 -1.0148
  775SOL     OW 2345   0.838   4.528   1.425 -0.1049 -0.2687  0.5564
  775SOL    HW1 2346   0.852   4.460   1.490  1.8569 -0.3650  0.1249
  775SOL    HW2 2347   0.807   4.603   1.475  0.4273 -0.6320  1.4618
  776SOL     OW 2348   1.343   3.194   1.803  0.2414 -0.3130 -0.3000
  776SOL    HW1 2349   1.396   3.168   1.727 -1.6332  0.1439 -1.8569
  776SOL    HW2 2350   1.321   3.111   1.846  0.6920 -0.6622 -0.7282
  777SOL     OW 2351   2.538   4.803   1.461  0.3385 -0.3143  0.8751
  777SOL    HW1 2352   2.525   4.773   1.552  2.2909  2.5215  2.2230
  777SOL    HW2 2353   2.471   4.871   1.449  1.1084  0.4349  0.7787
  778SOL     OW 2354   2.942   0.626   1.919 -0.5493  0.1736  0.2101
  778SOL    HW1 2355   3.034   0.619   1.944 -0.5618 -0.4380  0.1005
  778SOL    HW2 2356   2.914   0.536   1.907 -0.6925  0.4099 -1.5161
  779SOL     OW 2357   2.008   3.512   4.772 -0.2920 -0.6478  0.2070
  779SOL    HW1 2358   2.064   3.479   4.703 -0.0772  1.3179 -0.6296
  779SOL    HW2 2359   1.920   3.509   4.735 -0.0784  1.2593 -0.5801
  780SOL     OW 2360   3.715   1.771   0.920  0.5029  0.0051  0.3338
  780SOL    HW1 2361   3.689   1.858   0.893  0.6607 -0.1305 -0.2603
  780SOL    HW2 2362   3.635   1.719   0.916  0.4699  0.0494  0.4039
  781SOL     OW 2363   0.904   3.747   0.804  0.2343 -0.6466 -0.4831
  781SOL    HW1 2364   0.931   3.705   0.722  0.6377 -1.6364  0.1299
  781SOL    HW2 2365   0.933   3.686   0.872 -1.6430 -0.7257  0.3187
  782SOL     OW 2366   0.150   4.084   3.230 -0.3754 -0.0277  0.2998
  782SOL    HW1 2367   0.132   4.067   3.322  2.5767  2.4419  1.5318
  782SOL    HW2 2368   0.199   4.007   3.201 -1.5087 -0.9184  0.7205
  783SOL     OW 2369   1.221   1.905   0.833 -0.6019  0.2532  0.4847
  783SOL    HW1 2370   1.220   1.964   0.758 -3.1857  0.8797  0.9205
  783SOL    HW2 2371   1.227   1.818   0.795 -2.5426  0.5212 -0.5558
  784SOL     OW 2372   4.149   2.542   1.627 -0.8337 -0.9006 -0.5899
  784SOL    HW1 2373   4.071   2.495   1.656 -1.3712 -0.4001 -1.2021
  784SOL    HW2 2374   4.138   2.631   1.661 -1.2863 -0.4118 -1.9741
  785SOL     OW 2375   4.335   3.083   1.440  0.3967 -0.0795 -0.4412
  785SOL    HW1 2376   4.401   3.137   1.484  1.9116  0.1227 -2.7701
  785SOL    HW2 2377   4.363   2.993   1.456 -1.3969 -0.2693  2.3349
  786SOL     OW 2378   3.456   3.831   2.790  0.0908  0.0291 -0.2067
  786SOL    HW1 2379   3.511   3.800   2.717  0.7447 -0.3026  0.4149
  786SOL    HW2 2380   3.518   3.847   2.861 -0.3301  1.8878 -0.1993
  787SOL     OW 2381   0.768   1.990   1.891  0.1504  0.2126 -0.5430
  787SOL    HW1 2382   0.860   2.013   1.899  0.1747 -0.1306  0.2820
  787SOL    HW2 2383   0.761   1.904   1.934 -0.6409  0.4608 -0.1550
  788SOL     OW 2384   1.069   2.775   1.162 -0.3266 -0.0967  0.0544
  788SOL    HW1 2385   1.154   2.819   1.169 -1.0991  1.4594  0.1826
  788SOL    HW2 2386   1.051   2.772   1.068 -0.4134  0.1656  0.0612
  789SOL     OW 2387   0.858   2.333   0.496 -0.2645 -0.0284  0.7726
  789SOL    HW1 2388   0.812   2.344   0.579 -2.0292  0.9523 -0.2686
  789SOL    HW2 2389   0.788   2.327   0.431  1.0559  2.0248 -0.9548
  790SOL     OW 2390   1.274   0.744   1.293  0.7901 -0.1770 -0.1308
  790SOL    HW1 2391   1.216   0.728   1.218 -0.5792  0.9333  0.6424
  790SOL    HW2 2392   1.333   0.812   1.262 -0.8477  1.5049  0.2747
  791SOL     OW 2393   2.823   4.781   0.603 -0.4352  0.5599  0.4366
  791SOL    HW1 2394   2.800   4.740   0.686 -1.8512  0.0763 -0.1607
  791SOL    HW2 2395   2.913   4.754   0.587 -0.2349  0.4289  1.6696
  792SOL     OW 2396   0.709   3.074   3.704  0.6268 -0.5096  0.0640
  792SOL    HW1 2397   0.667   2.998   3.663 -2.1702  0.8224  0.2863
  792SOL    HW2 2398   0.718   3.049   3.796  2.6969 -1.7286 -0.4052
  793SOL     OW 2399   0.090   4.044   4.451  0.1629 -0.0999  0.0054
  793SOL    HW1 2400   0.028   4.059   4.523  0.5359 -2.3967  0.8763
  793SOL    HW2 2401   0.036   4.011   4.380  0.0211  0.6607 -0.2541
  794SOL     OW 2402   4.585   2.524   0.102 -0.4585 -0.1182 -0.6720
  794SOL    HW1 2403   4.658   2.465   0.119 -1.4340 -1.5817 -1.4059
  794SOL    HW2 2404   4.511   2.467   0.083 -1.4517  1.3416 -1.4049
  795SOL     OW 2405   0.127   0.393   3.753 -0.2098 -0.4564 -0.0600
  795SOL    HW1 2406   0.086   0.331   3.812  0.3269 -0.6081  0.1639
  795SOL    HW2 2407   0.119   0.353   3.666  0.5741 -1.0953  0.1433
  796SOL     OW 2408   1.272   3.107   2.149  0.5455 -0.5713  0.1467
  796SOL    HW1 2409   1.221   3.178   2.188 -0.4760 -1.2165  0.0301
  796SOL    HW2 2410   1.220   3.079   2.073  2.1801  0.2238 -1.3098
  797SOL     OW 2411   2.309   0.559   2.120  0.2556 -0.3018 -0.3302
  797SOL    HW1 2412   2.386   0.579   2.067 -0.4121 -0.9278 -1.5828
  797SOL    HW2 2413   2.235   0.582   2.064 -0.4820  0.2938  0.8556
  798SOL     OW 2414   0.191   4.694   4.562  0.3869 -0.5374  0.1698
  798SOL    HW1 2415   0.267   4.752   4.569  0.2640 -0.4333  0.6067
  798SOL    HW2 2416   0.158   4.709   4.473  0.3687  0.0392  0.2765
  799SOL     OW 2417   4.217   1.144   2.235  0.0996 -0.3557  0.5040
  799SOL    HW1 2418   4.192   1.056   2.206  1.4891 -0.4974 -0.3279
  799SOL    HW2 2419   4.293   1.131   2.290 -0.1116  0.2779  0.9523
  800SOL     OW 2420   3.622   2.586   4.247  0.1261  0.2123 -0.3045
  800SOL    HW1 2421   3.603   2.510   4.302  1.1022 -0.2371 -0.5614
  800SOL    HW2 2422   3.668   2.646   4.305  0.2068  0.1938 -0.3493
  801SOL     OW 2423   0.790   2.997   4.576  0.2702 -0.3281  0.0425
  801SOL    HW1 2424   0.762   2.997   4.484 -0.2495  0.5072  0.1832
  801SOL    HW2 2425   0.877   2.958   4.575  0.0555 -0.8067 -0.7356
  802SOL     OW 2426   4.676   2.267   3.431 -0.3218  0.1666 -0.0177
  802SOL    HW1 2427   4.645   2.323   3.360 -0.8814  0.5587  0.5139
  802SOL    HW2 2428   4.768   2.251   3.412  0.1454  2.1176  0.3224
  803SOL     OW 2429   4.574   2.904   1.283  0.1093 -0.5288 -0.1719
  803SOL    HW1 2430   4.595   2.920   1.191 -0.6000  0.0591 -0.2455
  803SOL    HW2 2431   4.648   2.939   1.331  0.1506 -0.1685 -0.4909
  804SOL     OW 2432   3.066   3.076   4.355  0.2660 -0.4511 -0.1996
  804SOL    HW1 2433   3.107   2.997   4.388 -0.1905 -0.3065  0.7657
  804SOL    HW2 2434   2.972   3.062   4.368  0.1793  0.2547  0.0192
  805SOL     OW 2435   0.128   2.510   2.866 -0.0064  0.3307  0.2357
  805SOL    HW1 2436   0.082   2.481   2.945  0.4247  2.3645  1.2931
  805SOL    HW2 2437   0.186   2.438   2.844 -0.6561 -0.5571  1.3481
  806SOL     OW 2438   4.413   4.787   1.327  0.0687  0.5648 -0.0383
  806SOL    HW1 2439   4.478   4.840   1.281 -0.0508 -0.1733 -1.0866
  806SOL    HW2 2440   4.357   4.752   1.257  0.0060 -0.7582  0.6487
  807SOL     OW 2441   3.474   4.140   4.501  0.1011  0.2536 -0.2213
  807SOL    HW1 2442   3.559   4.185   4.501 -0.1535  0.7849  0.9986
  807SOL    HW2 2443   3.434   4.163   4.417  0.5854  1.1382 -0.2197
  808SOL     OW 2444   1.885   3.607   1.656 -0.2212 -0.7531  0.1803
  808SOL    HW1 2445   1.861   3.642   1.742 -0.3475  2.3444 -0.9615
  808SOL    HW2 2446   1.807   3.623   1.602  0.9161  0.3912 -1.2271
  809SOL     OW 2447   0.981   2.568   2.254 -0.1576 -0.0741  1.0959
  809SOL    HW1 2448   0.905   2.571   2.196 -0.5315 -2.3147  1.3614
  809SOL    HW2 2449   0.947   2.585   2.341 -0.0109  0.8139  0.9892
  810SOL     OW 2450   0.528   2.472   3.768 -0.2864 -0.0922 -0.1277
  810SOL    HW1 2451   0.507   2.535   3.699  1.2385 -2.6577 -3.2086
  810SOL    HW2 2452   0.531   2.387   3.724  0.6971 -1.9697  3.1630
  811SOL     OW 2453   0.427   3.327   3.935 -0.0822 -0.2210  0.4393
  811SOL    HW1 2454   0.383   3.295   3.856 -0.9825 -1.8861  1.5597
  811SOL    HW2 2455   0.357   3.366   3.988  0.5844  1.2974  0.2663
  812SOL     OW 2456   3.841   4.613   0.566 -0.1170  0.2059  0.2003
  812SOL    HW1 2457   3.899   4.688   0.552  2.8986 -1.3468  3.0538
  812SOL    HW2 2458   3.823   4.614   0.660 -3.0102 -0.6847 -0.2474
  813SOL     OW 2459   1.843   0.188   2.804 -0.3110 -0.3146 -0.1595
  813SOL    HW1 2460   1.752   0.184   2.772 -0.3855  1.3853 -0.2123
  813SOL    HW2 2461   1.876   0.272   2.773  1.3045 -0.9179 -0.1364
  814SOL     OW 2462   0.113   0.840   1.806 -0.2825  0.0477 -0.2254
  814SOL    HW1 2463   0.141   0.930   1.820  1.7479 -0.6642  0.5940
  814SOL    HW2 2464   0.114   0.830   1.710 -1.2789  1.0679 -0.3739
  815SOL     OW 2465   2.290   4.022   4.350  0.2714  0.4069 -0.0183
  815SOL    HW1 2466   2.370   3.978   4.378 -0.2970 -1.2159 -0.7989
  815SOL    HW2 2467   2.320   4.088   4.287  1.1478  1.1912  1.1787
  816SOL     OW 2468   1.250   4.452   0.227 -0.0158  0.7290 -0.3763
  816SOL    HW1 2469   1.157   4.432   0.231 -0.4043  2.3701 -0.5361
  816SOL    HW2 2470   1.262   4.522   0.291  0.8572  1.4110 -1.2512
  817SOL     OW 2471   3.175   2.617   0.941 -0.2012  0.5719 -1.2316
  817SOL    HW1 2472   3.207   2.550   1.002 -0.4463  0.1530 -1.5624
  817SOL    HW2 2473   3.114   2.668   0.993  0.8774  1.3012 -0.6252
  818SOL     OW 2474   2.037   3.365   2.106 -0.1323  0.3582 -0.2833
  818SOL    HW1 2475   1.950   3.376   2.143  0.3878  2.2215  0.5333
  818SOL    HW2 2476   2.026   3.384   2.012 -0.7293 -0.2886 -0.3554
  819SOL     OW 2477   2.113   3.955   1.646 -0.5160 -0.2204 -0.4877
  819SOL    HW1 2478   2.117   4.010   1.568  0.9156  0.5221  0.0810
  819SOL    HW2 2479   2.023   3.965   1.678 -0.5124  1.1626 -0.8467
  820SOL     OW 2480   3.338   2.522   2.606  0.9605 -0.1684  0.4721
  820SOL    HW1 2481   3.324   2.540   2.698 -0.8954 -1.6125  0.5272
  820SOL    HW2 2482   3.372   2.604   2.570  1.4063  0.5086  2.3406
  821SOL     OW 2483   1.155   1.583   3.912 -0.6927 -0.1014  0.5053
  821SOL    HW1 2484   1.224   1.517   3.910 -1.3478 -1.0035 -4.4968
  821SOL    HW2 2485   1.084   1.541   3.960  0.8574 -0.6246  2.4656
  822SOL     OW 2486   0.750   3.294   0.121  0.0666  0.1447 -0.5321
  822SOL    HW1 2487   0.751   3.360   0.190 -0.1143 -0.8167  0.4147
  822SOL    HW2 2488   0.804   3.332   0.051  1.4960  0.5371  0.7162
  823SOL     OW 2489   1.116   3.556   4.594 -0.8171 -0.1345  0.4321
  823SOL    HW1 2490   1.029   3.582   4.623 -0.5248 -0.5782  1.7490
  823SOL    HW2 2491   1.169   3.555   4.673 -0.2598 -2.4828  0.1134
  824SOL     OW 2492   4.907   1.344   3.082 -0.2624 -0.1624 -0.1314
  824SOL    HW1 2493   4.923   1.251   3.095 -0.1893 -0.0161  0.9342
  824SOL    HW2 2494   4.817   1.349   3.048 -0.1445 -0.6329 -0.5130
  825SOL     OW 2495   1.884   4.624   3.465  0.2075  0.2815  0.2692
  825SOL    HW1 2496   1.892   4.624   3.369  1.0382 -0.3478  0.3242
  825SOL    HW2 2497   1.969   4.656   3.495 -0.3600  1.3441  0.7913
  826SOL     OW 2498   4.682   0.979   2.964  0.2864  0.2751 -0.7821
  826SOL    HW1 2499   4.661   1.002   3.055  2.7545  2.7948 -0.6969
  826SOL    HW2 2500   4.620   1.030   2.912 -2.0402 -2.2084 -0.6284
  827SOL     OW 2501   1.827   0.103   3.622 -0.4745 -0.5734  0.2395
  827SOL    HW1 2502   1.855   0.097   3.713 -1.8030  0.9031  0.7987
  827SOL    HW2 2503   1.792   0.017   3.601  1.2046 -1.3818  0.6154
  828SOL     OW 2504   0.270   0.902   1.215 -0.1035  0.2511 -0.0178
  828SOL    HW1 2505   0.310   0.957   1.283 -0.4610 -0.3900  0.7303
  828SOL    HW2 2506   0.241   0.964   1.148  0.7094  0.8596  0.1687
  829SOL     OW 2507   4.516   3.320   1.170 -0.1045  0.5051  0.2210
  829SOL    HW1 2508   4.564   3.390   1.124 -1.4156  1.4073  0.1597
  829SOL    HW2 2509   4.450   3.367   1.222  1.0184 -0.5069  2.7002
  830SOL     OW 2510   1.283   0.873   4.603 -0.3536 -0.3378 -0.2437
  830SOL    HW1 2511   1.319   0.788   4.578 -0.4543 -0.2022 -0.8720
  830SOL    HW2 2512   1.191   0.868   4.578 -0.5254 -0.2903  0.3589
  831SOL     OW 2513   2.395   1.710   3.387 -0.0652 -0.1576  0.1542
  831SOL    HW1 2514   2.445   1.645   3.437 -0.2441 -0.6701 -0.3208
  831SOL    HW2 2515   2.461   1.755   3.334  0.0106 -0.1957  0.2148
  832SOL     OW 2516   2.055   2.567   4.741 -0.0021  0.4641  0.3474
  832SOL    HW1 2517   2.102   2.647   4.762  1.3615 -0.6340  1.6672
  832SOL    HW2 2518   2.069   2.555   4.647  1.6154  0.6277  0.5506
  833SOL     OW 2519   1.990   4.489   2.285 -0.4007 -0.0017 -0.1017
  833SOL    HW1 2520   1.954   4.407   2.320 -0.6054  0.0573 -0.1726
  833SOL    HW2 2521   2.076   4.464   2.249 -0.5783 -0.2421 -0.3699
  834SOL     OW 2522   1.097   1.800   4.610 -0.3397 -0.3550 -0.2472
  834SOL    HW1 2523   1.099   1.719   4.559  0.4486 -1.2151  1.0818
  834SOL    HW2 2524   1.144   1.864   4.556 -0.4284 -0.9517 -1.0386
  835SOL     OW 2525   0.319   2.759   2.406 -0.4915 -0.2817  0.2753
  835SOL    HW1 2526   0.320   2.851   2.432 -0.9078 -0.7590  2.0834
  835SOL    HW2 2527   0.290   2.712   2.484  1.2119 -2.1067 -0.1151
  836SOL     OW 2528   1.249   1.962   4.463 -0.5841 -0.2029  0.0018
  836SOL    HW1 2529   1.331   1.915   4.449 -1.6296 -1.6595 -1.5623
  836SOL    HW2 2530   1.235   2.010   4.382 -3.4031 -3.4911 -1.7196
  837SOL     OW 2531   1.327   1.854   2.209  0.2683  0.0519  0.2593
  837SOL    HW1 2532   1.409   1.887   2.244  1.6152  0.6366 -3.0568
  837SOL    HW2 2533   1.337   1.859   2.114 -3.1423 -1.0602 -0.3282
  838SOL     OW 2534   3.634   3.812   1.910 -0.9134 -0.0827 -0.5521
  838SOL    HW1 2535   3.680   3.741   1.953  0.3143  1.2341  0.4122
  838SOL    HW2 2536   3.598   3.773   1.830 -1.1366 -1.9863  0.4261
  839SOL     OW 2537   0.439   2.878   1.039 -0.5398  0.1433  0.3654
  839SOL    HW1 2538   0.464   2.846   1.125  1.2871  1.0299  0.2064
  839SOL    HW2 2539   0.388   2.806   1.001  0.7854 -1.3040  1.1950
  840SOL     OW 2540   1.737   1.916   3.569  0.0294  0.2121  0.1529
  840SOL    HW1 2541   1.711   1.863   3.645  1.5332  0.4095  0.8359
  840SOL    HW2 2542   1.701   2.003   3.588  2.0682  0.7881  1.6629
  841SOL     OW 2543   0.858   2.767   3.129  0.0350  0.1500  0.8024
  841SOL    HW1 2544   0.859   2.853   3.170 -0.4675  1.2524 -1.3855
  841SOL    HW2 2545   0.936   2.765   3.074  0.2117 -0.9424  1.0587
  842SOL     OW 2546   0.430   2.976   1.904 -0.2567  0.4091  0.4675
  842SOL    HW1 2547   0.516   2.995   1.866 -0.4543  0.5599  0.0907
  842SOL    HW2 2548   0.432   3.019   1.989  1.2164 -2.1904  1.8770
  843SOL     OW 2549   2.506   2.945   4.413 -0.0135  0.6247 -0.0302
  843SOL    HW1 2550   2.451   2.936   4.491 -0.6238 -0.3605 -0.5441
  843SOL    HW2 2551   2.444   2.946   4.340  0.5919  0.7648 -0.5490
  844SOL     OW 2552   4.340   0.555   3.977 -0.6904  0.6430 -0.2870
  844SOL    HW1 2553   4.294   0.497   4.038  2.0394  0.6913  1.9950
  844SOL    HW2 2554   4.403   0.498   3.932  0.2756  1.3490  0.1346
  845SOL     OW 2555   0.811   4.041   1.302  0.1469  0.1457  0.4912
  845SOL    HW1 2556   0.819   4.085   1.217  0.3486  0.1372  0.5072
  845SOL    HW2 2557   0.747   3.971   1.285 -0.3444  0.5817  0.5242
  846SOL     OW 2558   1.620   1.040   3.497  0.1846  0.1690 -0.5411
  846SOL    HW1 2559   1.608   0.982   3.422  1.8923  1.0132 -1.5543
  846SOL    HW2 2560   1.712   1.066   3.492 -0.0519  1.4693  0.9717
  847SOL     OW 2561   0.655   4.674   2.302 -0.3344 -0.2559 -0.0450
  847SOL    HW1 2562   0.649   4.742   2.369  0.0728 -0.6003  0.3485
  847SOL    HW2 2563   0.634   4.593   2.348  0.1158 -0.5183 -0.2927
  848SOL     OW 2564   0.884   1.679   4.726  0.0070  0.2364 -0.6152
  848SOL    HW1 2565   0.972   1.714   4.714  0.3068  0.8831  2.5686
  848SOL    HW2 2566   0.840   1.742   4.784 -1.8831 -1.0566 -0.5305
  849SOL     OW 2567   4.518   3.681   1.809  0.5109 -0.4807  0.3034
  849SOL    HW1 2568   4.465   3.745   1.762  0.0892  1.2605  2.9692
  849SOL    HW2 2569   4.608   3.714   1.802  0.3563  0.1720  1.2659
  850SOL     OW 2570   4.663   1.521   2.346 -1.0655  0.2544 -0.2149
  850SOL    HW1 2571   4.726   1.574   2.297  0.1711  0.5799  1.6392
  850SOL    HW2 2572   4.631   1.456   2.282  1.0158  0.1960 -1.2626
  851SOL     OW 2573   2.123   2.125   4.825  0.1411 -0.6775 -0.0243
  851SOL    HW1 2574   2.113   2.159   4.736 -1.3896 -1.8288 -0.3330
  851SOL    HW2 2575   2.170   2.042   4.814 -1.0040 -1.3644  0.0870
  852SOL     OW 2576   0.388   1.023   1.746 -0.0602  0.4386  0.0343
  852SOL    HW1 2577   0.436   0.996   1.824  2.4565  2.9689 -0.4563
  852SOL    HW2 2578   0.399   0.951   1.685  3.2064  0.8143  0.0105
  853SOL     OW 2579   4.395   2.330   2.717 -0.4794 -0.0929 -0.5499
  853SOL    HW1 2580   4.355   2.358   2.800  0.0904 -1.2624  0.1396
  853SOL    HW2 2581   4.444   2.406   2.687  1.3677 -0.4059  1.4813
  854SOL     OW 2582   2.006   1.217   0.608  0.0319 -0.2632 -0.0754
  854SOL    HW1 2583   2.101   1.218   0.601  0.1137 -1.4557  0.7070
  854SOL    HW2 2584   1.976   1.172   0.529 -0.0395  1.8322 -1.3404
  855SOL     OW 2585   1.610   2.276   1.146 -0.1061 -0.6053 -0.8004
  855SOL    HW1 2586   1.555   2.315   1.215 -0.8288 -0.6701 -1.3337
  855SOL    HW2 2587   1.660   2.208   1.191  0.3576  0.1842 -0.0814
  856SOL     OW 2588   1.317   3.050   1.378 -0.1218  0.2180 -0.1244
  856SOL    HW1 2589   1.239   2.998   1.356  0.9098 -0.8934 -1.3320
  856SOL    HW2 2590   1.291   3.141   1.361 -1.6149  0.0370  0.9608
  857SOL     OW 2591   2.828   4.629   3.417 -0.4356 -0.4836  0.6216
  857SOL    HW1 2592   2.762   4.601   3.480 -1.2586 -0.2622 -0.1186
  857SOL    HW2 2593   2.912   4.604   3.457 -0.9941 -1.3589  1.2875
  858SOL     OW 2594   3.774   1.484   0.084  0.1714 -0.3904 -0.1783
  858SOL    HW1 2595   3.838   1.425   0.044  2.7650  1.9916  0.1179
  858SOL    HW2 2596   3.765   1.556   0.021 -0.8488  0.1600  0.5751
  859SOL     OW 2597   1.570   2.096   3.387 -0.1032  0.4048  0.2403
  859SOL    HW1 2598   1.662   2.098   3.363 -0.5486  0.3009 -1.6222
  859SOL    HW2 2599   1.523   2.123   3.308 -1.7036 -0.2275  0.9115
  860SOL     OW 2600   2.997   0.410   3.134 -0.2056  0.0608  0.3950
  860SOL    HW1 2601   3.047   0.332   3.157 -0.2338  0.2011  0.9337
  860SOL    HW2 2602   3.063   0.479   3.123 -0.2521  0.1708  0.7947
  861SOL     OW 2603   0.474   2.478   3.147 -0.4231 -0.5415 -0.0889
  861SOL    HW1 2604   0.397   2.521   3.183 -0.2311 -0.2264 -0.0463
  861SOL    HW2 2605   0.537   2.478   3.220  0.5704  1.5744 -0.8466
  862SOL     OW 2606   1.264   4.290   4.780 -0.7093  0.1924 -0.1473
  862SOL    HW1 2607   1.360   4.283   4.778 -0.6143  0.1657  2.0168
  862SOL    HW2 2608   1.240   4.319   4.692  1.2280 -0.3835 -0.9151
  863SOL     OW 2609   3.319   4.521   2.995  0.1200 -0.3639  0.0125
  863SOL    HW1 2610   3.342   4.466   3.070 -0.3165 -0.5140  0.0407
  863SOL    HW2 2611   3.225   4.536   3.005  0.2679  0.5375  0.1027
  864SOL     OW 2612   1.394   1.797   1.030 -0.3762  0.3965  0.4135
  864SOL    HW1 2613   1.459   1.808   1.099 -0.4932 -0.1987  0.6252
  864SOL    HW2 2614   1.371   1.886   1.004  0.0580  0.6172  0.7729
  865SOL     OW 2615   0.551   3.789   1.304 -0.1083  0.1527  0.0858
  865SOL    HW1 2616   0.604   3.710   1.309  1.2929  1.1097  1.2829
  865SOL    HW2 2617   0.536   3.814   1.396 -1.6917  0.5396 -0.2415
  866SOL     OW 2618   0.801   4.064   1.877 -0.2245 -0.2607  0.1618
  866SOL    HW1 2619   0.824   4.067   1.784 -0.7608 -0.8050  0.0039
  866SOL    HW2 2620   0.723   4.119   1.884 -0.8425 -1.1086  0.0800
  867SOL     OW 2621   0.548   0.806   4.532 -0.2301  0.3157  0.2700
  867SOL    HW1 2622   0.636   0.842   4.530 -0.6735  1.4683  0.5832
  867SOL    HW2 2623   0.518   0.821   4.622 -0.9515  0.4655  0.0135
  868SOL     OW 2624   3.513   2.588   1.685 -0.0289 -0.1266 -0.2713
  868SOL    HW1 2625   3.526   2.504   1.727  0.3646 -0.1383 -0.4167
  868SOL    HW2 2626   3.584   2.643   1.717 -0.3890  0.2064 -0.0357
  869SOL     OW 2627   2.339   3.142   2.535 -0.2198  0.4147 -0.0903
  869SOL    HW1 2628   2.314   3.211   2.473 -1.1865  0.2068  0.0487
  869SOL    HW2 2629   2.360   3.067   2.479  0.5931  0.7311 -0.2302
  870SOL     OW 2630   3.993   4.764   2.548 -0.4725  0.4765  0.3170
  870SOL    HW1 2631   4.070   4.733   2.595 -1.1923  1.1106  1.9734
  870SOL    HW2 2632   4.024   4.839   2.497  0.0452  0.6212  0.8405
  871SOL     OW 2633   0.603   3.741   2.507  0.3790 -0.4755  0.4620
  871SOL    HW1 2634   0.697   3.726   2.502  0.3372 -0.5247 -3.3099
  871SOL    HW2 2635   0.567   3.691   2.434 -2.5223 -0.0290  1.4648
  872SOL     OW 2636   4.513   2.276   1.752  0.2372 -0.1404 -0.3101
  872SOL    HW1 2637   4.549   2.341   1.812  1.1383  0.1961 -1.1935
  872SOL    HW2 2638   4.490   2.325   1.674 -0.5312 -0.6442 -0.4107
  873SOL     OW 2639   1.441   0.028   4.719  0.0501 -0.0932 -0.2133
  873SOL    HW1 2640   1.485  -0.055   4.740 -0.0610 -0.1493 -0.2017
  873SOL    HW2 2641   1.498   0.095   4.758  0.2156 -0.1546 -0.3491
  874SOL     OW 2642   3.307   0.754   4.426 -0.1030 -0.4519 -0.4614
  874SOL    HW1 2643   3.348   0.667   4.425  0.8027 -0.0373 -0.1678
  874SOL    HW2 2644   3.374   0.811   4.462 -0.4381  0.5074 -1.3214
  875SOL     OW 2645   1.591   3.172   4.137 -0.2724 -0.5843 -0.3738
  875SOL    HW1 2646   1.673   3.174   4.186 -0.7173 -1.7885  0.4777
  875SOL    HW2 2647   1.595   3.247   4.079  1.3599 -0.5384 -0.2263
  876SOL     OW 2648   2.157   2.842   2.363  1.0109 -0.2914  0.4736
  876SOL    HW1 2649   2.226   2.903   2.335 -0.4795  1.1453 -0.2103
  876SOL    HW2 2650   2.148   2.782   2.289 -0.6975  1.5532 -0.9335
  877SOL     OW 2651   1.281   3.500   4.848  0.6390  0.0428 -0.1246
  877SOL    HW1 2652   1.316   3.571   4.902  1.6202 -1.1216  0.8127
  877SOL    HW2 2653   1.231   3.446   4.909  0.4799 -0.4473 -0.6838
  878SOL     OW 2654   1.388   1.907   4.090  0.1847 -0.8980  0.3282
  878SOL    HW1 2655   1.455   1.975   4.099 -0.0513 -0.6640  0.3415
  878SOL    HW2 2656   1.314   1.952   4.049 -1.1838 -0.3005  3.1590
  879SOL     OW 2657   4.632   2.466   1.941  0.5559  0.1174  0.2759
  879SOL    HW1 2658   4.718   2.447   1.978  0.4801  0.3819  0.5950
  879SOL    HW2 2659   4.649   2.535   1.876  0.7845 -0.8009 -0.6611
  880SOL     OW 2660   4.092   3.736   1.393 -0.4262 -0.4119  0.0201
  880SOL    HW1 2661   4.109   3.713   1.302  0.0980 -0.6417  0.1728
  880SOL    HW2 2662   4.168   3.788   1.419  0.6909 -2.4085  1.0574
  881SOL     OW 2663   4.493   4.566   0.402  1.1653 -0.0167  0.3514
  881SOL    HW1 2664   4.583   4.537   0.420  1.0815 -1.2344 -1.0554
  881SOL    HW2 2665   4.444   4.485   0.388  0.0363  0.6786  0.1931
  882SOL     OW 2666   1.941   1.777   0.777 -0.3358 -0.3073  0.1969
  882SOL    HW1 2667   2.034   1.798   0.777  0.3215 -2.7425  2.0835
  882SOL    HW2 2668   1.918   1.773   0.684  0.3938  3.9620 -0.3544
  883SOL     OW 2669   4.349   1.225   3.555  0.2860 -0.5736  0.4045
  883SOL    HW1 2670   4.361   1.194   3.466  0.5656 -0.7155  0.4915
  883SOL    HW2 2671   4.262   1.266   3.555  0.1810 -0.7975  0.1326
  884SOL     OW 2672   4.789   0.485   4.133 -0.5612 -0.0425  0.2379
  884SOL    HW1 2673   4.871   0.479   4.084  0.3324  0.2075  1.6395
  884SOL    HW2 2674   4.756   0.395   4.134  0.6931 -0.5183  1.2645
  885SOL     OW 2675   0.646   2.513   4.218  0.4073  0.7540  0.6700
  885SOL    HW1 2676   0.565   2.504   4.169  0.3691 -1.2443  1.0424
  885SOL    HW2 2677   0.691   2.587   4.176 -1.8352  2.3340  0.8539
  886SOL     OW 2678   3.497   0.590   4.729 -0.1042  0.1434 -0.0217
  886SOL    HW1 2679   3.494   0.554   4.641 -1.0317  1.0727 -0.3890
  886SOL    HW2 2680   3.586   0.624   4.738  0.2954 -0.8115 -0.2303
  887SOL     OW 2681   0.466   0.566   3.446  0.2668  0.1931  0.0687
  887SOL    HW1 2682   0.404   0.624   3.489 -0.7250 -0.3088 -0.6297
  887SOL    HW2 2683   0.546   0.573   3.497 -0.4434  0.6730  1.1397
  888SOL     OW 2684   1.168   1.097   0.223  0.4053  0.0585  0.0952
  888SOL    HW1 2685   1.148   1.155   0.149  0.0447  0.1445  0.2574
  888SOL    HW2 2686   1.247   1.135   0.262  0.1109  0.5054  0.2627
  889SOL     OW 2687   1.628   1.073   4.047 -0.0048  0.5360  0.0599
  889SOL    HW1 2688   1.625   1.165   4.071 -1.8989  0.3395  0.7357
  889SOL    HW2 2689   1.680   1.032   4.116  0.8871  1.0901 -0.2708
  890SOL     OW 2690   1.017   1.978   0.326  0.1389  0.1842  0.3539
  890SOL    HW1 2691   0.929   1.965   0.362 -0.2786  0.9119 -0.3800
  890SOL    HW2 2692   1.044   1.891   0.297 -1.0117  0.2170 -0.9001
  891SOL     OW 2693   3.919   3.677   0.428  0.3521  0.5906 -0.0762
  891SOL    HW1 2694   3.955   3.706   0.344 -0.1677 -1.7711 -1.1966
  891SOL    HW2 2695   3.985   3.616   0.462  0.4116  1.2904  1.0991
  892SOL     OW 2696   3.622   4.096   2.936 -0.0736  0.8163 -0.3114
  892SOL    HW1 2697   3.702   4.045   2.931 -0.3768  0.1825  0.9653
  892SOL    HW2 2698   3.594   4.105   2.845  1.4290  1.0576 -0.7760
  893SOL     OW 2699   2.840   3.277   1.069  0.4413 -0.2785  0.0697
  893SOL    HW1 2700   2.778   3.343   1.037  0.7992  0.3686  0.6752
  893SOL    HW2 2701   2.836   3.207   1.004 -2.5116 -1.2525  1.1290
  894SOL     OW 2702   2.207   1.009   4.046  0.3486 -0.3465  0.1664
  894SOL    HW1 2703   2.184   1.101   4.035 -0.4153 -0.6661 -1.1282
  894SOL    HW2 2704   2.136   0.973   4.099 -0.5895 -0.6408 -1.2050
  895SOL     OW 2705   2.228   1.022   3.737 -0.1151  0.0469 -0.0021
  895SOL    HW1 2706   2.264   1.016   3.825  0.3315 -0.0109 -0.1849
  895SOL    HW2 2707   2.133   1.029   3.749 -0.0874 -0.3982  0.4607
  896SOL     OW 2708   3.863   3.265   2.333  0.0219 -0.2422 -0.6190
  896SOL    HW1 2709   3.942   3.308   2.301  0.1292  1.6189  1.8524
  896SOL    HW2 2710   3.821   3.329   2.390 -0.9865 -2.6563  1.5941
  897SOL     OW 2711   4.363   0.822   0.026  0.1264 -0.6207 -0.0145
  897SOL    HW1 2712   4.279   0.857   0.054  0.1013  0.2147 -1.0329
  897SOL    HW2 2713   4.367   0.841  -0.068 -0.2831 -4.2523 -0.9145
  898SOL     OW 2714   1.230   4.584   2.401 -0.0902 -0.4581  0.2748
  898SOL    HW1 2715   1.284   4.536   2.464  1.8527  1.3402  0.0842
  898SOL    HW2 2716   1.167   4.631   2.455  0.7067  0.0292  0.8116
  899SOL     OW 2717   1.084   2.750   2.052  0.1330 -0.7153 -0.0447
  899SOL    HW1 2718   1.038   2.676   2.092  1.2720 -1.3976  0.0511
  899SOL    HW2 2719   1.164   2.712   2.016  1.2382  0.6156  0.8893
  900SOL     OW 2720   3.231   2.080   2.675 -0.2037  0.4947 -0.2415
  900SOL    HW1 2721   3.180   2.149   2.717 -0.5999  1.6419 -2.4523
  900SOL    HW2 2722   3.176   2.002   2.683 -0.1918  0.6068  1.4228
  901SOL     OW 2723   0.030   3.677   1.041 -0.2087  0.5637 -0.0937
  901SOL    HW1 2724  -0.026   3.685   0.963  0.2983  2.2198 -0.3395
  901SOL    HW2 2725   0.068   3.764   1.052  0.9248 -0.0421  1.1294
  902SOL     OW 2726   0.644   0.356   3.994  0.1782 -0.2252 -0.8800
  902SOL    HW1 2727   0.604   0.366   4.080  0.6915 -2.7346 -0.2554
  902SOL    HW2 2728   0.571   0.336   3.936 -0.1740  1.5106 -1.0864
  903SOL     OW 2729   0.589   4.840   0.662 -0.0474  0.3882 -0.0537
  903SOL    HW1 2730   0.587   4.744   0.658  1.0017  0.3665 -0.5442
  903SOL    HW2 2731   0.540   4.869   0.586 -1.1358  0.2617  0.5838
  904SOL     OW 2732   2.610   4.133   0.309 -0.2803 -0.3946  0.7316
  904SOL    HW1 2733   2.618   4.095   0.396  0.2066 -1.3056  0.3058
  904SOL    HW2 2734   2.696   4.172   0.292 -0.2075 -0.6709  0.4594
  905SOL     OW 2735   2.175   1.856   2.742  0.2888  0.1635 -0.2100
  905SOL    HW1 2736   2.196   1.883   2.832 -0.6267  2.2192 -0.5545
  905SOL    HW2 2737   2.108   1.788   2.752  0.2770  0.2896  0.6691
  906SOL     OW 2738   0.579   4.770   3.423  0.0096  0.1350  0.3080
  906SOL    HW1 2739   0.638   4.746   3.352  0.5067  0.4527  0.6152
  906SOL    HW2 2740   0.494   4.781   3.380  0.5170  1.4040 -0.4328
  907SOL     OW 2741   2.264   2.605   1.214 -0.5202 -0.8187 -0.0534
  907SOL    HW1 2742   2.356   2.610   1.240 -0.9858  0.7764  1.4948
  907SOL    HW2 2743   2.257   2.523   1.167  1.6719 -1.0401 -0.1088
  908SOL     OW 2744   0.138   2.531   4.586  0.3017 -0.0055 -0.0805
  908SOL    HW1 2745   0.192   2.609   4.575 -1.1406  1.0756  0.1590
  908SOL    HW2 2746   0.054   2.555   4.547 -0.2722 -1.3139  0.3188
  909SOL     OW 2747   0.127   3.531   3.165  0.0090  0.3775 -0.2349
  909SOL    HW1 2748   0.194   3.522   3.096  2.1860  0.9848  1.6754
  909SOL    HW2 2749   0.110   3.625   3.169 -0.2961  0.3161 -0.1244
  910SOL     OW 2750   3.742   1.564   1.816 -0.9218  0.1260 -0.8711
  910SOL    HW1 2751   3.785   1.505   1.878  0.8311  0.4315 -1.7296
  910SOL    HW2 2752   3.716   1.640   1.869 -1.5153 -0.5956 -0.1099
  911SOL     OW 2753   3.309   3.701   3.239 -0.3958  0.3536  0.4209
  911SOL    HW1 2754   3.261   3.727   3.160  0.1356 -2.0859 -0.7945
  911SOL    HW2 2755   3.353   3.620   3.214 -2.3256 -2.0357  3.9787
  912SOL     OW 2756   1.248   3.398   1.010  0.0426  0.1568  0.1875
  912SOL    HW1 2757   1.304   3.423   1.084 -0.6596 -2.0642  1.5646
  912SOL    HW2 2758   1.310   3.374   0.941  0.7523  0.1458  0.8077
  913SOL     OW 2759   4.093   0.184   4.117 -0.7878  0.9657 -0.3148
  913SOL    HW1 2760   4.142   0.243   4.060  0.1516  0.1808 -0.3568
  913SOL    HW2 2761   4.133   0.195   4.203 -1.7276  1.6161  0.0597
  914SOL     OW 2762   2.160   2.704   4.315  0.3838  0.3573 -0.0377
  914SOL    HW1 2763   2.202   2.672   4.394  0.7263  0.1548 -0.3012
  914SOL    HW2 2764   2.096   2.768   4.346  0.5640  0.3279  0.3961
  915SOL     OW 2765   0.468   2.049   0.710  0.0175  0.3444  0.1266
  915SOL    HW1 2766   0.512   2.028   0.792  1.3258  0.2080 -0.5739
  915SOL    HW2 2767   0.378   2.020   0.722  0.5771 -1.1387  0.9517
  916SOL     OW 2768   0.185   2.939   3.865  0.4316  0.0857 -0.4441
  916SOL    HW1 2769   0.149   2.957   3.779 -1.9803  0.0404  0.4739
  916SOL    HW2 2770   0.257   2.878   3.849  0.2789  0.3764 -2.4316
  917SOL     OW 2771   1.942   2.994   2.460 -0.1412 -0.4499  0.3266
  917SOL    HW1 2772   1.863   2.948   2.433  0.2845  0.1270 -2.0959
  917SOL    HW2 2773   2.014   2.940   2.427  0.4398  0.0575  0.7407
  918SOL     OW 2774   4.392   3.946   1.110 -0.2948 -0.0716 -0.1794
  918SOL    HW1 2775   4.464   3.894   1.146  0.0276  1.3337  1.3413
  918SOL    HW2 2776   4.384   4.020   1.170 -0.8164  1.5814 -2.1611
  919SOL     OW 2777  -0.003   1.613   0.214  0.0670  0.0690 -0.0487
  919SOL    HW1 2778   0.090   1.633   0.224  0.6755 -2.8357  0.9634
  919SOL    HW2 2779  -0.022   1.549   0.283 -2.3650 -0.3879 -1.0351
  920SOL     OW 2780   0.602   1.927   4.127 -0.0827  0.2935 -0.1773
  920SOL    HW1 2781   0.549   1.854   4.159  2.4109 -1.1505  0.8887
  920SOL    HW2 2782   0.598   1.992   4.197 -0.2086  0.0998 -0.0047
  921SOL     OW 2783   4.132   3.101   2.253 -0.6849 -0.0100  0.4405
  921SOL    HW1 2784   4.225   3.118   2.269 -1.0202  1.4945  1.0480
  921SOL    HW2 2785   4.125   3.094   2.158 -0.1375  1.3573  0.2678
  922SOL     OW 2786   3.547   0.798   1.940  0.4787  1.0039  0.1429
  922SOL    HW1 2787   3.561   0.782   2.033  0.8374  0.1385 -0.0483
  922SOL    HW2 2788   3.490   0.874   1.937  0.2709  0.8977  1.0756
  923SOL     OW 2789   0.890   1.446   2.924  0.6431  0.5064  0.1431
  923SOL    HW1 2790   0.888   1.536   2.958 -0.7499  1.1039 -1.4017
  923SOL    HW2 2791   0.899   1.456   2.829 -0.3001 -0.9457 -0.1332
  924SOL     OW 2792   2.198   0.525   4.755 -0.6276  0.0326 -0.0882
  924SOL    HW1 2793   2.110   0.498   4.781 -1.1117 -0.7441 -2.3548
  924SOL    HW2 2794   2.196   0.528   4.660  0.9811  2.9322 -0.1715
  925SOL     OW 2795   0.936   3.744   2.964  0.8197 -0.1095  0.2086
  925SOL    HW1 2796   0.920   3.805   3.036  0.5452 -0.6141  0.5746
  925SOL    HW2 2797   1.006   3.687   2.995  0.5989 -0.4221  0.1395
  926SOL     OW 2798   1.066   2.945   1.378 -0.0858 -0.3437  0.7437
  926SOL    HW1 2799   1.008   3.020   1.362  1.2769  0.2204 -2.0935
  926SOL    HW2 2800   1.042   2.881   1.312  1.1470 -0.9384  0.8524
  927SOL     OW 2801   2.382   1.201   3.585 -0.1220  0.5381 -0.9325
  927SOL    HW1 2802   2.341   1.281   3.618  1.5581  1.0603 -0.0183
  927SOL    HW2 2803   2.347   1.132   3.641 -0.4226  0.8366 -0.7455
  928SOL     OW 2804   3.894   0.407   3.348 -0.0528 -0.1409  0.0412
  928SOL    HW1 2805   3.952   0.445   3.282  1.9333 -2.7524  0.0801
  928SOL    HW2 2806   3.952   0.387   3.421 -1.0725 -2.3586  0.3154
  929SOL     OW 2807   1.002   0.528   3.358  0.5981  0.6586 -0.5299
  929SOL    HW1 2808   0.973   0.481   3.280  0.0588 -0.2777  0.2008
  929SOL    HW2 2809   0.954   0.611   3.356  0.1291  0.3851 -0.8749
  930SOL     OW 2810   2.255   3.575   4.300 -0.0651 -0.3162 -0.1357
  930SOL    HW1 2811   2.290   3.637   4.236  0.1146 -0.5686 -0.2828
  930SOL    HW2 2812   2.203   3.514   4.249  1.7413 -1.7578 -0.3624
  931SOL     OW 2813   4.001   4.177   0.591  0.0221  0.7260  0.3205
  931SOL    HW1 2814   3.933   4.238   0.563  0.6016  0.9548 -0.6367
  931SOL    HW2 2815   4.023   4.128   0.512  0.9955  0.6843  0.6069
  932SOL     OW 2816   1.988   3.605   1.247 -0.3472 -0.1066  0.0054
  932SOL    HW1 2817   1.930   3.633   1.176 -1.7674 -0.7448  0.8776
  932SOL    HW2 2818   1.932   3.557   1.307  0.7093  0.8847  1.8717
  933SOL     OW 2819   4.023   0.721   4.257 -0.2131 -0.8012 -0.0901
  933SOL    HW1 2820   3.980   0.765   4.330  0.0296  1.0116 -0.9540
  933SOL    HW2 2821   3.992   0.631   4.261 -0.2220 -0.7525  2.2010
  934SOL     OW 2822   2.393   1.378   1.164  0.0724 -0.1244 -0.5688
  934SOL    HW1 2823   2.406   1.451   1.103 -0.1273  2.6619  2.4821
  934SOL    HW2 2824   2.331   1.411   1.229  1.3566 -2.3488  1.9729
  935SOL     OW 2825   0.072   3.836   2.027 -0.3851 -0.1758  0.1491
  935SOL    HW1 2826   0.088   3.792   1.944  0.7295 -0.5008  0.5042
  935SOL    HW2 2827   0.049   3.766   2.088 -0.8975  0.0222  0.1903
  936SOL     OW 2828   1.644   3.927   4.637 -0.3486  0.9246  0.2191
  936SOL    HW1 2829   1.683   3.910   4.723 -1.0183  0.5549  0.4559
  936SOL    HW2 2830   1.640   3.842   4.594 -0.7674  0.9751  0.1484
  937SOL     OW 2831   1.469   1.745   2.574  0.5660 -0.1747  0.0138
  937SOL    HW1 2832   1.511   1.682   2.517 -0.4985 -1.0091  0.1139
  937SOL    HW2 2833   1.428   1.809   2.515  1.4057  0.2802 -0.0911
  938SOL     OW 2834   3.745   4.532   4.899 -0.3619 -0.3545  0.1263
  938SOL    HW1 2835   3.676   4.467   4.886  0.0508 -0.6770 -0.5035
  938SOL    HW2 2836   3.819   4.481   4.934  0.4070 -0.4798 -1.5975
  939SOL     OW 2837   4.821   2.174   4.567  0.5658  0.2922  0.0402
  939SOL    HW1 2838   4.885   2.242   4.589 -1.6891  2.6418 -0.1586
  939SOL    HW2 2839   4.782   2.150   4.651  0.2499  0.4191 -0.0697
  940SOL     OW 2840   3.432   3.366   2.188 -0.0533 -0.5988  0.3160
  940SOL    HW1 2841   3.455   3.399   2.101  0.6920  0.8130  1.0056
  940SOL    HW2 2842   3.378   3.435   2.226  1.7258  0.0177  1.8911
  941SOL     OW 2843   2.344   3.490   3.004 -0.5422 -0.2039  0.2337
  941SOL    HW1 2844   2.353   3.425   2.935 -0.6597 -1.2800  1.1928
  941SOL    HW2 2845   2.323   3.572   2.959 -0.8548 -0.9373 -0.9722
  942SOL     OW 2846   0.701   1.889   3.180 -0.5464  0.8485  0.2497
  942SOL    HW1 2847   0.693   1.983   3.159 -2.2709  1.0096  1.4419
  942SOL    HW2 2848   0.752   1.886   3.260 -2.2266  0.9786  1.3862
  943SOL     OW 2849   0.683   0.251   0.936 -0.1584 -0.0307 -0.0162
  943SOL    HW1 2850   0.629   0.275   1.011  1.7803  0.6748  1.2204
  943SOL    HW2 2851   0.642   0.296   0.862  1.2364  4.4703  1.6181
  944SOL     OW 2852   4.539   2.847   4.289 -0.3603 -0.3259 -0.4308
  944SOL    HW1 2853   4.477   2.837   4.218  0.6526  1.4957 -1.6466
  944SOL    HW2 2854   4.562   2.757   4.314 -2.4477 -1.0088 -0.8195
  945SOL     OW 2855   0.292   0.977   2.109 -0.1985 -0.2787  0.4220
  945SOL    HW1 2856   0.342   0.895   2.108 -0.0492 -0.1898 -0.0799
  945SOL    HW2 2857   0.252   0.980   2.195  0.8095 -0.2683  0.9011
  946SOL     OW 2858   0.854   4.231   0.441 -0.2708 -0.3712  0.4852
  946SOL    HW1 2859   0.864   4.252   0.534  0.6469  0.4573  0.2206
  946SOL    HW2 2860   0.918   4.161   0.425  1.7951  1.5670 -0.1486
  947SOL     OW 2861   2.924   3.594   3.261  0.3986  0.5798 -0.0083
  947SOL    HW1 2862   3.011   3.555   3.257 -0.1190 -0.4683 -1.4672
  947SOL    HW2 2863   2.940   3.689   3.260  1.4989  0.3938 -0.6964
  948SOL     OW 2864   2.179   3.781   4.507 -0.3238  0.4586  0.5112
  948SOL    HW1 2865   2.200   3.714   4.442 -1.2529 -1.4471  2.0605
  948SOL    HW2 2866   2.114   3.837   4.464 -0.6445 -0.5368 -0.3415
  949SOL     OW 2867   2.572   2.933   3.499  0.4260  0.0756  0.0998
  949SOL    HW1 2868   2.531   3.016   3.474  0.3830 -0.0481 -0.2511
  949SOL    HW2 2869   2.511   2.893   3.561 -0.1057 -0.2081 -0.5794
  950SOL     OW 2870   3.036   0.884   4.068 -0.3049 -0.0229  0.0452
  950SOL    HW1 2871   2.993   0.801   4.046  0.7040 -0.4638 -0.3232
  950SOL    HW2 2872   3.059   0.922   3.983 -0.1418  0.2994  0.2320
  951SOL     OW 2873   0.933   1.807   1.086  0.1595  0.3085  0.0730
  951SOL    HW1 2874   0.953   1.830   1.177  2.0249  0.2319 -0.2836
  951SOL    HW2 2875   1.005   1.843   1.035 -1.0824  0.7436 -1.4698
  952SOL     OW 2876   0.084   2.240   1.242  0.3475 -0.6153 -0.2917
  952SOL    HW1 2877   0.169   2.248   1.285  1.4113 -1.6342 -2.0861
  952SOL    HW2 2878   0.031   2.310   1.279  1.0521 -1.6284  2.8806
  953SOL     OW 2879   4.503   0.197   3.327 -0.1686  0.0909 -0.4949
  953SOL    HW1 2880   4.487   0.258   3.255 -1.4343 -2.0497 -2.1198
  953SOL    HW2 2881   4.428   0.138   3.326  0.3260 -0.6967  1.9120
  954SOL     OW 2882   2.059   2.340   0.790  0.4572 -0.2299 -0.2953
  954SOL    HW1 2883   2.005   2.352   0.868 -0.3849  0.7026 -0.9930
  954SOL    HW2 2884   2.008   2.379   0.719  1.8820  0.3629 -1.0464
  955SOL     OW 2885   3.904   2.946   1.846 -0.4778 -0.2740 -0.0898
  955SOL    HW1 2886   3.841   2.973   1.913 -1.1468 -1.0374 -0.3981
  955SOL    HW2 2887   3.989   2.975   1.880 -1.0864  1.8935 -0.2277
  956SOL     OW 2888   2.157   3.803   3.229 -0.0070 -0.8736 -0.0455
  956SOL    HW1 2889   2.146   3.724   3.282  2.2640 -1.0636  0.2541
  956SOL    HW2 2890   2.155   3.875   3.292 -0.9370 -0.7695 -0.1803
  957SOL     OW 2891   2.448   2.651   4.146 -0.3128 -0.5366 -0.2564
  957SOL    HW1 2892   2.386   2.703   4.197 -0.9428 -0.6516 -0.8988
  957SOL    HW2 2893   2.395   2.610   4.078 -0.3786 -3.9948  1.6210
  958SOL     OW 2894   4.730   3.053   2.134 -0.0695 -0.1470 -0.3396
  958SOL    HW1 2895   4.802   2.994   2.157  1.1521  1.8918  1.4015
  958SOL    HW2 2896   4.771   3.139   2.125 -2.3193  1.2143  1.2367
  959SOL     OW 2897   2.191   1.294   2.558  0.5035 -0.1692 -0.9775
  959SOL    HW1 2898   2.165   1.385   2.569  0.5998 -0.2370 -0.0930
  959SOL    HW2 2899   2.198   1.282   2.463 -0.8282  0.3581 -1.1664
  960SOL     OW 2900   4.566   2.449   3.264  0.4468 -0.1705  0.0965
  960SOL    HW1 2901   4.484   2.446   3.313  0.4678 -1.2240  0.0981
  960SOL    HW2 2902   4.546   2.500   3.186  0.4753  1.7569  1.2851
  961SOL     OW 2903   4.664   0.957   1.053  1.2445 -1.0508 -0.0771
  961SOL    HW1 2904   4.755   0.950   1.080  1.3163 -0.3778 -0.1291
  961SOL    HW2 2905   4.619   0.994   1.129  1.7841  2.7044 -1.3688
  962SOL     OW 2906   4.889   0.025   3.069 -0.1985  0.2668  0.3216
  962SOL    HW1 2907   4.800   0.021   3.034 -0.0582 -1.0430  0.0431
  962SOL    HW2 2908   4.881   0.074   3.150 -0.8989  1.5009 -0.4682
  963SOL     OW 2909   2.063   1.353   4.481 -0.1629  0.7828 -0.0224
  963SOL    HW1 2910   2.109   1.391   4.556 -0.4421 -1.7029  1.4986
  963SOL    HW2 2911   1.974   1.338   4.512 -0.5749  0.6545 -1.2002
  964SOL     OW 2912   2.783   1.590   0.846 -0.0989 -0.2497  0.1687
  964SOL    HW1 2913   2.822   1.606   0.760 -0.2695 -1.5774 -0.1794
  964SOL    HW2 2914   2.809   1.665   0.899  3.4432 -1.2828  0.1575
  965SOL     OW 2915   1.599   1.667   4.868  0.1865 -1.0618 -0.2217
  965SOL    HW1 2916   1.553   1.620   4.938  0.5749  1.1263  1.6432
  965SOL    HW2 2917   1.553   1.642   4.788 -1.5677 -2.1623  1.0563
  966SOL     OW 2918   2.829   4.662   2.864 -0.1579 -0.3987  0.9029
  966SOL    HW1 2919   2.843   4.669   2.959  1.2192 -0.0221  0.6936
  966SOL    HW2 2920   2.735   4.678   2.852 -0.1364  0.7555  2.0931
  967SOL     OW 2921   1.271   1.282   0.792  0.4703 -0.5588  0.1143
  967SOL    HW1 2922   1.227   1.221   0.732 -1.2524  0.9140 -0.2028
  967SOL    HW2 2923   1.296   1.228   0.866  0.6859 -2.0103 -0.9664
  968SOL     OW 2924   1.577   1.802   1.226  0.1592 -0.7243  0.1889
  968SOL    HW1 2925   1.647   1.749   1.188  0.3382  0.7018 -1.6124
  968SOL    HW2 2926   1.621   1.858   1.290  0.5092 -0.5497 -0.1995
  969SOL     OW 2927   0.253   3.094   4.546 -0.5178 -0.3498  0.0254
  969SOL    HW1 2928   0.306   3.029   4.592  0.5285  0.5040  0.0554
  969SOL    HW2 2929   0.305   3.174   4.549 -1.4374  0.2946 -0.6933
  970SOL     OW 2930   3.420   2.647   3.431  0.0447  0.0184  0.8407
  970SOL    HW1 2931   3.478   2.651   3.507  0.9967  0.9592  0.0845
  970SOL    HW2 2932   3.475   2.617   3.359 -0.9086 -1.1139  0.5337
  971SOL     OW 2933   1.370   2.569   3.128  0.0091  0.7742 -0.4181
  971SOL    HW1 2934   1.415   2.484   3.128 -1.0645  0.1854  0.7255
  971SOL    HW2 2935   1.424   2.624   3.071  0.9189 -0.5655 -0.8998
  972SOL     OW 2936   0.548   1.227   3.661  0.5581 -1.1007 -1.1261
  972SOL    HW1 2937   0.635   1.218   3.623  1.4439 -1.3428  0.8124
  972SOL    HW2 2938   0.557   1.296   3.727  0.0691 -3.0363  1.0873
  973SOL     OW 2939   2.333   4.092   1.263 -0.9590  0.6768  0.0087
  973SOL    HW1 2940   2.412   4.121   1.308 -1.5835  1.2650  0.7503
  973SOL    HW2 2941   2.365   4.051   1.182  0.3528 -1.9338  1.6923
  974SOL     OW 2942   4.729   4.740   2.217 -0.1475 -0.1930  0.3847
  974SOL    HW1 2943   4.740   4.790   2.136 -0.1850 -1.9028 -0.7404
  974SOL    HW2 2944   4.644   4.766   2.250 -1.4013 -1.4105 -1.6430
  975SOL     OW 2945   2.671   3.545   0.990 -0.1622 -0.4240 -0.4827
  975SOL    HW1 2946   2.642   3.542   1.082  1.4234  0.4561  0.0777
  975SOL    HW2 2947   2.670   3.638   0.968  1.7687 -0.3769 -0.5483
  976SOL     OW 2948   4.355   2.476   3.706 -0.4017  0.1830  0.3469
  976SOL    HW1 2949   4.266   2.477   3.671 -0.7330 -0.1502  1.1478
  976SOL    HW2 2950   4.390   2.563   3.685 -0.0030 -0.5335 -2.1844
  977SOL     OW 2951   2.170   4.219   3.602  0.5161  0.0687 -0.7993
  977SOL    HW1 2952   2.155   4.294   3.543 -1.1022 -0.8288 -1.5835
  977SOL    HW2 2953   2.106   4.231   3.672 -0.2414 -0.9498 -1.3059
  978SOL     OW 2954   0.635   0.725   4.023 -0.1456  0.4567  0.5866
  978SOL    HW1 2955   0.618   0.818   4.007  0.7611  0.8446  1.7741
  978SOL    HW2 2956   0.574   0.701   4.092  0.6737  0.5856  1.3735
  979SOL     OW 2957   4.078   1.379   3.288  0.2813  0.1467  0.1473
  979SOL    HW1 2958   4.076   1.326   3.208  0.5728 -1.7845  1.3371
  979SOL    HW2 2959   4.164   1.363   3.326 -0.1462  0.3694  1.2565
  980SOL     OW 2960   4.026   2.166   3.111 -0.2082 -0.0048  0.3230
  980SOL    HW1 2961   4.017   2.116   3.030 -1.9803  1.2667 -0.3278
  980SOL    HW2 2962   4.120   2.167   3.128  0.3738  0.7128 -2.4255
  981SOL     OW 2963   4.610   2.812   0.109 -0.2395 -0.7927  0.4366
  981SOL    HW1 2964   4.626   2.718   0.117  0.0604 -0.6257  2.1200
  981SOL    HW2 2965   4.582   2.840   0.197  0.0745  0.7666  0.0767
  982SOL     OW 2966   3.997   1.326   0.072 -0.8255  0.5851  0.0094
  982SOL    HW1 2967   4.039   1.260   0.017 -1.8132  1.7673 -2.3153
  982SOL    HW2 2968   4.068   1.362   0.126  0.6686  0.7488 -1.9480
  983SOL     OW 2969   3.639   2.510   2.441  0.0056 -0.3427 -0.4557
  983SOL    HW1 2970   3.605   2.600   2.441 -0.8361 -0.6434  1.0589
  983SOL    HW2 2971   3.586   2.465   2.374 -0.1874  0.0556 -0.5768
  984SOL     OW 2972   1.030   0.200   4.422 -0.3055 -0.0114 -0.0308
  984SOL    HW1 2973   1.091   0.129   4.405 -1.7719 -0.8748 -2.0420
  984SOL    HW2 2974   1.083   0.280   4.414  0.8371 -0.7761 -0.2762
  985SOL     OW 2975   1.498   0.811   1.985 -0.2658 -0.4992 -0.0424
  985SOL    HW1 2976   1.535   0.863   2.057 -1.6420 -0.2869  0.5299
  985SOL    HW2 2977   1.546   0.842   1.907  1.7396 -1.2275  0.8322
  986SOL     OW 2978   4.487   0.116   4.448  0.5788 -0.0349 -0.1703
  986SOL    HW1 2979   4.543   0.042   4.425  0.0930 -0.5746  0.3539
  986SOL    HW2 2980   4.538   0.165   4.513  1.1101  0.3724 -0.8908
  987SOL     OW 2981   2.936   3.431   4.735 -0.0047 -0.2703  0.3518
  987SOL    HW1 2982   2.870   3.444   4.803  1.1644  1.9607  1.1646
  987SOL    HW2 2983   3.012   3.481   4.765  1.0847 -0.4240 -1.9008
  988SOL     OW 2984   1.823   4.476   2.840 -0.2458 -0.3117  0.2362
  988SOL    HW1 2985   1.859   4.444   2.757  0.7517 -0.4569  0.7030
  988SOL    HW2 2986   1.881   4.547   2.865 -1.2449  0.5274  0.2338
  989SOL     OW 2987   4.887   1.360   1.137 -0.7272 -0.4034  0.4324
  989SOL    HW1 2988   4.911   1.427   1.200  0.5949 -1.2457  0.8614
  989SOL    HW2 2989   4.913   1.277   1.178 -1.6559 -1.1246 -0.3834
  990SOL     OW 2990   2.116   3.674   2.764 -0.4970  0.4152  0.1348
  990SOL    HW1 2991   2.205   3.639   2.749 -0.4117 -0.1933  1.8597
  990SOL    HW2 2992   2.060   3.597   2.763 -1.0147  0.7937 -0.8734
  991SOL     OW 2993   2.695   1.775   4.094 -0.0242  0.0760 -0.3077
  991SOL    HW1 2994   2.717   1.689   4.059  1.0940 -0.0654  0.7002
  991SOL    HW2 2995   2.656   1.757   4.180  0.8737  0.6015  0.2193
  992SOL     OW 2996   4.760   1.847   2.351 -0.1220  0.1824  0.0955
  992SOL    HW1 2997   4.668   1.857   2.329 -0.3589 -1.2995  0.3026
  992SOL    HW2 2998   4.772   1.901   2.429 -1.3900 -1.3281  1.4086
  993SOL     OW 2999   3.652   3.253   1.872 -0.1565 -0.2537 -0.4246
  993SOL    HW1 3000   3.581   3.209   1.824 -0.2720 -2.0692  1.2601
  993SOL    HW2 3001   3.701   3.299   1.805 -1.2095 -1.3864 -2.0646
  994SOL     OW 3002   4.827   1.926   3.893  0.5062 -1.2155  0.1330
  994SOL    HW1 3003   4.735   1.911   3.872  0.6969 -0.8716 -0.9879
  994SOL    HW2 3004   4.864   1.962   3.813  0.9838  1.3514  1.4129
  995SOL     OW 3005   1.691   4.778   3.634  0.0149 -0.8467  0.6904
  995SOL    HW1 3006   1.731   4.691   3.628 -1.8398 -1.7080 -0.1416
  995SOL    HW2 3007   1.646   4.789   3.549  2.5183  2.1642 -0.4287
  996SOL     OW 3008   3.967   2.756   0.701 -0.1074  0.2697 -0.3272
  996SOL    HW1 3009   3.977   2.774   0.794 -1.0202  1.6106 -0.4571
  996SOL    HW2 3010   3.886   2.801   0.676  0.1483 -0.0110 -1.7711
  997SOL     OW 3011   2.327   4.336   0.037  0.1791 -0.1135 -0.1608
  997SOL    HW1 3012   2.419   4.362   0.042  0.3624 -0.9207  0.9741
  997SOL    HW2 3013   2.316   4.272   0.107 -1.0567 -0.6246 -0.7885
  998SOL     OW 3014   4.745   3.426   3.099 -0.1220 -0.3247 -0.2019
  998SOL    HW1 3015   4.811   3.473   3.150 -0.7728  0.5081 -0.0857
  998SOL    HW2 3016   4.746   3.468   3.013 -0.5989 -0.1969 -0.1499
  999SOL     OW 3017   4.276   4.137   3.516 -0.0546 -0.0899  0.1577
  999SOL    HW1 3018   4.345   4.200   3.538 -0.5490  1.2227 -1.8119
  999SOL    HW2 3019   4.322   4.068   3.468  0.2201 -0.3859  0.8325
 1000SOL     OW 3020   0.418   1.465   4.682 -0.3185 -0.5568 -0.0415
 1000SOL    HW1 3021   0.371   1.532   4.733  0.7647  0.4310 -0.2807
 1000SOL    HW2 3022   0.486   1.434   4.742  0.2642 -0.1913 -0.5038
 1001SOL     OW 3023   0.870   4.745   2.652  0.2523 -0.1614 -0.5596
 1001SOL    HW1 3024   0.890   4.796   2.574  0.2235  1.1575  0.2572
 1001SOL    HW2 3025   0.948   4.692   2.667 -0.2705 -1.5021 -2.2495
 1002SOL     OW 3026   3.181   0.107   4.317 -0.6822  0.2496 -0.2203
 1002SOL    HW1 3027   3.236   0.029   4.305  0.1179  1.0109 -1.6199
 1002SOL    HW2 3028   3.092   0.075   4.304 -0.3956 -0.5116 -0.3880
 1003SOL     OW 3029   2.471   4.160   0.619 -0.1821  0.5022 -0.2031
 1003SOL    HW1 3030   2.507   4.181   0.705 -1.6556  1.9266  0.0940
 1003SOL    HW2 3031   2.449   4.244   0.580  0.9504 -0.0657 -2.2368
 1004SOL     OW 3032   0.539   1.022   3.262 -0.2499  0.5779  0.5048
 1004SOL    HW1 3033   0.482   1.098   3.250  0.7188  1.2865  0.2915
 1004SOL    HW2 3034   0.550   0.987   3.173  0.5681  1.1354  0.3765
 1005SOL     OW 3035   3.821   3.686   2.424  0.1469  0.0656  0.4910
 1005SOL    HW1 3036   3.764   3.610   2.431  1.2709 -0.9471 -0.8370
 1005SOL    HW2 3037   3.837   3.697   2.330  3.9669 -1.1843  0.8179
 1006SOL     OW 3038   4.860   0.612   0.816  0.5646 -0.3959 -0.3340
 1006SOL    HW1 3039   4.816   0.691   0.784 -0.0016 -0.4934  0.1871
 1006SOL    HW2 3040   4.860   0.552   0.741 -2.0828 -1.1907  0.2080
 1007SOL     OW 3041   1.284   3.773   0.860 -0.1823 -0.2744  0.6055
 1007SOL    HW1 3042   1.319   3.840   0.919 -0.5038 -0.2309  0.7477
 1007SOL    HW2 3043   1.205   3.741   0.904 -1.7056  1.3337 -0.8420
 1008SOL     OW 3044   1.597   0.918   1.508  0.5392 -0.3663 -0.0424
 1008SOL    HW1 3045   1.591   0.881   1.420 -0.9755  0.4386 -0.3270
 1008SOL    HW2 3046   1.565   1.008   1.497 -3.9861 -1.4317  1.9899
 1009SOL     OW 3047   2.777   2.910   1.256 -0.5489 -0.1094  0.3350
 1009SOL    HW1 3048   2.833   2.870   1.190  0.4079 -0.2281  1.1838
 1009SOL    HW2 3049   2.767   3.001   1.228  1.3396  0.3217  0.9309
 1010SOL     OW 3050   1.154   3.334   2.218  0.5476  0.0041 -0.3056
 1010SOL    HW1 3051   1.175   3.365   2.306 -2.5429 -0.3728  0.6635
 1010SOL    HW2 3052   1.140   3.414   2.167 -1.4625  0.3125  0.6283
 1011SOL     OW 3053   2.501   0.076   3.485  0.5323 -0.3142  0.0828
 1011SOL    HW1 3054   2.587   0.095   3.448  0.0021  1.0846 -0.5157
 1011SOL    HW2 3055   2.507   0.105   3.577  0.2230  1.4487 -0.4035
 1012SOL     OW 3056   0.516   1.882   3.768  0.0980 -0.1071  0.0575
 1012SOL    HW1 3057   0.500   1.975   3.787  1.7230 -0.0271  1.2089
 1012SOL    HW2 3058   0.454   1.835   3.823 -0.6080  0.2807 -0.3900
 1013SOL     OW 3059   0.364   0.124   3.923  0.1865 -0.2016 -0.2233
 1013SOL    HW1 3060   0.393   0.204   3.880 -1.4911  0.0331 -0.9663
 1013SOL    HW2 3061   0.343   0.064   3.851 -0.4903 -0.6023  0.2986
 1014SOL     OW 3062   0.708   0.251   4.651 -0.0109 -0.3101  0.5178
 1014SOL    HW1 3063   0.638   0.315   4.665 -1.5110 -1.7215 -0.2067
 1014SOL    HW2 3064   0.717   0.247   4.556 -1.0119 -2.2211  0.4637
 1015SOL     OW 3065   1.002   4.946   1.082 -0.4608 -0.3651  0.8988
 1015SOL    HW1 3066   0.996   4.896   1.001  0.3896  0.7191  0.1393
 1015SOL    HW2 3067   1.005   4.880   1.151 -2.8520 -1.2880  0.1990
 1016SOL     OW 3068   3.177   4.812   2.629 -0.3828 -0.3743  0.0781
 1016SOL    HW1 3069   3.242   4.749   2.598 -1.0861 -0.5927 -1.0309
 1016SOL    HW2 3070   3.216   4.898   2.612 -0.0485 -0.5105  0.1689
 1017SOL     OW 3071   1.859   1.250   2.445  0.3273  0.0425 -0.4182
 1017SOL    HW1 3072   1.772   1.247   2.406 -1.0375  0.9054  2.2646
 1017SOL    HW2 3073   1.846   1.215   2.534  2.4725  1.1886  0.4277
 1018SOL     OW 3074   1.306   3.391   3.498 -0.0842  0.1079  0.3333
 1018SOL    HW1 3075   1.265   3.362   3.579  0.8768 -1.2263  0.3636
 1018SOL    HW2 3076   1.371   3.456   3.526 -1.4588  1.5254  0.3679
 1019SOL     OW 3077   4.594   4.274   3.238  0.5202 -0.2245  0.4493
 1019SOL    HW1 3078   4.639   4.190   3.227 -0.0375 -0.5273  0.4407
 1019SOL    HW2 3079   4.663   4.340   3.228  0.8103 -0.6469 -0.4101
 1020SOL     OW 3080   3.928   0.607   0.891 -0.4476  0.1597  0.4173
 1020SOL    HW1 3081   3.915   0.563   0.976 -0.7137 -2.6280 -0.9476
 1020SOL    HW2 3082   4.004   0.664   0.905 -0.9833  0.3988  2.7342
 1021SOL     OW 3083   4.161   4.807   4.127 -0.2377 -0.1209 -0.6898
 1021SOL    HW1 3084   4.122   4.719   4.130  0.9836 -0.6622  1.0428
 1021SOL    HW2 3085   4.136   4.847   4.210 -0.2818  0.9649 -1.2123
 1022SOL     OW 3086   1.228   0.521   1.793  0.2507  0.1722 -0.1770
 1022SOL    HW1 3087   1.249   0.611   1.819 -0.9727  0.0943  1.2272
 1022SOL    HW2 3088   1.144   0.503   1.835  0.2544 -1.4862 -0.7968
 1023SOL     OW 3089   3.853   1.920   2.992 -0.0509 -0.2292  0.1948
 1023SOL    HW1 3090   3.799   1.953   2.920  0.4082 -1.6523 -0.8645
 1023SOL    HW2 3091   3.791   1.884   3.055 -0.4658  1.0779  0.5453
 1024SOL     OW 3092   4.518   2.618   4.488 -0.2596  0.3080 -0.2042
 1024SOL    HW1 3093   4.454   2.626   4.559  1.2124 -3.1793  1.7703
 1024SOL    HW2 3094   4.483   2.550   4.432 -0.1358  1.1970 -1.3873
 1025SOL     OW 3095   1.818   1.401   3.051 -0.1126  0.1285 -0.2465
 1025SOL    HW1 3096   1.800   1.309   3.068  1.7190 -0.0251  1.1231
 1025SOL    HW2 3097   1.891   1.423   3.109 -1.1727  2.7292  0.2570
 1026SOL     OW 3098   0.545   3.295   1.831  0.5374 -0.4124  0.4302
 1026SOL    HW1 3099   0.505   3.296   1.744  1.1251 -0.5398  0.1498
 1026SOL    HW2 3100   0.609   3.224   1.827  1.3523  0.2880  0.5973
 1027SOL     OW 3101   3.401   0.279   0.434  0.6165 -0.0057 -0.1041
 1027SOL    HW1 3102   3.490   0.256   0.411  0.0785 -0.8453 -1.4908
 1027SOL    HW2 3103   3.403   0.375   0.443  1.3674  0.1428 -1.5556
 1028SOL     OW 3104   0.573   2.002   4.450 -0.4502  0.4205 -0.2910
 1028SOL    HW1 3105   0.636   2.036   4.514 -0.9855  0.0247  0.4527
 1028SOL    HW2 3106   0.562   1.910   4.474 -0.8714  0.3402 -0.7837
 1029SOL     OW 3107   1.077   4.663   4.685  0.5998  0.0931 -0.1831
 1029SOL    HW1 3108   1.071   4.611   4.764  0.0991 -1.2361 -1.0620
 1029SOL    HW2 3109   1.169   4.658   4.659  0.5723 -0.2896 -0.2137
 1030SOL     OW 3110   1.910   2.938   4.900  0.5500  0.2001  0.4903
 1030SOL    HW1 3111   1.838   2.941   4.837  0.0840  0.8611  1.0523
 1030SOL    HW2 3112   1.963   3.016   4.880  0.8337 -0.0093  0.4132
 1031SOL     OW 3113   3.500   2.476   4.015 -0.4660  0.3483 -0.1883
 1031SOL    HW1 3114   3.416   2.500   4.053 -0.5117  2.9923 -1.7373
 1031SOL    HW2 3115   3.561   2.479   4.089 -0.9362  3.1960  0.2169
 1032SOL     OW 3116   1.497   2.183   4.862 -0.4334  0.2876 -1.0807
 1032SOL    HW1 3117   1.587   2.185   4.832 -0.0428 -0.3037 -0.0317
 1032SOL    HW2 3118   1.492   2.104   4.916 -0.6010  2.1041  1.7632
 1033SOL     OW 3119   0.866   2.801   0.054 -0.1925  0.0595 -0.2808
 1033SOL    HW1 3120   0.875   2.894   0.034 -1.3079  0.3123  0.2918
 1033SOL    HW2 3121   0.907   2.756  -0.020  0.2305  1.0005 -0.6295
 1034SOL     OW 3122   1.647   0.288   0.682  0.0966 -0.1891 -0.3019
 1034SOL    HW1 3123   1.662   0.204   0.725 -0.1261 -0.0173  0.1129
 1034SOL    HW2 3124   1.617   0.346   0.752  2.0526  0.7631 -0.1834
 1035SOL     OW 3125   4.148   4.726   3.687  0.0521  0.2960 -0.4978
 1035SOL    HW1 3126   4.124   4.795   3.749  0.1424 -0.7091  0.6884
 1035SOL    HW2 3127   4.065   4.700   3.647 -0.1837  0.1315  0.0848
 1036SOL     OW 3128   2.329   4.394   1.591  0.6045  0.4402 -0.2476
 1036SOL    HW1 3129   2.284   4.435   1.665 -0.1404 -0.3342 -0.2635
 1036SOL    HW2 3130   2.267   4.400   1.519  0.8945  0.1851 -0.5171
 1037SOL     OW 3131   3.549   0.061   0.723  0.1850 -0.0885 -0.1987
 1037SOL    HW1 3132   3.575   0.060   0.815 -1.4163 -1.0040  0.2842
 1037SOL    HW2 3133   3.455   0.045   0.724  0.0797  0.1788 -1.9929
 1038SOL     OW 3134   1.584   4.826   3.898  0.5705 -0.4260 -0.0093
 1038SOL    HW1 3135   1.580   4.785   3.812  0.3949  0.0938 -0.2556
 1038SOL    HW2 3136   1.510   4.887   3.899  1.1911  0.3452  0.0981
 1039SOL     OW 3137   4.295   3.338   2.048  0.0469  0.6165  0.2376
 1039SOL    HW1 3138   4.290   3.416   1.993 -1.4091 -0.1396 -0.7861
 1039SOL    HW2 3139   4.297   3.265   1.985 -1.8502 -0.2913  1.1407
 1040SOL     OW 3140   0.465   1.111   4.522 -0.9067 -0.1809 -0.4563
 1040SOL    HW1 3141   0.536   1.110   4.587 -1.3000 -2.9002  0.0150
 1040SOL    HW2 3142   0.405   1.178   4.554  0.1131  0.2644  0.6130
 1041SOL     OW 3143   4.683   2.259   3.007 -0.3021 -0.2351 -0.2993
 1041SOL    HW1 3144   4.649   2.303   2.929 -0.8144  0.9130  0.5470
 1041SOL    HW2 3145   4.696   2.329   3.071  0.7448 -1.0635  0.4366
 1042SOL     OW 3146   2.135   0.695   1.968 -0.3902  0.4232 -0.1328
 1042SOL    HW1 3147   2.069   0.646   1.920  0.0055 -0.5184  0.2519
 1042SOL    HW2 3148   2.085   0.757   2.022 -1.5507 -3.6247  4.1539
 1043SOL     OW 3149   2.785   3.931   4.595 -0.5758  0.2443 -0.1319
 1043SOL    HW1 3150   2.771   3.954   4.687 -0.3301  0.8682 -0.2444
 1043SOL    HW2 3151   2.870   3.886   4.594 -0.4763  0.4308 -0.0837
 1044SOL     OW 3152   2.828   2.249   3.898 -0.0532  0.2056 -0.5830
 1044SOL    HW1 3153   2.816   2.199   3.817  0.8571  0.3935 -0.8443
 1044SOL    HW2 3154   2.841   2.183   3.966 -1.5776  0.0205 -0.4371
 1045SOL     OW 3155   3.171   2.852   4.443  0.3901  0.4757  0.2268
 1045SOL    HW1 3156   3.197   2.761   4.452  0.1245  0.4686  1.0740
 1045SOL    HW2 3157   3.202   2.894   4.524 -0.7911  0.8090  0.5318
 1046SOL     OW 3158   4.517   0.985   4.181  0.4435  0.2540  0.0652
 1046SOL    HW1 3159   4.493   1.071   4.145  2.5199  0.7144 -0.3617
 1046SOL    HW2 3160   4.502   0.924   4.109  1.4659  0.6780 -0.5235
 1047SOL     OW 3161   2.635   1.829   2.246 -0.0020  0.2200  0.1609
 1047SOL    HW1 3162   2.593   1.789   2.170  0.0316 -0.6904  0.6071
 1047SOL    HW2 3163   2.613   1.771   2.318  1.6427 -0.0287  0.4901
 1048SOL     OW 3164   4.795   2.017   2.554 -0.2753 -0.3582 -0.1053
 1048SOL    HW1 3165   4.889   2.030   2.569 -0.1714 -1.3606  0.2041
 1048SOL    HW2 3166   4.762   2.104   2.533  0.2691  0.4830  2.2018
 1049SOL     OW 3167   4.841   0.867   4.332  0.0208 -0.2461 -0.2038
 1049SOL    HW1 3168   4.784   0.828   4.398 -3.0011  2.5327 -0.9029
 1049SOL    HW2 3169   4.789   0.864   4.251  1.4922  1.0095 -1.2486
 1050SOL     OW 3170   2.594   3.484   1.252 -0.4178  0.1291 -0.1632
 1050SOL    HW1 3171   2.567   3.393   1.239  2.9236 -0.9558 -0.6387
 1050SOL    HW2 3172   2.606   3.493   1.346 -1.9218  0.5070  0.0112
 1051SOL     OW 3173   4.694   4.473   3.503 -0.5466  0.6687 -0.0343
 1051SOL    HW1 3174   4.705   4.431   3.589  1.1232  0.5397 -0.2811
 1051SOL    HW2 3175   4.666   4.562   3.524 -1.7831  0.1736  0.5672
 1052SOL     OW 3176   4.092   0.752   1.316  0.0628  0.6748  0.0543
 1052SOL    HW1 3177   4.170   0.702   1.293 -0.4560  0.3412 -1.0403
 1052SOL    HW2 3178   4.109   0.840   1.282  0.3980  0.8767  0.7454
 1053SOL     OW 3179   4.719   2.610   3.850  0.2125 -0.4259 -0.3382
 1053SOL    HW1 3180   4.796   2.665   3.863 -0.1563 -0.3156  1.6063
 1053SOL    HW2 3181   4.755   2.521   3.844  0.4836 -0.4107  0.8744
 1054SOL     OW 3182   2.146   2.048   0.436  0.5827  0.0594  0.1641
 1054SOL    HW1 3183   2.094   2.085   0.508 -2.5757 -0.2208 -1.7786
 1054SOL    HW2 3184   2.116   1.957   0.429  1.7193 -0.2709 -0.7742
 1055SOL     OW 3185   3.388   4.275   0.370  0.0458  0.4402 -0.4117
 1055SOL    HW1 3186   3.452   4.280   0.299  0.2893 -0.0454 -0.2322
 1055SOL    HW2 3187   3.384   4.364   0.405  0.3591  0.5525 -0.6563
 1056SOL     OW 3188   0.315   1.186   3.943 -0.2736  0.4131  0.2032
 1056SOL    HW1 3189   0.391   1.174   3.886 -0.2358  0.2078  0.2990
 1056SOL    HW2 3190   0.329   1.272   3.983  0.9443 -0.4712  1.7929
 1057SOL     OW 3191   2.421   2.306   1.385  0.5775 -0.6150 -0.2466
 1057SOL    HW1 3192   2.462   2.388   1.358  0.8827 -0.8950 -0.6455
 1057SOL    HW2 3193   2.379   2.326   1.469 -0.0159  0.1517 -0.7180
 1058SOL     OW 3194   3.702   0.393   4.524 -0.3686 -0.6151 -0.2301
 1058SOL    HW1 3195   3.740   0.346   4.599  0.9637 -0.9957 -1.1084
 1058SOL    HW2 3196   3.637   0.333   4.488 -0.2983 -0.8449  0.0253
 1059SOL     OW 3197   1.793   1.808   0.997  0.2907 -0.1365 -0.2036
 1059SOL    HW1 3198   1.796   1.810   0.902  1.0372 -1.2218 -0.2310
 1059SOL    HW2 3199   1.844   1.884   1.024  1.6853 -0.8544 -0.7032
 1060SOL     OW 3200   0.431   1.248   3.189 -0.3121  0.0356  0.6470
 1060SOL    HW1 3201   0.501   1.261   3.125 -1.2576 -1.4833 -0.7836
 1060SOL    HW2 3202   0.434   1.325   3.245  1.5207  0.7030 -0.3165
 1061SOL     OW 3203   4.055   4.159   0.165 -0.1635  0.5031  0.4094
 1061SOL    HW1 3204   3.999   4.229   0.131 -0.4116 -0.3040 -0.9144
 1061SOL    HW2 3205   3.998   4.110   0.225 -0.6855  0.1092 -0.3874
 1062SOL     OW 3206   0.146   1.010   2.351 -0.1917  0.3795 -0.6399
 1062SOL    HW1 3207   0.217   1.052   2.399 -0.1151  1.1081 -1.3617
 1062SOL    HW2 3208   0.066   1.055   2.381 -0.4021 -0.6265  0.3772
 1063SOL     OW 3209   0.745   1.933   4.824 -0.3015 -0.1225  0.7650
 1063SOL    HW1 3210   0.651   1.939   4.808 -0.2424  0.5593  0.6419
 1063SOL    HW2 3211   0.752   1.905   4.915 -0.6316  0.6044  1.0263
 1064SOL     OW 3212  -0.025   0.651   4.529 -0.0662  0.1197  0.6793
 1064SOL    HW1 3213   0.035   0.668   4.457 -0.4656 -0.9780  0.0537
 1064SOL    HW2 3214   0.028   0.605   4.594  0.1662  0.6298  0.8507
 1065SOL     OW 3215   4.396   0.679   1.320  0.2489  0.3759  0.1918
 1065SOL    HW1 3216   4.396   0.680   1.415 -1.6283 -1.1564  0.2914
 1065SOL    HW2 3217   4.356   0.594   1.297 -1.8342  1.7809 -1.8771
 1066SOL     OW 3218   2.073   1.394   3.174 -0.3808  0.1730  0.6200
 1066SOL    HW1 3219   2.118   1.451   3.237 -0.4006  0.3794  0.4474
 1066SOL    HW2 3220   2.088   1.305   3.207  1.0167  0.1579  0.0205
 1067SOL     OW 3221   3.150   0.607   0.207  0.0398 -0.3932  0.4022
 1067SOL    HW1 3222   3.145   0.696   0.171 -1.0303  0.3593  2.2758
 1067SOL    HW2 3223   3.226   0.569   0.164  0.0544  1.1437 -1.0548
 1068SOL     OW 3224   3.860   3.126   4.734  0.3837 -0.0245 -0.0710
 1068SOL    HW1 3225   3.854   3.208   4.785 -1.3308  0.1964 -0.5543
 1068SOL    HW2 3226   3.928   3.076   4.778  2.0745  1.9697 -0.2347
 1069SOL     OW 3227   0.809   4.789   4.401 -0.5071 -0.0232 -0.4280
 1069SOL    HW1 3228   0.722   4.825   4.386 -1.1529 -1.2660  0.1795
 1069SOL    HW2 3229   0.846   4.841   4.472 -1.6133 -0.8205  0.7672
 1070SOL     OW 3230   1.759   2.276   4.783 -0.0048 -0.1116 -0.3315
 1070SOL    HW1 3231   1.708   2.354   4.762 -0.9915 -0.3602  0.9704
 1070SOL    HW2 3232   1.824   2.269   4.713 -0.8553  1.0281 -1.2640
 1071SOL     OW 3233   2.041   3.688   2.115  0.5415 -0.2000  0.2714
 1071SOL    HW1 3234   2.076   3.618   2.169  0.6263  0.4079  1.0281
 1071SOL    HW2 3235   1.948   3.694   2.140  0.0038 -1.4186 -1.3020
 1072SOL     OW 3236   0.689   1.279   3.056 -0.2831 -0.0168 -0.4654
 1072SOL    HW1 3237   0.741   1.325   2.990  1.3122 -2.3541 -0.9644
 1072SOL    HW2 3238   0.725   1.308   3.140 -1.4559  1.9788 -0.5869
 1073SOL     OW 3239   1.114   2.342   1.665  0.1528  0.1084  0.0265
 1073SOL    HW1 3240   1.193   2.330   1.717 -0.2732 -1.8539  0.3438
 1073SOL    HW2 3241   1.061   2.403   1.716  0.8289  0.2367  0.5972
 1074SOL     OW 3242   1.007   3.573   0.995  0.1478 -0.1012  0.0788
 1074SOL    HW1 3243   0.958   3.494   1.019 -0.5195  0.5151  0.8159
 1074SOL    HW2 3244   1.098   3.543   0.987 -0.2790 -1.1890 -0.9466
 1075SOL     OW 3245   1.472   1.062   2.546 -0.3551 -0.2192 -0.1608
 1075SOL    HW1 3246   1.429   1.147   2.541 -0.0470 -0.0859 -0.6624
 1075SOL    HW2 3247   1.462   1.025   2.458 -0.0203 -0.4642 -0.1001
 1076SOL     OW 3248   2.941   2.545   4.092  0.0806  0.5823 -0.4592
 1076SOL    HW1 3249   3.014   2.600   4.065 -0.6343  0.3785 -3.0540
 1076SOL    HW2 3250   2.888   2.601   4.149  1.6894  1.0511  0.6183
 1077SOL     OW 3251   4.832   4.368   4.837 -0.1899  0.5496 -0.7198
 1077SOL    HW1 3252   4.921   4.366   4.873 -0.3364 -1.7102 -0.3014
 1077SOL    HW2 3253   4.836   4.429   4.763  1.3656  1.4636  0.0851
 1078SOL     OW 3254   2.351   2.962   4.192  0.8384  0.0123  0.2267
 1078SOL    HW1 3255   2.352   2.980   4.098  0.5802  0.7773  0.3673
 1078SOL    HW2 3256   2.259   2.948   4.212  0.8762  0.0093  0.3965
 1079SOL     OW 3257   4.886   3.913   4.884  0.0727 -0.0865 -0.1848
 1079SOL    HW1 3258   4.837   3.963   4.950 -1.0271  0.3397 -1.2751
 1079SOL    HW2 3259   4.935   3.979   4.835  0.6872 -0.3702  0.0494
 1080SOL     OW 3260   1.705   2.379   2.978  0.2322  0.7171  0.4232
 1080SOL    HW1 3261   1.729   2.471   2.988  0.7102  0.7520 -0.7699
 1080SOL    HW2 3262   1.663   2.375   2.892 -1.2923  0.0957  1.1554
 1081SOL     OW 3263   4.640   0.578   3.652 -0.5851 -0.0960 -0.0215
 1081SOL    HW1 3264   4.630   0.670   3.674 -0.6553 -0.3680  1.1369
 1081SOL    HW2 3265   4.570   0.561   3.588 -0.0826  0.8251 -0.8365
 1082SOL     OW 3266   4.404   0.883   3.429  0.0178 -0.0367  0.1921
 1082SOL    HW1 3267   4.498   0.876   3.448 -0.2273  0.4292  1.7104
 1082SOL    HW2 3268   4.399   0.881   3.334  1.4849 -1.0764  0.1004
 1083SOL     OW 3269   0.405   4.719   0.338  0.1664  0.3296 -0.2335
 1083SOL    HW1 3270   0.369   4.648   0.393  0.6844  0.8302  0.7846
 1083SOL    HW2 3271   0.366   4.705   0.252  0.0907 -1.0750  0.0008
 1084SOL     OW 3272   4.829   2.788   1.015 -0.0202  0.4545  0.2674
 1084SOL    HW1 3273   4.905   2.730   1.009  0.2698  0.8430  0.1409
 1084SOL    HW2 3274   4.778   2.753   1.088 -0.7022 -0.9560 -0.8350
 1085SOL     OW 3275   4.896   4.519   4.615 -0.1569  0.0084  0.3895
 1085SOL    HW1 3276   4.872   4.447   4.557 -0.1603  0.6505 -0.4336
 1085SOL    HW2 3277   4.983   4.546   4.586 -0.7163  1.2307 -0.2654
 1086SOL     OW 3278   2.267   2.399   3.943 -0.0451 -0.2592 -0.4611
 1086SOL    HW1 3279   2.220   2.382   4.024  1.4648  0.4888  0.6133
 1086SOL    HW2 3280   2.317   2.319   3.926 -0.5332 -0.4980 -0.7811
 1087SOL     OW 3281   4.306   3.480   4.725 -0.4151  0.6290  0.0750
 1087SOL    HW1 3282   4.254   3.423   4.669  1.2760  1.6400 -2.6954
 1087SOL    HW2 3283   4.285   3.568   4.696  1.1864  1.1418  0.3583
 1088SOL     OW 3284   2.274   0.934   1.327  0.7409 -0.0396 -0.3775
 1088SOL    HW1 3285   2.201   0.873   1.339  1.2184 -0.1723  2.5036
 1088SOL    HW2 3286   2.340   0.883   1.281 -0.3858 -0.3784 -1.6829
 1089SOL     OW 3287   2.608   4.890   2.393 -0.3230  0.5164 -0.0288
 1089SOL    HW1 3288   2.680   4.884   2.456 -0.3070 -1.1292 -0.1585
 1089SOL    HW2 3289   2.536   4.927   2.443 -0.3925 -1.0139  1.0692
 1090SOL     OW 3290   0.574   1.967   1.248  0.3708  0.9813  0.9346
 1090SOL    HW1 3291   0.610   2.025   1.315  1.0273 -0.1990  1.6375
 1090SOL    HW2 3292   0.651   1.930   1.204 -0.0393  0.8993  0.2789
 1091SOL     OW 3293   3.509   3.709   0.729 -0.3070  0.1910  0.4419
 1091SOL    HW1 3294   3.496   3.647   0.657  0.0670  0.1201  0.4335
 1091SOL    HW2 3295   3.597   3.690   0.761 -0.4038  0.3403  0.8050
 1092SOL     OW 3296   1.429   3.780   4.359 -0.5444  0.3336  0.1391
 1092SOL    HW1 3297   1.379   3.806   4.436 -1.9718  0.5688 -0.8368
 1092SOL    HW2 3298   1.436   3.861   4.307  0.8841  0.3137  0.2511
 1093SOL     OW 3299   2.513   2.065   3.265 -0.7896  0.4436  0.0976
 1093SOL    HW1 3300   2.577   2.109   3.321  1.8156  0.2366 -2.4440
 1093SOL    HW2 3301   2.550   1.978   3.251 -2.3573 -0.1731 -0.3800
 1094SOL     OW 3302   2.285   4.859   0.696 -0.6942  0.6228  0.4476
 1094SOL    HW1 3303   2.202   4.907   0.689 -1.8487 -1.2707  0.2420
 1094SOL    HW2 3304   2.284   4.801   0.620  0.5816  0.2002  0.7410
 1095SOL     OW 3305   4.348   1.694   2.828  0.4669 -0.2235  0.4325
 1095SOL    HW1 3306   4.380   1.693   2.919  1.2031  0.4699  0.1929
 1095SOL    HW2 3307   4.260   1.656   2.834  0.1010  0.7070  1.6038
 1096SOL     OW 3308   2.023   4.219   0.428 -0.4421 -0.0819 -0.2368
 1096SOL    HW1 3309   2.062   4.279   0.492 -1.0610  0.8696 -0.7201
 1096SOL    HW2 3310   2.059   4.248   0.344  0.1477 -1.1442 -0.3739
 1097SOL     OW 3311   1.472   4.380   1.150 -0.2379  0.3618 -0.0702
 1097SOL    HW1 3312   1.505   4.443   1.214  0.6010 -0.4512  0.3086
 1097SOL    HW2 3313   1.451   4.302   1.201 -1.9394  0.5455 -0.4338
 1098SOL     OW 3314   4.781   4.909   4.154  0.1919 -0.0737 -0.0514
 1098SOL    HW1 3315   4.740   4.945   4.076 -0.6575  0.5843  0.6876
 1098SOL    HW2 3316   4.859   4.863   4.121 -0.2192  0.0858 -1.2849
 1099SOL     OW 3317   2.539   1.455   0.786  0.0118 -0.4578  0.1070
 1099SOL    HW1 3318   2.614   1.511   0.807 -0.9666  0.9881 -0.0620
 1099SOL    HW2 3319   2.478   1.470   0.859  0.2849 -2.4334  0.7905
 1100SOL     OW 3320   1.301   1.482   3.214 -0.3382  0.2583 -0.2339
 1100SOL    HW1 3321   1.360   1.548   3.178 -1.1793  0.4895 -1.2412
 1100SOL    HW2 3322   1.316   1.404   3.160 -0.9887  0.3410 -0.5454
 1101SOL     OW 3323   4.368   4.447   3.205  0.0490  0.2831 -0.4392
 1101SOL    HW1 3324   4.416   4.367   3.229 -0.4262  0.6302  1.8856
 1101SOL    HW2 3325   4.297   4.416   3.149 -0.5674 -1.0771  0.9947
 1102SOL     OW 3326   1.830   2.626   4.894  0.1332  0.2093  0.0705
 1102SOL    HW1 3327   1.913   2.615   4.849  0.3876  3.2562 -0.4799
 1102SOL    HW2 3328   1.764   2.606   4.828  0.5165  2.2460 -1.0266
 1103SOL     OW 3329   0.154   4.340   0.027 -0.0072 -0.2912 -0.2714
 1103SOL    HW1 3330   0.179   4.421  -0.018  1.1888 -0.5525 -0.1335
 1103SOL    HW2 3331   0.218   4.332   0.098 -1.1832 -0.4600  0.7968
 1104SOL     OW 3332   3.447   3.998   0.930  0.1126 -0.3249 -0.2780
 1104SOL    HW1 3333   3.509   3.977   0.861  0.9115  0.2692  0.2464
 1104SOL    HW2 3334   3.404   3.914   0.950  0.9099 -0.7935 -0.4849
 1105SOL     OW 3335   1.299   0.450   3.881 -0.1328  0.5524 -0.7717
 1105SOL    HW1 3336   1.347   0.434   3.799  0.5046  2.3888 -0.7932
 1105SOL    HW2 3337   1.234   0.380   3.884 -0.0359  0.3102 -2.7557
 1106SOL     OW 3338   0.637   3.804   3.107 -0.2704  0.0985  0.5695
 1106SOL    HW1 3339   0.647   3.897   3.087  1.9542 -0.1746  0.1400
 1106SOL    HW2 3340   0.660   3.759   3.026  0.6616 -0.8447  1.3170
 1107SOL     OW 3341   1.236   4.734   4.098  0.7917 -0.0606  0.2137
 1107SOL    HW1 3342   1.298   4.774   4.159  0.5083  1.0026 -0.1766
 1107SOL    HW2 3343   1.175   4.804   4.076 -0.3153 -0.9783  0.2715
 1108SOL     OW 3344   2.132   2.402   0.517  0.3995 -0.6739 -0.2639
 1108SOL    HW1 3345   2.162   2.375   0.430 -1.1149 -0.2176 -0.9766
 1108SOL    HW2 3346   2.204   2.380   0.576  1.7106 -0.4226 -1.7196
 1109SOL     OW 3347   4.405   2.442   4.269  0.0714  0.1588 -0.2296
 1109SOL    HW1 3348   4.408   2.368   4.209 -0.9004  1.2264 -1.6717
 1109SOL    HW2 3349   4.458   2.509   4.227  0.4848  0.4890  0.7830
 1110SOL     OW 3350   0.061   0.079   0.832  0.3336 -0.2151  0.1337
 1110SOL    HW1 3351  -0.024   0.116   0.855  0.5036 -0.5252  1.3375
 1110SOL    HW2 3352   0.125   0.138   0.873  0.6137 -1.5272  1.7279
 1111SOL     OW 3353   1.008   3.330   1.122  0.1780 -0.0741 -0.4062
 1111SOL    HW1 3354   1.091   3.367   1.091 -0.1398  0.3762 -0.7428
 1111SOL    HW2 3355   0.993   3.254   1.066  0.3011 -0.0746 -0.4380
 1112SOL     OW 3356   0.349   3.924   4.096 -0.4268 -0.2424 -0.0078
 1112SOL    HW1 3357   0.421   3.969   4.051 -0.7615  1.6124  1.1910
 1112SOL    HW2 3358   0.382   3.835   4.112  1.3146  0.3381 -0.1664
 1113SOL     OW 3359   4.405   1.463   4.359  0.0133  0.4095 -0.2673
 1113SOL    HW1 3360   4.442   1.379   4.335 -0.1691  0.0348  0.7328
 1113SOL    HW2 3361   4.479   1.523   4.358  0.1573  0.2342 -0.8988
 1114SOL     OW 3362   4.823   3.036   4.095  0.3714 -0.1393 -0.6148
 1114SOL    HW1 3363   4.899   3.068   4.142  0.8619 -1.1836 -0.6798
 1114SOL    HW2 3364   4.776   2.983   4.159 -0.8486  1.2710 -0.2762
 1115SOL     OW 3365   2.363   3.937   0.773  0.3438  0.1632  0.3497
 1115SOL    HW1 3366   2.421   3.866   0.746 -0.3477 -0.2247 -0.1273
 1115SOL    HW2 3367   2.368   4.001   0.702  0.9835  0.6200  0.7881
 1116SOL     OW 3368   1.997   2.378   2.701 -0.1215 -0.0421  0.8411
 1116SOL    HW1 3369   1.946   2.360   2.622  1.6826  1.7290 -0.8338
 1116SOL    HW2 3370   1.965   2.464   2.731  1.6926  1.0412 -0.1727
 1117SOL     OW 3371   2.080   3.846   2.979  0.1542 -0.4681  0.1708
 1117SOL    HW1 3372   2.100   3.817   3.068  1.1591 -0.4849 -0.0491
 1117SOL    HW2 3373   2.096   3.769   2.924  1.7243  0.1488 -0.2793
 1118SOL     OW 3374   1.236   0.765   1.949 -0.1347  0.8341 -0.0380
 1118SOL    HW1 3375   1.327   0.776   1.978  0.3382 -0.3620 -1.0075
 1118SOL    HW2 3376   1.220   0.841   1.892 -0.3529  2.0005  1.5111
 1119SOL     OW 3377   2.761   4.153   4.821  0.0270 -1.1837  0.8080
 1119SOL    HW1 3378   2.717   4.165   4.737  0.7793  2.2852  0.7484
 1119SOL    HW2 3379   2.692   4.124   4.881 -1.4160  0.0582 -0.1846
 1120SOL     OW 3380   3.874   1.107   3.891 -0.0191  0.1652  0.3082
 1120SOL    HW1 3381   3.838   1.038   3.947 -0.3461 -0.0010 -0.0989
 1120SOL    HW2 3382   3.968   1.104   3.906  0.0875 -1.0485 -0.4463
 1121SOL     OW 3383   0.472   1.937   4.791  0.2671 -0.3565 -0.5995
 1121SOL    HW1 3384   0.456   1.983   4.873  3.2435  1.8360 -1.0761
 1121SOL    HW2 3385   0.393   1.949   4.739 -1.0573 -0.4621  1.3200
 1122SOL     OW 3386   1.577   1.443   0.115 -0.0799  0.3255  0.5251
 1122SOL    HW1 3387   1.656   1.399   0.084  0.3928  1.6335 -0.1490
 1122SOL    HW2 3388   1.514   1.371   0.128  1.0277 -0.6728  0.5732
 1123SOL     OW 3389   0.157   0.699   4.316  0.0572  0.1333 -0.1955
 1123SOL    HW1 3390   0.210   0.624   4.288  2.1232  1.3981  0.1363
 1123SOL    HW2 3391   0.100   0.717   4.241 -0.2632 -1.5603 -0.3929
 1124SOL     OW 3392   4.701   2.777   0.773 -1.0205  0.3145  0.3523
 1124SOL    HW1 3393   4.751   2.785   0.854  1.1041  0.0753 -0.8699
 1124SOL    HW2 3394   4.713   2.686   0.746 -2.3650  0.1753  0.1405
 1125SOL     OW 3395   4.245   2.190   1.379  0.0294  0.2148 -0.1102
 1125SOL    HW1 3396   4.168   2.173   1.434 -0.2152 -1.3241 -0.8687
 1125SOL    HW2 3397   4.235   2.131   1.305  3.5351 -2.6157  1.3538
 1126SOL     OW 3398   3.335   4.737   4.681 -0.2324  0.1186  0.1711
 1126SOL    HW1 3399   3.241   4.718   4.671 -0.1826 -0.2299  0.3658
 1126SOL    HW2 3400   3.338   4.829   4.705 -0.4113  0.8663 -2.3641
 1127SOL     OW 3401   1.147   1.399   1.310 -0.4671  0.3294 -0.5713
 1127SOL    HW1 3402   1.171   1.449   1.388 -1.1595  1.2410 -0.9298
 1127SOL    HW2 3403   1.177   1.452   1.236  0.2700 -0.5694 -0.9562
 1128SOL     OW 3404   4.325   4.313   2.469  0.3714  0.0423  0.7441
 1128SOL    HW1 3405   4.390   4.383   2.457 -0.8343  1.1054  0.2260
 1128SOL    HW2 3406   4.375   4.232   2.453  2.1134  0.6481  2.6661
 1129SOL     OW 3407   3.239   3.801   0.953 -0.1547 -0.6192  0.8307
 1129SOL    HW1 3408   3.151   3.793   0.990 -0.6036 -0.1062 -0.1059
 1129SOL    HW2 3409   3.225   3.825   0.861  0.9624 -0.5577  0.6610
 1130SOL     OW 3410   1.943   0.317   3.212  0.2689 -0.3846  0.2307
 1130SOL    HW1 3411   1.935   0.413   3.207  0.0497 -0.4482 -0.8636
 1130SOL    HW2 3412   1.935   0.298   3.306  0.5183  0.6802  0.4919
 1131SOL     OW 3413   0.657   0.846   1.646 -0.5223  0.2453  0.0462
 1131SOL    HW1 3414   0.582   0.800   1.683 -0.0201 -1.2362 -0.7291
 1131SOL    HW2 3415   0.719   0.777   1.621  1.0465  1.4049  0.5149
 1132SOL     OW 3416   3.902   2.126   0.139 -0.0851 -0.3971  0.1594
 1132SOL    HW1 3417   3.854   2.087   0.066  0.4828 -2.8038  0.9729
 1132SOL    HW2 3418   3.866   2.084   0.217  1.5077 -0.2945  1.0011
 1133SOL     OW 3419   4.591   0.852   0.468 -0.0362  0.0273 -0.3419
 1133SOL    HW1 3420   4.573   0.760   0.489 -0.1689  0.3418  1.0156
 1133SOL    HW2 3421   4.549   0.866   0.383 -0.4222 -1.0353 -0.3474
 1134SOL     OW 3422   2.577   0.956   2.947 -0.0099  0.5971 -0.9356
 1134SOL    HW1 3423   2.611   1.001   2.870  0.2449  3.3967  0.6717
 1134SOL    HW2 3424   2.643   0.970   3.015 -1.0099 -0.2323  0.2670
 1135SOL     OW 3425   2.316   0.660   4.129 -0.3361  0.4956  0.0196
 1135SOL    HW1 3426   2.391   0.687   4.182 -0.4252  0.3378  0.2307
 1135SOL    HW2 3427   2.345   0.579   4.085 -0.5071  0.2287  0.3915
 1136SOL     OW 3428   1.619   4.926   3.257  0.4479  0.1860  0.4345
 1136SOL    HW1 3429   1.702   4.905   3.215 -0.3842 -1.1543 -0.6392
 1136SOL    HW2 3430   1.604   4.853   3.318 -0.4652 -0.1780 -0.2071
 1137SOL     OW 3431   2.126   4.722   3.489  0.0769  0.1261  0.4883
 1137SOL    HW1 3432   2.143   4.738   3.582  0.3982 -1.4676  0.7383
 1137SOL    HW2 3433   2.213   4.710   3.451 -0.1035 -0.3093  0.2062
 1138SOL     OW 3434   4.448   0.224   4.121 -0.5129  0.9837  0.0050
 1138SOL    HW1 3435   4.376   0.211   4.059 -0.7122 -0.1213  0.4365
 1138SOL    HW2 3436   4.425   0.304   4.168 -1.4265  0.6902  0.0749
 1139SOL     OW 3437   3.896   2.718   3.728 -0.2906 -0.3064 -0.1324
 1139SOL    HW1 3438   3.867   2.804   3.759  0.0470 -0.6779  1.2858
 1139SOL    HW2 3439   3.983   2.735   3.689 -0.5181  0.0938 -0.4742
 1140SOL     OW 3440   1.913   2.677   2.755  0.6044  0.1252  0.6679
 1140SOL    HW1 3441   1.994   2.692   2.707 -0.5550  1.2626 -1.0481
 1140SOL    HW2 3442   1.875   2.764   2.767 -1.5171 -0.5028 -0.7734
 1141SOL     OW 3443   4.457   3.346   0.257 -0.2413 -0.2261 -0.5341
 1141SOL    HW1 3444   4.496   3.260   0.271  3.0041  1.1160 -0.4309
 1141SOL    HW2 3445   4.457   3.386   0.344 -1.4483  0.0477 -0.6376
 1142SOL     OW 3446   1.898   2.615   3.038 -0.0812 -0.8744  0.1211
 1142SOL    HW1 3447   1.957   2.545   3.064 -0.3073 -1.4581 -0.8581
 1142SOL    HW2 3448   1.937   2.650   2.958 -0.1880 -0.1515  0.3812
 1143SOL     OW 3449   4.183   0.198   1.104  0.1233 -0.1977 -0.1169
 1143SOL    HW1 3450   4.195   0.107   1.075  2.5294 -0.3807  1.1940
 1143SOL    HW2 3451   4.214   0.251   1.031 -1.0313 -0.3951 -0.7787
 1144SOL     OW 3452   4.552   3.688   4.345  0.4180 -0.7451  0.1621
 1144SOL    HW1 3453   4.599   3.694   4.428 -0.3338 -0.2269  0.5587
 1144SOL    HW2 3454   4.558   3.776   4.308  1.0738 -1.0639 -0.5227
 1145SOL     OW 3455   3.919   0.728   1.858  0.0850 -0.1615  0.1960
 1145SOL    HW1 3456   4.001   0.682   1.839  0.1895  0.0894  0.0239
 1145SOL    HW2 3457   3.851   0.662   1.848 -0.1308  0.3934 -3.2848
 1146SOL     OW 3458   0.963   4.421   0.879  0.2048  0.4638  0.1271
 1146SOL    HW1 3459   1.010   4.439   0.960  0.9548  0.7097 -0.3502
 1146SOL    HW2 3460   0.997   4.484   0.816 -0.7169  0.5947 -0.2607
 1147SOL     OW 3461   3.211   2.912   1.209  0.0164  0.2256  0.4881
 1147SOL    HW1 3462   3.168   2.930   1.293  0.3173  1.8738  0.3203
 1147SOL    HW2 3463   3.141   2.875   1.154 -0.3365 -0.2801  1.2575
 1148SOL     OW 3464   1.830   1.325   1.704  0.2158 -0.1470 -0.3538
 1148SOL    HW1 3465   1.845   1.280   1.620  2.2185 -0.6592  0.2207
 1148SOL    HW2 3466   1.913   1.369   1.722  0.2108 -0.9290  1.8568
 1149SOL     OW 3467   4.739   0.434   4.461  0.2527  0.7602 -0.0132
 1149SOL    HW1 3468   4.773   0.407   4.376  0.1508 -1.0713  0.4902
 1149SOL    HW2 3469   4.766   0.526   4.469 -0.5124  1.2854 -2.3928
 1150SOL     OW 3470   1.834   3.264   3.338  0.3377  0.0627  0.2119
 1150SOL    HW1 3471   1.778   3.329   3.294  0.4530  0.0606  0.0599
 1150SOL    HW2 3472   1.858   3.203   3.269  0.3517 -0.0584  0.3243
 1151SOL     OW 3473   3.779   3.418   1.707 -0.0726  0.3179 -0.3428
 1151SOL    HW1 3474   3.752   3.348   1.648 -2.6733  1.1162 -0.2350
 1151SOL    HW2 3475   3.753   3.499   1.663  0.5126  1.0774  0.6522
 1152SOL     OW 3476   2.131   4.566   4.433  0.4892 -0.1639 -0.2235
 1152SOL    HW1 3477   2.183   4.645   4.447  0.3377 -0.0732 -0.1590
 1152SOL    HW2 3478   2.102   4.540   4.521  0.7215 -0.4172 -0.2216
 1153SOL     OW 3479   2.723   0.575   3.182 -0.1363 -0.4569 -0.2857
 1153SOL    HW1 3480   2.807   0.544   3.214  0.0444 -0.6647 -0.9390
 1153SOL    HW2 3481   2.738   0.595   3.089 -0.7037 -0.1250 -0.3117
 1154SOL     OW 3482   0.356   4.391   0.759 -0.0188 -0.0199 -0.0577
 1154SOL    HW1 3483   0.407   4.366   0.836  0.9478  0.8780 -0.3895
 1154SOL    HW2 3484   0.373   4.322   0.695  2.3730  1.1970 -0.8577
 1155SOL     OW 3485   2.214   0.909   1.648 -0.3677 -0.1704 -0.1691
 1155SOL    HW1 3486   2.260   0.914   1.564 -0.4055  0.7365 -0.1454
 1155SOL    HW2 3487   2.266   0.847   1.700 -0.1129 -0.4242 -0.7180
 1156SOL     OW 3488   1.615   1.218   4.363 -0.1049 -0.3645  0.0580
 1156SOL    HW1 3489   1.670   1.143   4.341 -0.0126 -0.7130  1.3637
 1156SOL    HW2 3490   1.525   1.184   4.357 -0.0862 -0.4264  0.1309
 1157SOL     OW 3491   0.476   0.712   0.073  0.4258  0.3122 -0.3310
 1157SOL    HW1 3492   0.406   0.724   0.137 -0.0047 -1.0239 -0.5370
 1157SOL    HW2 3493   0.512   0.626   0.092 -0.7242 -0.8065 -2.8135
 1158SOL     OW 3494   0.626   3.429   2.070 -0.1597  0.3809 -0.2606
 1158SOL    HW1 3495   0.717   3.423   2.098 -0.2496 -2.0916 -0.2849
 1158SOL    HW2 3496   0.627   3.396   1.980 -1.1995 -0.6037  0.0688
 1159SOL     OW 3497   2.202   1.929   4.610 -0.6052  0.5607 -0.5787
 1159SOL    HW1 3498   2.272   1.917   4.547 -0.8095  0.8202 -0.8578
 1159SOL    HW2 3499   2.122   1.907   4.562 -0.5991 -1.2868  0.1827
 1160SOL     OW 3500   4.102   1.539   2.934 -0.4382  0.0578  0.0721
 1160SOL    HW1 3501   4.020   1.575   2.900 -1.2638 -1.3771  0.4397
 1160SOL    HW2 3502   4.093   1.546   3.029  0.4493  1.0798  0.0982
 1161SOL     OW 3503   1.825   0.764   1.588  0.2065 -0.1941  0.1720
 1161SOL    HW1 3504   1.880   0.809   1.653  0.8310  0.0551 -0.5117
 1161SOL    HW2 3505   1.757   0.828   1.567 -0.5437 -0.6111  1.2389
 1162SOL     OW 3506   0.620   3.498   3.930  0.4633 -0.0629  0.0450
 1162SOL    HW1 3507   0.551   3.437   3.955  0.9248  0.0916  1.7689
 1162SOL    HW2 3508   0.701   3.457   3.960  0.9674  0.5269 -0.4805
 1163SOL     OW 3509   0.636   4.156   0.880  0.0759 -0.2341  0.1860
 1163SOL    HW1 3510   0.565   4.168   0.943 -0.2912  0.4572 -0.3488
 1163SOL    HW2 3511   0.651   4.061   0.878 -1.3588 -0.4640 -0.2781
 1164SOL     OW 3512   0.925   0.450   0.904 -0.4337 -0.0264  0.4442
 1164SOL    HW1 3513   0.853   0.513   0.900  1.7106  2.5040 -0.9232
 1164SOL    HW2 3514   0.887   0.369   0.870 -2.7700  1.0422  0.2740
 1165SOL     OW 3515   0.443   3.650   2.319 -0.5135 -0.1280  0.0142
 1165SOL    HW1 3516   0.397   3.575   2.356 -1.2231  2.1706  4.5169
 1165SOL    HW2 3517   0.376   3.698   2.270 -1.0781 -0.3968  0.5138
 1166SOL     OW 3518   0.938   1.657   1.511 -0.1913 -0.2107  0.2471
 1166SOL    HW1 3519   0.938   1.713   1.434 -0.9852  1.5110  1.4489
 1166SOL    HW2 3520   1.010   1.596   1.496  0.7414  1.1579 -1.1005
 1167SOL     OW 3521   1.686   3.704   0.255 -0.3067 -0.1788  0.8604
 1167SOL    HW1 3522   1.714   3.789   0.219  0.8300 -0.5960  0.7041
 1167SOL    HW2 3523   1.764   3.671   0.300 -0.2300 -1.8278 -0.3841
 1168SOL     OW 3524   3.796   0.231   0.654  0.0503 -0.0368  0.2558
 1168SOL    HW1 3525   3.724   0.176   0.685 -1.0270 -0.2299 -2.3721
 1168SOL    HW2 3526   3.875   0.186   0.683 -0.8426 -1.7502  0.1137
 1169SOL     OW 3527   1.676   4.121   0.801 -0.1950  0.3963 -0.1143
 1169SOL    HW1 3528   1.737   4.192   0.783  1.0141 -0.8432 -1.0997
 1169SOL    HW2 3529   1.731   4.047   0.827 -1.3909 -0.3065  0.5238
 1170SOL     OW 3530   1.460   4.051   0.948 -0.1952 -0.2653  0.2769
 1170SOL    HW1 3531   1.539   4.037   0.897 -0.6760 -0.2691 -0.4793
 1170SOL    HW2 3532   1.480   4.015   1.034  1.3589  1.6091  0.7577
 1171SOL     OW 3533   1.569   4.695   2.378  0.6551  0.0121  0.0011
 1171SOL    HW1 3534   1.548   4.675   2.470 -2.0577 -3.1797 -1.0880
 1171SOL    HW2 3535   1.657   4.661   2.365  0.5794 -0.6634  1.1268
 1172SOL     OW 3536   3.206   2.300   4.266  0.1267  0.3565  0.0931
 1172SOL    HW1 3537   3.128   2.345   4.299 -0.2498 -0.8630  0.9168
 1172SOL    HW2 3538   3.173   2.246   4.194  0.1974 -0.2095  0.4847
 1173SOL     OW 3539   1.944   3.081   1.570 -0.5249  0.2862  0.0134
 1173SOL    HW1 3540   1.928   3.078   1.475 -1.4479 -1.7172  0.1954
 1173SOL    HW2 3541   1.867   3.040   1.609 -0.0310  0.8333  1.6452
 1174SOL     OW 3542   2.157   1.563   2.549  0.6484  0.3702  0.1124
 1174SOL    HW1 3543   2.207   1.616   2.487 -0.8836  0.7429 -0.8615
 1174SOL    HW2 3544   2.071   1.605   2.553 -0.1049 -1.1223  0.5368
 1175SOL     OW 3545   4.668   1.377   0.635  0.4659  0.0831 -0.3137
 1175SOL    HW1 3546   4.729   1.409   0.700  0.2987 -0.6458  0.2206
 1175SOL    HW2 3547   4.587   1.360   0.684 -0.4347  1.7545 -1.1411
 1176SOL     OW 3548   3.820   3.669   1.461 -0.3519 -0.0046  0.4016
 1176SOL    HW1 3549   3.828   3.606   1.390 -1.8744 -0.7563  0.8497
 1176SOL    HW2 3550   3.906   3.668   1.504  0.8801  1.1125 -1.8810
 1177SOL     OW 3551   2.475   2.502   0.196 -0.4168 -0.5793 -0.4534
 1177SOL    HW1 3552   2.552   2.446   0.199 -0.6596 -0.9222 -0.5364
 1177SOL    HW2 3553   2.453   2.518   0.288  0.1276  0.0487 -0.4226
 1178SOL     OW 3554   0.702   2.440   1.214  0.1474  0.1080 -0.4678
 1178SOL    HW1 3555   0.740   2.465   1.298  0.1914  0.2623 -0.5341
 1178SOL    HW2 3556   0.668   2.522   1.178 -1.8450 -0.2750  0.4020
 1179SOL     OW 3557   4.695   4.019   2.512 -0.3222  0.0589  0.0194
 1179SOL    HW1 3558   4.743   3.968   2.577  0.6711  1.0174  0.0749
 1179SOL    HW2 3559   4.699   3.965   2.433  1.3376  0.3233 -0.1264
 1180SOL     OW 3560   0.036   2.080   4.844  0.3637  0.4544  0.4406
 1180SOL    HW1 3561   0.044   2.171   4.813  0.0289  0.0499 -0.8936
 1180SOL    HW2 3562  -0.056   2.058   4.830  0.7709 -0.6027 -0.7854
 1181SOL     OW 3563   0.036   0.766   3.661  0.2571 -0.7716  0.0283
 1181SOL    HW1 3564   0.064   0.839   3.716 -1.8311 -0.5808  0.9321
 1181SOL    HW2 3565   0.074   0.689   3.702  0.6762 -0.4056  0.3434
 1182SOL     OW 3566   1.404   3.717   1.555  0.7656  0.0209 -0.4044
 1182SOL    HW1 3567   1.389   3.659   1.630 -1.1796  1.7320  0.6426
 1182SOL    HW2 3568   1.479   3.678   1.509 -0.8291 -3.6949 -0.2271
 1183SOL     OW 3569   1.761   2.138   1.312  0.2010  0.3491 -0.5430
 1183SOL    HW1 3570   1.754   2.045   1.330 -0.0915  0.6718  1.2553
 1183SOL    HW2 3571   1.812   2.173   1.386 -0.3042  1.7068 -0.8056
 1184SOL     OW 3572   1.161   2.437   2.087 -0.9358 -0.4798  0.0113
 1184SOL    HW1 3573   1.089   2.438   2.149  0.6872 -0.5999  2.0108
 1184SOL    HW2 3574   1.218   2.366   2.117  0.9223  0.7868 -0.3553
 1185SOL     OW 3575   0.520   0.683   4.276 -0.2250  0.3919 -0.1899
 1185SOL    HW1 3576   0.504   0.719   4.363  0.3715  0.8608 -0.2643
 1185SOL    HW2 3577   0.449   0.621   4.261  0.2677 -0.5167  1.0813
 1186SOL     OW 3578   2.255   4.368   4.715 -0.4768  0.2238 -0.4815
 1186SOL    HW1 3579   2.180   4.423   4.736  0.2058  0.7012  0.7664
 1186SOL    HW2 3580   2.291   4.341   4.799 -0.5040 -1.7896 -1.0429
 1187SOL     OW 3581   0.243   1.441   0.235 -0.3802 -1.1830  0.0035
 1187SOL    HW1 3582   0.248   1.535   0.253  0.6577 -1.0238 -0.9402
 1187SOL    HW2 3583   0.266   1.399   0.318  0.3626 -0.5704  0.1182
 1188SOL     OW 3584   0.143   4.776   0.977  0.2970 -0.3487  0.3255
 1188SOL    HW1 3585   0.141   4.786   1.072  0.3812  0.9844  0.1969
 1188SOL    HW2 3586   0.154   4.864   0.943 -1.3434 -0.6054 -0.9947
 1189SOL     OW 3587   0.443   2.635   4.417 -0.2430 -0.4622 -0.2245
 1189SOL    HW1 3588   0.528   2.671   4.391 -0.8183  0.4892 -0.8518
 1189SOL    HW2 3589   0.465   2.563   4.477  1.1115 -2.0656 -2.4870
 1190SOL     OW 3590   4.350   1.999   2.704 -0.1378  0.5478 -0.0851
 1190SOL    HW1 3591   4.268   1.998   2.753 -0.1209  1.0257 -0.0445
 1190SOL    HW2 3592   4.329   2.044   2.622 -0.0610  0.1334 -0.3371
 1191SOL     OW 3593   3.027   4.731   4.345 -0.1491  0.7267  0.2545
 1191SOL    HW1 3594   3.116   4.734   4.311  0.1974  1.6209  1.2120
 1191SOL    HW2 3595   2.978   4.682   4.278  1.1738 -0.3434  0.0208
 1192SOL     OW 3596   4.680   0.267   0.710 -0.1169 -0.3725 -0.4771
 1192SOL    HW1 3597   4.600   0.314   0.684  0.7314  0.4443 -1.7071
 1192SOL    HW2 3598   4.673   0.183   0.667 -0.5452 -0.5109 -0.1541
 1193SOL     OW 3599   4.838   4.298   2.779 -0.2993 -0.6976  0.4278
 1193SOL    HW1 3600   4.764   4.338   2.823 -0.9748  0.1455 -1.3669
 1193SOL    HW2 3601   4.889   4.257   2.849 -0.4083  1.9452  2.1970
 1194SOL     OW 3602   1.148   1.603   4.868 -0.0440 -0.3556 -0.0477
 1194SOL    HW1 3603   1.114   1.516   4.885  0.6839 -0.3264  1.7706
 1194SOL    HW2 3604   1.229   1.587   4.819  0.3254 -0.7480  0.6696
 1195SOL     OW 3605   0.182   4.302   2.011 -0.3230  0.1080  0.1354
 1195SOL    HW1 3606   0.150   4.238   1.948  0.6968 -0.0864 -0.2154
 1195SOL    HW2 3607   0.137   4.383   1.989 -1.2836 -0.3702  0.2889
 1196SOL     OW 3608   2.677   0.234   0.820  0.0296 -0.2972 -0.4914
 1196SOL    HW1 3609   2.755   0.194   0.781  1.2682  0.5858  0.9894
 1196SOL    HW2 3610   2.611   0.164   0.817  0.3259 -0.6028 -3.1490
 1197SOL     OW 3611   2.112   3.386   4.193 -0.2626  0.2334  0.0774
 1197SOL    HW1 3612   2.101   3.395   4.098  1.2557 -2.0422 -0.3793
 1197SOL    HW2 3613   2.077   3.299   4.213  0.8442  0.0457  1.3355
 1198SOL     OW 3614   1.868   3.291   1.760  0.4712  0.2757 -0.0697
 1198SOL    HW1 3615   1.895   3.205   1.728 -0.1348 -0.2507  0.7947
 1198SOL    HW2 3616   1.949   3.340   1.768  1.0820 -0.8994  1.3892
 1199SOL     OW 3617   2.192   4.799   4.497 -0.6171  0.1173  0.0702
 1199SOL    HW1 3618   2.275   4.832   4.533 -0.7687 -0.4037  0.9256
 1199SOL    HW2 3619   2.168   4.863   4.430  1.0423 -0.3195 -0.9898
 1200SOL     OW 3620   0.254   4.686   0.092  0.1609 -0.2169  0.0188
 1200SOL    HW1 3621   0.244   4.632   0.014 -1.3450  1.6350 -1.1824
 1200SOL    HW2 3622   0.326   4.746   0.071 -2.4883  2.6892 -1.6185
 1201SOL     OW 3623   3.430   0.935   0.779 -0.0283  0.0988 -0.7768
 1201SOL    HW1 3624   3.465   0.983   0.704 -1.2385  2.2138 -0.0927
 1201SOL    HW2 3625   3.507   0.915   0.832  0.7075 -0.3593 -1.9769
 1202SOL     OW 3626   4.592   1.579   0.432  0.1606  0.9770  0.0329
 1202SOL    HW1 3627   4.608   1.526   0.354  0.1917  0.4211  0.4097
 1202SOL    HW2 3628   4.631   1.529   0.504  3.0289  2.9461  0.0288
 1203SOL     OW 3629   4.018   4.869   4.402  0.0056 -0.5573 -0.0674
 1203SOL    HW1 3630   3.967   4.789   4.397  0.3911 -0.7397 -1.4169
 1203SOL    HW2 3631   3.958   4.938   4.374  0.1233 -0.5922 -0.4069
 1204SOL     OW 3632   4.912   1.415   0.444  0.8950 -0.3327 -0.1557
 1204SOL    HW1 3633   4.829   1.434   0.490  0.2200 -1.4466 -0.8661
 1204SOL    HW2 3634   4.963   1.365   0.508  0.0748 -1.6237 -0.4599
 1205SOL     OW 3635   4.414   1.841   4.358  0.2923 -0.5055 -0.1423
 1205SOL    HW1 3636   4.480   1.776   4.333  0.6551 -0.2155  0.0651
 1205SOL    HW2 3637   4.384   1.877   4.275 -1.7071 -2.6652 -0.4817
 1206SOL     OW 3638   0.141   3.635   2.508 -0.1270 -0.6120 -0.6460
 1206SOL    HW1 3639   0.143   3.656   2.415  1.1956  1.1176 -0.2746
 1206SOL    HW2 3640   0.051   3.654   2.535  0.4717  2.9367 -0.7699
 1207SOL     OW 3641  -0.005   4.455   2.357  0.6909 -0.3577  0.0788
 1207SOL    HW1 3642  -0.051   4.396   2.416  0.6860 -0.4863 -0.0522
 1207SOL    HW2 3643   0.076   4.410   2.335 -0.3143 -1.3775 -1.8344
 1208SOL     OW 3644   2.464   0.061   0.851 -0.1967 -0.2026 -0.1182
 1208SOL    HW1 3645   2.511  -0.010   0.895 -1.4365 -1.4065 -0.6584
 1208SOL    HW2 3646   2.397   0.017   0.799 -1.8676  1.4296  0.5169
 1209SOL     OW 3647   2.557   1.166   0.814 -0.2609  0.7297  0.4894
 1209SOL    HW1 3648   2.562   1.130   0.725 -0.0939  1.2861  0.2705
 1209SOL    HW2 3649   2.484   1.118   0.855  0.2338 -0.1652  0.3528
 1210SOL     OW 3650   1.679   0.981   3.790  0.2528  0.5367  0.4137
 1210SOL    HW1 3651   1.694   1.022   3.875  2.5052  1.1248 -0.2062
 1210SOL    HW2 3652   1.671   1.055   3.729  0.7737  0.1114 -0.1848
 1211SOL     OW 3653   3.146   3.897   4.689 -0.1173 -0.1483  0.3269
 1211SOL    HW1 3654   3.231   3.882   4.647 -0.3810 -0.5075 -0.0899
 1211SOL    HW2 3655   3.087   3.836   4.645 -0.9688  1.2878 -0.5737
 1212SOL     OW 3656   3.394   1.661   3.533 -0.4888 -0.4453  0.0042
 1212SOL    HW1 3657   3.434   1.709   3.461 -0.5896  0.1524  0.3386
 1212SOL    HW2 3658   3.311   1.630   3.498 -1.5748  1.7180  0.4971
 1213SOL     OW 3659   1.672   0.472   2.956  0.5836  0.1919  0.3450
 1213SOL    HW1 3660   1.649   0.426   3.037 -3.3724 -1.0778 -1.2462
 1213SOL    HW2 3661   1.746   0.422   2.921  0.9036 -0.6271  2.0894
 1214SOL     OW 3662   0.568   0.910   4.789  0.1300 -0.3701  0.6395
 1214SOL    HW1 3663   0.661   0.898   4.767  0.0400  0.9387 -0.6527
 1214SOL    HW2 3664   0.552   0.849   4.861  1.2677 -2.7008 -0.9669
 1215SOL     OW 3665   0.367   0.551   0.940  1.0044  0.3471 -0.3313
 1215SOL    HW1 3666   0.279   0.529   0.969  1.4951 -1.7001 -0.2035
 1215SOL    HW2 3667   0.399   0.614   1.003  0.6396 -1.0708  1.3478
 1216SOL     OW 3668   4.304   0.354   4.610  0.4964 -0.1290  0.0047
 1216SOL    HW1 3669   4.394   0.339   4.580  0.3593  0.4032 -0.7028
 1216SOL    HW2 3670   4.255   0.280   4.574  0.6145 -0.3250  0.2411
 1217SOL     OW 3671   0.545   4.016   2.547 -0.1489 -0.1817 -0.3898
 1217SOL    HW1 3672   0.453   4.031   2.523 -0.1333  1.0635  0.2324
 1217SOL    HW2 3673   0.568   3.934   2.504 -2.0981 -1.5178  0.9477
 1218SOL     OW 3674   4.268   3.639   0.906 -0.1560  0.4620  0.1694
 1218SOL    HW1 3675   4.218   3.658   0.985  1.0383  0.6196  0.9079
 1218SOL    HW2 3676   4.224   3.563   0.867 -2.5778  2.1648 -0.6697
 1219SOL     OW 3677   0.588   3.073   4.859  0.1240 -0.0692  0.2220
 1219SOL    HW1 3678   0.538   3.130   4.917  0.8806  0.7632  0.0597
 1219SOL    HW2 3679   0.627   3.008   4.918  1.0708  0.9006  0.6876
 1220SOL     OW 3680   1.484   0.434   2.284 -0.0800  0.3326  0.6711
 1220SOL    HW1 3681   1.463   0.519   2.323 -1.5324  0.3164 -0.0283
 1220SOL    HW2 3682   1.412   0.377   2.311 -0.6042  0.0710 -1.1846
 1221SOL     OW 3683   1.098   4.050   2.867 -0.5607 -0.7838  0.4097
 1221SOL    HW1 3684   1.163   3.982   2.851  1.2191  0.6458  1.1856
 1221SOL    HW2 3685   1.125   4.090   2.950 -1.6259  0.7699  0.0450
 1222SOL     OW 3686   3.681   4.708   2.281  0.8682 -0.3773  0.4776
 1222SOL    HW1 3687   3.660   4.656   2.204  0.6047 -1.1769  1.0725
 1222SOL    HW2 3688   3.607   4.694   2.340  0.4881  1.1776  0.4134
 1223SOL     OW 3689   1.887   3.970   3.869 -0.9163  0.0939 -0.8478
 1223SOL    HW1 3690   1.836   3.993   3.947 -1.1036  1.1223 -1.2710
 1223SOL    HW2 3691   1.908   4.053   3.828 -1.3800 -0.4573 -2.2635
 1224SOL     OW 3692   1.561   0.809   1.227  0.1653  0.3213 -0.6091
 1224SOL    HW1 3693   1.531   0.776   1.142 -2.9232  1.2465 -0.0181
 1224SOL    HW2 3694   1.587   0.899   1.211  1.6546 -0.1406 -0.9147
 1225SOL     OW 3695   0.097   1.370   0.029  0.2328 -0.0957 -0.0599
 1225SOL    HW1 3696   0.089   1.280   0.060  1.6314 -0.6078 -1.0846
 1225SOL    HW2 3697   0.159   1.411   0.090  0.7522 -0.2690 -0.4660
 1226SOL     OW 3698   3.285   1.332   0.084 -0.2916 -0.1274  0.9782
 1226SOL    HW1 3699   3.370   1.371   0.106 -0.7423  2.2127 -0.9838
 1226SOL    HW2 3700   3.230   1.351   0.160  0.0835  1.2751  0.9301
 1227SOL     OW 3701   2.403   4.083   3.639  0.2268 -0.2468 -0.2351
 1227SOL    HW1 3702   2.316   4.123   3.637  0.0042 -0.7215 -0.2625
 1227SOL    HW2 3703   2.414   4.054   3.730  0.1411 -0.6441 -0.3497
 1228SOL     OW 3704   3.689   1.673   1.308  0.4141 -0.5694 -0.2202
 1228SOL    HW1 3705   3.681   1.672   1.403 -0.1546 -1.3541 -0.2705
 1228SOL    HW2 3706   3.644   1.595   1.278  0.0162  0.0015 -1.1858
 1229SOL     OW 3707   3.594   0.018   4.633 -0.2454 -0.7847  0.1090
 1229SOL    HW1 3708   3.684   0.050   4.630  0.2405 -2.1733 -1.9054
 1229SOL    HW2 3709   3.585  -0.019   4.721  0.2398  1.6492  1.2892
 1230SOL     OW 3710   2.967   2.598   4.663  0.3705  0.9254  0.0433
 1230SOL    HW1 3711   3.023   2.665   4.704  1.5203  0.4088 -0.6387
 1230SOL    HW2 3712   2.917   2.646   4.597  2.1441  0.9522 -1.3667
 1231SOL     OW 3713   1.000   0.168   0.007 -0.0557 -0.4982  0.7109
 1231SOL    HW1 3714   1.066   0.145  -0.059 -0.6759 -0.2245 -0.0109
 1231SOL    HW2 3715   1.038   0.138   0.089  0.9490 -0.3983  0.2991
 1232SOL     OW 3716   3.006   1.667   1.709  0.2202 -0.1344  0.1291
 1232SOL    HW1 3717   2.961   1.588   1.681  0.2109 -0.4814  1.0905
 1232SOL    HW2 3718   3.063   1.690   1.636  1.8354 -2.2470  0.6472
 1233SOL     OW 3719   1.544   4.487   2.837  0.3496  0.2758 -0.4579
 1233SOL    HW1 3720   1.515   4.410   2.885  0.9346  0.1674 -0.2800
 1233SOL    HW2 3721   1.639   4.482   2.838  0.4457  1.8060  0.8563
 1234SOL     OW 3722   4.518   3.285   0.520 -0.4548  0.4097  0.2513
 1234SOL    HW1 3723   4.572   3.364   0.525  1.4139 -0.8718  2.5077
 1234SOL    HW2 3724   4.471   3.283   0.603  0.9436 -1.6819  1.0928
 1235SOL     OW 3725   2.744   0.766   0.057  0.5257  0.4859  0.4134
 1235SOL    HW1 3726   2.812   0.704   0.034 -0.2810 -1.0085  1.8539
 1235SOL    HW2 3727   2.668   0.739   0.005  0.4281  0.8443  0.3638
 1236SOL     OW 3728   0.014   3.351   3.373  0.0351  0.1658 -0.1261
 1236SOL    HW1 3729   0.086   3.336   3.434  0.0355  0.1228 -0.1369
 1236SOL    HW2 3730   0.049   3.414   3.310 -0.8119  2.3396  1.4292
 1237SOL     OW 3731   3.281   3.340   1.349 -0.3726  0.0899 -0.7351
 1237SOL    HW1 3732   3.225   3.376   1.281 -0.6572  1.5599  0.2238
 1237SOL    HW2 3733   3.356   3.303   1.302 -0.6485  0.9173 -1.8623
 1238SOL     OW 3734   1.680   2.518   1.021  0.8553  0.1477  0.0410
 1238SOL    HW1 3735   1.685   2.435   1.068  0.2983  0.0573 -0.0536
 1238SOL    HW2 3736   1.639   2.578   1.082  0.3415  0.0902 -0.2389
 1239SOL     OW 3737   0.972   4.370   0.232 -0.2874  0.3222  0.0023
 1239SOL    HW1 3738   0.942   4.457   0.258  0.4142  0.2800  1.0490
 1239SOL    HW2 3739   0.936   4.312   0.298  1.1291  0.1373  0.6468
 1240SOL     OW 3740   0.912   1.278   0.248 -0.1545 -0.0819 -0.1527
 1240SOL    HW1 3741   0.955   1.288   0.163 -0.4523  0.5443 -0.2413
 1240SOL    HW2 3742   0.967   1.216   0.296 -0.0621 -0.5535 -0.8515
 1241SOL     OW 3743   2.459   0.073   2.860 -0.0695  0.6804  0.1483
 1241SOL    HW1 3744   2.532   0.130   2.884  1.7584 -2.1976  2.0694
 1241SOL    HW2 3745   2.469   0.059   2.766  2.2589 -0.0386  0.4384
 1242SOL     OW 3746   3.964   3.090   0.367 -0.2557 -0.5119  0.3356
 1242SOL    HW1 3747   4.057   3.103   0.388 -0.2484  2.2644 -0.9393
 1242SOL    HW2 3748   3.917   3.127   0.442 -0.4365 -2.7503  1.4165
 1243SOL     OW 3749   2.390   3.311   1.582  0.1214 -0.6142  0.2250
 1243SOL    HW1 3750   2.480   3.290   1.609  0.2633  1.4987  1.6867
 1243SOL    HW2 3751   2.338   3.238   1.614  1.2895 -1.9385 -0.7440
 1244SOL     OW 3752   1.825   4.640   0.836  0.1304 -1.0632 -0.0480
 1244SOL    HW1 3753   1.743   4.603   0.803 -0.2072 -0.9127  0.5947
 1244SOL    HW2 3754   1.837   4.720   0.785  0.6831 -1.8577 -1.2010
 1245SOL     OW 3755   2.253   4.677   1.001  0.0359 -0.2984 -0.0492
 1245SOL    HW1 3756   2.310   4.645   1.070 -0.0500 -0.7963 -0.2034
 1245SOL    HW2 3757   2.258   4.773   1.008  0.3979 -0.3417  0.3338
 1246SOL     OW 3758   1.067   3.575   2.076  0.1492 -0.5293  0.4672
 1246SOL    HW1 3759   0.990   3.566   2.019 -0.5489  1.7926  0.9438
 1246SOL    HW2 3760   1.045   3.647   2.135  3.2942  1.3171 -0.3954
 1247SOL     OW 3761   0.906   1.239   1.838 -0.1605  0.1248  0.3114
 1247SOL    HW1 3762   0.839   1.184   1.797  0.8174  0.2205 -1.5607
 1247SOL    HW2 3763   0.887   1.328   1.808  1.0018  0.0961 -0.6118
 1248SOL     OW 3764   4.018   0.135   0.807  0.0709 -0.4476 -0.1849
 1248SOL    HW1 3765   4.054   0.136   0.896 -0.7638  0.0001  0.1614
 1248SOL    HW2 3766   4.049   0.217   0.768 -0.2235 -0.2595 -0.0277
 1249SOL     OW 3767   4.755   4.027   1.947 -0.3665 -0.6885  0.6786
 1249SOL    HW1 3768   4.812   3.952   1.926  0.4050  0.1530 -0.3443
 1249SOL    HW2 3769   4.748   4.075   1.865  0.3861  1.1837  1.6661
 1250SOL     OW 3770   2.255   3.507   4.586 -0.2764  0.1052 -0.4355
 1250SOL    HW1 3771   2.269   3.416   4.614 -0.4881 -0.1796 -1.2131
 1250SOL    HW2 3772   2.222   3.499   4.496 -0.9024  0.9329 -0.2849
 1251SOL     OW 3773   1.833   2.105   4.574  0.1363  0.0609  0.0297
 1251SOL    HW1 3774   1.816   2.056   4.654 -0.2253  3.0497  1.9176
 1251SOL    HW2 3775   1.746   2.128   4.541  0.2715 -1.2782 -1.4156
 1252SOL     OW 3776   3.877   4.567   3.022 -0.5781  0.1872  0.1228
 1252SOL    HW1 3777   3.860   4.549   2.930 -1.1273 -0.3845  0.3272
 1252SOL    HW2 3778   3.790   4.567   3.063 -0.2569 -0.9740  0.8791
 1253SOL     OW 3779   1.678   1.345   4.068 -0.6494  0.5657  0.8033
 1253SOL    HW1 3780   1.663   1.430   4.027 -2.6936  0.5641  1.4623
 1253SOL    HW2 3781   1.755   1.358   4.124  1.6230  0.8273 -2.1207
 1254SOL     OW 3782   2.609   1.609   3.056  0.5260 -0.7335 -0.0094
 1254SOL    HW1 3783   2.534   1.567   3.098  0.5241 -0.8478 -0.1274
 1254SOL    HW2 3784   2.612   1.572   2.968  0.9167 -0.9741  0.1018
 1255SOL     OW 3785   0.861   0.210   3.642  0.1539  0.8164  0.0256
 1255SOL    HW1 3786   0.847   0.157   3.720  1.2930 -0.1103 -0.3760
 1255SOL    HW2 3787   0.787   0.190   3.586 -1.4285  2.5224  1.3693
 1256SOL     OW 3788   0.111   4.804   1.961  0.1159 -0.1398 -0.6400
 1256SOL    HW1 3789   0.129   4.812   2.055 -1.2751  1.1585 -0.4404
 1256SOL    HW2 3790   0.021   4.834   1.951  0.6031  0.8738 -2.5351
 1257SOL     OW 3791   2.790   1.763   1.906 -0.4912 -0.1894  1.1587
 1257SOL    HW1 3792   2.857   1.741   1.842 -1.3053 -0.9743  0.5441
 1257SOL    HW2 3793   2.825   1.733   1.990  1.3591  2.4353  1.4379
 1258SOL     OW 3794   2.656   4.772   0.954 -0.3884 -0.5905 -0.0375
 1258SOL    HW1 3795   2.704   4.703   0.909  0.6594 -0.4100  0.7483
 1258SOL    HW2 3796   2.650   4.742   1.044  1.2306  0.8611  0.6294
 1259SOL     OW 3797   0.248   1.668   4.797  1.3615 -0.0057  0.2431
 1259SOL    HW1 3798   0.160   1.631   4.806  1.0625  0.9655  1.6608
 1259SOL    HW2 3799   0.234   1.749   4.747  1.4935  0.0428  0.2860
 1260SOL     OW 3800   2.375   3.706   1.553 -0.3035 -0.1054 -0.0032
 1260SOL    HW1 3801   2.403   3.739   1.468 -0.4463 -1.5792 -0.6512
 1260SOL    HW2 3802   2.315   3.634   1.532 -0.5331 -0.3281  1.3392
 1261SOL     OW 3803   0.353   3.571   1.545 -0.3517  0.1597  0.2823
 1261SOL    HW1 3804   0.322   3.562   1.455  0.0538 -1.3913  0.2784
 1261SOL    HW2 3805   0.307   3.503   1.594  1.9200 -1.2635  0.5565
 1262SOL     OW 3806   0.308   1.990   1.310 -0.4050  0.0418  0.1211
 1262SOL    HW1 3807   0.315   2.022   1.399  0.7419 -1.2462  0.5291
 1262SOL    HW2 3808   0.397   1.993   1.275 -0.7532  0.0500 -0.8061
 1263SOL     OW 3809   1.223   3.495   2.431 -0.4090 -0.1310 -0.4319
 1263SOL    HW1 3810   1.201   3.449   2.512 -1.8721 -1.6278 -1.6213
 1263SOL    HW2 3811   1.189   3.584   2.444  0.4665  0.0134  1.0386
 1264SOL     OW 3812   0.502   0.713   1.135  0.6080 -0.2968  0.1068
 1264SOL    HW1 3813   0.578   0.761   1.167  1.4982  0.3450 -2.6587
 1264SOL    HW2 3814   0.428   0.772   1.150  1.3191  0.9028 -0.8925
 1265SOL     OW 3815   0.803   1.950   0.471 -0.3865 -0.4367  0.0403
 1265SOL    HW1 3816   0.717   1.988   0.455  0.5382  1.3857 -1.0337
 1265SOL    HW2 3817   0.822   1.972   0.562 -0.6119  0.1426 -0.0455
 1266SOL     OW 3818   2.975   4.342   2.431 -0.2599  0.3812 -0.2277
 1266SOL    HW1 3819   2.947   4.405   2.497 -0.2882 -0.3188  0.4403
 1266SOL    HW2 3820   3.057   4.377   2.397  0.7148 -0.1381  1.4732
 1267SOL     OW 3821   0.373   1.057   2.512 -0.1991 -0.6696 -0.5086
 1267SOL    HW1 3822   0.440   1.099   2.458 -0.8219 -0.2636 -0.9736
 1267SOL    HW2 3823   0.362   1.116   2.587  0.6050 -1.1919  0.0436
 1268SOL     OW 3824   1.637   3.351   1.480  0.3194  0.4145  0.4711
 1268SOL    HW1 3825   1.732   3.349   1.484  0.3121 -0.6044  0.4354
 1268SOL    HW2 3826   1.616   3.331   1.389  0.0737  1.2628  0.3307
 1269SOL     OW 3827   3.929   4.852   4.906 -0.3589  0.3129 -0.4762
 1269SOL    HW1 3828   3.948   4.911   4.833 -1.1853  2.2243  0.7703
 1269SOL    HW2 3829   3.839   4.823   4.890 -0.0284 -0.4745 -0.9721
 1270SOL     OW 3830   4.643   3.458   0.781 -0.2152  0.0143 -0.4151
 1270SOL    HW1 3831   4.636   3.547   0.816  0.5159  0.0419 -0.3256
 1270SOL    HW2 3832   4.557   3.441   0.741 -1.3002 -0.2268  1.8393
 1271SOL     OW 3833   2.216   0.090   1.655  0.0575 -0.0644 -0.2362
 1271SOL    HW1 3834   2.226  -0.005   1.662 -2.1129 -0.6273 -2.9708
 1271SOL    HW2 3835   2.148   0.112   1.718 -1.7963 -0.9387 -1.8534
 1272SOL     OW 3836   0.887   3.704   1.461 -0.2678  0.4647 -0.5260
 1272SOL    HW1 3837   0.915   3.701   1.370 -2.2314 -0.1656 -1.1664
 1272SOL    HW2 3838   0.960   3.664   1.510  0.0156 -0.9870 -2.0475
 1273SOL     OW 3839   0.995   3.000   4.241  0.6428  0.3869 -0.1603
 1273SOL    HW1 3840   1.074   2.958   4.274 -0.2210  0.0874  1.6820
 1273SOL    HW2 3841   0.998   3.089   4.278 -0.8744 -0.2917  1.7576
 1274SOL     OW 3842   1.223   2.393   3.308  0.3493  0.3359  0.4030
 1274SOL    HW1 3843   1.303   2.431   3.271  1.5967  0.6967  3.2170
 1274SOL    HW2 3844   1.159   2.463   3.306  0.3477  0.3148 -1.0720
 1275SOL     OW 3845   4.841   3.429   4.472  0.0795 -0.1345  0.7941
 1275SOL    HW1 3846   4.872   3.346   4.508  0.5444  0.0878  0.9103
 1275SOL    HW2 3847   4.916   3.464   4.423 -0.0004  0.3721  1.0217
 1276SOL     OW 3848   0.873   3.080   0.625  0.3163  0.3504  0.4157
 1276SOL    HW1 3849   0.801   3.141   0.637 -0.5016 -0.3584 -0.7181
 1276SOL    HW2 3850   0.833   2.994   0.635  1.3820 -0.0321  1.6211
 1277SOL     OW 3851   1.915   4.732   2.883  0.3405  0.4794  0.0515
 1277SOL    HW1 3852   1.939   4.767   2.797  0.7265  3.1344  1.1363
 1277SOL    HW2 3853   1.995   4.692   2.916 -0.1959 -1.9371 -1.3590
 1278SOL     OW 3854   0.715   0.087   3.856  0.0389  0.8463 -0.3435
 1278SOL    HW1 3855   0.629   0.119   3.830 -0.6503  0.5510  1.4435
 1278SOL    HW2 3856   0.698   0.032   3.932  2.0960  3.1570  1.9610
 1279SOL     OW 3857   0.577   2.616   0.508 -0.3004  0.2075 -0.1755
 1279SOL    HW1 3858   0.542   2.654   0.428 -0.4178 -0.9275 -0.6825
 1279SOL    HW2 3859   0.559   2.523   0.500  2.2720 -0.3579 -0.1783
 1280SOL     OW 3860   4.350   1.097   3.149 -0.1246 -0.2371  0.0020
 1280SOL    HW1 3861   4.302   1.067   3.226 -0.0890 -0.6023 -0.1174
 1280SOL    HW2 3862   4.283   1.128   3.089 -0.1398  0.2190  0.2526
 1281SOL     OW 3863   4.203   0.588   2.744 -0.1767 -0.0760  0.5102
 1281SOL    HW1 3864   4.190   0.641   2.823  0.0220  0.6253  0.0705
 1281SOL    HW2 3865   4.157   0.506   2.763 -1.0323  0.4940  0.9332
 1282SOL     OW 3866   3.027   1.360   4.667  0.1671 -0.4917  0.2456
 1282SOL    HW1 3867   2.961   1.293   4.683  1.6138 -1.9879  0.2644
 1282SOL    HW2 3868   2.987   1.441   4.697 -1.1110 -1.5714  1.6133
 1283SOL     OW 3869   1.222   4.910   1.969 -0.3529 -0.1663  0.0302
 1283SOL    HW1 3870   1.257   4.839   2.022 -0.7608 -0.1430  0.3439
 1283SOL    HW2 3871   1.139   4.875   1.934  0.2627 -0.4466 -1.2030
 1284SOL     OW 3872   0.611   0.876   0.716 -0.6243  0.5975 -0.3086
 1284SOL    HW1 3873   0.528   0.869   0.764  1.3484 -0.7751  3.3093
 1284SOL    HW2 3874   0.633   0.969   0.720 -0.7445  0.5852  1.1517
 1285SOL     OW 3875   3.534   3.748   1.185 -0.5824 -0.0416 -0.3912
 1285SOL    HW1 3876   3.560   3.828   1.232 -0.5613  0.3820 -1.1109
 1285SOL    HW2 3877   3.612   3.693   1.186 -0.4077  0.2032 -0.4252
 1286SOL     OW 3878   3.189   1.465   4.438  0.5986  0.2929 -0.0838
 1286SOL    HW1 3879   3.150   1.400   4.497 -0.9143  0.6572 -0.6239
 1286SOL    HW2 3880   3.180   1.427   4.351 -0.1245  1.1105 -0.3868
 1287SOL     OW 3881   3.024   2.576   2.751  0.0743 -0.2460 -0.2722
 1287SOL    HW1 3882   2.980   2.593   2.834 -3.2516  1.1578 -2.1272
 1287SOL    HW2 3883   3.005   2.484   2.732 -0.8152 -0.0596 -0.3355
 1288SOL     OW 3884   1.119   2.699   1.656 -0.3590  0.0813  0.2459
 1288SOL    HW1 3885   1.180   2.767   1.683 -1.5563  2.0060 -1.5394
 1288SOL    HW2 3886   1.098   2.652   1.736  2.3117  0.2611  1.1393
 1289SOL     OW 3887   2.901   0.403   3.886  0.0721  0.0110 -0.6387
 1289SOL    HW1 3888   2.859   0.318   3.872  1.0362 -0.4705 -0.6936
 1289SOL    HW2 3889   2.933   0.399   3.976  0.4835  0.1451 -0.7772
 1290SOL     OW 3890   3.507   4.686   1.527  0.0235  0.3966  0.2019
 1290SOL    HW1 3891   3.560   4.615   1.563 -1.1452 -0.0019  1.2025
 1290SOL    HW2 3892   3.510   4.755   1.593 -0.7247  0.3483  0.2969
 1291SOL     OW 3893   0.047   0.722   3.376 -0.3608  0.3344 -0.0489
 1291SOL    HW1 3894   0.063   0.812   3.348  0.1783  0.1449 -0.3576
 1291SOL    HW2 3895   0.063   0.724   3.471  1.5007  0.1757 -0.3231
 1292SOL     OW 3896   1.396   1.178   1.755 -0.8440 -0.4613  0.1412
 1292SOL    HW1 3897   1.357   1.094   1.778 -0.1040 -0.7364  0.4388
 1292SOL    HW2 3898   1.422   1.168   1.663 -0.2204 -0.7749  0.3469
 1293SOL     OW 3899   3.143   3.709   2.987  0.2043  0.1439 -0.0920
 1293SOL    HW1 3900   3.050   3.714   2.964  0.2532 -1.4840 -0.8440
 1293SOL    HW2 3901   3.162   3.615   2.986  1.9955  0.4798 -0.5474
 1294SOL     OW 3902   0.807   4.742   1.600  0.6748  0.1281  0.0811
 1294SOL    HW1 3903   0.825   4.815   1.541 -1.7066  0.3525 -0.4550
 1294SOL    HW2 3904   0.787   4.783   1.684  1.3758 -0.0534  0.3481
 1295SOL     OW 3905   0.331   3.648   2.065  0.1071  0.3167 -0.2115
 1295SOL    HW1 3906   0.336   3.588   1.991 -0.8150  0.9348 -0.8044
 1295SOL    HW2 3907   0.380   3.726   2.037 -0.3427  0.5993 -0.2279
 1296SOL     OW 3908   2.366   3.636   2.711  0.3167 -0.3455  0.5454
 1296SOL    HW1 3909   2.454   3.600   2.720  0.8053  0.6266 -0.1200
 1296SOL    HW2 3910   2.380   3.729   2.691 -0.8534 -0.2162  0.2455
 1297SOL     OW 3911   0.510   3.336   0.351  0.4564  0.0518  0.1983
 1297SOL    HW1 3912   0.437   3.317   0.410 -0.2034 -0.0907 -0.6408
 1297SOL    HW2 3913   0.513   3.431   0.345  0.9845  0.1002  0.9983
 1298SOL     OW 3914   3.256   2.588   4.441  0.1826 -0.1212 -0.6780
 1298SOL    HW1 3915   3.211   2.506   4.425  3.4957 -2.2807  0.0344
 1298SOL    HW2 3916   3.330   2.587   4.380  0.9142  1.7974  0.0963
 1299SOL     OW 3917   4.733   0.240   4.237  0.3283  0.3462  0.3017
 1299SOL    HW1 3918   4.640   0.259   4.251 -0.4558 -0.1856 -3.2261
 1299SOL    HW2 3919   4.737   0.144   4.230  0.9146  0.4241 -0.5978
 1300SOL     OW 3920   3.190   4.532   0.665  0.0341  0.5800  0.7325
 1300SOL    HW1 3921   3.183   4.463   0.732  0.6840  0.3554  0.5813
 1300SOL    HW2 3922   3.269   4.509   0.616 -0.4785  0.7106 -0.1596
 1301SOL     OW 3923   1.132   1.776   2.528 -0.6354  0.3718  0.0370
 1301SOL    HW1 3924   1.119   1.682   2.523 -0.8741  0.2091  2.5916
 1301SOL    HW2 3925   1.139   1.804   2.437 -2.8033 -1.7697 -0.8886
 1302SOL     OW 3926   3.714   3.902   1.379  0.0771  0.3395  0.0872
 1302SOL    HW1 3927   3.776   3.957   1.331  0.0067  0.6530  0.3591
 1302SOL    HW2 3928   3.764   3.823   1.400  0.4830  0.7205  0.5794
 1303SOL     OW 3929   1.070   2.252   0.345  0.0025  0.4543 -0.7393
 1303SOL    HW1 3930   0.997   2.270   0.404  0.0856  1.1461 -0.8456
 1303SOL    HW2 3931   1.065   2.157   0.330 -1.6054  0.6498 -1.6836
 1304SOL     OW 3932   2.369   2.080   2.415  0.1909  0.0633  0.4983
 1304SOL    HW1 3933   2.375   2.130   2.497  0.3357  0.8187  0.0365
 1304SOL    HW2 3934   2.429   2.125   2.355  0.7476 -1.0039  0.2303
 1305SOL     OW 3935   2.861   2.520   2.390  0.3888 -0.4044  0.4584
 1305SOL    HW1 3936   2.834   2.551   2.477 -0.2843  0.1884  0.0523
 1305SOL    HW2 3937   2.956   2.526   2.391  0.3573  0.1975  0.9467
 1306SOL     OW 3938   0.913   0.866   1.462 -0.3640  0.3759  0.0911
 1306SOL    HW1 3939   0.989   0.902   1.508  0.4650 -0.6929 -0.4086
 1306SOL    HW2 3940   0.911   0.774   1.488 -1.6575  0.4585  0.3059
 1307SOL     OW 3941   0.875   3.854   4.859 -0.1141 -0.3531  0.1790
 1307SOL    HW1 3942   0.798   3.902   4.888 -0.8213 -0.0742 -1.9854
 1307SOL    HW2 3943   0.949   3.913   4.877 -0.9414  1.5894 -2.2442
 1308SOL     OW 3944   2.034   1.792   1.503 -0.3250 -0.0789  0.4407
 1308SOL    HW1 3945   2.047   1.886   1.495 -3.7096  0.3579 -1.9524
 1308SOL    HW2 3946   1.967   1.783   1.571 -2.0559 -0.3908 -1.2003
 1309SOL     OW 3947   2.681   1.914   1.184 -0.1508 -0.0223 -0.6923
 1309SOL    HW1 3948   2.727   1.876   1.259 -1.2859 -2.6275 -1.2205
 1309SOL    HW2 3949   2.591   1.882   1.192 -1.2512  2.6524 -1.2210
 1310SOL     OW 3950   2.502   2.649   2.172 -0.5611 -0.2717  0.4295
 1310SOL    HW1 3951   2.451   2.605   2.105  0.0497 -1.6396  0.8269
 1310SOL    HW2 3952   2.476   2.741   2.166 -0.5369 -0.3558 -1.6385
 1311SOL     OW 3953   1.842   4.838   3.123  0.0047 -0.8039  0.1944
 1311SOL    HW1 3954   1.817   4.811   3.034 -1.8872  2.0655 -0.2740
 1311SOL    HW2 3955   1.906   4.908   3.110 -2.2626  1.5532  0.8516
 1312SOL     OW 3956   0.596   1.020   2.997  0.8019 -0.1651 -0.0277
 1312SOL    HW1 3957   0.646   1.101   2.992  2.6678 -1.2931 -3.5302
 1312SOL    HW2 3958   0.541   1.021   2.919 -1.1332 -1.1602  1.2473
 1313SOL     OW 3959   0.841   3.969   4.143 -0.0215  0.5692  0.1013
 1313SOL    HW1 3960   0.904   3.900   4.124 -0.2759  0.4361 -0.2716
 1313SOL    HW2 3961   0.765   3.923   4.178  0.0372  0.7177  0.4318
 1314SOL     OW 3962   1.328   4.629   4.575 -0.1948 -0.6683  0.2044
 1314SOL    HW1 3963   1.383   4.700   4.543 -0.1808 -1.1218 -0.8197
 1314SOL    HW2 3964   1.385   4.578   4.632 -0.4049  0.5295  1.5320
 1315SOL     OW 3965   2.082   0.005   2.072 -0.0766 -0.0464 -0.2433
 1315SOL    HW1 3966   2.044   0.052   1.998 -1.1249  1.2231  1.0345
 1315SOL    HW2 3967   2.116   0.074   2.129  0.5943 -0.9828  0.5241
 1316SOL     OW 3968   1.788   1.392   2.086  0.0228 -0.0011  0.4053
 1316SOL    HW1 3969   1.784   1.334   2.161  0.0142 -1.4765 -0.6938
 1316SOL    HW2 3970   1.754   1.341   2.013  2.0990  0.5733 -1.0779
 1317SOL     OW 3971   0.299   4.361   1.299 -0.1432  0.0861 -0.5238
 1317SOL    HW1 3972   0.329   4.420   1.230  0.1748 -0.2071 -0.6352
 1317SOL    HW2 3973   0.282   4.419   1.373 -1.2309  0.5034 -1.0775
 1318SOL     OW 3974   3.059   2.876   1.871  0.0241 -0.1345 -0.4533
 1318SOL    HW1 3975   3.096   2.845   1.953  2.2624 -0.2035 -1.4062
 1318SOL    HW2 3976   2.976   2.829   1.863 -0.2542 -0.1076  1.7343
 1319SOL     OW 3977   0.099   0.922   0.211  0.7603  0.3221 -0.2483
 1319SOL    HW1 3978   0.031   0.988   0.203  1.5347  1.1591 -0.0110
 1319SOL    HW2 3979   0.170   0.953   0.154  1.2603 -0.1311  0.1185
 1320SOL     OW 3980   3.225   3.324   0.714 -0.0477  0.0130 -0.0755
 1320SOL    HW1 3981   3.191   3.290   0.797 -0.3081  0.8460  0.1666
 1320SOL    HW2 3982   3.204   3.256   0.650 -1.3195  0.0744  0.2437
 1321SOL     OW 3983   0.739   3.529   3.028  0.2657  0.5672 -0.2618
 1321SOL    HW1 3984   0.763   3.604   2.974  0.1079  2.0177  1.5829
 1321SOL    HW2 3985   0.681   3.478   2.972  1.9882  0.6895 -2.2941
 1322SOL     OW 3986   4.666   3.665   2.715 -0.5463 -1.4035 -0.2764
 1322SOL    HW1 3987   4.660   3.734   2.782 -0.7846 -1.3309 -0.3692
 1322SOL    HW2 3988   4.577   3.631   2.709 -0.2685 -2.2676  0.3382
 1323SOL     OW 3989   0.718   4.806   1.859 -0.1111 -0.1276  0.0523
 1323SOL    HW1 3990   0.665   4.798   1.938 -0.3135  1.9329  0.1803
 1323SOL    HW2 3991   0.654   4.818   1.788  0.0600 -2.0987 -0.5081
 1324SOL     OW 3992   2.179   1.909   0.758 -0.3004  0.4742  0.1196
 1324SOL    HW1 3993   2.212   1.957   0.834 -0.5707 -0.6744  1.0008
 1324SOL    HW2 3994   2.258   1.879   0.712 -0.1323  0.8859  0.1375
 1325SOL     OW 3995   2.562   1.712   1.657  0.0292  0.2398  0.1331
 1325SOL    HW1 3996   2.586   1.621   1.640 -1.1194  0.1244 -1.0236
 1325SOL    HW2 3997   2.603   1.761   1.586  0.2120  0.5612  0.4590
 1326SOL     OW 3998   1.197   4.191   3.639 -0.4312  0.2331  0.6372
 1326SOL    HW1 3999   1.250   4.240   3.701  0.4381 -0.8880  0.8235
 1326SOL    HW2 4000   1.241   4.106   3.633 -0.9504  0.0546 -0.9177
 1327SOL     OW 4001   4.668   3.536   1.083  0.0805  0.6062 -0.3861
 1327SOL    HW1 4002   4.659   3.618   1.034  3.9458  1.1963 -0.4647
 1327SOL    HW2 4003   4.651   3.561   1.174 -0.9086  0.9605 -0.6554
 1328SOL     OW 4004   3.078   3.217   4.643  0.0183 -0.8253 -0.5462
 1328SOL    HW1 4005   3.079   3.235   4.549 -0.0291  0.9664 -0.2371
 1328SOL    HW2 4006   3.023   3.286   4.680  2.1664  0.1417  1.0916
 1329SOL     OW 4007   4.092   4.388   3.016 -0.2403 -0.0221 -0.5263
 1329SOL    HW1 4008   4.067   4.368   2.926 -0.8494  0.0869 -0.3817
 1329SOL    HW2 4009   4.024   4.448   3.047 -0.6158 -0.8784  0.3497
 1330SOL     OW 4010   4.769   3.917   0.678 -0.6456 -0.0153  0.1142
 1330SOL    HW1 4011   4.834   3.855   0.712 -1.4827 -2.6036 -2.5863
 1330SOL    HW2 4012   4.806   3.947   0.595 -2.9964 -2.1450 -1.8898
 1331SOL     OW 4013   1.383   3.115   4.295  0.5545  0.4618  0.2122
 1331SOL    HW1 4014   1.444   3.143   4.227 -0.5279  4.9733  0.7841
 1331SOL    HW2 4015   1.438   3.106   4.373  0.9249  1.9689  0.1602
 1332SOL     OW 4016   1.864   3.985   1.718  0.3605  0.3561  0.2933
 1332SOL    HW1 4017   1.782   3.959   1.675  1.1036 -0.6053 -0.5831
 1332SOL    HW2 4018   1.858   4.080   1.725 -1.0657  0.2544  0.7316
 1333SOL     OW 4019   1.927   4.220   2.306 -0.2395  0.0950  0.4742
 1333SOL    HW1 4020   2.002   4.206   2.249 -0.1849 -1.3745  0.8773
 1333SOL    HW2 4021   1.952   4.179   2.389 -0.9289  0.8487  1.0785
 1334SOL     OW 4022   1.026   4.329   2.751  0.5762 -0.4268  0.6687
 1334SOL    HW1 4023   1.109   4.282   2.760  0.1037 -1.9253 -1.7101
 1334SOL    HW2 4024   0.960   4.269   2.785  0.1318 -0.9477 -0.9853
 1335SOL     OW 4025   3.631   2.739   0.892  0.2471 -0.4156  0.2072
 1335SOL    HW1 4026   3.606   2.765   0.980  2.0014  0.3457  0.5171
 1335SOL    HW2 4027   3.680   2.657   0.904 -1.1488 -1.3578 -0.2844
 1336SOL     OW 4028   2.701   2.653   2.598 -0.5501 -0.0024 -0.1060
 1336SOL    HW1 4029   2.619   2.620   2.636 -0.7780  0.0103 -0.5779
 1336SOL    HW2 4030   2.729   2.722   2.658 -0.5269 -0.4632  0.4220
 1337SOL     OW 4031   3.544   2.683   4.561 -0.4532  0.0087 -0.2189
 1337SOL    HW1 4032   3.509   2.726   4.483 -1.4594  1.2540  0.8661
 1337SOL    HW2 4033   3.482   2.613   4.580 -0.0772 -0.4486 -0.6644
 1338SOL     OW 4034   3.758   3.976   3.956 -0.2322  0.1673  0.3251
 1338SOL    HW1 4035   3.849   3.967   3.987 -0.3320  0.6151  0.7579
 1338SOL    HW2 4036   3.767   3.996   3.863  0.0874 -0.6229  0.1753
 1339SOL     OW 4037   1.979   3.192   3.616 -0.3551 -0.3431 -0.7478
 1339SOL    HW1 4038   1.927   3.264   3.580  0.6725 -0.1935 -1.9970
 1339SOL    HW2 4039   2.013   3.146   3.539 -0.5783 -1.8776  0.0219
 1340SOL     OW 4040   3.499   0.512   0.547 -0.1035 -0.0904 -0.4126
 1340SOL    HW1 4041   3.558   0.503   0.622 -0.7868  1.6286  0.3706
 1340SOL    HW2 4042   3.550   0.562   0.483 -0.3511  0.4852 -0.1568
 1341SOL     OW 4043   4.691   1.125   4.519  0.1408  0.0448 -0.2205
 1341SOL    HW1 4044   4.641   1.047   4.494  0.3006  0.5237 -2.1956
 1341SOL    HW2 4045   4.781   1.104   4.497 -0.0001  1.2924 -2.3130
 1342SOL     OW 4046   0.472   4.261   3.618 -0.4361 -0.3824  0.4210
 1342SOL    HW1 4047   0.438   4.351   3.620 -1.3725 -0.5272 -3.0273
 1342SOL    HW2 4048   0.545   4.262   3.680 -2.3041  1.8439  2.8823
 1343SOL     OW 4049   0.465   2.899   2.225 -0.3714  0.7737  0.6147
 1343SOL    HW1 4050   0.378   2.934   2.209 -0.9995 -1.0714 -0.2093
 1343SOL    HW2 4051   0.454   2.839   2.299  0.0076 -0.0816 -0.0052
 1344SOL     OW 4052   3.935   0.198   3.775 -1.0000 -0.2270  0.1973
 1344SOL    HW1 4053   3.945   0.228   3.684  0.0314 -0.6074  0.1709
 1344SOL    HW2 4054   3.902   0.275   3.821 -1.1392  0.0952 -0.4173
 1345SOL     OW 4055   3.863   1.157   1.696 -0.2528  0.5382 -0.2133
 1345SOL    HW1 4056   3.909   1.237   1.720 -0.3688  0.7512 -0.6960
 1345SOL    HW2 4057   3.893   1.137   1.607  0.2183 -0.2775  0.1153
 1346SOL     OW 4058   0.737   2.048   2.436  0.6122  0.0402  0.0869
 1346SOL    HW1 4059   0.827   2.022   2.456  0.6481  1.9111  2.8724
 1346SOL    HW2 4060   0.683   1.979   2.475  0.8166  0.4281  1.0810
 1347SOL     OW 4061   2.333   3.509   3.421 -0.1831 -0.3752  0.5381
 1347SOL    HW1 4062   2.285   3.581   3.463 -2.4646 -1.1157 -0.6806
 1347SOL    HW2 4063   2.270   3.469   3.362  2.1398 -1.0452 -1.6359
 1348SOL     OW 4064   2.104   3.586   3.995  0.2093  0.5211 -0.3763
 1348SOL    HW1 4065   2.141   3.663   4.037  0.3515  0.2876 -0.0723
 1348SOL    HW2 4066   2.143   3.586   3.907  0.2708  0.7476 -0.3503
 1349SOL     OW 4067   1.620   0.231   3.935  0.2824 -0.4224 -0.1169
 1349SOL    HW1 4068   1.556   0.193   3.875 -1.6171  2.6095 -0.1948
 1349SOL    HW2 4069   1.666   0.297   3.883 -0.5408  1.3983  1.3324
 1350SOL     OW 4070   1.132   2.824   0.634 -0.2492  0.1272  0.3213
 1350SOL    HW1 4071   1.144   2.759   0.565 -0.2763  0.3186  0.1333
 1350SOL    HW2 4072   1.159   2.907   0.594  2.3406 -0.1295  1.3470
 1351SOL     OW 4073   1.803   4.339   3.431  0.4960  0.9669 -0.2850
 1351SOL    HW1 4074   1.825   4.430   3.453  1.1823  1.1857 -1.7465
 1351SOL    HW2 4075   1.764   4.304   3.511  1.9956  1.9681  0.9547
 1352SOL     OW 4076   4.042   3.329   4.863  0.3822 -0.1228 -0.4597
 1352SOL    HW1 4077   4.115   3.332   4.925  1.3568  2.6690 -1.6000
 1352SOL    HW2 4078   4.037   3.417   4.826 -3.7975 -0.0337 -0.2300
 1353SOL     OW 4079   1.948   1.369   0.991  0.8823 -0.2469  0.8545
 1353SOL    HW1 4080   1.855   1.382   1.010  0.7507 -0.1770  0.1980
 1353SOL    HW2 4081   1.979   1.311   1.059  0.3841 -0.1634  1.1553
 1354SOL     OW 4082   4.125   1.360   3.859  0.6019  0.6191  0.0093
 1354SOL    HW1 4083   4.216   1.337   3.877  0.0163 -1.8413  0.1979
 1354SOL    HW2 4084   4.080   1.349   3.942  0.1827  2.2936  0.0320
 1355SOL     OW 4085   2.323   1.367   0.617  0.1123 -0.3888 -0.2985
 1355SOL    HW1 4086   2.298   1.340   0.705  0.6221 -2.5631 -0.7476
 1355SOL    HW2 4087   2.406   1.414   0.628 -1.1526  1.7799  0.5934
 1356SOL     OW 4088   3.632   0.349   3.422  0.0259 -0.7297  0.2093
 1356SOL    HW1 4089   3.680   0.389   3.350 -0.1425 -1.9550 -0.6213
 1356SOL    HW2 4090   3.624   0.257   3.397 -0.6685 -1.0350  1.4619
 1357SOL     OW 4091   3.801   1.511   4.125 -0.4220  0.4015  0.2524
 1357SOL    HW1 4092   3.726   1.569   4.113 -0.6830  0.1643  0.7124
 1357SOL    HW2 4093   3.765   1.433   4.168  0.4493  1.2536  2.6734
 1358SOL     OW 4094   0.465   0.080   2.738 -0.1609 -0.5859 -0.4438
 1358SOL    HW1 4095   0.394   0.056   2.797 -1.7971  0.7500 -1.7662
 1358SOL    HW2 4096   0.488   0.170   2.763  1.3964 -1.1294  0.2301
 1359SOL     OW 4097   3.438   3.423   4.443  0.1961 -0.3878  0.0739
 1359SOL    HW1 4098   3.498   3.357   4.479  1.3200  1.9802  2.8988
 1359SOL    HW2 4099   3.488   3.465   4.373  1.0386  0.0674  0.9236
 1360SOL     OW 4100   4.904   1.852   3.132  0.2299  0.0591 -0.0443
 1360SOL    HW1 4101   4.923   1.792   3.059  0.3845 -0.2927  0.2825
 1360SOL    HW2 4102   4.887   1.794   3.207  0.1041  0.4200  0.2077
 1361SOL     OW 4103   1.732   4.424   1.025  0.5817  0.1187  0.1236
 1361SOL    HW1 4104   1.747   4.516   1.005 -0.3892  0.6659  1.7722
 1361SOL    HW2 4105   1.652   4.423   1.077 -0.6065 -1.8732 -1.5667
 1362SOL     OW 4106   4.763   4.292   2.492  0.5193  0.3648  0.2244
 1362SOL    HW1 4107   4.710   4.212   2.492  0.5834  0.3221  0.1605
 1362SOL    HW2 4108   4.808   4.292   2.576  1.6850 -0.4401 -0.3730
 1363SOL     OW 4109   2.320   0.352   4.297 -0.0714  0.4023  0.2139
 1363SOL    HW1 4110   2.241   0.373   4.247  0.5916  2.2994 -0.1009
 1363SOL    HW2 4111   2.385   0.329   4.231  0.6942  2.5429  0.1404
 1364SOL     OW 4112   1.296   2.190   3.461  0.1200  0.0096 -0.0817
 1364SOL    HW1 4113   1.280   2.270   3.409  0.5162 -0.3764 -0.8145
 1364SOL    HW2 4114   1.246   2.122   3.416  0.0014 -0.2175  0.3866
 1365SOL     OW 4115   3.969   4.819   0.620 -0.1112 -1.0178  0.0193
 1365SOL    HW1 4116   3.952   4.861   0.704 -0.1804 -1.1702  0.0827
 1365SOL    HW2 4117   4.053   4.775   0.632 -0.8442 -2.3385  0.5265
 1366SOL     OW 4118   1.958   4.056   0.995  0.3051 -0.0947 -0.0842
 1366SOL    HW1 4119   1.913   4.027   0.916  0.2938  0.3034 -0.2265
 1366SOL    HW2 4120   2.026   3.990   1.010 -1.1488 -1.4628  0.8893
 1367SOL     OW 4121   0.603   0.717   2.647  0.1998 -0.1513 -0.1560
 1367SOL    HW1 4122   0.587   0.638   2.595 -2.1551  0.3101 -0.2370
 1367SOL    HW2 4123   0.625   0.784   2.582  1.2666 -0.4923 -0.1663
 1368SOL     OW 4124   1.967   1.197   1.501  0.4698  0.0044  0.3853
 1368SOL    HW1 4125   1.959   1.121   1.559  1.2964 -1.2550 -1.0771
 1368SOL    HW2 4126   2.056   1.230   1.518 -0.2175  1.2867  1.7113
 1369SOL     OW 4127   0.440   3.339   2.464  0.1261 -0.5145 -0.0253
 1369SOL    HW1 4128   0.411   3.250   2.484 -2.2857  0.2247  0.0353
 1369SOL    HW2 4129   0.433   3.346   2.369  1.0372 -0.6092 -0.1055
 1370SOL     OW 4130   2.366   0.080   0.421 -0.0734  0.2719 -0.2591
 1370SOL    HW1 4131   2.398  -0.004   0.456  2.5222  1.6201  0.9079
 1370SOL    HW2 4132   2.303   0.110   0.485 -3.0249 -1.8185 -1.9241
 1371SOL     OW 4133   0.470   3.898   4.885  0.3437  0.1563  0.7921
 1371SOL    HW1 4134   0.464   3.966   4.818 -0.8748  0.1108  0.8340
 1371SOL    HW2 4135   0.382   3.892   4.921  0.9699  0.1961  2.4328
 1372SOL     OW 4136   1.915   4.746   4.164  0.1525  0.1465 -0.2480
 1372SOL    HW1 4137   1.849   4.699   4.215  0.0186  0.4118 -0.1743
 1372SOL    HW2 4138   1.933   4.825   4.216  0.9848 -0.2255  0.0495
 1373SOL     OW 4139   3.029   3.922   3.218  0.0911 -0.2832 -0.1914
 1373SOL    HW1 4140   2.964   3.972   3.268  1.8234  2.8967 -0.9253
 1373SOL    HW2 4141   3.088   3.886   3.285 -0.6140 -0.5655  0.2921
 1374SOL     OW 4142   1.699   1.539   1.004  0.2686 -0.2806  0.0465
 1374SOL    HW1 4143   1.744   1.623   1.013  1.9544 -0.9915 -1.2180
 1374SOL    HW2 4144   1.614   1.561   0.967 -0.2949  1.0522  1.9638
 1375SOL     OW 4145   3.062   4.498   1.145 -0.1320  0.2285  0.2248
 1375SOL    HW1 4146   3.002   4.535   1.209 -1.3494  1.1643 -1.3789
 1375SOL    HW2 4147   3.149   4.518   1.180 -0.7405  0.1844  1.8541
 1376SOL     OW 4148   1.451   4.458   1.490  0.3358  0.2723  0.3909
 1376SOL    HW1 4149   1.525   4.417   1.533  1.8211  1.5220 -0.8532
 1376SOL    HW2 4150   1.490   4.512   1.421 -1.7828  0.1425 -1.0142
 1377SOL     OW 4151   4.098   0.437   3.111  0.5812  0.1063  0.0737
 1377SOL    HW1 4152   4.049   0.447   3.029 -1.1973 -1.2942  0.8897
 1377SOL    HW2 4153   4.159   0.365   3.093  2.0620  1.5250 -0.7936
 1378SOL     OW 4154   1.381   2.904   3.989 -0.4834 -0.0359 -0.0087
 1378SOL    HW1 4155   1.353   2.831   4.044 -2.2494 -1.5485 -2.6876
 1378SOL    HW2 4156   1.467   2.878   3.956 -0.3051 -0.0349  0.4439
 1379SOL     OW 4157   0.721   2.355   3.518  0.2265  0.0311 -0.1673
 1379SOL    HW1 4158   0.734   2.424   3.453 -0.2687 -0.9905 -1.4109
 1379SOL    HW2 4159   0.797   2.361   3.575  0.5019  1.2014 -0.6259
 1380SOL     OW 4160   0.883   3.197   2.054 -0.2724 -0.8118  0.3224
 1380SOL    HW1 4161   0.803   3.173   2.101 -0.4144  1.2640  1.2494
 1380SOL    HW2 4162   0.953   3.181   2.117 -0.3082  0.4631  0.7101
 1381SOL     OW 4163   1.445   4.941   0.498  0.2925 -0.4013  0.1737
 1381SOL    HW1 4164   1.433   4.873   0.565  1.1833  0.4697  1.2473
 1381SOL    HW2 4165   1.515   4.907   0.442 -0.1838 -0.9586 -0.0893
 1382SOL     OW 4166   0.036   3.423   1.110 -0.1569  0.5792  0.0964
 1382SOL    HW1 4167   0.029   3.509   1.068 -0.3838  1.2876  1.5397
 1382SOL    HW2 4168  -0.011   3.433   1.193 -0.5648 -1.0720  0.0997
 1383SOL     OW 4169   1.107   1.028   1.873  0.3863 -0.0527  0.3187
 1383SOL    HW1 4170   1.117   1.086   1.948  2.1519  0.3763 -0.2030
 1383SOL    HW2 4171   1.071   1.084   1.804  0.4316 -0.0172  0.3239
 1384SOL     OW 4172   0.965   4.808   0.086  0.6618 -0.4518  0.4231
 1384SOL    HW1 4173   1.011   4.794   0.169  1.3999  1.4278  0.3858
 1384SOL    HW2 4174   1.031   4.845   0.027 -0.9332  3.1664  0.6187
 1385SOL     OW 4175   1.086   3.566   1.630 -0.1655 -0.3856 -0.0409
 1385SOL    HW1 4176   1.103   3.597   1.718 -2.1238  3.0137 -0.6543
 1385SOL    HW2 4177   1.161   3.512   1.607  2.2390  1.7073  2.3573
 1386SOL     OW 4178   2.333   0.361   2.987  0.1479  0.0537  0.3873
 1386SOL    HW1 4179   2.412   0.409   3.013  0.7024 -0.3970 -0.4052
 1386SOL    HW2 4180   2.333   0.283   3.043  0.2588  0.0575  0.3927
 1387SOL     OW 4181   2.733   3.414   1.910 -0.1739 -0.3933  0.5737
 1387SOL    HW1 4182   2.677   3.363   1.968  1.4361 -1.3287  1.3644
 1387SOL    HW2 4183   2.822   3.387   1.932  0.5390 -0.1405 -1.7375
 1388SOL     OW 4184   2.653   2.661   2.991 -0.0201 -0.6965 -0.1274
 1388SOL    HW1 4185   2.748   2.657   3.007 -0.1421 -0.7763  0.6174
 1388SOL    HW2 4186   2.617   2.693   3.074 -0.5799  0.0581 -0.6585
 1389SOL     OW 4187   4.609   4.398   0.056 -0.4563  0.6628 -0.4763
 1389SOL    HW1 4188   4.646   4.449   0.128 -0.4588  0.1268 -0.0834
 1389SOL    HW2 4189   4.681   4.387  -0.006  0.4274 -1.3606  0.8140
 1390SOL     OW 4190   0.209   4.468   3.241  0.4602  0.3722  0.2327
 1390SOL    HW1 4191   0.146   4.488   3.173 -0.5290  0.2698  1.0946
 1390SOL    HW2 4192   0.242   4.554   3.269 -0.6806  0.5825  1.0344
 1391SOL     OW 4193   4.497   3.366   3.282  0.1577  0.6296 -0.4827
 1391SOL    HW1 4194   4.422   3.387   3.337 -0.4122  0.1883 -1.0713
 1391SOL    HW2 4195   4.567   3.343   3.343 -0.4552  0.1547  0.0525
 1392SOL     OW 4196   0.372   0.473   1.560  0.3560 -0.3678 -0.5001
 1392SOL    HW1 4197   0.388   0.536   1.489 -0.2316 -0.8265 -1.0589
 1392SOL    HW2 4198   0.459   0.443   1.586  0.6364  0.6133 -0.2811
 1393SOL     OW 4199   0.178   4.493   3.986  0.0426 -0.0696  0.0756
 1393SOL    HW1 4200   0.175   4.470   3.893  2.2542  0.1739 -0.1188
 1393SOL    HW2 4201   0.268   4.523   4.000 -0.4063  0.4531  2.1776
 1394SOL     OW 4202   0.105   0.215   4.299  0.7400 -0.3171  0.1230
 1394SOL    HW1 4203   0.076   0.143   4.355  0.5887  0.0969  0.5784
 1394SOL    HW2 4204   0.027   0.269   4.286  1.0776  0.2934  0.5829
 1395SOL     OW 4205   4.767   3.349   4.055  0.4558  0.5139 -0.0280
 1395SOL    HW1 4206   4.682   3.352   4.098  0.8533  2.1960  0.7289
 1395SOL    HW2 4207   4.773   3.261   4.020 -2.3732  0.8739 -1.7269
 1396SOL     OW 4208   0.434   0.708   1.746  0.1234  0.0631  0.2867
 1396SOL    HW1 4209   0.397   0.632   1.700  0.9594 -0.5773  0.6292
 1396SOL    HW2 4210   0.372   0.727   1.815 -1.1274  1.0029 -1.0454
 1397SOL     OW 4211   0.931   0.560   4.141  0.6813  0.4245 -0.1737
 1397SOL    HW1 4212   0.917   0.513   4.058  1.1624  0.2130 -0.1406
 1397SOL    HW2 4213   1.026   0.563   4.151  0.6336  0.7409  0.2084
 1398SOL     OW 4214   1.960   1.504   1.480  0.0471 -0.6375  0.2659
 1398SOL    HW1 4215   1.982   1.436   1.545 -1.5338 -0.2252  1.3043
 1398SOL    HW2 4216   2.017   1.578   1.503  0.0931 -0.7900  0.6613
 1399SOL     OW 4217   1.554   2.117   4.127  0.0794 -0.2652  0.2873
 1399SOL    HW1 4218   1.630   2.136   4.071 -0.6920 -0.2581 -0.7781
 1399SOL    HW2 4219   1.589   2.122   4.217  1.0751  0.9011 -0.1335
 1400SOL     OW 4220   1.370   0.356   3.061 -0.0841 -0.2311  0.1136
 1400SOL    HW1 4221   1.465   0.348   3.063 -0.0777 -0.7019 -1.1584
 1400SOL    HW2 4222   1.346   0.385   3.150  1.0956 -1.6502  0.9344
 1401SOL     OW 4223   1.854   4.614   1.883 -0.1884 -0.1206  0.4273
 1401SOL    HW1 4224   1.897   4.687   1.927  0.7013 -0.1440 -0.3774
 1401SOL    HW2 4225   1.760   4.630   1.896  0.0240  0.5927  1.1585
 1402SOL     OW 4226   4.589   0.695   4.597  0.1212  0.8649  0.5238
 1402SOL    HW1 4227   4.682   0.700   4.578  0.1443 -1.0821 -0.1679
 1402SOL    HW2 4228   4.552   0.774   4.557  1.1702  0.4344 -1.4441
 1403SOL     OW 4229   3.611   4.348   0.765  0.2316  0.0361  0.0009
 1403SOL    HW1 4230   3.688   4.336   0.820  0.9210  0.5047 -0.8389
 1403SOL    HW2 4231   3.552   4.401   0.818 -0.2588 -1.7098  1.3200
 1404SOL     OW 4232   2.158   3.370   1.819  0.5860 -0.1142 -0.0896
 1404SOL    HW1 4233   2.174   3.455   1.777 -0.5419 -0.1229 -0.5475
 1404SOL    HW2 4234   2.207   3.375   1.901 -1.6989  2.1153  1.2754
 1405SOL     OW 4235   4.019   3.218   3.493 -0.0648  0.1228  0.6856
 1405SOL    HW1 4236   3.943   3.160   3.490 -0.4860  0.6748  0.4023
 1405SOL    HW2 4237   4.044   3.231   3.401  0.2469  0.0977  0.7665
 1406SOL     OW 4238   2.608   0.500   0.100 -0.5310  0.2502  0.0382
 1406SOL    HW1 4239   2.669   0.508   0.026  0.5780  0.6818  0.9801
 1406SOL    HW2 4240   2.664   0.485   0.176 -1.7074 -1.2657  0.6620
 1407SOL     OW 4241   0.913   3.284   4.589  0.4559 -0.0091  0.3671
 1407SOL    HW1 4242   0.908   3.376   4.561  4.4060  0.5736  0.9895
 1407SOL    HW2 4243   0.960   3.240   4.518 -2.4758 -1.9979 -0.5318
 1408SOL     OW 4244   1.257   0.683   1.562 -0.3660 -0.0296 -0.4929
 1408SOL    HW1 4245   1.251   0.588   1.551 -1.6083  0.2220 -2.5317
 1408SOL    HW2 4246   1.294   0.714   1.479  2.7801  1.1186  1.1611
 1409SOL     OW 4247   4.487   3.276   1.550  0.3020  0.2017 -0.0201
 1409SOL    HW1 4248   4.430   3.270   1.627 -1.8515 -0.4417 -1.5667
 1409SOL    HW2 4249   4.473   3.365   1.517  1.4905  0.5967  0.4915
 1410SOL     OW 4250   0.708   2.599   0.213  0.7482 -0.0148 -0.3454
 1410SOL    HW1 4251   0.781   2.540   0.195  1.3836  0.6133  0.1385
 1410SOL    HW2 4252   0.723   2.674   0.155 -0.6777 -0.7844 -1.8165
 1411SOL     OW 4253   3.370   2.462   1.488  0.0611 -0.2794 -0.1762
 1411SOL    HW1 4254   3.371   2.505   1.402  0.6003 -0.0014 -0.0325
 1411SOL    HW2 4255   3.392   2.532   1.550 -0.0766 -0.5372  0.1654
 1412SOL     OW 4256   4.477   2.042   2.968 -0.2875  0.1167  0.1447
 1412SOL    HW1 4257   4.527   2.120   2.943  0.7725 -0.3013  0.8449
 1412SOL    HW2 4258   4.446   2.005   2.886  0.1198  0.6906 -0.2754
 1413SOL     OW 4259   0.430   2.427   4.031 -0.1071 -0.0618  0.5867
 1413SOL    HW1 4260   0.429   2.452   3.939  0.8066 -2.1647 -0.0684
 1413SOL    HW2 4261   0.346   2.457   4.066  0.9231  3.9722  0.0638
 1414SOL     OW 4262   4.244   1.182   1.862  0.2954  0.2015 -0.0532
 1414SOL    HW1 4263   4.192   1.107   1.890  0.8278  0.3295  1.3735
 1414SOL    HW2 4264   4.180   1.251   1.847 -0.0551 -0.0243  0.3840
 1415SOL     OW 4265   3.324   1.605   0.493  0.6152  0.0841  0.3442
 1415SOL    HW1 4266   3.280   1.689   0.498  1.0330  0.3803 -0.7355
 1415SOL    HW2 4267   3.411   1.622   0.531  0.8227  0.2305 -0.1925
 1416SOL     OW 4268   4.367   0.800   3.159  0.2556 -0.0172 -0.8113
 1416SOL    HW1 4269   4.382   0.866   3.091  0.2216  0.3719 -0.4469
 1416SOL    HW2 4270   4.387   0.717   3.117  2.0222  0.3600 -0.7777
 1417SOL     OW 4271   0.899   4.233   3.161  0.3875 -0.5414 -0.6395
 1417SOL    HW1 4272   0.941   4.312   3.128 -1.5583  0.5531 -0.6482
 1417SOL    HW2 4273   0.941   4.216   3.245  1.7626 -0.3123 -1.2608
 1418SOL     OW 4274   1.593   3.583   4.446  0.4505  0.4479  0.2454
 1418SOL    HW1 4275   1.515   3.629   4.416  1.6272  2.2173 -0.2396
 1418SOL    HW2 4276   1.658   3.598   4.377  0.8489 -2.2080 -0.0791
 1419SOL     OW 4277   4.263   3.986   4.296 -0.1245 -0.3548 -0.0216
 1419SOL    HW1 4278   4.168   3.985   4.301 -0.2508 -1.4974 -1.9300
 1419SOL    HW2 4279   4.285   3.929   4.223  1.9624  1.3672 -0.8567
 1420SOL     OW 4280   0.497   2.820   0.698 -0.3654 -0.1589 -0.5093
 1420SOL    HW1 4281   0.406   2.801   0.723  0.9919 -2.2714  3.7071
 1420SOL    HW2 4282   0.525   2.743   0.649 -0.1991 -0.6454  0.3311
 1421SOL     OW 4283   3.514   0.835   3.755  0.0160  0.5323 -0.4992
 1421SOL    HW1 4284   3.433   0.876   3.721  1.6786  4.0582 -0.7013
 1421SOL    HW2 4285   3.500   0.829   3.849 -1.0423 -0.3630 -0.6943
 1422SOL     OW 4286   0.436   4.581   2.911  0.3116  0.1647 -0.3344
 1422SOL    HW1 4287   0.496   4.554   2.842 -0.3624 -0.1749 -0.8036
 1422SOL    HW2 4288   0.471   4.664   2.942  0.0110  0.9110 -1.8752
 1423SOL     OW 4289   3.909   4.620   4.407  0.1782 -0.0915  0.1270
 1423SOL    HW1 4290   3.876   4.571   4.482 -1.5614 -0.6745 -0.9591
 1423SOL    HW2 4291   3.978   4.564   4.371 -1.0034 -1.2620 -0.4225
 1424SOL     OW 4292   4.429   0.964   2.083 -0.3007  0.3096  0.4291
 1424SOL    HW1 4293   4.473   0.884   2.111 -0.3458  0.2830  0.4232
 1424SOL    HW2 4294   4.425   1.018   2.162  1.6651  1.2030 -0.0165
 1425SOL     OW 4295   0.651   0.687   0.529 -0.0006 -0.1626 -0.2101
 1425SOL    HW1 4296   0.740   0.685   0.496  0.3681 -1.6680  0.7838
 1425SOL    HW2 4297   0.654   0.747   0.603  0.2422 -0.3719 -0.0493
 1426SOL     OW 4298   4.836   0.458   3.511 -0.0125  0.1788  0.0503
 1426SOL    HW1 4299   4.863   0.534   3.458 -1.7881  1.1640  0.4682
 1426SOL    HW2 4300   4.773   0.494   3.573  0.7759 -1.2632  1.7617
 1427SOL     OW 4301   0.028   3.680   4.753  0.4849 -0.2280  0.2987
 1427SOL    HW1 4302   0.001   3.756   4.804 -0.5220 -1.2752  1.4068
 1427SOL    HW2 4303   0.069   3.621   4.816  1.5594 -0.4755 -0.5981
 1428SOL     OW 4304   3.544   0.191   0.003 -0.7059  0.3222 -0.4233
 1428SOL    HW1 4305   3.548   0.284   0.024  0.8846  0.4224 -1.0233
 1428SOL    HW2 4306   3.594   0.148   0.073  1.1136  0.2544 -1.6970
 1429SOL     OW 4307   2.589   4.340   3.631  0.4145  0.2304  0.0346
 1429SOL    HW1 4308   2.526   4.356   3.701  0.4489 -0.8446  0.3280
 1429SOL    HW2 4309   2.556   4.391   3.557 -0.7893 -0.2891  0.1878
 1430SOL     OW 4310   4.549   1.697   0.741 -0.8127 -0.0903 -0.1639
 1430SOL    HW1 4311   4.511   1.778   0.776 -0.0124  0.1009  0.2893
 1430SOL    HW2 4312   4.606   1.726   0.670  0.3139 -0.1335  0.6920
 1431SOL     OW 4313   0.164   1.339   0.678 -0.7505 -0.1587  0.3673
 1431SOL    HW1 4314   0.245   1.381   0.647 -1.4145  0.7919 -0.1317
 1431SOL    HW2 4315   0.154   1.371   0.768  0.0728 -1.2792  0.8907
 1432SOL     OW 4316   2.015   0.303   0.923  0.3305 -0.2020 -0.0378
 1432SOL    HW1 4317   2.076   0.347   0.863  0.6629 -0.6252 -0.0168
 1432SOL    HW2 4318   2.025   0.210   0.902  0.2287 -0.3287  0.4693
 1433SOL     OW 4319  -0.000   4.286   4.063  0.2690  0.2339  0.7230
 1433SOL    HW1 4320   0.042   4.347   4.002 -0.0006  0.4370  0.7360
 1433SOL    HW2 4321   0.004   4.330   4.148 -0.2348  0.3922  0.6696
 1434SOL     OW 4322   0.812   0.731   1.148  0.4630  0.5111  0.0445
 1434SOL    HW1 4323   0.807   0.644   1.109 -0.2814  0.2136  0.7683
 1434SOL    HW2 4324   0.756   0.726   1.225  1.2045  1.3479  0.6549
 1435SOL     OW 4325   1.467   3.807   4.021 -0.4424 -0.3930 -0.2478
 1435SOL    HW1 4326   1.384   3.852   4.010 -1.0582 -1.9446 -2.9756
 1435SOL    HW2 4327   1.487   3.813   4.114 -1.6383  3.3321 -0.1055
 1436SOL     OW 4328   1.587   0.740   3.022 -0.3267 -0.3513 -0.1455
 1436SOL    HW1 4329   1.593   0.747   3.118 -0.8701 -0.5801 -0.0906
 1436SOL    HW2 4330   1.608   0.648   3.004  0.8096 -0.0714 -0.3441
 1437SOL     OW 4331   0.256   1.879   2.546 -0.6182  0.6379 -0.1162
 1437SOL    HW1 4332   0.217   1.844   2.466 -1.8544 -2.6296  1.6958
 1437SOL    HW2 4333   0.198   1.849   2.616  1.0394  2.3021  2.1289
 1438SOL     OW 4334   0.888   4.809   0.566 -0.1881 -0.2737 -0.0100
 1438SOL    HW1 4335   0.808   4.808   0.513 -0.0825 -1.8657 -0.1738
 1438SOL    HW2 4336   0.876   4.883   0.626 -0.7984  0.8759 -1.4790
 1439SOL     OW 4337   1.452   3.716   2.489 -0.4439 -0.0835  0.7412
 1439SOL    HW1 4338   1.360   3.698   2.469 -0.3162 -1.0887  1.0303
 1439SOL    HW2 4339   1.499   3.691   2.409 -0.5766  2.2099 -0.1279
 1440SOL     OW 4340   0.339   1.282   1.776  0.2151  0.2504 -0.0189
 1440SOL    HW1 4341   0.355   1.324   1.692 -0.8592  0.3170 -0.1975
 1440SOL    HW2 4342   0.375   1.194   1.767  0.7172  0.4779 -0.3029
 1441SOL     OW 4343   2.239   1.814   2.087  0.5276 -0.0359  0.2238
 1441SOL    HW1 4344   2.326   1.803   2.050  1.1839 -0.5782  1.8343
 1441SOL    HW2 4345   2.238   1.757   2.164 -2.1498 -2.1060 -1.1586
 1442SOL     OW 4346   1.691   2.736   1.899  0.3094 -0.2630  0.5439
 1442SOL    HW1 4347   1.748   2.669   1.938  2.3303  0.0031 -1.6890
 1442SOL    HW2 4348   1.702   2.724   1.805 -2.4182  0.6762  0.0292
 1443SOL     OW 4349   2.138   0.499   0.317  0.3440 -0.1017 -0.5479
 1443SOL    HW1 4350   2.120   0.507   0.224  0.1697  0.6307 -0.4602
 1443SOL    HW2 4351   2.068   0.549   0.359  1.6048  1.4014 -0.1212
 1444SOL     OW 4352   3.889   4.292   4.292 -0.1294  0.0628  0.8766
 1444SOL    HW1 4353   3.803   4.332   4.300 -0.3236 -0.2361  0.3503
 1444SOL    HW2 4354   3.947   4.364   4.265 -0.1728  0.3027  1.4104
 1445SOL     OW 4355   3.305   2.181   0.178 -0.0832  0.2390 -0.1691
 1445SOL    HW1 4356   3.331   2.089   0.167  1.8000  0.3049  2.7401
 1445SOL    HW2 4357   3.377   2.220   0.226 -1.9545  2.6577  0.8484
 1446SOL     OW 4358   1.743   2.545   3.909 -0.1705 -0.2255 -0.1413
 1446SOL    HW1 4359   1.763   2.523   3.818  1.0491 -2.2721  0.5537
 1446SOL    HW2 4360   1.792   2.625   3.926  1.0712 -0.8225 -0.7896
 1447SOL     OW 4361   1.308   3.735   2.142 -0.3516 -0.2569 -0.3050
 1447SOL    HW1 4362   1.306   3.821   2.100 -0.0020 -0.0245  0.1505
 1447SOL    HW2 4363   1.218   3.702   2.134 -0.6755  0.4745  0.1902
 1448SOL     OW 4364   3.775   2.478   0.929 -0.3879  0.0973  0.4680
 1448SOL    HW1 4365   3.837   2.498   0.999  0.4823 -1.3980  0.1875
 1448SOL    HW2 4366   3.831   2.452   0.855 -1.3276 -1.8303  0.3792
 1449SOL     OW 4367   4.385   2.298   0.683 -0.2643  0.1624 -0.4550
 1449SOL    HW1 4368   4.345   2.230   0.628 -0.0372  1.1416 -1.9068
 1449SOL    HW2 4369   4.314   2.360   0.700 -0.2343  0.0639  0.0329
 1450SOL     OW 4370   0.310   2.804   1.468 -0.1768  0.0110  0.3732
 1450SOL    HW1 4371   0.251   2.836   1.536 -0.6643  1.0609 -0.5073
 1450SOL    HW2 4372   0.352   2.726   1.506 -0.9063  0.2066  1.6139
 1451SOL     OW 4373   2.907   2.669   1.444  0.0635  0.5287 -0.2394
 1451SOL    HW1 4374   2.822   2.707   1.464 -0.2158  0.9923 -2.1032
 1451SOL    HW2 4375   2.910   2.589   1.497 -0.8046  1.3442  1.1058
 1452SOL     OW 4376   4.870   3.528   0.633  0.1905  0.2574  0.1078
 1452SOL    HW1 4377   4.887   3.438   0.606  0.2194  0.3580 -0.2126
 1452SOL    HW2 4378   4.804   3.521   0.701  1.3199 -0.1262  1.2124
 1453SOL     OW 4379   2.347   1.909   4.353  0.8012 -0.2245 -0.1186
 1453SOL    HW1 4380   2.387   1.970   4.292 -1.1748  1.5068  0.2096
 1453SOL    HW2 4381   2.399   1.829   4.345  2.2064  0.8148 -2.0787
 1454SOL     OW 4382   1.530   2.630   3.604 -0.2504 -0.0907 -0.0477
 1454SOL    HW1 4383   1.619   2.665   3.607  0.6070 -2.0639 -1.2112
 1454SOL    HW2 4384   1.474   2.708   3.603  1.3941  1.1901  1.3470
 1455SOL     OW 4385   0.834   1.615   3.833 -0.2801 -0.0197 -0.3045
 1455SOL    HW1 4386   0.768   1.553   3.863 -1.5947  1.4275 -0.0896
 1455SOL    HW2 4387   0.838   1.681   3.902 -0.6955  1.4229 -1.5964
 1456SOL     OW 4388   2.641   4.711   3.618  0.4203  0.0748  0.4244
 1456SOL    HW1 4389   2.606   4.743   3.702 -3.2532 -0.6388 -0.6284
 1456SOL    HW2 4390   2.630   4.785   3.558  0.8095 -0.1613  0.0581
 1457SOL     OW 4391   2.437   0.616   3.694 -0.3583 -0.1773  0.1709
 1457SOL    HW1 4392   2.531   0.637   3.690 -0.5673  0.7186 -0.6746
 1457SOL    HW2 4393   2.394   0.701   3.689 -1.2194 -0.5457  1.1504
 1458SOL     OW 4394   4.786   4.201   4.511  0.0289  0.7700  0.0961
 1458SOL    HW1 4395   4.716   4.199   4.576  0.4338  1.8981  0.6087
 1458SOL    HW2 4396   4.741   4.192   4.427 -0.3943 -1.9479  0.5257
 1459SOL     OW 4397   0.734   2.379   0.724  0.2475 -0.0353  0.3426
 1459SOL    HW1 4398   0.678   2.354   0.798  0.3612 -0.8505  0.1603
 1459SOL    HW2 4399   0.738   2.474   0.728 -0.8477  0.0116  0.5891
 1460SOL     OW 4400   4.634   2.997   3.441 -0.0835 -0.4154 -0.5809
 1460SOL    HW1 4401   4.562   2.965   3.386  0.5581 -0.1781 -1.5979
 1460SOL    HW2 4402   4.712   2.957   3.403  0.3535 -0.4414  0.3326
 1461SOL     OW 4403   0.048   1.106   4.528  0.2711  0.1530 -0.1794
 1461SOL    HW1 4404   0.125   1.050   4.541 -0.0487 -0.4354 -0.7565
 1461SOL    HW2 4405   0.068   1.186   4.577  1.4246  0.1729 -0.6592
 1462SOL     OW 4406   1.443   4.352   0.879  0.2818  0.0125 -0.3678
 1462SOL    HW1 4407   1.442   4.257   0.892 -0.3578  0.0224 -0.2753
 1462SOL    HW2 4408   1.497   4.385   0.950  0.2355 -0.2624 -0.2021
 1463SOL     OW 4409   1.701   4.275   2.530  0.1466  0.4966  0.6253
 1463SOL    HW1 4410   1.709   4.184   2.501 -1.3026  0.0441  1.5321
 1463SOL    HW2 4411   1.649   4.318   2.462 -0.3554  0.2962  0.8836
 1464SOL     OW 4412   4.220   4.858   1.032  0.3325 -0.0202  0.2444
 1464SOL    HW1 4413   4.242   4.790   1.095  0.6902  0.1478  0.2999
 1464SOL    HW2 4414   4.292   4.858   0.969 -0.1432 -0.3638 -0.3193
 1465SOL     OW 4415   0.245   1.253   2.969 -0.1211  0.0697 -0.2825
 1465SOL    HW1 4416   0.260   1.242   3.063  0.3689 -0.0967 -0.3799
 1465SOL    HW2 4417   0.186   1.328   2.963 -0.5360 -0.2097  0.1825
 1466SOL     OW 4418   0.386   4.655   1.522 -0.2852  0.0038 -0.1751
 1466SOL    HW1 4419   0.450   4.645   1.451 -1.3773 -1.4679 -0.9995
 1466SOL    HW2 4420   0.388   4.571   1.568 -2.0363 -0.3153 -0.6096
 1467SOL     OW 4421   2.584   3.317   2.174  0.1808  0.4071  0.5243
 1467SOL    HW1 4422   2.609   3.237   2.221  0.6621  1.2854  1.8314
 1467SOL    HW2 4423   2.611   3.388   2.232 -1.4154  1.5059 -0.0026
 1468SOL     OW 4424   2.600   3.567   0.169  0.5659  0.2380 -0.4211
 1468SOL    HW1 4425   2.562   3.620   0.098 -0.1320  0.4901  0.1304
 1468SOL    HW2 4426   2.608   3.628   0.242  0.8853 -0.1298 -0.1483
 1469SOL     OW 4427   1.047   4.621   0.694  0.2800 -0.0930  0.2166
 1469SOL    HW1 4428   0.987   4.681   0.651 -0.3379 -1.8595 -1.5216
 1469SOL    HW2 4429   1.129   4.630   0.645 -0.0378 -1.1650 -0.5487
 1470SOL     OW 4430   3.251   2.209   1.423 -0.0926  0.0705 -0.3620
 1470SOL    HW1 4431   3.167   2.213   1.378 -0.8732 -1.2251  0.8887
 1470SOL    HW2 4432   3.265   2.298   1.456 -0.3625  0.5863 -1.6027
 1471SOL     OW 4433   1.016   2.152   1.924  0.0907  0.1874  0.0017
 1471SOL    HW1 4434   1.103   2.190   1.934 -0.4251  1.4917 -0.3442
 1471SOL    HW2 4435   0.966   2.186   1.999 -0.0851 -0.6891  0.2950
 1472SOL     OW 4436   1.017   0.646   0.492  0.3142 -0.6192 -0.1966
 1472SOL    HW1 4437   1.092   0.596   0.524 -0.2760 -0.1891  2.0512
 1472SOL    HW2 4438   1.055   0.715   0.438  1.5461 -0.4779  0.8126
 1473SOL     OW 4439   0.567   3.987   3.968  0.0310  0.2796 -0.0304
 1473SOL    HW1 4440   0.639   3.941   3.925 -0.2571 -1.1511  0.9178
 1473SOL    HW2 4441   0.592   4.079   3.964  1.0264 -0.0101 -1.3122
 1474SOL     OW 4442   0.301   3.326   3.264 -0.4991 -0.2779 -0.3676
 1474SOL    HW1 4443   0.373   3.371   3.308 -1.6121 -1.2531  2.7762
 1474SOL    HW2 4444   0.266   3.390   3.203  1.7257  0.9136 -0.4724
 1475SOL     OW 4445   0.746   4.827   4.824 -0.0371  0.2163 -0.1526
 1475SOL    HW1 4446   0.793   4.889   4.767 -0.3328  1.0620  0.5089
 1475SOL    HW2 4447   0.796   4.828   4.906 -0.0021 -0.4907 -0.1602
 1476SOL     OW 4448   4.542   0.043   4.763 -0.7274  0.1283 -0.0476
 1476SOL    HW1 4449   4.556   0.136   4.744  0.6442 -0.4477 -2.2743
 1476SOL    HW2 4450   4.625   0.013   4.801 -0.9118 -0.2991  0.0266
 1477SOL     OW 4451   0.068   3.593   2.140  0.1045 -0.3508  0.0747
 1477SOL    HW1 4452   0.162   3.606   2.126  0.4034 -0.9850  1.3411
 1477SOL    HW2 4453   0.036   3.555   2.058  0.8137  0.4620 -0.6049
 1478SOL     OW 4454   0.617   2.861   3.294  0.2893 -0.5637  0.1198
 1478SOL    HW1 4455   0.563   2.917   3.238  0.9104 -0.8352 -0.7754
 1478SOL    HW2 4456   0.622   2.777   3.247  3.8278  0.2880 -1.3817
 1479SOL     OW 4457   3.087   1.339   3.105 -0.3335  0.3208  0.1703
 1479SOL    HW1 4458   3.160   1.306   3.053 -0.4959 -2.7330  1.6400
 1479SOL    HW2 4459   3.125   1.410   3.157  0.7749  0.8045 -1.2358
 1480SOL     OW 4460   2.809   1.196   0.255  0.3727 -0.1199  0.3773
 1480SOL    HW1 4461   2.887   1.184   0.310 -0.6348  0.3075  1.9402
 1480SOL    HW2 4462   2.742   1.141   0.295 -0.5856  0.7206 -0.0280
 1481SOL     OW 4463   0.218   2.466   3.769 -0.3397  0.0205  0.3129
 1481SOL    HW1 4464   0.147   2.466   3.704  1.5462  0.4238 -1.8779
 1481SOL    HW2 4465   0.270   2.389   3.748  0.2812  0.1324  1.3966
 1482SOL     OW 4466   4.586   0.718   2.890 -0.2488  0.3098  0.3670
 1482SOL    HW1 4467   4.673   0.705   2.852  0.4517  0.5680  1.8016
 1482SOL    HW2 4468   4.589   0.806   2.928 -1.2680  0.4669  0.1106
 1483SOL     OW 4469   4.249   4.504   0.195  0.0330  0.2312  0.7066
 1483SOL    HW1 4470   4.305   4.580   0.180 -0.0323  0.4069  1.3487
 1483SOL    HW2 4471   4.161   4.541   0.205 -0.2683 -0.0680 -0.6382
 1484SOL     OW 4472   0.417   1.000   3.714  0.5965  0.4022 -0.5683
 1484SOL    HW1 4473   0.376   0.949   3.644 -1.2505  1.7183 -0.5298
 1484SOL    HW2 4474   0.454   1.076   3.669  3.0464 -0.7165 -0.5842
 1485SOL     OW 4475   4.760   4.481   3.235 -0.0307 -0.1305  0.1982
 1485SOL    HW1 4476   4.721   4.492   3.321 -0.8202  0.6441 -0.2349
 1485SOL    HW2 4477   4.813   4.560   3.222  0.1098 -0.2577 -0.0098
 1486SOL     OW 4478   3.175   3.175   3.370  0.4066  0.4616 -0.9898
 1486SOL    HW1 4479   3.128   3.189   3.452  1.3235 -1.8659  0.0265
 1486SOL    HW2 4480   3.116   3.123   3.316  0.4927  0.4566 -1.0807
 1487SOL     OW 4481   0.278   0.719   0.277  0.0865 -0.2406  0.0626
 1487SOL    HW1 4482   0.345   0.748   0.339  1.3226 -1.0579 -0.8200
 1487SOL    HW2 4483   0.219   0.794   0.268  1.1410  0.6770  0.5381
 1488SOL     OW 4484   1.445   2.055   1.037  0.7560  0.0972 -0.5602
 1488SOL    HW1 4485   1.531   2.094   1.023  0.2600  1.6131  0.3134
 1488SOL    HW2 4486   1.384   2.117   0.996 -0.1017  0.6552  1.4107
 1489SOL     OW 4487   0.441   1.178   4.794 -0.3076 -0.4835  0.9012
 1489SOL    HW1 4488   0.476   1.261   4.825 -1.7443 -0.5639  3.0274
 1489SOL    HW2 4489   0.513   1.116   4.804  1.1539  0.6431 -1.8328
 1490SOL     OW 4490   3.393   2.021   1.573 -0.0991 -0.3437  0.1136
 1490SOL    HW1 4491   3.330   2.072   1.523  0.3685  0.0816 -0.0600
 1490SOL    HW2 4492   3.478   2.056   1.546  0.2061 -0.8663  0.3815
 1491SOL     OW 4493   3.322   4.224   1.030 -0.4910 -0.0566  0.1395
 1491SOL    HW1 4494   3.312   4.220   1.125  0.2671  0.5181  0.2456
 1491SOL    HW2 4495   3.370   4.145   1.008  1.4127  0.9166  0.5313
 1492SOL     OW 4496   1.779   4.872   4.629 -0.5180 -0.0696 -0.3791
 1492SOL    HW1 4497   1.871   4.871   4.657  0.5750 -1.8612 -3.4593
 1492SOL    HW2 4498   1.764   4.962   4.600 -0.0688  0.4759  0.9889
 1493SOL     OW 4499   0.403   1.199   2.727 -0.2471  0.1873 -0.2587
 1493SOL    HW1 4500   0.366   1.209   2.814  2.3349  0.8279  0.8546
 1493SOL    HW2 4501   0.432   1.286   2.702 -0.1534 -0.1483 -1.3959
 1494SOL     OW 4502   4.372   0.576   3.010  0.2610  0.4700 -0.4515
 1494SOL    HW1 4503   4.360   0.481   3.014 -0.7940  0.6007 -0.4052
 1494SOL    HW2 4504   4.448   0.587   2.952  1.3686 -0.4466  0.7581
 1495SOL     OW 4505   4.147   3.274   3.983  0.1873  0.0984 -0.4405
 1495SOL    HW1 4506   4.218   3.333   3.960  0.2671  1.1700  2.2148
 1495SOL    HW2 4507   4.089   3.274   3.907  3.1478 -1.1614 -2.8731
 1496SOL     OW 4508   3.850   4.531   4.655  0.1072 -0.1654 -0.3015
 1496SOL    HW1 4509   3.804   4.567   4.731 -0.3168  0.7517 -0.9641
 1496SOL    HW2 4510   3.886   4.448   4.686  1.4007  0.9558  1.3898
 1497SOL     OW 4511   0.334   1.808   3.953 -0.0673  1.1336  0.1650
 1497SOL    HW1 4512   0.340   1.805   4.048  1.3897  0.3060  0.0834
 1497SOL    HW2 4513   0.284   1.887   3.934  0.1141  1.6182  1.6014
 1498SOL     OW 4514   1.371   4.276   3.331 -0.3089  0.7219  0.0636
 1498SOL    HW1 4515   1.437   4.210   3.307  0.6875  1.4442  0.7480
 1498SOL    HW2 4516   1.368   4.334   3.255 -2.3651 -0.9447 -1.2414
 1499SOL     OW 4517   4.019   4.295   4.638  0.0435 -0.3548  0.4561
 1499SOL    HW1 4518   4.080   4.350   4.590  1.3339 -1.5144  0.6983
 1499SOL    HW2 4519   4.074   4.228   4.679 -1.1426 -0.1596  2.5035
 1500SOL     OW 4520   2.504   0.930   2.140 -0.0229  0.0003 -0.1737
 1500SOL    HW1 4521   2.471   0.959   2.226 -1.1705 -0.4002 -0.4647
 1500SOL    HW2 4522   2.439   0.961   2.078  1.7068  1.9145 -1.1525
 1501SOL     OW 4523   0.883   0.301   2.487 -0.1106  0.0836  0.2884
 1501SOL    HW1 4524   0.942   0.337   2.421 -0.7718 -0.7234 -0.7749
 1501SOL    HW2 4525   0.877   0.369   2.554  1.2175  0.5884 -0.0656
 1502SOL     OW 4526   3.909   4.009   0.373  0.0767 -0.5505 -0.0776
 1502SOL    HW1 4527   3.861   3.935   0.337 -0.4990 -0.6063  0.7539
 1502SOL    HW2 4528   3.976   3.969   0.428 -0.6521 -0.4740  0.8969
 1503SOL     OW 4529   0.830   3.531   4.499  0.3226  0.5408 -0.2205
 1503SOL    HW1 4530   0.877   3.514   4.417 -0.6141  0.3849 -0.7389
 1503SOL    HW2 4531   0.763   3.595   4.475  0.5434  1.0933  0.6041
 1504SOL     OW 4532   4.261   4.494   0.936 -0.3370 -0.5260  0.0605
 1504SOL    HW1 4533   4.277   4.522   0.846 -0.7483 -2.3509 -0.6317
 1504SOL    HW2 4534   4.166   4.482   0.941 -0.1676 -2.0091  0.2060
 1505SOL     OW 4535   1.182   3.298   2.997  0.3836 -0.4534 -0.1005
 1505SOL    HW1 4536   1.134   3.381   2.993  1.1587  0.4852  4.3062
 1505SOL    HW2 4537   1.114   3.231   2.996 -0.6498  0.5354  0.6287
 1506SOL     OW 4538   1.349   1.161   4.279  0.1683 -0.2276 -0.6368
 1506SOL    HW1 4539   1.348   1.156   4.184  3.1296 -3.0668 -0.6859
 1506SOL    HW2 4540   1.301   1.084   4.308 -0.2656  0.3333  0.1994
 1507SOL     OW 4541   3.099   2.719   3.859 -0.2294 -0.8674  0.1853
 1507SOL    HW1 4542   3.014   2.761   3.845  1.0908  1.8409 -0.2112
 1507SOL    HW2 4543   3.118   2.677   3.775 -0.9713 -1.1255  0.1363
 1508SOL     OW 4544   1.339   3.981   0.217  0.1758  0.6914  0.1031
 1508SOL    HW1 4545   1.312   3.904   0.269  0.9529  0.8053  0.7020
 1508SOL    HW2 4546   1.416   4.015   0.264 -0.3674  2.0513  0.0491
 1509SOL     OW 4547   2.295   4.624   1.282 -0.8637 -0.0585 -0.0329
 1509SOL    HW1 4548   2.211   4.668   1.291 -0.2443  0.8683  1.9516
 1509SOL    HW2 4549   2.289   4.547   1.339 -0.3011  0.1585  0.3347
 1510SOL     OW 4550   2.194   4.690   2.019  0.3571 -0.6748  0.3200
 1510SOL    HW1 4551   2.254   4.681   2.094 -1.1418  0.4094  1.7406
 1510SOL    HW2 4552   2.155   4.777   2.031 -2.5067 -1.8390  0.2951
 1511SOL     OW 4553   0.130   2.975   2.705 -0.6036 -0.5112  0.5187
 1511SOL    HW1 4554   0.211   3.007   2.665 -1.1385 -1.4519 -1.4534
 1511SOL    HW2 4555   0.096   3.050   2.753  1.1538  0.0606  0.9474
 1512SOL     OW 4556   4.726   4.485   0.536  0.1966  0.3361  0.4618
 1512SOL    HW1 4557   4.795   4.538   0.576 -0.6858  0.5531  1.7549
 1512SOL    HW2 4558   4.727   4.403   0.585  0.2761 -0.1134 -0.2693
 1513SOL     OW 4559   2.382   2.895   4.646  1.1151 -0.0859 -0.2961
 1513SOL    HW1 4560   2.430   2.940   4.716  0.4688  2.3796 -1.3228
 1513SOL    HW2 4561   2.304   2.860   4.689  1.9031 -0.7467  0.6412
 1514SOL     OW 4562   0.539   3.525   3.279  0.1707 -0.0878 -0.6303
 1514SOL    HW1 4563   0.575   3.543   3.192  0.3316  0.4622 -0.4512
 1514SOL    HW2 4564   0.612   3.486   3.327  0.3039  0.3303 -0.4986
 1515SOL     OW 4565   2.785   0.825   1.238  0.2298 -0.3501 -0.8349
 1515SOL    HW1 4566   2.740   0.759   1.291  1.2975 -0.8162 -0.4990
 1515SOL    HW2 4567   2.874   0.829   1.272  0.9225 -0.5776 -2.4942
 1516SOL     OW 4568   3.675   2.493   2.062 -0.0030 -0.1605 -0.2989
 1516SOL    HW1 4569   3.751   2.492   2.119 -0.8240 -0.9096  0.8252
 1516SOL    HW2 4570   3.666   2.585   2.035  0.1070  0.3068  1.1842
 1517SOL     OW 4571   4.074   0.527   4.893 -0.1464 -0.1970  0.3003
 1517SOL    HW1 4572   4.075   0.582   4.971  2.0215 -0.3559  0.4523
 1517SOL    HW2 4573   4.112   0.582   4.825  0.5520 -0.9486  0.0596
 1518SOL     OW 4574   2.059   0.835   3.069  0.0396  0.5147 -0.0277
 1518SOL    HW1 4575   1.984   0.881   3.032  0.4835  0.5683 -0.8871
 1518SOL    HW2 4576   2.123   0.832   2.998  0.5087 -0.3105  0.4092
 1519SOL     OW 4577   0.279   3.875   2.239 -0.6672 -0.2240 -0.4990
 1519SOL    HW1 4578   0.218   3.915   2.301 -0.1788 -0.4044  0.1102
 1519SOL    HW2 4579   0.225   3.853   2.163 -1.4467 -0.7509  0.1875
 1520SOL     OW 4580   2.887   1.238   1.773  0.6070  0.2267  0.1950
 1520SOL    HW1 4581   2.892   1.322   1.728  3.6048 -2.3776 -5.1901
 1520SOL    HW2 4582   2.812   1.194   1.734  0.3736 -0.4909  1.3788
 1521SOL     OW 4583   0.531   2.236   1.669  0.0059  0.1156 -0.2604
 1521SOL    HW1 4584   0.513   2.330   1.674  0.7156  0.2006  0.8302
 1521SOL    HW2 4585   0.496   2.200   1.750  0.9947 -0.3412 -0.0194
 1522SOL     OW 4586   1.520   2.888   1.270 -0.1801 -0.3191  0.1529
 1522SOL    HW1 4587   1.465   2.937   1.330  0.1798  0.2796  0.0035
 1522SOL    HW2 4588   1.594   2.946   1.252  0.1814 -0.8569 -0.1414
 1523SOL     OW 4589   2.469   0.817   2.588  0.8569  0.1148  0.4215
 1523SOL    HW1 4590   2.469   0.766   2.668 -0.6834 -0.7482 -0.0782
 1523SOL    HW2 4591   2.433   0.758   2.522 -1.4075  1.9120 -0.0919
 1524SOL     OW 4592   4.899   0.438   0.623 -0.6108  0.2492 -0.0727
 1524SOL    HW1 4593   4.841   0.365   0.645 -1.7952  1.0697 -0.3801
 1524SOL    HW2 4594   4.983   0.415   0.662 -0.3212 -2.3168 -1.9537
 1525SOL     OW 4595   2.814   3.285   2.452 -0.5530  0.5706  0.4522
 1525SOL    HW1 4596   2.782   3.207   2.407 -1.6805  0.9832  0.5162
 1525SOL    HW2 4597   2.745   3.350   2.440  1.3605  2.3873 -1.6914
 1526SOL     OW 4598   1.233   3.612   1.340 -0.3213 -0.6883 -0.0020
 1526SOL    HW1 4599   1.245   3.649   1.427 -0.1803 -0.2766 -0.1957
 1526SOL    HW2 4600   1.152   3.651   1.308  0.1570 -0.0550 -0.4571
 1527SOL     OW 4601   0.904   4.774   3.024 -0.1201 -0.1436  0.0191
 1527SOL    HW1 4602   0.864   4.725   2.951  1.1930 -0.5525 -0.4453
 1527SOL    HW2 4603   0.929   4.857   2.985  0.5050 -0.3292  0.0131
 1528SOL     OW 4604   2.414   2.938   2.336  0.4996 -0.3238 -0.4501
 1528SOL    HW1 4605   2.415   2.928   2.241  1.3244 -0.4953 -0.4326
 1528SOL    HW2 4606   2.505   2.925   2.362  0.3633  0.1998  0.3167
 1529SOL     OW 4607   4.594   3.867   1.302 -0.0825  0.2195 -0.2133
 1529SOL    HW1 4608   4.650   3.797   1.335  0.8042  0.6849 -0.6924
 1529SOL    HW2 4609   4.625   3.946   1.347 -0.4349  0.4684 -0.3962
 1530SOL     OW 4610   3.856   3.227   1.477 -0.2091  0.6385  0.3010
 1530SOL    HW1 4611   3.805   3.161   1.431 -1.2771  1.4415  0.2985
 1530SOL    HW2 4612   3.832   3.310   1.435  0.3731  1.1380  0.9324
 1531SOL     OW 4613   3.822   2.167   3.533 -0.0946 -0.0095  0.1482
 1531SOL    HW1 4614   3.878   2.107   3.483  0.4286 -0.3727  1.1359
 1531SOL    HW2 4615   3.868   2.179   3.616 -0.1424  1.8462 -0.0534
 1532SOL     OW 4616   2.632   2.760   3.263 -0.4091  0.0392  0.5710
 1532SOL    HW1 4617   2.725   2.782   3.262 -0.3448 -0.2467  0.1377
 1532SOL    HW2 4618   2.597   2.806   3.340  0.4242 -1.2287  1.7456
 1533SOL     OW 4619   4.312   0.523   3.285 -0.0768  0.0956  0.0388
 1533SOL    HW1 4620   4.232   0.476   3.262 -1.0438  2.5367 -2.0081
 1533SOL    HW2 4621   4.338   0.567   3.204  2.1109  1.1242  1.2219
 1534SOL     OW 4622   4.688   2.475   2.793  0.4938  0.3248  0.0812
 1534SOL    HW1 4623   4.763   2.448   2.740  0.5557 -0.8524  0.7327
 1534SOL    HW2 4624   4.630   2.520   2.731  0.6820 -0.7781 -0.9271
 1535SOL     OW 4625   4.601   3.732   0.895  0.4529  0.0019  0.7045
 1535SOL    HW1 4626   4.610   3.823   0.921 -1.9213 -0.3271  3.1486
 1535SOL    HW2 4627   4.535   3.733   0.826  0.2062  0.1353  0.9384
 1536SOL     OW 4628   3.030   0.894   3.385  0.0113 -0.0054 -0.0580
 1536SOL    HW1 4629   3.048   0.986   3.365 -1.1027  0.1042 -0.6036
 1536SOL    HW2 4630   3.115   0.859   3.414  0.0927  1.6482  2.0019
 1537SOL     OW 4631   2.594   0.631   4.598  0.8008 -0.3548 -0.4817
 1537SOL    HW1 4632   2.634   0.711   4.567  1.2926 -1.0890 -1.8269
 1537SOL    HW2 4633   2.518   0.659   4.650  0.9716  0.9502 -0.9314
 1538SOL     OW 4634   2.589   0.113   0.244 -0.2443  0.2234 -0.0608
 1538SOL    HW1 4635   2.661   0.114   0.308 -0.3208  0.6462  0.0209
 1538SOL    HW2 4636   2.512   0.091   0.295 -0.2405  0.1744 -0.0763
 1539SOL     OW 4637   2.552   2.356   4.752  0.2420  0.3858  0.2605
 1539SOL    HW1 4638   2.552   2.427   4.817 -0.4091  1.4183 -0.8230
 1539SOL    HW2 4639   2.467   2.364   4.708 -0.0080 -1.3375  0.3720
 1540SOL     OW 4640   2.900   4.148   0.645  0.1221  0.3898 -0.7240
 1540SOL    HW1 4641   2.889   4.243   0.635  2.3057  0.6241 -1.5491
 1540SOL    HW2 4642   2.974   4.139   0.705 -2.4760 -0.9210  2.5662
 1541SOL     OW 4643   4.673   0.190   2.529  0.3657  0.0407 -0.5436
 1541SOL    HW1 4644   4.717   0.112   2.562  0.2731 -0.4690 -1.5786
 1541SOL    HW2 4645   4.743   0.254   2.518  0.4433  0.1132  0.3091
 1542SOL     OW 4646   4.385   0.272   1.684 -0.2823  0.0523 -0.2119
 1542SOL    HW1 4647   4.302   0.295   1.725 -1.4756 -2.4576 -1.0273
 1542SOL    HW2 4648   4.391   0.329   1.608 -1.8019 -0.4278 -0.7261
 1543SOL     OW 4649   4.720   4.815   3.669  0.1187  0.0228  0.3557
 1543SOL    HW1 4650   4.673   4.898   3.676  0.8197  0.3326  2.0401
 1543SOL    HW2 4651   4.662   4.752   3.713  0.5060  0.0706  0.9529
 1544SOL     OW 4652   0.969   4.421   1.194 -0.4171  0.2113 -0.2239
 1544SOL    HW1 4653   1.039   4.477   1.161 -1.4871  1.4902 -0.4533
 1544SOL    HW2 4654   0.942   4.463   1.276 -0.7768 -0.3754 -0.0372
 1545SOL     OW 4655   2.588   0.264   2.063 -0.0237 -0.1083  0.1072
 1545SOL    HW1 4656   2.542   0.244   2.144  1.1770 -0.2727  0.7821
 1545SOL    HW2 4657   2.519   0.288   2.001 -1.2095 -2.5261  0.3682
 1546SOL     OW 4658   2.451   1.638   0.260  0.4973  0.5090  0.1494
 1546SOL    HW1 4659   2.467   1.690   0.338 -0.0981  0.7660  0.1091
 1546SOL    HW2 4660   2.497   1.684   0.189  0.5958  0.5670  0.2517
 1547SOL     OW 4661   1.492   2.522   1.525  0.6607 -0.1573 -0.2634
 1547SOL    HW1 4662   1.520   2.430   1.517  0.2106 -0.3507  0.2670
 1547SOL    HW2 4663   1.397   2.518   1.517  0.4811  0.0473  1.3096
 1548SOL     OW 4664   2.488   2.513   0.474  0.4918 -0.1349  0.0922
 1548SOL    HW1 4665   2.461   2.559   0.554  2.1676  0.5123  0.3385
 1548SOL    HW2 4666   2.581   2.496   0.487  0.5978 -0.8105 -1.3674
 1549SOL     OW 4667   2.644   4.172   2.611  0.0632  0.7367  0.6621
 1549SOL    HW1 4668   2.723   4.195   2.659  0.1929  0.9879  0.3337
 1549SOL    HW2 4669   2.638   4.077   2.619  1.7188  0.3905 -1.2881
 1550SOL     OW 4670   4.029   1.596   1.876 -0.2120  0.4745 -0.5546
 1550SOL    HW1 4671   4.007   1.674   1.928  0.0651  1.0551 -1.2979
 1550SOL    HW2 4672   4.085   1.629   1.806  0.7103 -0.5520 -0.3198
 1551SOL     OW 4673   1.297   3.961   1.407 -0.0645 -0.3262  0.1217
 1551SOL    HW1 4674   1.323   3.887   1.461  2.0941  1.0624  1.1361
 1551SOL    HW2 4675   1.201   3.962   1.412 -0.0944 -2.3566  0.9497
 1552SOL     OW 4676   3.002   2.808   0.620 -0.1179  0.3529 -0.0733
 1552SOL    HW1 4677   3.092   2.841   0.627 -0.0924  0.1894  0.3885
 1552SOL    HW2 4678   3.009   2.715   0.643 -0.5029  0.4821  0.5761
 1553SOL     OW 4679   2.480   1.298   2.014  0.5384 -0.2798  0.0714
 1553SOL    HW1 4680   2.455   1.292   2.107  0.6592 -1.3997  0.0536
 1553SOL    HW2 4681   2.440   1.379   1.983 -2.8354 -1.7498  0.1175
 1554SOL     OW 4682   4.668   1.142   3.196 -0.3318 -0.0551 -0.6213
 1554SOL    HW1 4683   4.721   1.118   3.272 -0.8478  1.4338  0.2304
 1554SOL    HW2 4684   4.586   1.094   3.208  0.1659 -1.0527 -1.0794
 1555SOL     OW 4685   3.352   3.880   4.517 -0.2143 -0.6274  0.1806
 1555SOL    HW1 4686   3.403   3.812   4.475 -0.5161 -0.5706 -0.2802
 1555SOL    HW2 4687   3.399   3.961   4.498 -1.8674 -0.1918 -2.6102
 1556SOL     OW 4688   2.460   4.668   3.145 -0.4398  0.7035 -0.1135
 1556SOL    HW1 4689   2.511   4.592   3.118  0.5500  0.7685  1.4525
 1556SOL    HW2 4690   2.405   4.688   3.069 -0.0590 -0.9933 -0.8854
 1557SOL     OW 4691   1.764   1.151   3.090 -0.0732  0.5228  1.1286
 1557SOL    HW1 4692   1.795   1.076   3.041  1.1385  1.9914 -0.4754
 1557SOL    HW2 4693   1.682   1.121   3.130 -0.6724 -1.0470 -1.0724
 1558SOL     OW 4694   4.036   3.124   1.252  0.2031 -0.0778  0.3628
 1558SOL    HW1 4695   3.943   3.131   1.229  0.1953  1.7569  0.7814
 1558SOL    HW2 4696   4.063   3.215   1.270  1.5498 -0.7878  2.2875
 1559SOL     OW 4697   2.689   1.878   4.742  0.0158 -0.5677  0.1937
 1559SOL    HW1 4698   2.730   1.830   4.671 -0.4429 -0.0388 -0.4348
 1559SOL    HW2 4699   2.687   1.968   4.712  0.0884 -0.2893  1.0065
 1560SOL     OW 4700   2.149   0.617   3.916 -0.0475  1.3478  0.2293
 1560SOL    HW1 4701   2.221   0.615   3.979 -0.0030 -0.4388  0.1725
 1560SOL    HW2 4702   2.180   0.564   3.842 -1.2281  0.9188  0.0126
 1561SOL     OW 4703   3.477   2.260   0.370 -0.1560  0.2155 -0.4898
 1561SOL    HW1 4704   3.534   2.333   0.394  1.4751 -1.0688 -0.2573
 1561SOL    HW2 4705   3.471   2.206   0.449 -1.5785  0.2216 -0.5673
 1562SOL     OW 4706   3.835   3.815   0.942  0.3878 -0.4165 -0.3281
 1562SOL    HW1 4707   3.905   3.838   0.881  0.3680  2.1281  0.4600
 1562SOL    HW2 4708   3.761   3.870   0.914 -0.7656 -1.8283 -0.1389
 1563SOL     OW 4709   2.125   3.091   2.125 -0.2519 -0.2785  0.3368
 1563SOL    HW1 4710   2.067   3.024   2.160  0.2638 -1.0307 -0.2082
 1563SOL    HW2 4711   2.069   3.168   2.114 -1.5044 -1.3598 -1.4264
 1564SOL     OW 4712   2.704   0.686   2.890  0.4235 -0.5525  0.4458
 1564SOL    HW1 4713   2.702   0.647   2.802  0.6805  0.6712 -0.1237
 1564SOL    HW2 4714   2.627   0.743   2.892 -1.0440 -2.4610  1.9537
 1565SOL     OW 4715   3.229   1.578   4.781 -0.6669  0.0283 -0.1947
 1565SOL    HW1 4716   3.247   1.495   4.826 -0.6162 -0.3573 -0.9044
 1565SOL    HW2 4717   3.179   1.552   4.704  1.9392  0.2974 -2.1021
 1566SOL     OW 4718   4.436   2.176   4.781 -0.9271  0.2770 -0.2529
 1566SOL    HW1 4719   4.362   2.116   4.784 -1.1755  0.6047  0.4863
 1566SOL    HW2 4720   4.413   2.241   4.715 -1.2200  0.2850 -0.1404
 1567SOL     OW 4721   2.793   4.600   0.812  0.0548  0.7100 -0.0650
 1567SOL    HW1 4722   2.870   4.624   0.864  1.2743 -0.8978 -1.0469
 1567SOL    HW2 4723   2.800   4.505   0.802 -0.5234  0.8736 -2.5590
 1568SOL     OW 4724   0.426   0.543   2.965 -0.6613  0.2761 -0.0753
 1568SOL    HW1 4725   0.429   0.625   3.015  0.2030  0.5412 -0.5469
 1568SOL    HW2 4726   0.424   0.474   3.032  0.7346  0.6176  0.3461
 1569SOL     OW 4727   2.287   2.764   2.013 -0.3477  0.0756 -0.2408
 1569SOL    HW1 4728   2.282   2.813   1.931 -1.3059  1.4707  0.6115
 1569SOL    HW2 4729   2.196   2.756   2.042 -0.0849 -1.0394  0.3324
 1570SOL     OW 4730   1.102   1.481   2.228 -0.0494 -0.4173  0.1268
 1570SOL    HW1 4731   1.193   1.488   2.259 -0.2569  0.9754  0.5330
 1570SOL    HW2 4732   1.049   1.499   2.306 -0.6648 -0.9461 -0.1661
 1571SOL     OW 4733   1.041   0.055   2.483 -0.0747  0.6919 -0.5807
 1571SOL    HW1 4734   1.016   0.043   2.391 -0.7912  1.7103 -0.5324
 1571SOL    HW2 4735   0.984   0.125   2.514 -1.4219 -1.1198  1.2744
 1572SOL     OW 4736   2.601   3.838   4.171 -0.2168  0.0648 -0.1922
 1572SOL    HW1 4737   2.684   3.807   4.208 -0.7001 -0.7521  0.2326
 1572SOL    HW2 4738   2.548   3.864   4.247 -0.6082 -0.0701 -0.4153
 1573SOL     OW 4739   2.343   0.511   4.525 -0.5330  0.0016 -0.2114
 1573SOL    HW1 4740   2.418   0.562   4.495 -0.5018  0.1796  0.1586
 1573SOL    HW2 4741   2.324   0.451   4.453  0.6117 -0.7573  0.0974
 1574SOL     OW 4742   0.394   1.811   2.224  0.1722  0.1366 -0.1730
 1574SOL    HW1 4743   0.434   1.780   2.306  0.2982  1.8081  0.4435
 1574SOL    HW2 4744   0.332   1.742   2.200  2.0453 -1.6527 -0.1370
 1575SOL     OW 4745   3.584   0.418   2.205  0.1116  0.3246  0.3992
 1575SOL    HW1 4746   3.591   0.445   2.297  0.1533 -3.0617  1.5366
 1575SOL    HW2 4747   3.494   0.388   2.196  0.1457  0.5032 -0.6536
 1576SOL     OW 4748   4.563   0.054   1.147  0.2339  0.0834  0.4629
 1576SOL    HW1 4749   4.634   0.107   1.183 -0.8092  1.2906  0.7758
 1576SOL    HW2 4750   4.608  -0.007   1.088  1.4654  1.3428  0.0312
 1577SOL     OW 4751   1.169   2.864   4.848 -0.3207 -0.2135  0.0361
 1577SOL    HW1 4752   1.153   2.880   4.755 -2.9775 -1.4636  0.1970
 1577SOL    HW2 4753   1.160   2.950   4.889 -0.3135  0.1565 -0.7278
 1578SOL     OW 4754   2.927   1.615   0.105  0.2414  0.0735 -0.4121
 1578SOL    HW1 4755   2.931   1.620   0.010 -2.3777  1.2822 -0.5495
 1578SOL    HW2 4756   2.878   1.535   0.123  1.5880 -0.6888  0.0049
 1579SOL     OW 4757   3.707   0.227   2.018  0.2579 -0.5273 -0.2392
 1579SOL    HW1 4758   3.763   0.267   1.952 -3.0185  1.4673 -2.0842
 1579SOL    HW2 4759   3.686   0.298   2.079  0.0191 -1.3185  0.6264
 1580SOL     OW 4760   2.793   1.233   2.632 -0.5565 -0.7032  0.2349
 1580SOL    HW1 4761   2.735   1.158   2.649 -2.2333  0.8643  1.8519
 1580SOL    HW2 4762   2.818   1.264   2.719  1.3508 -0.2532 -0.4210
 1581SOL     OW 4763   2.310   1.928   3.802 -0.2672 -0.1698 -0.0511
 1581SOL    HW1 4764   2.404   1.935   3.821 -0.0672 -2.3163 -0.1050
 1581SOL    HW2 4765   2.306   1.901   3.710 -0.9243 -0.7361  0.1402
 1582SOL     OW 4766   3.902   4.539   1.255  0.0296 -0.5634 -0.5350
 1582SOL    HW1 4767   3.985   4.516   1.297  0.2896  0.6925 -0.3213
 1582SOL    HW2 4768   3.893   4.633   1.270 -1.4432 -0.6828 -0.5482
 1583SOL     OW 4769   3.069   4.790   4.619  0.0466 -0.8511  0.1664
 1583SOL    HW1 4770   3.095   4.882   4.617  0.2572 -0.8953  0.5830
 1583SOL    HW2 4771   3.032   4.773   4.533  0.3813 -0.4856 -0.0545
 1584SOL     OW 4772   3.215   1.409   2.360 -0.5715  0.2930  0.5330
 1584SOL    HW1 4773   3.126   1.405   2.395 -0.0424  0.8788  2.0205
 1584SOL    HW2 4774   3.240   1.501   2.368  0.2641  0.0891  0.3477
 1585SOL     OW 4775   3.560   4.589   1.205 -0.2772 -0.0442 -0.1454
 1585SOL    HW1 4776   3.596   4.649   1.271 -3.2058  0.6762  0.9341
 1585SOL    HW2 4777   3.579   4.502   1.239 -1.0329  0.3193  1.2625
 1586SOL     OW 4778   3.525   2.050   4.231  0.0893 -0.0825  0.1813
 1586SOL    HW1 4779   3.566   1.990   4.293  2.2265 -0.3180 -1.3553
 1586SOL    HW2 4780   3.435   2.017   4.222  0.0576 -0.7167  2.2161
 1587SOL     OW 4781   3.166   3.689   0.505  0.3971  0.4066 -0.8046
 1587SOL    HW1 4782   3.161   3.750   0.579 -0.3541 -0.6473  0.0445
 1587SOL    HW2 4783   3.245   3.637   0.522  0.2917  0.2451 -0.8093
 1588SOL     OW 4784   2.016   2.027   3.506  0.4969 -0.7787  0.1214
 1588SOL    HW1 4785   1.979   2.091   3.445 -1.1875 -0.3649  1.5063
 1588SOL    HW2 4786   1.950   1.958   3.511  1.4519 -1.7137  0.0915
 1589SOL     OW 4787   1.294   4.250   2.755  0.4514  0.1608 -0.7120
 1589SOL    HW1 4788   1.363   4.217   2.812 -1.4391 -2.7409  0.0929
 1589SOL    HW2 4789   1.302   4.199   2.675  0.0107  0.6966 -1.1069
 1590SOL     OW 4790   4.932   4.317   3.443 -0.0139 -0.3501 -0.6392
 1590SOL    HW1 4791   4.972   4.375   3.378  0.8163 -0.7609 -0.5044
 1590SOL    HW2 4792   4.848   4.358   3.463  0.8983  1.2781  0.0791
 1591SOL     OW 4793   1.482   0.511   0.740 -0.2850  0.4058 -1.0866
 1591SOL    HW1 4794   1.401   0.519   0.790  0.8065 -0.5647  1.0088
 1591SOL    HW2 4795   1.463   0.448   0.671 -0.8184 -1.3998  0.6226
 1592SOL     OW 4796   3.916   3.006   0.872 -0.8168 -0.1858 -0.3200
 1592SOL    HW1 4797   3.940   2.931   0.926 -1.9638 -1.4379 -1.5085
 1592SOL    HW2 4798   3.821   3.005   0.870 -0.8141  0.5240 -1.4212
 1593SOL     OW 4799   1.573   0.582   0.311 -0.4329 -1.2201  0.2516
 1593SOL    HW1 4800   1.519   0.521   0.261 -0.4482 -0.4780 -0.6464
 1593SOL    HW2 4801   1.592   0.653   0.251 -0.6335 -0.1907  1.3675
 1594SOL     OW 4802   2.654   4.135   3.912  0.2202  0.2251 -0.2380
 1594SOL    HW1 4803   2.734   4.130   3.860 -0.0022 -0.4086 -0.5282
 1594SOL    HW2 4804   2.684   4.158   4.000  0.4730  2.9193 -0.9237
 1595SOL     OW 4805   1.723   2.512   4.642 -0.0581 -0.5248 -0.4175
 1595SOL    HW1 4806   1.636   2.528   4.679 -0.5677 -1.2879 -1.2664
 1595SOL    HW2 4807   1.709   2.506   4.548  1.3972  2.7288 -0.9892
 1596SOL     OW 4808   1.165   4.755   3.404 -0.3728 -0.2143 -0.3404
 1596SOL    HW1 4809   1.170   4.713   3.318  1.1965 -0.9365  0.0678
 1596SOL    HW2 4810   1.175   4.683   3.466 -0.6231  0.4133  0.4415
 1597SOL     OW 4811   3.448   3.045   2.006 -0.0950 -0.2617 -0.1566
 1597SOL    HW1 4812   3.502   3.099   2.063  0.3869 -2.2514  1.3708
 1597SOL    HW2 4813   3.369   3.097   1.993  1.1354  1.6503 -0.4247
 1598SOL     OW 4814   3.459   2.071   0.925  0.6635  0.3721 -0.1722
 1598SOL    HW1 4815   3.555   2.076   0.928  0.8045 -1.6138  1.3786
 1598SOL    HW2 4816   3.431   2.099   1.012 -0.0069 -0.5945 -0.0517
 1599SOL     OW 4817   1.161   0.852   3.482  0.4755 -0.2573  0.3925
 1599SOL    HW1 4818   1.223   0.920   3.510 -1.0528  0.8584  1.2071
 1599SOL    HW2 4819   1.079   0.899   3.468 -0.8448 -2.0448  1.7329
 1600SOL     OW 4820   3.215   0.101   1.686  0.0131 -0.4729 -0.1022
 1600SOL    HW1 4821   3.136   0.103   1.741 -0.9893  0.1840 -1.5288
 1600SOL    HW2 4822   3.251   0.013   1.701  0.0417 -0.1750  1.9336
 1601SOL     OW 4823   3.018   2.434   4.435  0.1412  0.3208 -0.3463
 1601SOL    HW1 4824   2.952   2.365   4.430 -0.4741  0.6708  1.7947
 1601SOL    HW2 4825   2.982   2.497   4.498  1.0154  2.2517 -1.6849
 1602SOL     OW 4826   1.523   1.611   1.457  0.0757  0.0726  0.6359
 1602SOL    HW1 4827   1.492   1.530   1.417  1.7971 -0.2077 -0.2106
 1602SOL    HW2 4828   1.603   1.632   1.410  1.0224  0.9085  2.5150
 1603SOL     OW 4829   3.264   1.242   4.745  0.2790  0.0424  0.5677
 1603SOL    HW1 4830   3.275   1.272   4.835  0.7169  0.3682  0.4049
 1603SOL    HW2 4831   3.178   1.275   4.719  0.8608  1.4032  0.3025
 1604SOL     OW 4832   2.263   0.037   1.038 -0.1103  0.2644  0.1029
 1604SOL    HW1 4833   2.255   0.084   1.121  0.8883  1.2597 -0.3464
 1604SOL    HW2 4834   2.345   0.068   1.000 -0.4433 -0.3379 -1.1715
 1605SOL     OW 4835   4.470   2.246   0.123 -0.1067 -0.6376 -0.0096
 1605SOL    HW1 4836   4.487   2.159   0.159  0.9245 -0.5241 -0.1993
 1605SOL    HW2 4837   4.437   2.228   0.034 -0.4318 -0.8465  0.1500
 1606SOL     OW 4838   0.951   0.485   1.903 -0.4263  0.0087  0.3104
 1606SOL    HW1 4839   0.861   0.516   1.911 -0.1347  1.0427 -0.2059
 1606SOL    HW2 4840   0.944   0.390   1.894 -1.6864  0.2731 -2.6386
 1607SOL     OW 4841   3.664   1.714   1.586  0.2977 -0.3138  0.4537
 1607SOL    HW1 4842   3.731   1.757   1.533  0.1261 -1.1232 -0.4573
 1607SOL    HW2 4843   3.713   1.657   1.646  0.4449 -0.7232 -0.0469
 1608SOL     OW 4844   4.565   2.978   3.706  0.1998 -0.5400 -0.0152
 1608SOL    HW1 4845   4.597   2.995   3.617  0.4928  1.5530  0.4297
 1608SOL    HW2 4846   4.620   3.034   3.762 -2.3563  1.0703  1.0601
 1609SOL     OW 4847   0.864   0.966   3.718 -0.5006  0.5426  0.3531
 1609SOL    HW1 4848   0.914   0.885   3.726  0.1960  0.8402 -0.7525
 1609SOL    HW2 4849   0.819   0.958   3.634 -2.7454  0.0825  1.5021
 1610SOL     OW 4850   4.377   0.523   0.051 -0.0275  0.5198  0.4586
 1610SOL    HW1 4851   4.329   0.602   0.024  0.1394  0.8764  1.1708
 1610SOL    HW2 4852   4.441   0.509  -0.018 -3.4441 -2.1435 -2.5536
 1611SOL     OW 4853   1.949   0.542   0.088  0.5025 -0.0460 -0.3001
 1611SOL    HW1 4854   1.963   0.624   0.039  1.0017  0.0209 -0.0516
 1611SOL    HW2 4855   1.860   0.550   0.122  0.6937  0.5789  0.0680
 1612SOL     OW 4856   3.277   1.602   2.575  0.3477 -0.2239 -0.1600
 1612SOL    HW1 4857   3.223   1.662   2.625 -1.9469 -2.1424 -0.1610
 1612SOL    HW2 4858   3.359   1.596   2.624  0.0872  1.7685  0.5755
 1613SOL     OW 4859   0.838   4.822   1.351  0.1534  0.3649 -0.0743
 1613SOL    HW1 4860   0.856   4.737   1.309  1.6231  0.2555  0.7196
 1613SOL    HW2 4861   0.770   4.861   1.296 -0.1192 -1.0632 -0.8106
 1614SOL     OW 4862   0.350   0.508   4.537  0.0267  0.3579  0.1659
 1614SOL    HW1 4863   0.336   0.508   4.442  2.2303  0.0456 -0.1928
 1614SOL    HW2 4864   0.292   0.438   4.568  0.3015 -0.5017 -1.1332
 1615SOL     OW 4865   3.841   1.153   2.160  0.3154 -0.2245  0.3168
 1615SOL    HW1 4866   3.891   1.151   2.241  1.0241 -0.8069 -0.1238
 1615SOL    HW2 4867   3.807   1.064   2.150  1.4012 -0.5479 -0.7264
 1616SOL     OW 4868   0.928   1.976   4.407 -0.3165  0.4763 -0.0915
 1616SOL    HW1 4869   1.014   1.980   4.365  0.1770  0.0512  0.8305
 1616SOL    HW2 4870   0.895   1.888   4.387  0.8953 -0.5840  2.1538
 1617SOL     OW 4871   3.589   3.676   2.199 -0.0488 -0.0253  0.2759
 1617SOL    HW1 4872   3.573   3.767   2.174 -0.0688  0.4288  1.8491
 1617SOL    HW2 4873   3.606   3.631   2.116 -0.0743  1.3979 -0.5299
 1618SOL     OW 4874   3.544   1.203   1.909 -0.8215 -0.1018 -0.5857
 1618SOL    HW1 4875   3.637   1.226   1.912 -0.5438 -1.0802 -1.1949
 1618SOL    HW2 4876   3.501   1.270   1.962 -0.0781  1.8273 -2.2810
 1619SOL     OW 4877   2.767   0.542   1.363 -0.2030 -0.4798 -0.1680
 1619SOL    HW1 4878   2.815   0.517   1.284 -2.3551 -0.6722 -1.5149
 1619SOL    HW2 4879   2.697   0.477   1.370 -0.2187 -0.3186  1.7952
 1620SOL     OW 4880   2.272   1.112   2.992  0.4388  0.5269 -0.0711
 1620SOL    HW1 4881   2.351   1.166   2.999 -0.3593  1.6102  0.9781
 1620SOL    HW2 4882   2.303   1.023   3.011  1.1934  1.1321  1.8121
 1621SOL     OW 4883   2.029   3.977   4.382  0.1937 -0.0319  0.7279
 1621SOL    HW1 4884   2.119   3.984   4.352 -0.4249 -1.0660 -1.7295
 1621SOL    HW2 4885   1.980   4.034   4.323 -0.8361  0.0579  1.6366
 1622SOL     OW 4886   4.634   1.424   0.180  0.2689  0.3235  0.0334
 1622SOL    HW1 4887   4.682   1.377   0.112 -1.3479 -2.4357  0.6281
 1622SOL    HW2 4888   4.544   1.428   0.148 -0.3460 -0.2563  1.5785
 1623SOL     OW 4889   1.905   1.347   4.813 -0.2587  0.3040  0.1677
 1623SOL    HW1 4890   1.827   1.292   4.804  0.7848 -0.9768 -1.9901
 1623SOL    HW2 4891   1.898   1.411   4.743  0.2503  0.6838  0.4532
 1624SOL     OW 4892   3.368   4.093   4.827 -0.3600  0.0321  0.3650
 1624SOL    HW1 4893   3.276   4.112   4.846 -0.7637 -0.1217 -1.2983
 1624SOL    HW2 4894   3.376   4.104   4.732  1.2748 -0.2639  0.4344
 1625SOL     OW 4895   3.052   0.325   1.490 -0.0652  0.0750 -0.7747
 1625SOL    HW1 4896   3.024   0.416   1.498  1.2937  0.3462  1.9193
 1625SOL    HW2 4897   2.971   0.275   1.495 -0.6629  1.0588 -0.3239
 1626SOL     OW 4898   3.712   1.952   4.427 -0.2932  0.6079 -0.4775
 1626SOL    HW1 4899   3.723   2.047   4.423  0.1601  0.6004  0.3637
 1626SOL    HW2 4900   3.751   1.927   4.511  0.6648 -0.4665 -1.2076
 1627SOL     OW 4901   2.905   0.973   0.126 -0.5663  0.4398  0.3887
 1627SOL    HW1 4902   2.833   0.912   0.141 -0.6827  0.9340  2.1073
 1627SOL    HW2 4903   2.868   1.059   0.144  0.1251  0.8207  0.0378
 1628SOL     OW 4904   2.558   3.898   4.430 -0.8054 -0.0294 -0.4578
 1628SOL    HW1 4905   2.541   3.826   4.490  0.9367 -0.5528 -0.5442
 1628SOL    HW2 4906   2.649   3.921   4.445 -0.6206  0.5086 -2.1853
 1629SOL     OW 4907   1.551   1.485   3.032  0.4381  0.5529  0.1682
 1629SOL    HW1 4908   1.625   1.424   3.024 -1.3384 -1.9089  1.3300
 1629SOL    HW2 4909   1.504   1.476   2.950  0.3840  0.6762  0.1861
 1630SOL     OW 4910   3.467   0.502   2.785 -0.3057 -0.1278  0.2346
 1630SOL    HW1 4911   3.538   0.527   2.843 -1.3812  1.5888  0.8811
 1630SOL    HW2 4912   3.479   0.408   2.771  1.9650  0.0839  0.4396
 1631SOL     OW 4913   4.206   2.760   2.128 -0.1796 -0.2273 -0.6515
 1631SOL    HW1 4914   4.235   2.815   2.055 -0.3133 -0.3170 -0.7747
 1631SOL    HW2 4915   4.239   2.673   2.106 -0.0587 -0.2164 -0.5107
 1632SOL     OW 4916   0.239   0.159   2.108  0.3542 -0.0055 -0.2883
 1632SOL    HW1 4917   0.151   0.197   2.114 -0.3786 -1.2652 -2.1982
 1632SOL    HW2 4918   0.281   0.207   2.036 -0.2866 -2.1123 -2.1594
 1633SOL     OW 4919   2.970   3.798   1.448 -0.2983  0.3847  0.5728
 1633SOL    HW1 4920   2.902   3.864   1.463 -1.5209 -0.2973 -1.5490
 1633SOL    HW2 4921   3.038   3.819   1.512 -1.6280  2.3120  1.4587
 1634SOL     OW 4922   4.473   2.915   0.763  0.1404  0.1696  0.6881
 1634SOL    HW1 4923   4.555   2.867   0.750 -0.1053 -0.2517  0.6607
 1634SOL    HW2 4924   4.483   2.995   0.711 -0.9004 -1.5487 -2.4691
 1635SOL     OW 4925   0.037   2.744   4.009 -0.7418  0.1260 -0.5788
 1635SOL    HW1 4926   0.103   2.724   4.075 -3.3331 -0.4239  2.0718
 1635SOL    HW2 4927   0.071   2.819   3.962  2.6235 -1.3471 -0.7566
 1636SOL     OW 4928   0.156  -0.022   0.602  1.0082  0.0150  0.3751
 1636SOL    HW1 4929   0.136   0.020   0.686  0.5790 -0.4741  0.5198
 1636SOL    HW2 4930   0.095   0.018   0.540  1.1317  0.1681  0.3506
 1637SOL     OW 4931   4.655   4.138   4.797  0.2271 -0.1285  0.3372
 1637SOL    HW1 4932   4.706   4.216   4.821  0.0659 -0.5038  2.0530
 1637SOL    HW2 4933   4.625   4.103   4.881 -1.6755 -0.7249 -0.5375
 1638SOL     OW 4934   2.145   4.402   1.402 -0.1731  0.0788  0.1897
 1638SOL    HW1 4935   2.056   4.403   1.368  0.7004  0.2724 -2.3048
 1638SOL    HW2 4936   2.172   4.310   1.401  0.3216  0.2171 -1.0758
 1639SOL     OW 4937   3.751   4.745   1.353  0.0581 -0.1906  0.3973
 1639SOL    HW1 4938   3.786   4.831   1.377  2.0592 -1.4223  2.1686
 1639SOL    HW2 4939   3.713   4.711   1.433 -1.8896 -0.5018 -0.5964
 1640SOL     OW 4940   0.040   1.061   0.817  0.0703  0.5835  0.8566
 1640SOL    HW1 4941  -0.054   1.078   0.823 -0.3876 -0.9088 -1.1849
 1640SOL    HW2 4942   0.069   1.115   0.743  0.6858  0.4552  0.9988
 1641SOL     OW 4943   1.965   0.333   2.333 -0.6433  0.0929  0.3375
 1641SOL    HW1 4944   2.003   0.272   2.396 -0.7328  0.0029  0.3037
 1641SOL    HW2 4945   2.014   0.318   2.252 -0.3795  0.3629  0.4462
 1642SOL     OW 4946   3.525   3.920   2.133 -0.0834 -0.5813  0.0630
 1642SOL    HW1 4947   3.564   4.002   2.165  0.1277 -0.5922 -0.1622
 1642SOL    HW2 4948   3.558   3.911   2.043 -0.0625 -0.9415  0.1047
 1643SOL     OW 4949   3.633   3.805   0.348  0.1952 -0.0069  0.5236
 1643SOL    HW1 4950   3.618   3.898   0.364 -0.5494 -0.3406  1.9538
 1643SOL    HW2 4951   3.647   3.768   0.436  1.1866 -1.1314 -0.0826
 1644SOL     OW 4952   1.941   1.105   1.981  0.3032 -0.2320 -0.0916
 1644SOL    HW1 4953   2.001   1.040   2.019  1.5886 -0.9317 -3.0606
 1644SOL    HW2 4954   1.986   1.189   1.993  1.3205 -0.6023 -1.1505
 1645SOL     OW 4955   1.201   0.646   4.233  0.1722 -0.2966 -0.1926
 1645SOL    HW1 4956   1.167   0.728   4.197 -0.6016 -0.9258 -0.9260
 1645SOL    HW2 4957   1.165   0.642   4.322 -0.2452 -0.1163 -0.3511
 1646SOL     OW 4958   3.309   4.787   4.292 -0.0727 -0.1260  0.2361
 1646SOL    HW1 4959   3.366   4.768   4.366  2.6764 -0.1700 -1.7539
 1646SOL    HW2 4960   3.338   4.729   4.223 -0.6770  1.7882 -1.7455
 1647SOL     OW 4961   3.310   1.202   4.125  0.2212  0.0760 -0.8459
 1647SOL    HW1 4962   3.280   1.220   4.215  1.8069  0.8999 -0.4496
 1647SOL    HW2 4963   3.398   1.166   4.136 -0.2836 -1.6451 -2.0045
 1648SOL     OW 4964   3.960   1.356   4.417  0.0544 -0.1836  0.9746
 1648SOL    HW1 4965   3.968   1.309   4.500  3.0184 -0.2639  0.7438
 1648SOL    HW2 4966   3.945   1.447   4.442  0.8666 -0.2159  1.6151
 1649SOL     OW 4967   2.249   1.475   4.680 -0.5944 -0.5876 -0.5772
 1649SOL    HW1 4968   2.344   1.470   4.692 -0.8347 -2.0636  1.0907
 1649SOL    HW2 4969   2.220   1.539   4.745 -0.9446 -1.8624  0.5734
 1650SOL     OW 4970   2.622   4.675   1.240  0.7511  0.5031  0.4169
 1650SOL    HW1 4971   2.554   4.707   1.298 -0.5098  1.4276 -1.4855
 1650SOL    HW2 4972   2.596   4.585   1.220  0.6486  0.5132  0.5049
 1651SOL     OW 4973   4.293   4.423   1.568 -0.5292  0.1469  0.1532
 1651SOL    HW1 4974   4.319   4.400   1.657  0.0402  0.8204  0.1707
 1651SOL    HW2 4975   4.363   4.480   1.536 -1.4967  1.2208 -0.1525
 1652SOL     OW 4976   0.350   0.069   4.211 -0.5688  0.4246  0.0997
 1652SOL    HW1 4977   0.356   0.074   4.116  0.4775  0.7251  0.1686
 1652SOL    HW2 4978   0.280   0.131   4.233 -0.9229  0.2413 -0.4774
 1653SOL     OW 4979   0.783   4.519   4.776  0.2018  0.1937 -0.0763
 1653SOL    HW1 4980   0.871   4.495   4.805 -0.8028 -1.6147  1.6827
 1653SOL    HW2 4981   0.782   4.615   4.781  1.5276  0.1707  1.5847
 1654SOL     OW 4982   3.622   0.670   0.977  0.1305  0.2521  0.2930
 1654SOL    HW1 4983   3.692   0.647   0.916  0.3225  0.2152  0.5238
 1654SOL    HW2 4984   3.600   0.587   1.021 -1.5398 -0.1978 -1.2718
 1655SOL     OW 4985   2.446   2.300   2.549 -0.0237  0.2978  0.0056
 1655SOL    HW1 4986   2.490   2.298   2.464  0.2381 -2.3328  0.1218
 1655SOL    HW2 4987   2.516   2.286   2.612 -0.6789 -1.6820  0.3458
 1656SOL     OW 4988   2.059   0.989   2.404 -0.0579 -0.0922 -0.3278
 1656SOL    HW1 4989   2.065   0.955   2.493 -3.1628 -0.5037 -0.1754
 1656SOL    HW2 4990   1.996   1.061   2.410 -0.7644 -0.5049 -2.2769
 1657SOL     OW 4991   2.458   0.691   1.276  0.0479  0.2587  0.1804
 1657SOL    HW1 4992   2.499   0.606   1.261  0.7412  0.7542 -0.9106
 1657SOL    HW2 4993   2.453   0.699   1.371  0.8075 -0.6092  0.3123
 1658SOL     OW 4994   2.804   2.886   2.719  0.1426 -0.2101 -0.2992
 1658SOL    HW1 4995   2.854   2.912   2.641  0.5435 -1.9566 -0.6677
 1658SOL    HW2 4996   2.865   2.902   2.792  1.2801 -2.1853 -0.7318
 1659SOL     OW 4997   3.575   0.053   0.244 -0.7303 -0.5292  0.1246
 1659SOL    HW1 4998   3.669   0.053   0.261 -0.8799 -1.7598  1.0958
 1659SOL    HW2 4999   3.537   0.012   0.322 -2.1401  0.6477  0.0862
 1660SOL     OW 5000   1.077   1.820   4.048 -0.2960 -0.7925 -0.3224
 1660SOL    HW1 5001   0.986   1.810   4.021  0.4322 -2.7915 -2.3819
 1660SOL    HW2 5002   1.124   1.752   4.000  2.1232 -0.6584  1.6173
 1661SOL     OW 5003   4.553   0.738   2.173 -0.3172 -0.1174 -0.3750
 1661SOL    HW1 5004   4.535   0.658   2.222  1.3901 -0.2747  0.0607
 1661SOL    HW2 5005   4.648   0.740   2.166 -0.3300  1.8827 -0.3648
 1662SOL     OW 5006   2.810   2.597   3.615  0.4319 -0.2922  0.3616
 1662SOL    HW1 5007   2.824   2.621   3.706  1.4752 -1.0066  0.4031
 1662SOL    HW2 5008   2.735   2.537   3.616  0.6394 -0.5432  0.7864
 1663SOL     OW 5009   0.120   1.796   2.337  0.0192 -0.5193 -0.3364
 1663SOL    HW1 5010   0.055   1.735   2.372 -0.0620  0.3215  1.0775
 1663SOL    HW2 5011   0.134   1.768   2.247  0.2254 -2.8226  0.3502
 1664SOL     OW 5012   1.474   2.266   2.121  0.0725 -0.6779  0.0743
 1664SOL    HW1 5013   1.460   2.361   2.132 -0.7022 -0.4833 -2.1293
 1664SOL    HW2 5014   1.569   2.256   2.122  0.2911  0.5163 -2.0229
 1665SOL     OW 5015   2.379   1.530   3.168 -0.4492 -0.1620 -0.4189
 1665SOL    HW1 5016   2.298   1.560   3.127 -0.3347  0.4128 -0.2388
 1665SOL    HW2 5017   2.367   1.550   3.261 -0.1347 -0.1456 -0.3819
 1666SOL     OW 5018   1.369   0.951   4.904  0.3006 -0.3774 -0.0060
 1666SOL    HW1 5019   1.404   0.931   4.818 -0.0918 -1.0389 -0.0192
 1666SOL    HW2 5020   1.283   0.909   4.906  0.6892 -1.1901  1.0387
 1667SOL     OW 5021   1.853   2.932   2.869  0.2361  0.1868 -0.0234
 1667SOL    HW1 5022   1.797   3.002   2.834 -0.2546 -0.7123 -1.0766
 1667SOL    HW2 5023   1.934   2.977   2.893 -0.4449  1.2903  0.2880
 1668SOL     OW 5024   2.730   3.506   3.940 -0.1307 -0.3611 -0.2121
 1668SOL    HW1 5025   2.735   3.538   4.030 -0.4873 -1.1686  0.1008
 1668SOL    HW2 5026   2.650   3.453   3.938 -1.1596  1.1614 -1.4897
 1669SOL     OW 5027   2.132   0.683   1.328 -0.1462 -0.1834  0.5722
 1669SOL    HW1 5028   2.061   0.647   1.382 -0.7606  0.0244 -0.0837
 1669SOL    HW2 5029   2.205   0.624   1.343  0.0578  0.5091  2.5098
 1670SOL     OW 5030   1.197   0.069   0.211  0.0936 -0.0753 -0.1123
 1670SOL    HW1 5031   1.195  -0.005   0.272  0.1723  0.4690  0.5534
 1670SOL    HW2 5032   1.275   0.053   0.157 -1.5114 -2.1032 -2.0478
 1671SOL     OW 5033   2.462   1.221   4.244  0.6280 -0.4715  0.1215
 1671SOL    HW1 5034   2.368   1.220   4.261  0.9125 -0.6715  1.9244
 1671SOL    HW2 5035   2.479   1.142   4.192 -0.4289  0.5680 -1.9173
 1672SOL     OW 5036   4.148   2.227   0.253  0.1443  0.0162  0.3553
 1672SOL    HW1 5037   4.148   2.132   0.248 -2.6424 -0.0955  0.8760
 1672SOL    HW2 5038   4.091   2.255   0.181 -0.0841  1.2034  0.9710
 1673SOL     OW 5039   3.016   4.753   0.913  0.3608 -0.1823  0.1476
 1673SOL    HW1 5040   3.028   4.847   0.896 -2.5989  0.2335 -0.1723
 1673SOL    HW2 5041   3.100   4.725   0.949  1.0893  2.7717  1.1074
 1674SOL     OW 5042   4.158   2.785   4.814 -0.6270 -0.4906  0.2519
 1674SOL    HW1 5043   4.068   2.797   4.782 -0.9409 -1.6036  0.6925
 1674SOL    HW2 5044   4.148   2.768   4.907  0.2711  2.4372  0.9796
 1675SOL     OW 5045   3.017   2.923   1.405 -0.3656 -0.1473  0.3167
 1675SOL    HW1 5046   2.980   2.835   1.417  0.3909 -0.4943  0.1653
 1675SOL    HW2 5047   2.942   2.977   1.380 -0.9056 -0.6741  0.7621
 1676SOL     OW 5048   1.082   2.217   1.422 -0.1054 -0.3324 -0.3463
 1676SOL    HW1 5049   1.146   2.152   1.394 -0.4765 -1.6125  1.6144
 1676SOL    HW2 5050   1.092   2.222   1.517 -1.8136  0.6296 -0.1784
 1677SOL     OW 5051   4.001   2.175   1.539  0.6943  1.2960 -0.0745
 1677SOL    HW1 5052   3.994   2.181   1.634 -1.2849  0.0555 -0.0758
 1677SOL    HW2 5053   3.933   2.233   1.506 -0.2486 -0.0567 -0.6302
 1678SOL     OW 5054   2.346   1.829   4.897 -0.1280  0.3310 -0.5334
 1678SOL    HW1 5055   2.326   1.871   4.812 -0.7816  2.9651  0.8083
 1678SOL    HW2 5056   2.265   1.783   4.920 -0.7496  1.4643 -0.3661
 1679SOL     OW 5057   1.686   4.441   4.474 -0.3756 -0.8185  0.3586
 1679SOL    HW1 5058   1.633   4.490   4.537  0.4622 -0.6153  0.9297
 1679SOL    HW2 5059   1.751   4.505   4.443 -0.5641 -1.0122 -0.4655
 1680SOL     OW 5060   1.637   2.684   0.142 -0.1697 -0.0872 -0.3605
 1680SOL    HW1 5061   1.650   2.752   0.208  0.5002  0.0513 -0.6270
 1680SOL    HW2 5062   1.720   2.681   0.094 -0.3047 -0.8673 -0.5637
 1681SOL     OW 5063   3.222   4.841   3.189 -0.2616 -0.2725 -0.0664
 1681SOL    HW1 5064   3.175   4.837   3.106 -0.2085 -1.2820 -0.0640
 1681SOL    HW2 5065   3.294   4.902   3.173  0.8322 -1.7983 -1.3514
 1682SOL     OW 5066   4.030   3.664   2.172  0.1521 -0.3139 -0.3150
 1682SOL    HW1 5067   4.064   3.665   2.082  1.0860 -0.6906  0.0258
 1682SOL    HW2 5068   4.011   3.756   2.192  0.7335 -0.1286 -0.6038
 1683SOL     OW 5069   2.561   1.510   4.742 -0.0200  0.0815 -0.6487
 1683SOL    HW1 5070   2.627   1.442   4.724  0.1341 -0.0177  0.2610
 1683SOL    HW2 5071   2.598   1.561   4.814 -1.4166 -0.6594  0.6353
 1684SOL     OW 5072   1.816   4.834   2.086 -0.2395  0.2397  0.4603
 1684SOL    HW1 5073   1.902   4.875   2.078 -0.7459  1.0208 -1.8459
 1684SOL    HW2 5074   1.755   4.901   2.054 -1.3329 -1.4879 -1.2635
 1685SOL     OW 5075   4.640   0.055   2.915  0.1000 -0.0274  0.2900
 1685SOL    HW1 5076   4.701   0.030   2.846  0.1242 -0.4637  0.4663
 1685SOL    HW2 5077   4.611   0.143   2.891  0.3305 -0.0617 -0.1180
 1686SOL     OW 5078   2.770   3.427   3.072  0.2607 -0.0837 -0.8976
 1686SOL    HW1 5079   2.680   3.428   3.105 -0.0083  0.3234 -1.6123
 1686SOL    HW2 5080   2.821   3.472   3.140  0.2243 -1.7106  0.2660
 1687SOL     OW 5081   2.515   4.901   1.887 -0.2688  0.4527 -0.4447
 1687SOL    HW1 5082   2.543   4.915   1.977 -0.0170  0.9746 -0.5997
 1687SOL    HW2 5083   2.426   4.935   1.884 -0.3989  0.1281 -0.3124
 1688SOL     OW 5084   3.555   3.139   3.846  0.3947 -0.4291  0.1103
 1688SOL    HW1 5085   3.553   3.172   3.756 -0.7571 -1.0040 -0.0940
 1688SOL    HW2 5086   3.518   3.051   3.840 -0.5270 -0.1428  1.2743
 1689SOL     OW 5087   1.082   4.041   2.540  0.0583  0.1614 -0.4705
 1689SOL    HW1 5088   1.054   4.095   2.614  0.5783 -2.0039  1.3719
 1689SOL    HW2 5089   1.116   4.105   2.477  0.1307  2.0386  1.3455
 1690SOL     OW 5090   2.426   3.687   3.748 -0.1547  0.1434 -0.0021
 1690SOL    HW1 5091   2.467   3.733   3.821 -1.3523 -0.6424  1.1997
 1690SOL    HW2 5092   2.415   3.755   3.681 -0.5710  1.2869  1.1852
 1691SOL     OW 5093   4.309   2.133   0.464 -0.1065 -0.9927  0.0604
 1691SOL    HW1 5094   4.290   2.200   0.399 -1.5001 -0.4500  0.9881
 1691SOL    HW2 5095   4.239   2.069   0.454 -1.1822 -0.1844  1.9408
 1692SOL     OW 5096   1.975   1.088   4.208 -0.6471 -0.0172 -0.1993
 1692SOL    HW1 5097   1.996   1.148   4.136 -1.6506 -0.4911 -0.9132
 1692SOL    HW2 5098   2.050   1.094   4.267 -0.0109  0.7273 -1.0536
 1693SOL     OW 5099   2.437   2.192   3.948  0.1469  0.2933 -0.0820
 1693SOL    HW1 5100   2.403   2.103   3.960  0.3231  0.4961  2.4694
 1693SOL    HW2 5101   2.508   2.183   3.886 -0.4511 -1.1879 -0.5885
 1694SOL     OW 5102   2.012   1.328   0.232 -0.4653 -0.2403  0.5981
 1694SOL    HW1 5103   2.090   1.373   0.264 -1.0830 -0.8754  3.3058
 1694SOL    HW2 5104   1.954   1.398   0.201  1.5255  0.1661 -2.6550
 1695SOL     OW 5105   1.787   3.640   2.232 -0.2443  0.2777  0.3402
 1695SOL    HW1 5106   1.691   3.642   2.234 -0.2499  1.6577  3.0932
 1695SOL    HW2 5107   1.814   3.680   2.314  2.7281 -0.8869  0.0712
 1696SOL     OW 5108   0.355   0.490   2.220 -0.4903 -0.3743  1.1047
 1696SOL    HW1 5109   0.402   0.418   2.178 -0.5475  0.1438  0.1044
 1696SOL    HW2 5110   0.311   0.450   2.295 -0.5662 -1.3871  0.5400
 1697SOL     OW 5111   1.853   3.536   4.058 -0.3480  0.1015 -0.5580
 1697SOL    HW1 5112   1.835   3.628   4.077  0.0251 -0.0877  0.8230
 1697SOL    HW2 5113   1.943   3.536   4.025  0.6677 -0.0060  1.9780
 1698SOL     OW 5114   2.541   2.532   0.988 -0.4722 -0.2270  0.3665
 1698SOL    HW1 5115   2.499   2.548   0.904 -0.2233 -0.5734  0.1690
 1698SOL    HW2 5116   2.497   2.590   1.049 -0.8926 -0.2259  0.0645
 1699SOL     OW 5117   4.291   0.430   0.328  0.3046 -0.0251 -0.1519
 1699SOL    HW1 5118   4.346   0.496   0.286  0.5103 -0.2776 -0.2859
 1699SOL    HW2 5119   4.288   0.358   0.266 -0.7616  0.2577 -0.4470
 1700SOL     OW 5120   4.577   1.461   1.109 -0.0820  0.8644 -0.0125
 1700SOL    HW1 5121   4.505   1.409   1.145 -1.0024  1.6564 -0.6524
 1700SOL    HW2 5122   4.595   1.422   1.024 -1.2705  1.9864 -0.8177
 1701SOL     OW 5123   1.571   0.159   2.267 -0.0649  0.5846 -0.3891
 1701SOL    HW1 5124   1.496   0.190   2.318  0.4210  1.9423 -0.4554
 1701SOL    HW2 5125   1.642   0.149   2.331 -0.3515 -0.9659 -0.2812
 1702SOL     OW 5126   2.602   1.742   0.035  0.8531  0.5556  0.0466
 1702SOL    HW1 5127   2.509   1.766   0.029  0.5937 -0.3395  0.3792
 1702SOL    HW2 5128   2.641   1.782  -0.043  0.1047  0.5719 -0.3390
 1703SOL     OW 5129   0.858   0.315   2.852  0.3017  0.2810 -0.0855
 1703SOL    HW1 5130   0.817   0.396   2.822  0.3593 -0.3226 -1.9055
 1703SOL    HW2 5131   0.949   0.340   2.870  0.5985  0.4499 -1.6512
 1704SOL     OW 5132   2.736   2.215   1.443 -0.2031 -0.3559 -0.6210
 1704SOL    HW1 5133   2.730   2.253   1.530  1.3468 -0.2454 -0.5415
 1704SOL    HW2 5134   2.717   2.288   1.384  1.2880  0.2211 -0.4285
 1705SOL     OW 5135   3.010   0.841   0.560 -0.4680 -0.0676  0.4871
 1705SOL    HW1 5136   3.044   0.760   0.597  0.2414 -0.3152 -0.6519
 1705SOL    HW2 5137   2.946   0.812   0.494  2.0819  0.0745 -2.2715
 1706SOL     OW 5138   4.886   3.952   0.440  0.0511 -0.5857 -0.7276
 1706SOL    HW1 5139   4.826   4.002   0.385  2.0916  1.1612 -1.5035
 1706SOL    HW2 5140   4.973   3.970   0.404  1.0748 -3.3829  0.0281
 1707SOL     OW 5141   1.249   0.795   2.621 -0.3364  0.3416 -0.2294
 1707SOL    HW1 5142   1.202   0.859   2.673 -0.8736 -1.1995  1.3052
 1707SOL    HW2 5143   1.341   0.806   2.647 -0.3560  0.8012 -0.3467
 1708SOL     OW 5144   1.368   0.284   0.057  0.7855  0.0386 -0.4417
 1708SOL    HW1 5145   1.350   0.336   0.135  0.1989  0.4941 -0.8806
 1708SOL    HW2 5146   1.283   0.252   0.029  1.1113 -1.0076 -0.2926
 1709SOL     OW 5147   1.250   4.292   1.569  0.3331  0.0207  0.3946
 1709SOL    HW1 5148   1.180   4.317   1.630  0.7837 -0.3990  1.1058
 1709SOL    HW2 5149   1.288   4.374   1.540  0.8980  0.2204  1.6280
 1710SOL     OW 5150   0.335   1.274   3.501 -0.3130  0.2651  0.5493
 1710SOL    HW1 5151   0.355   1.346   3.441 -1.3592 -0.2351 -0.4203
 1710SOL    HW2 5152   0.421   1.245   3.533  0.2846  0.3236 -0.9571
 1711SOL     OW 5153   2.133   2.905   0.540 -0.2162  0.2343  0.6381
 1711SOL    HW1 5154   2.127   2.812   0.564 -3.4726  0.4500  1.1408
 1711SOL    HW2 5155   2.145   2.950   0.624  0.0916  0.3513  0.5324
 1712SOL     OW 5156   3.724   0.134   1.015 -0.1194 -0.3002  0.5686
 1712SOL    HW1 5157   3.699   0.197   1.082 -0.5714  0.6077 -0.4236
 1712SOL    HW2 5158   3.815   0.112   1.036  0.0472  0.6862  0.9506
 1713SOL     OW 5159   2.393   3.709   1.083  0.0777 -0.0920 -0.5745
 1713SOL    HW1 5160   2.462   3.743   1.140 -1.2225  0.8015  0.5436
 1713SOL    HW2 5161   2.424   3.623   1.055  0.7084 -0.6437  1.6458
 1714SOL     OW 5162   2.861   4.677   2.212  0.1937 -0.3809 -0.1344
 1714SOL    HW1 5163   2.867   4.746   2.278 -1.0273 -2.5097  2.3657
 1714SOL    HW2 5164   2.772   4.643   2.221  0.5094 -1.7863 -1.8257
 1715SOL     OW 5165   3.697   3.518   4.288  0.2076  0.2032  0.3508
 1715SOL    HW1 5166   3.709   3.596   4.233 -0.6629  0.8577  1.0497
 1715SOL    HW2 5167   3.784   3.496   4.318  0.6000  0.3022 -0.6683
 1716SOL     OW 5168   1.961   1.004   1.728  0.0114 -0.6039  0.0366
 1716SOL    HW1 5169   2.054   0.980   1.722 -0.3165 -2.1004  0.5178
 1716SOL    HW2 5170   1.956   1.063   1.803  0.8020  0.8136 -0.9790
 1717SOL     OW 5171   2.770   1.411   2.229 -0.6129 -0.1024 -0.3728
 1717SOL    HW1 5172   2.730   1.356   2.161 -0.3230  0.2860 -0.8644
 1717SOL    HW2 5173   2.831   1.468   2.181  1.9769 -1.9288  0.4942
 1718SOL     OW 5174   3.432   3.214   3.303  0.1594  0.0367 -0.5389
 1718SOL    HW1 5175   3.464   3.225   3.392  0.5343  2.3228 -0.8872
 1718SOL    HW2 5176   3.348   3.170   3.313  0.9014 -1.1763  0.7859
 1719SOL     OW 5177   2.751   1.455   0.358 -0.4491 -0.0322 -0.5368
 1719SOL    HW1 5178   2.743   1.405   0.440 -1.1675  1.3332  0.2713
 1719SOL    HW2 5179   2.788   1.393   0.296 -0.4637 -1.3007  0.6573
 1720SOL     OW 5180   1.140   2.998   1.946  0.3406  0.1581  0.2292
 1720SOL    HW1 5181   1.101   3.010   1.860  0.1231 -0.2684  0.2671
 1720SOL    HW2 5182   1.097   2.920   1.981  0.0061  0.6662  0.9650
 1721SOL     OW 5183   4.745   0.853   3.491 -0.0779  0.4622 -0.2195
 1721SOL    HW1 5184   4.729   0.781   3.430 -0.6567  0.2385  0.1972
 1721SOL    HW2 5185   4.815   0.821   3.548  0.1492  0.5007 -0.4720
 1722SOL     OW 5186   3.637   1.813   0.320  0.1251  0.5086  0.3094
 1722SOL    HW1 5187   3.637   1.903   0.287 -0.9324  0.2576 -0.4400
 1722SOL    HW2 5188   3.725   1.780   0.303  0.0033  0.8346 -1.0285
 1723SOL     OW 5189   2.160   3.416   1.523  0.5972 -0.1159  0.0840
 1723SOL    HW1 5190   2.253   3.395   1.537  0.6134  0.0234  0.1895
 1723SOL    HW2 5191   2.148   3.500   1.568  0.8333  0.7227 -1.3427
 1724SOL     OW 5192   2.582   2.597   4.388  0.4283 -0.0265 -0.4512
 1724SOL    HW1 5193   2.667   2.641   4.388 -0.5153  1.9074 -0.5609
 1724SOL    HW2 5194   2.542   2.622   4.305  0.2846 -2.0694 -1.0426
 1725SOL     OW 5195   2.416   4.197   4.189  0.2874 -0.1173 -0.0976
 1725SOL    HW1 5196   2.388   4.217   4.100 -0.0244  2.9308  0.5870
 1725SOL    HW2 5197   2.512   4.195   4.185  0.2646 -0.3471 -0.5501
 1726SOL     OW 5198   1.513   0.166   3.492 -0.0251 -0.0651  0.8887
 1726SOL    HW1 5199   1.581   0.121   3.442 -1.2859  0.2228 -1.1875
 1726SOL    HW2 5200   1.431   0.130   3.459 -0.9920  1.9588  0.9270
 1727SOL     OW 5201   0.572   2.734   3.053 -0.4529  0.5260 -0.2290
 1727SOL    HW1 5202   0.664   2.760   3.061  0.2121 -1.1158 -1.7914
 1727SOL    HW2 5203   0.574   2.638   3.050 -2.2640  0.4411  0.0955
 1728SOL     OW 5204   3.644   2.600   2.727  0.4800  0.2258  0.7684
 1728SOL    HW1 5205   3.642   2.576   2.634 -0.5634  3.4063 -0.1583
 1728SOL    HW2 5206   3.579   2.542   2.768 -2.5826  1.8064 -1.4547
 1729SOL     OW 5207   1.643   3.195   3.774  0.2072  0.5123  0.0280
 1729SOL    HW1 5208   1.644   3.263   3.842  1.7734  0.6637 -0.1142
 1729SOL    HW2 5209   1.693   3.233   3.701  2.3818 -1.2905  0.4861
 1730SOL     OW 5210   3.304   2.837   0.818  0.5695 -0.1151 -0.3736
 1730SOL    HW1 5211   3.283   2.752   0.858  0.0816 -0.6374 -1.6638
 1730SOL    HW2 5212   3.321   2.895   0.892 -0.6432 -0.9369  0.5979
 1731SOL     OW 5213   0.453   4.110   4.714 -0.0941  0.6059  0.2992
 1731SOL    HW1 5214   0.503   4.177   4.762  0.4100 -0.2737  1.0317
 1731SOL    HW2 5215   0.491   4.111   4.626 -0.3732  1.5654  0.1763
 1732SOL     OW 5216   2.299   4.347   2.743 -0.2515 -0.4225 -0.2854
 1732SOL    HW1 5217   2.313   4.297   2.662  0.6918  1.2538 -1.2160
 1732SOL    HW2 5218   2.385   4.382   2.765 -0.6836 -0.0861  0.9290
 1733SOL     OW 5219   3.707   3.088   2.663 -0.4019  0.0693 -0.1148
 1733SOL    HW1 5220   3.681   3.009   2.711  0.3052 -0.3422 -0.4060
 1733SOL    HW2 5221   3.634   3.149   2.676  0.1798  0.3297  2.2958
 1734SOL     OW 5222   3.342   0.520   0.025 -0.1347 -0.1872 -0.0523
 1734SOL    HW1 5223   3.375   0.559  -0.055 -0.7643 -1.3211 -0.9082
 1734SOL    HW2 5224   3.419   0.484   0.069 -0.0152 -1.7230 -1.4085
 1735SOL     OW 5225   2.215   3.204   1.233  0.1557 -0.2007  0.2099
 1735SOL    HW1 5226   2.199   3.284   1.284 -3.3511  1.0972 -2.5218
 1735SOL    HW2 5227   2.136   3.151   1.246  2.0663 -3.0395  1.3408
 1736SOL     OW 5228   0.970   4.710   2.204  0.3675 -0.0558  0.1626
 1736SOL    HW1 5229   0.939   4.625   2.173 -1.6260  0.3674  0.8990
 1736SOL    HW2 5230   1.061   4.714   2.173 -0.4458 -1.0664 -2.6896
 1737SOL     OW 5231   1.167   3.673   1.861 -0.4512 -0.4144 -0.1185
 1737SOL    HW1 5232   1.183   3.631   1.946  0.6870 -0.0874 -0.1452
 1737SOL    HW2 5233   1.201   3.762   1.872 -0.2024 -0.4001 -0.9390
 1738SOL     OW 5234   3.428   0.749   2.657 -0.6438 -0.2819  0.1065
 1738SOL    HW1 5235   3.399   0.737   2.567 -1.6278 -1.6029  0.5598
 1738SOL    HW2 5236   3.425   0.661   2.695  0.8018  0.0779  1.1346
 1739SOL     OW 5237   3.669   1.504   0.450  0.4097 -0.2189 -0.2287
 1739SOL    HW1 5238   3.680   1.590   0.490  0.8938  0.0735 -0.9658
 1739SOL    HW2 5239   3.755   1.482   0.414 -0.1841 -0.0602 -1.8718
 1740SOL     OW 5240   1.949   4.412   2.574 -0.0182  0.1632 -0.0854
 1740SOL    HW1 5241   1.863   4.370   2.579  0.2639 -0.3491  0.7293
 1740SOL    HW2 5242   2.009   4.342   2.551  0.3510  0.2562  0.5551
 1741SOL     OW 5243   2.845   4.778   2.571 -0.7137 -0.0802  0.4006
 1741SOL    HW1 5244   2.835   4.839   2.643  1.1378 -1.1348  1.6424
 1741SOL    HW2 5245   2.896   4.706   2.607 -3.0894 -2.6085 -0.8616
 1742SOL     OW 5246   4.421   3.297   2.285 -0.0789 -0.4633 -0.3722
 1742SOL    HW1 5247   4.390   3.369   2.340  1.4466  0.4158 -0.6031
 1742SOL    HW2 5248   4.376   3.308   2.202 -0.5942 -0.3756 -0.0850
 1743SOL     OW 5249   4.222   1.668   4.440 -0.0292 -0.8818  0.2149
 1743SOL    HW1 5250   4.262   1.582   4.426  1.8299 -0.2505  1.2166
 1743SOL    HW2 5251   4.285   1.729   4.402 -1.9856  0.0129 -1.7411
 1744SOL     OW 5252   2.790   4.912   3.450 -0.4531 -0.0206  1.1422
 1744SOL    HW1 5253   2.818   4.916   3.542  1.1075 -0.5044  0.7047
 1744SOL    HW2 5254   2.814   4.824   3.421 -0.7228  0.2089  0.1874
 1745SOL     OW 5255   0.990   1.214   1.132  0.3303  0.0019  0.1980
 1745SOL    HW1 5256   0.955   1.156   1.200  1.0723 -0.9241 -0.1982
 1745SOL    HW2 5257   1.021   1.291   1.181  1.5193 -0.9653  1.0095
 1746SOL     OW 5258   0.510   1.745   4.577 -0.6140  0.6646 -0.4761
 1746SOL    HW1 5259   0.501   1.780   4.665  0.7992 -0.2200  0.0458
 1746SOL    HW2 5260   0.568   1.669   4.586  1.8069  2.0863 -2.4924
 1747SOL     OW 5261   0.806   1.746   0.117  0.5218  0.2253  0.6874
 1747SOL    HW1 5262   0.891   1.725   0.156  1.0407  3.5680  1.6797
 1747SOL    HW2 5263   0.742   1.699   0.170  1.6593 -1.9518  0.2366
 1748SOL     OW 5264   3.967   1.614   4.743  0.3733 -0.0254  0.7339
 1748SOL    HW1 5265   3.984   1.693   4.692  1.8993 -0.5700  0.3437
 1748SOL    HW2 5266   3.929   1.552   4.681  0.2375  0.0207  0.7703
 1749SOL     OW 5267   3.230   2.925   3.029 -0.7103 -0.2878  0.5368
 1749SOL    HW1 5268   3.217   2.847   3.083  1.1492 -1.7645 -0.9969
 1749SOL    HW2 5269   3.312   2.962   3.061 -0.4113 -0.2894 -0.2039
 1750SOL     OW 5270   2.641   3.514   2.378 -0.1872  0.1715 -1.1701
 1750SOL    HW1 5271   2.554   3.544   2.403  0.9542  0.1108  4.1034
 1750SOL    HW2 5272   2.694   3.594   2.373  0.2947  0.0038  0.4373
 1751SOL     OW 5273   0.073   0.390   0.281  0.2852  0.0968 -0.2622
 1751SOL    HW1 5274   0.150   0.408   0.228  0.8559  0.8636  0.8073
 1751SOL    HW2 5275   0.106   0.382   0.370 -0.7442 -0.5531  0.0793
 1752SOL     OW 5276   4.496   0.085   2.337 -0.2995  0.6683 -0.2588
 1752SOL    HW1 5277   4.585   0.107   2.310  0.1341 -0.6714 -0.0004
 1752SOL    HW2 5278   4.494   0.107   2.431 -0.0409  0.1459 -0.1257
 1753SOL     OW 5279   2.264   1.184   1.429  0.0853 -0.0413 -0.1738
 1753SOL    HW1 5280   2.260   1.089   1.417  1.4913  0.0120 -1.3421
 1753SOL    HW2 5281   2.314   1.196   1.511 -2.3448 -0.2957  1.4380
 1754SOL     OW 5282   1.767   0.412   0.462 -0.0851 -0.0045 -0.1892
 1754SOL    HW1 5283   1.748   0.368   0.545 -0.2743  0.2002 -0.1240
 1754SOL    HW2 5284   1.686   0.458   0.440 -0.5734 -1.3662 -1.3121
 1755SOL     OW 5285   3.312   0.791   3.356 -0.0215 -0.4905 -0.1236
 1755SOL    HW1 5286   3.333   0.699   3.339 -0.6953 -0.1307 -3.8166
 1755SOL    HW2 5287   3.382   0.840   3.312  0.0852  0.8039  1.4181
 1756SOL     OW 5288   4.465   4.328   3.552  0.4969  0.3580  0.1544
 1756SOL    HW1 5289   4.529   4.359   3.487 -1.1639  1.2438 -1.1360
 1756SOL    HW2 5290   4.433   4.408   3.594 -0.7308  0.0716 -0.1846
 1757SOL     OW 5291   4.286   3.205   3.594 -0.5460 -0.3432 -0.0857
 1757SOL    HW1 5292   4.195   3.183   3.612 -0.1861 -0.8770  1.2256
 1757SOL    HW2 5293   4.332   3.186   3.676  0.7344 -0.0192 -0.6963
 1758SOL     OW 5294   3.148   0.508   2.854  0.6879  0.3819  0.2708
 1758SOL    HW1 5295   3.192   0.508   2.939  0.1974 -1.6385  0.5905
 1758SOL    HW2 5296   3.098   0.589   2.853  2.0101  1.2446  1.1881
 1759SOL     OW 5297   3.690   3.157   2.122  0.2381 -0.2683 -0.0902
 1759SOL    HW1 5298   3.677   3.204   2.040  0.4781  0.0437  0.0474
 1759SOL    HW2 5299   3.771   3.194   2.158 -0.2060  0.0618  0.6016
 1760SOL     OW 5300   3.511   2.743   2.459  0.6420 -0.2981  0.3828
 1760SOL    HW1 5301   3.444   2.732   2.392 -0.3646 -0.3505  1.3627
 1760SOL    HW2 5302   3.526   2.837   2.465  0.2782 -0.2478  0.5114
 1761SOL     OW 5303   1.640   3.147   2.546  0.6513 -0.1225 -0.1722
 1761SOL    HW1 5304   1.606   3.083   2.483  0.2384 -1.3529  1.2515
 1761SOL    HW2 5305   1.610   3.232   2.512  3.1503 -0.3440 -3.3645
 1762SOL     OW 5306   0.196   0.508   2.724 -0.1500 -0.1504  0.0803
 1762SOL    HW1 5307   0.198   0.436   2.786 -3.8950 -1.2146 -0.7821
 1762SOL    HW2 5308   0.239   0.581   2.769 -1.5023 -1.2470  3.3761
 1763SOL     OW 5309   4.497   2.068   4.076 -0.0681  0.7061  0.5026
 1763SOL    HW1 5310   4.407   2.092   4.095 -0.6496 -1.1641  0.3013
 1763SOL    HW2 5311   4.491   2.009   4.001  1.1637 -0.7296  1.4863
 1764SOL     OW 5312   0.723   4.072   3.015 -0.0189  0.0988  0.3306
 1764SOL    HW1 5313   0.776   4.137   3.060  0.2626 -0.6955  1.1698
 1764SOL    HW2 5314   0.786   4.025   2.959 -0.1955  0.4383 -0.1616
 1765SOL     OW 5315   3.125   0.347   4.790  0.0326  0.6084 -0.1417
 1765SOL    HW1 5316   3.200   0.374   4.843  0.5470  2.2834 -1.6279
 1765SOL    HW2 5317   3.050   0.354   4.850  1.1534 -2.8812  1.9183
 1766SOL     OW 5318   0.999   4.856   4.170  0.2018 -0.1038  0.2920
 1766SOL    HW1 5319   0.943   4.805   4.229  0.5721 -0.4129  0.3834
 1766SOL    HW2 5320   0.952   4.938   4.157 -0.3774 -0.4451  0.1885
 1767SOL     OW 5321   3.419   1.146   0.272 -0.1326  0.5347  0.1213
 1767SOL    HW1 5322   3.469   1.216   0.229  0.3692  0.3954  0.4712
 1767SOL    HW2 5323   3.329   1.178   0.271 -1.0005 -1.2026 -4.7266
 1768SOL     OW 5324   0.520   4.077   3.432  0.3268 -0.1635 -0.1910
 1768SOL    HW1 5325   0.520   4.134   3.509  0.7820 -0.4393  0.0150
 1768SOL    HW2 5326   0.462   4.121   3.370 -0.9406 -0.4877  0.7187
 1769SOL     OW 5327   2.862   3.745   1.887  0.0033 -0.3412 -0.0077
 1769SOL    HW1 5328   2.870   3.677   1.821 -2.3550 -0.8786  0.1656
 1769SOL    HW2 5329   2.892   3.704   1.968  0.6160 -0.4648 -0.2960
 1770SOL     OW 5330   4.048   0.129   3.318 -0.2503  0.0826 -0.3105
 1770SOL    HW1 5331   4.037   0.218   3.353 -0.2745 -0.2389  0.5234
 1770SOL    HW2 5332   4.013   0.072   3.386 -1.9234 -0.5094 -1.5954
 1771SOL     OW 5333   3.852   1.821   2.392 -0.2005 -0.4585  0.1669
 1771SOL    HW1 5334   3.771   1.818   2.443 -1.8736 -1.4658 -2.3386
 1771SOL    HW2 5335   3.884   1.731   2.391 -0.1667 -0.4446 -0.5136
 1772SOL     OW 5336   3.317   1.936   3.965  0.0127 -0.0245  0.0253
 1772SOL    HW1 5337   3.309   1.963   3.873  1.6976 -0.4281 -0.2699
 1772SOL    HW2 5338   3.339   2.017   4.011  1.8653 -0.2625 -0.3706
 1773SOL     OW 5339   1.669   3.305   3.131 -0.0591  0.1101 -0.4064
 1773SOL    HW1 5340   1.670   3.211   3.145  1.0242  0.1063 -0.4111
 1773SOL    HW2 5341   1.581   3.333   3.155  0.0050 -0.7126  0.8462
 1774SOL     OW 5342   3.312   0.268   2.054 -0.1000 -0.0741  0.1871
 1774SOL    HW1 5343   3.377   0.297   1.990 -0.1682 -0.4474 -0.0553
 1774SOL    HW2 5344   3.310   0.173   2.044  1.6424 -0.4258  2.3809
 1775SOL     OW 5345   1.306   4.295   2.109  0.0997  0.9307 -0.3619
 1775SOL    HW1 5346   1.335   4.378   2.145  0.7367  0.7353 -0.4180
 1775SOL    HW2 5347   1.383   4.238   2.112 -0.2944  0.3778 -0.4320
 1776SOL     OW 5348   0.393   2.195   1.063 -0.0081  0.0214  0.2242
 1776SOL    HW1 5349   0.303   2.188   1.032 -0.0695 -1.2595  0.6416
 1776SOL    HW2 5350   0.391   2.267   1.127 -0.8153 -0.2182  0.4744
 1777SOL     OW 5351   1.088   2.390   2.640 -0.3239 -0.3142 -0.0037
 1777SOL    HW1 5352   0.996   2.386   2.666 -0.0640  0.6150  1.1732
 1777SOL    HW2 5353   1.104   2.309   2.592 -2.1278  0.1764 -1.5275
 1778SOL     OW 5354   1.774   2.025   3.967 -0.2920  0.5893  0.0121
 1778SOL    HW1 5355   1.806   1.961   4.030  0.0072  1.1040  0.3873
 1778SOL    HW2 5356   1.846   2.089   3.959 -0.7806  1.1504  0.0266
 1779SOL     OW 5357   0.938   0.070   2.180 -0.2353 -0.2666 -0.0973
 1779SOL    HW1 5358   0.961  -0.021   2.159  1.5892  0.0126  0.4886
 1779SOL    HW2 5359   0.858   0.063   2.232 -0.8280 -1.4328 -1.1000
 1780SOL     OW 5360   2.878   4.921   3.048 -0.0338 -0.0862  0.1087
 1780SOL    HW1 5361   2.945   4.895   2.984  1.2654  0.0702  1.3553
 1780SOL    HW2 5362   2.867   4.845   3.104 -2.3786 -0.8180 -1.1858
 1781SOL     OW 5363   4.865   2.741   2.449 -0.6623  0.8430  0.2294
 1781SOL    HW1 5364   4.937   2.723   2.510 -0.6118 -0.0649 -0.0830
 1781SOL    HW2 5365   4.824   2.656   2.434 -0.9387  1.1169 -0.6645
 1782SOL     OW 5366   0.462   3.677   0.892 -0.0924  0.1669  0.1853
 1782SOL    HW1 5367   0.444   3.583   0.902 -1.8834  0.5773  1.5375
 1782SOL    HW2 5368   0.377   3.715   0.867  0.5293  1.4553 -0.0458
 1783SOL     OW 5369   4.208   0.447   4.194  0.5106  0.0559  0.5790
 1783SOL    HW1 5370   4.120   0.454   4.231  0.6641 -2.0243  1.5169
 1783SOL    HW2 5371   4.262   0.504   4.248  0.1641 -0.5708  1.6048
 1784SOL     OW 5372   1.337   1.075   3.538  0.8085 -0.6876  0.0128
 1784SOL    HW1 5373   1.427   1.076   3.569  1.7817 -0.1412 -2.6275
 1784SOL    HW2 5374   1.307   1.165   3.547  0.3586 -0.9371  1.2205
 1785SOL     OW 5375   1.448   4.551   2.150  0.0093  0.3523  0.9722
 1785SOL    HW1 5376   1.510   4.525   2.081 -1.5771 -1.5923  0.1947
 1785SOL    HW2 5377   1.499   4.610   2.206  2.9586 -2.0183  1.0552
 1786SOL     OW 5378   4.331   0.845   1.861 -0.0170  0.2845  0.1790
 1786SOL    HW1 5379   4.377   0.864   1.779 -2.4731  0.1128 -1.3402
 1786SOL    HW2 5380   4.362   0.912   1.922  2.4923 -0.0742 -0.5577
 1787SOL     OW 5381   1.339   4.043   2.192 -0.7655 -0.0886  0.1703
 1787SOL    HW1 5382   1.245   4.048   2.174 -0.2439 -0.2314 -3.2036
 1787SOL    HW2 5383   1.380   4.049   2.106  2.3920  0.8609  1.6073
 1788SOL     OW 5384   4.282   4.394   1.845  0.3940  0.0715 -0.1399
 1788SOL    HW1 5385   4.258   4.479   1.882  1.1411  0.1424  0.2117
 1788SOL    HW2 5386   4.367   4.374   1.885 -0.1581 -1.2407  0.4200
 1789SOL     OW 5387   0.072   3.951   2.417  0.8413 -0.5222  0.1776
 1789SOL    HW1 5388   0.079   4.021   2.482 -0.3079  0.1851 -0.4222
 1789SOL    HW2 5389   0.024   3.881   2.462  0.2876 -0.1398  0.1996
 1790SOL     OW 5390   2.138   0.593   2.630  0.2665 -0.3402  0.5159
 1790SOL    HW1 5391   2.211   0.603   2.570  0.3666 -0.6976  0.5759
 1790SOL    HW2 5392   2.061   0.586   2.573 -0.0226  2.1227  0.4675
 1791SOL     OW 5393   0.257   1.115   1.053  0.1862 -0.2903  0.3490
 1791SOL    HW1 5394   0.332   1.097   0.996 -0.9621 -0.2226 -1.2264
 1791SOL    HW2 5395   0.191   1.153   0.996 -2.6384 -4.0720  0.7458
 1792SOL     OW 5396   0.473   2.171   3.674 -0.0900 -0.0926  0.6799
 1792SOL    HW1 5397   0.559   2.167   3.632  1.0721  0.1875  2.8989
 1792SOL    HW2 5398   0.492   2.177   3.767 -2.5339  0.4402  1.2107
 1793SOL     OW 5399   3.272   4.180   1.960  0.1424 -0.5194 -0.2268
 1793SOL    HW1 5400   3.306   4.235   2.031  0.3348 -0.4642 -0.3599
 1793SOL    HW2 5401   3.339   4.186   1.891 -0.9963  1.0756 -1.2443
 1794SOL     OW 5402   2.724   0.641   4.246  0.0817  0.3523 -0.3770
 1794SOL    HW1 5403   2.744   0.555   4.281 -0.3870  0.6539  0.6520
 1794SOL    HW2 5404   2.681   0.687   4.317 -0.3667  1.1809 -1.1603
 1795SOL     OW 5405   1.794   0.730   2.145 -0.1569 -0.1441  0.4867
 1795SOL    HW1 5406   1.766   0.638   2.147 -0.7557  0.0102 -0.3589
 1795SOL    HW2 5407   1.864   0.732   2.080 -2.3803  0.5464 -2.0937
 1796SOL     OW 5408   3.566   4.881   3.420 -0.0610 -0.4630 -0.0733
 1796SOL    HW1 5409   3.506   4.817   3.384 -2.0904  0.9840  0.5683
 1796SOL    HW2 5410   3.523   4.913   3.499  0.2998  2.4485 -0.9313
 1797SOL     OW 5411   2.996   0.281   2.279  0.1372 -0.3648  0.0295
 1797SOL    HW1 5412   2.968   0.191   2.265  2.6601 -1.0512 -1.1859
 1797SOL    HW2 5413   3.061   0.275   2.349  1.2177  0.2920 -0.8893
 1798SOL     OW 5414   2.243   2.198   3.568  0.2457  0.4266 -0.5395
 1798SOL    HW1 5415   2.169   2.144   3.539  0.1930 -0.1392  0.6073
 1798SOL    HW2 5416   2.293   2.141   3.626 -0.0495  1.7198  1.0490
 1799SOL     OW 5417   1.395   0.307   1.797 -0.3794  0.5782  0.0375
 1799SOL    HW1 5418   1.334   0.381   1.790 -2.2271 -0.8005  0.6999
 1799SOL    HW2 5419   1.466   0.340   1.853 -0.2617  2.3624 -1.0836
 1800SOL     OW 5420   0.715   0.406   3.337 -0.2567 -0.0087  0.0841
 1800SOL    HW1 5421   0.781   0.375   3.275 -0.0522  1.7357 -0.6295
 1800SOL    HW2 5422   0.641   0.347   3.326 -0.5826  0.7941 -2.5518
 1801SOL     OW 5423   3.429   2.196   0.679 -0.2169  0.4160 -0.0298
 1801SOL    HW1 5424   3.404   2.150   0.759 -0.0784 -0.9838 -0.7674
 1801SOL    HW2 5425   3.494   2.260   0.708 -0.4000  0.1581  1.0158
 1802SOL     OW 5426   3.752   0.089   3.214 -0.1310  0.5168  0.1741
 1802SOL    HW1 5427   3.842   0.068   3.236 -0.3618 -0.4785  0.2130
 1802SOL    HW2 5428   3.712   0.004   3.192 -1.5086  0.6796  1.8266
 1803SOL     OW 5429   3.439   1.195   1.287  0.0818  1.2836  0.2462
 1803SOL    HW1 5430   3.359   1.148   1.262  1.3590 -1.2517  0.5959
 1803SOL    HW2 5431   3.492   1.196   1.207  0.8593  0.3392  0.7246
 1804SOL     OW 5432   4.428   1.964   0.751  0.3506 -0.4800  0.6331
 1804SOL    HW1 5433   4.344   1.949   0.708  1.6123  3.3167 -3.9384
 1804SOL    HW2 5434   4.409   2.027   0.820 -0.5767  0.4712 -0.4639
 1805SOL     OW 5435   4.717   4.668   1.612 -0.0919 -0.0723  0.3649
 1805SOL    HW1 5436   4.712   4.761   1.590 -0.6115  0.1251  1.2418
 1805SOL    HW2 5437   4.801   4.640   1.579 -0.8717  0.1519 -1.9757
 1806SOL     OW 5438   2.313   0.262   1.882  0.3337  0.2067  0.3173
 1806SOL    HW1 5439   2.336   0.343   1.837  1.2833 -0.2323 -0.0246
 1806SOL    HW2 5440   2.291   0.201   1.813  2.2571 -0.6097  0.3552
 1807SOL     OW 5441   1.059   4.530   1.932 -0.2420 -0.2337  0.0733
 1807SOL    HW1 5442   1.047   4.480   2.013 -1.5550 -0.2568 -0.1192
 1807SOL    HW2 5443   1.103   4.468   1.873  1.1749 -0.0591  0.8978
 1808SOL     OW 5444   1.711   2.120   0.794  0.2271 -0.4602 -0.3161
 1808SOL    HW1 5445   1.784   2.128   0.733  0.0880 -1.5281 -0.6479
 1808SOL    HW2 5446   1.644   2.179   0.760  1.0044  0.7338  0.1381
 1809SOL     OW 5447   1.808   1.318   3.322 -0.3367 -0.0269  0.1040
 1809SOL    HW1 5448   1.747   1.391   3.324  0.2745  0.5254 -0.6289
 1809SOL    HW2 5449   1.806   1.288   3.231  0.9871  0.4584 -0.1048
 1810SOL     OW 5450   2.729   2.508   2.142  0.0839  0.1552 -0.6464
 1810SOL    HW1 5451   2.639   2.540   2.147 -0.9296 -2.5797  1.6690
 1810SOL    HW2 5452   2.765   2.526   2.229  1.1275 -0.4899 -0.9347
 1811SOL     OW 5453   2.492   4.603   0.716  0.1801 -0.2709 -0.0818
 1811SOL    HW1 5454   2.428   4.620   0.785  0.7420  1.6291  0.0371
 1811SOL    HW2 5455   2.577   4.620   0.756  0.6278 -0.7126 -0.8099
 1812SOL     OW 5456   0.248   1.632   3.310  0.2578  0.1177  0.4148
 1812SOL    HW1 5457   0.301   1.684   3.371  1.2449 -1.1583  0.6966
 1812SOL    HW2 5458   0.310   1.604   3.242  0.3634 -2.5678  1.4846
 1813SOL     OW 5459   1.422   3.382   3.245  0.4695  0.7847  0.5504
 1813SOL    HW1 5460   1.356   3.381   3.315  0.1157  1.1108  0.2196
 1813SOL    HW2 5461   1.374   3.403   3.166  0.7699 -0.1874  0.0871
 1814SOL     OW 5462   2.435   0.708   0.789  0.7331  0.1268  0.1022
 1814SOL    HW1 5463   2.424   0.754   0.873 -0.5438 -2.7841  1.6928
 1814SOL    HW2 5464   2.418   0.775   0.723 -2.8952  1.6463  2.2486
 1815SOL     OW 5465   2.224   0.452   3.676  0.0448 -0.1265  0.3896
 1815SOL    HW1 5466   2.309   0.495   3.690 -0.6976  1.0330  1.6549
 1815SOL    HW2 5467   2.164   0.524   3.656 -0.7364 -0.8864 -0.0721
 1816SOL     OW 5468   3.349   0.503   2.503  0.1883 -0.2906 -0.2057
 1816SOL    HW1 5469   3.289   0.518   2.576  0.4500  1.4344 -0.3229
 1816SOL    HW2 5470   3.307   0.432   2.453 -1.3834  0.3660  0.1099
 1817SOL     OW 5471   1.441   4.895   1.204 -0.6108 -0.0317 -0.1081
 1817SOL    HW1 5472   1.494   4.821   1.234 -1.0998  0.1521  1.3075
 1817SOL    HW2 5473   1.377   4.907   1.274 -0.8082  1.4566 -0.5240
 1818SOL     OW 5474   1.990   2.188   4.024  0.1982 -0.6132  0.4709
 1818SOL    HW1 5475   2.044   2.255   4.066  1.4043  0.2959 -2.3299
 1818SOL    HW2 5476   2.019   2.106   4.064  0.6087  0.2525  2.0333
 1819SOL     OW 5477   0.552   0.638   3.730 -0.5069  0.2205  0.0740
 1819SOL    HW1 5478   0.579   0.639   3.822  1.7318  0.7109 -0.5181
 1819SOL    HW2 5479   0.631   0.664   3.682 -1.5286 -0.3402 -2.0196
 1820SOL     OW 5480   3.340   0.958   3.591  0.2799  0.3157  0.1898
 1820SOL    HW1 5481   3.337   0.898   3.517 -0.4327  0.1157  0.3654
 1820SOL    HW2 5482   3.328   1.045   3.553  1.2379  0.3475 -0.0577
 1821SOL     OW 5483   3.355   2.220   3.985 -0.0159  0.0240  0.1987
 1821SOL    HW1 5484   3.281   2.241   3.929 -0.4178 -1.4518  0.1186
 1821SOL    HW2 5485   3.387   2.304   4.016  0.9063  1.0510 -3.0840
 1822SOL     OW 5486   2.596   3.366   0.734 -0.4664  0.1624  0.3981
 1822SOL    HW1 5487   2.610   3.423   0.809  3.2910  1.2292 -0.9071
 1822SOL    HW2 5488   2.582   3.426   0.660 -2.2426 -0.8175 -0.1276
 1823SOL     OW 5489   0.808   2.744   4.370  0.1430  0.5932 -0.0688
 1823SOL    HW1 5490   0.849   2.690   4.438 -0.1672 -0.3662 -0.6195
 1823SOL    HW2 5491   0.834   2.702   4.288  0.6779  1.8458 -0.5778
 1824SOL     OW 5492   3.087   4.381   2.822  0.1705  0.8293  0.5108
 1824SOL    HW1 5493   3.164   4.324   2.820 -1.4679 -1.5839  1.4816
 1824SOL    HW2 5494   3.078   4.407   2.913  0.6107  2.3012  0.1580
 1825SOL     OW 5495   3.186   1.012   3.864 -0.2834  0.4472 -0.3246
 1825SOL    HW1 5496   3.208   1.105   3.875 -0.1564  0.3184  0.6200
 1825SOL    HW2 5497   3.238   0.983   3.789 -0.8349  1.2965 -1.0553
 1826SOL     OW 5498   3.807   0.633   4.033  0.2725  0.6160  0.3700
 1826SOL    HW1 5499   3.812   0.546   3.994 -0.2734  1.3875 -1.5263
 1826SOL    HW2 5500   3.746   0.624   4.106  0.3125 -0.6008  0.2686
 1827SOL     OW 5501   0.218   1.711   0.378  0.3339 -0.0210  0.1400
 1827SOL    HW1 5502   0.253   1.800   0.370 -0.9373  0.3658 -2.3282
 1827SOL    HW2 5503   0.200   1.700   0.471  5.4470  0.2274  1.4658
 1828SOL     OW 5504   1.348   0.675   2.958  1.0902 -0.9921 -0.4483
 1828SOL    HW1 5505   1.433   0.706   2.989  0.4774 -2.2340  2.8678
 1828SOL    HW2 5506   1.304   0.644   3.037 -2.7505  0.2117 -1.9082
 1829SOL     OW 5507   3.250   1.868   0.469  0.1931  0.4376 -0.0773
 1829SOL    HW1 5508   3.318   1.895   0.408 -0.6857 -0.3883 -1.4872
 1829SOL    HW2 5509   3.169   1.900   0.430 -0.1812  2.4102  2.1463
 1830SOL     OW 5510   4.298   0.280   2.275 -0.4071  0.5150 -0.0384
 1830SOL    HW1 5511   4.277   0.228   2.197  1.1458  0.5748 -0.5223
 1830SOL    HW2 5512   4.344   0.220   2.333  1.4759  1.3228 -0.6396
 1831SOL     OW 5513   4.871   3.519   2.764  0.0486 -0.1798 -0.2517
 1831SOL    HW1 5514   4.824   3.437   2.753  0.7106 -0.6083  0.0214
 1831SOL    HW2 5515   4.804   3.587   2.757 -0.2289 -0.6196 -2.4508
 1832SOL     OW 5516   4.369   1.413   3.289  0.3691  0.5021 -0.0357
 1832SOL    HW1 5517   4.458   1.381   3.275  0.4030  1.0726 -1.3163
 1832SOL    HW2 5518   4.369   1.446   3.379  0.8780 -1.2547  0.6502
 1833SOL     OW 5519   2.194   0.763   1.083  0.1742 -0.1112  0.3525
 1833SOL    HW1 5520   2.204   0.675   1.046 -1.0454 -0.3209  0.4709
 1833SOL    HW2 5521   2.168   0.748   1.174 -1.3354  0.3355  0.0159
 1834SOL     OW 5522   1.280   1.728   2.764 -0.1367  0.1199 -0.5307
 1834SOL    HW1 5523   1.355   1.743   2.707 -0.0231  0.5050 -0.2860
 1834SOL    HW2 5524   1.207   1.771   2.719 -0.4815 -1.2642 -1.3600
 1835SOL     OW 5525   4.252   4.477   2.206 -0.3920 -0.1816 -0.2046
 1835SOL    HW1 5526   4.264   4.455   2.298  2.5975 -0.1051 -0.4910
 1835SOL    HW2 5527   4.175   4.535   2.205  1.1400  2.1520  2.6551
 1836SOL     OW 5528   2.822   4.635   3.143  0.4303  0.2300 -0.0977
 1836SOL    HW1 5529   2.808   4.649   3.236 -1.1089  1.1306 -0.4181
 1836SOL    HW2 5530   2.762   4.563   3.120  1.8054 -0.9427 -0.1639
 1837SOL     OW 5531   3.689   0.928   3.545 -0.4738  0.2063  0.3501
 1837SOL    HW1 5532   3.655   0.911   3.633  1.0665 -0.1586  0.8989
 1837SOL    HW2 5533   3.782   0.909   3.551 -0.5051 -0.8308 -1.6331
 1838SOL     OW 5534   3.738   1.015   0.436 -0.3251  0.8033 -0.2169
 1838SOL    HW1 5535   3.650   1.028   0.473 -0.4229 -0.8287  0.2189
 1838SOL    HW2 5536   3.763   1.100   0.402 -1.5013  1.6391  0.9230
 1839SOL     OW 5537   4.268   0.064   2.081 -0.3357 -0.1655 -0.0331
 1839SOL    HW1 5538   4.266   0.067   1.985  1.9447  2.5406 -0.1184
 1839SOL    HW2 5539   4.340   0.004   2.102  0.0363  0.2666 -0.0629
 1840SOL     OW 5540   1.129   4.103   0.643 -0.2629 -0.4101  0.5482
 1840SOL    HW1 5541   1.216   4.141   0.641 -0.5494  0.3215  1.2488
 1840SOL    HW2 5542   1.106   4.089   0.551 -0.0500  0.8954  0.2782
 1841SOL     OW 5543   1.935   4.713   4.912 -0.5760 -0.3344  0.0040
 1841SOL    HW1 5544   1.926   4.762   4.993  0.5301 -0.2896  0.1152
 1841SOL    HW2 5545   1.965   4.777   4.847 -1.8073 -0.2908 -0.5442
 1842SOL     OW 5546   4.396   3.575   2.703 -0.5212  0.0779  0.1123
 1842SOL    HW1 5547   4.360   3.492   2.735 -1.0351  0.4099  0.4007
 1842SOL    HW2 5548   4.353   3.642   2.755 -0.8976  0.5990 -0.8406
 1843SOL     OW 5549   4.386   2.568   1.976  0.1978 -0.4395 -0.2888
 1843SOL    HW1 5550   4.475   2.540   1.996  0.2318 -2.1277 -2.4126
 1843SOL    HW2 5551   4.396   2.634   1.908 -0.1264  0.8835  0.9102
 1844SOL     OW 5552   0.116   0.473   3.192 -0.4897 -0.1009 -0.5012
 1844SOL    HW1 5553   0.148   0.527   3.265  1.4221 -0.5823 -0.9285
 1844SOL    HW2 5554   0.067   0.534   3.137  1.0342  1.0849 -0.6144
 1845SOL     OW 5555   0.458   1.401   4.414  0.1562  0.1144 -0.1074
 1845SOL    HW1 5556   0.465   1.417   4.508 -0.8086 -0.3761  0.0527
 1845SOL    HW2 5557   0.380   1.450   4.387 -2.7216 -3.7587  0.3366
 1846SOL     OW 5558   0.360   4.397   1.623 -0.4645 -0.0936  0.5183
 1846SOL    HW1 5559   0.386   4.431   1.708  0.0932  2.6405 -0.6256
 1846SOL    HW2 5560   0.440   4.364   1.584 -0.4940 -0.2555  0.5948
 1847SOL     OW 5561   0.478   2.600   3.532  0.0083  0.0321 -0.4985
 1847SOL    HW1 5562   0.519   2.580   3.448 -1.0432 -0.8439 -0.8315
 1847SOL    HW2 5563   0.384   2.600   3.513 -0.1857  1.8169  0.2627
 1848SOL     OW 5564   3.651   2.013   2.825  0.6279  0.0155  0.0706
 1848SOL    HW1 5565   3.671   2.092   2.875 -0.3990 -0.1356  0.7421
 1848SOL    HW2 5566   3.669   2.036   2.734 -1.0346  1.4834  0.0771
 1849SOL     OW 5567   3.225   3.802   3.798  0.5105  0.1907 -0.7751
 1849SOL    HW1 5568   3.191   3.740   3.734 -0.9691  0.1455 -0.0141
 1849SOL    HW2 5569   3.168   3.879   3.788  1.1535  0.7108 -0.4751
 1850SOL     OW 5570   2.543   4.678   2.857 -0.7516 -0.1100 -0.4425
 1850SOL    HW1 5571   2.537   4.687   2.762  1.8433  1.5756 -0.5465
 1850SOL    HW2 5572   2.519   4.765   2.890  1.0276  0.1668  0.2172
 1851SOL     OW 5573   1.454   4.146   0.650  0.6901  0.1107  0.2640
 1851SOL    HW1 5574   1.530   4.162   0.706  1.0427 -0.6828  0.0318
 1851SOL    HW2 5575   1.410   4.071   0.690 -0.2865  0.8932  0.7027
 1852SOL     OW 5576   0.837   1.994   3.809  0.2577  0.7319  0.0783
 1852SOL    HW1 5577   0.804   2.083   3.816 -1.8858 -0.1416  2.4484
 1852SOL    HW2 5578   0.762   1.943   3.778  0.8668 -0.5434  0.6321
 1853SOL     OW 5579   4.012   0.997   1.917  0.0238 -0.2418 -0.0868
 1853SOL    HW1 5580   3.965   0.918   1.889 -2.3038  0.5389  1.3447
 1853SOL    HW2 5581   3.943   1.062   1.933  1.7715  1.6757  0.1297
 1854SOL     OW 5582   0.252   2.092   2.868  0.3213  0.3509 -0.4214
 1854SOL    HW1 5583   0.260   2.182   2.836 -0.1227 -0.4613 -3.0655
 1854SOL    HW2 5584   0.159   2.082   2.889 -0.0631 -0.0544 -2.1622
 1855SOL     OW 5585   2.770   3.247   4.605 -0.1746  0.1144 -0.6204
 1855SOL    HW1 5586   2.817   3.325   4.635 -1.0389  0.3592  0.1495
 1855SOL    HW2 5587   2.683   3.255   4.645 -0.3751 -1.0918 -0.7818
 1856SOL     OW 5588   3.646   0.708   3.318 -0.4581 -0.3301  0.0169
 1856SOL    HW1 5589   3.604   0.689   3.401 -0.8239 -0.2366 -0.1436
 1856SOL    HW2 5590   3.621   0.799   3.299  0.7640  0.1201  0.4830
 1857SOL     OW 5591   2.752   4.854   1.762  0.8350 -0.4219 -0.3886
 1857SOL    HW1 5592   2.812   4.779   1.766  0.5590 -0.8694 -3.1090
 1857SOL    HW2 5593   2.698   4.845   1.841  1.5102 -2.4711 -0.0984
 1858SOL     OW 5594   1.444   4.276   0.171  0.0192  0.5157  0.2315
 1858SOL    HW1 5595   1.390   4.353   0.185  0.4176  0.6774  0.9341
 1858SOL    HW2 5596   1.381   4.205   0.159 -0.3468  0.9165 -0.2384
 1859SOL     OW 5597   1.705   1.404   2.702  0.1354 -0.5545  0.7479
 1859SOL    HW1 5598   1.638   1.340   2.728  0.0233 -1.6954 -2.0148
 1859SOL    HW2 5599   1.788   1.359   2.720  0.0680 -1.0347 -0.0808
 1860SOL     OW 5600   2.108   3.295   3.863 -0.0902 -0.2826  0.3885
 1860SOL    HW1 5601   2.114   3.390   3.856 -3.3027  0.0577  0.7682
 1860SOL    HW2 5602   2.062   3.268   3.784  0.1774 -1.4328  0.6122
 1861SOL     OW 5603   1.677   4.453   0.142  0.2691  0.0828  0.0021
 1861SOL    HW1 5604   1.694   4.539   0.182 -0.9962 -0.3229  1.5599
 1861SOL    HW2 5605   1.624   4.407   0.208 -0.8227 -1.1346 -1.6551
 1862SOL     OW 5606   3.307   4.493   4.272 -1.1341 -0.0352 -0.1111
 1862SOL    HW1 5607   3.323   4.403   4.245  0.1328  0.7768 -2.2245
 1862SOL    HW2 5608   3.333   4.494   4.365  0.3730 -1.4679 -0.4620
 1863SOL     OW 5609   3.196   1.708   2.281  0.2029 -0.3528 -0.3563
 1863SOL    HW1 5610   3.261   1.654   2.236  1.0640  0.8591 -0.6420
 1863SOL    HW2 5611   3.241   1.791   2.296 -1.0236  0.2399  0.1835
 1864SOL     OW 5612   0.492   4.845   3.079  0.3326 -0.0313 -0.0013
 1864SOL    HW1 5613   0.561   4.785   3.107  0.2277 -0.4846 -0.6911
 1864SOL    HW2 5614   0.538   4.916   3.035  0.4836  0.5817  1.1098
 1865SOL     OW 5615   1.833   0.670   2.419 -0.2496 -0.6994  0.1068
 1865SOL    HW1 5616   1.796   0.610   2.354  0.4996  0.6317 -1.6175
 1865SOL    HW2 5617   1.860   0.746   2.369 -0.3242  0.7191  2.1136
 1866SOL     OW 5618   3.417   3.979   3.694  0.0572  0.4674 -0.4334
 1866SOL    HW1 5619   3.500   3.948   3.660  0.9834  0.9190  1.2969
 1866SOL    HW2 5620   3.371   3.900   3.722  1.0321  0.3880  0.9959
 1867SOL     OW 5621   3.999   0.108   2.934 -0.1507 -0.2473 -0.9665
 1867SOL    HW1 5622   3.914   0.068   2.915  0.7941 -2.7192 -0.3539
 1867SOL    HW2 5623   4.042   0.047   2.993  1.4531  1.7420  0.0558
 1868SOL     OW 5624   0.394   3.328   2.189 -0.4362  0.1628 -0.3966
 1868SOL    HW1 5625   0.476   3.337   2.141 -0.4811 -2.1095 -0.9806
 1868SOL    HW2 5626   0.334   3.387   2.143 -0.0777 -0.8683 -2.2957
 1869SOL     OW 5627   1.875   0.067   1.382  0.5561  0.0089  0.0852
 1869SOL    HW1 5628   1.813   0.037   1.448 -0.2259  0.1720 -0.5455
 1869SOL    HW2 5629   1.823   0.126   1.327  0.9524 -0.7741 -1.1690
 1870SOL     OW 5630   4.273   3.782   3.523 -0.0907  0.5430 -0.5737
 1870SOL    HW1 5631   4.357   3.815   3.490 -0.5401  1.6496 -0.6518
 1870SOL    HW2 5632   4.259   3.700   3.475 -0.7078  2.0507 -3.1547
 1871SOL     OW 5633   1.224   2.905   4.344  0.0833 -0.0467 -0.2976
 1871SOL    HW1 5634   1.287   2.973   4.318 -0.5755  0.1423 -1.5022
 1871SOL    HW2 5635   1.267   2.823   4.321  0.6685 -0.0285  0.6790
 1872SOL     OW 5636   2.305   3.185   3.064 -0.3412  0.3767 -0.2925
 1872SOL    HW1 5637   2.400   3.188   3.058 -0.4126  0.7006 -1.9915
 1872SOL    HW2 5638   2.275   3.209   2.976 -1.9779 -0.6100 -0.0532
 1873SOL     OW 5639   3.236   0.823   2.057  0.3931  0.0577  0.2407
 1873SOL    HW1 5640   3.253   0.896   1.999  0.0213  0.1205  0.2090
 1873SOL    HW2 5641   3.250   0.745   2.004 -2.4502  0.0860 -0.7295
 1874SOL     OW 5642   3.103   4.511   4.915 -0.3156 -0.5609  0.4383
 1874SOL    HW1 5643   3.037   4.555   4.862  0.7691  0.3752 -0.1723
 1874SOL    HW2 5644   3.056   4.437   4.955 -1.8970  0.4560  0.5689
 1875SOL     OW 5645   1.578   2.866   0.924 -0.2850 -0.3804  0.2574
 1875SOL    HW1 5646   1.629   2.883   1.003  0.2185  0.8506 -0.3152
 1875SOL    HW2 5647   1.644   2.848   0.856 -0.6863 -0.6014 -0.0788
 1876SOL     OW 5648   0.842   4.547   2.896  0.4385  0.0999 -0.6784
 1876SOL    HW1 5649   0.754   4.532   2.863  1.0518  0.5866 -2.6937
 1876SOL    HW2 5650   0.899   4.527   2.821  2.0488 -0.2461  0.5765
 1877SOL     OW 5651   3.940   3.271   2.046 -0.6139  0.3528 -0.2192
 1877SOL    HW1 5652   3.978   3.267   2.134 -0.0557 -2.8657 -0.4694
 1877SOL    HW2 5653   4.008   3.234   1.989 -1.6037  0.7880 -1.7370
 1878SOL     OW 5654   0.129   0.504   4.033 -0.3210  0.3348  0.0842
 1878SOL    HW1 5655   0.135   0.422   3.984  2.5133 -0.5738  1.7692
 1878SOL    HW2 5656   0.128   0.572   3.966 -1.1964 -0.9918 -1.3093
 1879SOL     OW 5657   4.795   2.869   4.642  0.3456 -0.2769  0.2724
 1879SOL    HW1 5658   4.770   2.787   4.600 -0.9099  0.8877 -1.3631
 1879SOL    HW2 5659   4.731   2.881   4.712  0.3576 -0.5598  0.3307
 1880SOL     OW 5660   3.105   1.121   1.902 -0.2965  0.2592 -0.0547
 1880SOL    HW1 5661   3.031   1.152   1.850  0.8864  0.8765 -1.4109
 1880SOL    HW2 5662   3.180   1.128   1.844  0.8079 -0.5793  1.2209
 1881SOL     OW 5663   2.065   0.128   2.475 -0.3737 -0.0595  0.7188
 1881SOL    HW1 5664   2.008   0.064   2.517 -0.5444  0.0399  0.6408
 1881SOL    HW2 5665   2.105   0.175   2.548 -4.2806  3.4086  1.0019
 1882SOL     OW 5666   2.881   4.680   1.921  0.2392 -0.1556  0.0099
 1882SOL    HW1 5667   2.847   4.711   2.004 -0.6996  0.5172 -0.6091
 1882SOL    HW2 5668   2.877   4.585   1.927 -0.2774 -0.1024  0.5489
 1883SOL     OW 5669   0.790   1.743   4.066  0.1024  0.3582  0.3475
 1883SOL    HW1 5670   0.746   1.828   4.072  1.0652  1.0662 -1.7011
 1883SOL    HW2 5671   0.800   1.714   4.157 -2.7366  1.0896  0.9672
 1884SOL     OW 5672   0.879   0.685   2.347 -0.2313 -0.4481  0.1165
 1884SOL    HW1 5673   0.791   0.651   2.332 -0.1321 -0.6562  0.0159
 1884SOL    HW2 5674   0.929   0.660   2.269  0.0578 -0.7887  0.4105
 1885SOL     OW 5675   4.566   2.249   3.670  0.1045  0.2961  0.4132
 1885SOL    HW1 5676   4.495   2.313   3.662 -0.5471 -0.5823 -1.2422
 1885SOL    HW2 5677   4.606   2.246   3.583  0.6059 -0.9843  0.6702
 1886SOL     OW 5678   1.333   0.055   1.725 -0.0875  0.2345  0.0051
 1886SOL    HW1 5679   1.340   0.149   1.742 -1.5962  0.3431  0.2356
 1886SOL    HW2 5680   1.310   0.017   1.810  4.1805 -0.9287  0.8344
 1887SOL     OW 5681   0.387   2.663   0.102 -0.3753 -0.1087 -0.1210
 1887SOL    HW1 5682   0.458   2.707   0.150 -0.4706 -1.1934  1.0666
 1887SOL    HW2 5683   0.322   2.731   0.088 -0.0043  0.4151  0.6269
 1888SOL     OW 5684  -0.008   2.066   2.234  0.1708  0.1162 -0.1727
 1888SOL    HW1 5685  -0.041   1.992   2.284  0.4552  1.0572  1.5159
 1888SOL    HW2 5686   0.087   2.054   2.233  0.2750  0.7440  0.6572
 1889SOL     OW 5687   0.889   1.965   0.747 -0.2406 -0.0495  0.1091
 1889SOL    HW1 5688   0.981   1.991   0.749  0.0254 -0.7594 -1.4966
 1889SOL    HW2 5689   0.853   1.998   0.829  1.0629  1.6294  0.0561
 1890SOL     OW 5690   4.387   3.829   4.106 -0.3214 -0.1760  0.4739
 1890SOL    HW1 5691   4.382   3.791   4.018 -1.0539 -4.9235  2.2480
 1890SOL    HW2 5692   4.478   3.856   4.115  0.2171 -1.3071 -1.1273
 1891SOL     OW 5693   1.092   2.795   2.918 -0.3398  0.1730 -0.0379
 1891SOL    HW1 5694   1.144   2.716   2.931 -2.1220 -0.8210  1.5306
 1891SOL    HW2 5695   1.039   2.778   2.841  0.6493  0.6600 -0.8516
 1892SOL     OW 5696   3.650   1.485   0.758  0.2827 -0.1211  0.3899
 1892SOL    HW1 5697   3.575   1.497   0.817 -0.5745 -0.3230 -0.6140
 1892SOL    HW2 5698   3.642   1.558   0.696  1.7050  0.6235  1.0432
 1893SOL     OW 5699   0.916   3.259   2.463 -0.0907 -0.4132 -0.4172
 1893SOL    HW1 5700   0.856   3.185   2.458 -0.4090 -0.2600  0.9565
 1893SOL    HW2 5701   0.994   3.229   2.416 -0.6704 -1.1495 -0.9404
 1894SOL     OW 5702   1.091   1.217   2.075 -0.1250  0.5829  0.1412
 1894SOL    HW1 5703   1.107   1.297   2.126 -0.1518  0.9680 -0.4469
 1894SOL    HW2 5704   1.023   1.242   2.013 -0.0453  0.1339 -0.1249
 1895SOL     OW 5705   3.127   1.892   0.772 -0.3253  0.2534 -0.0211
 1895SOL    HW1 5706   3.062   1.823   0.757  0.9982 -1.6818  2.3606
 1895SOL    HW2 5707   3.160   1.914   0.685 -1.5949 -1.3103 -0.9487
 1896SOL     OW 5708   1.734   4.551   2.173  0.1928 -0.2044  0.1053
 1896SOL    HW1 5709   1.747   4.635   2.129 -0.3232 -0.4417 -0.5044
 1896SOL    HW2 5710   1.820   4.530   2.210 -0.1432  1.5626  2.0198
 1897SOL     OW 5711   0.601   0.305   2.142  0.2269  0.1352 -0.4392
 1897SOL    HW1 5712   0.640   0.223   2.173  1.5716  1.4288  1.5523
 1897SOL    HW2 5713   0.623   0.309   2.049 -1.2364 -2.4414 -1.0144
 1898SOL     OW 5714   2.389   1.542   4.133  0.2797  0.3955 -0.4347
 1898SOL    HW1 5715   2.358   1.498   4.212 -1.2884  0.8444 -0.7636
 1898SOL    HW2 5716   2.446   1.612   4.166 -0.3055  0.5425  0.3013
 1899SOL     OW 5717   0.017   1.048   3.035  0.1601 -0.3086  0.6947
 1899SOL    HW1 5718  -0.065   1.003   3.014  0.5344 -1.1807  1.0297
 1899SOL    HW2 5719   0.077   1.023   2.964 -0.2979  1.6081 -0.4244
 1900SOL     OW 5720   3.455   1.830   2.934 -0.6500 -0.1239 -0.2344
 1900SOL    HW1 5721   3.506   1.906   2.906 -0.4667 -0.5173 -0.9737
 1900SOL    HW2 5722   3.381   1.868   2.982  0.5628  0.4511  1.3050
 1901SOL     OW 5723   4.870   0.098   4.521  0.3081  0.1039  0.0451
 1901SOL    HW1 5724   4.909   0.092   4.608  0.0221 -0.9597  0.1172
 1901SOL    HW2 5725   4.825   0.014   4.509  2.6701 -0.9910 -2.2182
 1902SOL     OW 5726   4.634   4.520   4.419  0.0100 -0.0174 -0.5730
 1902SOL    HW1 5727   4.620   4.451   4.483 -0.0578  0.5204 -0.0016
 1902SOL    HW2 5728   4.547   4.535   4.380  0.0008 -0.1639 -0.6071
 1903SOL     OW 5729   3.124   1.862   4.286 -0.2749  0.2010 -0.2586
 1903SOL    HW1 5730   3.174   1.818   4.217 -0.3811  0.6922 -0.6553
 1903SOL    HW2 5731   3.033   1.843   4.264 -0.2823 -0.3574  0.2367
 1904SOL     OW 5732   4.580   3.832   2.226  0.0570 -0.0556 -0.0966
 1904SOL    HW1 5733   4.567   3.912   2.175  1.3154  0.9799  1.1363
 1904SOL    HW2 5734   4.619   3.770   2.165 -0.6953  0.3459 -1.0025
 1905SOL     OW 5735   0.299   2.109   0.047  0.5171 -0.3148 -0.4636
 1905SOL    HW1 5736   0.203   2.117   0.045  0.3486 -1.9502 -0.3682
 1905SOL    HW2 5737   0.331   2.197   0.027 -1.0066  0.7795  1.5267
 1906SOL     OW 5738   4.776   1.887   1.668 -0.0034  0.2409 -0.1704
 1906SOL    HW1 5739   4.813   1.942   1.598  2.4827  1.0264  1.5919
 1906SOL    HW2 5740   4.735   1.949   1.728 -0.8248 -0.2770 -0.1840
 1907SOL     OW 5741   4.898   3.343   0.199 -0.5670  0.1477  0.4494
 1907SOL    HW1 5742   4.909   3.294   0.280 -2.1036 -1.6768 -0.3598
 1907SOL    HW2 5743   4.819   3.305   0.159 -0.2119  1.4232 -1.5837
 1908SOL     OW 5744   4.558   1.857   3.837  0.0582 -0.3978  0.0555
 1908SOL    HW1 5745   4.549   1.847   3.742  0.5378 -0.4468  0.0144
 1908SOL    HW2 5746   4.559   1.767   3.870  1.2282 -0.4192 -0.0205
 1909SOL     OW 5747   4.122   3.932   0.954 -0.3294  0.5048 -0.0640
 1909SOL    HW1 5748   4.208   3.925   0.995 -0.0831  1.7743 -0.3025
 1909SOL    HW2 5749   4.128   4.010   0.900 -0.8195 -0.8163 -2.1192
 1910SOL     OW 5750   1.184   2.040   3.123 -0.2989  0.7241 -0.3676
 1910SOL    HW1 5751   1.142   2.042   3.037 -0.3344  0.0113 -0.3777
 1910SOL    HW2 5752   1.121   2.081   3.182 -0.0376  1.7269 -0.7750
 1911SOL     OW 5753   2.963   2.985   0.065  0.0405 -0.4789 -0.0292
 1911SOL    HW1 5754   3.032   2.985   0.130 -0.6836 -1.4351  0.7641
 1911SOL    HW2 5755   2.900   3.050   0.096  0.4812  0.2731 -0.6651
 1912SOL     OW 5756   4.399   2.711   4.729 -0.0474 -0.4109  0.2976
 1912SOL    HW1 5757   4.316   2.758   4.739  0.0391  0.0359 -0.9439
 1912SOL    HW2 5758   4.396   2.643   4.797 -1.8908 -1.0425 -0.3400
 1913SOL     OW 5759   4.293   3.548   1.878 -0.4893 -0.3020 -0.5362
 1913SOL    HW1 5760   4.357   3.562   1.808 -0.8191  0.3189 -0.7281
 1913SOL    HW2 5761   4.249   3.633   1.887  0.2552 -0.0666  1.1443
 1914SOL     OW 5762   1.688   2.142   3.744  0.2275 -0.3482  0.0090
 1914SOL    HW1 5763   1.697   2.083   3.819  1.1230 -1.1284 -0.6827
 1914SOL    HW2 5764   1.762   2.202   3.752 -0.2451  0.2017  0.2884
 1915SOL     OW 5765   1.352   1.835   1.934 -0.1251  0.4719  0.0653
 1915SOL    HW1 5766   1.319   1.879   1.855  1.0722 -0.4244 -0.9884
 1915SOL    HW2 5767   1.283   1.772   1.956 -1.2548  1.9147  0.8144
 1916SOL     OW 5768   0.166   2.235   0.916  0.0568  0.2607 -0.6185
 1916SOL    HW1 5769   0.088   2.220   0.968  1.2200  0.1487  1.1671
 1916SOL    HW2 5770   0.142   2.207   0.827 -1.7374 -0.2472  0.0020
 1917SOL     OW 5771   2.097   2.790   1.292 -0.0160 -0.0639  0.0334
 1917SOL    HW1 5772   2.037   2.761   1.223 -0.8181 -0.9707  1.0856
 1917SOL    HW2 5773   2.149   2.713   1.313 -1.4594 -0.5713  2.1195
 1918SOL     OW 5774   2.256   0.522   1.563  0.5454  0.1272  0.6548
 1918SOL    HW1 5775   2.168   0.552   1.583 -0.8196 -1.8597 -1.8730
 1918SOL    HW2 5776   2.255   0.429   1.583  0.3956 -1.0471 -3.7815
 1919SOL     OW 5777   3.532   3.273   2.904  0.1282  0.2710  0.1048
 1919SOL    HW1 5778   3.537   3.276   2.808 -0.7443  0.1951  0.0506
 1919SOL    HW2 5779   3.554   3.362   2.931  0.9583  0.1501 -0.1259
 1920SOL     OW 5780   0.078   0.651   2.245  0.1641  0.2338 -0.1907
 1920SOL    HW1 5781   0.137   0.666   2.318 -0.1224 -0.6230  0.2325
 1920SOL    HW2 5782   0.119   0.580   2.195 -1.2467 -1.4995  0.9927
 1921SOL     OW 5783   2.760   0.846   3.375  0.2659 -0.2048 -0.6827
 1921SOL    HW1 5784   2.757   0.752   3.356 -1.5934 -0.5062  0.7839
 1921SOL    HW2 5785   2.853   0.867   3.379  0.7523 -1.5443 -2.8774
 1922SOL     OW 5786   2.878   4.197   2.769  0.2640 -0.2855 -0.1237
 1922SOL    HW1 5787   2.944   4.266   2.766  1.5111 -1.4615 -1.1473
 1922SOL    HW2 5788   2.851   4.194   2.861 -0.0758  1.7404 -0.1065
 1923SOL     OW 5789   1.502   3.522   3.665  0.2336  0.3009 -0.3872
 1923SOL    HW1 5790   1.564   3.592   3.650 -0.0297  0.5936 -0.1151
 1923SOL    HW2 5791   1.497   3.513   3.760  0.4623 -0.2636 -0.4209
 1924SOL     OW 5792   3.171   0.984   4.562  0.2559  0.3018  0.4666
 1924SOL    HW1 5793   3.081   0.973   4.592 -0.1808  1.3593 -0.3883
 1924SOL    HW2 5794   3.203   0.895   4.548 -0.6396 -0.0824  0.7980
 1925SOL     OW 5795   1.012   2.933   0.318 -0.3779  0.8169 -0.4118
 1925SOL    HW1 5796   0.984   2.882   0.242 -0.5829  0.6549 -0.2283
[truncated: 434,801 more chars]
