# Supplementary material for: Best Practices in Constant pH MD Simulations: Accuracy and Sampling
Source: J Chem Theory Comput. 2022 Sep 15;18(10):6134–47. doi: 10.1021/acs.jctc.2c00517 (PMC9558372; doi:10.1021/acs.jctc.2c00517)
Supplement: Supplementary file 1 — ct2c00517_si_001.zip [file ct2c00517_si_001.zip › best_practices_simulations/sampling/modified_ff_3rd_order_fit/4_his/topol.top]

;
;	File 'topol.top' was generated
;	By user: pbuslaev (502)
;	On host: MacBook-Pro-macos.local
;	At date: Tue Jan 18 12:29:04 2022
;
;	This is a standalone topology file
;
;	Created by:
;	 :-) GROMACS - gmx pdb2gmx, 2021-beta1-dev-20211103-ea8c48783-dirty-unknown (-:
;	
;	Executable:   /usr/local/gromacs-cph/bin/gmx
;	Data prefix:  /usr/local/gromacs-cph
;	Working dir:  /Users/pbuslaev/work/sim/220110_cph_sampling/sampling/4_his
;	Command line:
;	  gmx pdb2gmx -f 0_his.pdb -o 1_his.gro -p -ignh -ter
;	Force field was read from current directory or a relative path - path added.
;

; Include forcefield parameters
#include "./charmm36-mar2019-m6-buf.ff/forcefield.itp"

[ moleculetype ]
; Name            nrexcl
Protein             3

[ atoms ]
;   nr       type  resnr residue  atom   cgnr     charge       mass  typeB    chargeB      massB
; residue   1 ACE rtp ACE  q  0.0
     1        CT3      1    ACE    CH3      1      -0.27     12.011
     2        HA3      1    ACE   HH31      1       0.09      1.008
     3        HA3      1    ACE   HH32      1       0.09      1.008
     4        HA3      1    ACE   HH33      1       0.09      1.008
     5          C      1    ACE      C      2       0.51     12.011
     6          O      1    ACE      O      2      -0.51     15.999   ; qtot 0
; residue   2 ALA rtp ALA  q  0.0
     7        NH1      2    ALA      N      3      -0.47     14.007
     8          H      2    ALA     HN      4       0.31      1.008
     9        CT1      2    ALA     CA      5       0.07     12.011
    10        HB1      2    ALA     HA      6       0.09      1.008
    11        CT3      2    ALA     CB      7      -0.27     12.011
    12        HA3      2    ALA    HB1      8       0.09      1.008
    13        HA3      2    ALA    HB2      9       0.09      1.008
    14        HA3      2    ALA    HB3     10       0.09      1.008
    15          C      2    ALA      C     11       0.51     12.011
    16          O      2    ALA      O     12      -0.51     15.999   ; qtot 0
; residue   3 HSPT rtp HSPT q +1.0
    17        NH1      3   HSPT      N     13      -0.47     14.007
    18          H      3   HSPT     HN     14       0.31      1.008
    19       CT1n      3   HSPT     CA     15       0.07     12.011
    20        HB1      3   HSPT     HA     16       0.09      1.008
    21      CT2An      3   HSPT     CB     17      -0.05     12.011
    22        HA2      3   HSPT    HB1     18       0.09      1.008
    23        HA2      3   HSPT    HB2     19       0.09      1.008
    24       CPH1      3   HSPT    CD2     20       0.19     12.011
    25        HR1      3   HSPT    HD2     21       0.13      1.008
    26       CPH1      3   HSPT     CG     22       0.19     12.011
    27        NR3      3   HSPT    NE2     23      -0.51     14.007
    28          H      3   HSPT    HE2     24       0.44      1.008
    29        NR3      3   HSPT    ND1     25      -0.51     14.007
    30          H      3   HSPT    HD1     26       0.44      1.008
    31       CPH2      3   HSPT    CE1     27       0.32     12.011
    32        HR2      3   HSPT    HE1     28       0.18      1.008
    33          C      3   HSPT      C     29       0.51     12.011
    34          O      3   HSPT      O     30      -0.51     15.999   ; qtot 1
; residue   4 ALA rtp ALA  q  0.0
    35        NH1      4    ALA      N     31      -0.47     14.007
    36          H      4    ALA     HN     32       0.31      1.008
    37        CT1      4    ALA     CA     33       0.07     12.011
    38        HB1      4    ALA     HA     34       0.09      1.008
    39        CT3      4    ALA     CB     35      -0.27     12.011
    40        HA3      4    ALA    HB1     36       0.09      1.008
    41        HA3      4    ALA    HB2     37       0.09      1.008
    42        HA3      4    ALA    HB3     38       0.09      1.008
    43          C      4    ALA      C     39       0.51     12.011
    44          O      4    ALA      O     40      -0.51     15.999   ; qtot 1
; residue   5 NME rtp NME  q  0.0
    45        NH1      5    NME      N     41      -0.47     14.007
    46          H      5    NME     HN     41       0.31      1.008
    47        CT3      5    NME    CH3     41      -0.11     12.011
    48        HA3      5    NME   HH31     41       0.09      1.008
    49        HA3      5    NME   HH32     41       0.09      1.008
    50        HA3      5    NME   HH33     41       0.09      1.008   ; qtot 1

[ bonds ]
;  ai    aj funct            c0            c1            c2            c3
    1     2     1 
    1     3     1 
    1     4     1 
    1     5     1 
    5     6     1 
    5     7     1 
    7     8     1 
    7     9     1 
    9    10     1 
    9    11     1 
    9    15     1 
   11    12     1 
   11    13     1 
   11    14     1 
   15    16     1 
   15    17     1 
   17    18     1 
   17    19     1 
   19    20     1 
   19    21     1 
   19    33     1 
   21    22     1 
   21    23     1 
   21    26     1 
   24    25     1 
   24    26     1 
   24    27     1 
   26    29     1 
   27    28     1 
   27    31     1 
   29    30     1 
   29    31     1 
   31    32     1 
   33    34     1 
   33    35     1 
   35    36     1 
   35    37     1 
   37    38     1 
   37    39     1 
   37    43     1 
   39    40     1 
   39    41     1 
   39    42     1 
   43    44     1 
   43    45     1 
   45    46     1 
   45    47     1 
   47    48     1 
   47    49     1 
   47    50     1 

[ pairs ]
;  ai    aj funct            c0            c1            c2            c3
    1     8     1 
    1     9     1 
    2     6     1 
    2     7     1 
    3     6     1 
    3     7     1 
    4     6     1 
    4     7     1 
    5    10     1 
    5    11     1 
    5    15     1 
    6     8     1 
    6     9     1 
    7    12     1 
    7    13     1 
    7    14     1 
    7    16     1 
    7    17     1 
    8    10     1 
    8    11     1 
    8    15     1 
    9    18     1 
    9    19     1 
   10    12     1 
   10    13     1 
   10    14     1 
   10    16     1 
   10    17     1 
   11    16     1 
   11    17     1 
   12    15     1 
   13    15     1 
   14    15     1 
   15    20     1 
   15    21     1 
   15    33     1 
   16    18     1 
   16    19     1 
   17    22     1 
   17    23     1 
   17    26     1 
   17    34     1 
   17    35     1 
   18    20     1 
   18    21     1 
   18    33     1 
   19    24     1 
   19    29     1 
   19    36     1 
   19    37     1 
   20    22     1 
   20    23     1 
   20    26     1 
   20    34     1 
   20    35     1 
   21    25     1 
   21    27     1 
   21    30     1 
   21    31     1 
   21    34     1 
   21    35     1 
   22    24     1 
   22    29     1 
   22    33     1 
   23    24     1 
   23    29     1 
   23    33     1 
   24    30     1 
   24    32     1 
   25    28     1 
   25    29     1 
   25    31     1 
   26    28     1 
   26    32     1 
   26    33     1 
   27    30     1 
   28    29     1 
   28    32     1 
   30    32     1 
   33    38     1 
   33    39     1 
   33    43     1 
   34    36     1 
   34    37     1 
   35    40     1 
   35    41     1 
   35    42     1 
   35    44     1 
   35    45     1 
   36    38     1 
   36    39     1 
   36    43     1 
   37    46     1 
   37    47     1 
   38    40     1 
   38    41     1 
   38    42     1 
   38    44     1 
   38    45     1 
   39    44     1 
   39    45     1 
   40    43     1 
   41    43     1 
   42    43     1 
   43    48     1 
   43    49     1 
   43    50     1 
   44    46     1 
   44    47     1 
   46    48     1 
   46    49     1 
   46    50     1 

[ angles ]
;  ai    aj    ak funct            c0            c1            c2            c3
    2     1     3     5 
    2     1     4     5 
    2     1     5     5 
    3     1     4     5 
    3     1     5     5 
    4     1     5     5 
    1     5     6     5 
    1     5     7     5 
    6     5     7     5 
    5     7     8     5 
    5     7     9     5 
    8     7     9     5 
    7     9    10     5 
    7     9    11     5 
    7     9    15     5 
   10     9    11     5 
   10     9    15     5 
   11     9    15     5 
    9    11    12     5 
    9    11    13     5 
    9    11    14     5 
   12    11    13     5 
   12    11    14     5 
   13    11    14     5 
    9    15    16     5 
    9    15    17     5 
   16    15    17     5 
   15    17    18     5 
   15    17    19     5 
   18    17    19     5 
   17    19    20     5 
   17    19    21     5 
   17    19    33     5 
   20    19    21     5 
   20    19    33     5 
   21    19    33     5 
   19    21    22     5 
   19    21    23     5 
   19    21    26     5 
   22    21    23     5 
   22    21    26     5 
   23    21    26     5 
   25    24    26     5 
   25    24    27     5 
   26    24    27     5 
   21    26    24     5 
   21    26    29     5 
   24    26    29     5 
   24    27    28     5 
   24    27    31     5 
   28    27    31     5 
   26    29    30     5 
   26    29    31     5 
   30    29    31     5 
   27    31    29     5 
   27    31    32     5 
   29    31    32     5 
   19    33    34     5 
   19    33    35     5 
   34    33    35     5 
   33    35    36     5 
   33    35    37     5 
   36    35    37     5 
   35    37    38     5 
   35    37    39     5 
   35    37    43     5 
   38    37    39     5 
   38    37    43     5 
   39    37    43     5 
   37    39    40     5 
   37    39    41     5 
   37    39    42     5 
   40    39    41     5 
   40    39    42     5 
   41    39    42     5 
   37    43    44     5 
   37    43    45     5 
   44    43    45     5 
   43    45    46     5 
   43    45    47     5 
   46    45    47     5 
   45    47    48     5 
   45    47    49     5 
   45    47    50     5 
   48    47    49     5 
   48    47    50     5 
   49    47    50     5 

[ dihedrals ]
;  ai    aj    ak    al funct            c0            c1            c2            c3            c4            c5
    2     1     5     6     9 
    2     1     5     7     9 
    3     1     5     6     9 
    3     1     5     7     9 
    4     1     5     6     9 
    4     1     5     7     9 
    1     5     7     8     9 
    1     5     7     9     9 
    6     5     7     8     9 
    6     5     7     9     9 
    5     7     9    10     9 
    5     7     9    11     9 
    5     7     9    15     9 
    8     7     9    10     9 
    8     7     9    11     9 
    8     7     9    15     9 
    7     9    11    12     9 
    7     9    11    13     9 
    7     9    11    14     9 
   10     9    11    12     9 
   10     9    11    13     9 
   10     9    11    14     9 
   15     9    11    12     9 
   15     9    11    13     9 
   15     9    11    14     9 
    7     9    15    16     9 
    7     9    15    17     9 
   10     9    15    16     9 
   10     9    15    17     9 
   11     9    15    16     9 
   11     9    15    17     9 
    9    15    17    18     9 
    9    15    17    19     9 
   16    15    17    18     9 
   16    15    17    19     9 
   15    17    19    20     9 
   15    17    19    21     9 
   15    17    19    33     9 
   18    17    19    20     9 
   18    17    19    21     9 
   18    17    19    33     9 
   17    19    21    22     9 
   17    19    21    23     9 
   17    19    21    26     9 
   20    19    21    22     9 
   20    19    21    23     9 
   20    19    21    26     9 
   33    19    21    22     9 
   33    19    21    23     9 
   33    19    21    26     9 
   17    19    33    34     9 
   17    19    33    35     9 
   20    19    33    34     9 
   20    19    33    35     9 
   21    19    33    34     9 
   21    19    33    35     9 
   19    21    26    24     9 
   19    21    26    29     9 
   22    21    26    24     9 
   22    21    26    29     9 
   23    21    26    24     9 
   23    21    26    29     9 
   25    24    26    21     9 
   25    24    26    29     9 
   27    24    26    21     9 
   27    24    26    29     9 
   25    24    27    28     9 
   25    24    27    31     9 
   26    24    27    28     9 
   26    24    27    31     9 
   21    26    29    30     9 
   21    26    29    31     9 
   24    26    29    30     9 
   24    26    29    31     9 
   24    27    31    29     9 
   24    27    31    32     9 
   28    27    31    29     9 
   28    27    31    32     9 
   26    29    31    27     9 
   26    29    31    32     9 
   30    29    31    27     9 
   30    29    31    32     9 
   19    33    35    36     9 
   19    33    35    37     9 
   34    33    35    36     9 
   34    33    35    37     9 
   33    35    37    38     9 
   33    35    37    39     9 
   33    35    37    43     9 
   36    35    37    38     9 
   36    35    37    39     9 
   36    35    37    43     9 
   35    37    39    40     9 
   35    37    39    41     9 
   35    37    39    42     9 
   38    37    39    40     9 
   38    37    39    41     9 
   38    37    39    42     9 
   43    37    39    40     9 
   43    37    39    41     9 
   43    37    39    42     9 
   35    37    43    44     9 
   35    37    43    45     9 
   38    37    43    44     9 
   38    37    43    45     9 
   39    37    43    44     9 
   39    37    43    45     9 
   37    43    45    46     9 
   37    43    45    47     9 
   44    43    45    46     9 
   44    43    45    47     9 
   43    45    47    48     9 
   43    45    47    49     9 
   43    45    47    50     9 
   46    45    47    48     9 
   46    45    47    49     9 
   46    45    47    50     9 

[ dihedrals ]
;  ai    aj    ak    al funct            c0            c1            c2            c3
    5     1     7     6     2 
    7     5     9     8     2 
   15     9    17    16     2 
   17    15    19    18     2 
   27    24    31    28     2 
   27    31    24    28     2 
   29    26    31    30     2 
   29    31    26    30     2 
   33    19    35    34     2 
   35    33    37    36     2 
   43    37    45    44     2 
   43    47    45    44     2 
   45    43    47    46     2 

[ cmap ]
;  ai    aj    ak    al    am funct
    5     7     9    15    17     1 
   15    17    19    33    35     1 
   33    35    37    43    45     1 

; Include Position restraint file
#ifdef POSRES
#include "posre.itp"
#endif

; Include water topology
#include "./charmm36-mar2019-m6-buf.ff/tip3p.itp"

#ifdef POSRES_WATER
; Position restraint for each water oxygen
[ position_restraints ]
;  i funct       fcx        fcy        fcz
   1    1       1000       1000       1000
#endif

; Include topology for ions
#include "./charmm36-mar2019-m6-buf.ff/ions.itp"

[ system ]
; Name
Protein in water

[ molecules ]
; Compound        #mols
Protein             1
SOL         4003
BUF              10
NA               11
CL               12
