# Supplementary material for: Best Practices in Constant pH MD Simulations: Accuracy and Sampling
Source: J Chem Theory Comput. 2022 Sep 15;18(10):6134–47. doi: 10.1021/acs.jctc.2c00517 (PMC9558372; doi:10.1021/acs.jctc.2c00517)
Supplement: Supplementary file 1 — ct2c00517_si_001.zip [file ct2c00517_si_001.zip › best_practices_simulations/sampling/modified_ff_3rd_order_fit/4_his/0_his.pdb]

ATOM      1  C   ACE     1       1.048   0.238  -0.245  1.00  0.00           C  
ATOM      2  O   ACE     1       1.659  -0.755  -0.662  1.00  0.00           O  
ATOM      3  CH3 ACE     1      -0.410   0.146   0.154  1.00  0.00           C  
ATOM      4 1HH3 ACE     1      -0.529  -0.569   0.955  1.00  0.00           H  
ATOM      5 2HH3 ACE     1      -0.762   1.110   0.490  1.00  0.00           H  
ATOM      6 3HH3 ACE     1      -1.005  -0.170  -0.690  1.00  0.00           H  
ATOM      7  N   ALA     2       1.662   1.368  -0.150  1.00  0.00           N  
ATOM      8  CA  ALA     2       3.068   1.444  -0.538  1.00  0.00           C  
ATOM      9  C   ALA     2       3.850   2.297   0.431  1.00  0.00           C  
ATOM     10  O   ALA     2       3.428   3.388   0.835  1.00  0.00           O  
ATOM     11  CB  ALA     2       3.126   1.974  -1.980  1.00  0.00           C  
ATOM     12  H   ALA     2       1.179   2.188   0.189  1.00  0.00           H  
ATOM     13  HA  ALA     2       3.500   0.426  -0.502  1.00  0.00           H  
ATOM     14 1HB  ALA     2       2.578   1.316  -2.682  1.00  0.00           H  
ATOM     15 2HB  ALA     2       2.680   2.984  -2.071  1.00  0.00           H  
ATOM     16 3HB  ALA     2       4.164   2.042  -2.353  1.00  0.00           H  
ATOM     17  N   HSPT    3       4.995   1.877   0.851  1.00  0.00           N  
ATOM     18  CA  HSPT    3       5.753   2.701   1.788  1.00  0.00           C  
ATOM     19  C   HSPT    3       7.223   2.701   1.444  1.00  0.00           C  
ATOM     20  O   HSPT    3       7.831   1.658   1.156  1.00  0.00           O  
ATOM     21  CB  HSPT    3       5.528   2.090   3.181  1.00  0.00           C  
ATOM     22  CG  HSPT    3       4.873   3.054   4.127  1.00  0.00           C  
ATOM     23  CD2 HSPT    3       3.495   3.144   4.272  1.00  0.00           C  
ATOM     24  ND1 HSPT    3       5.532   3.956   4.959  1.00  0.00           N  
ATOM     25  CE1 HSPT    3       4.473   4.538   5.552  1.00  0.00           C  
ATOM     26  NE2 HSPT    3       3.229   4.113   5.204  1.00  0.00           N  
ATOM     27  H   HSPT    3       5.362   0.990   0.536  1.00  0.00           H  
ATOM     28  HA  HSPT    3       5.403   3.741   1.676  1.00  0.00           H  
ATOM     29 2HB  HSPT    3       6.485   1.765   3.635  1.00  0.00           H  
ATOM     30 3HB  HSPT    3       4.897   1.178   3.141  1.00  0.00           H  
ATOM     31 2HD  HSPT    3       2.778   2.537   3.726  1.00  0.00           H  
ATOM     32 1HE  HSPT    3       4.671   5.315   6.280  1.00  0.00           H  
ATOM     33 2HE  HSPT    3       2.312   4.434   5.547  1.00  0.00           H  
ATOM     34  N   ALA     4       7.867   3.819   1.450  1.00  0.00           N  
ATOM     35  CA  ALA     4       9.289   3.817   1.117  1.00  0.00           C  
ATOM     36  C   ALA     4      10.057   4.747   2.026  1.00  0.00           C  
ATOM     37  O   ALA     4       9.651   5.883   2.297  1.00  0.00           O  
ATOM     38  CB  ALA     4       9.420   4.194  -0.369  1.00  0.00           C  
ATOM     39  H   ALA     4       7.395   4.681   1.681  1.00  0.00           H  
ATOM     40  HA  ALA     4       9.688   2.798   1.276  1.00  0.00           H  
ATOM     41 1HB  ALA     4       8.882   3.481  -1.022  1.00  0.00           H  
ATOM     42 2HB  ALA     4       9.010   5.200  -0.582  1.00  0.00           H  
ATOM     43 3HB  ALA     4      10.474   4.195  -0.701  1.00  0.00           H  
ATOM     44  N   NME     5      11.171   4.342   2.536  1.00  0.00           N  
ATOM     45  CH3 NME     5      11.928   5.218   3.413  1.00  0.00           C  
ATOM     46  H   NME     5      11.517   3.417   2.325  1.00  0.00           H  
ATOM     47 1HH3 NME     5      12.530   5.897   2.828  1.00  0.00           H  
ATOM     48 2HH3 NME     5      11.255   5.792   4.034  1.00  0.00           H  
ATOM     49 3HH3 NME     5      12.577   4.633   4.048  1.00  0.00           H  
END
